# Supplementary material for: Regulatory variation controlling architectural pleiotropy in maize
Source: Nat Commun. 2025 Mar 3;16:2140. doi: 10.1038/s41467-025-56884-w (PMC11876617; doi:10.1038/s41467-025-56884-w)
Supplement: Supplementary file 4 — Supplementary Data 1 [file 41467_2025_56884_MOESM4_ESM.xlsx]

## Sheet: Supplementary Data 1
Supplementary Data 1: Gene Expression in TPM across 140 samples.
v3 Gene Model ID	v4 Gene Model ID	v5 Gene Model ID	Gene Symbol MaizeGDB	Full Name MaizeGDB	Description	B73-stg1-rep1	B73-stg1-rep2	B73-stg1-rep3	B73-stg1-rep4	B73-stg2-rep1	B73-stg2-rep2	B73-stg2-rep3	B73-stg2-rep4	B73-stg3-rep1	B73-stg3-rep2	B73-stg3-rep3	B73-stg3-rep4	B73-stg4-rep1	B73-stg4-rep2	B73-stg4-rep3	B73-stg4-rep4	B73-stg5-rep1	B73-stg5-rep2	B73-stg5-rep3	B73-stg5-rep4	Wab-R-stg1-rep1	Wab-R-stg1-rep2	Wab-R-stg1-rep3	Wab-R-stg1-rep4	Wab-R-stg2-rep1	Wab-R-stg2-rep2	Wab-R-stg2-rep3	Wab-R-stg2-rep4	wab-rev-stg1-rep1	wab-rev-stg1-rep2	wab-rev-stg1-rep3	wab-rev-stg1-rep4	wab-rev-stg2-rep1	wab-rev-stg2-rep2	wab-rev-stg2-rep3	wab-rev-stg2-rep4	lg1-stg1-rep1	lg1-stg1-rep2	lg1-stg1-rep3	lg1-stg1-rep4	lg1-stg2-rep1	lg1-stg2-rep2	lg1-stg2-rep3	lg1-stg2-rep4
NA	GRMZM5G800096	NA	NA	NA	NA	0.022409	0.025232	0.067727	0.135097	0	0	0.03102	0.02348	0.077412	0.046286	0	0	0	0	0	0	0	0	0	0	0.022212	0.152532	0	0.045422	0	0	0	0	0	0	0	0	0.022638	0	0	0	0.534778	0	0.555494	0.110242	0	0.016644	0	0
NA	GRMZM5G800457	NA	NA	NA	NA	0	0	0	0	0	0	0	1.789706	0	0	0	0	0	0	0	0	0	0	0	0	0	0	0	0	0	0	0	0	0	0	0	0	0	0	0	0	0	0	0	0	0	0	0	0
NA	GRMZM5G800780	NA	NA	NA	NA	0.202304	0.684244	0.067933	0.067944	0	0.212331	0.283346	0.497706	0.156972	0.559195	0.755991	0	0	0	0.07171	0	0	0	0	0	0.269204	0.383223	0	0.273455	0.52277	0	0.409741	0.137002	0.136595	0.06808	0	0.166776	0	0.252052	0.272282	0.06388	1.03156	0	1.18802	0.085574	0.097632	0	0	0.164132
NA	GRMZM5G800980	NA	NA	NA	NA	0.173916	0	0.058402	0.058375	0	0	0.081001	0.366266	0.067324	0.120092	0.294933	0.218909	0	0.070035	0.06205	0.059882	0	0	0.059505	0	0	0	0.234611	0.117536	0	0	0	0	0	0	0.131626	0.095491	0.237667	0	0	0	0.569242	0	1.38083	0.300387	0.34279	0.041853	0	0.047426
NA	GRMZM5G801074	NA	NA	NA	NA	0	0	0.992048	0	0	0	0	0	0	0	0	0	0	1.075879	0	0	0	0	0	0	0	0	0	0	0	0	0	0	0	2.006735	0	0	0	0	0	0.946537	0	0	4.909756	0	0	0	0	0
NA	GRMZM5G801746	NA	NA	NA	NA	0.523551	0.592324	1.624033	0	1.231021	1.118196	3.019239	1.684854	4.393838	2.723389	2.200504	2.937173	0.455101	0	0	0	0	0.572086	0	0	2.135569	1.814021	0	0	0	0.593508	1.917028	2.201357	0	0	1.800375	0	1.699517	0.492858	2.131829	0	1.748224	0	1.074904	0	0	0	0	0
NA	GRMZM5G801958	NA	NA	NA	NA	0	0	0	0	0	0	0	1.032061	0	0	0	0	0	0	0	0	0	0	0	0	0	0	0	0	0	0	0	0	0	0	0	0	0	0	0	0	1.08509	0	1.044814	0	0	0	0	0
NA	GRMZM5G804358	NA	NA	NA	NA	24.533476	65.018394	48.949555	45.651296	82.251705	97.206307	111.231379	73.473663	108.221775	112.645332	156.229542	78.086366	1.731566	4.217366	2.435149	2.659495	2.670722	2.964485	2.714404	1.53259	64.648777	67.262734	61.484933	56.126218	91.63879	99.882752	84.297233	55.749544	55.919072	56.339582	51.416356	44.240325	70.413922	56.350996	113.255613	58.168162	68.87487	0	38.48081	2.093076	3.583859	3.840928	2.412687	3.272198
NA	GRMZM5G804671	NA	NA	NA	NA	39.846135	67.404115	60.775054	74.363301	119.302059	122.94404	170.029834	98.736806	134.547476	151.371459	170.722396	124.039233	3.331344	3.343052	3.073694	7.028421	6.375651	2.759446	5.834835	6.914561	86.563065	64.335772	89.017723	74.693956	115.875368	128.333626	98.117562	68.227211	77.675958	81.521721	72.812249	71.961797	93.312948	83.306286	139.942609	85.552299	90.712846	10.940682	55.536378	8.593711	9.275187	3.673861	3.374575	5.686333
NA	GRMZM5G804708	NA	NA	NA	NA	0.532483	0.257355	1.609271	0.153372	0.614335	0.479825	2.349055	1.124206	0.975857	1.025764	1.552888	0.503084	0.562777	1.644459	0.160834	0.311259	0.213645	0.431952	0.154053	1.357956	0.532127	1.12438	0.539359	0.308484	1.43411	1.272803	0.554958	0.309601	0.154246	0.230778	0.432726	0.313823	0.392679	0.284384	0.153696	0.576872	1.33167	0	0.552175	0.379073	0.324306	0.270769	0.222322	0.245016
NA	GRMZM5G804776	NA	NA	NA	NA	1.657591	0.93944	0.279965	0	0	0.59502	0	0.595053	0.332745	1.156927	0	0	0	0	0	0	0	0	0	0	0.282581	0	0	2.516247	0.313369	0.628108	0	0.289343	0	0.287531	0.958247	0	0.30358	0	0.564819	0	1.544663	0	0.576278	0	0.286099	0	0	0.197205
NA	GRMZM5G805421	NA	NA	NA	NA	0.659151	1.489289	0.929787	0	0.767821	0.840026	0.749992	0.560804	1.089626	0.274668	1.222588	0	0	0	0	0.262243	0	0.58575	0	0	0.797117	1.051908	0.937993	0.534824	0.737202	2.075552	1.12563	0.135523	0.403497	0	1.056543	0	0.417387	0.123389	0.267677	1.757972	0.581775	0	0.823303	0	0	0	0.278108	0
NA	GRMZM5G805940	NA	NA	NA	NA	0	1.081504	0	0.388275	0	0.204797	0.549816	0	0	0	0	0	0	0	0	0	0	0	0	0	0	0	0	0	0	0.216391	0	0.595496	0	0	0	0	0	0	0.779495	0.182958	0	0	0	0	0	0	0	0
NA	GRMZM5G806435	NA	NA	NA	NA	0.014775	0.066527	0.089306	0.074191	0.050585	0.061393	0.040822	0.108247	0.169818	0.076242	0.11935	0.208819	0.028167	0	0.048912	0	0	0.017223	0	0	0.07314	0.100533	0.089443	0.05989	0.097346	0.08161	0.071577	0.089104	0.118891	0.029517	0.100088	0.109022	0.029759	0.110236	0.05934	0.125384	0.048019	0	0.030502	0.010577	0	0.011042	0	0
NA	GRMZM5G807592	NA	NA	NA	NA	4.717271	14.289574	6.455357	11.27636	7.694842	17.453755	13.998697	11.515865	9.81567	20.410649	19.900605	14.0602	3.445486	3.550806	6.904303	6.599889	0.901566	0.184859	5.454434	1.645968	11.090352	10.388502	13.385438	10.936146	17.98616	15.604601	19.763043	10.282165	8.971173	10.911692	10.452617	7.011225	7.927366	7.100473	10.976395	9.17393	10.273284	0	7.552843	2.206366	2.812869	2.58803	2.89858	2.525824
NA	GRMZM5G808402	NA	NA	NA	NA	0.468519	0	0	0.168426	0	0	0	0	0	0.094887	0	0.187545	0.105231	0	0.165633	0	0	0	0	0	0.453983	0	0.294866	0	0	0	0.349886	0	0	0.312104	0	0	0	0	0	0	0.64661	0	0.511061	0	0	0	0	0
NA	GRMZM5G808939	NA	NA	NA	NA	0.273426	0.384834	0.688643	0.114475	0.260412	0.331906	0.630891	0	0.341118	0.470643	0.529931	0.408069	0.108161	0.584879	0	0	0	0	0.240314	0	0.496909	0.206795	0	0.184738	0.10482	0.680515	0.41417	0.504684	0.367107	0.455946	0.154516	0.066867	0	0.31886	0	0.365509	1.334764	0	1.341494	0	0	0	0	0
NA	GRMZM5G809869	NA	NA	NA	NA	0	0	0.330287	0.594546	0.151026	0.137598	0	0.069121	0.152572	0.339803	0.463588	0	0	0.711193	0	0.472191	0	0	0	0	0.196273	0.447138	0.199128	0	0.072599	0.657251	0	0.066586	0.265589	0	0	0.054048	0	0	0	0	0	1.438817	0	0	0.33363	0.047061	0.048278	0
NA	GRMZM5G810298	NA	NA	NA	NA	0.181414	0.229797	0.411212	0.045571	0.129582	0	0.062786	0.118805	0.052228	0	0.06879	0.021375	0	0.138597	0	0	0	0	0.119593	0.272854	0.134871	0.102903	0.091567	0.298766	0.074803	0	0.054959	0.319622	0.045669	0.045376	0.076888	0.130256	0.137463	0.021156	0.091152	0.021398	0.418189	0.214275	1.873792	0.063707	0	0	0.189638	0.019152
NA	GRMZM5G811749	NA	NA	NA	NA	2.191979	0	0.760554	2.970139	0	0	0	0	0	0	0	0	0	0	0	0	0	0	0	0	0	0	0	0	0	0	0	0.753816	0	0	0	0	0	0	1.476282	0	0	0	4.420908	0	0	0	0.518674	0.588107
NA	GRMZM5G813608	NA	NA	NA	NA	0	0	0	0	0	0.981735	0	0	3.121299	0	0	0	0	0	0	0	0	0	0	0	0	0	0	0	0	0	0	0	0	0	3.056331	0	0	0	0	0	0	0	0	0	0	0	0	0
NA	GRMZM5G813949	NA	NA	NA	NA	0	0.320887	0	1.154662	0.334525	0	0.410845	0	2.728954	0.889128	1.18699	0.268713	0	0	0	0	0	0	1.033627	0.55219	0.289692	1.625418	0.289331	0	0	0.965891	0	1.483508	0.876139	0	0.327374	0	0	0.531424	0	0	1.266619	0	0.295208	0	0	0	0	0
NA	GRMZM5G814594	NA	NA	NA	NA	0.491208	0	0	0.750116	0.579415	1.05661	0	0	0	1.542414	0.256652	0.466405	0	0	0	0.470687	0	0	0	0	0	0	0.501578	0	0.278022	0	0	0	0	0.76473	0.283688	0.205547	0.536732	0	1.003413	0	0	0	0	0	0	0	0	0
NA	GRMZM5G815453	NA	NA	NA	NA	0	0	0	0	0	0	0	0	0	0	0	0	0	0	0	0	0	0	0	0	0	0	0	0	0	0	0	0	0.045151	0	0	0	0	0	0	0	0	0	0	0	0	0	0	0
NA	GRMZM5G815553	NA	NA	NA	NA	0	0	0	0	0	0	0	0	0	0	0	0	0	0	0	0	0	0	0	0	0	0	0.787152	0	0	0	0	0	0	0	0.868482	0	0	0	0	0	0.847238	0	1.579768	0	0	0	0	0
NA	GRMZM5G815606	NA	NA	NA	NA	0	0.4074	0.242298	0.364767	0.559299	0.382381	0.511761	0.383093	0.566638	0.750969	0.49473	0.227675	0	0	0.123501	0	0	0	0	0	0.725874	1.232895	0.122156	0.487821	0.402822	0	0.73294	0.370089	0.490123	0.981005	0.137502	0.498261	0.505395	0	0	0	1.059699	0	1.750966	0.548457	0.156235	0	0	0.280001
NA	GRMZM5G816453	NA	NA	NA	NA	0.160528	0.07232	0.097033	0	0.147015	0.167332	0.089115	0.235801	0.148224	0.232287	0.097556	0.151376	0.060677	0	0	0	0	0	0	0	0	0.072874	0.129718	0	0.10607	0.142269	0.194648	0.032385	0.06474	0.064366	0	0.079115	0.130245	0.08989	0.064589	0.12128	0.034882	0	0	0.176416	0.15107	0	0.024234	0
NA	GRMZM5G816772	NA	NA	NA	NA	2.290326	4.314553	2.462387	3.248346	3.389851	2.440008	5.451538	4.069325	1.991021	3.345209	3.946081	2.604808	0.682691	2.870344	1.846451	0.902783	0.959876	0.336737	0.586837	1.793282	2.0059	2.090555	2.019956	1.393674	2.054891	5.335894	5.964823	3.150478	2.0294	1.252638	1.576446	2.1574	1.29911	0.857777	2.794369	0.436976	1.689325	4.996829	1.749846	0.82104	1.869741	0.823532	0.636016	0.231335
NA	GRMZM5G817985	NA	NA	NA	NA	1.468385	1.665013	0.749346	0	1.302064	0.790859	4.268731	0.791512	0.886265	3.073257	3.089883	1.389118	0	0	0	0	0	0	0	0	0.376146	0.422878	0	1.850626	0.417991	0.417195	0.900012	0.386384	0	0.767776	0	1.232845	2.432545	1.035735	2.250769	0	1.643806	0	0	0	0.708836	0	0	0
NA	GRMZM5G818111	NA	NA	NA	NA	1.894856	2.029025	3.673878	3.530069	0.771448	0.555068	0	0.667688	0	0.811917	1.758487	0.73553	0.579354	0	2.129033	0	0	1.986951	0.814993	0	0.654277	1.823589	0.515053	2.283165	1.349673	1.207305	0	0.534216	0.591676	0	0.282185	0.467841	1.117518	0.953301	1.302229	0.376991	1.128018	0	1.926545	0.462963	0	0	0.110756	0.234322
NA	GRMZM5G819109	NA	NA	NA	NA	0	0.810401	0	0	0	0	1.038799	1.541009	0	0	0	0	0	0	0	0.339633	0	0	0	0	1.464218	0.822987	0.36502	0.720846	0	0	0	0	0	0	0	0.599851	0	0	0.730187	0.345113	1.199998	0	0	0	0	0	0.467854	0
NA	GRMZM5G819258	NA	NA	NA	NA	0	0.394469	0	0	0	0	0	0.74996	0	0.364175	0.731185	0	0	0	0.332056	0	0	0	0	0	1.425745	0	0.355381	0.702189	0.396069	0	0	0	0.359464	0	0	0	0	0.980348	0	0	0	0	0.723405	0	0	0	0	0
NA	GRMZM5G821527	NA	NA	NA	NA	0.52815	0.476158	0.744893	0.956976	0.606843	1.050276	1.031764	0.444604	1.409004	0.437454	1.395957	0.548343	0.098795	0.127827	0.397134	0.273542	0.401134	0.060571	0.380973	0	0.315561	0.419948	0.32051	0.642466	1.108774	0.176107	0.51301	0.320979	0.53394	0.850643	0	0.695612	0.540188	0.345296	0.106474	0.049968	0.863646	0.975089	0.273383	0.034601	0.157959	0.038285	0.078505	0.217028
NA	GRMZM5G821687	NA	NA	NA	NA	0	0	0	0	0	0	0	0	2.350587	0	0	1.997637	0	0	0	0	0	0	0	0	0	0	0	0	5.766405	2.459954	1.345203	2.129935	0	0	0	0	1.953393	2.019543	0	0	0	0	1.105983	0	0	0	0	0
NA	GRMZM5G822170	NA	NA	NA	NA	0	1.245501	0.666813	0.223762	0.259072	0.945258	3.49438	0	0.263598	0.921177	2.52355	0.417818	0	0	0	1.484234	0	0	0	0	0.896499	0.251799	2.020814	2.007287	2.734592	0.748905	0.538733	1.146394	0.226178	0.683323	0	0.183919	0.716797	1.650238	0	0.632978	0.73544	1.650177	0	0	0	0	0	0.480853
NA	GRMZM5G822401	NA	NA	NA	NA	0	1.398067	0.55413	0.556646	0.961759	0.43842	0.978881	0.585265	0.975012	1.289528	2.268685	1.30242	0	0	0	0	0	0.304803	0	1.348458	0	0.78379	1.957013	1.115489	1.384949	1.083001	2.516289	0.141469	0.701793	0.421879	0	0.342355	1.16322	0.643466	1.396374	0	0.759021	0	0.286285	0.075928	0.259452	0	0	0
NA	GRMZM5G822734	NA	NA	NA	NA	1.44051	0.271916	0	0	0	0	0	0	0.864776	1.256591	0.752384	1.823876	0	0	0	0	0	0	0.443173	0	0.244994	0.825175	0	0	0.271709	0.272664	0	0.501421	0.49418	0.498177	0.554572	1.205359	1.048145	0	0.490333	0.230441	0.803474	0	0.751687	0	0	0	0	0
NA	GRMZM5G824660	NA	NA	NA	NA	0	0	0.385325	0	0.891922	0.406299	2.192388	1.219684	0	0.789307	1.587323	0.713197	0	0	0	0	1.628274	0	0	0	0.386538	0.434611	0.770726	0	1.288599	0.857104	2.774196	1.985699	1.559799	0	0	0.950293	0	0.354791	0.770835	0.364638	0.422138	0	0.391744	0	0	0	0	0
NA	GRMZM5G825253	NA	NA	NA	NA	1.334099	5.536634	6.393768	9.095343	14.682649	12.425217	9.018715	8.135743	18.743197	12.069617	24.794746	8.795945	5.383755	2.067077	6.814399	16.157183	13.145003	13.469975	19.065337	22.861889	9.098423	6.674047	8.619494	8.923585	15.714194	11.610172	10.335855	14.981702	10.569952	10.69987	4.095395	3.734678	6.832722	5.856211	16.332085	6.464234	6.45493	0.357265	4.135262	9.747021	8.750017	5.664905	2.925453	5.060129
NA	GRMZM5G826322	NA	NA	NA	NA	0.523551	1.321846	3.46936	5.355976	8.617148	5.590981	3.019239	2.259726	7.587431	8.170167	12.860996	4.975617	2.465918	1.831269	2.025581	2.024476	0	1.144171	3.397402	0	5.35179	4.83739	2.962476	3.136555	8.917063	11.870155	5.406697	3.07995	3.238012	4.924914	1.800375	2.193861	5.098552	4.712908	2.131829	4.56879	4.661932	0	4.299617	0	0	0.67752	0.698601	0.380163
NA	GRMZM5G826672	NA	NA	NA	NA	0	0.260107	0	0	0	0	0	0	0	0.240447	0.958901	0	0.200805	0.533064	0	0	2.007054	0	0	0	0	1.05194	0.468961	0	0	0	0	0	0	0	0	0.192133	0	0	0	0	0	0	0	0.3308	0	0	0	0
NA	GRMZM5G827309	NA	NA	NA	NA	0.195672	0.230238	0.250887	0.50004	0.23322	0.387609	0.33124	0.260437	0.347088	0.513794	0.619045	0.293238	0.008503	0	0.039426	0.094402	0.086766	0.051974	0	0.098383	0.211152	0.211768	0.206324	0.369527	0.653756	0.69696	0.387647	0.321454	0.330754	0.230718	0.311068	0.225919	0.268078	0.149278	0.481961	0.243088	0.202154	0	0.238597	0.071055	0.066415	0.020037	0.075168	0.053255
NA	GRMZM5G827951	NA	NA	NA	NA	0	0	0.188024	0.663186	0.190534	0.276451	0.937453	0.455234	0.258812	0.346593	0.101048	0	0	0	0	0.377119	0.24751	0	0.854042	0	0.725388	0.105916	0.428238	0.329328	0	0.157489	0.092705	0.224117	0.332478	0.553918	0.36667	0.476451	0.094094	0.083236	0	0.225861	0.230842	0	0.851668	0.061091	0.116417	0	0	0
NA	GRMZM5G828883	NA	NA	NA	NA	0	0	0	0	0	0	0.317671	0.236193	1.05439	0	0	0	0	0	0	0	0	0	0	0	0.224125	0	0	0	0	0	1.616198	0	0	0	0	0	0	0	0	0	0.245147	0	0	0	0	0	0	0
NA	GRMZM5G830210	NA	NA	NA	NA	0	0	0	0	0	0	0	0	0	0	0	0	0	0	0	0	0	0	0	0	0.430836	0	0.429664	0	0	0.478007	0	0	0	0	0	0	0	0	0	0	0.9407	0	0.871522	0	0	0	0	0
NA	GRMZM5G831399	NA	NA	NA	NA	0	0	0	0	1.023964	0	0	0	0.995899	0	0	0	0	1.00016	0	0	0	0	0	0	0	1.000261	0	0	0	0	0	0	0	0	0	0.714315	0	0	0	0	0.949594	0	1.781617	0	0	0	0	0
NA	GRMZM5G831540	NA	NA	NA	NA	3.557057	4.164698	5.030453	2.205642	3.310184	5.88838	4.408276	3.31819	5.255875	3.687389	4.671742	3.230345	0.444454	0.082359	1.381178	0.562097	0.128668	0	0	0.13589	3.960234	4.742852	3.462666	5.13174	5.000698	5.030153	6.484399	5.003985	3.74157	3.453667	3.265655	2.932668	3.308985	2.812544	3.867158	3.434654	2.466912	0	4.962614	2.122298	3.755478	4.555683	2.110888	3.715205
NA	GRMZM5G833299	NA	NA	NA	NA	0.051949	0.234167	0.157001	0.104581	0.119359	0	0.144944	0	0.120487	0.322685	0.105603	0.19612	0	0	0	0	0	0	0	0	0	0.118013	0	0.10532	0	0.173195	0	0.05261	0.052512	0.104567	0.058931	0.042759	0	0.19407	0.104719	0.049145	0	0	0	0	0	0.075365	0	0
NA	GRMZM5G834128	NA	NA	NA	NA	2.181541	5.48604	3.760587	4.530571	4.96007	6.079817	6.613327	4.521924	7.874525	9.08833	12.332	5.620909	0.919829	0.473824	0.983018	1.27538	0.562099	1.322641	1.174639	0.485935	4.686489	5.142573	5.359277	5.183432	6.051657	6.543773	6.815219	4.052246	3.979309	3.299232	3.288103	3.18297	4.459886	2.985176	6.772713	3.705802	4.20821	0.22876	2.779383	0.542748	0.639176	0.521311	0.570583	0.531494
NA	GRMZM5G834207	NA	NA	NA	NA	0	2.859209	0.431266	0	0	0	0.610331	2.71963	3.044478	1.318796	3.098616	0	0	0	0	0	0	0.454008	0	0	0	0.971352	0.859328	0.845844	0	1.43402	4.637645	3.989228	2.17492	0.440317	0.969719	1.413907	0	0	3.437613	0	0	0	0	0	0	0	0	0.596221
NA	GRMZM5G834282	NA	NA	NA	NA	17.441379	41.726743	29.320936	30.905541	69.62652	73.050543	68.699233	27.985887	52.849126	67.707533	125.979571	37.347765	4.349325	11.670905	2.773703	10.695661	6.362799	1.876067	3.866477	10.28729	36.137033	36.646044	43.545905	33.827463	62.239285	70.463709	42.751681	22.036133	27.240887	28.374009	26.395643	21.161493	27.378865	16.041928	35.63863	24.737989	38.105697	0	28.157825	0.898239	1.203496	1.965675	0.88795	1.36853
NA	GRMZM5G834298	NA	NA	NA	NA	0	1.315856	0.88327	0.591913	0.685877	0	0	0.93808	1.748617	0.607613	0	0	0	0.335474	0	0	0	0	0	0	0.297011	0	0.889657	1.468555	0.658967	0.330057	1.067985	0.912916	0	0	0	0	0.319512	0	0.593279	0	1.948228	0	0	0	0	0	0.191302	0
NA	GRMZM5G834666	NA	NA	NA	NA	10.515291	31.579911	26.622087	17.860647	39.96023	45.131381	44.260171	31.717415	49.968921	55.774467	66.359485	36.28725	4.893782	10.925149	3.025194	3.343252	7.77488	4.585951	10.616189	8.76275	26.993782	24.035578	28.851251	20.935675	40.92727	47.175864	42.097314	20.643873	38.446837	28.593482	31.694805	25.673064	33.560379	20.601309	45.210706	26.894873	41.857371	0.161328	18.352881	1.934135	3.080846	2.018221	1.951059	2.968474
NA	GRMZM5G834995	NA	NA	NA	NA	0.714445	0	1.457152	1.095469	0.844908	0.384922	2.077598	0.770504	0.862616	2.243867	1.12716	1.014846	0.308328	0.413134	2.386522	0.679267	0	1.918408	0	0	0.366055	0.822987	1.460078	0.360423	0.813579	0.812547	3.942425	0.375983	1.477483	0.746923	0	0	0.394752	1.007587	2.190561	0.345113	0.399999	0	0.742709	0.305831	0	0	0.935708	0
NA	GRMZM5G835775	NA	NA	NA	NA	0.992845	0	0	0.50721	0	2.656151	0	0.532874	1.191166	1.033848	1.043104	1.395673	0	0	0	0	0	0	0	0	0.506783	1.145617	1.51625	0	0.564146	1.687462	0.606032	1.044151	0.511886	0.518858	2.277416	0	2.160243	1.868291	3.030633	0.481149	2.764166	0	4.082761	0.204171	0.231164	0.637849	0.987127	0.714416
NA	GRMZM5G836544	NA	NA	NA	NA	3.909049	9.208246	5.41941	2.972188	9.911392	10.0811	10.955585	8.692824	9.673215	10.204345	14.502995	9.266303	0	0.763737	1.632678	1.598637	0.291235	1.432245	0.622347	2.54765	9.230633	5.20643	3.483106	5.616536	7.865219	10.296074	12.136521	4.713173	10.002005	8.366077	6.359582	5.555172	4.868426	5.948807	11.600926	6.687793	11.188508	0	5.772081	0.688827	0.196047	0.763997	0.78704	0.367634
NA	GRMZM5G836994	NA	NA	NA	NA	0.251688	0.684824	0.570504	0.126434	0.31152	0.414484	0.667524	0.197745	0.60358	0.411502	0.318029	0.316291	0.079722	0.384791	0.553025	0	0	0	0	0.063114	0.561204	0.808943	0.254046	0.510146	0.230556	0.278324	0.304957	0.274412	0.126689	0.335634	0.236997	0.068831	0.190581	0.019566	0.421466	0.336397	0.705123	0.833495	0.758129	0.192284	0.48988	0.218341	0.255457	0.212896
NA	GRMZM5G837015	NA	NA	NA	NA	0.889399	1.006661	3.196884	1.819069	3.146282	5.734716	3.22097	3.828585	6.426239	2.785296	7.017381	1.256564	0	2.067077	0.8518	2.551134	0	1.443212	0.405645	1.318955	1.819685	3.593717	0.907315	0.892359	2.027638	4.543111	3.263954	5.14996	0.919126	2.79127	0	1.493871	0.488052	3.764707	4.53669	3.447591	1.986132	0	2.297368	0.367812	0	0	0.877636	0
NA	GRMZM5G838396	NA	NA	NA	NA	0.142984	0.886735	0.648184	1.008722	0.164831	0.375466	0.501183	0.452526	0	0.370654	0.364571	0.405189	0	0	0	0	0	0	0	0	0.356976	0.325086	0.072393	0.289919	0.079227	0.079692	0.608322	0.581434	0.144887	0.794586	0.162584	0.530656	0.515715	0.066811	0.433159	0.270984	0.468999	0.650744	1.704556	0.179874	0.256503	0.102149	0.157229	0.057797
NA	GRMZM5G838554	NA	NA	NA	NA	0	0	0.464183	0	0	0	0.663968	0.493529	0.550928	1.202236	0	1.09042	0	0	0	0	0	0	0	0	0	0.788955	0	0.232758	0	0	0.281257	0.479196	0	0	0	0	0	0.215347	0	0	0	0	0	0.110267	0	0	0	0.333189
NA	GRMZM5G839924	NA	NA	NA	NA	3.361345	10.511599	6.675715	10.179043	15.011641	18.342967	11.514422	8.335733	16.540317	20.751794	25.871049	13.258903	1.935559	1.031515	1.703043	0.874977	0	1.081749	1.437504	1.043587	12.706738	6.447965	10.324704	5.356044	15.065122	16.978999	8.651515	8.043362	8.393183	6.824549	7.885506	7.145789	8.495538	6.466137	13.802767	7.660448	12.226842	3.434452	6.482	2.468502	1.178138	0.942784	0.553428	3.041065
NA	GRMZM5G841635	NA	NA	NA	NA	0.130045	0	0	0	0	0	0	0	0	0.270915	1.071674	0.246312	0	0	0	0	0	0	0	0	0.262038	0.296449	0	0	0.145408	0	0.158614	0	0	0	0	0	0	0	0.264013	0	0	0	0.135345	0	0	0	0	0
NA	GRMZM5G842963	NA	NA	NA	NA	0.313066	0	0	0	0	0	0	0	0	0	0	0	0	0	0	0	0	0	0	0	0	0	0.320028	0	0.712005	0	0	0.328815	0	0	0	0.262588	0.345482	0	0	0.301918	0	0	0	0	0.470525	0	0	0
NA	GRMZM5G844030	NA	NA	NA	NA	39.713802	59.495519	40.445327	41.084008	89.374586	109.433429	115.963705	96.98311	108.396086	116.824805	147.599227	77.227242	1.721551	2.889915	1.433373	5.729658	5.220966	5.939979	10.056697	0.492482	69.429261	47.543108	57.617486	64.540045	93.084028	87.748004	76.360084	59.516618	67.568994	61.74413	46.68702	58.270715	71.828092	76.599942	122.235531	83.238826	72.973995	0	53.586242	5.104265	2.542803	4.464941	3.94851	3.572082
NA	GRMZM5G844074	NA	NA	NA	NA	0	0.916728	0	0	0	0	0	0	0	0	0.833827	0.747013	0	0	0.841928	0	0	0	0	0	0	0.9348	0	0	0	0	5.978872	0	0	0	0	0	0	0	0	0	2.65986	0	4.135577	0	0	0	0	0
NA	GRMZM5G844331	NA	NA	NA	NA	0	0	0	0	0.253609	0	2.486925	0.693537	0.257971	0.225482	0.449041	1.02281	0.37794	0.500827	0	0	0	0	0	0	0	0	0	0	0.729991	0.488766	1.318666	0	0	0	0	0	0	0	0	0	0.479943	0	0	0	0	0	0	0
NA	GRMZM5G844605	NA	NA	NA	NA	0.432601	0.489776	0.443791	0.88516	0.510258	0.4651	1.880947	2.794765	7.298042	2.7106	3.639804	2.854761	0	0	0.827664	0	0	0	1.182071	0	2.6559	0.499367	1.766116	0.868588	1.478943	2.455942	3.177001	3.188525	1.788122	2.262988	1.993341	1.089868	1.901659	1.627548	2.64906	0.419011	1.450005	0	0.447533	0.179417	0.406555	0	0	0
NA	GRMZM5G844628	NA	NA	NA	NA	0.145795	0.659072	1.322318	1.624107	0.340388	0.620694	1.039731	1.397713	0	0.152031	1.505647	0.276297	0	1.029539	0.442454	0.144103	0	0	0	0	0.736058	0.332598	0.296619	0.739303	0.816826	0.328478	1.423546	0.600937	0.297921	1.045439	0.167154	0.121116	0.309355	0.409446	0.296329	0.556065	3.062237	0	3.340774	0.47604	0.63245	0.296178	0.20327	0.443962
NA	GRMZM5G844657	NA	NA	NA	NA	0	0	5.26502	3.64845	1.199262	7.629423	4.415372	7.660426	4.891757	6.898933	10.175329	0.954616	1.327666	0	0	0	0	0	0	0	5.200842	0.588651	4.150463	4.584529	5.789747	4.045906	2.489885	1.608392	1.576944	2.664909	5.261029	1.282633	5.533205	0.479809	12.452414	2.965576	2.838755	0	3.666736	0	0	0	0	0.736914
NA	GRMZM5G845024	NA	NA	NA	NA	8.90037	37.908727	29.773944	31.605127	68.321674	86.660207	88.318603	60.093142	98.54752	92.595232	98.472539	54.827229	2.275505	7.325077	6.583139	3.036715	2.30878	2.860428	1.941372	11.457786	29.364079	44.141184	33.553566	30.842793	64.797322	79.530035	61.983893	35.772052	48.570178	25.718998	40.208366	28.08142	67.414187	38.935791	66.086708	46.195541	63.518822	0	23.647891	7.772789	3.909015	4.06512	4.540905	7.983432
NA	GRMZM5G845230	NA	NA	NA	NA	0	0.265901	0.711898	0	0.276816	1.76702	0	0.252303	1.126941	1.474903	0.980594	0	0	0	0	0	0.614697	0	0	0	0.239457	0.268905	0.479435	0.237899	0	0.533192	0.862545	0.24506	0	0.486943	0.542143	0	0.255907	0.660508	0.958798	0	0.523577	0	0.490113	0.448046	0	0	0	0
NA	GRMZM5G845244	NA	NA	NA	NA	0	0	1.461511	0.210192	0.972834	0	0	0	0	0.216369	0	0	0	0.721867	0	0	0	0	0	0	0	2.129067	0.421872	0	0	0	0.253071	0	0.212403	0	0	0.863473	0	0.193816	0.421876	0	1.150949	0	2.374289	0	0.58177	0.135442	0.279441	0
NA	GRMZM5G845496	NA	NA	NA	NA	0	0	0	0	0.615511	0	0	1.684854	0.627691	1.634033	0	0	0	0	0	0	0	0	0	5.208085	0.533892	0	0	0	0.594471	0.593508	0.639009	0.550339	0	0.547213	2.400499	0	1.133012	0	0	0	0	0	0	0	0	0	0	0
NA	GRMZM5G845792	NA	NA	NA	NA	0.422065	0.477853	1.065645	0	0.993285	0.453017	1.521659	1.810781	3.283112	1.987862	3.297546	2.604721	0	1.472549	0.207031	0	0.556099	0	0.590661	0	0.214795	0.724385	1.507138	0.64182	3.573648	1.435773	1.549844	1.757619	0.650519	0.872982	1.459709	1.057855	0	0	3.014519	0.404529	1.175047	0	0.440565	0	0	0	0	0.30881
NA	GRMZM5G846068	NA	NA	NA	NA	0	0.184165	0.492674	0	0	0	1.398585	0.173856	0.580393	0	0.337279	1.235507	0	0	0	0	0	0.358061	0	0	0	0.743776	0	0.330384	0	1.470868	1.193756	0.336655	0.5001	0.334643	0.56114	0.270984	0.173872	0.762668	0	0.62212	0.18046	0	0	0.25831	0	0	0	0
NA	GRMZM5G846968	NA	NA	NA	NA	0	0	0	0	0.033352	0	0	0.061143	0	0.090363	0.059018	0.054968	0	0	0	0.030591	0	0	0	0	0	0	0	0.059087	0	0	0	0.146927	0	0.029202	0	0	0	0.054402	0	0	0	0	0	0	0	0	0	0
NA	GRMZM5G847102	NA	NA	NA	NA	0	2.688677	0	0.346142	0	0	0	0.365161	0.408802	0	0	0	0.292377	0	0	0	0	0	0	0	0.347118	0	0.69205	0	0.385568	0	0	0	0	0	0	0	0	0	0.692339	0	0.758525	0	1.057072	0	0	0	0	0
NA	GRMZM5G848448	NA	NA	NA	NA	0.899046	0	0	0.228632	0.264747	1.448961	0	0	1.347184	0.23527	2.344687	0.213416	0	0	0.65829	0	0	0	0	0	0	0	1.147054	0	0.762173	0.510125	0.550383	0	0.924565	0	1.037465	0	0.733192	0	0	0.43123	0.250472	0	0	0	0	0	0	0
NA	GRMZM5G849223	NA	NA	NA	NA	0.498333	0.882071	0.968211	1.038032	0.978574	1.076755	2.175628	0.822046	1.069073	2.097681	1.875915	1.443563	0.033577	0.17329	0.270909	0	0.068304	0.246742	0.111506	0.498332	0.989906	1.535333	1.150796	1.010197	1.255104	1.578213	1.683663	0.646751	0.394959	1.071195	0.604449	0.877463	0.831492	0.166122	0.859621	1.10965	1.315658	1.032201	0.588844	0.121255	0.276869	0.026158	0.053595	0.11884
NA	GRMZM5G850100	NA	NA	NA	NA	0	0	0	0	0	0	0	0	0	0	0.480812	0	0	0	0	0	0	0	0	0	0	0	0	0	0	0	0	0	0	0	2.102556	0	0	1.290279	0	0	0	0	0	0	0	0	0	0
NA	GRMZM5G851130	NA	NA	NA	NA	7.147593	12.229469	10.637871	10.023574	13.3487	16.734548	16.646235	14.094173	16.258773	17.415768	23.249999	13.168441	0.779505	0.897787	2.015628	1.684041	1.107654	0.903554	1.50453	1.212796	11.107499	12.542123	12.576954	10.241934	15.145776	15.355892	12.978011	9.020129	12.500958	13.175938	10.6499	10.506456	12.822553	11.059487	21.567371	11.205724	14.42711	0.142952	9.411514	2.052761	1.476077	0.754289	1.215835	1.478684
NA	GRMZM5G851708	NA	NA	NA	NA	1.974149	2.218074	2.735064	0.668876	0	1.382363	2.799996	0	6.188026	4.047512	2.726813	4.844349	0	0	0	0	0	0	0	0	0.660499	0	0	0	0.738034	1.47549	0	1.365083	0	0	0.739643	0	1.359352	1.847246	0	0	2.163726	0	0	0	0	0.44378	0	1.515945
NA	GRMZM5G851769	NA	NA	NA	NA	5.646184	15.605202	11.750909	11.733045	21.384383	24.244422	27.526086	19.645493	25.194309	28.792576	37.806606	19.131849	1.271641	1.552807	0.968568	1.321804	1.903414	1.397873	2.758375	1.578284	14.348163	13.574525	15.984012	13.82512	20.872754	20.232098	18.286025	10.845447	16.277523	14.578948	13.516876	13.724525	17.02214	13.465379	29.03183	13.806791	20.738886	0.224647	9.825929	1.360406	1.430073	0.617967	0.542155	1.291766
NA	GRMZM5G851921	NA	NA	NA	NA	0	0	0	1.291464	0.993126	0.452719	0.610331	0.453272	1.014826	1.318796	0.885319	0.397193	0	0	0	0	0	0	0	3.736352	2.154182	0	1.718656	0	0.479518	1.43402	3.607057	0.443248	0	0	1.454578	0	0	0	0	0	0.9407	0	0.435761	0	0	0	0.276147	0
NA	GRMZM5G853305	NA	NA	NA	NA	0	0	0.302062	0	0	0	1.72858	0	1.076132	0	1.248547	0	0	0	0.570972	0	0	0	0	1.16192	0.609261	1.709386	0	1.204447	1.014031	0.338505	0	0.936777	0.307109	0	0	0.249446	0.327825	0.279381	0.608411	0.286647	2.664154	0	1.860849	0	0.30204	0	0	0.211418
NA	GRMZM5G853409	NA	NA	NA	NA	0.726699	0.955651	0.488052	0.731868	1.045142	0.888679	1.693425	0.893056	1.337026	2.509524	2.280911	0.68611	0.2257	0.146195	0.194109	0.297281	0	0.553797	0.744461	0.240987	0.784875	0.619288	0.857917	1.227812	2.009816	1.145633	0.809189	1.167229	1.164347	0.793712	0.275082	0.548783	0.621316	0.396025	1.710486	0.458658	0.991476	0.722473	0.752721	0.156007	0.044505	0	0.044751	0
NA	GRMZM5G853723	NA	NA	NA	NA	0	0.177201	0.031701	0.063271	0	0	0	0	0	0.032522	0.191211	0	0.148725	0	0	0	0	0	0	0	0	0.035712	0	0	0.03465	0.034857	0	0	0	0	0.035605	0.129228	0	0	0	0	0.752072	0	0.878161	0.021646	0	0	0.071292	0
NA	GRMZM5G854065	NA	NA	NA	NA	14.890191	27.323418	21.055261	18.554469	35.169184	35.738073	40.551423	33.297834	37.359984	36.138637	62.591676	34.936178	1.648389	4.612378	2.536979	4.828532	4.415251	1.316888	1.168995	0.709781	26.229403	30.10493	21.734433	22.101844	39.080865	40.310095	35.475824	25.622286	22.225521	18.372025	19.11455	18.602816	24.489685	21.722521	39.742163	24.518278	28.129079	0.805634	15.176037	2.607119	1.486429	1.579948	1.557692	1.356467
NA	GRMZM5G855343	NA	NA	NA	NA	0	0	0	0	0	1.906858	0	0	2.033209	0.942263	0	0	0	0	0	0	0	0	0	0	0	0	0	3.560405	4.923038	0	0	0.909259	0	3.7662	0.993631	0.731922	0	1.688539	5.572727	0	5.822428	0	4.57785	0.602588	0.684535	0	0	2.508037
NA	GRMZM5G856189	NA	NA	NA	NA	0.865202	2.448878	0.887582	0	2.041032	0.930201	1.880947	0	2.085155	1.3553	3.639804	0.407823	0	0	0	0	0	0	0.394024	0	1.7706	0.499367	1.324587	0	0.985962	0	1.588501	1.366511	0.894061	0.905195	1.993341	1.453157	0	1.220661	0.88302	1.257033	1.93334	0	1.342599	0.179417	0.203277	0	0.284162	0
NA	GRMZM5G856777	NA	NA	NA	NA	0.149245	0.364118	1.102594	0.524933	0.710971	0.880308	0.447918	0.469292	0.544532	0.950672	0.754855	0.797244	0.283086	0.121533	0	0.078499	0.072074	0	0	0	0.665958	0.620871	0.502271	0.781497	0.437766	0.715623	0.542639	0.20043	0.325708	0.547748	0.534295	0.285823	0.452757	0.440949	0.350028	0.61037	1.214685	0	0.847987	0	0.059538	0.036875	0.094394	0
NA	GRMZM5G856972	NA	NA	NA	NA	0	0	1.034755	1.038425	0	1.825248	0	1.825803	2.861613	1.773179	5.701616	1.604962	0	0	0	0	0	0	0	0	0.347118	2.338753	0.69205	0.684173	1.927838	0.770837	1.245837	0.356103	1.05004	0.353886	1.174445	1.136924	1.49723	0.636339	3.461695	0.980722	2.275575	0	0	0	0	0	0	0
NA	GRMZM5G857320	NA	NA	NA	NA	5.49225	13.145909	8.989868	7.474854	17.679786	17.75354	17.293887	11.514543	18.772974	25.244576	35.551449	13.320347	1.055788	0	1.754842	1.452055	1.418346	4.588341	3.052963	0	11.56516	7.719493	14.971538	11.731501	21.850109	17.362335	16.473249	9.291072	5.338417	8.277042	4.236546	7.164137	5.661267	6.592056	28.706535	10.001548	15.376273	6.946871	7.313555	0.406585	0.923251	0.776975	0.602146	1.515712
NA	GRMZM5G858045	NA	NA	NA	NA	0	0	0	0	0	0.490844	1.985465	0	0	0	0	0.430098	0	0	0	0	0	0	0	0	0	0	0.466222	0	0.521044	0	0	0	0	0	0	0	0	0.430093	0	0	0	0	0	0	0	0	0	0
NA	GRMZM5G858556	NA	NA	NA	NA	0.723177	0	1.276618	0.183492	0.424148	0.580214	0	0	0	0.755808	0.375295	0	0.160102	0	0	0	0	0	0	0	0.183392	0	0	0.366715	0	0	0	0	0.370689	0.558669	0.831877	1.65742	0.194108	0.677575	0.368406	0.518661	1.806364	0	0.377204	0	0	0.359818	0	0
NA	GRMZM5G859187	NA	NA	NA	NA	1.304988	3.992863	2.691897	3.379896	1.859493	2.801739	3.389943	3.470066	4.623176	5.215394	8.225864	2.992469	0.289282	0.449827	1.127492	0.51236	0	0.496918	0.063585	1.359666	1.4253	1.765356	1.949566	2.267897	4.400885	5.464468	4.756118	3.594441	2.075604	1.754797	1.270477	1.843298	1.977742	1.683681	3.134851	1.76521	3.799276	0	1.866889	0.079768	0.455093	0.178873	0.366944	0.506521
NA	GRMZM5G859440	NA	NA	NA	NA	0	0.246308	0	0	0.062798	0	0.076277	0	0	0.056577	0.166684	0	0	0	0	0	0	0	0	0	0	0.062068	0	0	0.301938	0.060745	0	0	0	0	0	0	0	0	0.110168	0	0	0	0	0	0	0	0	0
NA	GRMZM5G860062	NA	NA	NA	NA	0	0	1.066326	2.146785	0	0	0	0	0	0.551282	0	0.250022	0	0	0	0	0.228474	0	0	0	0	0	0	0	0.298439	0.299217	0	0.275445	0	0	0	0	0	0.494177	0	0	0.294221	0	0	0	0	0	0	0
NA	GRMZM5G861212	NA	NA	NA	NA	2.40085	2.719157	1.213481	1.710737	3.1149	1.290797	4.168758	0	6.629949	5.026363	7.52384	2.279845	0.837816	0.278291	0.233223	0.46066	2.301964	0.518529	0.664759	0	2.694937	2.200467	0.735451	2.432389	1.901961	2.726637	5.586805	1.504262	2.470902	1.49453	2.495574	2.812503	0.524073	1.125856	2.451667	2.073966	1.339124	0	2.255062	0.113811	0	0	0.32046	0
NA	GRMZM5G861353	NA	NA	NA	NA	1.251204	0	1.267318	0	0.278018	1.413465	0	0.435257	0.568373	0.98739	0	0.99231	0	0.235978	0	0	1.553002	0	0	0	0	0	0	0.436443	1.506751	0	0.68151	0.663363	0	0	1.44047	0	0.926852	2.314441	0	0	0.955517	0.680539	0.90884	0	0.27514	0.132998	0	0.391975
NA	GRMZM5G861791	NA	NA	NA	NA	13.29747	46.78823	34.278018	32.266262	67.561336	82.613918	82.576333	57.628492	88.904895	89.697933	126.339494	65.552271	1.157884	3.029973	2.454606	2.141067	2.399019	2.479016	3.754318	3.136415	44.138679	45.620248	43.194827	40.20238	76.558841	81.372466	65.674431	45.536149	37.990492	34.289674	33.764425	29.330196	40.46994	35.77411	79.504346	42.575838	48.82737	2.40237	27.904695	3.226491	4.094368	4.032754	3.95828	3.79747
NA	GRMZM5G862955	NA	NA	NA	NA	15.217828	9.017449	11.820942	12.052736	22.495235	23.278386	19.499052	23.445655	32.018856	25.823093	33.262321	16.730098	0.894189	0.903865	1.352175	1.29869	7.536045	0.581096	0.704735	4.877596	8.194223	8.198403	15.427492	7.179892	20.561083	19.954455	16.824606	14.884678	6.122127	19.601367	18.293625	4.863662	17.304739	14.862518	28.264748	15.58519	28.475703	2.251135	5.847517	0.925153	0.659854	1.15816	1.451363	1.470607
NA	GRMZM5G863003	NA	NA	NA	NA	1.489268	0	0	0.50721	0	0.53123	0	0	1.191166	1.033848	0.521552	0.465224	0	0	0	0	0	0	0	0	0	0	1.51625	0	1.692437	0	1.212065	0	0	0	2.277416	0.416219	0	0.467073	0	0.962299	0	0	0	0	0	0	0	0
NA	GRMZM5G864407	NA	NA	NA	NA	0	0	0	0.112984	0	0	0.158312	0.1186	0	0	0.11484	0	0	0	0	0	0	0	0	0	0	0.254664	0.340526	0	0	0	0	0	0	0.455368	0.383175	0	0	0	0	0	0.861039	0	1.176705	0.064784	0	0.077497	0	0
NA	GRMZM5G865196	NA	NA	NA	NA	0	0	0	0	1.048761	0	0	0.478573	0	0.464216	0.935651	0	0	0	0	0	0	0	0	0	0	0	0	0	0	0	0	0	0.919126	0	0	0.373468	0	0.418301	2.722014	1.292847	0	0	0	0	0	0	0.292545	0
NA	GRMZM5G866064	NA	NA	NA	NA	0.880684	0	0	0	0	0.845486	0	0	0	0	0	0	0	0	0	0	0	0	0	0	0	0	1.669461	0	0	0	0	0	0	0	0	0	0	0	0	0	1.812203	0	1.565658	0	0	0	0	0
NA	GRMZM5G866223	NA	NA	NA	NA	0	0.120563	0	0.215779	0.123895	0	0.151046	0	0	0.111046	0	0	0	0	0	0	0	0	0	0	0	0.121601	0	0	0	0	0	0	0	0.108645	0	0.176783	0	0	0	0	1.174064	0	2.21978	0	0	0	0	0
NA	GRMZM5G866979	NA	NA	NA	NA	0.413429	0.093266	0.249889	0.16678	0.477526	0.870341	1.162495	0.524168	0.482881	0.51486	0.675948	0	0	0	0	0	0	0.187291	0	0	0.248135	0.188077	0	0.167665	0.734347	0.184659	0.502868	0.842381	0.419475	0	0.188289	0.136537	0.513552	0.927522	1.002993	0.156849	0.18112	0	0.08578	0	0.1738	0	0	0.132405
NA	GRMZM5G866990	NA	NA	NA	NA	0.190159	1.394651	1.053626	1.151626	2.531572	2.909043	2.815676	3.018822	2.895634	1.975272	6.036919	1.97787	0.348561	2.837547	0.496205	0.192594	1.144341	0.53568	0.189884	0	2.286894	3.894895	1.639217	1.542551	4.75922	4.893153	1.851788	2.912759	1.738961	0.965024	2.059866	1.493345	1.58258	0.266725	2.694247	0.541668	1.669367	0	1.382079	0.227776	0.064925	0.066717	0.068534	0.075328
NA	GRMZM5G867512	NA	NA	NA	NA	2.963344	9.624225	9.480763	7.540959	13.53542	16.372396	15.395772	11.791306	19.873397	18.18837	28.995952	13.539866	0.837514	2.616607	1.107327	1.327599	2.073126	1.045371	1.540093	0.883267	8.183379	9.26855	10.149697	8.972961	18.88383	17.686976	16.208549	7.930017	7.590629	6.408642	6.61316	5.759397	8.258261	6.566804	15.585785	7.622847	10.278698	0.170334	6.267685	0.599609	1.078266	0.696129	0.753661	0.63982
NA	GRMZM5G870438	NA	NA	NA	NA	0.171407	1.550846	0.51855	0	1.204902	1.46517	2.947957	1.098724	5.301685	3.402059	3.375932	3.739363	0.45677	0.200584	0.513254	0.167688	0	0.375837	0	0	0.520956	0.782989	0.349254	1.912338	1.348918	1.743028	3.142296	0.70961	0	0	1.969944	1.141647	0.733891	0	3.490813	0.982701	0.5703	0	0.536178	0	0.610346	0	0	0
NA	GRMZM5G871174	NA	NA	NA	NA	0	0	0.33567	0	0	0.71109	1.917747	0	0	0	0	0	0	0	0	0	0	0	0	0	0	0	0.337172	0	0	0	2.022091	0.346689	0	1.378218	1.143973	0	0	0.30983	0	0.318269	0	0	0	0	0	0	0	0
NA	GRMZM5G872234	NA	NA	NA	NA	5.65221	8.095809	4.530925	4.856677	13.365546	12.181008	9.939333	8.978503	4.304527	7.164891	10.300515	7.341739	1.802367	0.687908	0	0.566605	0.514232	0	0.812694	0	10.669983	5.128158	1.216322	6.022233	8.450257	9.478149	7.301601	4.683885	6.142186	3.411882	5.507681	4.240576	7.212145	3.073187	6.084113	3.439761	7.992461	0	6.823111	0.265996	0	0.379214	0.587735	0
NA	GRMZM5G872747	NA	NA	NA	NA	0	0	0.233494	0	0	0	0	0	0	0	0	0	0	0	0	0	0	0	0	0	0	0	0	0	0	0.260073	0	0	0	0	0	0	0	0	0	0.110231	2.041004	0	3.373556	0	0	0	0.247025	0
NA	GRMZM5G872899	NA	NA	NA	NA	0	0	0	0.201879	0	0	0	0	0	0	0	0	0	0	0	0	0	0	0	0	0	0	0	0	0	0	0	0	0	0	0	0	0	0	0	0	0	0	0	0	0	0	0	0
NA	GRMZM5G873916	NA	NA	NA	NA	0	0	0	0	0	0	0	0	0	0	0.239725	0	0	0	0	0	0	0	0	0	0	0	0	0	0	0	0	0	0	0	0	0	0	0	0	0	0	0	0.239744	0	0	0	0	0
NA	GRMZM5G874394	NA	NA	NA	NA	0.64268	0	0	1.641103	0.379943	0.692642	0.93423	0.346445	2.326469	2.018286	1.349584	1.219059	0	3.714502	0	0	0	0	0	0	0	0.369746	0	0.974269	0.365537	0	0.394046	0	0	0	0	0.80856	0.354802	1.811006	1.314015	0.309972	1.079915	0	0	0.140881	0	0	0	0
NA	GRMZM5G874448	NA	NA	NA	NA	0.175347	0	0.03533	0.105793	0	0	0	0.110433	0	0.072512	0.035539	0	0	0	0	0.073366	0	0	0	0	0	0.079612	0.10629	0.035545	0.038639	0	0	0	0	0	0	0.086445	0	0.065466	0	0.033128	1.219871	0	1.160246	0	0.027312	0.128912	0.026412	0.029285
NA	GRMZM5G874740	NA	NA	NA	NA	0.420941	0	0	0	0	0	0	0.906543	0	0	0	0	0	0	0	0	0	0	0	0	0	0.485676	0	0	0	0	0	0	0	0	0	0	0	0	0	0	0	0	0	0	0	0	0	0
NA	GRMZM5G875046	NA	NA	NA	NA	0	0	0	0	1.214081	0	0	0.276699	0	0	0.269	0	0	0	0	0	0	0	0	0	0	0.884684	0	0	0	0	0.315128	0	0.264957	0	0	0	0	0	0	0.247067	0.287238	0	0	0	0	0	0	0
NA	GRMZM5G875287	NA	NA	NA	NA	0.121893	0.0687	0.122796	0.491053	0.140256	0	0.340892	0.706221	0.212482	0.189427	0.496368	0.402804	0	0	0	0.062853	0.057578	0	0	0	0.303829	0.62327	0.246697	0.617846	0.067428	0.61044	0.296145	0.432823	0	0.307255	0.207644	0.200846	0.12508	0	0.245933	0.057702	1.064425	0	1.073226	0.313749	0	0	0	0.099459
NA	GRMZM5G875789	NA	NA	NA	NA	0.775172	0	0	0	0.458069	0	0	0	0	0	0.407701	0	0.669127	0	0	0.737632	0	0	0	0	0	0	1.583487	1.170676	0.441413	0	0	0	0.400601	0	0.447384	0	0	0	0	1.124454	0	0	0.804509	0	0	0	0	0
NA	GRMZM5G876913	NA	NA	NA	NA	24.106061	45.081499	36.27343	54.989276	32.578325	45.539021	43.682896	40.85155	43.818386	47.203022	58.17847	31.488475	10.555072	34.387715	38.672182	34.253291	11.619882	11.765009	7.965617	12.242161	42.657565	41.424944	30.402649	38.939537	53.400353	46.673286	44.932315	35.183214	30.721577	32.677274	30.419451	28.096897	38.003027	31.175899	43.533585	27.172606	42.085182	10.930383	34.570316	11.190538	16.311534	14.333226	12.342706	27.51341
NA	GRMZM5G877040	NA	NA	NA	NA	1.673715	6.461637	7.32051	5.103365	17.380992	11.329927	17.39689	8.978142	18.428167	16.241017	30.580449	13.992846	0.408316	4.72146	1.016891	1.840434	3.655723	1.429747	4.104059	4.192849	6.371768	7.876747	7.740195	6.877154	10.497255	13.382306	17.158393	7.887357	7.520887	5.21871	4.39172	4.982332	8.980532	6.23626	12.867495	6.982472	6.992141	0.605442	4.710585	0.490265	0.953256	0.576999	0.806342	0.657391
NA	GRMZM5G877173	NA	NA	NA	NA	0	0	0	0	0	0	0	0	1.255382	0	0	0	0	0	0	0	0	0	0	0	2.135569	0	0	1.045518	0	0	0	0	0	0	0	0	0	0	0	0	0.582741	0	0	0	0	0	0	0
NA	GRMZM5G877454	NA	NA	NA	NA	0.190246	0	0	0.142551	0.216605	0.24495	0.541609	0.210507	0.191738	0.221006	0.86907	0.203434	0	0	0.074846	0.081935	0.169434	0.048926	0.133733	0.058236	0.264673	0.39404	0.213704	0.109078	0	0.110504	0.235073	0.106625	0.242588	0.322815	0.201431	0.161638	0.122961	0.102734	0.394277	0.127269	0.627969	0.313344	0.819297	0	0.023983	0	0.02965	0.024755
NA	GRMZM5G878344	NA	NA	NA	NA	0.841882	0	0	0	2.979378	0.452719	2.441323	1.813087	1.014826	0.879197	2.655956	0	0	0	0	0	0	0.454008	0	0	0.861673	0.485676	0	2.537533	0	0	0.515294	0	1.304952	0	1.454578	0.706953	0	0	0	1.222319	0	0	0	0	0	0	0	0
NA	GRMZM5G879235	NA	NA	NA	NA	0.306594	0	0.347481	0.115635	0.043921	0.079996	0.106551	0.120738	0	0.317057	0.11658	0.144599	0	0.046602	0.041588	0.120046	0.146834	0	0	0	0.152321	0	0	0.077691	0.168993	0.084998	0.185957	0	0.15469	0.076931	0.043401	0	0.038967	0.143102	0	0.108638	1.000356	0.035774	1.228619	0.051892	0	0	0.086379	0
NA	GRMZM5G881135	NA	NA	NA	NA	22.383666	47.447194	36.498339	49.337305	29.887524	42.965895	43.688114	35.004516	40.307376	48.865802	66.268705	28.278642	21.447869	17.760938	40.381125	49.990102	15.307783	11.554171	16.566372	11.890446	36.262245	58.433562	39.662253	46.76046	43.80341	43.913061	43.625435	34.722757	24.476715	34.882731	30.29408	32.411511	28.56585	17.354265	40.679804	32.515755	53.72815	50.577166	36.688413	20.628077	17.838155	18.406327	17.410839	25.623298
NA	GRMZM5G881661	NA	NA	NA	NA	0	0	0	0	0.52438	0	0	0	0	0.928432	0	0	0	0	0	0	0	0	0	0	0	0	0	0	0	0	0	0	0	0	0	0	0	0	0	0	0	0	0	0	0	0	0	0
NA	GRMZM5G882520	NA	NA	NA	NA	0	0.050758	0.226922	0	0	0.282474	0.376419	0.047354	0.521576	0.139839	0.274403	0.127519	0	0	0	0	0	0	0	0	0	0.051156	0	0.09133	0.049716	0	0.109343	0.045562	0.0455	0.045278	0.102123	0.074109	0	0.168256	0.181502	0.042593	0.294302	0	0.186447	0	0	0.098572	0.067351	0
NA	GRMZM5G883882	NA	NA	NA	NA	0	0	0	0	1.048761	0	1.288388	0	0.53552	1.856864	0	0	0	0.516769	0	0	0	0	0	0.439652	0	0	0	0	0	0	0	0.468178	0	0	2.559622	0	0	1.254902	0	0.430949	0	0	0	0	0	0	0	0
NA	GRMZM5G884538	NA	NA	NA	NA	82.338012	111.942778	104.383056	91.37707	172.548399	186.738411	200.880865	133.96428	167.340586	177.283018	221.55869	141.504544	1.884078	4.142467	3.301617	4.695608	2.917359	3.522533	1.661785	0.802318	104.291197	94.089198	101.017919	100.647084	178.494045	177.26213	128.778355	75.21176	104.007392	100.755515	87.338914	77.823655	100.472384	68.393526	181.35966	85.49499	125.278583	3.675107	58.464732	6.428829	9.531086	6.283654	5.842506	5.593091
NA	GRMZM5G884707	NA	NA	NA	NA	2.655792	5.65794	4.383988	4.407194	6.776425	8.705122	9.192045	6.14366	9.786505	11.04596	18.213505	5.642375	2.207376	2.885319	2.162462	2.983881	2.153796	1.888241	1.775786	3.010015	7.019632	6.572879	5.526738	5.351099	9.654901	10.882182	9.001171	6.29368	5.193953	4.04133	4.127595	3.679541	5.54899	4.150842	11.071794	4.683717	5.666535	0	3.175078	1.055197	1.505995	1.438499	0.555554	0.589477
NA	GRMZM5G884912	NA	NA	NA	NA	11.885734	47.246203	41.00958	37.440049	70.255396	88.766729	95.574618	73.773054	102.274308	96.228584	130.604931	74.179107	5.638084	9.730247	5.582499	4.868013	11.208683	7.007559	6.628247	6.780353	49.502038	50.843427	44.313965	43.60595	87.300273	88.88935	69.723561	55.234141	49.470853	42.204652	46.135918	37.566601	63.45778	52.13912	106.548383	64.072316	52.084554	0	31.656544	4.830642	7.20608	5.984084	5.822553	5.751407
NA	GRMZM5G884960	NA	NA	NA	NA	0.686953	0.25855	0.34604	0	0.398983	1.091041	0.324419	0.607439	0.53882	1.548445	0	0.108358	0.10401	1.087063	0.708068	0	0.314541	0	0.33831	0	0.345235	0.521579	0.465009	0.116106	1.405113	0.513804	0.558082	0.82133	0.11658	0.116629	0.392488	0	0	0.428466	0.23213	0.108897	1.008057	0	1.071291	0	0.376034	0.158406	0	0
NA	GRMZM5G887290	NA	NA	NA	NA	5.608368	22.443994	9.734433	15.840146	12.090816	24.888153	23.971837	14.937627	25.077144	32.808128	48.513283	16.888556	0.854467	1.525123	2.207039	0.940687	0	2.478179	0	0.32285	17.235306	20.874841	22.253326	9.330351	28.532336	38.65877	23.051833	15.600989	5.453273	6.891089	8.007811	8.302039	10.204952	11.153889	18.885185	7.638467	17.736083	0	6.866277	0.574846	1.141744	1.046673	0.216345	0.699798
NA	GRMZM5G887911	NA	NA	NA	NA	42.304576	91.07588	51.48493	68.233586	86.537533	132.526648	78.789054	90.85306	80.311747	126.263307	145.10598	79.751147	1.583474	0	3.725851	3.664448	0	0	0	0	67.214847	41.149493	58.673593	80.109108	92.553122	83.069692	79.627819	57.283319	60.440648	78.14864	36.764339	54.894115	72.237431	44.74628	111.454535	88.990759	65.017108	0	47.609642	3.012938	4.107209	4.175618	4.204532	1.672024
NA	GRMZM5G889036	NA	NA	NA	NA	4.244911	6.895322	7.098728	4.96682	8.731237	11.622286	10.270683	6.021257	12.600032	13.218293	20.568962	8.745906	2.892755	4.880442	2.587275	3.37126	4.664972	5.187516	3.587159	3.025757	7.051272	8.304667	5.162468	9.899195	9.334305	14.414816	11.567504	8.306821	7.927055	6.880236	6.671679	4.557312	6.509269	4.920909	11.502321	4.349182	7.069385	2.831083	3.876009	1.038343	2.309131	1.560846	1.664253	1.221241
NA	GRMZM5G889299	NA	NA	NA	NA	0.834182	0.97797	0.793613	0.849164	1.664927	1.539448	1.487132	0.884735	1.370433	1.781007	3.051406	1.058663	0.298638	0.369561	0.307522	0.331491	0.033847	0.189329	0.271178	0.593791	0.848346	1.274215	1.215372	1.467449	1.51307	2.008248	1.627233	1.28005	0.535795	0.693866	0.457607	0.769094	0.465219	0.626581	1.395403	0.502351	0.815358	0	0.597768	0.183877	0.200501	0.12249	0.266466	0.173572
NA	GRMZM5G889790	NA	NA	NA	NA	2.434424	8.678327	3.898318	3.91078	9.459534	13.118821	12.642856	8.999519	19.737672	17.116236	22.666739	9.555323	1.501041	0	0.664111	2.975291	0	0	0	0	5.346544	4.805483	4.975334	4.915323	16.23883	15.037352	13.647874	4.390398	6.11088	5.451836	2.412068	4.962709	4.996455	4.574956	14.217975	6.045058	4.283894	0	7.234054	0.598895	0.169881	0.220495	0	0
NA	GRMZM5G889905	NA	NA	NA	NA	0.413429	0.932658	0.666371	2.334924	1.050558	1.827716	1.859992	1.834587	1.062338	0.858101	2.872778	2.187865	0.076224	0.198186	0.08702	0.590002	0	0.093645	0	0	1.075253	0.752306	0.418933	0.838326	1.65228	2.215905	0.301721	1.095096	1.00674	0.837256	0.941447	1.228837	0.42796	0.541055	0.668662	0.627395	0.905601	0	0.686243	0.253978	0.115867	0.878481	0.120254	0.397215
NA	GRMZM5G890451	NA	NA	NA	NA	1.821976	2.060185	2.505061	1.343599	1.163365	1.768248	2.134449	3.006294	1.968328	1.037781	1.88714	1.727716	0.589688	1.35837	1.160543	1.136759	1.626935	0.909496	0.473921	0	3.18602	1.891104	3.711188	1.343907	2.232821	3.179381	2.428258	3.596226	1.356485	2.553288	0.761017	0.137819	0.707876	0	1.68565	2.056596	1.285047	0	0.8633	0.435829	0.595361	0.664858	0.570815	0.746343
NA	GRMZM5G890747	NA	NA	NA	NA	1.525625	0	0.309995	0	1.443248	0.328769	1.330299	1.315948	0.368098	0	1.601417	0.868718	0	0	0	0	0	0	0	0	0.312572	0	0.623814	0	1.387309	1.736233	0	0.961145	0.630211	0	0.706091	0	0.672985	1.433056	1.872165	0	0.341695	0	0	0	0.923251	0	0	0
NA	GRMZM5G891801	NA	NA	NA	NA	0.915375	1.037835	0.929986	0	0	1.972616	0.886866	1.315948	0	0.958655	2.241983	0.579146	0	0	0	0.580822	0	0	0	0	1.250288	1.75443	1.247628	0.308724	1.387309	1.04174	0	0.320382	0	0.318348	0	0.767586	0.336492	0	0	0	1.025085	0	0.317981	0	0	0	0	0.21653
NA	GRMZM5G892247	NA	NA	NA	NA	0	0	0	0	0	0	0	0	0	0	0	0	0	0	0	0	0	0	0	0	0	0	0	0	0	0	0	0	0	0	0	0	0	0	0	0	0.050354	0	0.04211	0	0	0	0	0
NA	GRMZM5G892769	NA	NA	NA	NA	2.426528	3.527015	3.421708	3.899674	3.93293	4.850082	5.789949	2.831574	4.826945	5.195122	6.048584	4.131472	7.572056	9.859993	7.876841	10.512194	12.693066	8.349361	12.136694	11.551656	3.003938	4.031515	2.813509	2.333436	4.352693	4.085737	4.681758	3.389506	4.174328	2.713505	3.505513	4.920163	4.519944	3.647738	4.311654	3.114335	3.023531	3.23875	2.606725	3.397608	4.364204	2.923257	1.889126	2.51861
NA	GRMZM5G892983	NA	NA	NA	NA	5.922447	1.478716	4.102597	0	0.763993	4.147089	4.666659	1.390699	2.32051	0	8.862141	0.605544	0	0	0	0	0.597503	0	0	0	1.320999	1.508111	3.309308	0	5.904269	5.901962	0.796994	1.365083	1.338039	0	0	0	0.679676	0	2.657536	0.63463	0.721242	0	0	0	0	0	0	0
NA	GRMZM5G893089	NA	NA	NA	NA	0	0	0.588846	0	0	0	0	0	0	0	0	0	0	0	0	0	0	0	0	0	0	0	0	0	0.988451	0	0	0	0	0	0	0	0	0	0	0	0.324705	0	0	0	0	0	0	0
NA	GRMZM5G894376	NA	NA	NA	NA	0	8.045165	0	8.278134	6.050208	2.189377	18.239709	5.160305	12.264657	8.642711	15.946594	7.471544	0	6.748491	0	2.046468	0	0	6.355533	0	5.998426	4.616168	1.047826	4.083334	10.923525	19.72075	8.795242	13.162592	5.897527	10.537531	1.11009	1.621938	10.07269	7.64615	12.762005	3.005774	9.765807	0	5.224072	1.65968	1.906419	0.810548	0.81848	4.974457
NA	GRMZM5G894515	NA	NA	NA	NA	0	0.033057	0.133131	0	0.016757	0.030506	0	0.015368	0.033753	0.015154	0.029653	0.02767	0.041991	0	0.032409	0	0.014272	0	0	0	0.072686	0	0	0.02976	0.032248	0.016221	0	0.044276	0	0	0	0.036116	0	0.027388	0	0	0.715823	0	0.924556	0	0.012009	0	0	0
NA	GRMZM5G897615	NA	NA	NA	NA	4.188409	11.846477	11.368233	11.783148	17.849807	20.127532	14.341383	13.478836	12.553824	20.697758	33.557681	11.259163	6.371413	1.831269	2.025581	9.616263	0.923512	1.144171	4.368088	5.208085	18.686232	15.116844	9.054137	10.977943	28.5346	26.707848	10.863157	6.604071	7.015692	7.113765	1.800375	10.09176	9.064092	3.450007	23.450122	14.214013	16.899503	9.262155	2.68726	0.215911	0.73294	0	1.397201	0
NA	GRMZM5G897755	NA	NA	NA	NA	8.624073	22.857575	18.934876	15.37939	28.646432	27.65214	29.573007	26.369063	28.610245	24.691275	35.572207	19.218785	0.272972	1.151703	1.482906	0	0	0.502765	0	0.438819	19.5868	17.681906	17.393366	17.710594	26.638203	27.698775	17.832685	13.11895	15.464808	16.540546	15.342076	14.28904	17.942511	16.050698	29.332436	15.299314	19.428983	2.54534	12.456911	1.107479	1.052803	0.473121	1.132917	1.605841
NA	GRMZM5G898466	NA	NA	NA	NA	0	0	0	0	0	0	0	0	0	0	0	0	0	0	0	0	0	0	0	0	0	0	0	0.915218	0	0	0	0	0	0	0	0	0	0	0	0	3.972279	0	5.648635	0	0	0	0	0
NA	GRMZM5G898647	NA	NA	NA	NA	3.828712	8.416395	5.335526	6.235049	9.25611	8.499946	10.536537	7.733459	10.314643	11.043062	15.143552	6.146189	0.296809	1.384971	0.612239	1.774067	0.782338	0.58275	0.521689	0.38065	7.00153	7.831749	6.910668	7.180619	9.535076	12.078095	7.287788	8.161643	5.038757	5.600695	5.871839	4.838047	7.276695	5.067821	9.787576	6.042967	8.013793	1.285185	5.421195	1.836309	1.676176	0.733754	0.470423	1.090668
NA	GRMZM5G898772	NA	NA	NA	NA	3.255065	4.317852	4.706134	4.871692	8.089623	7.526517	9.883046	4.520505	7.197932	8.261419	15.919046	6.704325	0	4.668655	3.300765	1.821838	3.833369	5.482704	1.933314	9.432868	4.998398	5.326066	5.469157	4.305943	8.241148	6.851625	4.490204	3.643186	2.601587	3.042154	2.108526	5.17067	2.848154	5.166601	8.339106	3.507322	5.785007	0	3.389626	1.939912	3.093151	0	0.791315	2.161425
NA	GRMZM5G899366	NA	NA	NA	NA	0.316321	0.449437	0.35827	0.229735	0.487031	0.523092	0.255752	0.290996	0.247685	0.538537	0.634382	0.390709	0.015287	0	0.159237	0.152684	0.031171	0	0.03403	0.193361	0.124023	0.236606	0.411225	0.164174	0.156019	0.371272	0.174912	0.177481	0.258317	0.859712	0.192466	0.334941	0.121202	0.245865	0.45732	0.041396	0.650093	0.274376	1.401844	0.058377	0.026162	0	0.098097	0.054545
NA	GRMZM5G899452	NA	NA	NA	NA	0.4447	0.50333	0	0	0	0	0	0	0.53552	0.928432	0	1.675418	0	0	0	0	0	0	0	0	0	0	0.453658	1.338538	0	0.50479	0	0	0	0	3.071546	0	0	0	0	0	0	0	0	0	0	0	0.585091	0
NA	GRMZM5G899892	NA	NA	NA	NA	0	0	1.222664	0.814501	0.941137	2.572956	1.156753	0	1.922407	1.66626	0	1.12901	0	0	0	0.379295	0	0	0.723089	0.391977	2.856581	0.45958	0.406738	2.0036	0.453652	0.905237	1.952338	0.838713	0.411782	0	1.378964	0.669414	0.439275	0	0.81392	0.385326	0.891216	0	0	0	0	0	0	0
GRMZM5G851266	Zm00001d000001	Zm00001eb413300	ppo1	polyphenol oxidase1	ppo1;polyphenol oxidase1: vegetative meristem cDNA 7C02D02	359.815649	413.609424	400.111679	413.864296	262.742874	185.935068	158.824329	183.381452	390.605917	300.860767	457.231897	177.781684	428.331173	436.792077	461.796495	413.295541	585.278652	665.302861	665.65393	677.18259	331.29885	233.136879	322.216028	276.149763	210.780668	250.398558	202.593735	207.41592	312.379529	273.253722	269.56832	174.849347	166.359205	156.607144	136.392338	165.813614	193.348635	73.949838	230.515309	288.955957	330.696764	455.92474	441.545395	412.40335
GRMZM2G141399	Zm00001d000002	Zm00001eb413290	du1	dull endosperm1	du1;dull endosperm1: glassy, tarnished endosperm; encodes a starch synthase III, that with an isoamylase-type debranching enzyme represses accumulation of phytoglycogen	22.973492	26.267781	21.622452	20.032468	22.265537	25.500146	28.308268	18.47508	17.97101	20.178714	14.303138	19.024739	21.754512	18.834852	16.098767	20.710594	35.38843	23.677933	24.323166	39.698725	22.438939	20.658037	19.328879	17.834138	24.913673	17.825696	20.114613	22.903662	20.000327	21.627858	21.449319	22.625778	19.314154	21.622759	20.673163	19.125432	20.824794	5.698051	21.200122	21.789547	22.905365	23.9291	21.912825	21.721293
NA	Zm00001d000003	NA	NA	NA	NA	0	0	0	0	0	0	0	0	0	0	0	0	0	0	0	0	0	0	0	0	0	0	0	0	0	0	0	0	0	0	0	0	0	0	0	0	0	0	0	0	0	0	0	0
GRMZM2G142565	Zm00001d000004	Zm00001eb413280	NA	NA	Postsynaptic protein CRIPT	51.003194	57.603606	53.488022	53.845856	69.076883	70.506574	47.178086	49.725032	52.732645	70.470861	58.770269	67.014876	54.361477	36.366927	49.728149	49.104721	26.235076	35.506034	57.372605	20.321762	54.712021	48.384474	73.076139	40.031735	48.142285	59.599719	57.297056	52.238533	62.339018	61.39389	51.709599	68.242937	52.100719	67.48772	44.958141	58.798659	57.19317	9.135536	66.086273	55.685014	45.350975	44.14607	54.999136	39.688594
GRMZM2G142620	Zm00001d000005	Zm00001eb413270	NA	NA	myosin heavy chain-related	35.140129	34.827736	32.744352	33.154906	29.051455	29.468918	34.433179	33.896219	35.468595	34.212058	35.500928	36.615742	54.568712	55.528568	56.478438	59.801809	61.470603	66.240163	63.83726	63.429628	33.647446	37.362767	37.834472	33.158961	30.247237	35.766588	35.406355	33.171841	33.598463	33.351047	31.44524	34.233778	34.349284	35.045754	34.871943	33.948096	31.257281	3.983501	33.125961	44.854001	49.98075	39.348261	42.967927	42.114261
GRMZM2G087111	Zm00001d000006	Zm00001eb413260	NA	NA	Germin-like protein subfamily 1 member 11	0	0	0	0	0	0	0	0	0	0	0	0	0	0	0	0	0	0	0	0	0	0	0	0	0	0	0	0	0	0	0	0	0	0	0	0	0	0	0	0	0	0	0	0
GRMZM2G012530	Zm00001d000008	Zm00001eb413250	NA	NA	Germin-like protein subfamily 1 member 8	0	0	0	0	0	0	0	0	0	0	0	0	0	0	0	0	0	0	0	0	0	0	0	0	0	0	0	0	0	0	0	0	0	0	0	0	0	0	0	0	0	0	0	0
NA	Zm00001d000009	NA	NA	NA	NA	0	0	0	0	0	0	0	0	0	0	0	0	0	0	0	0	0	0	0	0	0	0	0	0	0	0	0	0	0	0	0	0	0	0	0	0	0	0	0	0	0	0	0	0
NA	Zm00001d000011	NA	NA	NA	NA	61.910264	63.708106	83.590033	71.092233	71.488124	64.668937	53.038874	64.10325	54.507104	57.260348	55.861456	65.253864	16.169609	12.353838	21.583804	28.145826	2.68878	15.551586	13.913036	23.690067	73.394049	97.904766	94.195595	58.186748	93.754912	102.658177	90.396174	99.783361	30.702669	55.489193	37.962041	39.586621	39.813074	45.093381	52.816242	47.8945	73.208542	2.379394	37.136589	25.935427	24.923665	34.231464	34.541885	31.546181
GRMZM2G049930	Zm00001d000012	Zm00001eb413210	NA	NA	Germin-like protein subfamily 1 member 8	0	0	0	0	0	0	0	0	0	0	0	0	0	0	0.222664	0	0	0	0	0	0	0	0	0	0	0	0	0	0	0	0	0	0	0	0	0	0	0	0	0	0	0	0	0
NA	Zm00001d000013	NA	NA	NA	NA	0	0	0	0	0	0	0	0	0	0	0	0	0	0	0	0	0	0	0	0	0	0	0	0	0	0	0	0	0	0	0	0	0	0	0	0	0	0	0	0	0	0	0	0
GRMZM2G097509	Zm00001d000016	Zm00001eb413200	fad5	fatty acid desaturase5	Fatty acid desaturase 4 chloroplastic	0	0	0	0	0	0	0	0	0	0	0	0	0	0	0	0	0	0	0	0	0	0	0	0	0	0	0	0	0	0	0	0	0	0	0	0	0	0	0	0	0	0	0	0
GRMZM2G071390	Zm00001d000017	Zm00001eb413190	si707056a07	NA	Germin-like protein	0	0	0	0	0	0	0	0	0	0	0	0	0	0	0	0	0	0	0	0	0	0	0	0	0	0	0	0	0	0	0	0	0	0	0	0	0	0	0	0	0	0	0	0
GRMZM2G178817	Zm00001d000018	Zm00001eb413180	NA	NA	Germin-like protein subfamily 1 member 8	0	0	0	0	0	0	0	0	0	0	0	0	0	0	0	0	0	0	0	0	0	0	0	0	0	0	0	0	0	0	0	0	0	0	0	0	0	0	0	0	0	0	0	0
NA	Zm00001d000019	NA	NA	NA	NA	0	0	0	0	0	0	0	0	0	0	0	0	0	0	0	0	0	0	0	0	0	0	0	0	0	0	0	0	0	0	0	0	0	0	0	0	0	0	0	0	0	0	0	0
GRMZM2G175401	Zm00001d000020	Zm00001eb413170	fad4	fatty acid desaturase4	Fatty acid desaturase 4 chloroplastic	0	0	0	0	0	0	0	0	0	0	0	0	0	0	0	0	0	0	0	0	0	0	0	0	0	0	0	0	0	0	0	0	0	0	0	0	0	0	0	0	0	0	0	0
GRMZM2G180720	Zm00001d000021	Zm00001eb413160	gpt1	glucose 6-phosphate/phosphate translocator1	gpt1;glucose 6-phosphate/phosphate translocator1:	30.579407	31.119661	33.302678	34.399958	32.704444	36.675938	40.341957	38.398686	48.89666	46.06131	55.235269	47.230348	50.402097	55.084164	54.595064	49.574015	48.45416	50.96608	49.352271	51.418631	36.958343	32.603881	32.084977	32.519268	37.021603	36.745892	38.902438	42.734404	28.714649	30.051361	30.518541	25.167424	34.342973	33.16264	35.962058	36.370078	26.064796	8.462095	29.309685	30.578427	40.014514	39.592509	41.02658	32.611842
GRMZM2G012761	Zm00001d000023	Zm00001eb413150	NA	NA	Polyadenylation and cleavage factor homolog 5	7.89324	6.565378	6.342855	6.349641	6.87092	8.067519	7.957204	6.546505	5.655994	5.185071	5.046099	5.388456	9.474122	10.355621	6.846479	7.694718	6.313444	6.082628	5.729144	11.287659	7.160759	6.891278	7.389861	5.5552	6.529875	6.979913	8.659219	6.735779	6.219816	5.651604	6.64782	5.263427	8.300472	7.372602	6.47843	8.124438	6.674576	0	6.676831	8.112797	8.356367	6.97408	5.76969	7.436132
GRMZM2G076852	Zm00001d000025	Zm00001eb391120	NA	NA	NA	0	0	0	0	0	0	0	0	0	0	0	0	0	0	0	0	0	0	0	0	0	0	0	0	0	0	0	0	0	0	0	0	0	0	0	0	0	0	0	0	0	0	0	0
NA	Zm00001d000026	NA	NA	NA	NA	0	0	0	0	0	0.30183	0	0	0	0.388411	0.116847	0.190867	0.161356	0	0.061902	0.178633	0.223034	0	0	0	0	0.198324	0.058297	0.116823	0	0	0	0	0	0	0.196235	0.094909	0.295245	0.269707	0	0.325912	0.062962	0	0	0	0	0	0.256102	0
NA	Zm00001d000027	NA	NA	NA	NA	10.527381	17.635147	17.365274	12.367806	17.052128	16.702345	18.42173	12.163079	18.575514	13.750496	14.278517	9.683055	12.376784	16.961855	15.84147	17.743175	16.27078	9.315043	12.013237	8.860349	19.52466	11.518379	9.714976	8.723067	14.826257	21.308957	12.736095	13.993103	17.231256	13.885119	14.236723	9.517052	11.448333	15.184394	20.101862	17.778896	11.741572	0.655291	12.148527	9.125873	18.336036	11.664197	23.202394	9.951967
GRMZM2G069807	Zm00001d000028	Zm00001eb391080	NA	NA	hydroxyproline-rich glycoprotein family protein	0.067227	0.050463	0.112878	0.067549	0	0.093257	0.062041	0.02348	0.051608	0.069428	0.090634	0.105611	0.042558	0.027395	0.073783	0.16524	0	0	0.070924	0	0.022212	0.228798	0.135727	0	0.123195	0.520516	0.135773	0.406072	0	0.022419	0.025326	0.036776	0.384843	0.250871	0.225186	0.296026	0.024308	0	0	0.110242	0.143886	0.133149	0.204479	0.056791
NA	Zm00001d000029	Zm00001eb391070	NA	NA	Dual-specificity protein-like phosphatase 1%3B Protein-tyrosine phosphatase mitochondrial 1	54.494758	60.878958	69.142686	56.452863	68.962451	77.833431	65.275822	50.75154	88.225947	63.969392	53.896942	66.894708	25.546028	26.36453	29.242831	23.319356	45.074499	47.805931	29.99857	33.713402	53.128855	54.085566	58.123731	45.953566	62.808057	73.814302	65.135211	69.532105	49.90398	60.20273	71.512112	55.0676	72.77266	46.692076	63.838391	62.468114	58.32158	41.56311	60.869519	33.985869	26.198513	37.435015	34.106861	28.311819
GRMZM2G119146	Zm00001d000030	Zm00001eb391060	NA	NA	RNA-binding KH domain-containing protein PEPPER	52.15438	52.649873	55.550449	54.820249	47.759337	47.178464	49.147147	51.010827	49.357567	48.581913	48.877361	53.546784	66.262875	70.151394	66.73015	67.544527	61.483315	63.779474	64.093145	61.602108	53.551812	53.478345	55.240879	53.15742	45.438906	47.453379	52.885222	53.457975	50.171157	50.242959	52.520915	50.818776	52.156053	52.211889	52.571058	60.277941	49.782725	1.457163	54.28096	64.400302	63.273794	51.230596	56.493713	58.390512
GRMZM2G025133	Zm00001d000032	Zm00001eb391040	NA	NA	Protein TAPETUM DETERMINANT 1	0	0	0	0	0	0	0	0	0	0	0	0	0	0	0	0	0	0	0	0	0	0	0	0	0	0	0	0	0	0	0	0	0	0	0	0	0	0	0	0	0	0	0	0
GRMZM2G041125	Zm00001d000034	Zm00001eb391030	NA	NA	Protein kinase superfamily protein	11.554255	13.005372	13.088406	13.57866	9.8738	11.030774	11.521703	12.351803	16.129057	16.524717	17.082314	16.583704	15.725052	13.841607	17.078687	15.10889	16.199349	14.314674	13.607383	12.696205	13.875568	14.937036	14.082958	13.545409	11.345511	12.120873	13.346133	13.247584	13.885684	12.871454	12.457413	12.889852	13.615161	13.940912	13.764884	15.98077	12.71311	1.838723	13.417549	14.354565	13.861222	12.337595	12.942531	13.45806
GRMZM2G040991	Zm00001d000035	Zm00001eb391020	NA	NA	NA	4.906251	6.508358	5.715262	7.202195	4.990126	5.50792	5.774254	6.828595	4.918535	4.338549	5.453885	4.727199	4.880001	2.599183	3.847717	3.179507	3.400144	3.167546	2.056717	0	5.444404	5.282719	7.236426	7.097911	6.887846	5.395299	4.591706	6.883043	4.391077	4.165906	4.34802	4.41682	5.641817	5.202919	4.326817	5.028196	4.623301	9.212179	6.824711	6.487129	6.137892	5.564807	5.020434	3.912365
NA	Zm00001d000036	NA	NA	NA	NA	0	0	0	0	0	0	0	0	0	0	0	0	0	0	0	0	0	0	0	0	0	0	0	0	0	0	0	0	0	0	0	0	0	0	0	0	0	0	0	0	0	0	0	0.15462
GRMZM2G368610	Zm00001d000037	Zm00001eb391000	NA	NA	Phospholipase A1-Ibeta2 chloroplastic	0	0	0	0	0	0	0	0	0	0	0	0	0	0	0	0.046454	0	0	0	0	0	0	0	0	0	0	0	0	0	0	0	0	0	0	0	0	0	0	0	0	0	0	0	0
GRMZM2G067734	Zm00001d000038	Zm00001eb390980	NA	NA	Serine/threonine-protein kinase D6PKL1	5.48428	7.408793	7.021018	7.729019	8.751549	9.961074	9.703239	7.632196	11.759656	12.036527	10.547325	9.874898	23.637488	23.457631	21.588669	22.609434	24.324149	21.24557	25.801023	26.461443	8.556795	6.966584	7.168943	6.618109	11.641223	11.59921	10.73134	10.215233	6.927275	7.08255	7.108499	6.019739	8.257932	10.214864	10.032897	9.723947	5.175484	2.434746	5.348478	6.802455	9.732639	10.978014	11.777622	7.980615
GRMZM2G125513	Zm00001d000039	Zm00001eb390970	IDP6031	NA	NA	13.136498	13.216053	13.894772	12.6734	13.757959	12.561716	12.267831	10.974255	13.923183	12.179115	12.301099	12.12811	14.036334	13.607789	14.31552	14.570394	12.760891	18.217085	16.850289	12.461566	12.583314	10.533979	10.623847	13.428511	11.013395	12.744161	9.670881	10.889803	14.30413	11.661175	11.953001	11.0597	11.133304	12.861183	12.468316	11.542342	12.116497	5.301862	11.287696	17.776722	18.736576	16.032039	15.660146	15.348089
NA	Zm00001d000040	NA	NA	NA	NA	31.43558	42.140832	28.77875	31.403458	38.443328	38.107313	29.086375	35.057953	28.466344	24.308563	40.577746	38.564149	43.782585	41.726498	33.752246	38.378583	38.216062	43.739711	34.645723	48.717205	43.560486	43.618319	36.136932	34.600622	34.577126	35.345805	48.623237	40.622219	37.380876	28.383055	39.215767	28.492935	43.817489	29.22002	27.747108	40.723282	37.599928	0.864689	27.851598	17.279432	17.000273	20.830891	18.480236	25.47393
NA	Zm00001d000041	NA	NA	NA	NA	31.641634	27.645382	29.975855	35.133858	26.412862	28.556587	24.543388	29.703667	19.911329	20.926335	25.377715	24.555642	19.27602	17.88359	18.815818	21.817225	16.518183	19.594627	16.528386	26.633176	27.794491	27.967472	26.662471	26.761166	27.479501	26.358571	27.318245	31.897209	24.766586	23.569582	25.478131	27.002394	24.346592	26.225854	25.354149	28.376283	28.457041	11.919865	21.68427	18.60965	15.012711	20.099911	23.438164	21.409128
GRMZM2G028796	Zm00001d000042	Zm00001eb390940,Zm00001eb390950	NA	NA	Protein ARABIDILLO 1	6.584504	7.335614	7.722303	8.290865	10.161189	10.08196	10.683173	9.168782	10.402584	10.134802	9.212988	9.136709	9.090203	8.787505	8.466698	9.249123	7.577273	8.364462	8.688125	11.101039	8.490463	8.084673	7.71688	7.70698	10.797519	12.186788	10.373458	10.48292	6.99246	7.858159	8.30889	7.918846	8.663896	9.12744	10.129037	9.383103	8.371796	0.53794	6.728382	8.359657	9.098465	7.874185	8.836411	6.667056
NA	Zm00001d000044	NA	NA	NA	NA	0	0	0	0	0	0	0	0	0	0	0	0	0	0	0	0	0	0	0	0	0	0	0	0	0	0	0	0	0	0	0	0	0	0	0	0	0	0	0	0	0	0	0	0
GRMZM2G428470	Zm00001d000045	Zm00001eb390910	thx28	Trihelix-transcription factor 28	FRIGIDA interacting protein 2	13.06417	10.802724	11.220812	12.678946	11.092106	10.801594	11.302946	9.238767	9.640035	10.438673	10.408666	10.981759	13.781426	17.596142	11.839773	16.668461	13.006387	10.517581	14.794028	15.765277	9.990717	11.552509	11.257454	9.974138	11.223128	11.475627	11.176976	9.733799	9.269228	9.71518	9.867776	10.604334	9.721085	12.470505	7.881681	10.092285	13.21447	6.314559	10.568668	12.428269	15.888419	13.012219	13.898978	10.494941
GRMZM2G015324	Zm00001d000046	Zm00001eb390900	cbl9	calcineurin B-like9	cbl9;calcineurin B-like9:	40.28579	55.402876	44.235712	47.6898	45.587265	57.971667	72.080595	49.775618	41.501464	35.323122	45.898168	50.451608	25.480168	38.868602	46.056399	27.370389	27.872821	35.3907	34.507977	37.560023	45.461745	50.932613	43.373008	44.624523	48.316574	47.357768	54.858202	52.276316	46.531644	44.746538	45.522173	49.853447	47.078213	53.747393	38.741248	45.194025	52.210348	5.536361	35.808757	21.834918	19.734019	39.196093	39.40816	14.244067
NA	Zm00001d000051	NA	NA	NA	NA	0	0	0	0	0	0	0	0	0.757497	0	0.667214	0.592825	0	0	0	0.631854	0	0	0	0	0	0	0	0	0	0	0	2.004169	0	0	0	0	0	0	1.299581	0	0	0	0	0	0.313088	0	0	0
GRMZM2G148216	Zm00001d000052	Zm00001eb390860	NA	NA	Casein kinase II subunit beta-1	22.839069	23.271482	30.853353	24.316256	27.197709	32.350844	31.571467	28.264213	32.545938	30.06683	26.043568	30.585727	20.372942	15.899507	23.071859	17.868789	15.094476	18.649666	24.874171	20.17269	23.265111	27.852	23.513368	27.490524	32.813988	26.472059	31.464607	32.127403	22.960222	22.879969	25.120696	25.695473	27.745366	24.232872	26.515319	21.005923	23.71237	10.437327	29.841432	16.414988	21.669292	23.290047	20.866963	18.743346
GRMZM2G148180	Zm00001d000053	Zm00001eb390850	NA	NA	Histone H3 K4-specific methyltransferase SET7/9 family protein	17.666167	18.609515	20.955941	22.514442	19.819976	18.497348	17.288742	20.071006	15.877242	14.265698	14.717308	15.509829	14.756631	15.039808	16.705972	17.402804	14.926712	14.538877	15.69209	13.170696	18.201735	16.777703	19.193967	15.878145	21.201957	20.413154	16.980501	16.524381	17.345886	17.912025	18.450852	16.558408	19.651376	16.674584	17.11774	16.33148	18.2771	1.199014	18.06181	23.379482	25.813689	24.491509	23.112639	20.542527
GRMZM2G002515	Zm00001d000055	Zm00001eb026010	brl2	bri1-like receptor kinase2	brl2;bri1-like receptor kinase2: Encodes a brassinosteroid insensitive1-like receptor kinase.	0	0	0	0	0	0	0	0	0	0	0	0	0	0	0.051238	0	0	0	0	0	0	0	0	0	0	0	0	0	0	0	0	0	0	0	0	0	0	0	0	0	0	0	0	0
GRMZM2G396202	Zm00001d000058	NA	NA	NA	CRIB domain-containing protein RIC10	0	0	0	0	0	0	0	0	0	0	0	0	0	0	0	0	0	0	0	0	0	0	0	0	0	0	0	0	0	0	0	0	0	0	0	0	0	0	0	0	0	0	0	0
GRMZM2G048121	Zm00001d000060	Zm00001eb025990	dmas5	deoxymugineic acid synthase5	NAD(P)-linked oxidoreductase superfamily protein	0	0	0	0	0	0	0	0	0	0	0	0	0	0	0	0	0	0	0	0	0	0	0	0	0	0	0	0	0	0	0	0	0	0	0	0	0	0	0	0	0	0	0	0
GRMZM2G091782	Zm00001d000061	Zm00001eb025980	NA	NA	GDSL esterase/lipase	0	0	0	0	0	0	0	0	0	0	0	0	0	0	0	0	0	0	0	0	0.254181	0	0	0	0	0	0	0	0	0	0	0	0	0	0	0	0	0	0	0	0	0	0	0
NA	Zm00001d000062	NA	NA	NA	NA	0	0	0	0	0	0	0	0	0	0	0	0	0	0	0	0	0	0	0	0	0	0	0.142798	0	0	0	0	0	0	0	0	0	0	0	0	0	0	0	0	0.053985	0	0.285691	0	0
NA	Zm00001d000064	NA	NA	NA	NA	0	0	0	0	0	0	0	0	0	0	0	0	0	0	0	0	0	0	0	0	0.928587	0	1.662228	0.833207	0.905561	0.884768	0	3.153715	0	0	0	0	0	0	0	0	0	0	0	0.185666	1.176773	1.01787	0.370621	0.318497
GRMZM2G062944,GRMZM2G363319	Zm00001d000065	Zm00001eb025930	NA	NA	NA	4.802756	4.202901	5.430744	3.463298	6.016821	6.518398	5.532874	4.877468	4.021077	3.055128	3.314137	4.912717	1.794174	0.584508	1.735854	0.693829	1.811832	1.434091	0.683678	0.483941	3.537879	6.246758	4.473902	4.472479	4.254016	6.253356	4.892681	4.807009	3.387333	3.284794	4.695638	3.728157	4.593817	2.108204	3.373545	3.537464	5.16505	13.913301	5.191385	2.217536	3.260013	2.264672	2.115148	2.711225
GRMZM2G363310	Zm00001d000066	NA	NA	NA	NA	12.339669	12.776778	12.798029	16.300932	10.775022	10.439031	9.978006	14.866462	10.93088	10.710084	8.261588	9.842591	12.315582	15.762482	12.178432	13.498636	10.710594	7.851712	11.783668	8.785639	10.693744	12.884096	12.832522	13.725424	10.99101	10.332552	10.428969	11.70333	11.758476	11.72528	10.959458	10.943027	12.35778	9.395643	12.259649	13.368692	10.607874	5.172229	13.33632	10.766631	9.097072	15.734425	11.319452	11.753493
NA	Zm00001d000067	NA	NA	NA	NA	6.960816	10.031472	3.803734	4.726441	9.457283	12.395156	12.713646	10.535632	10.48276	11.496121	8.263756	8.423409	6.911962	10.037756	6.974751	10.76827	9.712743	9.824741	12.212766	15.07933	5.388669	10.563215	8.822682	12.061398	12.056866	8.996709	12.106056	10.903983	10.387599	5.563757	9.123347	8.696159	10.642207	10.93833	7.930122	4.991558	8.670892	0	8.682625	0	0.284823	2.559013	3.170014	2.421236
GRMZM2G141526	Zm00001d000070	Zm00001eb025910	cnr4	Cell Number Regulator4	Protein PLANT CADMIUM RESISTANCE 12	0	0	0	0	0	0	0	0	0	0	0.184224	0	0	0	0	0	0	0	0	0	0	0	0	0	0	0	0	0	0	0	0	0	0	0	0	0	0	0	0	0	0	0	0	0
GRMZM2G141491	Zm00001d000071	Zm00001eb025900	nrt6	nitrate transport6	Protein NRT1/ PTR FAMILY 8.3	0.155753	0	0.058841	0.097793	0.155665	0.080975	0.080789	0.061173	0.134417	0.080406	0.078702	0.073394	0	0	0	0	0.075471	0.203849	0.123523	0	0.212186	0.044168	0.157197	0.138115	0.064188	0.064573	0.117937	0.156705	0.195959	0.369856	0.08798	0.159705	0.235732	0.054483	0.156466	0.055098	0.211087	0	0.080417	0.151576	0.236067	0.173934	0.163213	0.214386
GRMZM2G015767	Zm00001d000072	Zm00001eb025890	mmp144b	NA	Protein NRT1/ PTR FAMILY 8.3	7.347097	7.197594	11.137081	10.196908	6.875498	5.604447	7.727652	5.892351	6.496515	8.16463	7.872454	6.26611	10.58672	7.244876	7.181524	8.902948	10.712094	11.029327	11.97909	11.486467	8.789973	7.251674	6.869287	6.478905	4.626333	5.306504	5.695845	5.48231	7.97915	7.906742	7.022583	4.502009	5.676934	8.073695	5.691238	5.771031	5.182702	0.298098	6.29699	6.609886	8.677579	9.400285	9.712788	7.113368
GRMZM2G090168	Zm00001d000074	Zm00001eb118470	NA	NA	Transducin/WD40 repeat-like superfamily protein	39.00071	34.640655	51.735462	49.676007	47.954493	47.898649	48.775998	51.897818	40.258054	34.093678	39.596935	42.809174	55.039555	61.106647	49.150866	41.80161	70.261783	57.331416	52.854259	51.19482	34.989609	33.359443	32.610253	39.102813	46.312649	34.087566	37.056571	43.646152	36.744262	39.091098	39.743885	32.772154	38.359829	44.484598	36.76286	47.479079	38.193365	11.646214	38.026357	56.44747	64.031009	60.900969	45.513107	44.956831
NA	Zm00001d000076	NA	NA	NA	NA	9.241419	12.687443	13.712749	9.689192	14.534405	15.560393	15.603663	15.405655	13.360494	12.375999	13.797968	17.019145	12.670959	10.666174	15.626826	13.680985	10.134355	9.221916	11.996494	9.844278	14.053835	14.461431	14.486795	16.202702	15.170009	15.251489	15.931131	13.357964	10.16426	13.378694	13.686093	12.335465	12.060866	12.936821	18.142533	11.978219	13.819069	4.455304	13.339603	8.491159	12.372005	12.536416	13.72451	11.807166
NA	Zm00001d000077	NA	NA	NA	NA	8.141145	7.193446	7.914124	6.698466	8.550576	6.458152	6.407467	8.731247	7.206381	7.06426	7.908956	9.877376	3.347499	6.434655	4.835357	2.406903	2.867279	4.2607	2.513268	5.956815	8.61696	8.310039	7.207428	9.917484	8.390069	5.193124	8.468295	5.920557	6.503519	6.387208	7.453136	7.567814	7.367599	9.10959	7.746217	7.646775	9.076527	7.812077	9.016912	7.745407	8.752829	6.627832	7.521868	6.493267
GRMZM2G035482	Zm00001d000079	Zm00001eb118520	NA	NA	Coatomer subunit epsilon-1	0	0	0	0	0	0	0	0	0	0	0	0	0	0	0	0	0	0	0	0	0	0	0	0	0	0	0	0	0	0	0	0	0	0	0	0	0	0	0	0	0	0	0	0
GRMZM2G383240	Zm00001d000080	Zm00001eb118540	cipk8	calcineurin B-like-interacting protein kinase8	cipk8;calcineurin B-like-interacting protein kinase8:	80.353086	69.36707	57.496044	81.385952	69.051298	72.669634	67.735705	77.965451	89.037887	83.527608	88.27875	54.626049	37.091453	31.521438	46.199459	31.852484	30.133893	36.490528	23.784013	67.832749	79.177947	63.525874	53.907511	65.961312	86.090927	58.249957	68.063763	74.763717	62.631768	73.290942	75.61881	51.23045	62.179344	76.702754	66.046532	77.993585	66.217119	60.671724	60.346445	49.089931	41.860202	62.533669	54.290322	61.28181
NA	Zm00001d000081	NA	NA	NA	NA	0	0	0	0	0	0	0	0	0	0	0	0	0	0	0	0	0	0	0	0	0	0	0	0	0	0	0	0	0	0	0	0	0	0	0	0	0	0	0	0	0	0	0	0
NA	Zm00001d000082	NA	NA	NA	NA	0	0	0	0	0	0	0	0	0	0	0	0	0	0	0	0	0	0	0	0	0	0	0	0	0	0	0	0	0	0	0	0	0	0	0	0	0	0	0	0	0	0	0	0
NA	Zm00001d000083	NA	NA	NA	NA	0	0	0	0	0	0	0	0	0	0	0	0	0	0	0	0	0	0	0	0	0	0	0	0	0	0	0	0	0	0	0	0	0	0	0	0	0	0	0	0	0	0	0	0
GRMZM2G018923	Zm00001d000085	Zm00001eb118570,Zm00001eb118580	NA	NA	transferases transferring hexosyl groups	4.301526	5.564422	4.515304	5.687117	5.857236	5.300066	5.175469	5.510209	4.099487	3.663092	4.604312	4.549541	4.068259	3.292744	5.184622	3.603663	5.157699	6.758241	3.766395	4.75375	5.402076	4.593549	5.691011	4.387669	6.768109	5.429925	6.970649	6.06982	5.510942	5.759469	4.787784	3.69953	7.28579	5.777682	4.290785	4.793454	3.672949	0.087683	5.007735	3.684338	4.836012	4.826631	5.6557	5.024908
NA	Zm00001d000086	NA	NA	NA	NA	0.252305	0.89493	0.733129	0.66117	0.905315	0.63765	0.866205	0.695279	1.333495	1.805076	0.840516	0.85778	1.249811	1.402871	0.945274	0.430744	0.519093	0.751571	0.637177	0	1.084059	1.034234	0.952958	0.30024	1.033933	0.60461	1.143825	0.730525	0.653028	0.802802	1.34655	0.802831	0.790285	1.111408	1.320583	0.961515	0.297564	0	0.717951	0.974477	0.81709	0.61498	0.620209	0.62894
GRMZM2G402779	Zm00001d000087	Zm00001eb118590,Zm00001eb118600,Zm00001eb118610	NA	NA	Pentatricopeptide repeat-containing protein	2.885452	3.352874	3.149281	2.607019	3.31239	3.658479	3.397707	3.882279	3.62391	3.448313	3.596783	3.567845	3.088953	3.967508	4.334561	3.124813	3.243031	1.976397	3.021759	4.132694	3.817587	3.371834	3.21432	3.757242	3.882489	3.564347	3.734872	3.505619	2.807987	2.747859	3.197992	3.078292	3.427795	2.947073	4.101366	4.28528	3.0331	0	2.753196	3.995373	4.689989	4.259939	3.958205	3.533568
NA	Zm00001d000089	NA	NA	NA	NA	0	0	0.067454	0	0	0	0	0	0.077924	0	0	0.189719	0.12439	0	0	0	0	0	0	0	0.133645	0	0	0.271527	0.07415	0	0	0	0.067815	0	0.152196	0	0	0	0	0	0.146317	0	0.138777	0	0	0	0	0
AC206764.4_FG003	Zm00001d000092	Zm00001eb118620	NA	NA	Expressed protein; protein	0.283832	0	0.071483	0.304673	0.163586	0.298102	0	0	0.082657	0.147148	0	0.134051	0.394695	0	0.150551	0	0.199901	0.324405	0.072126	0	0.452071	0.241989	1.005905	0.349788	0	0	0	0.085223	0.148033	0.410204	0.089625	0	0.292432	0.376429	0	0.285918	0.083009	0	0.661993	0.104499	0.050976	0.101428	0.312231	0.45914
AC206764.4_FG001	Zm00001d000093	Zm00001eb118640	NA	NA	Pentatricopeptide repeat-containing protein mitochondrial	1.921466	2.083467	2.55732	2.183024	1.739507	1.989069	2.354947	2.892304	1.198009	2.331111	2.226013	2.553705	1.969041	1.387678	2.577518	1.638512	1.167409	1.249757	1.772161	3.018082	2.324391	1.686465	2.426299	1.693695	1.955521	2.287448	2.468057	1.801873	2.015078	1.464689	1.584762	1.631752	2.775422	2.129958	3.575582	1.636408	1.742227	0	2.15578	2.639694	2.44076	1.881712	2.314122	2.212493
GRMZM5G825902	Zm00001d000094	Zm00001eb118650	NA	NA	ACT domain-containing protein ACR12	0.485224	0.196843	0.585577	0.301626	1.066352	0.354455	0.298282	0.716278	0.130528	0.177419	0.467076	0.802569	0.298291	0	0.455689	0.115909	0.271398	0.342938	0	0	0.394511	0.215933	0	0.41867	0.290339	0.822657	0.344426	0.497334	0.422757	0.111328	0.590358	0.164513	0.589533	0.58445	0.342823	0.293939	0.61296	4.646618	0.492793	0.261452	0.149182	0.390653	0.126781	0.234787
NA	Zm00001d000095	NA	NA	NA	NA	0	0	0	0	0	0	0	0	0	0	0	0	0	0	0	0.388357	0	0.144551	0.507002	0	0	0	0	0	0	0	0	0	0	0	0	0.107872	0.411466	0	0	0	0	0	0	0	0	0	0.183104	0
NA	Zm00001d000096	NA	NA	NA	NA	0	0	0	0	0	0	0	0	0	0	0	0	0	0	0	0	0	0	0	0	0	0	0	0	0	0	0	0	0	0	0	0	0	0	0	0	0	0	0	0	0	0	0	0
NA	Zm00001d000098	NA	NA	NA	NA	8.780373	14.965976	9.832337	8.208662	8.725825	10.814842	10.791319	10.395406	6.350436	7.047214	9.102348	6.355845	7.474475	6.382396	6.883626	5.885962	4.609727	6.401819	6.196506	4.068682	7.784765	7.699332	7.922148	9.006585	7.837263	12.188378	8.355065	13.088279	12.48413	6.760071	9.950572	9.280256	11.021728	5.969703	7.471387	15.467017	8.651646	4.862047	9.860104	6.170307	8.265883	9.492913	6.914229	7.801127
NA	Zm00001d000099	NA	NA	NA	NA	14.681078	21.660219	18.169399	23.05062	19.658374	19.948304	15.867522	19.09068	25.972075	20.465671	19.417694	23.945284	18.84502	13.125472	23.915542	20.423742	16.445961	19.969949	28.373592	21.921379	16.688521	21.479641	20.069735	23.553205	21.979111	16.758703	22.08286	26.6905	21.809058	17.350467	15.974979	19.756461	21.370169	19.074898	28.441273	20.267573	19.792534	3.932003	18.294189	14.611068	15.31571	15.872956	17.132809	14.985844
NA	Zm00001d000101	NA	NA	NA	NA	0	0	0	0	0	0	0	0	0	0	0	0	0	0	0	0	0	0	0	0	0	0	0	0	0	0	0	0	0	0	0	0	0	0	0	0	0	0	0	0	0	0	0	0
GRMZM2G022694	Zm00001d000102	Zm00001eb182660	duf1644	domain of unknown function1644	NA	12.684074	15.712142	16.67369	16.207732	14.655067	13.533811	14.660118	17.337363	13.902571	15.393652	13.955213	12.576633	20.788376	18.952789	19.716145	20.248641	21.80126	23.749925	23.008321	24.389648	15.375204	18.171584	15.517166	14.870862	14.535215	17.425815	17.312644	14.300752	16.040005	14.827862	17.183371	14.432072	16.372735	13.62724	11.927627	15.294348	13.90806	0.574419	15.095251	20.359857	20.324616	13.776569	14.113833	16.309666
GRMZM2G460684	Zm00001d000104	NA	NA	NA	40S ribosomal protein S14-3	0	0	0	0	0	0	0	0	0	0	0	0	0	0	0	0	0	0	0	0	0	0	0	0	0	0	0	0	0	0	0	0	0	0	0	0	0	0	0	0	0	0	0	0
NA	Zm00001d000105	NA	NA	NA	NA	0	0	0	0	0	0	0	0	0	0	0	0	0	0	0	0	0	0	0	0	0	0	0	0	0	0	0	0	0	0	0	0	0	0	0	0	0	0	0	0	0	0	0	0
NA	Zm00001d000106	NA	NA	NA	NA	0	0	0	0	0	0	0	0	0	0	0	0	0	0	0	0	0	0	0	0	0	0	0	0	0	0	0	0	0	0	0	0	0	0	0	0	0	0	0	0	0	0	0	0
GRMZM2G120938	Zm00001d000107	Zm00001eb201250	NA	NA	Fatty acyl-CoA reductase 1	1.047976	0.629332	0.891531	0.912635	0.931638	0.993559	0.548165	1.098184	1.716618	1.298836	1.813431	2.107374	1.105204	1.13845	0.766291	1.740908	0.585396	1.108981	0.761113	1.424238	0.923481	1.056815	0.493711	0.165214	0.614624	0.850166	0.564433	0.492426	0.797372	0.629175	1.079227	0.764445	2.000421	1.781606	1.591484	1.53832	0.429513	0.285934	0.890047	0.685963	1.156408	0.708655	1.026402	1.081146
NA	Zm00001d000109	NA	NA	NA	NA	0	0	0	0	0	0	0	0	0	0	0	0	0	0	0	0	0.041987	0	0	0	0	0	0	0	0	0	0	0	0	0	0	0	0	0	0	0	0	0	0	0	0	0	0	0
GRMZM2G139760	Zm00001d000110	Zm00001eb201260	mybr61	MYB-related-transcription factor 61	SWI/SNF complex subunit SWI3C	18.687462	21.62159	18.912702	21.497248	19.352232	19.92753	19.777727	23.798938	20.497081	22.450325	25.227646	21.185715	18.439334	14.9536	20.21618	18.858637	15.534747	17.571693	17.307408	26.46102	20.880952	20.811249	19.732962	19.368417	20.053846	21.62148	20.182527	22.495115	20.2074	19.512571	21.733588	18.607986	19.512674	20.072128	24.883208	22.802375	19.244048	0.619304	18.29664	19.607792	20.230216	18.453225	20.473479	17.19227
NA	Zm00001d000111	NA	NA	NA	NA	0	0	0	0	0	0	0	0	0	0	0	0	0	0	0	0	0	0	0	0	0	0	0	0	0	0	0	0	0	0	0	0	0	0	0	0	0	0	0	0	0	0	0	0
GRMZM2G123667	Zm00001d000112	Zm00001eb201290	nactf125	NAC-transcription factor 125	NAC domain-containing protein 2	0	0	2.202016	4.400109	0.162483	0.378129	0.084127	1.338804	2.071084	0.062339	0.03594	0.340878	0.107687	0.215814	0	0	0.340273	0.040972	0	1.051477	0	0	0	0.608752	0.078149	0.157229	0.28951	0.122078	0	0.36398	0.136664	0	0	0.111122	0	0.338996	0	0	0.123503	1.130733	0.497667	0.086737	0.0801	0
NA	Zm00001d000113	NA	NA	NA	NA	0	0.592324	2.706722	0	3.693064	2.236257	1.509619	1.684854	1.255383	0	4.951133	0	3.640807	0	1.519186	1.012238	0	0	0	0	1.601677	4.232716	1.065193	3.136555	1.783413	5.935077	0	3.852334	0.539669	1.641638	0	3.071405	0.56651	2.957149	2.104721	2.030573	0.582741	0	0	0.863643	0.977254	2.71008	0.698601	0
NA	Zm00001d000115	NA	NA	NA	NA	0	0	0	0	0	0	0	0	0	0	0	0	0	0	0	0	0	0	0	0	0	0	0	0	0	0	0	0	0	0	0	0	0	0	0	0	0	0	0	0	0	0	0	0
GRMZM2G060800	Zm00001d000116	Zm00001eb201330	aldh14	aldehyde dehydrogenase14	Aldehyde dehydrogenase	6.641047	8.076473	8.455181	6.990654	5.052533	2.95362	3.604736	3.937239	5.968542	5.070331	5.871377	4.397532	5.897937	6.196054	6.557185	5.603463	5.520968	6.887159	6.697576	4.429661	7.60252	7.97165	6.742445	8.125854	3.618706	3.978663	3.421972	4.808298	7.298208	7.591425	7.11902	8.382972	5.299842	4.575355	4.293969	5.174084	7.69282	0	7.051128	7.965635	6.127733	4.769449	5.313301	4.519387
GRMZM2G177510	Zm00001d000117	Zm00001eb181420	NA	NA	Glucan endo-13-beta-glucosidase 14	0	0.074074	0.033128	0	0.466779	1.334677	1.716956	0.358375	1.142567	1.254813	1.035029	0.921614	1.015136	0.492118	0.677492	0.497816	0	0.107848	0.097629	0	0.097942	0.074643	0.345038	0.299965	1.054535	1.979885	1.185122	1.258257	0.232107	0.164842	0.372141	0	1.40725	1.222809	1.351907	2.429925	0.067471	0	0.288882	0.135273	0.756882	0.801684	1.261052	0.156169
GRMZM2G168171	Zm00001d000118	NA	NA	NA	rRNA processing protein-related	0	0	0	0	0	0	0	0	0	0	0	0	0	0	0	0	0	0	0	0	0	0	0	0	0	0	0	0	0	0	0	0	0	0	0	0	0	0	0	0	0	0	0	0
GRMZM2G069762	Zm00001d000120	Zm00001eb181430	mch2	maize CRY1 homolog2	mch2;maize CRY1 homolog2: Homolog to yeast 40S ribosomal protein S14 gene family (cDNA probe)	139.042471	150.126774	123.866028	144.910373	133.28905	137.589316	152.729693	161.63753	157.668652	173.800274	191.516947	149.100324	97.96265	86.75928	107.784441	112.924564	102.59804	93.149069	113.668702	104.110844	161.067562	147.061745	165.100358	169.236792	167.459586	166.079007	158.702681	156.810203	168.09471	157.96225	150.35213	161.636169	171.28223	172.363032	158.716108	134.369966	174.534506	208.319091	171.90882	143.334956	114.266545	119.15262	127.250662	129.550693
NA	Zm00001d000121	NA	NA	NA	NA	0	0	0	0	0	0	0	0	0	0	0	0	0	0	0	0	0	0	0	0	0	0	0	0	0	0	0	0	0	0	0	0	0	0	0	0	0	0	0	0	0	0	0	0
GRMZM2G069856	Zm00001d000122	Zm00001eb084530	tdp2	tyrosyl-DNA phosphodiesterase2	forkhead-associated domain-containing protein / FHA domain-containing protein	9.567019	11.293963	10.63591	11.122753	14.33214	10.096217	12.041185	12.031387	11.246255	9.896494	12.32986	9.538537	12.539916	10.139065	11.186438	10.380977	12.408434	9.959417	11.640792	11.442896	9.984845	9.385285	10.184736	11.46275	13.019607	13.604871	10.676863	11.05002	9.413976	9.854649	9.351895	9.316395	10.07	10.38094	11.149774	10.776084	8.75368	0.853979	9.339547	9.274258	10.292699	10.734579	12.558764	8.849451
GRMZM2G069708	Zm00001d000123	Zm00001eb084520	NA	NA	NAD(P)-binding Rossmann-fold superfamily protein	14.733445	12.702077	18.660658	16.452704	12.832401	12.956557	14.034462	12.910673	11.617057	13.158644	10.097055	9.51061	7.018018	9.06765	11.072781	6.947928	9.746917	7.073689	7.796142	6.134361	15.037328	11.245186	12.334926	12.234343	11.122762	15.016452	12.178702	12.025905	13.21576	13.594657	14.439802	14.762669	12.076299	12.342639	12.200304	10.867188	16.508752	21.57355	12.1214	11.339917	10.517174	10.648138	11.871827	10.179095
GRMZM2G016749	Zm00001d000124	Zm00001eb084510	prh112	protein phosphatase homolog112	Probable protein phosphatase 2C 40	10.142219	12.140999	12.243259	10.987021	9.443664	10.804063	9.970676	9.237274	9.968145	9.949126	9.673603	11.070044	8.069658	10.454912	11.302112	9.195701	4.468142	6.367917	5.316299	3.877757	11.761019	11.405392	10.840226	11.891071	11.077965	10.704388	11.754224	10.698986	9.700184	10.477624	11.137277	11.02343	10.422959	11.749906	11.50142	11.258451	10.456119	2.235083	11.456495	9.246713	11.944439	10.111886	9.898752	9.79279
GRMZM2G154223	Zm00001d000126	NA	NA	NA	OSJNBb0118P14.9 protein; Os04g0403901 protein	41.59331	20.062497	29.060189	22.753627	32.491444	50.975989	55.628568	27.373538	57.113265	46.978605	50.817366	58.97941	37.225817	30.562662	28.224733	26.777617	76.493458	30.623435	34.682539	41.199197	27.454089	21.224217	22.744383	21.416764	53.073248	56.587931	39.237637	42.07465	36.305814	37.694361	33.537526	20.726607	22.291877	32.024689	36.966735	34.591165	25.54347	3.93273	24.234081	53.002194	70.966214	117.814866	100.862694	64.580707
GRMZM2G085260	Zm00001d000128	Zm00001eb084480	PWZ39508.1	NA	NA	0	0	0	0	0	0	0	0	0	0	0	0	0	0	0	0	0	0	0	0	0	0	0	0	0	0	0	0	0	0	0	0	0	0	0	0	0	0	0	0	0	0	0	0
GRMZM2G157269	Zm00001d000133	Zm00001eb084450	NA	NA	Acetyl-coenzyme A synthetase chloroplastic/glyoxysomal	5.03691	5.255872	6.345001	5.271722	6.296011	4.317087	4.873829	4.855959	3.779161	3.215226	3.443345	4.367846	1.355795	1.978593	2.31446	1.667272	1.022335	1.167412	1.33961	1.598447	6.595765	5.977131	5.443742	4.982729	4.282423	4.100331	4.101979	5.2585	2.575426	2.553772	1.583342	1.856556	1.483285	1.41488	1.50848	1.577477	4.570694	1.666065	6.00326	5.274132	4.061652	6.029194	4.770081	4.637996
GRMZM2G320941	Zm00001d000134	Zm00001eb084440	NA	NA	OSJNBa0020I02.16 protein	0	0	0	0	0	0	0	0	0	0	0	0	0	0	0	0	0	0	0	0	0	0	0	0	0	0	0	0	0	0	0	0	0	0	0	0	0	0	0	0	0	0	0	0
GRMZM2G077708,GRMZM2G158911,GRMZM2G159009	Zm00001d000135	Zm00001eb028370	NA	NA	Late embryogenesis abundant protein (LEA) family protein	110.021109	108.09957	130.843074	126.100995	116.320273	106.055025	101.361767	95.903659	102.825281	91.941889	109.127216	89.956559	103.24155	126.846729	100.773217	112.256381	113.09325	106.916306	91.590636	103.868224	110.763822	96.484381	93.348735	98.324564	80.926995	85.244162	85.891458	96.461219	107.250835	116.632558	109.648198	107.86847	113.279697	108.230854	96.321618	108.997091	91.268637	16.790586	91.245318	91.326015	91.407302	132.358697	124.017771	119.367002
GRMZM2G420723	Zm00001d000137	Zm00001eb028360	smk9	small kernel9	Putative pentatricopeptide repeat-containing protein mitochondrial	2.826193	4.112984	4.490709	3.50309	4.237219	3.530907	3.486102	3.074029	3.392486	2.204654	2.856078	3.000372	4.005297	3.656164	3.622173	3.91386	3.184378	3.376271	4.310233	2.654128	4.492884	4.311761	3.147836	3.187984	3.809777	3.646459	4.022369	4.22718	3.038437	3.622763	3.314094	2.833131	3.283812	4.026595	4.909472	3.237676	3.533987	0.838597	3.38636	3.57527	3.938125	4.330094	4.474189	3.604841
GRMZM2G463630	Zm00001d000139	Zm00001eb028340	NA	NA	NA	0	0	0	0	0	0	0	0	0	0	0	0	0	0	0	0	0	0	0	0	0	0	0	0	0	0	0	0	0	0	0	0	0	0	0	0	0	0	0	0	0	0	0	0
NA	Zm00001d000140	NA	NA	NA	NA	0	0	0	0	0	0	0	0	0	0	0	0	0	0	0	0	0	0	0	0	0	0	0	0	0	0	0	0	0	0	0	0	0	0	0	0	0	0	0	0	0	0	0	0
GRMZM2G017008	Zm00001d000141	Zm00001eb028330	NA	NA	NA	7.240095	7.156484	6.533155	5.273493	4.637364	4.223585	5.195052	4.435107	4.524816	3.906318	4.689065	5.992941	4.213383	2.641196	2.399716	2.588471	3.730003	3.680877	3.869609	1.418771	5.301099	4.589763	5.837179	3.331784	3.921102	4.338787	5.120717	4.851026	4.530642	3.794115	4.279016	4.676106	5.251934	3.151956	3.847284	4.157314	3.385002	0.866616	3.216904	6.731731	4.806768	6.482533	6.211892	6.914612
NA	Zm00001d000142	NA	NA	NA	NA	0	0	0	0	0	0	0	0	0	0	0	0	0	0	0	0	0	0	0	0	0	0	0	0	0	0	0	0	0	0	0	0	0	0	0	0	0	0	0	0	0	0	0	0
GRMZM2G060943	Zm00001d000143	Zm00001eb029640	NA	NA	Expressed protein; protein	21.093239	22.925547	22.17027	21.680807	24.309282	26.809413	26.458131	25.475621	30.818806	32.998204	30.184393	33.101409	27.673424	30.448746	29.798057	30.124809	28.414609	25.404016	24.006183	21.751244	22.611305	23.83491	21.310469	19.566256	26.621757	26.420798	26.640967	31.603599	20.456409	19.439635	21.905588	21.001627	24.835224	22.812199	22.721355	24.64917	20.67159	6.841949	20.839419	20.319721	23.141369	22.021549	25.976215	20.946224
NA	Zm00001d000145	NA	NA	NA	NA	0	0	0	0	0	0	0	0	0	0	0	0	0	0	0	0	0	0	0	0	0	0	0	0	0	0	0	0	0	0	0	0	0	0	0	0	0	0	0	0	0	0	0	0
GRMZM2G418223	Zm00001d000147	Zm00001eb029660	NA	NA	NA	0.277112	0.491353	0.095708	0.362471	0.24903	0.162814	0.268196	0.390388	0.342389	0.349083	0.654203	0.132239	0.225843	0.561498	0.530177	0.313864	0.779116	0.685754	0.87174	1.233044	0.202042	0.083388	0.090272	0.52535	0.446146	0.288728	0.111436	0.229071	0.354524	0.061429	0	0.232187	0.108396	0.340529	0.269585	0.378189	0.43081	0	0.046182	0.208783	0.717849	0.36152	0.686542	0.295956
GRMZM2G136069,GRMZM2G435761	Zm00001d000152	Zm00001eb164240	NA	NA	Pentatricopeptide repeat-containing protein	5.672156	4.864981	5.012625	7.848318	3.76953	3.051773	3.212522	6.092375	4.71459	3.229122	3.478871	4.259832	5.02611	4.861284	4.403434	5.185748	0.994304	1.428006	1.38696	1.789297	5.517839	6.185658	3.225395	3.411087	5.394351	3.822279	6.327769	4.424813	5.718837	4.244709	2.99219	2.603457	5.182507	2.747838	3.289999	6.687833	3.768971	0.261285	4.722037	5.807125	4.791817	3.943282	3.026175	4.862978
GRMZM2G090722	Zm00001d000153	Zm00001eb164230	lysA2	dihydrodipicolinate decarboxylase2	Diaminopimelate decarboxylase 2 chloroplastic	137.607541	128.62029	114.898512	154.197895	100.240936	88.04272	123.202682	112.877732	111.142176	101.949481	115.720115	86.971182	93.439352	88.206958	93.969849	95.845098	89.147869	84.30268	98.231134	104.669855	144.561414	115.319728	148.849718	126.121975	127.542702	131.358045	111.656271	139.70354	142.866875	131.272717	130.744267	150.920726	133.652351	112.686633	141.729478	143.045364	149.047152	184.297446	118.825007	91.103821	74.335066	78.793491	99.972153	96.769395
GRMZM2G313320	Zm00001d000154	Zm00001eb164210	NA	NA	Expressed protein; protein	0.496706	0.480054	0.857792	1.84066	0.817929	0.372627	0.099475	0.673669	0.33063	0.220722	0	0.134051	0.460477	0.170724	0.075275	0	0.333168	0.88699	0.432757	1.972462	1.815329	0.483978	0.862204	0.08184	0.157257	0.395455	0.517507	0.275425	1.865101	1.740461	0.475133	0.117037	0.073108	1.215049	0.286603	0.386455	0.69276	1.744583	0.220664	0.431707	0.356834	0.253569	0.36427	0.286962
NA	Zm00001d000156	NA	NA	NA	NA	0	0.032196	0	0	0	0	0	0	0	0	0	0	0	0	0.031639	0	0	0	0	0	0	0	0	0	0	0	0	0	0	0	0	0	0	0	0	0	0	0	0	0	0.093368	0	0.044055	0
NA	Zm00001d000157	NA	NA	NA	NA	0	0	0	0	0	0	0	0	0	0	0	0	0	0	0	0	0	0	0	0	0	0	0	0	0	0	0	0	0	0	0	0	0	0	0	0	0	0	0	0	0	0	0	0
GRMZM2G016558	Zm00001d000158	Zm00001eb201350	GRMZM2G016558	NA	Putative ankyrin repeat domain family protein	0	0	0.041257	0.041144	0	0	0.028331	0	0.047136	0.084574	0.082789	0.019299	0	0	0.045008	0	0	0	0	0	0	0	0	0	0	0.045284	0	0	0.041225	0.020478	0.023136	0.016799	0.020669	0.076406	0.041145	0	0.044409	0	0.190317	0.014458	0	0	0.109153	0.086643
AC194133.3_FG004	Zm00001d000159	NA	NA	NA	60S ribosomal protein L11-2	0	0	0	0	0	0	0	0	0	0	0	0	0	0	0	0	0	0	0	0	0	0	0	0	0	0	0	0	0	0	0	0	0	0	0	0	0	0	0	0	0	0	0	0
GRMZM2G375856	Zm00001d000160	Zm00001eb201360	NA	NA	Transducin/WD40 repeat-like superfamily protein	0	0	0	0	0	0	0	0	0	0	0	0	0	0	0	0	0.03397	0.027146	0	0	0	0	0	0	0	0.038515	0	0	0	0	0	0	0	0	0	0	0	0	0	0	0	0.052271	0	0
GRMZM2G073290	Zm00001d000161	Zm00001eb201370	betl4	basal endosperm transfer layer4	betl4;basal endosperm transfer layer4: cDNA sequence, basal endosperm specific	0	0	0	0	0	0	0	0	0	0	0	0	0	0	0	0	0	0	0	0	0	0	0	0	0	0	0	0	0	0	0	0	0	0	0	0	0	0	0	0	0	0	0	0
GRMZM2G073219	Zm00001d000162	Zm00001eb201380	NA	NA	NA	0	0	0	0	0	0	0	0	0	0	0	0	0	0	0	0	0	0	0	0	0	0	0	0	0	0	0	0	0	0	0	0	0	0	0	0	0	0	0	0	0	0	0	0
GRMZM2G089856	Zm00001d000163	Zm00001eb201390	acco7	1-aminocyclopropane-1-carboxylate oxidase7	1-aminocyclopropane-1-carboxylate oxidase	0	0	0	0	0	0	0	0	0	0	0	0	0	0	0	0	0	0	0	0	0	0	0	0	0	0	0	0	0	0	0	0	0	0	0	0	0	0	0	0	0	0	0	0
GRMZM2G026024	Zm00001d000164	Zm00001eb188120	IDP600	NA	Phosphoribulokinase chloroplastic	0	0	1.270538	0	0	0	0	0	0	0	0	0	0	0	0	0	0	0	0	0	0	0	0	0	0	0.097432	0	0	0	0.47014	0.09953	0	0	0	0	0	0	0	0	0	0	0	0	0
GRMZM2G125259	Zm00001d000165	Zm00001eb188140	NA	NA	Bromodomain transcription factor	15.886087	11.191562	12.790852	10.423404	13.843912	13.244889	14.049255	12.930141	13.634053	11.53271	10.229059	12.214782	7.178008	7.918139	9.19637	7.698287	9.327443	5.572576	5.549698	8.860724	12.117779	12.717412	9.925091	11.041286	15.909114	13.32493	13.815028	12.146795	8.890009	11.586697	9.908139	10.261265	8.518573	9.444292	10.076151	10.823803	13.266504	1.767644	12.839514	10.666516	12.791232	12.056492	13.299432	10.858409
GRMZM2G125320	Zm00001d000166	Zm00001eb188160	pza01926	NA	Tudor/PWWP/MBT superfamily protein	5.000902	7.228759	5.484106	6.152464	6.727425	7.022023	7.582184	7.519666	8.685862	7.468157	9.116364	7.733425	7.315425	6.627239	8.236595	6.947407	6.709932	6.412207	6.076987	6.251389	6.398964	5.953832	6.317582	5.741647	8.546599	7.644788	7.275841	7.276865	6.668267	7.595589	7.368499	6.62141	7.163405	6.880086	7.119912	7.633704	5.964603	0.187895	5.902699	6.672055	6.887015	9.067249	8.216167	6.2517
GRMZM2G063192	Zm00001d000168	Zm00001eb188180	cdc201	cell division cycle201	cdc201;cell division cycle201:	159.855377	155.817523	136.118614	150.922145	147.749178	161.32166	142.384066	152.148461	165.77983	172.552882	174.373155	170.533265	93.467714	81.972841	94.354948	94.556819	95.593449	103.696104	107.615102	114.382558	171.300517	171.34139	173.964793	169.252965	148.711711	156.397554	158.477708	157.24278	153.325265	153.619218	158.610837	155.245559	149.884643	156.724858	147.957788	160.550598	162.57848	7.083596	164.812294	167.858604	145.290049	155.784111	164.238306	134.416094
GRMZM2G178822	Zm00001d000169	Zm00001eb188190	mpkl2	MAP kinase-like2	Serine/threonine-protein kinase MHK	104.2895	106.056961	120.543149	109.045383	120.924752	136.366425	116.86868	119.580718	110.845312	108.430235	108.353018	113.884955	78.084813	72.411529	84.62485	72.264182	60.611286	57.548072	54.460001	75.805031	89.525646	103.226091	97.949685	99.887978	128.574574	132.170242	119.493611	125.711537	86.867061	83.180803	94.816437	93.131012	106.499077	101.763101	98.675353	105.321702	97.586334	9.04402	97.893061	80.943007	89.899263	106.886679	102.76306	76.606762
GRMZM2G178795	Zm00001d000170	Zm00001eb188200	NA	NA	SRR1-like protein	2.523466	2.075349	2.674847	3.064591	3.034043	1.894669	2.338619	2.184059	2.223294	1.676887	1.907947	2.088941	1.208801	1.609764	1.879081	1.757186	0.976696	1.27504	1.482129	0.968252	1.739922	2.315038	2.303618	2.312802	1.978233	2.184232	2.233488	1.811245	2.29772	2.721898	2.380598	2.448636	2.216289	2.579329	2.293124	1.92549	2.665689	0.373434	2.221021	4.878609	3.684997	3.228121	2.737404	2.42935
GRMZM2G004544	Zm00001d000174	Zm00001eb391250	NA	NA	NA	0	0	0	0	0	0	0	0	0	0	0	0	0	0	0	0	0	0	0	0	0	0	0	0	0	0	0	0	0	0	0	0	0	0	0	0	0	0	0	0	0	0	0	0
GRMZM2G004516	Zm00001d000175	Zm00001eb391240	NA	NA	CONTAINS InterPro DOMAIN/s: Pleckstrin-like plant (InterPro:IPR013666) Pleckstrin homology (InterPro:IPR001849); BEST Arabidopsis thaliana protein match is: FORKED 1 (TAIR:AT3G63300.1); Has 35333 Blast hits to 34131 proteins in 2444 species: Archa /.../8; Bacteria - 22429; Metazoa - 974; Fungi - 991; Plants - 531; Viruses - 0; Other Eukaryotes - 9610 (source: NCBI BLink).	1.459624	1.538956	1.284141	1.676219	1.315179	1.003326	0.947945	1.628978	1.146728	0.638191	1.132177	0.546459	0.14681	0.779788	0.541994	0.618585	0.572572	0.276964	0.455604	0	1.632955	1.832695	1.498961	1.699716	0.786475	1.098481	1.149584	1.265556	1.643294	1.48817	0.562195	1.255668	1.998301	1.577041	1.37435	1.062926	1.551841	0.233227	1.155529	1.7602	0.488311	0.977569	1.093529	1.223324
GRMZM2G004483	Zm00001d000176	Zm00001eb391230	cct2	CO CO-LIKE TIMING OF CAB1 protein domain2	Zinc finger protein CONSTANS-LIKE 5	0	0	0	0	0	0	0	0	0	0	0	0	0	0	0	0	0	0	0	0	0	0	0	0	0	0	0	0	0	0	0	0	0	0	0	0	0	0	0	0	0	0	0	0
GRMZM5G818887	Zm00001d000178	Zm00001eb391210	atg3	autophagy3	Autophagy-related protein 3	9.774027	8.818425	9.291961	10.456508	12.684355	10.731313	8.81352	9.577731	11.745244	10.840114	12.661481	10.604171	8.543823	7.216324	8.326899	11.145469	7.083141	8.596843	6.988803	6.779285	10.814013	7.433101	10.161707	10.363171	10.043505	8.94557	7.951968	10.676563	9.680096	10.077365	9.84925	10.048026	10.875698	8.795488	11.436025	11.624878	8.792358	12.757078	10.164948	9.286572	9.278012	9.446378	8.736258	7.16515
GRMZM5G889719	Zm00001d000179	Zm00001eb391190	dbf2	DRE-binding protein 2	ereb1;AP2-EREBP-transcription factor 1: Locus designated and assigned to a transcription factor family by the GRASSIUS project (Yilmaz et al 2009) , which also provided the mappings to the B73_Reference Genome sequence v2 gene models.	2.001326	2.593521	3.225887	1.208567	2.643134	2.564533	2.651091	1.947232	1.681886	1.812661	1.677642	1.84151	1.827539	1.272665	1.723192	2.076245	1.808091	3.791618	3.513404	3.741261	2.091692	1.079696	2.12504	1.115789	1.934063	1.278493	1.700684	1.823442	2.629385	2.214794	1.929315	1.935175	1.431257	2.429734	2.72263	1.514394	3.434709	0	2.951797	3.1664	4.103318	2.253578	2.310245	1.896204
GRMZM2G169200	Zm00001d000180	Zm00001eb391170	IDP8678	NA	8-amino-7-oxononanoate synthase	0	0	0	0	0	0	0	0	0	0	0	0	0	0	0	0	0	0	0	0	0.362937	0	0	0	0	0	0	0	0	0	0	0	0	0	0	0	0	0	0	0	0	0	0	0
GRMZM2G048854	Zm00001d000181	Zm00001eb391160	NA	NA	NA	0	0	0	0	0	0	0	0	0	0	0	0	0	0	0	0	0	0	0	0	0	0	0	0	0	0	0	0	0	0	0	0	0	0	0	0	0	0	0	0	0	0	0	0
GRMZM2G034061	Zm00001d000183	Zm00001eb391140	mstr4	monosaccharide transporter4	mstr4;monosaccharide transporter4:	0.265774	0.249372	0.334686	0.46732	0.278405	0.092165	0.337223	0.278463	0.102007	0.182979	0.246325	0.104379	0.315505	0.324934	0.316055	0.186671	0.257134	0.257364	0.584263	0.13326	0.285384	0.100501	0.38007	0.471365	0.292208	0.636907	0.348888	0.245249	0.602105	0.531755	0.575687	0.672402	0.246086	0.51655	0.267065	0.250772	0.168165	0	0.274503	0.295925	0.32017	0.246795	0.117912	0.31814
GRMZM2G034110	Zm00001d000184	Zm00001eb391130	mybst1	single-repeat Myb protein1	mybst1;single-repeat Myb protein1:	11.6692	14.007326	12.781923	12.806388	11.095873	9.795214	12.991456	9.764633	12.32365	12.438179	13.39106	11.449461	19.028551	22.414627	16.483544	20.113676	21.568383	23.609383	20.627536	19.067971	14.006931	11.755813	10.936944	12.516541	11.327748	14.502793	10.503414	9.221998	10.32503	9.846468	10.866187	12.177713	9.421414	9.151574	9.314873	9.024742	10.29863	0	11.017965	9.419803	10.395504	12.312361	13.50724	9.222256
NA	Zm00001d000185	NA	NA	NA	NA	0	0	0	0	0	0	0	0	0	0	0	0	0	0	0	0	0	0	0	0	0	0	0	0	0	0	0	0	0	0	0	0	0	0	0	0	0	0	0	0	0	0	0	0
NA	Zm00001d000186	NA	NA	NA	NA	0	0	0.166754	0	0	0	0	0	0	0	0	0	0	0	0	0	0	0	0	0	0	0	0	0	0	0	0	0	0	0	0	0	0	0	0	0	0	0	0	0	0	0	0	0
AC206655.3_FG004	Zm00001d000188	NA	NA	NA	NA	0	0	0	0	0	0	0	0	0	0	0	0	0	0	0	0	0	0	0	0	0	0	0	0	0	0	0	0	0	0	0	0	0	0	0	0	0	0	0	0	0	0	0	0
NA	Zm00001d000189	NA	NA	NA	NA	0	0	0.030445	0	0	0	0	0	0	0	0	0	0	0	0.011154	0	0	0	0	0	0	0	0	0	0	0	0	0	0	0.020105	0	0	0	0	0	0	0	0	0	0	0	0.022671	0	0
NA	Zm00001d000191	NA	NA	NA	NA	12.431067	13.740064	14.342612	13.462188	15.387731	13.794774	12.618763	15.397647	11.070806	12.662805	17.582474	12.167573	12.453004	9.156693	9.647068	10.503212	7.942104	10.846444	9.438913	4.785115	16.330845	13.589192	10.805839	10.901874	13.504689	9.935905	17.240537	12.231995	12.381021	13.390889	19.240307	12.857717	16.172162	11.616338	17.543732	13.304259	14.987714	0.068973	13.085396	12.468168	15.920987	19.089894	13.480944	8.457363
GRMZM2G140170	Zm00001d000193	Zm00001eb285990	NA	NA	NA	0.633881	0.510822	0.091226	0.091376	0.628485	1.145519	0.51023	1.053577	0.423858	0.658236	1.389957	0.34243	0.332683	0.108256	0.75842	0	0	0	0	0	0.090693	0	0	0.275459	0.503293	0.506211	0.220402	0.831533	0.183928	0.091832	0.103201	0.523781	0.752282	0.508024	0.916058	1.28924	0.099302	0	0.939955	0	0.68655	1.020133	0.458374	0.432122
GRMZM2G133032	Zm00001d000194	Zm00001eb285980	NA	NA	Glycine-rich protein family	0.297143	0.08377	0	0	0.085677	0.156142	0.104225	0.470391	0	0	0.075801	0.070179	0	0	0	0.076063	0	0.084428	0	0	0	0.084458	0.225708	0.150625	0	0.082842	0.180631	0	0	0	0	0	0	0.138853	0.600273	0.070409	0	0	0	0.046448	0.105972	0.317739	0.380432	0.05991
GRMZM2G133006	Zm00001d000195	Zm00001eb285970	NA	NA	Putative MATE efflux family protein	0	0	0	0.177776	0	0	0	0	0	0	0	0.023448	0.047925	0	0.027679	0	0	0	0.209531	0	0	0	0	0	0	0	0	0	0.025456	0	0	0	0	0	0	0	0	0	0.052215	0	0.100718	0	0	0
GRMZM2G132995	Zm00001d000196	Zm00001eb285960	GRMZM2G132995	NA	Putative MATE efflux family protein	0.124046	0.027936	0	0.024931	0	0	0.034365	0.104014	0	0	0.125479	0.046774	0	0	0	0	0	0	0	0	0.0246	0	0	0	0	0	0	0.024988	0	0.024832	0	0	0	0.023147	0	0	0.026922	0	0	0	0.079189	0	0.112983	0
GRMZM2G435627	Zm00001d000197	Zm00001eb285950	TIDP3214	NA	DUF3511 domain protein	62.407837	57.750911	57.434541	74.823419	76.342102	63.128517	74.666284	71.720662	64.767946	58.832516	64.757584	60.734522	62.156819	62.041092	51.295471	56.154841	58.133244	62.101972	54.660302	42.707339	57.09071	49.170004	56.587095	64.119707	59.310167	51.4794	60.501186	55.324448	63.205413	58.819463	63.423014	62.390317	74.972844	71.780782	59.94716	66.513047	75.426976	98.372387	66.963112	68.260257	78.166681	60.252926	56.792161	59.590724
GRMZM2G136016	Zm00001d000199	Zm00001eb285930	IDP8101	NA	Nicotinamide adenine dinucleotide transporter 1 chloroplastic	13.544734	20.791793	21.299214	27.93876	10.015734	14.721987	22.600137	23.52478	19.855576	16.897929	23.876294	25.403187	13.661339	12.117179	7.552729	23.699813	13.986185	16.570911	11.206188	15.052132	25.286334	34.249306	12.464253	10.00553	14.739694	28.983107	28.135215	16.50466	20.669888	21.180659	16.583972	15.491318	19.67639	21.659823	29.693741	27.950666	18.184449	2.925268	21.468851	14.177019	11.871698	13.684578	10.930115	11.045187
NA	Zm00001d000200	NA	NA	NA	NA	0	0	0	0	0	0	0	0	0	0	0	0	0	0	0	0	0	0	0	0	0	0	0	0	0	0	0	0	0	0	0	0	0	0	0	0	0	0	0	0	0	0	0	0
NA	Zm00001d000202	NA	NA	NA	Charged multivesicular body protein 2a	56.47896	54.507919	52.583062	51.228068	63.513729	71.610983	73.080432	61.214052	70.354221	74.68876	77.122721	74.440091	61.911004	46.862602	61.004587	57.91276	57.366496	64.671901	67.067132	78.558579	59.640909	53.246873	54.968831	48.685865	59.684753	71.705953	65.713277	70.298297	57.51126	56.476606	72.961437	62.411433	64.261403	67.540817	68.725575	72.155575	56.487553	88.906091	59.69932	52.687956	51.931523	61.109946	62.567637	48.642478
NA	Zm00001d000203	NA	NA	NA	Patatin-like protein 6	0.966336	0.574322	4.32673	1.106109	0.614003	1.006246	0.558019	0.197	0.587903	0.194122	0.162975	0.4049	0.762967	0.327659	0.939741	0.620537	0.854512	1.774337	1.326374	1.774849	6.336758	0.609146	2.493601	0.761741	0.324886	0.445674	0.09761	0.48685	2.136512	5.321984	0.54637	0.264435	1.955911	7.038025	0.593693	6.258475	0.728466	3.640511	0.249609	1.288007	1.449471	3.975997	0.834041	0.880765
GRMZM2G444801	Zm00001d000204	Zm00001eb377260	sfp5	sulfate transporter5	Probable sulfate transporter 3.4	4.525713	2.508069	1.358331	3.070541	2.512784	1.159334	1.263437	3.067785	2.013229	2.491479	1.721626	3.278724	0.945126	0.702632	0.769205	1.016092	8.989491	3.250952	7.567397	10.567317	1.012816	1.107312	1.626314	5.485893	6.351269	2.945692	1.595549	1.324297	2.423753	0.990913	1.189974	1.308876	1.311429	1.835713	2.241001	6.093866	1.091479	0.338724	1.83655	1.768296	1.505339	2.154471	1.563792	1.146274
GRMZM2G106683	Zm00001d000205	Zm00001eb377250	si606046e06	NA	Carboxypeptidase SOL1	14.984193	15.799488	17.330556	17.383976	16.741646	15.952469	17.059605	10.395824	13.704414	13.684862	12.670027	13.007299	8.127667	4.06275	5.806899	4.279889	4.671442	8.365464	7.247036	7.504383	15.322447	12.382344	14.453025	14.294933	14.479788	12.97251	11.396327	18.206383	11.152797	13.042661	13.328259	11.206372	14.34204	11.487664	14.269885	14.171145	13.373099	16.036202	14.80518	11.093767	10.872031	10.960222	11.807848	12.366536
NA	Zm00001d000208	NA	NA	NA	NA	0	0	0	0	0	0	0	0	0	0	0	0	0	0	0	0	0	0	0	0	0	0	0	0	0	0	0	0	0	0	0	0	0	0	0	2.300802	0	0	0	0	0	0	0	0
NA	Zm00001d000209	NA	NA	NA	NA	0	0	0	0	0	0	0	0	0	0	0	0	0	0	0	0	0	0	0	0	0.62849	0	0.079611	0.883702	0	0.616404	1.439939	0.56	0	0.159018	0	0	0	0	0	0.074508	0	0	0	0	0	0	0	0
NA	Zm00001d000211	NA	NA	NA	NA	0	0	0	0	0	0	0	0	0	0	0	0	0	0	0	0	0	0	0	0	0	0	0	0	0	0	0	0	0	0	0	0	0	0	0	0	0	0	0	0	0	0	0	0
GRMZM2G028928	Zm00001d000213	Zm00001eb377210	NA	NA	Putative translation elongation factor family protein	7.179219	7.447364	7.31644	8.146369	7.600663	6.89094	6.755283	7.567977	6.719635	7.874737	7.666266	7.209542	5.308925	5.363717	6.295988	6.605223	3.872664	5.82243	4.50825	4.253982	6.61034	7.982392	6.583788	7.61896	7.984119	7.575447	6.977052	7.723658	7.372667	6.79221	7.283642	7.06913	7.325385	7.451548	7.224197	6.735323	6.380421	1.012325	7.580306	6.011503	6.013952	6.498779	6.313263	6.440844
NA	Zm00001d000214	NA	NA	NA	NA	0	0	0.13946	0.185729	0.105914	0.096466	0	0	0	0.238748	0.140562	0.087082	0.216505	0.223858	0	0.143921	0.219936	0.159214	0.095588	0	0.183619	0.052401	0	0	0.050933	0	0.112007	0.093357	0.046611	0.092775	0.052309	0.189795	0.188273	0	0.092965	0.043632	0	0	0	0	0	0	0	0.03815
GRMZM2G323418	Zm00001d000216	Zm00001eb377200	mgs3	male gametophyte specific3	mgs3;male gametophyte specific3: genomic sequence with homology to mgs2 cDNA	0	0	0	0.082571	0	0	0	0	0	0	0.055427	0	0	0	0	0	0	0	0	0	0	0	0	0	0.030134	0	0	0	0	0	0	0	0	0	0	0	0	0	0	0	0	0	0	0
NA	Zm00001d000217	NA	NA	NA	NA	0	0	0	0	0	0	0	0	0	0	0	0	0	0	0	0	0	0	0	0	0	0	0	0	0	0	0	0	0	0	0	0	0	0	0	0	0	0	0	0	0	0	0	0
GRMZM2G414601	Zm00001d000219	Zm00001eb145780	NA	NA	Phytochrome B	0	0	0	0	0	0	0	0	0	0	0	0	0	0	0	0	0	0	0	0	0	0	0	0	0	0	0	0	0	0	0	0	0	0	0	0	0	0	0	0	0	0	0	0
GRMZM2G126664	Zm00001d000220	Zm00001eb145770	NA	NA	Pentatricopeptide repeat protein PPR868-14	4.299668	3.140743	4.28483	5.289165	4.049765	3.686723	4.29537	4.020812	3.887053	3.573568	4.940045	4.447844	6.656817	8.208882	5.80676	7.230499	5.850176	6.461941	7.996952	5.659231	5.674398	4.853657	5.483167	5.186482	5.62556	3.687797	4.980969	4.580562	4.138513	4.237383	4.787334	4.21588	4.277486	3.169688	3.793193	3.720151	4.526437	0.93272	4.505455	6.034757	5.033938	3.945732	4.773847	6.457855
NA	Zm00001d000221	NA	NA	NA	NA	0	0	0	0	0	0	0	0	0.420001	0	0	0	0	0	0	0	0	0	0	0	0	0	0	0	0	0	0	0	0	0	0	0	0	0	0	0	0	0	0	0	0	0	0.227833	0
GRMZM2G039365	Zm00001d000222	Zm00001eb145750	sweet1a	sugars will eventually be exported transporter1a	sweet1a;sugars will eventually be exported transporter1a:	33.652186	49.248468	37.112307	45.514925	43.640415	38.339785	49.384913	45.592657	71.571583	67.117289	74.970567	63.375289	61.801613	63.315827	59.83059	60.668873	49.09251	58.388189	52.0526	56.285514	57.565274	41.847589	45.950446	38.932299	51.535144	64.191872	65.58968	62.004725	46.206115	51.124411	40.51447	28.327611	47.572787	51.057377	50.859924	41.705725	26.562577	15.99151	38.923785	46.411563	46.361237	53.827269	67.986077	63.458527
GRMZM2G138161	Zm00001d000223	Zm00001eb145740	NA	NA	DNA repair metallo-beta-lactamase family protein	1.029974	0.9996	0.983954	1.926499	1.338309	1.162883	1.374912	1.22723	1.307243	1.356592	1.182797	1.154701	1.434045	1.108897	2.14217	1.781729	1.619427	1.793798	1.635875	1.247706	0.703593	1.267348	0.752678	1.223763	1.131597	1.236524	0.989555	1.552116	0.643308	1.029457	1.542419	0.830168	1.000636	1.192607	1.245585	1.356695	1.212636	0	0.990097	1.13586	1.037864	1.403342	1.287371	1.144994
GRMZM2G138176	Zm00001d000224	Zm00001eb145730	NA	NA	F-box protein SKP2A	39.040746	37.831851	45.381577	43.952434	48.387099	43.890489	44.76177	35.196582	40.515116	35.769611	42.047692	37.198451	56.27875	77.329326	55.801075	54.997016	83.287168	71.831835	76.769031	79.050284	29.8988	29.754062	30.387985	29.560848	45.15009	34.129087	33.695655	49.039313	28.549364	30.784112	31.597825	31.872637	33.576924	36.609473	33.756625	38.501167	30.149756	20.860074	27.438435	37.455362	50.805506	64.196155	60.275893	43.327272
NA	Zm00001d000226	NA	NA	NA	NA	11.54812	13.655028	11.060039	12.179283	14.699685	13.97471	11.312842	12.158187	14.666298	13.574997	14.517391	12.116971	3.9238	6.47138	5.458535	7.863893	1.998679	5.978999	6.672726	5.003827	12.503918	11.194065	11.22206	11.397692	12.333924	15.149822	14.097726	11.850352	12.493034	15.631985	14.001731	12.357383	14.184699	17.485373	16.192181	14.202762	11.279822	1.56808	10.851912	6.987783	9.064005	7.515914	8.80697	7.505964
GRMZM2G088565	Zm00001d000227	Zm00001eb031900	Zm00001eb031900	NA	Pyruvate dehydrogenase E1 component subunit beta	90.013947	86.976143	86.264587	86.139365	85.810756	78.628918	79.465601	85.497386	88.30488	87.349517	85.269721	91.046711	91.625012	96.007105	91.482168	95.584689	99.940018	99.149998	104.548053	104.339173	88.110375	83.115366	90.800979	84.260075	74.214326	80.113173	84.118242	75.545407	88.970223	76.005215	82.939264	85.165564	81.920769	81.149557	78.913626	79.279283	79.254116	40.870276	89.132946	105.948952	106.096679	94.387934	101.645179	93.224932
NA	Zm00001d000228	NA	NA	NA	NA	179.603776	208.013601	229.801534	162.030766	213.26129	265.410307	223.399507	195.274695	202.242485	202.65382	210.353911	214.411534	133.498662	97.211991	120.45474	114.820378	139.642032	132.594193	110.192825	158.348051	167.861642	177.708419	186.804525	183.258807	235.112202	231.167292	229.971892	248.001534	160.404903	174.903173	210.980542	154.745339	194.515892	192.260082	207.680352	208.480657	190.295663	63.691338	170.050377	88.480387	122.197038	142.601877	167.018228	95.726381
GRMZM2G088312	Zm00001d000229	Zm00001eb031880	NA	NA	NA	0	0	0	0	0.108573	0.049445	0	0.198906	0.109568	0.489427	0.14409	0.490897	0.487892	1.204054	0.203992	0.687919	0.360406	1.087317	2.055501	1.981481	0	0	0	0	0	0.157558	0.057402	0.143553	0.286675	0.095107	0	0	0.048263	0.529944	0.095291	0	0.309069	0	0	0.125479	0.107416	0.241024	0.035293	0
GRMZM2G118646	Zm00001d000230	Zm00001eb031870	NA	NA	Protease Do-like 5 chloroplastic	7.120463	6.582765	7.555353	8.307408	6.216765	6.562311	6.893759	5.776601	7.347072	8.892818	9.363575	6.387971	6.272003	6.573376	6.835302	6.945324	7.025366	8.077891	7.787498	8.575372	6.29166	6.449072	6.885908	6.782833	7.901689	6.506484	6.425073	5.892895	6.120084	6.968286	9.289489	4.753509	6.720565	6.279933	5.093653	7.995043	6.312592	0	6.046497	5.366301	4.128102	6.753214	5.124668	4.373963
NA	Zm00001d000231	NA	NA	NA	NA	0	0	0	0	0	0	0	0	0	0	0	0	0	0	0	0	0	0	0	0	0	0	0	0	0	0	0	0	0	0	0	0	0	0	0	0	0	0	0	0	0	0	0	0
NA	Zm00001d000232	NA	NA	NA	NA	0	0	0	0	0	0	0	0	0	0	0	0	0	0	0	0	0	0	0	0	0	0	0	0	0	0	0	0	0	0	0	0	0	0	0	0	0	0	0	0	0	0	0	0
NA	Zm00001d000233	NA	NA	NA	Cation/H(+) antiporter 19	0	0	0	0	0	0	0	0	0	0	0	0	0	0	0	0	0	0	0	0	0	0	0	0	0	0	0	0	0	0	0	0	0	0	0	0	0	0	0	0	0	0	0	0
NA	Zm00001d000235	NA	NA	NA	NA	0	0	0	0	0	0	0	0	0	0	0	0	0	0	0	0	0	0	0	0	0	0	0	0	0	0	0	0	0	0	0	0	0	0	0	0	0.822227	0	0	0	0	0	0	0.530948
GRMZM2G172795	Zm00001d000236	Zm00001eb074320	b1	colored plant1	b1;colored plant1: dominant B1 plants have anthocyanin in major plant tissues; some alleles affect aleurone and embryo color; regulates flavonoid enzymes; SSR umc1776	0.509716	0.527969	0.821604	0.573539	0.559006	0.23324	0.733419	0.405777	1.572228	1.305256	1.689862	0.595696	1.472885	1.646155	1.299722	2.064149	2.152471	2.442146	2.585266	1.738539	1.010173	0.670708	1.193578	0.413255	0.29133	0.450885	0.518761	0.451375	1.539297	1.182579	0.760206	0.451613	0.967251	0.646663	0.450647	0.538574	0.022109	0	0.189498	0.071993	0.197332	0.288187	0.372657	0.276088
GRMZM2G168474	Zm00001d000237	Zm00001eb074330	czog1	cis-zeatin O-glucosyltransferase1	czog1;cis-zeatin O-glucosyltransferase1: gene intronless, genomic and cDNA sequences identical (Martin et al., 2001 PNAS 98:5922); expression high in roots and kernels (compare czog2).	0.126357	0.235981	0.458263	0.32091	0.2156	0.32604	0	0.387578	0.1456	0	0.025565	0.095293	0.047925	0.401233	0	0.053157	0.244023	0.087979	0.39902	0.506515	0.242025	0.22938	0.127576	0	0.055598	0.475408	0.061257	0.127279	0.076368	0.025297	0.314283	0.041486	0.025559	0.061295	0.101609	0	0.19198	0	0.078323	0.218396	0.120862	0.056178	0.287617	0.212923
GRMZM2G067743	Zm00001d000238	Zm00001eb373670	grftf12	GRF-transcription factor 12	Growth-regulating factor 6	31.035294	29.228826	33.269665	42.532547	31.260686	30.965194	30.842658	26.86316	30.459996	25.191009	27.855476	27.002597	28.588921	32.013537	22.754944	26.80189	28.029093	24.66362	28.14325	25.815924	32.247465	29.488684	31.793802	31.647549	27.117386	27.838586	31.735083	30.410394	37.208998	34.621467	30.865165	30.305517	29.356092	25.192235	29.08857	27.667954	29.223036	12.798427	25.943123	36.91136	38.178251	40.593909	39.337664	29.622181
GRMZM2G049091	Zm00001d000240	Zm00001eb292420	NA	NA	Transcription initiation factor IIF beta subunit	23.585425	27.975731	28.507317	32.000769	26.312199	28.475151	24.433238	23.6556	27.680981	27.016773	32.00363	28.322005	17.763303	11.890012	18.573564	12.104161	13.208388	13.857214	12.234569	9.471736	35.785044	28.503998	27.245363	28.489318	25.769336	22.224199	23.941618	27.63753	28.574667	32.131794	32.796786	31.011145	29.032648	27.132072	22.289237	28.37908	26.347661	30.953268	29.736604	18.478781	18.424827	19.925695	19.004894	20.973682
GRMZM2G032847	Zm00001d000241	Zm00001eb292410	pco073825	NA	Single-stranded DNA-binding protein mitochondrial	43.479573	53.120619	45.068826	43.771438	42.829214	40.803431	47.225058	45.292765	49.670122	52.18018	47.692409	50.490525	34.797517	30.657377	35.225799	35.99877	26.185179	28.541338	26.012157	30.7901	49.845859	48.138707	52.179675	45.726874	44.56331	48.358699	51.195395	51.286823	45.263441	50.681065	48.430248	44.883606	48.470389	47.59526	49.891064	50.1001	38.274757	49.245668	44.927994	36.540784	29.0003	31.139962	33.998081	38.817828
GRMZM2G033406	Zm00001d000242	Zm00001eb292400	NA	NA	Expressed protein; protein	0	0.50333	0.456698	0.909534	0	0	0	0.478573	0	0.464216	0	0.837709	0	0	0.8518	0	0.773235	0.481071	0	0	0.909842	0	0.907315	0	0	0	0	0.468178	0	0	0	0	0	0	0	0	0.993066	0	0	0	0	0	0.585091	0
NA	Zm00001d000243	NA	NA	NA	NA	0	0.167531	0	0	0	0	0	0	0.249745	0	0	0	0	0	0	0	0	0	0	2.17044	0	0	0	0	0	0	0	0	0	0	0	0	0	0	0.947453	0	0	6.65551	0	0.324607	0	0	0	0
GRMZM2G118063	Zm00001d000247	Zm00001eb413140	hb17	Homeobox-transcription factor 17	Homeobox-leucine zipper protein MERISTEM L1	36.277674	37.991028	32.882311	35.621882	31.85122	33.863346	40.048646	38.090824	40.5006	42.094608	38.954402	43.807951	50.53556	54.240025	53.16967	57.136084	62.34929	60.22574	69.436595	65.314867	37.266015	39.804146	42.259573	37.077413	38.116758	35.663959	41.456172	33.799802	39.264592	34.932818	35.219684	39.915756	38.688178	40.065478	38.513005	37.333013	32.902201	1.786689	35.561383	46.895402	51.108914	42.681309	45.731982	41.263733
NA	Zm00001d000250	NA	NA	NA	NA	0	0	0	0	0	0	0	0	0	0	0	0	0	0	0	0	0	0	0	0	0	0	0	0	0	0	0	0	0	0	0	0	0	0	0	0	0	0	0	0	0	0	0	0
NA	Zm00001d000254	NA	NA	NA	NA	0	0.728792	0	0	0	0	0	0.347551	0.454369	0	0	0	0	0	0	0	0	0	0	0	0	0	0	0	0	0.754041	0	0	0	0.326868	0	0	0	0	0	0.383095	0	0	0	0	0	0	0	0
NA	Zm00001d000255	NA	NA	NA	NA	40.491216	44.237825	43.248558	43.016643	39.062245	42.890523	42.201513	42.825902	34.423672	45.535175	40.679835	37.682911	33.141444	30.673723	37.930867	26.364686	22.292384	31.169407	23.117549	14.192965	40.492336	40.669987	38.839274	37.53256	33.695049	42.268879	43.980593	49.423581	40.524249	44.153582	39.062712	40.768796	41.697291	37.403595	38.390478	41.279224	39.61185	12.334986	43.693792	33.034416	29.733816	30.569484	35.397932	35.318824
GRMZM2G142693	Zm00001d000256	Zm00001eb236060	cal6	calmodulin6	Probable calcium-binding protein CML21	0.279657	0.078829	0	0	0.080574	0.36707	0	0.442445	0.407105	0.061556	0.498998	0.1122	0.129695	0	0	0.245325	0	0.079606	0.284482	0	0.118464	0.31789	0.212365	0.060238	0.077458	0.233745	0.254929	0.355268	0.283323	0	0.476896	0.172954	0	0.261338	0	0.331213	0.534963	0	0.217401	0.08825	0	0.200033	0.153935	0.282998
NA	Zm00001d000257	NA	NA	NA	NA	35.404583	38.255754	42.108682	37.474741	35.382313	38.822044	36.257181	36.398933	32.188221	36.047687	34.533679	37.400472	24.372341	23.827681	35.522337	25.556637	15.103129	19.869415	15.413	18.75083	37.014522	38.427768	33.618562	32.400204	35.290847	30.929351	32.845537	33.454785	38.842973	37.548517	35.673746	34.600635	36.686395	29.09867	35.766686	35.17465	36.657453	13.900861	30.943279	31.987072	39.138554	35.542205	33.282846	35.054803
NA	Zm00001d000260	NA	NA	NA	NA	1.269625	1.675288	2.009947	1.276776	1.745421	1.702965	2.217578	1.675651	2.095516	2.625447	2.978261	1.984378	0.102621	0.264839	0.433635	0.30335	0.626213	0	0.113576	0	1.080981	1.276465	1.356078	0.992727	1.199266	2.171515	1.495908	1.062035	1.536968	1.419344	0.821396	0.775047	1.179279	0.812635	1.606182	1.165179	2.642431	0	1.72535	0.172727	0.225366	0	0.191067	0.030259
NA	Zm00001d000270	NA	NA	NA	NA	1.312472	1.119518	3.94901	1.687632	1.251162	2.41614	1.141051	0.842045	1.597037	3.912385	2.272736	3.061139	1.142745	1.047617	4.77598	1.159344	0.330675	0.363234	0.307943	0.303268	2.553437	0.760872	0.626401	1.419714	0.975119	1.391278	4.596998	2.545628	3.103736	1.849634	1.024926	1.750414	1.183812	1.363049	1.82739	1.543982	4.440893	0.258952	6.316373	0.712307	0.897822	1.663023	1.521166	0.6126
NA	Zm00001d000272	NA	NA	NA	NA	0.244664	0.780476	1.355646	0.737408	0.582298	0.911758	0.761628	0.597987	1.126372	0.926311	1.401349	0.653344	0.329461	0.224476	0.201681	0.387028	0.217222	0.284522	0.129263	0	0.383866	0.555069	0.473315	0.681871	0.963629	0.811594	0.518761	0.451375	0.431003	1.039854	0.322511	0.485066	0.493916	0.342351	0.368711	0.673218	1.238103	0.289502	1.72654	0.28797	0.016444	0.015168	0.06211	0.069022
NA	Zm00001d000277	NA	NA	NA	ATP synthase subunit beta chloroplastic	0	0	0.1326	0	0	0.059449	0	0.057889	0	0.040973	0.146085	0.078603	0	0	0	0	0.026776	0	0	0	0.073399	0	0	0.193158	0.033977	0.185007	0.040326	0.028881	0.028375	0	0	0	0.025016	0	0.048417	0.084776	0.031641	0	0.029015	0	0	0.074269	0	0
GRMZM5G815453	Zm00001d000279	NA	Zm00001d000279	NA	Ribulose bisphosphate carboxylase large chain	1.463598	2.601302	4.585286	2.374656	2.947715	2.35196	2.240587	2.562288	2.448611	2.539548	2.855972	2.579718	3.784345	4.475454	4.054059	2.706316	3.315105	1.84518	3.353249	3.981752	2.636832	2.428608	2.237815	1.952242	2.972992	4.858395	3.239382	2.551576	2.371939	2.323097	1.81561	1.722961	2.327556	1.907525	3.694536	2.632303	2.834797	0	2.821867	1.595351	2.47162	3.058133	2.425126	2.392056
NA	Zm00001d000282	NA	NA	NA	NA	0	0	0	0	0	0	0	0.181748	0	0	0	0	0	0	0.220877	0.151582	0.111311	0.033466	0	0	0	0	0.233351	0	0.184908	0	0	0	0	0	0	0.223501	0.321806	0	0.232351	0	0	0	0	0.099947	0.228251	0.149382	0	0.048511
GRMZM2G000158	Zm00001d000288	Zm00001eb271530	iaa25	Aux/IAA-transcription factor 25	Auxin-responsive protein IAA29	1.81499	1.830755	0.826127	0.093159	5.519671	5.083332	4.188896	2.39251	5.989293	5.949948	5.075032	4.531614	10.686115	5.11393	10.29748	7.522828	6.5253	7.077989	6.141247	7.468465	0.996163	0.918456	1.545964	1.280504	4.343545	3.78118	1.532208	4.132046	2.674075	0.280936	1.328819	1.373219	3.088597	3.041917	2.745719	5.175238	0.698658	0.082752	2.926556	5.12317	3.985362	4.672843	9.153916	3.082424
GRMZM2G350165	Zm00001d000291	Zm00001eb099470	bhlh88	bHLH-transcription factor 88	Transcription factor bHLH69	8.749943	8.398731	5.381435	7.839489	12.800931	11.734985	12.982706	12.521975	21.242605	24.351583	21.863922	19.81392	15.973759	15.042734	18.319263	18.100594	11.265703	10.354235	11.450513	7.511946	11.490639	9.885509	10.189033	11.771492	17.659025	17.680275	13.172901	18.33426	8.219245	12.202353	14.797566	6.768556	11.231438	18.231374	8.459378	16.052125	10.546386	0.069531	8.491393	8.59443	13.622971	17.389359	29.63215	12.617612
NA	Zm00001d000293	NA	NA	NA	NA	0.3442	0.718309	0.599162	0.570944	0.524802	0.480981	0.443457	0.794854	0.340241	0.59327	0.691424	0.409077	0.891075	1.085962	1.298544	1.248671	1.006989	0.83838	0.146335	1.079451	1.279997	0.60092	0.319796	0.635547	0.887057	1.179752	0.93227	0.479845	0.365915	1.013491	0.739241	0.79749	0.963834	0.696269	0.877356	0.353551	0.885904	0.13318	0.893322	1.465121	1.210637	0.656135	0.39993	0.509281
GRMZM2G450498	Zm00001d000294	Zm00001eb043480	IDP6640	NA	O-succinylhomoserine sulfhydrylase	7.083724	6.683473	15.107071	6.270449	9.778291	7.70421	9.044379	6.776358	24.012623	20.265346	27.112923	14.422113	29.658437	33.537096	30.651339	36.734809	65.697139	73.148298	59.210148	56.742399	4.731758	6.335942	3.46088	6.201106	7.710274	8.754759	10.978905	11.90621	5.8142	8.201891	9.602387	3.736301	7.380847	6.322523	8.481195	8.187065	3.673465	9.226397	4.544472	6.149213	7.442404	10.869297	15.385875	8.061358
NA	Zm00001d000295	NA	NA	NA	NA	42.176943	48.628057	45.881602	46.757224	44.802818	42.935254	48.202341	50.447696	44.269939	47.637717	48.189723	47.612908	49.641318	44.907812	53.908765	51.238857	46.600188	44.989112	43.118472	42.266861	52.248881	53.474538	52.439513	54.83716	47.04816	49.10828	56.871142	48.996609	49.303984	46.330679	44.925518	49.901797	50.181275	52.818476	50.937461	50.184745	49.579859	7.562684	54.034732	55.250795	58.489398	49.593955	49.646732	49.502219
NA	Zm00001d000298	NA	NA	NA	BRASSINOSTEROID INSENSITIVE 1-associated receptor kinase 1	0	0	0.111338	0	0	0	0.243279	0.091377	0	0.179465	0	0.081702	0	0.827777	0	0	0	0	0.218309	0	0	0.393313	0	0	0.246454	0	0	0	0	0	0	0	0.179236	0.103388	0	0	0.121557	0	0.089701	0.052693	0	0.230013	0.18807	0
NA	Zm00001d000299	NA	NA	NA	Endosomal targeting BRO1-like domain-containing protein	13.258119	15.443288	19.255159	14.355916	20.440647	19.440314	17.154553	16.081496	17.913082	16.344882	17.96751	18.535663	14.517553	12.495709	13.151395	14.217844	11.981811	11.107784	13.112356	9.915651	13.407897	14.011395	12.81413	13.321205	14.496552	14.386299	14.549809	14.967587	15.367671	15.474012	17.919477	15.721615	18.756503	19.348817	18.079102	20.14174	11.460573	1.338117	13.964866	14.092738	17.442406	19.829429	19.165155	13.576142
GRMZM2G165917	Zm00001d000300	Zm00001eb208030	eif5	eucaryotic translation initiation factor5	Eukaryotic translation initiation factor 5	146.671041	140.143948	145.320524	138.576827	140.122544	158.338198	160.425023	143.228937	137.633748	136.886922	134.579009	140.817174	145.037279	160.284075	158.029487	144.12373	139.471436	132.779613	136.540653	135.772181	145.147225	157.740664	144.501064	147.426368	156.383054	142.84155	145.325927	158.497667	129.687639	135.762831	133.232565	140.272928	145.845161	148.188319	139.466936	132.544909	153.653281	45.161123	140.527181	171.236241	187.52289	158.359565	149.255852	160.42336
GRMZM2G166032	Zm00001d000301	Zm00001eb208020	NA	NA	exocyst subunit exo70 family protein G1	5.435277	6.742548	6.452887	7.11359	7.187908	5.63099	7.55254	6.994802	7.133189	7.548722	6.888371	7.486386	10.901716	9.49037	11.820738	11.137721	14.241638	10.730812	13.442688	11.519502	7.257068	6.513447	6.680535	6.147866	6.950024	7.485108	7.515672	6.980854	7.372811	6.599003	5.91121	6.27462	6.591907	6.390486	7.761635	6.679032	5.972448	1.009662	6.024096	8.771552	10.006498	7.671245	9.063662	9.098481
GRMZM2G166035	Zm00001d000302	Zm00001eb208010	prh70	protein phosphatase homolog70	Probable protein phosphatase 2C 59	43.278415	43.11455	47.064441	44.84287	47.214634	58.887346	57.116692	49.275676	60.930884	56.704245	54.970067	58.825046	70.58802	64.678188	64.798367	64.404493	81.746644	86.744408	71.453739	88.24409	46.581952	52.621505	46.173964	42.272238	47.103397	51.035438	50.211469	50.173363	40.830025	47.700118	48.420075	45.689446	48.848175	44.785444	49.955523	52.673322	48.13069	5.002113	47.95119	42.697644	57.368816	56.636084	53.096816	46.100393
GRMZM2G166041	Zm00001d000303	Zm00001eb208000	hb24	Homeobox-transcription factor 24	Putative homeobox DNA-binding and leucine zipper domain family protein	0	0.06019	0	0.053765	0.061373	0.111812	0.298148	0	0	0	0.0543	0	0	0	0	0	0	0	0	0	0	0.121337	0	0.162423	0	0.059368	0	0.162313	0	0.107539	0	0	0	0.049884	0.107677	0.252664	0	0	0	0.174721	0	0	0	0.043871
GRMZM2G166044	Zm00001d000304	Zm00001eb207990	NA	NA	NA	0.090792	0	0	0	0.034634	0	0	0	0	0	0	0	0	0	0	0	0	0	0	0	0	0	0	0	0	0	0	0.180799	0	0	0.067471	0	0.061341	0.111023	0	0	0	0	0	0	0	0	0	0
GRMZM2G166145	Zm00001d000305	Zm00001eb207980	NA	NA	Disulfide oxidoreductase/ electron carrier/ oxidoreductase	8.3151	8.678569	12.663777	8.987925	8.650522	7.224811	6.084373	6.653706	4.954828	6.848977	7.370985	7.438381	9.995541	7.64966	8.807735	7.506184	10.641823	6.700656	9.567603	9.39117	10.174031	9.05605	9.6101	9.106765	6.373523	8.97305	6.868602	6.941142	9.118571	9.164071	10.096313	8.429724	6.573381	7.959168	7.045429	7.592642	9.239258	1.498356	9.890797	11.083942	9.687773	10.181316	9.016233	11.161521
GRMZM2G166147	Zm00001d000306	NA	zll4	zeitlupe-like4	Adagio protein 1	0	0	0	0	0	0	0	0	0	0	0	0	0	0	0	0	0	0	0	0	0	0	0	0	0	0	0	0	0	0	0.472009	0	0.902208	0	0	0	0	0	0	0	0	0	0	0
GRMZM2G467682	Zm00001d000307	Zm00001eb207970	NA	NA	NA	0.416886	0.657526	0.293988	0.461311	0.334638	0.217688	0.754053	0.218999	0.434049	0.301863	0.84593	0.707923	0.862538	0.658265	0.857504	0.782057	0.159394	1.104869	0.693232	1.165801	0.953217	0.709983	0.463485	0.676109	0.367853	0.601311	0.556389	0.589869	0.252517	0.711805	0.377855	0.274223	0.63669	0.350286	0.083951	1.063887	0.090732	0	0.215617	0.448106	0.543498	0.487793	0.531101	1.107349
NA	Zm00001d000308	NA	NA	NA	F-box domain containing protein expressed	0.72381	0.108747	0.24306	1.116907	0.830985	0.454132	0.538033	0.55818	0.5591	0.799062	0.490144	1.001784	0.588033	0	0.571994	0.901964	0.826906	0.887167	0.249491	0.673783	0	0.383608	0.34154	0.048914	0.905749	0.482351	0.527147	0.830152	0.097512	0.339704	0.492433	0.158809	0.640417	0.135183	0.486181	0.593258	0.105131	0	0.59926	0.351318	0.32808	0.842518	0.791659	1.314032
NA	Zm00001d000310	NA	NA	NA	Protein LURP-one-related 5	10.688471	10.927835	15.587964	10.577823	10.584807	11.576667	8.779083	8.380538	7.873847	7.147021	6.011208	5.456856	17.067616	11.095733	12.667706	11.400019	12.026268	13.487784	13.035001	13.843868	13.014337	6.990811	12.263397	6.866688	8.320424	13.349902	8.002357	8.134786	11.887552	18.801395	12.563604	10.54776	7.974768	11.727711	5.015762	10.767779	9.091125	11.221266	9.398821	14.996314	12.65158	18.379156	12.109142	11.751284
NA	Zm00001d000311	NA	NA	NA	Outer membrane OMP85 family protein	7.771621	8.823636	10.796797	8.169487	7.136239	8.062369	5.812957	8.830616	8.209586	8.938144	10.47451	6.436815	5.215149	3.856192	6.16715	5.00457	2.770004	3.172514	3.823738	4.576295	8.224999	8.470161	8.826236	7.734321	7.502868	9.698345	7.865677	8.767267	9.567008	8.488834	8.086942	8.249266	8.080727	8.777465	9.19695	7.996921	9.321533	2.956823	8.604961	6.267992	4.768319	5.259626	6.101768	6.954105
NA	Zm00001d000312	NA	NA	NA	NA	10.206764	12.911225	12.903548	9.819603	11.147131	12.560978	10.604189	13.474135	11.657209	10.791638	10.022982	12.040644	17.010147	15.635577	18.789766	12.509361	10.277567	15.281368	13.433602	17.758521	11.006284	11.656729	12.006292	13.085165	13.312151	13.984748	14.461268	14.232977	9.354542	9.362538	11.689379	10.955477	14.244567	12.418958	11.590354	12.919673	13.803637	0	12.561305	12.36875	14.606308	9.014313	13.488852	10.820198
NA	Zm00001d000313	NA	NA	NA	NA	14.510931	13.812036	15.133479	14.659191	13.49691	15.522545	14.047844	16.013773	12.350982	11.827307	12.657303	13.427872	12.702002	12.941552	15.092791	10.124701	9.028809	12.128909	9.721878	7.496285	14.848863	16.619658	14.304864	15.260146	14.187815	14.58635	14.412991	13.886867	13.638043	13.424513	12.915823	15.725582	15.466125	13.168978	14.740453	14.414039	15.848295	4.625746	12.763102	14.765853	13.986681	11.929885	16.559624	11.674991
NA	Zm00001d000314	NA	NA	NA	F-box protein	14.032192	14.402656	14.464494	14.879182	15.243606	16.717037	15.314617	13.910344	12.566382	14.561542	10.969463	13.677293	13.192464	12.527694	15.644866	16.182198	16.677755	15.910502	15.528329	15.205689	13.160507	12.564225	12.317843	12.601742	15.488393	12.981834	12.489709	14.266485	12.591422	15.067365	14.835205	13.783814	14.396834	14.033826	11.804487	12.102819	14.885729	0.862474	11.93158	14.460419	15.647324	15.105135	15.895514	13.167349
NA	Zm00001d000315	NA	NA	NA	NA	0	0	0	0	0	0	0	0	0	0	0	0	0	0	0	0	0	0	0	0	0	0	0	0	0	0	0	0	0	0	0	0	0	0	0	0	0	0	0	0	0	0	0	0
GRMZM2G085019	Zm00001d000316	Zm00001eb121470	me3	NADP malic enzyme3	NADP-dependent malic enzyme%2C chloroplastic	5.733864	4.721345	6.526374	7.381602	4.640969	6.674686	4.234047	5.112873	4.547049	5.268295	5.261733	5.87579	4.078199	3.747812	5.759853	4.583799	5.811796	4.967148	5.105315	5.288722	6.158144	6.756281	6.030154	6.469047	5.892631	6.39975	6.249433	4.834518	5.135544	6.19566	5.156452	5.38793	4.023999	4.708013	4.659854	4.568343	3.077721	0.80918	4.272748	4.475218	5.652846	4.506965	5.009674	4.483375
NA	Zm00001d000317	NA	NA	NA	NA	1.044618	1.414953	0.947178	1.266086	0.484533	0.552032	0.738265	0.553493	0.367883	0.542967	0.214316	0	1.048609	0.248694	1.517188	0.421166	0.3848	0.820875	0.518079	3.606041	0.524198	0.951399	0.318007	0	0.814575	1.053301	0.127229	0.213719	0.318779	0	0.596178	0.172864	0.109081	0	0	0	0.344382	0	0.542693	0	0	0	0.972504	0.656951
GRMZM2G306172	Zm00001d000318	NA	NA	NA	Trigger factor-like protein TIG Chloroplastic	0	0	0	0	0	0	0	0	0	0	0	0	0	0	0.106083	0	0	0	0	0	0	0	0	0	0	0	0	0	0	0	0	0	0	0	0	0	0	0	0	0	0	0	0	0
NA	Zm00001d000319	NA	NA	NA	NA	0	0	0	0	0	0	0	0	0	0	0	0	0	0	0	0	0	0	0	0	0	0	0	0	0	0	0	0	0	0	0	0	0	0	0	0	0	0	0	0	0	0	0	0
GRMZM2G041645	Zm00001d000320	Zm00001eb324000	NA	NA	NA	18.93195	21.630055	19.731619	23.22093	27.606963	34.418066	33.219649	34.330621	34.650736	33.22733	27.390983	34.154873	25.009833	32.236911	29.936195	28.925406	27.824594	24.5981	26.219465	25.842691	21.798626	20.094106	21.347132	17.551326	28.379238	29.187912	32.021134	22.347407	20.241618	19.697501	22.268422	23.847922	26.802225	30.999539	30.597829	30.43313	19.879435	25.211934	24.353889	41.406657	50.45122	49.766513	49.978741	44.078187
NA	Zm00001d000321	NA	NA	NA	NA	0	0	0	0	0	0	0	0	0	0	0	0	0	0	0	0	0	0	0	0	0	0	0	0	0	0	0	0	0	0	0	0	0	0	0	0	0	0	0	0	0	0	0	0
NA	Zm00001d000322	NA	NA	NA	NA	0	0	0	0	0	0	0	0	0	0	0	0	0	0	0	0	0	0	0	0	0	0	0	0	0	0	0	0	0	0	0	0	0	0	0	0	0	0	0	0	0.495983	0	0	0
NA	Zm00001d000324	NA	NA	NA	NA	0	0	0	0	0	0	0	0	0	0	0	0	0	0	0	0	0	0	0	0	0	0	0	0	0	0	0	0	0	0	0	0	0.006557	0	0	0	0	0	0	0	0	0	0	0
NA	Zm00001d000325	NA	NA	NA	NA	0	0	0	0	0	0	0	0	0	0	0	0	0	0	0	0	0	0	0	0	0	0	0	0	0	0	0	0	0	0	0	0	0	0	0	0	0	0	0	0	0	0	0	0
NA	Zm00001d000326	NA	NA	NA	NA	0	0	0	0	0	0	0	0	0	0	0	0	0	0	0	0	0	0	0	0	0	0	0	0	0	0	0.043773	0	0	0	0	0	0	0	0	0	0	0	0	0	0	0	0	0
NA	Zm00001d000327	NA	NA	NA	NA	0	0	0	0	0	0	0	0	0	0	0	0	0	0	0	0	0	0	0	0	0	0	0	0	0	0	0	0	0	0	0	0	0	0	0	0	0	0	0	0	0	0	0	0
NA	Zm00001d000328	NA	NA	NA	NA	9.390067	9.901502	11.673119	9.999482	9.23668	8.442702	8.06741	8.726081	8.512813	7.79524	8.410845	8.989193	6.91727	6.591421	8.889066	6.613667	4.471097	5.446088	4.483068	4.746312	8.504237	10.852931	8.711769	8.690417	8.146908	9.72355	7.558273	10.077957	8.416546	8.763609	9.847071	8.423091	8.441348	8.691258	9.199609	9.650338	8.876584	1.502364	8.842827	9.673454	9.683807	9.930224	9.072724	7.876099
NA	Zm00001d000329	NA	NA	NA	NA	17.802025	18.81262	17.934502	18.807639	16.627428	19.900771	14.975079	16.720903	16.185671	18.180352	17.907667	15.577759	7.026826	6.629624	8.086652	7.711255	4.837266	5.541739	5.711855	4.158886	17.627477	18.571253	17.396356	18.546431	16.628785	16.554811	16.706291	18.856992	17.041404	17.981238	18.940248	16.927701	18.302329	18.53553	16.794368	19.071285	16.745148	12.718525	17.853952	15.566735	11.483863	15.193848	13.61855	13.164701
NA	Zm00001d000330	NA	NA	NA	NA	0	0	0	0	0	0	0	0	0	0	0	0	0	0	0	0	0	0	0	0	0	0	0	0	0	0	0	0	0	0	0	0	0	0	0	0	0	0	0	0	0	0	0	0
GRMZM2G137518	Zm00001d000331	Zm00001eb062990	NA	NA	NA	0	0	0	0	0	0	0	0	0	0	0	0	0	0	0	0	0	0	0	0	0	0	0	0	0	0	0	0	0	0	0	0	0	0	0	0	0	0	0	0.011417	0	0	0	0
GRMZM2G073840,GRMZM2G137469	Zm00001d000332	Zm00001eb062980,Zm00001eb404900	NA	NA	Per1-like family protein	0	0.198561	0	0	0.203113	0	0	0	0	0	0	0	0	0	0.251155	0	0	0	0	0	0	0	0	0	0.259644	0	0	0	0	0	0	0	0	0	0	0	0.064047	0	0.12172	0.304094	0	0	0.087091	0
NA	Zm00001d000333	NA	NA	NA	NA	0	0	0	0	0	0	0	0	0	0	0	0	0	0	0	0	0	0	0	0	0	0	0	0	0	0	0	0	0	0	0	0	0	0	0	0	0	0	0	0	0	0	0	0
NA	Zm00001d000335	NA	NA	NA	NA	0	0	0	0	0	0	0	0	0	0	0	0	0	0	0	0	0	0	0	0	0	0	0	0	0	0	0	0	0	0	0	0	0	0	0	0	0	0	0	0.011417	0	0	0	0
NA	Zm00001d000337	NA	NA	NA	NA	0	0	0	0	0	0	0	0	0	0	0	0	0	0	0	0	0	0	0	0	0	0	0	0	0	0	0	0	0	0	0	0	0	0	0	0	0	0	0	0	0	0	0	0
GRMZM2G174347	Zm00001d000339	Zm00001eb352580	ereb92	AP2-EREBP-transcription factor 92	Ethylene-responsive transcription factor 4%3B Putative AP2/EREBP transcription factor superfamily protein	9.173423	14.343228	16.526242	13.222714	10.643722	13.843518	13.503143	12.777782	11.065214	11.451701	12.896717	13.912329	11.0707	8.952788	13.675758	11.425813	20.232234	24.503757	20.274846	14.835835	19.979811	13.01358	16.878052	14.39094	9.04628	14.992139	12.369809	10.269773	17.020933	14.262291	14.230339	15.510577	20.731948	36.226931	14.05825	21.501914	13.534319	17.979414	13.877746	24.666877	26.638689	29.282613	22.309815	18.206568
NA	Zm00001d000343	NA	NA	NA	NA	0	0	0	0	0	0	0	0	0	0	0	0	0	0	0	0	0	0	0	0	0	0	0	0	0	0	0	0	0	0	0	0	0	0	0	0	0	0	0	0	0	0	0	0
NA	Zm00001d000344	NA	NA	NA	NA	0	0	0	0	0	0	0	0	0	0	0	0.028446	0	0	0	0	0	0	0	0	0	0	0	0	0	0	0	0	0	0	0	0	0	0	0	0	0	0	0	0	0	0	0	0
NA	Zm00001d000345	NA	NA	NA	NA	20.502891	20.104767	20.280285	19.992986	21.67636	20.688816	19.281684	20.618824	17.233351	24.577196	15.31178	18.316695	25.921433	32.225865	25.789574	32.70696	31.676713	31.23453	37.359212	26.605517	17.514964	19.847517	21.818421	17.400533	19.683741	18.473742	20.501617	17.68097	21.384661	22.496151	24.081935	24.819696	21.152593	19.717057	18.158246	20.41865	21.938892	14.709964	24.955524	28.333576	29.407164	19.540948	16.086836	19.830371
GRMZM2G039106	Zm00001d000346	Zm00001eb192780	si687017h06a	NA	Protein kinase superfamily protein with octicosapeptide/Phox/Bem1p domain	5.384051	5.440765	6.051249	5.99428	5.937206	6.892977	6.130634	5.569406	4.47046	3.531412	4.363392	4.57657	4.850879	5.866172	4.978293	4.793422	4.044861	4.314879	3.903529	4.981294	5.709857	4.868714	5.357077	5.100002	7.107643	5.984345	5.250743	6.096108	4.970062	4.583884	4.705953	4.741894	4.428765	4.81691	5.246231	4.774707	4.90606	0.114759	4.415233	4.571085	6.883701	7.241083	6.397154	5.6015
NA	Zm00001d000347	NA	NA	NA	NA	0	0	0	0	0	0	0	0	0	0	0	0	0	0	0	0	0	0	0	0	0	0	0	0	0	0	0	0	0	0	0	0	0	0	0	0	0	0	0	0	0	0	0	0
NA	Zm00001d000349	NA	NA	NA	Preprotein translocase subunit SCY1 chloroplastic	9.51387	13.579775	13.705691	11.32264	9.585031	8.621415	11.797946	9.974942	10.212716	12.332902	10.628854	11.636741	6.364006	7.886011	12.055018	9.866222	7.836524	6.74015	5.283195	7.225289	12.58029	12.014109	11.718112	12.712128	7.704055	9.879203	11.5739	10.391998	9.644098	12.742063	14.509222	10.394138	8.325926	9.678735	11.366695	10.756509	9.293962	5.378405	13.946449	10.002225	7.493922	8.65292	9.035938	6.887395
GRMZM5G809546	Zm00001d000350	Zm00001eb412690	csy1	chloroplast SecY-1	Preprotein translocase subunit SCY1 chloroplastic	10.809633	13.77379	11.44636	11.487918	12.558682	11.481328	10.939755	10.985774	13.349266	14.080011	15.659967	13.139062	14.280948	11.224984	13.458287	12.709804	11.66655	15.084356	15.006586	15.189362	14.174221	13.828721	15.104534	15.804633	12.158422	13.952535	12.738472	11.621386	10.530435	11.155461	12.777307	10.499138	13.072795	12.511522	12.856404	13.656577	10.567342	0	14.158531	11.04137	15.046609	13.411064	13.720817	11.23351
NA	Zm00001d000351	NA	NA	NA	NA	0	0	0	0	0	0	0	0	0	0	0	0	0	0	0	0	0	0	0	0	0	0	0	0	0	0	0	0	0	0	0	0	0.832867	0	0	0	0	0	0	0	0	0	0	0
NA	Zm00001d000352	NA	NA	NA	NA	0	0	0	0	0	0	0	0	0	0	0	0	0	0	0	0	0	0	0	0	0	0	0	0	0	0	0	0	0	0	0	0	0	0	0	0	0	0	0	0	0	0	0	0
GRMZM2G153262	Zm00001d000355	Zm00001eb276080	pgl55	polygalacturonase55	Pectin lyase-like superfamily protein	0	0	0	0	0	0	0	0	0	0	0	0	0	0	0	0	0	0	0	0	0	0	0	0	0	0	0	0	0	0	0	0	0	0	0	0	0	0	0	0	0	0	0	0
GRMZM5G882986	Zm00001d000357	Zm00001eb373710	si707052g07	NA	Fatty-acid-binding protein 2	4.826964	2.861878	6.157501	6.719008	5.020029	3.037777	3.392194	2.471557	4.396246	4.325799	5.177904	5.432478	4.11695	1.346749	3.75677	4.54846	4.018873	3.512694	3.459464	0.527126	4.345412	4.927674	4.549712	4.09937	4.166082	4.789898	1.788094	4.603731	2.603244	4.846128	2.490577	3.612815	2.858157	2.25006	4.012416	2.0029	2.433196	0	5.022566	2.64372	3.562191	3.324915	3.334549	1.759788
GRMZM2G390641	Zm00001d000358	Zm00001eb273540	arftf21	ARF-transcription factor 21	Auxin response factor 16	0.655188	0.544388	0.722917	0.720715	0.712237	0.680735	0.840663	0.538867	0.753214	0.56354	0.614416	0.587971	0.356732	0.477854	0.722589	0.329906	0.363705	0.109072	0.595647	0.234974	0.401616	0.619218	0.299069	0.426837	0.702445	1.137557	0.850258	0.76845	1.192673	0.592232	0.616519	0.434899	0.440033	0.509231	0.626597	0.559006	0.878935	1.037589	1.159476	1.482264	1.934935	1.106781	1.943582	0.689566
GRMZM2G126920	Zm00001d000360	Zm00001eb273550	NA	NA	Protein SRG1	0.647312	0.937099	0.58225	1.02211	0.713422	0.721661	0.320081	0.581407	1.144884	0.692419	1.542972	1.067776	1.20695	0.762885	1.065103	1.046752	0.849421	1.342639	1.121296	1.344352	1.145892	0.917954	0.910186	0.843467	0.737227	0.664918	0.58832	0.535366	0.791531	0.439505	1.254231	0.45531	0.747549	0.754884	0.696986	1.003499	0.652086	0.786139	0.310431	0.600131	0.722402	0.617775	0.667646	0.507434
GRMZM2G423833	Zm00001d000361	Zm00001eb273570	myb115	MYB-transcription factor 115	Transcription factor MYB104	1.762009	2.260166	2.112165	2.420318	2.064575	1.647502	1.605443	1.542369	1.489571	1.270843	1.082476	1.415471	1.652054	2.29044	1.962661	1.527255	0.625724	0.883831	0.753034	0.402584	1.635975	2.378434	2.251482	1.876142	1.56946	1.800884	1.729721	1.440486	1.706789	1.807375	1.814883	2.049752	1.622198	1.797864	3.707489	1.073306	2.540317	0.337303	2.211522	2.289116	2.424741	1.656682	1.424743	0.962998
NA	Zm00001d000362	NA	NA	NA	NA	0	0	0	0	0	0	0	0	0	0	0	0	0	0	0	0	0	0	0	0	0	0	0	0	0	0	0	0	0	0	0	0	0	0	0	0	0	0	0	0	0	0	0	0
NA	Zm00001d000363	NA	NA	NA	NA	0	0	0	0	0	0	0	0	0	0	0	0	0	0	0	0	0	0	0	0	0	0	0	0	0	0	0	0	0	0	0	0	0	0	0	0	0	0	0	0	0	0	0	0
NA	Zm00001d000364	NA	NA	NA	NA	0.795633	0.492676	1.157045	0.600411	0.860539	0	0	0	0.999922	1.053387	0.8429	0	0	0	0	0	0	0.35559	1.302239	0	6.061316	10.842252	9.79927	10.469826	15.099207	8.138801	12.644363	12.843961	0.430719	1.465836	1.332815	0.521488	1.933831	0	0	0	13.695205	12.674272	15.524268	7.757558	9.342281	6.606244	9.401194	22.143631
NA	Zm00001d000365	NA	NA	NA	NA	0	0	0	0	0	0	0	0	0	0	0	0	0	0	0	0	0	0	0	0	0	0	0	0	0	0	0	0	0	0	0	0	0	0	0	0	0	0	0	0	0	0	0	0
GRMZM2G009768,GRMZM2G118786,GRMZM2G134402	Zm00001d000366	Zm00001eb238960,Zm00001eb238970	NA	NA	Actin-related protein 2/3 complex subunit 3	0	0	0	0	0	0	0	0	0	0	0	0	0	0	0	0	0	0	0	0	0	0	0	0	0	0	0	0	0	0	0	0	0	0	0	0	0	0	0	0	0	0	0	0
NA	Zm00001d000367	NA	NA	NA	S-adenosyl-L-methionine-dependent methyltransferases superfamily protein	0	0	0	0	0	0	0	0	0	0	0	0	0	0	0	0	0	0	0	0	0	0	0	0	0	0	0	0	0	0	0	0	0	0	0	0	0	0	0	0	0	0	0	0
NA	Zm00001d000368	NA	NA	NA	NA	0	0	0	0	0	0	0	0	0	0	0	0	0	0	0	0	0	0	0	0	0	0	0	0	0	0	0	0	0	0	0	0	0	0	0	0	0	0	0	0	0	0	0	0
NA	Zm00001d000370	NA	NA	NA	NA	25.631232	25.551079	25.206139	28.294806	24.608388	31.618738	25.836223	27.041477	33.897987	33.825111	24.390044	22.836048	20.891007	12.445149	23.653787	19.995014	16.974188	24.543576	19.577906	42.106564	18.602054	21.48457	21.450188	24.351748	20.141807	29.578848	31.513253	21.874487	21.309884	11.607986	24.680615	28.351858	35.626333	28.492123	29.366356	25.29717	20.762484	0.634487	25.429616	21.385561	17.277819	24.972274	31.577299	29.455836
NA	Zm00001d000371	NA	NA	NA	NA	0	0	1.364333	0	1.458986	3.527503	0	0.646193	2.732216	2.349029	2.517717	3.30273	0	15.427357	0	0	7.399483	6.902677	7.332092	0	0	0.84277	1.646356	0	2.577588	5.110107	6.173587	0	0	2.579426	0	0.482606	0	0.766432	0	0	1.702839	0	0.67115	1.305265	0	0	2.522256	0
GRMZM2G347841	Zm00001d000373	Zm00001eb066720,Zm00001eb066740	NA	NA	Adenylate kinase 1 chloroplastic	0.80212	0.104232	0.988917	0.071204	0.155979	0.804061	0	0.087999	0.284366	0	0.09568	0.33733	0.074704	0	0.847061	0	0	0.083139	0	0	0	0.095463	0.134582	0.301875	0.202547	0.078842	0.616515	0.065087	0.162496	0.881519	0	0.318335	0.663604	0.694865	0.134221	0.076559	0.491876	0	0	0	0	0.339185	0.397465	0.32732
NA	Zm00001d000377	NA	NA	NA	NA	2.50194	2.378699	2.562186	3.712363	3.187314	3.398278	3.244384	4.282916	2.754671	2.773233	3.059374	2.216955	4.357925	1.839551	1.499048	2.860659	2.606236	2.539178	2.8943	4.295583	3.214394	2.979083	2.078796	2.80983	4.013344	3.623635	2.69262	4.295213	3.074601	1.648379	2.245987	2.463565	2.409816	2.290304	4.654816	3.622948	0.226013	0	1.682978	1.09269	1.939432	2.575518	1.723988	2.523112
GRMZM2G171060	Zm00001d000379	Zm00001eb190150	NA	NA	ADP-ribosylation factor-like A1A	52.022132	42.637652	41.019848	51.438063	50.349589	48.742007	43.070557	41.242553	39.771755	37.243242	47.808316	47.051509	36.965589	38.389089	36.50194	34.987212	40.556468	39.448035	39.914399	34.545766	42.008877	41.568537	42.822891	45.219081	47.233842	43.421208	33.372036	42.45697	45.680257	49.481234	41.14495	33.73191	32.394787	35.436713	35.24391	35.956204	43.738442	165.063707	42.630138	29.705375	37.69824	52.840486	41.147633	37.97703
GRMZM2G171051	Zm00001d000380	Zm00001eb190140	NA	NA	Encodes a protein whose expression is responsive to nematode infection.	10.452284	8.852637	7.912185	7.136067	9.645446	8.044564	7.593255	6.778906	9.397679	6.545317	7.452094	8.641332	8.259422	13.193318	7.70553	7.925106	14.298084	9.524055	9.508746	10.636779	7.887291	6.642435	8.843072	8.081626	7.772167	6.898412	4.447114	7.665608	7.528075	9.582536	6.570779	6.031529	5.994574	8.440373	5.122256	7.434691	8.699406	2.278703	5.626763	6.753927	11.277691	10.606724	8.9994	10.039058
GRMZM2G471733	Zm00001d000381	Zm00001eb190130	NA	NA	Putative ARM repeat-containing protein containing family protein	20.025842	19.161987	20.48954	19.591951	22.476878	19.857202	26.892013	22.640745	22.312688	21.963551	19.915906	20.344507	35.830086	34.519131	32.618186	34.658335	34.567513	32.217426	35.817324	31.940253	21.090629	22.3615	18.088047	19.273658	23.030674	24.7813	22.070371	21.22488	17.878545	17.393092	20.616955	20.568546	18.315333	21.74072	21.700627	20.705825	18.314343	2.472052	21.195871	26.959367	34.475321	26.475193	27.788432	26.650604
GRMZM2G587368	Zm00001d000382	Zm00001eb336420	NA	NA	NA	1.707382	1.612244	1.720062	2.255172	1.581462	1.689238	1.94543	1.402578	1.31603	1.324192	1.572704	1.511367	1.006595	0.632706	1.026711	1.372381	0.64732	1.030057	0.768198	0.679493	1.553502	1.689158	1.629859	1.509573	1.38342	1.92314	1.415294	1.530852	1.440131	1.647154	1.849318	1.65295	1.763272	1.902064	1.472249	1.825532	1.687421	0.229401	1.691036	1.281824	1.35091	1.485519	1.282846	12.066447
NA	Zm00001d000383	NA	NA	NA	NA	0	0	0	0	0	0	0	0	0	0	0	0	0	0	0	0	0	0	0	0	0	0	0	0	0	0	0	0	0	0	0	0	0	0	0	0	0	0	0	0	0	0	0	0
NA	Zm00001d000384	NA	NA	NA	NA	0	0	0	0	0	0	0	0	0	0	0	0	0	0	0	0	0	0	0	0	0	0	0	0	0	0	0	0	0	0	0	0	0	0	0	0	0	0	0	0	0	0	0	0
NA	Zm00001d000385	NA	NA	NA	NA	0	0	0	0	0	0	0	0	0	0	0	0	0	0	0	0	0	0	0	0	0	0	0	0	0	0	0	0	0	0	0	0	0	0	0	0	0	0	0	0	0	0	0	0
GRMZM2G027688	Zm00001d000387	Zm00001eb047620	mab13	math-btb13	mab13;math-btb13:	0	0	0	0	0	0	0	0	0	0	0	0	0	0	0	0	0	0	0	0	0	0	0	0	0	0	0	0	0	0	0	0	0	0	0	0	0	0	0	0	0	0	0	0
NA	Zm00001d000388	NA	NA	NA	NA	0	0	0	0	0	0	0	0	0.455302	0	0	0	0	0	0	0	0	0	0	0	1.159613	0.434611	0	0	0	0	0	0	0	0	0	0	0	0.709582	0	0	0	0	0	0	0	0	0	0
NA	Zm00001d000389	NA	NA	NA	NA	0	0	0	0	0	0	0	0	0	0	0	0	0	0	0	0	0	0	0	0	0	0	0	0	0	0	0	0	0	0	0	0	0	0	0	0	0	0	0	0	0	0	0	0
AC207309.3_FG007,GRMZM2G312078	Zm00001d000390	Zm00001eb393790,Zm00001eb393800	NA	NA	Putative RING zinc finger domain superfamily protein	3.399599	2.532802	3.366751	3.481163	2.252906	2.293801	2.576089	2.487518	1.204381	1.014561	1.524258	1.196687	2.580709	1.670833	1.418843	1.547775	2.781754	3.95686	2.0706	2.351671	2.239382	2.880403	2.098655	2.862154	1.975118	2.371378	1.53958	2.103076	2.273223	2.322345	1.766092	1.708363	2.00763	1.507093	2.440531	2.290573	1.697271	4.451683	2.565831	4.48194	3.708127	3.953014	2.859015	2.216211
GRMZM2G009163	Zm00001d000391	Zm00001eb393810	prh107	protein phosphatase homolog107	Probable protein phosphatase 2C 47	8.894822	11.239963	10.800784	8.569513	9.29494	8.040653	11.457958	10.151261	7.497895	7.726479	8.018237	9.504696	9.036693	6.219269	10.272233	8.319284	6.659417	10.323241	8.345976	7.409439	9.369418	9.596574	8.712226	9.735308	9.462953	11.243262	11.893981	8.975382	9.652317	8.987238	9.263497	9.030227	8.890081	10.290467	10.956262	7.091649	8.453847	4.308544	8.496043	11.522315	13.287411	6.993844	9.347141	9.415309
GRMZM2G009359	Zm00001d000392	Zm00001eb393820	es4	embryo sac4	Embryo sac4	0	0	0	0	0	0	0	0	0	0	0	0	0	0	0	0	0	0	0	0	0	0	0	0	0	0	0	0	0	0	0	0	0	0	0	0	0	0	0	0	0	0	0	0
NA	Zm00001d000394	NA	NA	NA	NA	0	0	0	0	0	0	0	0	0	0	0	0	0	0	0	0	0	0	0	0	0	0	0	0	0	0	0	0	0	0	0	0	0	0	0	0	0	0	0	0	0	0	0	0
NA	Zm00001d000395	NA	NA	NA	NA	0	0	0	0	0	0	0	0	0	0	0	0	0	0	0	0	0	0	0	0	0	0	0	0	0	0	0	0	0	0	0	0	0	0	0	0	0	0	0	0	0	0	0	0
NA	Zm00001d000396	NA	NA	NA	Protein kinase superfamily protein	8.195038	8.404014	8.496412	9.066982	9.665056	9.075876	9.901104	11.442611	11.63027	10.678316	12.206	11.015855	13.840528	10.508676	11.858689	10.625267	14.436751	13.57989	14.489035	13.69743	9.570147	8.770257	9.113793	9.812108	9.766506	9.497544	9.894106	10.708034	9.559352	8.554195	9.452681	9.947004	8.721949	9.392421	10.552974	10.73082	9.076092	4.711854	9.219766	9.836584	12.295526	12.991092	15.237004	11.391578
NA	Zm00001d000397	NA	NA	NA	NA	0	0	0	0	0	0	0	0	0	0	0	0	0	0	0	0	0	0	0	0	0	0	0	0	0	0	0	0	0	0	0	0	0	0	0	0	0	0	0	0	0	0	0	0
NA	Zm00001d000398	NA	NA	NA	Putative cyclin-A3-1	0	0	0	0	0	0	0	0	0	0	0	0	0	0	0	0	0	0	0	0	0	0	0	0	0	0	0	0	0	0	0	0	0	0	0	0	0	0	0	0	0	0	0	0
AC215201.3_FG005	Zm00001d000399	Zm00001eb286730	cps2	chloroplast protein synthesis2	cps2;chloroplast protein synthesis2: CPN60 ortholog; 20-fold reduced RUBISCO, 2-fold reduced thylakoid polypeptides, decreased chloroplast polysomes (aka hcf133)Chaperonin60 a1. Molecular chaperone involved in Rubisco assembly. Also affects distribution of ribosomes on chloroplast mRNAs. (A. Barkan, 2015)	50.796441	54.378897	54.090039	66.860691	37.824175	50.388905	51.70185	38.194358	42.893064	54.545904	42.402487	37.350486	46.603021	51.223795	47.779938	44.269358	37.29735	38.508829	41.795731	33.518991	60.518844	65.991759	49.240524	51.760531	61.346414	46.916011	46.851472	38.81147	50.323036	37.989437	36.523213	39.2855	41.637145	46.193835	39.003634	50.385044	28.83922	118.218968	54.197854	26.547874	49.261289	49.303937	49.309941	34.819403
NA	Zm00001d000400	NA	NA	NA	Putative HLH DNA-binding domain superfamily protein	96.836456	152.271111	109.020368	98.425716	116.806546	74.435967	81.599103	106.932133	31.260637	44.691323	45.189734	49.983975	14.065606	10.222135	21.242269	9.115019	5.958436	6.735268	3.01918	10.427828	150.848697	139.561634	150.63877	106.208054	79.230303	119.855896	124.228392	96.355494	124.352273	103.704669	136.016567	120.760404	121.199344	115.431901	111.625279	75.846334	99.913077	72.180863	134.994361	114.37878	80.216237	83.103717	85.647724	109.832351
NA	Zm00001d000401	NA	NA	NA	NA	10.765115	14.040502	12.340031	13.45315	10.302616	9.884663	9.421601	11.830202	11.330086	11.571607	12.315884	11.863497	6.072348	5.478514	4.597628	4.941633	3.564952	4.275971	4.007752	3.41073	11.00944	12.962922	10.485534	16.04584	12.00048	9.647778	11.327342	13.28153	9.524652	9.55612	9.165869	10.933884	8.872485	9.655871	8.287404	11.939173	8.231725	24.310371	8.947641	6.362316	5.13844	5.238873	5.780158	7.055433
NA	Zm00001d000402	NA	NA	NA	NA	1.143469	0.936308	5.508473	1.796335	0.736328	0.843302	0.604112	0.82759	0.693991	0.665508	0.630467	0.568253	0.7508	0.635743	0.662474	0.85489	0.82539	0.966923	0.702765	1.856061	1.071344	0.613182	0.818411	0.695307	0.822708	0.712688	0.528996	0.648612	0.920896	1.205976	1.245055	0.20468	0.419774	0.640019	0.584874	0.804193	0.428375	0	0.622655	0.777405	0.60307	0.865845	0.728109	0.545258
NA	Zm00001d000403	NA	NA	NA	Protein binding protein	2.730536	2.600965	3.33679	3.213147	3.209233	2.669438	3.282339	2.995269	3.95687	3.668973	3.802255	3.684403	7.618318	6.17551	6.804184	5.55077	5.742646	5.967081	6.474894	6.748636	2.927991	2.638717	2.217262	2.456046	2.89268	3.409936	3.20954	2.452959	2.389475	2.744423	2.99225	3.126744	3.174713	3.194749	3.212646	3.443558	2.591193	0.153455	2.168383	3.181556	4.647806	3.618321	3.703361	3.78881
GRMZM2G373106	Zm00001d000406	Zm00001eb340820	chn4	chitinase4	Endochitinase EP3	0	0	0	0	0	0	0	0	0	0	0	0	0	0	0.109367	0	0.144965	0.583511	0.367255	0	0	0	0.051411	0	0	0	0	0	0	0	0	0	0	0	0	0	0.110804	0	0	0	0	0	0	0
GRMZM2G171507	Zm00001d000407	Zm00001eb386410	nhx9	Na+/H+ antiporter 9	CBL-interacting serine/threonine-protein kinase 24	0	0	0.185622	0	0.030102	0	0.036475	0	0	0.027193	0	0.024815	0	0.160679	0	0	0	0.18319	0.193791	0	0.026106	0	0	0	0	0	0.031904	0.079559	0.053036	0.184481	0	0	0.026633	0.04912	0	0.024845	0	0	0.027195	0.018327	0.020928	0	0	0.022156
GRMZM2G171616	Zm00001d000408	Zm00001eb386390	ebf3	EIN3-binding F-box protein3	EIN3-binding F-box protein 1	6.879451	6.527958	7.721062	8.18181	5.844151	5.494252	6.254623	5.425047	6.330163	7.752046	6.002732	6.534971	11.085345	9.4119	12.605252	11.31186	11.80866	15.851315	14.314588	15.542028	6.420594	8.062072	6.909111	6.264872	5.769741	7.562767	6.970543	4.144114	9.047574	7.16802	6.251232	6.30762	6.855667	6.414053	5.663322	6.033777	5.847075	0.438472	5.516326	5.696152	8.725731	7.721635	8.232148	7.730463
GRMZM2G175804	Zm00001d000409	Zm00001eb141790	NA	NA	Photosystem II reaction center PSB28 protein chloroplastic	0	0	0	0	0	0	0	0	0	0	0	0	0	0	0	0	0	0	0	0	0	0	0	0	0	0	0	0	0	0	0	0	0	0	0	0	0	0	0	0	0	0	0	0
AC205976.3_FG004	Zm00001d000410	Zm00001eb141780	NA	NA	RING-H2 finger protein ATL3C	0	0	0	0	0	0	0	0	0	0	0	0	0	0	0	0	0	0	0	0	0	0	0	0	0	0	0	0	0	0	0	0	0	0	0	0	0	0	0	0	0	0	0	0
GRMZM2G470731	Zm00001d000411	Zm00001eb141770	NA	NA	NA	1.285974	0.291411	0.520621	2.010307	2.710428	0	0.372698	1.106795	0	1.346063	0	0.488379	0.894694	0.595501	1.740982	0	0.670169	1.10852	0	0	1.576923	0.589789	1.313705	2.083516	2.913827	4.538482	2.521025	0.53789	0	0	0	0.215361	0.281766	0.482573	0	0	0	0	0	0.179354	1.086905	1.157332	0.853899	1.10755
NA	Zm00001d000412	NA	NA	NA	NA	0	0	0	0	0	0.05874	0	0	0.032515	0	0	0	0	0	0.092458	0	0	0.163404	0	0	0	0	0.028475	0	0	0	0	0	0.028415	0	0	0	0	0.026312	0	0	0	0	0	0	0	0	0.021347	0
NA	Zm00001d000413	NA	NA	NA	UDP-glycosyltransferase 90A1	0.10055	0.056612	0.075973	0.050524	0	0	0	0	0	0	0.050859	0.047394	0	0	0	0.052879	0.121376	0.029173	0	0	0.099709	0	0.05076	0.025477	0.027651	0	0	0	0	0	0.056839	0.020633	0	0	0	0	0	0	0	0.035104	0.080174	0.018636	0.305199	0
NA	Zm00001d000414	NA	NA	NA	NA	0	0	0.078517	0	0	0	0	0	0	0	0	0	0	0	0	0	0	0	0	0	0	0	0	0	0	0	0	0	0	0	0	0	0	0	0	0	0	0	0	0	0	0	0	0
GRMZM5G844143	Zm00001d000417	Zm00001eb380730	GRMZM5G844143	NA	Photosystem Q(B) protein	0.036275	0.081721	0.986701	0.182397	0.124673	0.264906	0.352796	0.190415	0.167641	0.187532	0.441224	0.10264	0.034207	0	0.039421	0.113756	0.03479	0	0.037859	0	0.252229	0	0.329857	0.330909	0.119927	0.522772	0.263984	0.146488	0.073189	0.218361	0.04107	0.208666	0	0.03386	0.292033	0.17135	0.749346	0.474807	0.712644	0	0	0	0.054591	0.030259
GRMZM2G144610	Zm00001d000418	Zm00001eb380720	endo1	endosperm specific protein1	endo1;endosperm specific protein1:	0	0.087228	0.052026	0.077849	0	0.107528	0	0	0	0	0.026124	0	0.048954	0	0	0	0	0.029957	0	0	0.025608	0	0	0	0	0	0	0	0.052023	0	0	0.105976	0.130603	0.048184	0	0	0.05605	0	0.16006	0.143998	0	0.057374	0.039167	0.043489
NA	Zm00001d000419	NA	NA	NA	NA	10.163816	14.358287	13.335187	12.262077	12.626626	13.481571	11.903104	13.736609	12.449671	12.026562	12.783831	13.699409	9.479917	9.86025	11.704504	12.301657	10.952523	9.72119	8.061582	9.854022	13.161435	12.185017	12.140469	13.907027	12.017838	14.230647	12.676497	11.836631	10.662241	12.464267	11.208032	10.637236	11.644761	12.650403	15.107913	13.266457	13.606567	0.556207	13.213186	14.473234	12.590453	13.628738	13.343631	10.581682
NA	Zm00001d000422	NA	NA	NA	NA	0	0	0	0	0	0	0	0	0	0	0	0	0	0	0	0	0	0	0	0	0	0	0	0	0	0	0	0	0	0	0	0	0	0	0	0	0	0	0	0	0	0	0	0
NA	Zm00001d000424	NA	NA	NA	Phytolongin Phyl1.1	4.597252	3.370635	4.600321	4.559577	5.367601	5.562607	5.008319	3.948768	3.809271	3.730757	3.43683	3.549389	4.317772	3.610736	3.837164	3.008473	4.24567	4.071944	3.945089	5.281247	5.1446	4.166765	4.549775	3.721327	4.246408	3.964162	4.114971	3.267037	4.323303	4.792704	4.991839	2.280612	5.410754	5.384432	6.082199	4.078865	4.122389	6.373065	3.73101	5.398649	5.994316	5.25759	5.361644	6.077997
NA	Zm00001d000425	NA	NA	NA	NA	0	0	0	0	0	0	0	0	0	0	0	0	0	0	0	0	0	0	0	0	0	0	0	0	0	0	0	0	0	0	0	0	0	0	0	0	0	0	0	0	0	0	0	0
GRMZM2G409104	Zm00001d000428	Zm00001eb388690	cl29240_1b	NA	Transmembrane 9 superfamily member 9	18.17043	21.507859	23.814444	22.667434	16.81453	17.32051	19.018646	17.034413	17.971914	16.54206	16.747642	17.188178	23.278736	22.124096	24.952223	21.699827	23.443342	22.549219	21.94105	27.533559	20.48223	23.084554	20.082719	19.747068	17.281172	19.928544	19.159888	18.099345	20.808232	21.011088	20.541768	19.102622	17.358393	19.1757	19.500977	17.986186	17.932543	0.582312	19.099579	23.159264	24.989292	21.462844	21.876032	22.236903
GRMZM2G409101	Zm00001d000429	NA	NA	NA	NA	0	0	0	0	0	0	0	0	0	0	0	0	0	0	0	0	0	0	2.916686	0	0	0	0	0	0	0	0	0	0	3.874405	0	0	1.709904	0	0	0	0	0	0	0	0	0	0	0
GRMZM2G108477	Zm00001d000430	Zm00001eb388680	mgt1	magnesium transporter1	mgt1;magnesium transporter1: encodes CorA/MRS2/MGT-type magnesium transporter	4.581267	6.385142	4.909611	4.845741	4.023508	6.234692	3.792018	5.193454	3.544093	4.859855	4.54736	4.492894	2.429493	1.995436	1.910803	2.190958	3.750618	3.235396	3.658665	1.242602	4.82861	3.48761	4.389963	6.155235	5.494688	3.839818	2.837095	4.496924	3.701917	4.377684	3.348605	3.449618	3.883108	5.339972	5.035907	3.780041	3.582096	1.607181	4.382114	4.471139	2.745278	4.544207	5.472386	5.094263
NA	Zm00001d000431	NA	NA	NA	DEAD-box ATP-dependent RNA helicase 51	0.144697	0.081465	0.048591	0.096936	0.082706	0	0.066797	0.050549	0.305593	0.199275	0.048784	0	0.137282	0.235719	0.132177	0.329937	0.046607	0	0.101634	0	0.095643	0.082082	0	0	0.053047	0.053364	0.350718	0.121433	0.242886	0.072406	0	0.098961	0.073138	0.09	0.387812	0.20483	0.18317	0	0.049824	0.033759	0.269869	0.035773	0.073257	0
NA	Zm00001d000432	NA	NA	NA	pescadillo-related	71.297406	71.904377	69.993316	67.150954	70.303902	74.061734	73.46312	77.909168	68.516336	72.236208	77.501253	79.741317	70.468093	66.328906	91.626218	70.595041	63.853365	64.207802	58.883324	58.060763	72.108053	77.376182	68.082452	74.45673	74.251209	79.023524	81.067427	77.69317	67.715468	67.043149	63.469167	64.510153	77.105725	73.04162	77.091866	75.624164	73.341487	28.101155	75.936135	82.372911	82.221899	74.905929	76.364133	74.229029
NA	Zm00001d000433	NA	NA	NA	NA	0	0	0	0	0	0	0	0	0	0	0	0	0	0	0	0	0	0	0	0	0	0	0	0	0	0	0	0	0	0	0	0	0	0	0	0	0	0	0	0	0	0	0	0
GRMZM2G119970	Zm00001d000434	Zm00001eb286740	nbcs9	nucleobase:cation symporter9	Adenine/guanine permease AZG1	0.078846	0.110962	0.079432	0.059408	0.180126	0.245962	0.163601	0.41291	0.680494	0.793738	0.697247	0.352969	1.68686	1.784805	1.517275	0.935793	0.152798	0.779603	1.021137	0.435094	0.078122	0.067078	0.139263	0.199765	0.238297	0.217932	0.047763	0.237996	0.039681	0.078838	0.066809	0.01617	0.079564	0.165487	0.277233	0.14876	0.064117	0	0.162841	0.292804	0.222942	0.322786	0.255332	0.183622
NA	Zm00001d000435	NA	NA	NA	Pentatricopeptide repeat-containing protein	21.107164	24.79313	23.637962	22.561451	23.033015	25.770709	23.413759	24.726876	23.008084	20.390097	22.660337	25.296083	13.430225	11.635599	15.67948	13.084258	12.428905	14.201994	13.175416	16.759341	21.690782	23.919192	22.538895	22.030544	26.005941	24.703327	23.010544	23.486431	18.326239	20.647114	21.600357	21.805046	21.168517	21.319998	22.974051	21.093174	9.212241	1.791974	9.320489	10.53958	10.924995	12.034706	12.073088	18.65794
NA	Zm00001d000436	NA	NA	NA	NA	25.492386	26.57042	24.314473	24.385212	25.435446	24.049225	20.354207	25.380377	18.988492	21.376493	22.994592	24.451738	16.316947	12.48558	22.32639	18.62033	15.501201	20.50512	19.598979	18.687068	24.930186	22.350165	23.7004	22.342281	25.816003	24.440526	22.319898	23.833041	22.177411	18.500718	22.370886	24.870653	23.409334	23.570867	23.848711	23.86001	9.599383	0.541367	11.561391	11.306012	12.505909	11.734772	10.401306	20.269108
NA	Zm00001d000437	NA	NA	NA	NA	0	0.12546	0	0	0.042539	0	0	0.038981	0	0	0	0	0	0	0	0.07758	0	0	0	0	0	0	0	0	0	0.041162	0	0	0	0	0.042038	0	0	0	0	0	0	0	0	0	0	0	0	0
GRMZM5G886913	Zm00001d000439	Zm00001eb072290	TIDP3392	NA	SNARE associated Golgi protein family	7.290934	7.560375	9.630989	5.462296	10.196664	11.301664	9.862263	8.482171	9.687218	9.513414	10.445997	9.140661	10.391551	9.370725	8.863042	11.324685	11.148428	9.94389	8.61903	10.333576	7.033877	5.632905	5.842412	8.159781	9.546476	9.26142	7.824307	8.930783	5.642753	6.465808	7.393577	6.584358	8.729354	9.544525	9.213996	9.330517	8.209718	0	7.735948	5.888892	6.590897	11.324415	9.670795	7.82323
GRMZM2G051958	Zm00001d000442	Zm00001eb072300	GRMZM2G051958	NA	NA	0	0	0	0	0	0	0	0	0	0	0	0	0	0	0	0	0	0	0	0	0	0	0	0	0	0	0	0	0	0	0	0	0	0	0	0	0	0	0	0	0	0	0	0
GRMZM2G354053	Zm00001d000443	Zm00001eb072310	IDP9097	NA	Putative WEB family protein chloroplastic	17.367711	18.089785	19.058979	16.246384	16.919928	16.047891	16.175576	16.308117	14.813772	14.664489	15.870823	14.231928	23.122804	25.109012	24.591692	23.13852	22.448215	24.395198	26.266373	23.480752	17.659347	21.8997	17.505912	17.464982	17.171849	15.670894	15.988615	16.502176	15.904843	17.749513	19.304011	19.144398	17.789692	19.037011	17.133964	16.786463	18.033106	8.282647	18.015888	22.558875	23.120245	17.788036	18.060734	21.091934
NA	Zm00001d000444	NA	NA	NA	NA	0	0	0	0	0	0	0	0	0	0	0	0	0	0	0	0	0	0	0	0	0	0	0	0	0	0	0	0	0	0	0	0	0	0	0	0	0	0	0	0	0	0	0	0
NA	Zm00001d000445	NA	NA	NA	Probable indole-3-pyruvate monooxygenase YUCCA11	0	0	0	0	0	0	0	0	0	0	0	0	0	0	0	0	0	0	0	0	0	0	0	0	0	0	0	0	0	0	0	0	0	0	0	0	0	0	0	0	0	0	0	0
NA	Zm00001d000447	NA	NA	NA	OSJNBa0041A02.21 protein; protein	0	0	0	0	0	0	0	0	0	0	0	0	0	0	0	0	1.344471	0	0	0	0	0	0	0	0	0	0	0	0	0	0	0	0	0	0	0	0	0	0	0	0	0	0	0
NA	Zm00001d000449	NA	NA	NA	NA	0	0	0	0	0	0	0	0	0	0	0	0	0	0	0	0	0	0	0	0	0	0	0	0	0	0	0	0	0	0	0	0	0	0	0	0	0	0	0	0	0	0	0	0
NA	Zm00001d000452	NA	NA	NA	NA	106.559124	108.735191	114.15005	111.447943	128.033806	112.184802	112.148845	103.942989	131.543747	108.079458	122.636513	113.711854	38.477425	51.962942	51.622526	45.817963	48.693484	45.756811	51.113316	63.257968	78.529484	106.335874	94.971189	93.711231	136.27184	111.769249	108.532267	105.177668	87.358331	95.903954	106.025088	107.076536	79.919267	96.594274	113.173273	126.609199	96.789405	0	91.181925	69.590789	66.970123	79.374182	81.658918	51.425237
NA	Zm00001d000455	NA	NA	NA	NA	0	0	0	0	0	0	0	0	0	0	0	0	0	0	0	0	0	0	0	0	0	0	0	0	0	0	0	0	0	0	0	0	0	0	0	0	0	0	0	0	0	0	0	0
GRMZM2G121706	Zm00001d000458	Zm00001eb007990	ofp3	OVATE-transcription factor 3	Transcription repressor OFP7	10.95366	12.723405	13.465546	13.548572	8.254453	9.738601	10.222632	7.307079	10.566983	7.241497	7.450195	7.877662	8.458628	9.12325	6.187936	10.021824	5.650523	5.932927	6.836066	5.727152	15.270012	8.877795	11.417178	10.125142	9.483726	8.682316	10.308657	7.324867	12.627767	14.995508	11.435391	9.171207	7.734263	9.282587	4.181153	8.39688	9.402939	5.319254	7.940189	9.741077	7.691643	12.602667	11.047247	10.313158
NA	Zm00001d000460	NA	NA	NA	NA	0.067619	0.138216	0.7719	0.061657	0	0.035137	0.023367	0.070795	0.035286	0	0.046497	0.03186	0	0	0	0.129848	0.295357	0.039377	0.017912	0	0.121572	0	0.034117	0.015553	0	1.64307	0	1.464996	0.152003	0.033787	0.019092	0	0.136313	0.078837	0.176537	0.063773	0	0	0	0.331122	0.321797	0.091715	0.012908	0
GRMZM2G172529	Zm00001d001763	Zm00001eb065560	NA	NA	Probable methyltransferase	2.601724	1.804189	3.47791	2.266062	2.930431	3.506606	2.51156	2.526138	2.493831	2.434145	2.59272	3.635802	3.795657	3.939201	4.146431	4.204396	2.902461	4.021413	2.893391	2.344524	2.838725	2.954956	3.946503	2.130143	3.094501	3.501959	2.065117	2.735163	2.477689	2.466475	2.383271	2.676306	2.351351	2.616637	3.731011	1.656368	3.543747	2.545657	3.055369	4.023967	5.119737	2.508014	4.620491	3.380189
GRMZM2G046590,GRMZM2G074530	Zm00001d001765	Zm00001eb065570	NA	NA	Exocyst complex component EXO70A1	21.81668	25.182964	24.066965	23.857335	22.365324	21.507895	22.998707	22.534992	24.243801	23.519692	24.691733	22.219314	26.246198	24.030198	28.008935	22.135197	21.087868	22.830351	21.060017	23.790274	23.866616	23.431825	20.063619	21.374166	22.069687	22.221226	22.472921	23.051917	22.19554	20.923156	20.718814	18.982817	20.896403	21.090327	23.525085	23.313384	20.42523	4.360177	21.187068	25.097715	31.389266	25.701497	26.656691	25.701137
GRMZM5G876379	Zm00001d001766	Zm00001eb065580	NA	NA	NA	17.843882	12.656169	17.541305	13.127196	15.710042	12.32203	15.575977	13.303237	14.150221	11.397973	14.469697	14.307796	21.600507	19.564601	17.147766	18.266383	21.207744	19.602967	21.30435	13.372594	15.662843	15.502293	17.905703	15.111242	15.682325	14.432871	14.260122	13.628254	14.920283	15.626762	13.464029	18.227259	13.249363	19.205005	11.834635	18.297493	15.848551	16.151803	13.811593	19.698261	19.645916	21.533926	20.116301	19.913165
GRMZM2G154437	Zm00001d001767	Zm00001eb065610	mab10	math-btb10	mab10;math-btb10:	42.761486	40.507271	39.88129	39.873827	39.345733	37.431891	37.027016	43.772454	32.252475	34.527245	32.490665	35.173743	44.920818	46.581153	45.763367	49.265933	44.154114	36.673853	44.705809	40.79559	37.698005	43.030767	39.819246	41.579433	41.878244	41.748696	35.736471	36.843889	43.234338	40.350946	43.337375	45.460121	38.274609	42.500346	42.305086	40.330652	38.083891	6.114574	38.204374	59.913385	64.695787	50.451955	49.415092	53.825965
GRMZM2G013776	Zm00001d001769	Zm00001eb065620	NA	NA	E3 ubiquitin-protein ligase PUB23	0	0	0	0	0.03614	0.230347	0.087621	0.198741	0	0.065262	0.06395	0.387027	0.149211	0.3463	0	0.099266	0	0	0.033071	0.284386	0	0	0	0	0.069532	0.174865	0.038281	0	0	0	0	0	0.032013	0.117858	0.317561	0.059629	0	0	0	0	0.22312	0.139658	0.214569	0
GRMZM2G123866	Zm00001d001770	NA	NA	NA	40S ribosomal protein S4-3	0	0	0	0.053464	0	0	0	0	0.036193	0	0.063525	0	0	0	0	0	0.030171	0	0	0	0.031131	0.035594	0	0.095364	0	0	0	0.031632	0.387145	0.157172	0.31938	0.875838	0.222593	0.418235	0.504731	0.473874	0	0	0	0	0	0	0.047375	0
NA	Zm00001d001771	NA	NA	NA	NA	24.0055	18.562568	36.661957	20.695129	16.237549	13.497287	17.203694	15.70814	25.20033	24.044057	24.985242	20.107596	28.153818	34.076737	32.009875	31.004909	38.020277	31.445751	38.25222	34.86227	14.813358	11.561366	13.279902	12.470529	17.894781	16.057118	17.761717	17.94023	17.439783	17.091572	15.143917	11.677206	14.057478	12.765338	11.459335	15.400238	13.041128	8.881015	13.839174	23.746333	24.248585	23.174859	28.275392	26.114686
NA	Zm00001d001772	NA	NA	NA	NA	2.18784	0.379676	1.102011	0.76386	1.06944	0.531589	0.355043	1.511705	1.376461	1.659418	0.688073	0.397627	0.852704	0.6048	0.265416	0.342846	1.568045	1.904891	0.338797	1.499715	0.252581	0.861373	1.023314	2.218258	0.560638	0.939857	0.614177	1.029027	0.853937	0.937539	0.766618	0.486413	0.52295	0.471992	0.340295	0.399114	0.737474	0	0.785766	1.494601	0.999218	1.607465	1.956046	1.614954
NA	Zm00001d001773	Zm00001eb065650	NA	NA	Pentatricopeptide repeat-containing protein	2.566764	2.65684	3.065459	3.369026	3.192559	2.389662	2.806833	2.753802	2.763803	3.398509	2.637102	2.965435	3.305008	2.962396	3.116179	3.68856	3.788474	2.912307	3.192617	3.986708	2.420495	3.944812	2.96685	3.062796	3.777006	3.364738	3.311011	3.916299	2.688097	2.318587	2.690597	2.886966	3.092672	3.321303	3.369135	2.480157	2.828378	0	2.714894	3.125954	2.685898	3.233003	2.852659	2.924799
NA	Zm00001d001774	NA	NA	NA	NA	1.01517	1.663771	5.345965	1.392967	0.529568	0.578797	1.671238	0.679155	1.603152	1.575737	1.07764	1.523931	1.082524	0.559646	0.647392	0.863527	0.747783	0.212285	1.194846	3.223023	5.738107	1.048014	3.638832	1.262919	1.477064	1.075923	0.616037	1.633752	1.631401	2.922419	1.307728	1.290603	1.976863	6.075349	1.580409	3.010591	0.854264	2.183538	0.572971	1.81055	0.595464	3.362612	1.792196	1.411557
GRMZM2G480621	Zm00001d001775	Zm00001eb065670	ca3p2	CCAAT-HAP3-transcription factor 32	Nuclear transcription factor Y subunit B-8	0	0	0	0	0	0	0	0	0	0	0	0	0	0	0	0	0	0	0	0	0	0	0	0	0	0	0	0	0	0	0	0	0	0	0	0	0	0	0	0	0	0	0	0
GRMZM2G377694	Zm00001d001776	Zm00001eb065680,Zm00001eb065690	NA	NA	NA	32.848687	25.809415	17.429131	19.464718	17.521929	6.65685	5.576063	4.989988	1.832035	3.282353	8.961457	3.627355	2.816258	2.755429	3.24999	0	6.030599	3.626213	0	6.213687	20.543404	17.27787	34.449629	8.585797	7.029907	0	1.931834	4.904638	39.070992	13.973181	17.643924	8.466048	6.971934	8.204695	8.089832	4.622723	22.379293	23.031713	14.448361	10.877903	9.924752	8.100988	6.438376	18.264536
NA	Zm00001d001777	NA	NA	NA	NA	0	0	0	0	0	0	0	0	0	0	0	0	0	0	0	0	0	0	0	0	0	0	0	0	0	0	0	0	0	0	0	0	0	0	0	0	0	0	0	0	0	0	0	0
NA	Zm00001d001779	NA	NA	NA	NA	0	0	0	0	0.239937	0	0.097257	0.073198	0.646536	0.287812	0.990615	0.065553	0.193169	0	0.14741	0.21375	1.56563	1.422755	0.9888	0	0	0.394452	0.421615	0.140721	0	0	0.337413	0.070528	0.070309	0	0	0.228909	0.071461	0.064857	0.840863	0.460293	0.075859	0	0.215805	0.350805	0	1.042919	0.50956	0.056211
GRMZM2G382104	Zm00001d001780	Zm00001eb065720	bsk5	brassinosteroid-signaling kinase5	CASP-like protein 1	18.389237	18.842098	17.321347	16.439741	16.115107	18.154102	18.500239	18.268284	19.448524	20.710164	20.175055	20.090726	19.570217	18.111868	18.499184	19.63387	16.732501	19.870338	20.871987	15.613871	20.658944	22.868362	20.357576	19.68121	18.070774	18.603374	20.057366	19.424266	21.774881	20.085101	22.960254	17.543402	19.160199	21.217867	22.698149	20.068367	16.432878	4.36594	21.047456	19.459097	17.086515	16.267718	18.543444	17.117715
GRMZM2G015136	Zm00001d001781	Zm00001eb065730	NA	NA	L-type lectin-domain containing receptor kinase IX.1	0.177125	0.398791	0.454211	0.614572	0.202193	0.167318	0.044506	0.084283	0.111082	0.033241	0.130106	0.030346	0.12271	0.236719	0.035505	0.051066	0.140739	0.03752	0.375584	0	0.350802	0.346983	0.682418	0.505861	0.088431	0.160131	0.253551	0.129516	0.53459	0.450485	0.236385	0.277282	0.09735	0.105129	0.194044	0.045556	0.506008	0	0.382334	0.264266	0.196856	0.300518	0.504431	0.328361
GRMZM2G086876	Zm00001d001784	Zm00001eb065740	ahl9	AT-hook motif nuclear-localized protein homolog9	AT-hook motif nuclear-localized protein 5	0.032884	0	0.298153	0.231435	0	0	0	0	0	0.305913	0.066623	0.06202	0.34168	0.080118	0.107466	0.137754	0	0.152141	0	0	0.163236	0.223929	0.033217	0.066659	0	0	0	0.083515	0	0.110659	0	0	0.033361	0.061381	0.06616	0.093171	0	0	0	0.038349	0.025741	0.096872	0.099228	0.137572
GRMZM2G386643	Zm00001d001785	Zm00001eb065750	mctp1	multiple C2 domain and transmembrane region protein1	C2 calcium/lipid-binding plant phosphoribosyltransferase family protein	48.269975	53.54016	51.449996	49.690098	52.127888	51.542899	53.255979	48.824431	52.852127	50.182246	51.408217	51.51624	102.262724	125.07056	97.319115	107.722366	127.168323	116.034801	119.036434	123.532076	51.533811	52.07672	50.806714	46.907757	47.874647	52.657144	50.552098	52.905484	48.389315	50.027429	46.542357	46.65921	48.067977	49.499856	54.761185	50.650291	45.511571	15.263962	47.041991	65.262793	84.820998	63.150997	62.185641	57.463417
GRMZM2G119759	Zm00001d001786	Zm00001eb065760	NA	NA	Probable LRR receptor-like serine/threonine-protein kinase	20.665622	19.820984	17.959403	18.589759	21.741791	24.867037	21.81454	19.05201	18.66221	18.031327	18.258677	19.570811	19.00664	21.070137	15.850697	20.009197	21.651997	19.532745	20.290189	20.446611	21.958076	17.725748	18.809619	18.113735	16.930604	17.349588	19.532327	21.116876	21.238216	20.583854	20.534291	17.64546	19.629383	19.27284	23.378093	18.191122	18.20435	25.878025	16.162466	18.715954	18.936626	23.465922	21.759054	18.03468
GRMZM2G058966	Zm00001d001787	Zm00001eb065770	pco079129b	NA	Pre-mRNA cleavage factor Im 25 kDa subunit 2	86.466269	80.591111	80.773744	78.413918	83.458082	84.447051	82.919243	84.024305	79.999115	78.83457	73.217538	82.177493	85.561158	79.481765	79.356975	78.903515	75.676941	77.810758	74.501648	72.413572	75.782633	83.895648	78.65895	77.387417	75.164478	77.899044	86.915624	78.501912	75.730811	74.552879	77.861185	80.332331	69.162128	82.408565	89.735402	77.126243	74.248747	20.370666	73.866636	83.421634	82.788708	82.876479	81.118908	80.164158
GRMZM2G058948	Zm00001d001788	Zm00001eb065780	kea4	K+ efflux antiporter 4	K(+) efflux antiporter 2 chloroplastic	37.238458	38.685249	35.411516	41.374097	33.765996	34.391567	35.962284	37.467922	42.970728	40.444124	47.034582	43.424046	44.036189	50.496348	40.322392	50.979859	50.212103	44.637237	53.050922	43.281109	39.810104	41.871439	40.787053	45.613627	42.373198	38.166719	44.589336	38.137203	34.849786	36.533484	39.858869	36.647776	39.128622	34.393181	39.645602	36.922286	35.388286	25.817427	41.686959	45.634314	57.390145	42.747803	45.779183	35.57046
GRMZM2G165535	Zm00001d001789	Zm00001eb065790	pmm1	phosphomannomutase1	Phosphomannomutase	20.459355	13.769012	17.458604	17.574344	21.3267	22.894736	24.901673	20.536106	23.422605	27.117454	28.298355	26.418018	18.674037	12.857895	23.923423	16.7624	11.033683	12.383502	13.935907	11.973951	20.156306	21.712984	20.885315	21.350553	23.297865	25.377631	30.11515	27.650744	18.693376	18.502317	20.636262	17.796107	19.259382	23.723163	21.002098	24.211139	17.141374	0	21.19143	15.204634	14.871467	21.294019	17.880842	16.803511
GRMZM2G064212	Zm00001d001790	Zm00001eb065800	atg4a	autophagy4a	Cysteine protease ATG4a	24.004327	18.933442	20.227068	20.23087	19.106852	20.904837	20.246091	16.555028	21.105778	18.853142	21.626621	22.42209	17.070986	15.519526	16.372105	16.59174	14.382875	14.727558	16.986667	16.450482	19.02017	21.257296	18.946126	19.771822	17.489714	19.444847	21.217	18.06668	19.06438	20.157646	23.035593	18.654973	19.073081	19.712384	19.976546	21.426271	18.486514	24.200698	21.958487	15.415601	16.061095	17.715272	19.869609	16.290737
GRMZM2G064202	Zm00001d001791	Zm00001eb065810	umc1419	NA	Glucan endo-1%2C3-beta-glucosidase	0.714653	0.238447	0.453309	0.079805	0.211892	0.02756	0.440151	0.055498	1.098301	1.093779	0.990944	0.62383	1.530035	1.292536	1.361375	1.279672	2.349625	2.179692	1.503122	4.004367	0.31503	0	0.13363	0.134129	0.116487	0.117183	0.032082	0.16001	0.479992	0.265021	0.419013	0.086913	0.107131	0.24697	0.745051	0.449713	0.114923	0	0.164083	0.350036	0.105188	0.333102	1.665369	0.06683
GRMZM2G064139	Zm00001d001792	Zm00001eb065820	NA	NA	RING/U-box superfamily protein	0	0	0	0.145709	0	0	0	0	0	0	0	0	0	0	0	0	0	0	0	0	0	0	0	0	0	0	0	0	0	0	0	0	0	0	0	0	0	0	0	0	0	0	0	0
NA	Zm00001d001793	NA	NA	NA	NA	0	0	0	0	0	0	0	0	0	0	0	0	0	0	0	0	0	0	0	0	0	0	0	0	0	0	0	0	0	0	0	0	0	0	0	0	0	0	0	0	0	0	0	0
NA	Zm00001d001796	NA	NA	NA	NA	16.241822	19.406452	29.105788	16.628001	15.621272	17.205996	23.476865	26.3773	18.565386	21.652088	21.850906	15.513498	10.208593	10.641074	7.474128	11.563763	13.70718	8.457904	22.492928	23.600357	22.090196	26.653831	17.155633	24.067084	22.093516	24.011478	15.655462	35.179354	20.744712	16.967423	23.533053	22.446542	20.324925	22.49331	25.133828	21.007686	23.273401	0	21.663836	9.000008	4.804761	10.960887	14.292999	6.583588
NA	Zm00001d001797	NA	NA	NA	NA	19.391618	17.512553	18.413925	20.737334	20.525928	17.789479	15.488529	15.188222	18.638332	17.040776	19.742072	15.490428	16.833829	13.765858	16.581817	16.329749	12.378254	14.299428	14.688923	9.38491	20.713515	18.992469	18.049085	17.74346	16.914918	20.752926	21.289285	16.017328	15.283995	15.526218	14.823472	16.775981	20.160212	16.459514	21.691894	18.534701	16.36273	12.417442	16.737626	15.195649	14.107381	14.725082	14.096803	13.371206
GRMZM2G049495	Zm00001d001798	NA	acb3	Acyl-CoA-binding protein3	mis12b;minichromosome instability12b: encodes a kinetochore protein required for meiosis I	19.209998	24.713101	23.837398	24.808976	26.644842	26.2527	21.072725	22.284614	20.823471	19.453693	22.494848	23.989792	22.572179	21.926016	21.645252	23.091819	24.327551	26.435081	25.706542	28.006644	21.245181	22.401039	24.723097	19.796786	22.111545	22.643319	23.40257	22.366651	21.089313	22.388332	22.07718	23.441467	23.994262	21.827173	24.143436	23.917851	22.033327	14.093733	22.278494	25.55308	28.090223	24.696385	23.383977	22.111733
GRMZM2G049536	Zm00001d001799	Zm00001eb065860	pco124429	NA	partner of SLD five 1	27.693597	29.960515	21.867429	25.602555	26.098032	28.164035	26.002008	30.311826	29.785528	28.392753	33.716687	37.368524	15.168432	13.641533	18.391575	14.850013	12.123023	14.606328	9.711651	14.749255	35.497696	28.933707	35.471997	29.39358	29.254035	30.512105	33.936995	24.592765	26.515878	32.409337	31.16112	28.589688	28.361649	34.698125	30.744315	29.13626	28.834003	0.080563	30.008157	25.366375	23.768017	23.304518	21.544545	25.798295
GRMZM2G459874	Zm00001d001800	Zm00001eb065870	cl11234_1	NA	GDSL esterase/lipase CPRD49	61.225846	71.214322	67.513914	65.217862	62.012367	65.980763	64.460895	71.685249	69.057554	65.543682	65.821762	68.268762	75.623502	78.269569	81.260722	73.503634	68.446394	73.509163	68.947599	85.099038	71.397247	60.83909	66.7357	65.335903	63.155977	65.5082	73.162805	71.725284	67.0562	63.777477	66.30994	72.527438	61.957732	63.808457	58.270167	69.837252	63.196432	195.668817	58.649095	60.362196	59.814091	61.750737	65.181794	64.636089
NA	Zm00001d001802	NA	NA	NA	NA	94.594229	83.273106	67.412251	85.471154	108.984264	86.855124	79.258667	79.239218	106.760662	91.732888	101.194029	67.943201	91.279396	70.536377	94.437096	66.260958	112.054975	86.353164	84.769691	100.898031	80.356622	83.992732	75.42878	89.827152	67.318033	83.978632	77.670912	88.382994	76.415635	95.063335	69.941493	85.705314	118.009675	77.956037	110.669571	100.339664	80.557302	20.563913	82.876636	52.986932	66.006429	73.680773	57.734639	72.863498
GRMZM2G051917	Zm00001d001803	Zm00001eb065890	smk10	small kernel10	Plasma-membrane choline transporter family protein	33.742814	37.229133	37.900226	37.604579	33.410019	35.198753	33.845453	33.185348	33.004083	29.553393	34.03871	32.943099	33.083327	32.811948	40.568839	33.654507	31.954879	31.709606	28.01897	30.244682	39.029367	36.760347	34.580394	34.254595	33.872118	32.929294	32.078921	36.660343	35.20858	35.786198	32.685513	32.747716	35.437071	35.614693	40.539671	37.772069	30.387118	1.768187	34.651806	36.453671	41.441347	41.747616	40.426038	39.720302
GRMZM2G051974	Zm00001d001804	Zm00001eb065900	mlo9	barley mlo defense gene homolog9	mlo9;barley mlo defense gene homolog9: one of 9 seven-transmembrane homologues to barley powdery mildew defense response gene	12.456573	14.830459	16.592841	11.016304	16.384163	18.127148	18.48408	15.229797	17.537888	13.180936	19.163345	17.614942	16.645677	16.3714	12.909713	16.003622	11.216545	17.128761	16.030418	16.089197	13.4485	14.212241	12.966015	13.270819	13.925717	13.260896	13.854108	16.900532	12.15947	14.868814	12.892539	13.094703	16.338565	12.807177	10.971665	13.999242	8.974783	21.446504	14.2421	20.475772	24.856054	23.754365	25.373221	19.37955
GRMZM2G348956	Zm00001d001806	Zm00001eb065920	NA	NA	DNA mismatch repair protein MutS type 2	0.961679	1.832229	1.949457	1.789972	1.458117	1.241931	1.230344	1.374192	2.346792	1.803021	2.260653	1.646286	3.285995	2.532411	2.892381	3.539737	1.941507	4.106227	2.819816	3.041866	1.450744	1.289957	1.372592	1.911689	1.489633	1.413597	1.363318	1.401923	0.931551	0.971729	1.375719	0.701704	1.250411	1.345199	1.695186	1.735739	1.257218	0.818432	1.226038	0.651287	1.429994	1.46732	1.929637	1.060556
GRMZM2G348959	Zm00001d001807	Zm00001eb065930	AY110535	NA	NA	30.592773	35.855723	24.591475	32.643427	31.954679	35.15907	36.060407	33.520933	33.020232	29.763646	26.717922	38.048549	24.566122	30.300019	26.798965	28.478158	40.442859	30.843273	30.89937	28.124734	35.099656	30.076597	26.160341	30.578569	31.632924	31.769789	30.065595	26.031728	43.179642	35.891901	22.609979	34.207695	39.260835	34.942909	42.214165	32.428575	29.996436	2.877917	26.084992	25.914549	18.329224	27.838657	28.429819	27.684156
GRMZM2G052178	Zm00001d001808	Zm00001eb065940	NA	NA	CONTAINS InterPro DOMAIN/s: Bystin (InterPro:IPR007955); Has 475 Blast hits to 467 proteins in 210 species: Archae - 0; Bacteria - 9; Metazoa - 155; Fungi - 139; Plants - 55; Viruses - 0; Other Eukaryotes - 117 (source: NCBI BLink).	51.084308	54.773121	52.985693	53.21927	47.21862	46.976664	53.943011	56.961381	49.724225	52.760916	49.464783	51.043425	45.121918	40.054691	50.608928	47.298874	35.431738	37.222545	35.918688	35.307624	55.890801	59.187336	55.617397	56.048278	52.39442	57.5078	60.854642	51.334747	51.135451	49.548777	52.050874	54.076151	58.873412	59.630028	61.605247	52.580961	52.179534	5.226954	56.522908	62.704906	60.060164	50.937327	55.98043	54.943814
GRMZM2G147854	Zm00001d001809	Zm00001eb065950	NA	NA	RNA polymerase II transcription factor B subunit 2	37.322609	38.908993	43.235201	40.29553	35.25703	36.689465	36.101117	36.606879	35.077743	35.776024	34.452654	35.857492	20.546277	17.530064	17.418516	20.002543	20.530003	16.471163	16.18972	17.903733	37.129511	37.256386	35.52662	38.547493	36.794305	36.546736	34.45653	36.063103	35.978793	35.598642	36.261925	35.887989	36.58938	37.459603	36.511892	39.421149	31.343779	23.79446	32.206986	24.314868	21.885014	27.651247	27.894004	23.104874
AC190792.2_FG006,GRMZM2G155877	Zm00001d001811	Zm00001eb065970	NA	NA	Tetraspanin-19	19.90835	17.966614	18.774473	11.997523	18.804548	9.36894	13.342564	21.508792	14.984807	15.064537	16.383453	30.600984	18.206685	15.868728	25.293613	14.81082	20.245739	19.624169	29.467667	17.465583	16.468753	13.048399	21.425073	18.01193	15.661004	20.944874	9.341799	14.972751	14.179042	10.795476	22.193449	25.868657	14.06608	26.919241	10.143948	16.058708	15.096515	2.553201	22.976603	10.753896	10.377804	24.874687	15.668656	18.363312
GRMZM2G457621	Zm00001d001812	Zm00001eb066000	raf1	Rubisco Assembly Factor 1	raf1;Rubisco Assembly Factor 1: Rubisco Accumulation Factor1; promotes Rubisco assembly. (A. Barkan, 2015)Encodes a previously unstudied protein that is conserved in the green lineage and localizes to bundle sheath chloroplasts	1.890195	3.85424	4.065802	2.541347	1.460359	1.967755	2.371113	1.954612	2.237068	2.955272	2.945945	2.480211	4.455893	2.08995	3.860015	1.799629	3.674433	3.823346	4.435494	3.097205	2.710424	1.825818	2.579007	1.682702	2.135547	1.780838	1.455062	2.109945	2.006992	2.275795	1.501739	1.824089	1.911913	2.049606	1.232456	1.808142	1.663323	4.16617	1.794455	2.565776	1.30221	1.759863	2.286459	1.807342
GRMZM2G018595	Zm00001d001813	Zm00001eb066010	npi239	NA	Protein kinase superfamily protein	7.939707	5.890341	6.87517	7.406106	6.092911	6.519672	7.825041	6.290231	8.06035	7.281117	6.36289	8.420066	8.875844	6.995028	7.513518	8.186962	7.206803	7.601753	7.714401	9.574387	9.308083	6.948892	7.215345	7.261529	7.234293	7.242078	6.418821	7.787132	8.391745	8.471063	6.603537	7.989136	7.129862	7.589253	6.864482	6.836283	5.543467	0	6.328781	6.158106	7.681752	5.970216	8.089327	6.035798
GRMZM2G019500	Zm00001d001814	Zm00001eb066020	IDP6830	NA	Clathrin light chain 2	84.242498	85.002936	92.706297	89.24701	73.960649	70.259562	79.800779	83.195216	86.034953	92.988038	81.999697	91.769363	94.295942	103.314558	102.128505	96.141512	96.355086	102.977506	99.375523	103.85034	99.544068	82.198169	95.447117	91.78926	80.701734	80.561963	82.88014	93.313504	93.663557	93.342297	77.145454	103.472786	99.994955	95.724069	96.588937	91.592299	103.697476	26.683064	109.743947	121.256129	114.920486	91.591307	102.303281	110.884206
GRMZM2G386564	Zm00001d001817	Zm00001eb066030	NA	NA	Probable polyol transporter 4	0.042511	0.191455	0.192722	0.064067	0.072858	0.221091	0.058829	0.356281	0.293629	0.109747	0.128926	0.220373	0.201954	0.025995	0.023347	0.04481	0.123456	0.148255	0.224447	0.255831	0.084261	0.21701	0.193097	0.172332	0.280395	0.141037	0.103019	0.106966	0.128395	0.2126	0.072056	0	0.128775	0.059487	0.170855	0.060163	0.138315	0	0.131713	0.01498	0.06843	0.063206	0.145593	0.287599
NA	Zm00001d001818	NA	NA	NA	NA	0.103725	0.093426	0.20899	0.062526	0.094802	0.107879	0.114816	0.043462	0.023878	0.107105	0.230665	0.078208	0.078861	0.076124	0	0.021873	0.180792	0.024121	0.087657	0	0.061673	0.141194	0.125634	0.021024	0.114015	0.114698	0.201081	0.104385	0.187952	0.020747	0.093761	0.119135	0.230367	0.077408	0.041685	0.195715	0.26996	0.51043	0.128543	0.190289	0.100303	0.061713	0.347477	0.193064
GRMZM2G084938	Zm00001d001819	Zm00001eb066050	NA	NA	N-acetylglucosaminylphosphatidylinositol de-N-acetylase family protein	3.265896	3.51346	3.622873	3.764117	4.327202	4.326262	3.161341	3.698565	3.816038	4.097787	3.719763	4.291721	2.214167	1.741165	4.535309	1.764068	2.07584	2.396437	1.454827	5.218503	4.233464	3.748889	3.299816	3.240078	3.35666	3.295253	3.026579	3.816105	3.331869	3.978951	3.365395	3.196574	2.580456	3.73356	4.20989	4.264225	3.551029	1.954911	4.733423	3.466239	3.536768	3.394774	2.677487	4.217081
GRMZM2G084958	Zm00001d001820	Zm00001eb066060	pcr1	protochlorophyllide reductase1	pcr1;protochlorophyllide reductase1: leaf cDNA csu349 similar to plant protochlorophyllide reductase	6.581661	1.880309	8.555496	8.360069	0.441046	0.725356	0.17823	0.067372	0.444672	1.227802	0.22763	0.393579	0.030339	0	8.188511	0.605485	1.667005	1.523058	1.142938	1.638577	19.53682	0.619432	1.037747	0.846055	0.424279	1.493826	0.506085	0.784684	2.654349	20.338007	5.674833	0.870262	0.097684	0.569302	0.129178	2.13274	0.348822	2.830736	0.165929	3.06523	0.176248	0.875405	1.38135	1.720471
NA	Zm00001d001823	NA	NA	NA	NA	0	0	0	0	0	0	0	0	0	0	0	0	0.239614	0	0	0	0	0	0	0	0	0	0	0	0	0	0	0	0	0	0	0	0	0	0	0	0	0	0	0	0	0	0	0
NA	Zm00001d001824	NA	NA	NA	NA	0.168295	1.708542	0.67816	0.169747	1.166662	0.620187	0.828433	0.71139	1.179824	1.397404	0.860091	0.715729	0.852704	0.1008	1.76944	0.685691	1.489643	1.714402	2.54098	3.3327	1.010326	1.052789	1.193866	1.194447	0.934397	1.221814	1.330717	1.372036	2.988779	1.363692	2.683163	0.764363	2.52759	1.730636	0.680589	1.117518	0.553106	0	1.30961	1.546139	0.117555	1.190715	2.995196	1.278505
NA	Zm00001d001825	Zm00001eb066110,Zm00001eb066120	NA	NA	Transducin/WD40 repeat-like superfamily protein	10.387063	11.692236	11.082988	10.411261	13.160198	10.391007	11.649676	11.355508	10.151563	9.888128	11.023763	11.150408	11.456	10.258707	10.88377	10.879819	11.69594	10.060945	10.700452	10.009683	9.56606	9.658631	10.272928	9.156738	9.021477	10.206407	10.513095	9.903209	9.265915	9.841596	10.308308	10.495775	11.307746	10.285302	9.784325	12.354391	9.595108	2.130255	9.453165	13.344656	14.929864	13.854776	13.10247	12.821021
GRMZM2G084327	Zm00001d001826	Zm00001eb066130	NA	NA	NA	0	0	0	0	0	0	0	0	0	0	0	0	0	0	0	0	0	0	0	0	0	0	0	0	0	0	0	0	0	0	0	0	0	0	0	0	0	0	0	0	0	0	0.058222	0
GRMZM2G084252	Zm00001d001827	Zm00001eb066140	bnl8.45a	NA	Translation elongation factor EF1A/initiation factor IF2gamma family protein	17.176473	17.73248	19.472435	18.594622	17.40113	20.34968	19.258586	18.875446	17.996084	18.787846	18.449788	20.71792	20.109067	17.609068	20.682729	18.526456	14.269705	15.880946	14.813289	16.419072	16.652816	19.307585	19.246705	17.146279	17.911962	19.145363	18.300049	18.443893	15.990345	16.394371	18.323666	17.200884	18.406515	18.452113	18.635161	17.424863	18.325132	11.633595	18.250416	19.62616	23.143719	22.81207	19.805688	17.303987
GRMZM2G160702	Zm00001d001828	Zm00001eb066150	NA	NA	Katanin p80 WD40 repeat-containing subunit B1 homolog	16.167304	17.676217	18.240835	16.17979	17.619782	16.669172	17.498037	16.312468	14.238625	16.225209	17.1391	18.618239	16.913637	16.484285	19.396773	18.372674	21.830381	17.520592	15.432779	18.156424	16.269602	16.618839	16.346266	16.268341	17.608611	17.85542	17.320924	16.689398	16.11567	16.409095	14.537087	15.301014	16.147219	16.691109	24.437304	16.444508	14.242215	0.136505	15.883934	18.199307	23.674712	19.893594	25.090514	16.871055
GRMZM2G160683	Zm00001d001829	Zm00001eb066160	NA	NA	OSJNBa0064G10.17 protein; protein	0	0.747301	0	0.447523	0	0.472629	0	0	0	0	0	0	0	0	0	0	0	0	0	0	0	0	0	0	0	0	0.269366	0	0	0	0	0	0.477865	0	0	0	0	0	0	0	0	0	0	0.641138
GRMZM2G160527	Zm00001d001830	Zm00001eb066180	NA	NA	Mediator of RNA polymerase II transcription subunit 9	15.341941	18.486297	15.225769	15.852698	12.501467	18.062788	16.869789	17.615726	18.050462	13.936003	16.470605	19.287638	12.169187	10.462983	13.689318	12.056171	10.589562	13.569598	10.374825	11.496721	15.190344	18.516045	20.460394	23.105063	22.992755	21.065975	17.440073	21.471912	15.15544	20.993216	20.540181	21.52876	22.445662	19.709439	19.963141	18.512451	17.514995	10.610029	18.708334	12.011054	8.197533	11.64283	14.25034	14.283236
GRMZM2G150098	Zm00001d001831	Zm00001eb066190	IDP8468	NA	Pyruvate kinase	17.751815	22.682112	20.007263	20.11491	22.008474	30.461874	23.60811	28.730099	30.35401	30.997411	26.332231	28.945546	30.751963	28.437221	33.379998	31.21581	36.20885	29.308411	40.109498	44.039322	19.613987	18.792838	24.350698	24.852181	19.898897	20.585302	22.569897	21.704745	22.460679	22.772795	21.379924	20.963011	22.681429	24.291009	26.274525	25.15431	20.545232	5.726758	26.216224	25.441881	28.473411	27.413721	24.454966	27.236073
GRMZM2G449094	Zm00001d001832	Zm00001eb066210	NA	NA	NDR1/HIN1-like 25	0	0	0	0	0.205065	0	0	0	0	0	0	0	0	0	0	0	0	0	0	0	0	0.067516	0	0	0	0	0	0	0	0	0	0	0	0	0	0	0	0	0	0	0	0	0.087895	0
GRMZM2G150059,GRMZM5G877275	Zm00001d001833	Zm00001eb066220	NA	NA	Protein ASPARTIC PROTEASE IN GUARD CELL 2	0	0.090172	0	0	0	0.055587	0	0.055968	0.030767	0.055151	0.189064	0	0.050582	0.162917	0.11682	0.30855	0	0	0.224523	0.320896	0.476546	0	0.107807	0.081156	0.205579	0.118175	0	0.026894	0.134459	0.187088	0.060365	0	0.081033	0.049811	0.107336	0.025195	0.086922	0	0	0	0.063611	0.158047	0.101152	0.06738
GRMZM2G150004	Zm00001d001834	Zm00001eb066230	cl12066_1a	NA	NA	11.655801	11.580958	11.300687	10.061318	12.598178	12.195738	12.082471	15.107535	10.973351	10.614442	10.967857	10.807208	11.180659	9.695008	12.549771	10.415309	6.015786	6.460812	5.138773	7.628506	10.742921	11.884851	9.657274	10.360792	10.802536	11.569259	13.922596	12.014106	11.38483	9.872072	10.788794	8.898017	11.244109	12.118355	12.82726	12.582915	9.860219	0	10.340121	11.834212	10.994727	10.326742	11.233069	13.712885
GRMZM2G149996	Zm00001d001835	Zm00001eb066250	NA	NA	Protein ASPARTIC PROTEASE IN GUARD CELL 2	0.203797	0	0.128319	0.051202	0.087385	0.02652	0.105878	0.026703	0.058711	0.052631	0.335036	0.04803	0.458901	0.373324	0.306872	0.267891	0.590293	0.620754	0.884767	0.127642	0.151577	0.260131	0	0	0	0	0.339631	0.076985	0.076984	0.127509	0	0	0.128833	0.023769	0	0.120219	0.027647	0	0.026318	0.017773	0.060887	0.075494	0.154606	0.042919
GRMZM2G149988	Zm00001d001836	NA	NA	NA	NA	0	0	0	0	0	0	0	0	0	0	0	0	0	0	0	0	0	0	0	0	0	0	0	0	0	0	0	0	0	0	0	0	0	0	0	0	0	0	0	0	0	0	0	0
GRMZM2G149958	Zm00001d001837	Zm00001eb066260	myb133	MYB-transcription factor 133	Duplicated homeodomain-like superfamily protein	12.32047	14.454012	14.503836	13.047456	16.045913	14.373463	14.655468	11.254568	16.031515	14.324879	15.883472	17.372817	23.382524	25.631769	17.130978	22.69157	19.838249	19.477137	18.35283	23.389941	13.082884	13.781385	12.689259	11.038851	16.757033	11.732687	11.760707	15.31059	10.907078	13.127692	13.024967	11.273796	10.684475	14.520515	11.899552	12.347786	15.175754	1.284434	12.653104	15.128836	18.704588	19.604029	16.164227	16.442737
GRMZM2G149940	Zm00001d001838	Zm00001eb066270	abi3	ABI3-VP1-transcription factor 3	B3 domain-containing transcription factor LEC2	0.928394	0.707234	0.38512	0.356778	0.218626	0.227488	0.340629	0.314932	0	0.056423	0.027633	0.257433	0.284514	0	0.119455	0	0	0	0	0	0.243776	0.681633	0.330873	0.581164	0.150235	0.181358	0.033099	0.110066	0.110051	0.136725	0.586707	0.403515	0.276392	0.22931	0.439246	0.180433	0.385366	0	0.36678	0.360392	0.216595	0.242403	0.330978	0.137782
GRMZM2G149905	Zm00001d001839	NA	NA	NA	NA	0.637691	0.326702	0.467213	0.350248	0	0.66809	1.053019	0.488355	0.740563	0.72055	0.825812	1.422911	1.460254	1.470731	1.116903	2.694675	0.658384	2.056547	0.833072	1.442593	0.404414	0.329321	0.117306	0.058768	1.025696	0.967289	0.281639	0.529014	0.351873	0.175251	0.263251	0.190983	0.415918	0.866463	0.584645	0.658462	3.858199	0	3.121876	1.764772	2.185287	3.138975	4.893007	3.794115
NA	Zm00001d001840	NA	NA	NA	NA	0	0.364347	1.30699	0.656441	0	0	0	0	0.387745	0	0.337396	0.304765	0	0.37145	0	0	0	0	0	0	0	0	0	1.299025	0	0.731246	0	2.700811	0	0.670961	0	0	0	0.905503	0	0.309972	0	0	0	0	0.159917	0	0	0
GRMZM2G137596	Zm00001d001841	Zm00001eb066290	NA	NA	NA	28.742093	27.644705	26.691569	27.831365	29.602431	31.505043	34.563787	35.699884	25.831043	24.847153	32.199645	29.860779	24.814146	27.404805	26.544558	23.366575	17.773763	22.947833	19.216481	22.272245	30.636819	27.8876	31.17744	28.406106	31.826405	37.065887	40.532041	36.240975	35.620557	24.719985	24.234106	26.647194	34.697586	35.099291	32.365833	31.988895	34.081124	7.80755	35.849281	30.04514	33.129877	36.207255	30.168963	28.699986
GRMZM2G436214	Zm00001d001842	Zm00001eb066310	ppr85	pentatricopeptide repeat protein85	Tetratricopeptide repeat (TPR)-like superfamily protein	2.511061	1.940935	1.566911	1.957756	1.540901	1.714417	1.891805	1.64845	1.401348	1.625126	1.779929	1.571752	2.49579	3.325829	2.165154	3.224196	2.289245	2.2898	2.81539	1.504421	2.004954	1.636665	1.512972	1.84212	1.64732	1.532909	1.929672	1.922795	1.225862	2.079427	1.714645	2.136512	2.11706	1.782935	1.95766	1.838324	1.686136	1.261092	1.896257	2.697136	2.412789	1.423855	1.886179	2.46197
GRMZM2G436199	Zm00001d001843	Zm00001eb066320	cl49128_1a	NA	Thioredoxin X chloroplastic	10.16721	5.989065	7.459655	10.385066	10.134513	14.733323	6.413551	7.391578	7.534726	8.390542	5.447196	4.810491	3.419582	2.101065	3.540274	3.442629	6.694396	2.35151	2.947165	3.048556	10.213566	7.55098	6.28235	6.388143	12.076244	3.841525	5.924324	7.809254	8.211289	9.56206	11.108166	10.064677	7.634884	4.135517	9.40778	5.253896	6.320967	7.04199	7.581669	9.757543	10.096553	19.79617	11.900964	9.768437
GRMZM2G137574	Zm00001d001844	Zm00001eb066330	NA	NA	Plastid division protein CDP1 chloroplastic	11.228275	13.001032	11.9056	12.284874	11.507256	11.201831	11.139201	12.072246	8.898571	9.255546	10.009521	10.970458	9.905305	8.888469	8.436379	8.085807	7.859691	7.642556	7.231961	8.009365	10.212567	12.398736	11.841684	11.555064	11.63592	12.963781	10.774453	14.339273	10.375796	10.302862	11.994479	11.763878	11.88144	10.871304	13.236622	13.011838	11.769797	4.782619	12.045513	11.067632	9.223405	10.43566	10.597421	9.781138
AC235011.1_FG012,GRMZM2G137566	Zm00001d001845	Zm00001eb066340	NA	NA	NA	4.589075	4.414932	3.972012	4.134532	3.938869	4.571907	4.084975	5.214038	2.951655	3.025815	2.875128	3.310018	3.049623	3.293253	3.714669	3.633009	2.961034	2.904908	4.458035	3.716603	3.971662	4.545973	3.871078	4.410634	4.310746	4.956073	3.941991	3.513088	4.316575	2.349025	3.213754	3.765239	2.980731	4.622781	4.502831	3.719976	4.08928	1.87461	3.649244	5.629154	5.267795	4.003231	4.918062	4.899771
GRMZM2G044096	Zm00001d001846	Zm00001eb066350	cl35744_1a	NA	Dolichyl-diphosphooligosaccharide--protein glycosyltransferase subunit STT3B	27.620591	32.601759	31.180968	32.629874	29.075271	27.990212	31.813128	30.871718	32.465203	31.103824	30.001314	31.273539	32.035569	30.644371	35.896781	28.992608	27.944841	25.548994	27.800314	23.654502	35.186744	34.501054	29.977818	34.370514	32.317382	30.317056	32.705172	32.215785	33.161529	33.593866	29.42491	30.896949	34.679293	33.736739	34.182524	32.824123	30.781791	1.495464	33.402234	37.372789	39.041809	31.930877	32.737571	32.684355
GRMZM2G084928	Zm00001d001847	Zm00001eb066360	pco090813	NA	NUMOD3 motif family protein expressed; protein	11.53408	13.910244	15.171933	12.401025	12.986015	14.551451	15.919903	15.934439	12.266203	19.200627	12.525735	13.536136	19.09739	29.342155	32.965014	30.549607	32.123988	37.24147	31.078735	20.842286	12.936975	17.5288	12.553163	11.138022	17.090073	15.625087	13.785238	14.43772	16.493992	12.559543	12.658323	15.320448	11.619266	11.855033	15.057094	13.194861	12.904623	2.718925	11.27959	24.612699	33.572552	23.636493	27.279824	23.249063
GRMZM2G084819	Zm00001d001848	Zm00001eb066370	IDP4238	NA	Zinc finger C3HC4 type (RING finger) family protein	17.961933	19.267237	18.886258	17.761738	19.594271	18.835437	17.751667	17.875774	18.662008	17.222601	16.048292	18.927767	16.051982	19.584975	16.707311	16.199282	16.005757	12.394481	15.682026	17.993453	17.514652	20.935531	17.150484	15.64443	16.487798	15.6632	14.933287	18.917078	15.573494	14.727795	17.603761	14.577263	18.164778	16.43392	19.090317	17.16796	15.205402	3.446964	17.591513	16.573302	23.527282	21.410945	18.691212	17.707414
GRMZM2G105330	Zm00001d001849	Zm00001eb066390	GRMZM2G105330	NA	Probable acyl-activating enzyme 5 peroxisomal	3.963907	4.830964	4.343283	3.325483	4.411679	3.654909	5.229848	5.222276	3.03367	2.679432	3.097885	2.715289	1.845027	2.799444	2.919347	2.908883	1.860202	1.354361	2.97935	2.35718	6.114613	5.35404	4.763973	4.76266	4.132338	6.213057	7.055499	4.790797	6.252744	4.2297	4.571072	4.659965	6.558578	6.461492	5.871038	3.566108	4.630752	2.862469	6.499028	8.526928	10.150407	6.247124	8.54259	9.18202
GRMZM2G105319	Zm00001d001850	Zm00001eb066400	chlh2	Mg chelatase subunit H 2	Magnesium-chelatase subunit ChlH chloroplastic	0.311893	0.073141	0.405854	0.326253	0.296532	0.229421	0.323005	0.285565	0.253819	0.120693	0.196774	0.220392	0.433958	0.079686	0.430778	0.412851	0.290838	0.106128	0.649163	0.195855	0.463069	0.191579	0.275323	0.434591	0.256799	0.330105	0.251803	0.326443	0.143756	0.389295	0.425411	0.287628	0.117704	0.278746	0.443577	0.318555	0.197048	0	0.160953	0.336367	0.405575	0.233426	0.079625	0.210402
GRMZM2G105180	Zm00001d001851	Zm00001eb066430	NA	NA	NA	0	0	0	0	0	0	0	0	0	0	0	0	0	0	0	0	0	0	0	0	0	0	0	0	0	0	0	0	0	0	0	0	0	0	0	0	0	0	0	0	0	0	0	0
GRMZM2G068202	Zm00001d001852	Zm00001eb066440	umc2186	NA	Gibberellin-regulated protein 2	0.459348	1.560643	0.696275	2.103419	0.812018	0.24685	0.663968	0.987059	0	0.240447	0	0.218084	0	0	0	1.325129	0	0.248453	0	0	0.234156	1.314925	0.23448	0.465516	0.259725	0	1.687539	0.239598	1.890389	0	3.181222	0.960663	1.500346	1.507431	0.468903	1.983301	0.768107	7.05526	0	2.095064	2.005762	2.831566	1.692083	0.999568
GRMZM2G068177	Zm00001d001855	Zm00001eb066460	pat6	protein S-acyltransferase6	DHHC zinc finger domain containing protein	4.745446	6.284523	5.720768	4.150036	5.446347	4.431769	4.991143	4.435981	5.56367	4.430517	3.165479	4.907106	5.128615	5.057009	4.597092	5.12851	4.471165	4.758074	3.19435	2.746094	4.093296	4.121587	3.444658	4.587962	4.855194	5.852104	4.531933	4.742473	3.951825	5.419116	5.781822	4.594246	3.869412	4.016131	5.409549	5.204295	3.737947	0.044482	4.483738	4.312451	5.251499	5.106599	4.911317	4.172672
GRMZM2G068059	Zm00001d001856	Zm00001eb066470	NA	NA	Anamorsin homolog	178.400762	166.463148	183.066554	167.103632	206.293329	203.697483	177.315871	201.903231	165.554091	176.055216	173.956733	167.836164	123.073125	112.079352	121.573421	117.756895	109.245506	125.000361	123.549757	126.917685	171.690951	172.627364	182.134609	173.311768	199.382666	191.936238	173.870532	177.170322	188.061615	168.176906	190.134458	177.485309	198.066336	172.3245	193.904304	167.212463	185.158713	301.662635	178.610363	157.261903	169.070139	193.90943	187.548375	165.121165
GRMZM2G039996	Zm00001d001857	Zm00001eb066480	NA	NA	light harvesting complex photosystem II subunit 6	3.227822	0.727642	9.577946	3.191324	1.147533	0.983914	0.984213	0.741657	1.431497	1.580575	0.836114	0.775673	1.258847	0.425301	1.444011	1.272557	2.276283	2.349884	2.528724	2.861996	6.260171	1.933716	0.950083	1.487352	1.427918	0.914054	0.78411	0.595136	1.246873	4.317758	1.19937	0.531729	0.601683	0.657893	0.828674	1.666586	0.640382	0.107869	1.094059	3.377768	1.645751	3.430044	1.346277	1.871299
GRMZM2G040115	Zm00001d001858	Zm00001eb066490,Zm00001eb066500	NA	NA	BTB/POZ domain-containing protein	2.436178	1.691416	2.086132	1.815232	2.597502	1.857914	2.050365	2.509285	2.032779	1.802763	1.805729	1.817707	2.084191	1.738509	1.40582	1.691443	1.691112	1.699897	1.6519	0.936851	1.810514	1.727167	1.249941	1.337336	1.963619	1.997834	1.943176	1.552601	0.858311	0.710562	1.536832	1.099213	2.438442	2.196822	2.284373	3.045235	1.827174	2.21018	2.473895	2.982711	3.17723	2.86975	4.63861	2.440003
GRMZM2G040247	Zm00001d001859	Zm00001eb066510	NA	NA	Vacuolar protein sorting-associated protein 41 homolog	11.596759	13.355018	14.816726	11.675751	11.779181	14.183139	13.463901	13.380937	13.717281	13.182334	12.002729	13.40921	12.991471	10.404469	12.381714	11.958023	11.115517	10.100596	11.200522	12.339676	13.407146	14.128247	12.998715	12.923147	12.031306	13.277299	14.336088	13.965849	11.900801	11.102168	11.801503	13.120123	13.903521	14.001005	14.083346	13.425063	10.922547	3.879123	13.735175	13.950142	15.077341	12.799117	12.519316	11.76262
GRMZM2G040300	Zm00001d001860	Zm00001eb066520	NA	NA	Haloacid dehalogenase-like hydrolase domain-containing protein	1.748649	2.475406	2.213337	2.255688	1.543352	2.71759	2.122849	1.413867	2.75118	2.180434	2.321328	2.496004	0.378916	1.142469	1.549863	1.679341	1.197717	1.186725	0.325407	0.805524	1.427062	2.800269	1.31447	2.363368	1.979198	2.48866	3.373586	1.995174	1.811352	1.892598	1.575401	2.065203	2.376951	2.595643	1.716088	2.077165	1.855051	0.45808	1.62368	1.136455	1.263077	2.027878	1.240307	1.336073
GRMZM2G040513	Zm00001d001861	Zm00001eb066530	NA	NA	TPR domain containing protein	4.108138	4.432004	3.961249	3.723211	5.197649	4.24313	3.772816	4.635356	3.34016	4.073021	3.70279	3.712152	3.065018	5.52891	3.202072	3.575279	4.386008	3.02128	5.719734	3.504484	3.977563	3.934113	3.206529	2.320268	6.101102	5.941351	5.132358	3.808871	3.146869	3.60799	3.464846	4.495529	5.475317	4.934194	2.604405	3.777594	2.881719	0	3.829207	4.592246	5.06718	5.378013	5.906249	5.326005
GRMZM2G343317	Zm00001d001862	Zm00001eb066540	NA	NA	NA	9.092353	10.14126	14.71128	10.586051	11.804504	8.255616	8.891017	9.220542	8.189285	6.985132	6.387695	7.149439	4.783698	6.46098	5.650562	5.681967	8.318307	8.715243	8.895758	6.461	21.972726	8.656379	15.041847	9.30971	7.754823	23.453107	9.028547	7.571567	10.854045	13.24827	9.734235	7.894866	11.3765	28.686026	9.158864	28.613765	10.251251	21.222159	11.879038	15.643832	14.926814	20.784537	10.49714	13.556485
GRMZM2G040627	Zm00001d001864	Zm00001eb066560	udg1	uracil-DNA glycosylase1	Uracil-DNA glycosylase mitochondrial	54.851767	58.014951	60.156788	48.480679	56.358573	53.390706	51.428335	56.428921	55.022561	59.686378	54.45942	61.035414	43.457876	43.52057	35.947953	40.400767	43.969649	37.88478	40.955927	35.732435	52.090948	56.865716	50.638354	56.566571	50.707772	48.806172	58.965719	47.665306	52.103834	55.764722	56.285113	62.739759	58.47447	49.199687	56.305909	54.318548	51.922819	15.858273	58.192025	54.558956	54.209023	55.212194	51.948451	49.922113
GRMZM2G040736	Zm00001d001865	Zm00001eb066570	crr1	cytokinin response regulator1	crr1;cytokinin response regulator1: single copy,cDNA and genomic sequences; induced in leaf by cytokinin, and inorganic nitrogen; SSR umc1622	10.788839	5.437343	7.052364	4.429382	14.296299	14.896653	12.684724	12.890017	19.159003	15.811201	16.86325	16.992288	20.131461	31.400954	26.694697	25.65039	34.548398	24.010032	28.979822	21.995074	10.452021	10.476833	10.381659	7.393028	17.153343	22.336487	12.63397	16.976458	11.469968	4.629802	13.873785	9.810364	16.086449	15.422469	17.483429	14.596717	10.798415	4.034723	9.870468	12.139008	22.587493	14.907611	20.835128	12.541933
GRMZM2G020843	Zm00001d001866	Zm00001eb066580	NA	NA	DUF3755 family protein	6.107014	9.899266	10.562225	7.752327	13.011215	19.167831	18.11942	13.671394	14.881074	9.840213	16.026477	14.217698	13.393222	27.490124	15.413202	11.387955	10.896686	11.435767	16.481203	22.132807	8.374657	9.762756	8.235025	4.09867	7.296273	9.823875	14.019632	11.160816	5.228327	8.255046	7.479	7.6294	10.460989	7.297872	16.926437	11.934475	7.895409	0	8.590441	5.409067	7.429127	6.216183	12.179965	7.543703
GRMZM2G145825	Zm00001d001868	Zm00001eb066590	NA	NA	NA	5.981092	6.496648	7.248981	7.080832	8.060997	8.383744	8.086355	7.8663	6.935439	7.655703	6.57875	8.073006	12.663275	13.177971	9.741082	10.571153	12.098886	12.550459	10.886591	9.75646	5.905653	5.917612	4.722221	5.354272	6.451133	8.002727	8.06132	8.969968	4.804782	5.597903	5.770434	5.06156	6.338608	6.233255	7.160205	6.908945	3.660443	1.226206	5.365648	6.051372	11.021817	8.177904	7.503816	8.784337
GRMZM2G145816	Zm00001d001869	Zm00001eb066600	NA	NA	Ubiquitin carboxyl-terminal hydrolase family protein	15.386854	13.650691	14.463796	14.224932	12.017945	11.831302	14.770178	13.823803	11.028783	10.762122	11.288346	12.344157	12.332457	14.675491	13.140364	14.879626	13.572742	15.642777	12.964835	14.846936	14.333918	13.521245	12.420248	10.82401	14.022754	14.008687	11.948505	14.830091	13.699177	10.640587	12.746159	14.39876	12.250001	11.366077	12.840038	13.860955	13.419187	0.525413	11.857488	16.22754	15.3714	18.425	17.445907	18.891111
GRMZM2G145775	Zm00001d001870	Zm00001eb066610	NA	NA	Peroxisome biogenesis protein 22	16.324259	13.547438	13.372947	19.089236	16.853496	17.359443	16.885182	15.052415	17.923769	16.2915	18.684688	16.033026	10.422572	5.775619	11.186399	10.798347	11.532034	9.982778	8.151936	12.434986	16.034546	15.694539	15.00532	15.215048	15.08047	14.903612	14.962512	14.252814	16.033689	15.913096	16.02417	15.565314	18.092639	15.641206	12.66623	17.944502	14.683159	3.239509	16.660171	14.157094	13.821847	15.044853	13.926815	11.672808
NA	Zm00001d001871	NA	NA	NA	NA	31.494346	45.667527	33.66238	39.565829	60.963032	51.9302	51.915907	37.545621	42.703655	47.204916	45.683255	41.356238	35.430699	28.146648	23.321425	31.164472	34.967996	26.682493	31.026927	33.582251	43.895302	43.167773	37.366481	39.66613	55.362193	56.493142	61.492099	55.620343	33.015036	35.814444	42.209287	37.188473	40.905361	45.298798	43.237936	40.482137	37.039628	24.221467	40.418067	39.738578	45.811632	48.328824	46.88511	31.616898
NA	Zm00001d001872	NA	NA	NA	NA	0	0	0	0	0	0	0	0	0	0	0	0	0	0	0	0	0	0	0	0	0	0	0	0	0	0	0	0	0	0	0	0	0	0	0	0	0	0	0	0	0	0	0	0
NA	Zm00001d001873	NA	NA	NA	NA	0	0	0	0	0	0	0	0	0	0	0	0	0	0	0	0	0	0	0	0	0	0	0	0	0	0	0	0	0	0	0	0	0	0	0	0	0	0	0	0	0	0	0	0
NA	Zm00001d001875	NA	NA	NA	NA	0	0	0	0	0	0	0	0	0	0	0	0	0	0	0	0	0	0	0	0	0	0	0	0	0	0	0	0	0	0	0	0	0	0	0	0	0	0	0	0	0	0	0	0
NA	Zm00001d001876	NA	NA	NA	NA	0.206779	0	0	0.210192	0	0.665557	0.298036	0	0	0	0	0	0	0.483982	0	0	0	0	0	0	0	0.236557	0	0	0	0	0.595949	0	0	0	0	0	0	0	0	0	0	0	0	0	0	0	0	0
GRMZM2G452142	Zm00001d001877	Zm00001eb066630	NA	NA	Phytosulfokine receptor 1	2.876094	3.259942	3.030085	3.131695	3.268117	3.720765	4.010332	3.802718	4.674051	3.750759	4.720505	4.455258	7.063547	6.551418	6.268044	6.853021	6.643694	6.387869	6.958915	7.676543	3.146106	3.134768	3.258554	3.078702	3.122579	3.074307	3.752061	3.844451	2.962424	2.961166	3.496739	2.796765	3.389839	3.135172	3.882537	3.789508	3.310826	0.08698	2.915523	4.41425	5.637462	4.862113	4.562936	4.291636
GRMZM2G078274	Zm00001d001879	Zm00001eb066640	arftf3	ARF-transcription factor 3	Auxin response factor 3	16.069184	19.44715	17.727889	15.947635	12.751867	16.13197	15.100524	14.849622	27.529326	28.849695	33.851159	22.370757	24.681251	16.565609	23.158051	26.452077	26.584592	28.997523	32.548507	35.916064	19.866553	14.5371	16.792167	14.137467	12.566968	17.282746	15.413606	14.467045	18.364496	22.278609	18.597456	11.214176	15.955263	13.389636	16.247188	15.351241	11.247152	1.628969	11.293448	10.387784	9.616686	12.379371	14.521647	9.332775
GRMZM2G078174	Zm00001d001880	Zm00001eb066650	NA	NA	Whole genome shotgun sequence of line PN40024 scaffold_63.assembly12x (Fragment)	477.714276	469.091432	435.973612	403.406918	477.108262	428.866279	439.652208	420.478138	491.853996	420.430859	531.530414	428.940935	377.352054	354.416176	343.96981	449.666823	337.602051	375.139338	388.692675	370.87216	459.010716	424.619824	480.833557	439.731625	499.371275	472.952608	441.1183	436.304219	471.587095	484.306444	489.721829	472.446472	430.441873	538.513056	438.661605	443.90154	529.908561	817.630436	461.08254	346.379664	306.951602	468.004684	441.119692	467.680457
GRMZM2G077541	Zm00001d001881	Zm00001eb066660	csu29a	NA	Protein DJ-1 homolog D	25.621243	31.159527	27.521481	29.929343	31.470925	31.263659	31.212068	20.615783	23.505421	22.045198	18.23733	24.518853	17.899777	18.308713	18.523538	16.348104	21.578455	19.576868	16.774298	20.466144	26.312371	24.456875	27.527256	26.074686	23.732251	28.546201	23.248715	25.995313	24.323766	28.59152	26.14322	27.568371	22.489096	23.738138	26.061294	21.120449	23.371049	43.717274	23.0284	25.40392	30.289548	31.649889	33.064912	24.247891
GRMZM2G077744	Zm00001d001882	Zm00001eb066670	NA	NA	Signal recognition particle 19 kDa protein	186.579453	174.69708	192.623376	172.946718	199.852558	195.486931	170.54108	156.852412	166.138034	169.735433	160.335162	176.925335	166.411425	189.63531	180.91607	201.692551	183.155348	217.203504	221.275318	190.255633	163.40355	173.344031	157.14528	164.195223	178.088327	175.121985	167.595585	187.238642	144.280584	153.110444	179.114324	152.485667	159.486016	166.816178	188.03793	178.320277	176.380071	106.124661	150.15559	186.543622	196.796997	192.178601	207.452041	183.607382
GRMZM2G078033	Zm00001d001883	Zm00001eb066680	pao6	polyamine oxidase6	NA	45.782842	51.522066	68.082209	57.821284	42.191424	31.583167	28.985022	42.648212	56.057217	58.963004	58.334304	58.614721	54.11643	37.986882	43.983415	41.683713	33.81921	36.163447	37.697228	42.027212	57.449103	53.787014	51.945481	55.691038	33.543718	43.092985	39.649318	42.691254	46.785365	39.896539	45.660972	40.415143	45.046818	40.010186	38.024626	60.12723	38.447172	59.676911	35.097232	32.849136	27.284997	28.709377	31.50703	32.159572
GRMZM2G078541	Zm00001d001884	Zm00001eb066690	NA	NA	Trypsin family protein	45.457099	48.587444	47.820023	46.629037	42.51063	45.246273	46.521349	47.801245	45.139936	42.857791	46.225177	47.509266	53.612674	52.058449	53.319338	47.595398	55.529339	49.849296	43.489713	44.591522	46.005578	50.868666	48.789041	49.653017	42.991268	42.513524	45.852999	44.291146	46.483302	47.556349	54.445712	49.447798	51.999467	51.243481	41.839327	48.043438	42.371611	9.927934	44.847727	59.520509	58.575121	47.972559	49.444272	51.787864
GRMZM2G347841	Zm00001d001885	Zm00001eb066720,Zm00001eb066740	NA	NA	Adenylate kinase 1 chloroplastic	8.210793	10.573844	13.082149	10.645732	11.131627	11.294866	13.066908	12.753452	8.958588	8.182518	9.061528	10.124701	9.812939	7.090048	5.889364	11.628421	9.620621	8.456272	5.704465	11.450662	8.339703	8.189251	12.567785	8.532229	19.564398	13.999566	12.701362	9.511404	12.877088	9.64554	11.011099	13.733787	10.106414	7.911268	8.264508	10.697161	5.566062	4.585692	9.426787	3.579852	6.313205	7.95443	4.99819	6.792937
GRMZM2G081387	Zm00001d001887	Zm00001eb066750,Zm00001eb066760	NA	NA	Adenylate kinase 1 chloroplastic	1.837286	2.279351	0.901015	1.624511	2.721328	1.375022	1.325933	1.432732	0.332363	1.418404	1.058434	1.858737	1.731103	0.215063	2.212289	1.397443	1.078155	1.381712	1.409369	1.07762	0.813743	0.618138	0.35887	1.019244	1.828246	1.738301	1.902456	2.374448	1.367399	1.261422	1.218217	0.968673	1.766841	1.092304	1.075222	0.61256	0.85387	2.362915	1.007935	1.024059	0.065235	0.486688	0.522816	0.599302
GRMZM2G081445	Zm00001d001894	Zm00001eb066770	thx35	Trihelix-transcription factor 35	hydroxyproline-rich glycoprotein family protein	25.560866	28.567661	21.293896	26.68776	29.102494	25.315349	26.064563	30.879128	40.666433	36.853539	39.994702	38.566942	31.792231	26.947494	25.455001	27.079919	32.882466	22.554059	28.583548	30.920566	33.567263	25.439723	31.579671	25.774402	32.374962	29.336492	31.710365	33.985734	26.566769	23.786229	27.480118	20.862579	27.892118	29.269227	26.833879	31.785127	23.964345	23.102763	21.7475	38.42991	40.362152	45.455589	46.851373	40.886685
GRMZM2G104430	Zm00001d001895	Zm00001eb066780	IDP4350	NA	Plant UBX domain-containing protein 7	59.369484	65.878394	52.680063	53.511976	61.467008	57.895081	56.456594	53.701566	72.778181	62.271036	55.617737	60.330538	70.208048	65.428012	62.006089	59.515903	63.347613	70.956348	79.301073	98.908719	51.855875	48.996973	47.306629	40.435191	47.869302	47.488152	61.365907	55.94565	51.057559	51.880424	53.455788	42.180737	47.25311	48.452994	55.838756	58.006131	46.018638	55.491423	54.199773	55.863	65.471905	68.289311	77.481485	62.541973
GRMZM2G104538	Zm00001d001896	Zm00001eb066790	vte5	vitamin E synthesis5	Probable phytol kinase%2C chloroplastic	42.310462	48.159405	54.880763	58.19527	46.273538	36.19055	33.185	45.515455	51.214348	54.64286	53.272391	53.156115	34.741658	31.18172	27.735795	30.273325	22.815728	25.43455	23.417389	28.498077	37.834971	43.943359	36.7832	43.957519	40.579146	43.63498	49.95908	48.266261	36.905605	36.603485	39.046446	35.472992	45.69159	42.663825	47.628437	52.129573	37.336046	59.435754	34.891467	37.007146	30.801419	32.049665	36.61432	37.812771
GRMZM2G107187	Zm00001d001897	Zm00001eb066800	NA	NA	SEC-C motif-containing protein / OTU-like cysteine protease family protein	3.674569	3.781751	5.042199	4.076388	3.553553	2.938525	4.000173	3.024337	3.692343	3.830572	3.81779	4.122167	3.802413	1.85303	3.833637	2.921352	2.528735	3.702549	3.48373	2.12411	4.119122	4.170245	3.903518	3.692225	3.976598	4.526654	3.687275	3.834029	3.481066	4.286391	4.193655	4.397138	3.629712	3.577123	3.186234	2.871775	4.060892	1.396951	3.536133	3.506518	3.705268	2.662126	3.444282	2.414598
GRMZM2G009994	Zm00001d001898	Zm00001eb066810	cl11096_1	NA	NA	22.511418	14.75563	12.671342	13.886609	15.219631	15.928843	12.120526	19.795549	17.957798	18.178002	18.014552	16.447517	15.721549	18.1732	15.824547	16.59472	12.60803	19.968116	26.672084	17.898489	13.62175	15.534052	14.807194	18.96632	19.176747	14.635103	13.793112	16.990766	18.213056	20.332448	21.804752	19.655391	22.572217	17.315702	20.696559	16.072276	13.565516	3.455013	17.52473	17.817275	13.355209	13.002294	13.891934	12.055348
GRMZM2G010257	Zm00001d001899	Zm00001eb066820	arpp2a-3	acidic ribosomal protein P2a-3	arpp2a-3;acidic ribosomal protein P2a-3:	309.35469	295.796227	262.287338	288.376946	274.595198	249.429688	266.971367	288.553919	295.014835	307.035849	295.315817	304.115526	366.910393	447.423738	397.470969	419.925628	422.842238	371.020179	361.027863	350.483492	306.720376	331.663823	311.726665	329.066334	268.481213	271.797052	290.86333	283.161695	318.766954	339.47628	296.801438	297.444056	298.432627	318.0616	246.803052	304.38928	369.199294	583.953076	340.532207	192.826232	160.288291	191.327212	235.330596	218.924468
GRMZM2G010435	Zm00001d001900	Zm00001eb066830	ccp31	cysteine protease31	Probable cysteine protease RD21B	25.635143	30.576742	24.955233	19.04409	24.291694	27.630027	20.301962	21.521766	24.622775	12.938725	30.179862	17.436137	19.556296	22.166732	23.172025	30.278343	15.110952	24.205489	25.64385	45.347011	20.147341	20.752152	21.026323	19.64873	10.564472	11.133705	23.364563	18.655761	20.057792	25.826036	17.053683	21.180033	23.669458	20.931067	21.366182	19.306539	16.225544	29.726362	21.463701	25.290463	26.697111	28.074124	19.212913	16.36607
GRMZM2G064870	Zm00001d001901	Zm00001eb066840	pco072559	NA	Reticulon-like protein B11	59.520426	67.93082	53.342798	55.629495	58.062391	56.097104	56.047818	60.631869	68.578841	59.077741	61.432367	54.462094	31.529132	33.073424	38.930957	43.886705	46.293647	37.589776	31.045963	32.281193	52.561877	71.707462	58.228299	68.596675	55.480158	64.290983	59.683579	56.179404	53.467283	63.088681	54.185509	50.191646	49.234934	77.329599	41.366683	56.906907	61.407936	6.069303	50.493169	37.63396	34.46382	42.593592	55.88238	43.742134
GRMZM2G064949	Zm00001d001902	Zm00001eb066850	NA	NA	Carboxylesterase SOBER1	0.497138	0.910653	1.064238	0.500725	0.858228	1.628918	0.869216	0.523784	0.866846	1.030201	1.265518	0.645435	1.041414	2.324106	1.989692	1.473036	1.877271	1.135813	1.398878	0.865242	0.743635	0.4943	0.943338	1.196946	0.962694	1.798432	1.585373	1.072026	2.075604	2.068153	1.129313	1.12646	1.913944	1.451449	0.376182	0.647244	1.424728	0.74049	0.836881	1.156631	1.183241	1.296826	1.467775	1.468911
GRMZM2G064967	Zm00001d001903	Zm00001eb066860	NA	NA	Carboxylesterase SOBER1	40.249447	45.807572	44.741407	40.800857	36.384496	33.952799	35.062985	39.628003	35.332174	34.370982	33.945498	38.155297	33.270982	33.360327	35.675219	32.124451	31.418992	25.123797	30.02089	30.09973	44.715537	44.641671	41.194114	42.420641	35.107371	41.169056	39.120788	39.215861	39.400377	36.702671	36.609414	44.749792	35.776385	42.195452	36.677561	36.37852	48.241859	16.889777	43.242136	44.282562	37.866124	34.480739	33.886149	36.487922
GRMZM2G702888	Zm00001d001904	NA	NA	NA	NA	0	0	0	0	0	0.283413	0	0	0	0	0	0.250022	0	0	0.254259	0	0	0	0	0	0	0	0	0	0	0	0	0	0	0.54747	0.3044	0	0	0.247089	0	1.012389	0.294221	0	0	0	0	0.337992	0	0
NA	Zm00001d001905	NA	NA	NA	NA	32.082122	31.18329	29.906232	25.019672	36.907287	33.171933	31.556729	31.170159	22.583375	21.752822	18.066314	26.603651	15.464515	11.607102	15.229096	15.472602	8.30749	12.300428	12.084949	14.911349	22.764348	29.953552	27.270022	23.842226	23.411083	23.872189	28.323743	20.517462	23.61271	20.172134	28.230303	31.371179	38.389061	31.135748	38.703941	30.747486	31.272856	44.097851	33.485898	45.32133	47.077455	38.081029	34.878003	41.388852
GRMZM2G065012	Zm00001d001906	Zm00001eb066870	IDP776	NA	EH domain-containing protein 1	0.156101	0.295683	0.250458	0.41255	0.149381	0.129408	0.051593	0.174548	0.408807	0.093231	0.150626	0.611743	0.647604	1.217492	0.210231	0.019552	0.355869	0.745629	0.195981	0	0.292699	0.405115	0.031574	0.083504	0.294515	0.716854	0.32395	0.396632	0.579341	0.354556	0.289549	0.267669	0.896514	0.43875	0.289727	0.972669	0.106218	0	0.801924	1.175965	0.167139	0.288568	0.045469	0.204113
NA	Zm00001d001907	NA	NA	NA	NA	2.347978	2.146041	11.151592	6.101153	0.778903	0.709972	0.633249	0	1.446158	0.697779	0.918717	1.375494	1.932199	1.859275	2.539774	1.235088	2.050888	2.002412	4.744323	2.092386	13.930036	0.763991	7.037529	1.927573	0.374079	0.877766	0.272461	0.458122	4.097365	6.488987	2.426772	0.648067	3.512911	11.924692	0.226643	4.997028	1.845083	30.944303	1.046061	2.332214	1.845788	6.819749	2.788363	1.048413
GRMZM2G010555	Zm00001d001908	Zm00001eb066900	GRMZM2G010555	NA	Alternative oxidase	15.496162	16.013058	16.004571	15.209091	19.377283	16.145138	17.353745	15.701559	15.385881	12.65245	12.559928	16.361969	11.331744	9.991374	10.226314	11.870292	10.546065	9.973516	10.104451	8.87871	16.883099	14.067083	15.58545	13.777504	15.275523	13.49068	13.438378	14.544633	13.074392	13.288416	14.658121	14.506221	12.726108	16.625126	16.351041	16.63688	16.663861	3.2359	16.607035	15.909493	14.249914	14.496724	16.895703	15.873204
GRMZM2G102349	Zm00001d001909	Zm00001eb066920	GRMZM2G102349	NA	Alternative oxidase	5.208394	5.995593	5.17049	4.741227	5.271655	5.118099	4.914577	4.843517	4.350256	4.557046	4.317238	4.590045	2.758072	3.328793	2.847222	2.104199	2.221716	1.974438	2.813278	0.797963	5.590495	4.83363	4.494623	4.970939	4.442224	4.510776	5.118884	4.914522	5.715847	4.845704	4.563538	4.499595	4.212868	4.79097	3.902978	4.562052	2.935544	2.165247	4.167352	4.069544	2.940423	3.680662	4.171067	3.926102
GRMZM2G102450	Zm00001d001910	NA	NA	NA	OSJNBa0043A12.15 protein; protein; Thioredoxin-like protein	0.696555	1.763935	0.581425	0.330672	2.802229	5.351342	1.716376	1.702984	2.136543	0.963357	2.687194	0.565863	1.225197	0.661567	2.742421	0.334364	2.452976	0	0	1.786372	2.424068	2.324803	0.956062	2.618829	4.705658	1.800471	3.890528	2.448795	3.10639	1.275124	2.033704	2.780627	3.646249	1.303515	1.541582	1.445205	0.413745	0	0.414766	2.286724	0.73615	4.049826	0.943143	0.731567
NA	Zm00001d001911	NA	NA	NA	NA	0.210623	0.078266	0	0.197364	0	0	0	0	0	0	0.435127	0	0.132799	0	0	0.15004	0.195728	0	0.070636	0	0	0	0	0.144208	0	0	0	0	0	0	0	0	0	0.129968	0	0	0.157166	0	0	0.280058	0.157404	0	0.103877	0
NA	Zm00001d001912	NA	NA	NA	NA	0	0	0	0	0	0	0	0	0	0	0	0	0	0	0	0	0	0	0	0	0	0	0	0	0	0	0	0	0	0.334643	0	0	0	0	0	0.15553	0	0	0	0	0	0	0	0
GRMZM2G102471	Zm00001d001913	Zm00001eb066940	uce4	ubiquitin conjugating enzyme4	Ubiquitin-conjugating enzyme E2 11	953.212643	909.666758	967.286877	867.55531	930.33405	914.217734	904.924924	948.436654	804.432831	802.471504	778.016864	858.901982	936.830564	997.191895	918.79506	896.267649	899.265584	890.403513	856.148421	838.186199	835.96953	847.258082	883.240886	832.945991	885.987326	877.17999	820.042325	856.436335	846.399405	875.325973	963.124876	931.844854	847.991101	821.739035	870.242945	836.841362	856.822513	497.20158	876.25343	791.853713	754.043767	834.281634	802.393657	902.997691
GRMZM2G043862	Zm00001d001914	Zm00001eb066950	umc2659	NA	Actin-related protein 8	11.826014	10.075622	9.385257	10.912201	10.431124	11.567168	11.006968	11.351803	11.489714	9.363149	8.923922	10.142011	3.714388	3.100406	4.600625	2.93716	3.2321	3.417282	2.762118	5.217845	7.67049	9.606371	12.791435	11.571242	9.974418	8.288279	10.386124	9.771069	8.388466	7.353372	10.117334	8.149412	9.424019	12.180925	9.898764	12.361831	8.160859	0	10.316623	5.551594	5.565066	8.925196	8.137673	4.722079
GRMZM2G043932	Zm00001d001915	Zm00001eb066960	phi96100	NA	NA	0.160212	0.181128	0	0.487164	0	0	0	0	0	0.212035	0	0.192398	0	0	0	0	1.070878	2.740163	0.569298	0	0.32416	0	0	0.324984	0	0.229631	0	0	0.416247	0	0.233527	0.338396	0	0.15003	0	0.15295	0.354894	0	0	0	0	0.664992	0.411554	0
GRMZM2G043992	Zm00001d001916	Zm00001eb066970	NA	NA	NA	4.177597	6.141758	4.754791	4.616794	4.125137	3.058104	4.735354	4.884967	4.122188	3.790445	3.682079	4.119818	7.805772	9.210121	7.856654	6.54957	7.390806	8.229082	9.150415	8.585034	6.426141	7.021276	5.669199	5.171516	5.197453	6.146935	4.640112	4.664099	5.497956	5.753817	5.232311	5.291165	4.169936	4.999978	4.234167	4.186094	3.707194	0	3.856601	6.486831	4.353827	3.948804	5.585488	4.566909
GRMZM2G034748	Zm00001d001917	Zm00001eb066980	cl14688_1	NA	SKP1-like protein 4	18.908732	23.242928	21.227098	21.117403	20.057867	20.81598	25.472164	27.744858	23.067018	18.574815	21.8064	26.468713	25.158355	23.439925	25.236929	24.107677	18.494801	20.748405	21.633406	20.734222	23.83144	26.265268	19.696162	29.3399	23.10003	21.480545	22.581774	21.395429	22.578598	21.349422	23.373244	23.588723	24.025996	25.275574	21.417982	22.64363	19.049961	5.984279	23.08763	22.464959	27.114656	20.655407	24.531277	24.90309
NA	Zm00001d001918	NA	NA	NA	NA	0	0	0.02113	0	0	0.021815	0	0	0	0	0	0	0	0	0	0	0	0	0	0	0	0	0	0	0	0	0	0	0	0	0	0	0	0	0	0	0	0	0	0	0	0	0	0
NA	Zm00001d001920	NA	NA	NA	NA	0	0	0	0	0	0	0	0	0	0	0.013981	0	0	0	0	0	0	0	0	0	0	0	0	0	0	0	0	0	0	0	0	0	0	0	0	0	0	0	0	0	0	0	0	0
NA	Zm00001d001921	NA	NA	NA	NA	0	0	0	0	0	0	0	0	0	0	0	0	0	0	0	0	0	0	0	0	0	0	0	0	0	0	0	0	0	0	0	0	0	0	0	0	0	0	0	0	0	0	0	0
GRMZM2G018274	Zm00001d001922	NA	NA	NA	ACT domain-containing protein ACR9	0	0	0	0	0	0	0	0	0	0	0	0	0	0	0	0	0	0	0	0	0	0	0	0	0	0	0	0	0	0	0	0	0	0	0	0	0	0	0	0	0	0	0	0
AC190750.2_FG014,GRMZM2G702889	Zm00001d001923	Zm00001eb067000,Zm00001eb067010	NA	NA	SKP1-like protein 4	59.370487	69.734933	56.569879	61.855967	57.578921	60.197102	54.070147	67.796932	52.366637	56.953812	62.612988	56.881001	60.765587	59.788887	67.374277	57.387925	55.038487	61.946526	55.934661	54.179465	46.850249	55.559866	50.975636	50.263004	50.216586	59.342117	56.403287	49.728937	42.273219	47.001743	44.729104	55.339518	51.380305	52.344512	46.630562	49.548826	58.980939	12.826856	56.573672	58.022661	53.125219	48.675214	49.609268	42.994024
GRMZM2G025536	Zm00001d001924	Zm00001eb067040	DT641997	NA	KAR-UP oxidoreductase 1	0.561111	0.316011	0.56528	0.599495	0.321343	0.548659	1.120306	0.69941	0.972138	1.123943	0.781861	0.628417	0.694895	0.939185	0.724732	0.990442	0.807804	0.769981	1.062405	1.017124	0.383117	0.358253	0.28344	0.355454	1.236459	1.554771	0.680507	1.27426	0.424471	0.492455	0.674879	0.086445	0.605374	0.458262	0.423439	0.596296	0.838661	0.262547	0.145031	0.35883	0.218493	0.567212	0.60748	0.35142
NA	Zm00001d001926	NA	NA	NA	NA	0	0	0	0	0	0	0	0	0	0	0	0	0	0	0	0	0	0	0	0	0	0	0	0	0	0	0	0	0	0	0	0	0	0	0	0	0	0	0	0	0	0	0	0
GRMZM2G175343	Zm00001d001927	Zm00001eb067060	NA	NA	Flavonol synthase/flavanone 3-hydroxylase	0	0.045371	0	0	0	0	0	0	0	0	0	0	0.037903	0	0	0	0	0	0.041903	0	0	0	0	0	0	0	0	0	0	0	0	0	0	0	0	0	0	0	0	0	0	0	0	0
GRMZM2G070273	Zm00001d001928	Zm00001eb067080	kcbp1	kinesin-like calmodulin binding protein1	Kinesin-like calmodulin binding protein	17.267668	19.491492	19.631428	22.26929	23.874304	20.800025	17.840426	17.648353	19.227056	20.059167	21.592592	19.504458	12.230224	14.705183	19.662126	12.249946	8.083816	10.42244	6.478165	5.814249	21.806515	17.816883	20.97466	20.589878	19.59294	16.959072	19.634215	22.905848	17.091396	16.804925	17.044941	14.857502	19.693757	16.845481	15.668091	21.955927	18.882062	9.020752	16.794526	19.372684	21.982327	17.980869	17.864714	15.6003
GRMZM2G070389	Zm00001d001929	Zm00001eb067130	pco118092	NA	Transport protein particle (TRAPP) component	101.300476	120.71312	117.671368	107.177875	104.003666	111.895677	92.357148	119.626288	82.380307	103.837014	85.444382	88.298924	78.454561	81.479066	86.906305	73.493024	62.538356	65.204842	61.448878	86.824229	114.276522	117.650336	110.473903	111.264005	99.125504	117.828549	87.31352	108.411648	102.994425	109.609089	98.486824	97.062164	92.455248	95.125561	80.929285	113.506489	127.532853	143.36373	90.590263	94.586947	93.459294	115.812484	84.929379	75.319786
NA	Zm00001d001930	NA	NA	NA	NA	7.651048	12.623022	13.112524	11.732339	11.104671	9.370586	7.08	8.624539	7.979059	9.832731	7.311851	4.942409	6.004164	3.619263	3.652613	6.611757	5.699513	2.987652	13.242424	4.773166	9.980216	16.819191	4.975334	12.990496	13.466346	9.497275	7.250433	8.780797	6.829807	12.357494	6.834192	11.968886	5.380798	7.515999	13.507076	8.395914	5.841673	12.921828	16.276622	5.539777	7.814541	14.773183	10.024638	7.123551
AC206638.3_FG007	Zm00001d001931	Zm00001eb067140	vq12	VQ motif-transcription factor12	VQ motif family protein	0	0	0	0	0	0	0	0	0	0	0	0	0	0	0	0	0	0	0	0	0	0	0	0	0	0	0	0.404905	0.399972	0.603361	0	0.162594	0	0	0.397361	0	0	0	0	0.196092	0	0	0	0
GRMZM2G371944	Zm00001d001932	Zm00001eb067150	Zm00001d001932	NA	Probable plastid-lipid-associated protein 13 chloroplastic	12.150107	8.393165	12.384568	10.343323	10.645943	11.920671	10.630052	9.387069	9.049074	11.94555	12.142954	11.34442	9.736872	8.128086	7.844343	11.595046	19.523447	12.191445	9.520619	14.476643	11.919167	11.65261	11.218369	10.840008	8.943503	9.437254	11.326472	11.344837	11.956558	13.55912	12.536317	12.403191	10.778987	9.034457	9.574919	13.502448	9.001906	2.120847	12.581446	9.61358	9.694258	12.734428	11.87117	8.428982
GRMZM2G071034	Zm00001d001933	Zm00001eb067160	c3h16	C3H-transcription factor 316	Zinc finger CCCH domain-containing protein 52	57.804898	61.579554	61.889257	56.938097	76.117233	79.452433	77.685428	69.218502	60.971539	65.562111	64.185874	69.580583	94.086489	107.350441	88.011574	104.480612	104.632524	106.281519	100.211354	95.107318	46.721395	56.064861	50.000126	53.278998	66.473802	73.871901	68.593438	61.939877	50.08374	59.615673	57.000684	50.658681	62.255562	68.352704	67.107582	68.852128	59.595026	42.565598	64.182766	65.609017	92.917556	91.004048	83.915576	60.000834
GRMZM2G071330	Zm00001d001934	Zm00001eb067170	NA	NA	NA	0	0	0	0	0	0	0	0	0	0	0	0	0	0	0	0	0	0	0	0	0	0	0	0	0	0	0	0	0	0	0	0	0	0	0	0	0	0	0	0	0	0	0	0
GRMZM2G071333	Zm00001d001935	Zm00001eb067180	NA	NA	Leucine--tRNA ligase cytoplasmic	21.434171	23.370125	22.269928	21.968908	20.673762	20.672411	23.735851	23.596452	20.887387	20.911522	21.103216	21.877678	29.013107	34.997608	29.832524	31.39116	30.958554	27.343457	29.504473	31.513104	23.958349	25.231153	24.881142	24.503845	23.401609	23.901127	24.411524	22.365338	26.833034	25.838548	23.719407	27.574386	28.022994	27.813766	28.855057	26.746791	23.981167	1.846072	24.150885	29.483694	33.247236	26.893419	27.402204	28.109279
GRMZM2G035370	Zm00001d001936	Zm00001eb067190	glk16	G2-like-transcription factor 16	Myb family transcription factor PHL5	0.028536	0.128545	0	0.114734	0.097941	0.05945	0	0.119703	0	0	0	0.026905	0.108056	0	0	0	0.192495	0.066137	0.089885	0.314362	0.084937	0.097144	0.144089	0.115688	0	0	0	0.028764	0.258818	0.114338	0	0.046862	0.086698	0.026628	0.057388	0.053881	0.061972	0	0.058977	0	0.022569	0.084359	0.043197	0
GRMZM2G035325	Zm00001d001937	Zm00001eb067200	NA	NA	SWIB complex BAF60b domain-containing protein	44.559805	43.154764	42.085786	44.8153	31.388631	47.030879	43.186526	42.842709	35.827382	38.023391	39.019602	41.742011	26.695864	21.034136	27.994465	28.702587	25.580464	17.190161	22.083674	12.144745	44.713338	52.239601	47.844037	51.298696	38.506525	36.724362	45.720659	45.847181	45.175176	52.354547	51.210136	40.76738	46.712149	45.324994	56.609384	51.489062	35.322358	25.665004	46.485458	29.213019	32.410408	36.171947	34.630905	30.345165
GRMZM2G119773	Zm00001d001939	Zm00001eb067210	cl421_1	NA	Cell division protein FtsZ homolog 1 chloroplastic	75.200978	74.975157	74.579469	71.027851	74.511178	76.056673	85.323513	72.611089	69.021417	66.86749	71.96769	66.370823	91.398375	78.400469	65.533509	74.820805	76.258907	89.040234	95.39248	124.038861	68.60629	60.430519	78.819653	79.952551	70.273188	72.996914	72.724997	69.373821	83.085515	65.892306	88.099651	74.842867	78.969375	72.884255	84.454457	77.60848	72.967586	29.039891	71.59073	79.313212	75.521022	93.584905	100.56977	92.633111
GRMZM2G119916	Zm00001d001940	Zm00001eb067220	NA	NA	Cox19 family protein (CHCH motif)	166.282515	134.567716	108.193463	144.829886	153.626658	129.18241	140.670434	123.882813	133.785524	131.800792	123.211246	98.979311	141.683639	95.256141	132.974201	109.55876	130.321419	114.129775	135.40209	104.664786	96.778763	99.792536	117.001321	138.55055	147.939387	130.964701	141.077645	132.963068	126.660381	122.637351	127.831962	107.251681	116.125993	136.354673	86.496497	130.623485	121.157264	34.727166	124.688614	201.640749	185.652113	196.265333	168.515863	163.333359
GRMZM2G119941	Zm00001d001941	Zm00001eb067230	incw4	invertase cell wall4	incw4;invertase cell wall4: genomic sequence (Genbank)	0.540549	0.772454	1.403299	0.501303	0.617565	0.886548	0.230138	0.392016	0.526476	0.558168	0.840623	0.744608	0.296368	0.076289	0.228439	0.372644	0.463024	0.676846	0.527074	0.855039	0.844713	0.306591	0.650532	0.653167	0.548472	0.321859	0.680137	0.481228	0.690672	0.54061	0.328882	0.30702	0.48274	0.543046	0.334214	0.35306	0.428375	1.31817	0.300592	0.528049	0.335039	0.401999	0.41154	0.527669
AC206638.3_FG015	Zm00001d001942	Zm00001eb067240	NA	NA	NA	0	0	0	0	0	0	0	0	0	0	0	0	0	0	0	0	0	0	0	0	0	0	0	0	0	0	0	0	0	0	0	0	0	0	0	0	0	0	0	0	0	0	0	0
GRMZM2G018716	Zm00001d001943	Zm00001eb067250	incw7	invertase cell wall7	Beta-fructofuranosidase insoluble isoenzyme CWINV3	0.3167	0.13371	0.219349	0.079541	0.293929	0.226408	0.191667	0.248782	0.273338	0.163498	0.040009	0.223858	0.150562	0	0.239409	0.041762	0	0.207218	0.062775	0.774504	0.45108	0.157167	0.139844	0.180538	0.130524	0.262613	0.167868	0.219076	0.199235	0.415632	0.156539	0.259797	0.199745	0.018464	0.238621	0.037345	0.193156	0	0.224841	0.209976	0.431665	0.486165	0.211136	0.452552
GRMZM2G018692	Zm00001d001944	Zm00001eb067260	incw6	invertase cell wall6	Beta-fructofuranosidase insoluble isoenzyme CWINV3	0.382946	0.123178	0.146968	0.18318	0.416485	0.379129	0.403443	0.305528	0.482474	0.414169	0.202672	0.549921	0.659386	0.089296	0.802939	0.442843	0.318344	0.721685	0.308822	0.402637	0.704495	0.28957	0.552096	0.369607	0.340618	0.282191	0.397639	0.201766	0.348673	0.346335	0.453158	0.478612	0.533323	0.357201	0.1099	0.275204	0.336042	0	0.696661	0.388349	0.517476	0.312563	0.417314	0.664947
GRMZM2G034840	Zm00001d001945	Zm00001eb067270	arftf4	ARF-transcription factor 4	Auxin response factor 4	54.701479	62.700563	57.957413	64.09037	40.124038	30.849192	31.255578	43.428639	38.914266	40.463421	40.353103	43.371248	32.051522	29.353035	33.893917	32.179476	38.124366	39.560298	38.803742	38.520274	67.135904	70.873872	66.223105	72.13293	41.523348	39.759699	45.357439	42.456278	65.363998	77.609759	68.600151	72.604636	46.344117	45.660992	37.494331	44.954679	60.274411	6.697458	56.905943	55.322711	37.133921	35.799879	39.868686	41.548575
GRMZM2G047590	Zm00001d001946	Zm00001eb067280	cl14562_1a	NA	NA	22.267701	12.899179	12.782328	13.435802	24.703692	9.595838	10.494736	17.588138	14.880112	24.028989	17.263718	17.715906	18.989497	35.230731	18.29104	1.295571	54.214325	4.22758	22.413252	18.587037	8.822365	14.171271	11.701473	17.180737	18.735986	23.171293	27.384592	24.325823	23.632744	17.931569	20.49378	30.016274	24.698869	27.827149	18.82522	13.903236	9.251725	0	18.430488	7.96594	6.534696	21.070327	15.225102	13.33959
GRMZM2G047474	Zm00001d001947	Zm00001eb067290	NA	NA	TLD-domain containing nucleolar protein	8.368622	10.366815	11.68477	9.271843	9.537317	9.554939	8.677808	8.283312	10.333283	9.291277	9.624458	10.220157	6.816262	6.746675	7.534963	7.827512	8.447699	8.266408	7.708973	8.562479	10.434241	9.516974	7.790754	8.906295	8.899451	9.787738	9.936526	8.084587	9.839525	9.943165	10.380457	8.328515	8.618499	10.409099	7.965704	10.982362	8.825414	3.016457	9.444127	11.211631	9.324609	9.887724	9.501781	8.409404
GRMZM2G047448	Zm00001d001948	Zm00001eb067310	hb67	Homeobox-transcription factor 67	WUS1 protein	0.664103	0.514367	0.669037	0.876826	0.47595	0.173383	1.212706	1.700687	2.256699	1.846169	2.063404	0.59093	2.77173	2.823383	2.921122	2.076579	3.967879	3.683032	3.796647	2.280044	0.371358	0.754	0.251702	0.673153	1.327602	1.565741	0.80575	0.797009	0.419013	0.792041	0.75239	0.477785	0.887404	1.937514	1.838812	1.059221	0.270997	0	1.245097	1.115833	2.148236	1.487553	1.648776	2.033086
GRMZM2G047321	Zm00001d001949	Zm00001eb067320	cl33392_1a	NA	U11/U12 small nuclear ribonucleoprotein 25 kDa protein	25.501462	23.015643	33.827042	30.136555	23.999006	39.880821	30.653953	47.207762	23.549486	32.492065	28.491928	33.870313	26.139771	42.472928	30.799322	28.826413	36.856621	39.447059	41.577628	51.349027	34.278976	30.791836	29.691872	23.642477	28.580064	23.988792	34.165909	42.774338	32.530795	26.247947	25.281013	33.805393	32.506326	36.346404	42.323836	40.844597	31.638167	0	22.72249	16.207445	17.991646	23.496849	34.176629	35.468135
GRMZM2G047018	Zm00001d001951	Zm00001eb067330	GRMZM2G047018	NA	PHD finger-like domain-containing protein 5A	131.779307	136.160951	150.963199	127.980637	146.124078	163.633215	121.068321	150.371929	122.535141	113.116178	122.717964	114.294568	96.688844	120.748979	129.439463	124.659777	148.018787	127.572566	97.364911	131.829718	142.959691	109.491231	135.388178	120.579676	166.412841	147.973788	129.6801	161.19023	129.761762	137.411273	126.162227	124.364466	143.739039	137.814746	128.299068	130.437986	137.021639	229.556204	131.939521	93.090207	95.72425	152.585505	131.696627	125.527013
GRMZM2G046968	Zm00001d001952	Zm00001eb067340	GRMZM2G046968	NA	Zinc finger C-x8-C-x5-C-x3-H type family protein	8.633584	7.825107	9.997072	7.327766	9.692767	8.139636	7.623178	8.278452	9.101451	7.777075	10.014053	8.238483	7.084479	8.869498	7.432431	9.434452	9.118653	10.044915	9.748494	11.313931	8.90229	9.437583	8.637733	8.910163	9.469809	10.22558	8.709858	8.141546	8.989569	7.695501	8.184827	7.929962	8.57575	9.06262	9.420139	9.888408	7.514139	1.537659	8.049782	9.78673	12.201179	11.147082	10.197361	9.85948
GRMZM2G348909	Zm00001d001953	Zm00001eb067350	si687023g02a	NA	Protein IQ-DOMAIN 32	4.147763	3.389102	3.726209	3.20167	5.430106	5.15617	4.510383	4.383413	3.933314	4.002606	4.017068	3.245793	6.969285	8.492535	7.39122	6.798642	9.386679	6.618847	7.386364	6.732117	3.537375	4.453021	2.933814	3.679876	4.051455	3.884075	3.898695	5.195098	2.601668	3.312995	3.023732	2.769898	4.160616	4.906569	4.236871	4.937767	2.365501	0.797072	3.717834	5.501855	8.065795	6.776348	6.671816	5.085905
NA	Zm00001d001957	NA	NA	NA	NA	0	0	0	0	0	0	0	0	0	0	0	0	0	0	0	0	0	0	0	0	0	0	0	0	0	0	0	0	0	0	0	0	0	0	0	0	0	0	0	0	0	0	0	0
GRMZM2G062420	Zm00001d001959	Zm00001eb067370	gch1	GTP cyclohydrolase1	GTP cyclohydrolase I 1	9.404099	10.032401	12.033982	8.953399	10.439977	10.069928	10.392192	10.838607	8.44514	9.457941	8.712723	9.8645	12.313053	16.702123	16.52317	14.332795	18.738485	17.016767	17.985892	16.375542	10.767724	9.016373	10.241067	8.52943	9.989799	11.633435	11.485895	11.210689	9.172791	9.238755	9.486298	9.378705	10.58096	10.52322	11.162954	10.015707	8.088074	0.903209	8.41363	11.748136	13.494789	11.032927	11.635783	12.64977
GRMZM2G062396	Zm00001d001960	Zm00001eb067380	fht1	flavanone 3-hydroxylase1	Naringenin2-oxoglutarate 3-dioxygenase	0	0	0.278526	0	0	0	0	0	0	0	0	0	0	0	0	0	0	0	0	0	0	0	0	0	0	0	0	0	0	0.054388	0	0	0	0	0	0	0.187815	1.145809	0.2501	0.070805	0.269463	0.039119	0.04011	1.068269
GRMZM2G365188	Zm00001d001961	Zm00001eb067390,Zm00001eb067400	NA	NA	SAUR-like auxin-responsive protein family	1.049172	1.108874	0.726632	1.519395	0.453078	0.412795	0.275396	1.313291	0.076286	0.203882	0.334041	0.309626	0	0.395107	0.209459	0.202368	0	0.373996	0.267688	0.586526	1.308489	2.086644	1.194768	1.396005	1.016389	0.730279	0.637421	1.265134	0.73037	0.794112	0.521567	0.270242	1.078616	1.164142	0.529443	1.863213	3.581419	2.577881	4.41644	6.725547	3.955902	3.906071	1.786304	5.861634
GRMZM2G062354	Zm00001d001962	Zm00001eb067410	pco141842	NA	Ubiquitin-like superfamily protein	43.525632	48.30297	61.532294	39.905304	44.104445	49.193545	43.106978	45.043226	35.965237	37.900006	33.912258	48.210125	53.986382	44.673455	46.376948	41.258179	44.65754	46.767197	38.469598	42.739318	45.716294	36.572293	44.330109	43.650294	51.048414	48.983779	43.352145	49.059173	37.186941	41.854979	43.320831	45.967991	47.80725	41.440332	50.308941	50.247646	45.789805	2.361514	46.957598	40.134093	46.46464	42.376756	38.689727	38.174654
GRMZM2G365166	Zm00001d001963	Zm00001eb067420	saur14	small auxin up RNA14	SAUR-like auxin-responsive protein family	0	0.409011	0	0.550476	0	0	0	0	0	0	0	0	0.160102	0	0	0	0	0	0	0	0.916962	0	0.184291	0	0	0.204451	0	0	0.185345	0	0	0	0	0	0	0	0	0	0	0	0	0	0.3709	0.672478
GRMZM2G365162	Zm00001d001964	Zm00001eb067430	saur15	small auxin up RNA15	SAUR-like auxin-responsive protein family	23.201071	35.829153	26.194134	34.95478	21.391469	22.662043	19.572769	15.559464	22.615176	21.556717	19.884074	23.06348	30.298048	25.155477	24.846425	24.387905	17.301416	36.007078	30.086099	33.778115	26.72371	24.828161	33.978787	20.542459	22.390653	31.869214	27.24656	18.525373	29.647429	24.488233	24.366242	24.561861	21.967042	21.911935	17.261887	14.089941	13.496471	9.978552	14.407733	19.955776	20.887407	24.632275	31.176672	16.678875
GRMZM2G365152	Zm00001d001965	NA	NA	NA	Alpha-L RNA-binding motif/Ribosomal protein S4 family protein	0	0	0	0	0	0	0	0	0	0	0	0	0	0	0	0	0	0	0	0	0	0	0	0	0	0	0	0	0	0	0	0	0	0	0	0	0	0	0	0	0	0	0	0
GRMZM2G061745	Zm00001d001966	Zm00001eb067440	pco082032	NA	26S proteasome non-ATPase regulatory subunit 7 homolog A	130.310736	146.322564	128.847691	175.171421	147.035955	115.005397	153.442815	134.324383	126.965625	173.694205	136.290758	125.477187	97.734217	125.316409	113.576095	99.722123	76.07286	88.685799	78.887826	78.412544	130.413417	146.932065	119.9408	140.590279	105.057818	118.012453	158.134759	131.109554	143.16022	147.94905	156.266108	144.287844	135.060983	124.654974	184.765018	143.254189	126.99574	261.670475	137.44352	85.844708	80.962578	110.879314	105.18119	93.828608
GRMZM2G061672	Zm00001d001967	Zm00001eb067450	cl15947_1a	NA	Mediator of RNA polymerase II transcription subunit 7a	42.167378	38.163139	39.390484	34.57816	53.901535	35.87444	42.052885	47.781096	34.769896	36.996243	35.272547	42.748863	32.014382	27.68771	33.268632	36.262601	27.639339	27.902506	24.937057	14.267163	51.276898	49.357157	35.210163	37.433729	47.061695	45.375499	48.024416	46.512654	45.39633	35.468957	43.120575	29.272137	35.995046	40.276812	36.91301	44.189172	22.148289	11.339421	36.854896	23.327071	23.055397	39.529538	28.48643	27.123499
GRMZM2G029194	Zm00001d001968	Zm00001eb067460	NA	NA	cyclin-related	16.828787	18.822201	19.737957	19.220037	18.546714	19.331333	19.972925	19.864719	18.975092	19.016214	19.713233	17.821157	13.846213	12.294547	16.931261	14.451799	10.196905	11.9324	9.335819	8.772019	19.385139	20.400704	19.405203	18.411811	21.009654	22.655139	22.432035	22.064129	16.849349	16.896018	16.666007	15.954399	18.633941	18.380964	20.880651	20.565492	17.859825	0.576414	19.374778	16.494049	20.599695	18.239136	19.254813	15.194916
NA	Zm00001d001970	NA	NA	NA	NA	8.8531	10.078082	6.936562	7.026772	9.561645	10.78421	10.716127	6.841369	13.114673	11.398898	9.380542	10.689838	2.72132	3.733936	3.452444	2.089772	2.523611	2.414504	2.066048	3.329147	10.740644	8.017342	10.631764	6.066972	8.735205	10.982738	10.468671	9.602563	9.148214	10.207953	9.052669	7.647295	7.041	8.582035	13.091358	10.339851	9.336064	0	8.333562	2.874661	3.968878	3.601718	4.055458	2.889576
NA	Zm00001d001971	NA	NA	NA	NA	0	0	0	0	0	0	0	0	0	0	0	0	0	0	0	0	0	0	0	0	0	0	0	0	0	0	0	0	0	0	0	0	0	0	0	0	0	0	0	0	0	0	0	0
GRMZM2G009653	Zm00001d001972	Zm00001eb067480	NA	NA	NA	78.844021	84.468287	107.001327	103.710968	98.486591	88.756872	81.140411	103.651424	103.939733	75.215814	109.009955	79.800365	41.349729	18.093649	40.039753	34.604313	43.032465	40.915608	33.824143	38.505721	104.907445	98.281494	126.627822	67.0533	103.020348	98.742756	85.568493	105.7281	95.71413	118.961378	109.2164	123.474521	59.236461	84.144981	106.408545	95.878626	197.59295	226.931474	145.237029	160.628865	114.425018	128.828677	149.372647	133.31149
GRMZM2G009413	Zm00001d001973	Zm00001eb067490	IDP3987	NA	Exosome complex component RRP4 homolog	36.269077	41.870729	38.291438	38.980061	35.171767	34.74301	41.099261	44.413593	39.762518	39.998263	39.017636	43.153877	48.380514	52.812978	49.946472	47.314232	46.607939	38.459673	42.113666	38.263133	41.029761	43.75711	43.946815	42.425836	41.361316	38.437067	47.596587	40.616716	36.476429	38.871096	38.682807	41.159119	38.741502	39.115253	38.384626	39.146304	36.301633	10.358863	38.690145	49.731382	43.71722	41.43523	40.463447	53.854459
GRMZM2G150496	Zm00001d001974	Zm00001eb067500	IDP8938	NA	Inositol-pentakisphosphate 2-kinase	19.143846	23.175395	19.757474	20.469353	21.325919	19.471591	19.830921	16.153093	22.188842	18.159714	22.20806	19.900446	15.989794	14.059456	15.725874	15.191587	12.159696	16.66019	13.015815	13.642742	19.32095	21.000806	23.793465	22.229523	17.582354	18.193816	17.068372	22.605705	22.209954	25.376223	24.014549	22.331522	21.985973	19.892142	20.218278	22.171539	21.789953	18.87323	24.128531	22.732824	20.114995	18.184518	20.712166	21.048391
GRMZM2G150487	Zm00001d001975	NA	NA	NA	NA	0	0	0	0	0	0	0	0	0	0	0	0	0	0	0	0	0	0	0	0	0	0	0	0	0	0	0	0	0	0	0	0	0	0	0	0	0	0	0	0	0	0	0	0
GRMZM2G150468	Zm00001d001976	Zm00001eb067510	NA	NA	Protein NRT1/ PTR FAMILY 2.13	0	0	0	0	0	0	0	0	0	0	0	0	0	0	0	0	0	0	0	0	0	0	0	0	0	0	0	0	0	0	0	0	0.033071	0	0	0	0	0	0	0	0	0	0	0
GRMZM2G321394	Zm00001d001977	Zm00001eb067520	NA	NA	Protein trichome birefringence-like 8	0	0	0	0	0	0	0	0	0	0	0	0	0	0	0	0	0	0	0	0	0	0	0	0	0	0.032377	0	0	0	0	0	0	0.02962	0	0	0	0	0	0	0	0.092346	0.043194	0	0
GRMZM2G017654	Zm00001d001978	Zm00001eb067530	pco067729a	NA	MAP3K epsilon protein kinase 1	38.391294	57.246666	56.871042	51.24443	55.420131	39.340455	47.426157	46.273497	38.280234	51.918352	38.948507	57.902635	52.329859	30.595605	28.496821	24.839655	30.35234	24.394036	23.202383	52.722811	45.416579	78.71067	56.719813	45.686233	75.28889	35.76405	39.75497	47.642115	46.794157	55.255728	56.025086	37.6534	37.635823	55.817519	37.5888	49.629886	39.978123	1.552742	33.725647	31.77304	39.338847	33.303741	27.301228	37.483239
GRMZM2G173341	Zm00001d001979	Zm00001eb067550	NA	NA	Probable UDP-arabinopyranose mutase 5	27.729333	30.182718	35.206397	29.728382	27.818218	29.868471	30.904698	31.521873	30.770474	32.229095	34.465589	35.607315	44.063835	34.789004	41.478625	40.299317	39.53114	44.532221	45.843245	44.058053	30.12553	29.433834	28.444579	31.957916	26.864003	29.269963	30.615383	28.421891	26.816105	26.492699	27.132845	27.19452	29.710866	32.547659	34.441523	30.835767	33.92509	30.983323	34.097997	43.411901	47.01911	36.77111	37.634491	38.43232
GRMZM2G087201	Zm00001d001980	Zm00001eb067560	NA	NA	Protein kinase-like	6.521763	8.512528	7.635449	7.577478	7.598003	8.073484	9.6179	8.252789	8.083317	6.99772	6.794421	6.337615	7.213659	7.428199	9.286064	7.027393	6.38615	7.021742	6.843955	8.791276	7.419229	8.192875	8.618161	8.239815	8.502926	9.163534	10.345161	6.69236	7.376125	6.615138	6.229551	7.485536	7.983019	6.820559	8.005723	7.266063	7.307691	1.248829	8.137696	9.950268	9.862935	8.395805	8.811031	8.588181
GRMZM2G388823	Zm00001d001982	Zm00001eb067570	ibh1	increased leaf inclination1-binding bhlh 1	Transcription factor IBH1	0	0	0	0	0	0	0	0	0	0	0	0	0	0	0	0	0	0	0	0	0	0	0	0	0	0	0	0	0	0	0.185042	0.067092	0	0	0	0	0	0	0	0	0	0	0	0
GRMZM2G044011	Zm00001d001983	Zm00001eb067580	NA	NA	Protein PELOTA 1	14.238637	19.430988	17.146582	15.780965	13.876508	14.189137	13.698423	15.462824	17.776058	16.669049	16.537656	16.67507	11.008744	9.07541	11.468962	10.714337	9.513974	9.612502	8.591596	7.61994	15.879144	15.258352	16.523981	14.996539	14.151179	15.11184	17.895221	15.261645	16.491317	16.068734	15.776861	15.494384	17.970085	16.28676	15.584003	17.248372	16.731971	24.280821	19.408321	13.410112	12.512987	12.734864	13.936404	13.185448
GRMZM2G042933	Zm00001d001984	Zm00001eb067590	aaap6	amino acid/auxin permease6	Probable amino acid permease 7	0	0.023054	0.174954	0.099726	0	0.025823	0.153721	0.052007	0.141407	0	0.116682	0.093548	0.117648	0	0.027182	0	0	0.047623	0	0	0.0246	0.028148	0	0	0.054577	0.362912	0.270609	0.12494	0	0.049665	0	0	0	0	0.049873	0.096589	0.107689	0	0.025629	0.034672	0.059392	0.088326	0.263627	0.083647
AC204017.4_FG003	Zm00001d001986	NA	NA	NA	NA	0	0	0	0	0	0	0	0	0	0	0	0	0	0	0	0	0	0	0	0	0	0	0	0	0	0	0	0	0	0	0	0	0	0	0	0	0	0	0	0	0	0	0	0
GRMZM2G042599	Zm00001d001987	Zm00001eb067600	IDP7863	NA	adenosine deaminases;RNA binding;RNA binding;adenosine deaminases	7.892035	9.360898	8.957509	8.453098	8.961655	8.730972	8.584053	8.247372	7.399168	7.458461	9.16873	8.171566	5.570493	7.026188	5.376093	5.467522	4.274286	5.329898	6.104586	7.02771	7.898955	10.456428	7.256379	8.293346	10.673755	8.065616	8.788932	8.838823	8.216799	8.75142	8.96739	8.626257	10.553463	9.710869	7.777083	10.19174	5.303067	0	5.016433	4.811279	4.945682	5.801435	5.716164	5.193295
GRMZM2G056572	Zm00001d001988	Zm00001eb067610	prh16	putative protein phosphatase 2C 16	prh16;putative protein phosphatase 2C 16:	65.365429	70.569703	74.526536	70.833128	71.661201	71.584546	71.508513	69.347776	69.627047	70.852115	71.774001	75.468609	79.127531	72.361275	75.816425	73.51555	87.206949	85.733461	73.361419	96.371176	64.937709	69.055615	63.693057	72.083175	67.400479	69.312214	64.854871	72.722049	66.161339	72.51248	73.729178	68.995377	64.328437	67.446679	66.88919	64.246638	49.937093	65.285288	54.322192	60.322641	54.652195	64.185658	53.953078	53.521184
GRMZM2G056513	Zm00001d001989	Zm00001eb067620	NA	NA	NA	0	0.458829	1.023037	0.617882	0.476582	0	0	0	0	0	0.632773	0	0.178328	0.707933	0	0	0.717811	0.881616	0.379532	0	0.412242	0	0.413431	0.205464	0	0	0	0	0	0	0	0.845991	0	0	0	0.194128	0.225505	0	0	0	0.114709	0	0	0
GRMZM2G391746	Zm00001d001990	Zm00001eb067630	GRMZM2G391746	NA	NA	1.51925	3.388712	8.680831	13.871602	7.021319	9.488126	4.253491	11.882212	3.512711	1.557559	3.112639	15.874469	1.33633	4.383884	3.061388	9.140832	0	4.292531	9.881026	23.807673	3.015888	3.468152	3.803584	8.159926	11.744662	6.750707	7.327384	3.116178	9.160964	1.562778	0.842098	6.845617	9.000002	1.416978	10.750353	3.649425	4.932673	0	4.585526	3.712216	1.258223	1.074444	1.091477	0.622784
GRMZM2G391741	Zm00001d001993	Zm00001eb067640	NA	NA	Probable leucine-rich repeat receptor-like serine/threonine-protein kinase	0.267267	0.334438	0.38892	0.430253	0.169906	0.185641	0.164749	0.124589	0.342553	0.58306	0.404391	0.252002	0.648336	0.348136	0.343005	0.26962	0.632483	0.034396	0.32958	0.743321	0.206279	0.303294	0.269922	0.060196	0.533927	0.600304	0.324022	0.269461	0.316333	0.257261	0.290486	0.219477	0.549089	0.079885	0.459101	0.323289	0.619718	0	0.943624	1.027799	0.56213	0.674872	0.863931	1.318438
GRMZM2G029113	Zm00001d001994	Zm00001eb067650	cl31317_1a	NA	NA	24.21918	30.553654	28.278871	29.655744	27.361414	26.049469	30.98973	28.752295	25.32692	27.273567	24.899123	25.967065	28.741768	25.977938	30.780978	30.970811	27.301069	29.344216	34.091022	41.009108	30.830544	31.769826	30.468108	28.236462	26.166003	32.777581	32.453935	24.299019	29.277339	29.976015	25.166484	26.89973	28.502732	32.846145	32.817866	23.37597	29.742863	8.678289	29.863839	41.090228	44.97628	32.684119	33.160214	34.834883
GRMZM2G039345	Zm00001d001995	Zm00001eb067660	rca4	RUBISCO activase4	P-loop containing nucleoside triphosphate hydrolases superfamily protein	6.47088	7.077061	8.05787	7.040675	6.235837	8.357528	8.55519	6.970205	6.806729	7.956939	8.249055	9.581018	2.441601	3.372809	5.260609	4.066451	3.83695	6.733259	2.560715	3.320302	6.038012	7.727108	8.091308	7.738395	6.116348	9.818643	7.462027	5.497069	8.05741	7.427013	9.07486	7.551774	6.430129	6.687422	6.810644	7.167881	3.545083	5.35431	3.532941	2.630126	3.631825	3.173044	5.26089	3.558805
GRMZM2G039477	Zm00001d001996	Zm00001eb067680	NA	NA	NA	10.741494	1.345352	1.857828	6.698779	6.981697	5.058827	17.915774	8.906847	4.249763	11.70702	20.572704	8.315388	8.858921	4.87072	4.666168	13.996461	12.829613	15.149732	2.256854	11.27937	2.417735	3.435503	5.438399	4.738394	9.432012	16.165802	13.073143	8.108718	11.010957	10.548144	4.062547	3.979139	6.319362	2.241949	4.847219	1.154374	3.955869	0	7.303997	3.516638	9.08267	13.398474	14.179293	7.126345
GRMZM2G039532	Zm00001d001997	Zm00001eb067690	NA	NA	NA	3.97931	3.41127	4.278124	3.880706	3.534041	3.603069	3.789236	4.111453	3.939361	3.743859	3.968635	3.780032	2.725288	4.309541	5.447071	4.424066	4.661227	3.233198	3.89394	4.132863	3.035245	3.605831	3.508987	3.130191	3.988226	4.406644	2.484166	3.443111	4.579468	3.719184	4.299924	3.999358	3.460157	5.708697	4.240647	3.869342	3.450924	0	3.83621	5.353814	4.14571	3.880997	3.772688	4.336016
GRMZM2G039588	Zm00001d001999	Zm00001eb067700	GRMZM2G039588	NA	Galactose mutarotase-like superfamily protein	158.232078	156.247633	172.253303	142.527237	164.482968	167.292551	182.1136	135.930299	155.340313	158.018711	148.085339	162.562957	91.881016	106.247541	94.205955	74.542004	61.51335	59.188009	71.905219	88.958194	149.89876	96.452489	167.961473	136.133287	189.63021	159.766306	152.549386	130.985515	151.658778	148.837943	173.270721	140.453145	96.42804	128.967001	154.851042	117.4974	117.010754	91.781048	94.579461	74.182657	92.970361	92.617925	120.344434	86.186556
GRMZM2G040095	Zm00001d002000	Zm00001eb067710	lox6	lipoxygenase6	lox6;lipoxygenase6:	5.234281	2.609379	18.530004	2.487885	1.226382	1.267436	0.586851	0.889808	3.829301	2.529258	5.310121	0.850806	9.681326	6.418431	5.826539	6.757272	20.836231	22.628247	20.751217	25.463695	1.664884	0.891695	0.916823	2.436862	1.637158	2.49949	1.553462	1.227099	2.088717	3.859565	2.098261	1.008994	0.74888	0.801264	0.542814	1.168292	2.121354	1.231245	1.670952	3.7506	4.455922	5.836355	7.755233	4.277864
AC210003.2_FG015	Zm00001d002001	NA	pco085206a	NA	NA	0	0	7.75793	1.917503	0	0.995563	0	0	6.298914	2.964039	0.931414	0	2.452976	0	0	0	14.454335	2.127451	8.85494	0	0	0	0	0	2.033622	0	0	0	0.91917	1.9618	0	0	0	0	0	0	0	0	2.858233	2.702545	0	5.857999	2.949794	0.888972
GRMZM2G045049	Zm00001d002003	Zm00001eb067720	GRMZM2G045049	NA	Probable phosphoribosylformylglycinamidine synthase chloroplastic/mitochondrial	16.651955	17.904887	18.169532	18.579366	18.72845	17.998537	19.080068	20.243545	18.776972	18.144177	19.47328	19.813868	23.274126	28.103007	26.987237	26.324466	23.351131	21.156417	20.664963	24.715621	15.476442	18.830288	17.106759	18.185652	17.824259	21.232425	21.715	18.880312	17.42278	17.002067	18.985332	19.893149	18.885457	19.507185	21.547624	18.666225	21.459738	6.729834	22.250746	26.814883	29.893038	23.264406	23.914013	24.57395
AC210003.2_FG004	Zm00001d002004	Zm00001eb067730	pco083783	NA	Peroxidase 16	196.977125	214.905087	197.603138	192.867825	221.159239	215.617586	211.544873	207.719808	167.269631	169.675012	170.721087	171.566508	179.145602	145.553168	161.125501	188.364318	186.719596	195.072158	198.491523	205.02428	173.262721	175.82497	179.565998	170.797636	208.537683	201.517875	211.33611	167.890609	189.952967	180.933584	201.611982	187.384266	187.686121	195.782947	205.419004	170.785818	2.536654	0	0	0.1078	0.12161	1.993624	8.296431	0.070777
GRMZM2G036297	Zm00001d002005	Zm00001eb067740	lg1	liguleless1	Protein LIGULELESS 1	1.388432	2.119677	1.15008	0.403228	15.749672	17.363049	11.814497	16.733711	9.57658	7.971704	10.091781	14.808515	4.259424	3.084171	3.332274	4.464186	1.7814	1.714503	2.716291	4.972402	2.694791	3.536498	1.340002	1.407224	17.155487	12.644311	15.000939	18.10872	1.18191	0.46381	0.942515	0.608163	2.439531	2.706613	2.66872	2.534723	0.335154	0	0	0	0	0.136561	0	0
GRMZM2G019404	Zm00001d002006	Zm00001eb067750	mha2	plasma-membrane H+ATPase2	H(+)-ATPase 5	3.481057	4.475528	5.587913	4.584903	4.41379	5.245706	4.389776	3.623413	5.038057	6.025285	4.952715	5.702415	6.243437	5.10179	7.272569	7.26965	7.55403	11.9425	10.894005	10.571494	4.235623	4.908855	4.664439	4.397987	2.588583	4.036291	4.288121	3.589471	4.372819	4.85267	4.862601	4.727065	4.918772	5.332856	4.875944	4.646806	5.697005	0.596449	5.400006	6.040204	8.327367	5.462048	6.557475	5.226982
GRMZM2G314171	Zm00001d002007	Zm00001eb067770	GRMZM2G314171	NA	DEAD-box ATP-dependent RNA helicase 18	0	0	0	0	0	0	0	0	0	0	0	0	0	0	0	0	0	0	0	0	0	0	0	0	0	0	0	0	0	0	0	0	0	0	0	0	0	0	0	0	0	0	0	0
NA	Zm00001d002008	NA	NA	NA	NA	0	0	0	0	0	0	0	0	0	0	0	0	0	0	0	0	0	0	0	0	0	0	0	0	0	0	0	0	0	0	0	0	0	0	0	0	0	0	0	0	0	0	0	0
GRMZM2G067463	Zm00001d002011	Zm00001eb067800	ereb45	AP2-EREBP-transcription factor 45	Ethylene-responsive transcription factor ERF003	1.202584	0	0.121149	0.729533	0.139825	0.509841	0.682348	0	4.249785	5.006457	4.452571	1.593728	2.506323	1.852299	3.952023	3.24704	3.732522	2.280701	2.59555	6.031734	1.814684	0	1.343718	0	0.268548	1.080226	1.026117	0.246726	0.980245	1.348882	1.100015	0.099652	0	0	0	0.45773	0	0	0	0.548457	0.078117	0.082849	0.170399	0.280001
GRMZM2G521862	Zm00001d002012	Zm00001eb067810	mkaku42	Maize KAKU4-Like2	Protein KAKU4	53.262864	46.950563	51.474404	42.948333	52.208663	40.850412	50.941015	40.62045	36.127845	30.08685	34.288386	35.485584	51.883606	44.821822	45.697252	49.05113	59.144926	52.852706	63.427692	78.587552	34.009309	35.426287	37.794634	37.686971	40.042435	47.236017	32.9293	44.055524	35.427336	41.174685	45.543095	37.283222	39.001138	45.021244	44.763724	38.997311	43.670862	25.338837	49.683178	33.134504	37.251839	33.971814	36.489944	32.906778
GRMZM2G363066	Zm00001d002013	Zm00001eb067820	GRMZM2G363066	NA	OSJNBb0022F16.11 protein; protein	0.25838	0	0.231377	0.086572	0.098536	0.059811	0.039807	0.030107	0.066217	0.059329	0	0	0	0.245154	0	0	0.193638	0	0	0	0.028484	0.195465	0	0.116388	0	0.063574	0	0.028939	0.115728	0.17255	0.097416	0.094292	0.029076	0	0	0.108416	0	0	0	0	0.045393	0.042429	0.021726	0
GRMZM2G334734,GRMZM2G468747	Zm00001d002014	Zm00001eb067840	NA	NA	Os07g0120600 protein	0	0	0	0	0	0	0	0	0	0	0	0	0	0	0	0	0	0	0	0	0	0	0	0	0	0	0	0	0	0	0	0	0	0	0	0	0	0	0	0	0	0	0	0
GRMZM2G032682	Zm00001d002015	Zm00001eb067850	NA	NA	Os07g0120600 protein	0	0	0	0	0	0	0	0	0	0	0	0	0	0	0	0	0	0	0	0	0	0	0	0	0	0	0	0	0	0	0	0	0	0	0	0	0	0	0	0	0	0	0	0
GRMZM2G334734,GRMZM2G468747	Zm00001d002016	Zm00001eb067840	NA	NA	Os07g0120600 protein	0	0	0	0	0	0	0	0	0	0	0	0	0	0	0	0	0	0	0	0	0	0	0	0	0	0	0	0	0	0	0	0	0	0	0	0	0	0	0	0	0	0	0	0
GRMZM2G046733,GRMZM2G348539	Zm00001d002018	Zm00001eb067870,Zm00001eb067880	NA	NA	Os07g0120600 protein	0	0	0	0	0	0	0	0	0	0	0	0	0	0	0	0	0	0	0	0	0	0	0	0	0	0	0	0	0	0	0	0	0	0	0	0	0	0	0	0	0	0	0	0
GRMZM2G076212	Zm00001d002019	Zm00001eb067890	NA	NA	OSJNBb0022F16.11 protein; protein	0.147102	0	0.118556	0	0	0	0	0	0	0	0	0	0	0	0	0	0	0	0	0	0	0	0	0	0	0	0	0	0	0	0	0	0	0	0	0	0	0	0	0.081341	0.092879	0.043455	0.022252	0.123471
GRMZM2G059740	Zm00001d002020	Zm00001eb067900	GRMZM2G059740	NA	OSJNBb0022F16.11 protein; protein	0.069625	0	0	0	0	0	0	0	0	0.071979	0	0.032832	0	0.084762	0	0	0.273379	0.160931	0	0	0.034572	0	0	0	0	0	0	0	0	0	0	0	0	0	0	0	0.189199	0	0.035991	0.166325	0.318893	0.083867	0.16229	0.20354
GRMZM2G039961	Zm00001d002021	Zm00001eb067910	umc2536	NA	NA	2.080724	2.203565	3.668837	2.763129	2.725992	0.138066	1.109332	0.967913	1.688556	3.792812	2.679184	1.231562	6.337159	8.451928	3.186408	4.919186	5.905247	4.191972	6.717771	3.830957	2.0963	0.889347	1.71825	1.846492	0.581633	1.315877	0.793071	2.271951	2.520429	3.188435	2.828349	1.833817	1.920175	2.799414	0.528026	1.733885	0	0	0	0.218391	0.746381	0.444954	0.366208	0.60101
GRMZM2G040017	Zm00001d002022	Zm00001eb067920	cax2	calcium exchanger2	Vacuolar cation/proton exchanger 2	75.288118	88.805334	89.066751	80.289079	42.163764	54.317787	46.597867	60.274574	72.142108	50.4862	74.337018	63.169595	36.135381	28.21006	38.497303	38.922116	14.267103	24.108485	14.306865	12.187604	78.79969	105.352148	92.48849	85.122739	51.093008	68.138135	74.847286	71.47052	98.860543	73.365767	80.71112	78.330777	75.426311	66.901627	72.932507	72.411331	79.289935	81.041356	78.21251	40.297505	23.583854	42.835781	42.79907	48.734389
GRMZM2G386362	Zm00001d002023	Zm00001eb067940	gras35	GRAS-transcription factor 35	Scarecrow-like protein 6	0	0	0	0	0	0	0	0	0	0	0	0	0	0	0	0	0	0	0	0	0	0	0	0	0	0	0	0	0	0	0	0	0	0	0	0	0	0	0	0	0	0	0	0
GRMZM2G086489	Zm00001d002024	Zm00001eb067960	NA	NA	NADPH--cytochrome P450 reductase 2	51.609694	58.445786	61.234367	55.751662	60.881718	60.030308	64.236303	56.990359	53.388162	50.496126	55.515176	54.109858	66.9288	57.422929	62.473402	60.551243	60.955552	60.800054	56.082165	59.521138	54.712089	57.910119	53.746521	52.406355	64.861013	64.681041	61.717714	67.266755	49.765361	51.98044	51.663991	48.376628	53.43451	57.319142	60.371439	54.33432	54.999959	7.478707	58.55278	59.547475	68.344258	71.002476	69.117358	53.983185
GRMZM2G086573	Zm00001d002025	Zm00001eb067980	ereb24	AP2-EREBP-transcription factor 24	AP2-like ethylene-responsive transcription factor AIL5	1.039104	1.791809	1.716213	0.479309	2.714801	2.741038	2.486516	2.475599	4.551448	3.708052	4.174578	3.069645	6.218896	4.096554	4.731098	4.502431	5.727734	6.546207	6.762109	8.455197	1.706179	1.04119	0.586699	1.02823	2.741588	2.862175	2.461764	1.883225	1.379707	0.672822	1.634558	0.789213	2.285291	2.800246	2.524401	3.081093	3.928264	0.910481	6.028753	6.453967	9.178179	9.404961	11.124249	8.95897
GRMZM2G086577	Zm00001d002026	Zm00001eb067990,Zm00001eb068000	NA	NA	Protein kinase superfamily protein	12.879051	13.500994	12.809898	14.648997	10.687768	8.285627	8.228247	10.250636	7.645616	7.016746	7.245707	8.899616	4.315928	4.799884	5.182565	3.848839	6.204766	5.667929	5.092599	4.969526	15.024367	12.326944	16.189488	12.417921	8.46153	8.181722	9.950559	9.155148	13.589901	15.006339	15.242041	14.842756	9.339938	10.044017	9.460448	9.629994	15.760437	8.3794	11.706606	18.742389	13.624895	13.432738	11.114157	14.681277
GRMZM2G086801	Zm00001d002027	Zm00001eb068020	pco066126	NA	COP9 signalosome complex subunit 5b	373.583297	304.658344	300.656695	322.162425	306.137512	293.722573	296.716906	330.256513	309.779954	357.90663	367.014613	315.101034	305.275016	240.904503	271.532296	260.466359	255.987213	237.929868	233.318776	232.615839	356.824282	317.586178	281.244415	269.223842	307.88315	301.829377	329.02649	315.787768	296.837541	305.166382	306.16432	303.021928	278.899834	299.650837	325.687082	339.236551	357.358928	154.402562	324.707977	328.403358	265.427884	239.868671	250.267328	282.810921
GRMZM2G386525	Zm00001d002028	Zm00001eb068040	NA	NA	Protein FATTY ACID EXPORT 2 chloroplastic	63.007175	75.105234	82.614361	74.448573	76.652531	61.958857	59.41918	61.276029	67.145809	59.040705	51.531052	67.535892	71.081209	71.943896	75.916538	73.009667	81.741309	84.92268	70.488453	77.654581	68.480787	65.509342	71.208168	68.713787	65.537441	59.570982	58.621552	59.350189	59.955134	76.564037	76.392999	68.010443	70.030316	57.320148	54.07278	60.244175	76.870636	27.298119	70.388709	84.315743	95.777448	85.059245	73.899841	74.222968
GRMZM2G086920	Zm00001d002029	Zm00001eb068050	zim32	ZIM-transcription factor 32	Protein TIFY 3B	254.906472	249.033015	279.934495	262.47988	260.952735	229.491347	243.883285	230.140978	195.962764	187.238414	192.318575	197.20904	304.858384	304.773101	264.511785	278.057458	296.713639	309.50008	316.952225	307.124483	211.12184	211.282894	215.768883	216.074746	225.005597	215.484997	197.724793	192.3676	213.81285	225.387432	243.171402	235.51908	234.985501	215.400029	232.902767	214.10808	230.75002	168.263378	219.914588	250.733371	276.146886	302.245374	272.560977	266.109637
NA	Zm00001d002031	NA	NA	NA	NA	0	0	0	0	0	0	0	0	0	0	0	0	0	0	0	0	0	0	0	0	0	0	0	0	0	0	0	0	0	0	0	0	0	0	0	0	0	0	0	0	0	0	0	0
NA	Zm00001d002032	NA	NA	NA	NA	86.244314	111.532845	92.988099	105.799222	126.364267	105.141446	109.837155	130.342134	109.270646	101.039411	92.223968	89.682172	51.600653	44.860485	41.818494	52.022838	51.349555	39.625458	40.758161	70.560299	108.909251	70.761583	113.972134	75.917854	108.964589	136.017432	83.857293	100.017877	89.457876	103.85687	98.842135	104.112029	116.80581	123.331095	138.436064	117.085981	64.523907	7.370298	53.685038	51.795212	51.132191	63.782427	64.575383	49.799938
GRMZM2G033430	Zm00001d002033	Zm00001eb068100	NA	NA	NA	36.864174	36.167505	30.183451	48.991227	39.639227	31.722162	52.282182	34.395097	30.617105	40.655959	39.629823	31.709695	38.193538	21.841209	26.98165	28.094348	44.660079	30.436628	41.290584	41.950973	25.157104	27.40442	35.52721	31.70021	22.851103	33.497909	36.103795	32.332806	38.515481	43.687944	41.064747	34.749656	25.261824	33.52107	22.581247	43.98323	22.434142	23.700675	38.600465	23.600383	24.033834	47.292077	29.519279	31.281214
GRMZM2G033219	Zm00001d002034	Zm00001eb068110	NA	NA	6%2C7-dimethyl-8-ribityllumazine synthase	59.840639	61.300434	60.28679	63.020442	59.350918	54.736094	63.440482	60.778057	57.199276	59.918491	64.850515	67.517224	43.560861	41.166419	46.957179	46.33388	42.263535	49.378202	40.747712	42.815394	64.850961	67.207569	63.518621	61.589106	58.839066	59.258204	65.330063	61.267752	65.793607	58.831622	62.459319	65.382312	64.618144	64.873286	74.883255	57.226371	66.731978	43.832441	65.26313	56.529315	51.067672	53.426303	54.887423	54.634153
GRMZM2G032977	Zm00001d002035	Zm00001eb068120	pco102923	NA	Endonuclease 2	0	0	0.047882	0.09566	0	0	0	0	0.220245	0.295132	0	0	0	0	0	0	0.588505	1.475074	0.737647	0.474119	0.141879	0	0	0	0	0.052784	0	0	0	0	0	0	0	0	0	0	0	0	0	0	0	0	0.10639	0
GRMZM2G095308	Zm00001d002036	Zm00001eb068130	NA	NA	Golgin candidate 2	9.477766	10.293432	10.533769	10.444863	9.838365	10.809767	9.721201	8.977276	9.600612	9.384254	10.771387	10.307924	9.691344	7.5996	10.222384	8.857694	6.348443	9.350607	6.794734	5.624523	8.056463	9.737853	8.739763	10.172424	9.958312	10.101773	9.752736	8.775677	9.701326	8.240885	9.966029	8.441489	9.422773	9.753479	9.135426	10.2933	10.326724	3.954812	8.600443	9.814774	9.277867	9.598411	8.948062	8.540734
GRMZM2G095305	Zm00001d002037	Zm00001eb068140,Zm00001eb068150	NA	NA	NA	0	0	0	0	0	0	0	0	0	0	0	0	0	0	0	0	0	0	0	0	0	0	0	0	0	0	0	0	0	0	0	0	0	0	0	0	0.028893	0	0	0	0	0	0	0
GRMZM2G395114	Zm00001d002038	Zm00001eb068160	ast91	anti-sigma factor antagonist domain of sulfate transporter91	ast91;anti-sigma factor antagonist domain of sulfate transporter91:	0.689098	0.406655	0.617181	0.402495	0.419359	0.645803	0.323092	0.487416	0.432657	0.06894	0.12665	0.098406	0.636012	0.242691	0.979197	0.506357	1.508221	1.751064	1.209971	0.209459	0.825216	0.712637	1.095389	0.947556	0.788659	0.941002	0.885542	0.486888	0.335982	0.63402	0.68575	0.658947	0.590289	0.253238	0.469515	0.611536	0.868536	0	0.804008	0.841377	0.815143	0.57309	0.879861	0.708952
GRMZM2G095209	Zm00001d002039	Zm00001eb068170	NA	NA	Wall-associated receptor kinase-like protein 9	1.95802	1.959207	2.893092	2.490805	1.60553	0.994365	1.18209	1.517984	0.600101	0.419123	0.820103	0.491976	1.009395	0.551117	0.912484	0.767298	0.860066	0.439652	0.662059	0.553578	1.938498	1.644833	1.946283	1.572697	1.49708	1.490054	0.878301	1.326572	2.159095	1.970233	1.473759	2.164201	1.66497	1.149778	1.631038	1.572736	2.089745	1.268988	2.170835	2.244157	2.171757	1.984008	2.074856	1.666145
NA	Zm00001d002040	NA	NA	NA	NA	0	0	0	0	0	0	0	0	0	0	0	0	0	0	0	0	0	0	0	0	0	0	0	0	0	0	0	0.018449	0	0	0	0	0	0	0	0	0	0	0	0	0	0	0	0
GRMZM2G443885	Zm00001d002042	Zm00001eb068210	NA	NA	Peroxidase 52	0	0	0	0	0	0	0	0	0	0	0	0	0	0	0	0	0	0	0	0	0	0	0	0	0	0	0	0	0	0	0	0	0	0	0	0	0	0	0	0	0	0	0	0
GRMZM2G443889	Zm00001d002043	Zm00001eb068220	NA	NA	NA	0	0	0	0	0	0	0	0	0	0	0	0	0	0	0	0	0	0	0	0	0	0	0	0	0	0	0	0	0	0	0	0	0	0	0	0	0	0	0	0	0	0	0	0
NA	Zm00001d002044	NA	NA	NA	NA	0	0	0	0	0	0	0	0	0	0	0	0	0	0	0	0	0	0	0	0	0	0	0	0	0	0	0	0	0	0	0	0	0	0	0	0	0	0	0	0	0	0	0	0
GRMZM2G443903	Zm00001d002046	Zm00001eb068240,Zm00001eb068250,Zm00001eb068260	NA	NA	Alpha-N-acetylglucosaminidase	6.67197	7.302375	6.875188	6.726304	8.416992	6.737669	7.230589	7.279785	9.237095	7.835842	6.749549	6.794865	3.390463	2.486371	5.62323	2.834647	2.865285	3.854091	1.426352	4.413029	7.070248	7.096362	5.155598	7.262628	7.502803	8.130175	7.696438	6.459352	6.287379	8.106413	7.60076	7.205455	8.580207	5.516203	6.779749	7.102344	4.85658	0	6.6537	5.000294	6.836231	7.610083	5.912476	4.072427
NA	Zm00001d002047	NA	NA	NA	NA	0	0	0	0	0	0	0	0	0	0	0	0	0	0	0	0	0	0	0	0	0	0	0	0	0	0	0	0	0	0	0	0	0	0	0	0	0	0	0	0	0	0	0	0
NA	Zm00001d002048	NA	NA	NA	NA	0.31293	0.838826	0.985224	0.922149	0.8374	0.573301	0.869051	0.705291	0.362921	0.243116	0.467836	0.481159	0.369748	0.380478	0.512473	0.041319	0.621439	0.609779	0.44863	0.508102	0.545029	0.984059	0.47582	0.482093	0.173026	0.306248	0.332557	0.592869	0.644463	0.275275	0.358951	0.709868	0.840149	0.886652	0.397745	0.592253	0.457135	0	0.365487	0.721228	0.950077	0.726035	0.769685	0.520685
NA	Zm00001d002049	NA	NA	NA	NA	0	0	0	0	0	0	0	0	0	0	0	0	0	0	0	0	0	0	0	0	0	0	0	0	0	0	0	0	0	0	0	0	0	0	0	0	0	0	0	0	0	0	0	0
NA	Zm00001d002050	NA	NA	NA	NA	0	0	0	0	0	0	0	0	0	0	0	0	0	0	0	0	0	0	0	0	0	0	0	0	0	0	0	0	0	0	0	0	0	0	0	0	0	0	0	0	0	0	0	0
GRMZM2G081886	Zm00001d002051	Zm00001eb068270	NA	NA	D-3-phosphoglycerate dehydrogenase 3 chloroplastic	46.03706	45.376461	44.680033	48.920648	41.855495	37.352023	46.789823	47.351877	33.183069	34.938895	40.704744	37.706875	38.233864	38.860656	52.444488	36.272242	34.880226	38.783159	42.827766	40.73449	46.896493	46.431893	48.105535	57.422081	42.505147	46.771528	46.038129	41.029792	45.554293	40.653851	44.324654	44.537789	43.482632	41.92447	44.535405	38.484594	46.964696	6.309563	46.978051	59.542285	56.909198	47.21993	50.317391	52.245087
GRMZM2G082032	Zm00001d002052	Zm00001eb068280	cl2945_1	NA	Probable isoaspartyl peptidase/L-asparaginase 2	40.699014	25.946626	15.061416	22.134223	10.683372	7.376443	13.858783	11.883195	15.689769	11.517614	17.13853	10.620962	13.814419	8.804705	16.042926	11.602397	26.673704	26.082788	31.282684	34.94458	26.928408	14.836635	19.015015	17.367987	7.197844	14.550134	11.206839	8.844725	29.496456	34.966605	22.3276	14.923726	15.484025	14.433668	8.537503	12.590056	11.859105	19.952805	14.87899	22.203052	15.508269	10.143529	15.55584	13.764193
GRMZM2G082097	Zm00001d002053	Zm00001eb068290	cl34175_1	NA	Small RNA degrading nuclease 3	10.887939	13.534348	11.839817	10.562345	11.515687	12.201479	11.05989	14.669334	11.435205	11.858196	13.862967	13.724215	10.816311	9.09538	13.050829	10.366747	7.700695	8.718091	8.008105	7.624645	15.043921	16.541726	12.612927	14.003792	10.647892	13.041313	13.889264	12.180527	12.912154	12.207966	13.932741	12.492642	11.263102	13.314101	15.480844	12.412741	14.33365	4.241896	14.256625	14.343837	14.850135	12.566387	13.462149	13.177207
GRMZM2G177145	Zm00001d002054	Zm00001eb068300	pet3	photosynthetic electron transport3	pet3;photosynthetic electron transport3: This gene creates a product required for cytochrome b6f accumulation. Mu tagging and cloning finds this loci to be gene model GRMZM2G177145, which has sequence similarity to CCB4 ortholog (heme assembly), Barkan, 2011Ortholog of CCB4. Required for cyt b6 assembly. (A. Barkan, 2015)lacks cytochrome bf polypeptides; allelic to hcf6	2.914885	2.141715	3.617495	3.102387	2.761538	3.176888	3.409617	2.574495	1.85735	2.490936	2.743368	2.192014	1.668174	0.718227	1.782929	1.628513	1.089893	2.09269	1.843224	0.71717	2.856046	2.638068	2.77542	1.969756	2.982352	2.671941	2.460368	1.40912	2.175191	1.442762	1.435963	2.327397	2.323188	2.760853	3.147804	1.876755	2.022915	0.864912	2.578326	3.004492	1.423643	2.254254	2.658173	1.962735
GRMZM2G334514	Zm00001d002055	Zm00001eb068310	NA	NA	Ripening-related protein 3	0	0	0	0	0	0	0	0	0	0	0	0	0	0	0	0	0	0	0	0	0	0	0	0	0	0	0	0	0	0	0	0	0	0	0	0	0	0	0	0	0	0	0	0
GRMZM2G032209	Zm00001d002056	Zm00001eb068330	cl12596_1a	NA	CDT1-like protein a chloroplastic	16.772041	17.834916	16.091916	13.455979	16.846213	17.212903	19.107044	18.256337	15.639547	17.032965	16.298489	15.279714	17.056318	18.138509	19.513524	16.813836	13.040939	11.780059	11.855273	10.354855	18.386244	17.726928	17.455861	17.20127	21.666164	17.449062	17.566636	19.924624	16.066325	18.145598	19.495588	15.972314	19.557185	17.656113	20.724881	17.604087	16.671839	1.626768	16.455682	20.196017	22.593588	19.787568	19.853168	17.874657
AC206980.3_FG007	Zm00001d002057	Zm00001eb068320	NA	NA	Ripening-related protein 3	1.806506	1.823775	0.957842	2.015345	1.430889	2.808732	2.279357	1.811293	2.227411	2.370327	3.602677	4.135546	1.568525	1.021517	1.290134	0.674078	1.760525	1.392769	2.468488	0.563738	1.524596	1.081915	1.349944	2.217417	1.903688	2.127458	0.926065	2.621483	2.608441	0.772019	2.059866	0.628777	1.978225	2.400525	2.309355	1.083336	1.043354	13.439963	1.875678	1.537487	2.986562	2.335079	3.015492	2.410509
GRMZM2G032022	Zm00001d002058	Zm00001eb068340	NA	NA	NA	14.759482	13.466443	14.403556	16.577882	12.127986	12.276128	14.138136	12.934404	12.29183	10.296655	10.58426	12.690501	21.378219	17.475568	19.374048	20.887951	17.086263	19.878799	19.342924	20.535978	11.692574	13.667526	13.534383	13.202561	13.988201	14.007722	13.060631	15.198434	12.807833	14.235678	14.032371	13.447428	11.93608	13.422478	13.708713	12.571152	13.580893	4.318459	13.162871	17.370828	19.081742	17.605784	14.774163	16.154184
NA	Zm00001d002062	NA	NA	NA	NA	0	0	0	0	0	0	0	0	0	0	0	0	0	0	0	0	0	0	0	0	0	0	0	0	0	0	0	0	0	0	0	0	0	0	0	0	0	0	0	0	0	0	0	0
GRMZM2G160523	Zm00001d002063	Zm00001eb068370,Zm00001eb068380	NA	NA	UDP-glycosyltransferase 89B1	20.040377	20.676195	19.443335	17.956402	16.196073	9.170828	8.033438	11.873319	3.924005	4.741717	3.844582	5.816333	5.87562	4.763421	4.67841	4.102503	4.219735	3.122605	4.054623	4.180463	18.770101	19.180794	21.528667	21.211017	8.931098	8.984507	8.614421	7.382649	19.339922	17.31649	17.020629	23.173302	14.623685	13.102215	10.716436	8.175612	19.041791	5.332057	15.654451	32.673965	21.04005	16.210901	11.465485	24.987457
GRMZM2G160585	Zm00001d002064	Zm00001eb068390	pglcat7	glycosyltransferase	Glycosyltransferase	0.237556	0.118892	1.302965	0.663192	0.090557	0.219862	0.32919	0.332062	0.152115	0.409025	0.267075	0.074651	0.250138	0.032224	0.059869	0.332913	0.865966	0.581695	1.027114	0.449577	0.530842	0.059898	0.106607	0.240762	0.377526	0.175284	0.319931	0.398907	0.186143	0.502134	0.089538	0.043335	0.293783	0.123141	0.106139	0.174401	0.401109	0	0.027271	0.409325	0.167862	0.273573	0.14007	0.577622
GRMZM2G166281	Zm00001d002065	Zm00001eb068400	mir3	maize insect resistance3	mir3;maize insect resistance3: apoplastic; pest defense protease	157.0954	182.262398	178.716212	129.893938	245.69423	178.545626	178.320437	159.70526	151.438713	127.263157	161.819001	152.660434	183.487311	163.919207	146.328441	176.83603	171.44054	191.659653	191.515448	192.331195	161.882583	165.687906	132.316011	161.875259	129.308335	138.165012	129.883157	131.530594	155.18224	105.202247	153.522663	156.528629	175.277131	162.838298	158.966234	193.596956	167.600987	18.135663	180.233743	234.180967	251.676488	261.562603	208.187539	218.885334
GRMZM2G096546	Zm00001d002066	Zm00001eb068410	irx15	irregular xylem ortholog15	Protein IRX15-LIKE	8.161345	6.406594	7.69152	6.660411	6.741693	6.406998	4.874294	6.05469	5.449054	5.011566	5.964789	6.025976	8.437196	7.434919	6.844762	6.272076	7.36689	11.728844	10.18291	5.216048	5.961141	7.384944	6.494944	7.185909	6.871311	6.609715	5.197926	5.390549	6.446907	7.507497	9.264573	7.972812	5.942465	6.363581	5.646227	7.545782	7.541811	1.980578	7.734732	9.374773	9.710141	9.192663	7.927132	10.275187
GRMZM2G096577,GRMZM5G810191	Zm00001d002067	Zm00001eb068420,Zm00001eb068430	NA	NA	Protein IRX15-LIKE	0.165754	0	0	0	0	0.641511	0	0	0	0.185555	0	0	0	0	0	0.307111	0.561625	0	0	0	0	0	0	0	0	0	0	0	0	0	0	0	0	0	0	0	0	1.532701	0	0	0	0	0	0
GRMZM2G055844	Zm00001d002068	Zm00001eb068440	cl5953_1	NA	Probable inactive receptor kinase	23.890715	25.49165	22.122626	23.088458	19.021004	16.150629	17.32358	17.851204	17.975776	17.313272	16.451856	16.377647	22.867927	22.403414	22.441885	21.672549	26.946089	25.354285	28.164825	28.135159	21.374008	19.747127	19.407634	19.557824	15.650744	17.29341	18.05247	16.486665	23.54078	22.047698	20.522725	20.687645	19.706055	19.507861	19.330036	17.682585	19.001033	3.773665	17.749435	26.193569	26.804878	21.250684	24.118512	23.23524
GRMZM2G055752	Zm00001d002069	Zm00001eb068460	NA	NA	DNA topoisomerase 2	200.102992	153.761286	157.434745	152.962183	122.532586	105.937093	96.549874	75.670675	70.513839	50.205885	63.893575	63.989609	34.686909	82.112043	71.813983	54.014845	59.521557	37.87898	31.84552	66.1933	131.842643	129.896394	153.91901	114.653069	71.292248	61.021029	75.119996	65.582028	132.099112	169.650839	140.561246	144.620618	106.084629	68.28745	70.861544	82.28703	110.452933	92.080652	136.311315	365.106936	221.330339	213.200248	171.681009	249.945264
GRMZM2G400961	Zm00001d002071	Zm00001eb068470	NA	NA	DNA topoisomerase 2	3.726344	3.331456	5.426557	9.084464	0.861741	3.881941	5.225828	6.22382	15.561404	3.05655	11.480352	10.177386	19.011068	18.093997	8.991176	14.175769	12.458943	10.100057	7.420995	0	5.190088	4.26207	4.480132	13.136854	1.649315	1.658269	6.301813	7.667029	6.761114	10.757298	5.794619	6.740059	7.411266	3.474583	4.521222	1.434121	9.704024	69.169239	6.008714	0.714422	9.682042	8.377235	4.790297	1.81691
GRMZM2G400965	Zm00001d002072	Zm00001eb068480	NA	NA	NA	0.964019	0	1.633738	0	0	1.385285	0.467115	0	0	0.336381	0	1.523824	0	0.7429	0.307369	0.916751	3.326426	0	1.458709	0	0	0	0	0	0	0	0	0	0	0	0	1.347599	0	0	0	0.619944	0	0	0	0	0.799585	2.245137	0	0
GRMZM2G474039	Zm00001d002074	Zm00001eb068510	NA	NA	NA	0.469872	0	4.835198	0	2.76933	0	0	0	1.69488	0	0.494088	0	0.406658	1.640119	1.804259	0.450487	0	1.019538	0.860841	0	0	0	0	0	0	0	0	0	0	0	1.079674	0	0	0.884259	0	0.455482	0	0	0	0.967811	0	2.102775	0	0
GRMZM2G174784	Zm00001d002075	Zm00001eb068520	ereb197	AP2-EREBP-transcription factor 197	Floral homeotic protein APETALA 2	2.235603	2.68578	3.833087	3.951562	1.441785	1.408703	1.517223	1.531384	4.677257	4.700842	3.774918	3.039128	2.675209	1.550923	2.596834	3.013186	2.392657	4.047758	2.876241	1.552282	2.407412	2.072754	1.562281	2.023573	1.772371	1.996945	1.562804	1.190004	1.817936	2.494196	2.259096	1.728434	2.300994	1.46389	1.252749	1.764511	1.21234	0.101654	1.110052	1.241509	1.348705	2.380619	2.355414	1.690215
GRMZM2G174917	Zm00001d002079	Zm00001eb068530	ereb47	AP2-EREBP-transcription factor 47	Dehydration responsive element binding protein	5.846193	10.050739	6.561714	6.481928	10.256777	13.786277	13.535802	12.189592	20.441666	17.433788	19.591796	17.115411	19.869312	16.688357	22.340406	26.213812	22.173201	27.288782	25.497974	20.803425	6.18034	6.422638	5.795797	7.782307	15.15246	18.64491	16.569087	9.821561	5.974663	7.558895	5.96734	7.247563	11.08088	14.232786	12.272345	14.030882	7.023965	3.635074	9.235231	11.933944	17.722086	15.488367	23.66442	15.203382
GRMZM2G174926	Zm00001d002080	Zm00001eb068540	NA	NA	E3 ubiquitin-protein ligase MBR2	48.52568	62.720286	63.576266	54.996116	50.870816	49.626581	52.828545	54.077348	46.406506	46.128486	44.413102	46.304411	46.064771	55.320193	51.561087	54.047934	37.497683	41.855452	40.933083	42.704763	60.278399	61.969887	60.93001	59.735586	41.815302	44.90069	52.603911	41.873543	57.946564	53.101122	58.929917	59.705376	52.574748	51.460958	51.207489	51.712239	56.274314	12.666736	57.648205	69.837881	66.461142	51.342025	52.861489	52.098241
NA	Zm00001d002081	NA	NA	NA	NA	0	0	0	0.228632	0	0	0	0	0	0	0	0	0	0	0	0	0	0	0	0	0	0	0	0.227815	0	0	0	0	0	0	0	0	0	0	0	0	0	0	0	0	0	0	0	0
GRMZM2G000093	Zm00001d002082	Zm00001eb068550	si486073d01	NA	Crossover junction endonuclease EME1B	26.951482	27.111249	28.229885	22.201616	27.491212	39.872206	27.625791	22.510731	33.704017	21.835617	37.034538	32.143487	18.634464	25.32279	36.689261	25.676257	28.790368	24.805812	26.005535	28.045086	29.391511	30.676717	25.852547	20.617084	28.191708	29.965476	30.797027	19.78599	26.932466	28.605392	28.544516	21.447068	28.318996	24.685407	27.975685	33.429403	25.67641	36.762321	30.451835	23.375195	34.279394	30.165501	21.643217	18.555885
GRMZM2G114008	Zm00001d002083	Zm00001eb068560	NA	NA	NA	12.387469	12.531452	12.613907	14.774359	8.406998	6.74608	7.595518	8.824435	5.688455	7.218042	4.981272	7.398829	8.023148	7.500985	6.481739	11.081662	7.437395	6.793877	7.85053	5.521858	17.106461	11.339319	14.166718	11.404141	6.228587	7.831715	8.869203	8.025386	9.01906	11.085383	8.446886	9.990799	6.818814	8.57183	7.569827	4.947343	8.779018	8.500471	8.257259	16.203586	12.373162	14.689311	12.80475	13.967427
GRMZM2G066169	Zm00001d002084	Zm00001eb068570	NA	NA	zinc finger (ubiquitin-hydrolase) domain-containing protein	36.960017	34.446063	39.755874	41.426316	50.668348	40.635239	41.046747	45.868606	29.712855	47.236305	35.303112	38.840319	9.707002	7.975889	17.712061	15.933635	7.618872	20.649404	17.75197	27.643465	31.00273	39.239216	41.030712	43.529355	38.896366	32.695851	41.845935	43.719314	36.84479	32.707461	39.140498	37.483357	39.320767	34.199342	24.524688	33.408921	48.398038	23.109699	40.932587	18.174539	18.117463	34.155264	30.649188	23.014149
GRMZM2G023163	Zm00001d002085	Zm00001eb068580	pco095943(114)	NA	Glycerol kinase	10.491136	9.657879	12.164395	10.165329	14.348121	13.774023	11.629002	11.360446	11.243644	13.900486	12.319303	12.645621	16.753086	19.22712	17.071004	15.271504	15.726665	18.351569	18.267029	19.564073	10.223994	10.479247	9.258042	9.562407	10.905566	11.360078	12.685783	13.084581	7.817106	7.612642	9.345664	9.311979	10.977488	9.13065	11.315427	11.891029	10.73525	4.470614	10.313088	11.387765	15.708828	14.4452	13.316678	9.590755
GRMZM2G023239	Zm00001d002086	Zm00001eb068590	NA	NA	Ubiquitin carboxyl-terminal hydrolase 22	8.877051	8.997243	7.807371	7.320632	8.048133	8.184785	7.129037	8.454816	7.50586	6.214518	4.679366	5.577591	5.568609	5.270117	5.244369	5.732421	5.596348	6.016694	5.254738	6.058319	7.878571	7.329552	8.512778	7.568379	5.641634	7.233411	6.804351	5.630905	7.274146	7.950932	7.482388	8.273134	8.126388	7.172982	7.806045	6.513489	7.573931	0.857637	7.441814	7.410846	8.203935	6.560359	7.206491	8.45191
GRMZM5G882708	Zm00001d002087	Zm00001eb068600	cl34132_1a	NA	EamA-like transporter family	12.377784	11.907759	13.979585	13.245584	10.447757	8.836162	10.381939	6.591554	6.764224	6.235598	8.720537	5.750097	4.94625	3.559916	4.828627	3.407543	5.260729	5.989554	4.930827	4.871818	9.677713	11.642902	12.274218	11.630193	7.532243	6.663139	5.787622	6.336649	10.431528	11.353713	8.195192	15.75955	8.136188	7.761176	8.032337	5.962914	13.225424	3.273857	9.94535	11.568166	6.158472	9.44192	6.684684	10.120844
GRMZM2G023921	Zm00001d002088	Zm00001eb068610	vq13	VQ motif-transcription factor13	DNA-binding WRKY	90.693115	76.639481	79.484814	91.124628	41.884706	23.423256	22.928432	24.371362	18.511636	13.007167	19.742912	22.386411	37.51915	32.124425	26.880017	26.625585	57.764118	49.62591	58.491376	47.458922	83.333298	67.300074	92.697312	89.735884	18.803209	19.218967	21.251795	20.525048	70.385576	87.247976	71.483847	87.186196	36.564266	42.999136	27.747861	38.010051	82.120949	32.967877	60.16898	108.066342	33.148207	41.363433	33.563771	50.424839
GRMZM2G071310,GRMZM5G892758	Zm00001d002089	Zm00001eb068620	NA	NA	Tetratricopeptide repeat (TPR)-like superfamily protein	8.343558	9.757998	8.924864	8.633063	7.863206	7.898014	7.418761	6.812213	8.166134	8.991754	8.029447	8.304165	9.772686	14.866349	12.155935	10.325319	17.703829	10.052625	14.827991	12.108809	8.523327	9.344429	10.257913	9.275537	10.851364	8.284596	9.980606	9.747419	7.898366	6.243315	9.953809	6.568084	9.207389	8.388607	6.607151	7.342698	12.678539	0.529625	8.483163	11.162862	12.068995	10.537782	12.053701	10.934457
GRMZM2G071163	Zm00001d002090	Zm00001eb068630	NA	NA	Synaptotagmin-5	11.890894	12.769862	11.545045	10.941985	10.695696	14.427051	12.708593	11.950738	12.330541	11.609782	11.32425	11.741984	9.966008	9.780053	14.735489	11.740414	9.776242	8.887642	7.850059	5.935844	12.751923	12.488045	11.269713	11.276413	10.850569	10.8723	11.724371	11.392243	11.771339	10.968749	12.01738	11.730756	11.346192	13.686892	11.17799	11.346529	11.220269	20.039867	12.582404	12.904453	14.310829	12.701572	13.524733	10.635123
GRMZM2G071119	Zm00001d002091	Zm00001eb068640	GRMZM2G071119	NA	Putative chloride channel-like protein CLC-g	5.953679	7.272839	8.391794	7.303896	8.249344	8.027963	8.783381	8.691518	6.830711	7.825518	7.949924	7.480887	9.871394	8.519118	9.539559	8.458443	7.441485	7.790135	7.984932	6.464224	7.521641	7.4093	6.398144	5.984342	9.406726	8.86214	8.111363	8.523782	6.483889	7.909841	6.760564	5.8898	7.159698	8.101975	7.287518	7.746703	6.431594	0.280525	7.607376	6.843366	8.340802	8.294442	9.113119	7.026992
GRMZM2G372102	Zm00001d002093	Zm00001eb068650	NA	NA	36.4 kDa proline-rich protein	0.187597	0	0.378568	0.761903	0	0	0	0	0	0	0.194875	0	0	0.437834	0	0	0.166078	0	0.176872	0	3.428527	0.857535	0	0	0.845269	0	0	0	0.384881	0	0	0	0	0	0	0	0	14.272384	0	0.66781	0	0	0	1.111974
GRMZM2G372074	Zm00001d002094	Zm00001eb068660	gpm470	NA	Bifunctional inhibitor/lipid-transfer protein/seed storage 2S albumin superfamily protein	12.140445	14.365254	11.460597	15.414269	2.84501	1.877446	5.254768	2.781528	4.86143	5.463561	12.931541	5.295686	8.600083	1.118435	11.152048	5.964536	9.488079	9.222251	7.345135	9.077272	34.241557	3.862636	8.690155	4.045758	3.394293	4.457213	2.685313	1.38447	7.754728	20.210694	10.442629	1.6827	4.222228	4.444692	2.231794	5.235126	0.744146	0	3.083189	9.397003	4.855096	10.385628	13.287113	13.297962
GRMZM2G070881	Zm00001d002095	Zm00001eb068670	AY109603	NA	ubiquitin-associated (UBA)/TS-N domain-containing protein	6.612871	7.75915	7.46464	7.563939	8.031697	6.503751	7.4672	7.59399	5.845147	7.095278	6.864662	7.058377	6.533424	6.287513	5.93474	5.462868	6.001533	6.67235	4.463584	5.995054	7.164153	7.772286	6.774904	6.13654	9.150563	7.047204	7.529269	7.495631	7.438253	7.010788	7.876304	6.176411	6.593197	6.391652	7.283792	6.257165	8.120568	2.376597	8.94746	8.181794	8.861904	9.41293	8.847789	8.263989
GRMZM2G361388	Zm00001d002096	Zm00001eb068680	NA	NA	Sterile alpha motif (SAM) domain-containing protein	0.583874	0.282256	10.335276	0.252375	0.481779	0.175617	0.23458	0.881352	1.461596	1.038804	0.255732	1.182384	0.230597	1.099329	0.614178	2.209811	0.388741	0.472189	0.336008	2.312771	0.584124	0.094866	0.253574	0.084569	0.833483	0.372601	0.608762	0	0.253913	0.168944	0.664847	0.068873	0.172735	0.077973	0	0.553824	0.730923	1.8814	1.730745	0.665134	2.217394	3.011382	3.334237	2.402698
GRMZM5G846550	Zm00001d002097	Zm00001eb068700	NA	NA	NA	0.539435	0	0	0	1.592273	2.03257	1.17336	2.032209	1.947595	0	0	1.280226	0	0	0	0.257441	0	0.870768	0.987469	0	0	0.309452	0	0.818819	1.834385	2.758457	0.330584	2.540608	0	0	0	0	0	0	1.102516	0.518594	0.602903	0	1.687741	0.98993	0.562285	0	0.1785	3.085429
GRMZM2G023071	Zm00001d002098	Zm00001eb068720	emp12	empty pericarp12	Pentatricopeptide repeat-containing protein mitochondrial	1.922127	3.566879	2.645512	2.203958	2.817719	3.270222	2.701562	2.582985	1.71654	2.181618	2.520426	2.348109	3.590547	4.692187	2.754028	3.498586	3.577345	2.699695	2.191185	3.851084	2.953902	2.611036	3.471741	2.030393	4.408746	3.266377	2.723671	2.727981	1.963913	2.304335	3.030821	2.289198	2.164623	3.031291	2.776179	3.52661	4.643451	0.841267	3.608394	4.591145	4.490625	5.168071	4.492314	3.438583
GRMZM2G023037	Zm00001d002099	Zm00001eb068710	si660042c08	NA	Cyclic nucleotide-gated ion channel 9	14.587936	14.396626	17.629906	16.277537	17.052204	15.082413	13.025879	13.917677	16.043814	14.068313	15.677734	16.912477	12.748682	11.491991	11.509961	10.98058	14.57319	12.278609	11.996521	10.026275	13.760682	11.507851	12.174908	12.427231	10.886519	14.60611	12.763002	12.376237	13.413193	13.68818	13.701797	13.394079	11.446939	13.416265	12.125678	14.740924	11.393599	2.504191	10.402111	13.719104	15.832679	15.216565	15.515224	11.562102
GRMZM2G022836	Zm00001d002100	Zm00001eb068730,Zm00001eb068750	NA	NA	OSJNBa0033G05.6 protein; OSJNBa0063C18.20 protein; protein	0.983599	0.44355	1.585379	1.258236	0.679617	1.100786	1.285181	2.164883	1.373144	0.747566	0.617602	0.990804	0.121897	0.632172	0.209459	1.042628	0.308876	0.224398	0.736142	0.06517	0.06559	0.819753	0.33188	0.265906	0.798592	0.32403	1.195164	0.33293	1.128753	0.99264	0.521567	1.225652	0.741549	0.763817	0.529443	0.558964	1.377557	0.128967	2.174247	1.630657	2.171299	0.8471	0.62762	1.492052
NA	Zm00001d002101	NA	NA	NA	NA	1.105061	0.313147	0	1.113506	0.326348	0.29751	1.202293	0.797256	0.665491	0.578464	2.823807	0	0.239609	1.916973	0	0.406744	0	0	1.515233	0	1.694772	0.317143	0.282313	1.397915	0	0.490843	1.016118	0	0.569927	2.012717	0	1.000526	0.910739	0.91626	0	0.53149	1.164059	1.999775	0.288139	3.143853	1.78001	1.590635	0.913004	0.986023
GRMZM2G022563	Zm00001d002103	Zm00001eb068760	NA	NA	3-oxoacyl-[acyl-carrier-protein] synthase III chloroplastic	36.092143	34.321181	37.584654	31.148569	29.221931	27.081649	34.570781	33.268929	23.358097	21.927666	20.734817	30.918946	22.883605	37.058067	32.050139	29.460524	24.586278	20.949915	21.994801	32.247333	22.772367	34.074635	29.400774	31.369553	42.754658	30.147781	42.537546	28.905623	29.867282	26.740091	28.477968	29.472433	21.98791	28.545294	32.691123	29.062966	42.943365	0	23.730285	26.839703	27.93718	23.628836	28.605022	29.282999
GRMZM2G022192	Zm00001d002104	Zm00001eb068770	ami4	amidase4	Glutamyl-tRNA(Gln) amidotransferase subunit A%2C chloroplastic/mitochondrial	15.173182	16.437666	15.750111	14.012524	15.270456	15.678143	13.048797	15.568144	15.549329	14.606538	15.24387	15.017411	13.523803	13.339727	14.193921	14.137792	13.51464	13.922068	14.6006	13.325336	15.811103	16.911827	17.626165	16.584518	16.467324	15.459678	16.966567	15.81087	16.09571	15.980645	14.512349	17.787943	17.826989	15.45214	16.794814	15.527808	14.060394	1.471735	13.871652	18.616628	18.502185	15.53242	17.070926	17.200686
GRMZM2G021635	Zm00001d002105	Zm00001eb068780	pco119647	NA	V-type proton ATPase subunit D	55.865779	69.760262	57.087137	59.249191	59.593103	59.427836	58.809656	56.123082	74.598245	68.628749	79.712506	81.061075	68.965243	85.750249	80.191407	86.332164	84.140815	73.729446	85.928518	85.45847	66.790119	66.371407	64.015201	58.580575	57.070903	66.016943	64.849655	59.298173	61.66636	68.609806	55.084295	60.719068	66.824128	69.98682	62.237579	64.8335	53.62927	4.139553	49.874992	67.553367	60.822736	57.139591	61.459012	64.051049
NA	Zm00001d002106	NA	NA	NA	NA	0	0	0	0	0	0	0	0	0	0	0	0	0	0	0	0	0	0	0	0	0	0	0	0	0	0	0	0	0	0	0	0	0	0	0	0	0	0	0	0	0	0	0	0
NA	Zm00001d002108	NA	NA	NA	NA	0	0	0	0	0	0	0	0.114513	0	0	0	0	0	0	0	0	0	0	0	0	0	0	0	0	0	0	0	0	0	0	0	0	0	0	0	0	0.356266	0	0	0	0	0	0.077297	0
GRMZM5G806157	Zm00001d002109	Zm00001eb068820	NA	NA	NA	0	0	0	0	0	0	0	0	0	0	0	0	0	0	0	0	0	0	0	0	0	0	0	0	0	0	0	0	0.772871	1.184169	0.386046	0.078597	0.395645	0.177817	0	0.462268	0	0	0	0	0	0	0	0
NA	Zm00001d002110	NA	NA	NA	NA	0	0	0	0	0	0	0	0	0	0	0	0	0	0	0	0	0	0	0	0	0.550172	0	0	0	0	0	0	0	0	0	0	0	0	0	0	0	0	0	0	0.634651	0.914042	0	0	0.400947
NA	Zm00001d002111	NA	NA	NA	NA	5.07349	5.893834	6.27372	5.921065	4.314801	6.021623	4.571872	4.386095	5.496281	7.73343	8.760385	5.923704	6.009071	2.542709	4.110785	4.986345	2.249462	2.966624	3.008031	3.496535	4.664776	3.379516	5.13185	4.892902	5.384921	6.353567	5.222427	4.866121	4.294521	4.916421	6.1299	4.231079	4.570757	4.880295	5.687749	5.802411	0.540581	1.826114	0.511131	0.710947	0.220343	0.324755	0.206764	0
NA	Zm00001d002112	NA	NA	NA	NA	13.170527	12.731304	19.36238	17.285518	14.155416	17.591059	19.228309	11.109152	8.875788	9.833364	12.468882	19.740951	8.848937	1.955834	7.83402	7.098716	10.609816	11.877485	18.063902	11.508525	11.453815	13.647222	15.9234	7.855284	20.152284	22.483477	14.522193	12.609705	12.902665	7.18737	8.911812	13.524605	12.997055	9.327291	13.029871	12.159202	6.980589	0	5.270128	0	3.277346	10.06039	8.672742	12.953835
NA	Zm00001d002113	NA	NA	NA	NA	59.255785	57.405387	46.57652	62.208161	67.297344	58.515017	51.167649	49.649232	55.842823	51.982182	50.160808	53.752755	12.155869	13.279621	13.411325	12.181137	19.496885	16.58163	14.811926	27.555708	50.496597	53.330387	43.141865	42.415867	58.177591	50.713957	52.379509	50.564333	43.668169	47.346543	46.456486	47.827654	55.928359	47.059239	65.31612	53.643461	0.372073	0	0	0	0	0.883509	0.83949	0
GRMZM5G824964	Zm00001d002115	Zm00001eb068860	IDP3972	NA	Microtubule-associated protein RP/EB family member 1B	50.522514	52.891516	41.680714	43.697861	49.883167	48.089088	48.813935	49.377996	41.366797	47.341981	49.848421	44.433289	30.766062	29.305953	43.172186	36.659571	35.684547	35.739195	34.053229	24.405664	52.192489	49.533529	53.281625	42.693687	48.481167	49.829693	52.158531	50.634107	45.703109	48.204932	44.382921	41.696589	47.50534	48.465964	45.637434	45.822432	50.817244	91.35432	59.319308	48.497301	53.388456	55.49938	58.798802	49.612877
NA	Zm00001d002116	NA	NA	NA	NA	0	0	0	0	0	0	0	0	0	0	0	0	0	0	0	0	0	0	0	0	0	0	0	0	0	0	0	0	0	0	0	0	0	0	0	0.062107	0	0	0	0	0	0	0	0
NA	Zm00001d002117	NA	NA	NA	NA	0	0	0	0	0	0	0	0	0	0	0	0	0	0	0	0	0	0	0	0	0	0	0	0	0	0	0	0	0	0	0	0	0	0	0	0	0	0	0	0	0	0	0	0
GRMZM2G072850	Zm00001d002119	Zm00001eb068880	mrpa23	multidrug resistance associated protein23	ABC transporter B family member 19	34.648571	40.165049	39.827422	36.066712	43.890719	38.27373	39.29857	33.717359	37.719975	34.71911	34.864353	36.494842	45.221591	56.163158	45.759245	49.571864	43.663584	35.423329	40.531982	44.746393	40.871129	35.798529	35.082831	33.205019	38.080561	38.087992	36.474766	35.35647	38.009906	37.074319	39.924426	32.032374	38.756576	40.376348	40.52514	39.918884	21.952021	18.370193	20.779523	24.017229	33.216891	29.610595	27.109265	21.595933
NA	Zm00001d002120	NA	NA	NA	NA	0	0	0	0	0	0	0	0	0	0	0	0	0	0	0	0	0	0	0	0	0	0	0	0	0	0	0	0	0	0	0	0	0	0	0	0	0	0	0	0	0	0	0	0
GRMZM2G072820	Zm00001d002121	Zm00001eb068900	ili1	increased leaf inclination1	Transcription factor PRE3	0	0	0	0	0	0	0	0	0	0	0	0	0	0	0	0	0	0	0	0	0	0	0	0	0	0	0	0	0	0	0	0	0	0	0	0	0	0	0	0	0	0	0	0
GRMZM2G072264	Zm00001d002122	Zm00001eb068910	TIDP3539	NA	RNA-binding (RRM/RBD/RNP motifs) family protein	12.417969	15.16084	21.43084	12.059636	13.961696	13.938669	12.534964	9.444073	12.095853	14.985322	16.252894	12.952762	21.939363	19.105686	15.756018	20.328839	16.891772	22.703087	19.396552	13.291086	10.738032	10.842477	14.868245	17.188834	11.316106	11.851822	13.927771	16.375327	11.434842	16.683139	9.498147	13.850049	11.556754	10.20885	11.775743	14.761695	23.885952	58.150814	18.739764	21.239195	28.369471	25.181482	22.106414	27.409376
AC199343.3_FG013	Zm00001d002123	Zm00001eb068930	NA	NA	Glutaredoxin family protein	0	0	0	0	0	0	0	0	0	0	0	0	0	0	0	0	0	0	0	0	0	0	0	0	0	0	0	0	0	0	0	0	0	0	0	0	0	0	0	0	0	0	0	0
GRMZM2G352359	Zm00001d002124	Zm00001eb068950	pme9	pectin methylesterase9	Probable pectinesterase/pectinesterase inhibitor 61	0	0	0	0	0.20445	0.079774	0.035388	0.026776	0.11774	0.026386	0.232575	0.216717	0.048434	0	0.139856	0.134301	0.098642	0.059277	0.2957	0	0	0	0	0	0	0	0	0.128655	0	0.051141	0	0	0	0.071498	0.154057	0.144651	0	0	0	0	0	0	0	0
GRMZM2G054225	Zm00001d002125	Zm00001eb068960	nrpd2/e2	nuclear RNA polymerase D2/E2	nrpd2/e2;nuclear RNA polymerase D2/E2: This gene was found by both the Chandler Lab (as mop2) and the Hollick lab (as rmr7).	64.389113	67.906603	72.356574	74.209934	68.116183	62.975664	66.7133	62.151188	50.944279	52.970168	48.212187	52.660145	52.937604	68.668456	64.176725	54.997077	57.01259	53.23151	50.59705	54.535473	63.286896	62.855629	61.394851	62.402381	58.197563	54.634578	54.141321	60.64666	54.009144	53.991623	60.618056	59.599175	56.590633	57.108439	58.871288	60.046394	44.717228	15.374989	42.788101	51.653269	59.776958	50.412216	48.056881	44.648166
AC191113.2_FG002	Zm00001d002126	Zm00001eb068980	pco144444	NA	loricrin-related	13.32072	14.694103	18.871924	13.766832	16.757204	14.748756	16.813986	16.121234	14.142623	13.490801	12.846133	14.210374	16.705861	13.60641	15.066612	12.90777	13.646768	11.982786	13.334463	12.262956	12.61163	11.763357	12.579605	13.27864	16.01305	21.053024	15.445437	16.781274	10.9749	11.469507	11.675404	14.001721	14.439115	16.612825	14.774683	16.655657	14.381543	2.958613	14.064749	16.723882	21.065116	19.527863	18.131977	18.169546
GRMZM5G866678	Zm00001d002127	Zm00001eb068990	NA	NA	Tetratricopeptide repeat (TPR)-like superfamily protein	0.24536	0.069144	0	0	0.211757	0	0.085782	0.129742	0.213874	0.190763	0.374704	0	0	0	0	0	0	0.210286	0	0	0.122324	0	0	0	0	0.136538	0	0	0.062079	0.061853	0.069665	0.05056	0.062954	0.458455	0.123765	0.233342	0.06696	0	0.254162	0.316592	0.316425	0	0.045515	0.1501
GRMZM2G004590	Zm00001d002128	Zm00001eb069000	NA	NA	Shikimate kinase 1 chloroplastic	21.788566	13.358075	7.368576	13.262924	23.156565	30.276069	26.491039	23.723394	35.57931	57.735004	42.557018	40.945598	11.626087	8.455066	16.016711	12.578388	9.940154	16.607168	10.215314	7.02954	19.457051	18.04057	16.122758	11.445824	26.951587	28.25418	14.132474	30.333632	15.314551	13.254716	22.655061	12.714144	16.756042	19.351765	23.183837	20.522242	12.585264	33.73336	10.64008	8.447548	7.649377	10.316866	8.563624	4.616726
GRMZM2G305007	Zm00001d002129	Zm00001eb069010	BE640649	NA	Protein kinase superfamily protein	3.872019	5.237923	6.488693	4.550227	6.512797	5.315412	4.317207	3.945981	6.861145	7.196736	6.820529	7.081143	3.121303	2.110182	4.613169	2.438866	2.787999	3.380371	2.81563	3.823135	2.345512	6.236463	4.211477	3.127532	4.996479	5.291466	5.616114	5.589318	2.876988	4.298658	5.100908	4.77445	4.381073	4.406549	6.462156	6.543767	2.741853	0.530377	3.343689	1.704019	2.595058	2.601534	2.404421	2.005408
GRMZM2G004352	Zm00001d002130	Zm00001eb069020,Zm00001eb069030	NA	NA	NA	0.084867	0.812712	0.470238	0.72571	0.632659	0.310256	0.944833	0.757985	1.080161	1.40469	0.344465	0.720595	0.997304	0.824446	1.928399	1.768235	1.783851	1.857467	1.366354	2.500023	0.168758	0.578155	0.64335	0.473134	1.310648	0.847566	0.463386	0.257358	0.471267	0.468879	0.096161	0.174466	0.51861	0.554641	0.598203	0.962639	0.877462	0	1.272992	1.906728	1.396896	1.829797	1.843341	1.513576
GRMZM2G004305	Zm00001d002131	NA	NA	NA	2-Sep	0.731396	1.134636	2.026264	2.121957	2.221159	1.92784	2.70504	1.257253	2.889099	1.708971	1.12282	1.123642	2.182322	3.824336	2.104485	1.391581	2.290207	3.404688	3.203753	2.711938	1.923076	0.832149	1.946644	1.297833	1.93114	1.124514	1.668989	1.586026	1.578568	1.483669	3.647135	2.946501	1.519554	1.795193	2.404815	2.082742	0.20054	0	0.189808	0.27582	1.069297	0.192986	0.132141	0.072658
GRMZM2G036262	Zm00001d002132	Zm00001eb069040	NA	NA	NA	352.364637	305.796583	215.965981	227.776425	586.44288	614.237902	732.881136	516.319713	639.547539	736.1121	750.853049	496.150094	305.161003	304.399037	377.936202	328.740978	176.707781	247.647103	134.301746	235.511734	520.756776	616.689377	510.40753	563.814364	950.877811	1152.714344	766.599923	939.010359	533.397192	498.646444	724.988865	540.391578	652.472195	725.974247	715.301886	627.399941	93.703873	191.830562	64.87254	41.384729	67.214696	86.382234	160.631891	78.898637
GRMZM2G043027	Zm00001d002133	Zm00001eb069050	NA	NA	NA	0	0	0	0	0	0	0	0	0	0	0	0	0	0	2.894661	0.951614	0	0	0	0	0	0	0	0.929446	0	0	0	0.94171	0	0	0	0	0	0	0	0	0	0	0	0	0	0	0	0
NA	Zm00001d002134	NA	NA	NA	NA	0.327866	0.369625	0	0.198182	0.302052	0.137598	0.367195	0	0.305143	0.815527	0.200425	0.247701	0.243793	0	0.06982	0.539647	0	0.074799	0.133844	0.06517	0	0.298092	0.265504	0	0.145198	0	0.956131	0	0.597575	0.264704	0	0.486436	0.134827	0.367624	0.661804	0.062107	0	0	0	0	0	0.047061	0	0
GRMZM5G848138	Zm00001d002135	Zm00001eb069070	NA	NA	FGGY family of carbohydrate kinase	2.893324	3.865253	3.029124	2.737141	5.711393	6.913841	7.708337	6.276476	8.242962	7.942809	7.723446	9.627906	5.290422	4.014484	4.866966	6.254139	3.909317	5.851501	3.991427	4.374933	3.348955	3.701595	3.437432	2.932423	7.117932	6.689342	8.527835	7.376475	2.572656	2.386676	3.336598	3.027766	5.45771	5.373255	4.335327	6.266383	1.847997	0.507	3.312224	1.729657	3.388991	3.606265	4.315879	2.383212
GRMZM2G010474	Zm00001d002136	Zm00001eb069080	NA	NA	Protein MIZU-KUSSEI 1	1.978454	1.211422	1.213231	1.081755	5.673219	5.840835	5.806755	4.33889	8.809647	8.231536	8.336669	5.924386	10.429009	11.801242	10.838923	10.212615	11.460845	10.699035	11.565614	9.490578	1.582355	1.611566	1.391175	1.43868	7.496982	6.300511	5.532015	5.522057	0.825129	0.993817	0.828532	1.62699	3.110863	4.577817	3.291695	3.659126	2.387512	5.32036	4.004515	6.481653	8.418206	9.866014	11.173254	10.69774
GRMZM5G899080	Zm00001d002137	Zm00001eb069090	propep1	precursor elicitor peptide1	propep1;precursor elicitor peptide1:	115.086721	100.739644	71.95216	102.259282	126.806016	123.786809	112.888499	94.680989	129.556828	102.154223	113.224305	115.231361	143.077187	110.520978	105.378315	116.10317	143.364389	125.783224	126.502323	142.871419	86.329057	83.740803	82.485658	71.228816	116.177286	109.688363	93.993679	107.927769	95.971856	84.745018	85.917916	86.803563	86.486996	87.527332	105.361679	106.415157	88.698198	290.646507	101.841594	77.469178	85.072726	163.539358	124.383168	124.992376
GRMZM2G339117	Zm00001d002138	NA	propep3	precursor elicitor peptide3	propep3;precursor elicitor peptide3: herbivore defense signal	0	0	0	0	0	0	0	0	0	0	0	0	0	0	0	0	0	0	0	0	0	0	0	0	0	0	0	0	0	0	0	0	0	0	0	0	0	0	0.536178	0	0	0	0	0
GRMZM5G882427	Zm00001d002139	Zm00001eb069100,Zm00001eb069110	NA	NA	Transferase	2.25302	2.619668	3.360382	2.460952	2.379739	1.784224	1.322829	2.05336	2.426366	2.099526	2.501857	4.658412	1.495114	1.495847	2.274544	2.576709	1.0883	1.787249	1.392874	1.730637	3.45084	3.278551	2.991651	3.003155	2.962889	3.197381	5.743699	2.540408	3.379184	3.505003	3.405177	3.879161	3.045496	3.952781	4.716813	4.630412	2.152469	0.933418	2.555123	4.62392	3.383361	2.324223	3.402377	3.675381
GRMZM5G886765	Zm00001d002140	Zm00001eb069120	NA	NA	ENTH/VHS family protein	10.855446	9.967389	12.142409	10.958646	10.067632	10.083402	10.046799	8.943567	9.532531	9.343537	8.828222	9.416721	8.661105	7.56628	8.742741	8.739776	5.896743	6.850658	8.467921	7.976707	10.677809	11.934944	9.54955	10.225455	10.117995	9.310533	10.17898	9.579072	10.452166	9.578317	9.137053	9.516762	10.339811	9.778262	11.240581	9.073796	9.109451	0.074373	8.716453	9.221729	10.246672	7.320816	9.004929	8.512066
GRMZM5G829840	Zm00001d002141	Zm00001eb069130	cl16508_1a	NA	UBP1-associated protein 2A	425.612427	469.628158	467.593118	426.372021	547.901835	563.170821	577.847192	521.554098	659.518096	676.971922	719.306617	608.438265	741.661499	727.23614	696.464069	776.067385	741.239742	746.556907	781.656488	713.737065	322.082527	346.126451	340.206811	336.418345	510.869644	468.407535	464.798996	473.207602	369.464806	387.374637	379.326123	384.103744	418.054353	429.564819	508.414565	523.578533	378.292178	1104.77046	381.569635	443.678536	508.915222	500.716138	447.969831	385.791615
GRMZM2G131961	Zm00001d002143	Zm00001eb069140	bzip27	bZIP-transcription factor 27	Transcription factor TGA4	0.600221	0.676039	0.907021	0.783555	0.650029	1.205713	0.078099	0.705544	0.841845	0.310222	0.599767	0.972806	0.251926	0.099978	0.181566	0.173493	0.096114	0.346112	0.174403	0	0.517529	0.492004	0.537066	0.618585	0.146919	0.258639	0.950807	0.53831	0.369885	0.094214	0.704929	0.710829	0.473704	0.208949	0.112776	0.377933	0.10871	0	0.330102	0.254705	0.920605	1.731842	2.47351	0.417892
GRMZM2G431783	Zm00001d002144	Zm00001eb069150	epf2	epidermal patterning factor-like2	Protein EPIDERMAL PATTERNING FACTOR 2	0	1.43356	1.065645	0.214578	0	0	0	0	0	0	0	0.601089	0	0	1.365663	0	0	0	0	0	0	0	0	0	0	0	0	0	0.650519	0.436491	0	0.176309	0	0.197831	0	0	0	8.472695	0	0	0	0	0	0
GRMZM2G138782	Zm00001d002145	Zm00001eb069160	NA	NA	Formation of crista junctions protein 1	16.214932	20.748602	21.400189	16.992034	17.947356	19.186328	18.877666	20.941417	17.075425	16.210859	16.398433	18.907328	17.449849	17.664091	21.846672	17.988635	15.794229	15.118366	14.976271	13.28126	18.451774	19.746857	17.796434	19.803871	20.001932	21.711518	22.803	20.739528	17.090074	18.784448	18.212842	16.79524	19.189488	20.285408	20.552134	19.789583	13.855405	0	16.097569	17.445778	19.34818	18.050571	19.732438	16.768036
GRMZM2G159161	Zm00001d002146	Zm00001eb069180	cl13411_1b	NA	BTB/POZ domain-containing protein	0.50287	0.485255	0.307582	0.414933	0.369148	0.373373	0.297983	0.338506	0.268559	0.111244	0.127016	0.220023	0.290566	0.175906	0	0.075863	0	0.104537	0.152108	0.252362	0.373589	0.346297	0.289991	0.382215	0.039465	0.218358	0.348103	0.126447	0.325312	0.305173	0.405715	0.235679	0.307874	0.418801	0.144313	0.118578	0.292008	0	0.129804	0.369972	0.233138	0.388226	0.424791	0.289442
GRMZM2G159082	Zm00001d002147	Zm00001eb069190	NA	NA	NA	8.698782	7.848651	6.618043	8.704447	8.056377	7.225951	8.083431	6.429658	7.976631	7.035893	7.014027	8.355172	6.386632	5.929286	5.868871	5.576298	8.252145	5.053567	5.244797	8.474873	6.176147	6.617276	7.320824	7.614567	6.249301	7.484635	7.200686	7.366692	7.445722	5.597925	7.785217	7.221081	7.152958	6.674262	6.3255	8.303271	1.565974	0.191957	2.201857	2.453712	2.832672	2.784113	2.527673	1.866163
NA	Zm00001d002148	NA	NA	NA	NA	21.25774	16.616076	20.114863	18.476487	21.125843	17.394667	16.173003	18.118332	17.55043	20.979717	23.051337	23.669014	18.53805	14.312076	18.338425	19.119228	13.289741	18.110562	10.378733	15.854591	17.827974	18.4494	15.195203	18.86564	19.1813	20.202345	17.250123	18.974106	18.091483	21.12046	18.449371	17.154663	19.149222	17.960262	20.979372	22.068243	16.029811	5.330635	20.90398	10.805013	14.193734	17.126276	15.324786	11.511332
GRMZM2G063519,GRMZM2G363470	Zm00001d002149	Zm00001eb069210,Zm00001eb069220	NA	NA	Probable galacturonosyltransferase 10	10.068056	10.996144	16.774057	14.883239	15.247894	13.777394	10.548187	11.821396	12.951695	13.8072	13.151208	22.267755	7.679384	3.13107	7.375124	13.66914	12.543886	11.291265	15.024113	5.274442	12.140792	17.750165	9.299069	9.353158	9.982229	13.6437	6.686042	16.237997	15.574906	14.88928	10.587588	13.985785	9.022771	9.282895	12.094199	15.613827	11.087374	12.732052	12.912648	8.416089	5.993609	7.478099	6.706775	10.449198
GRMZM2G063519,GRMZM2G363470	Zm00001d002150	Zm00001eb069210,Zm00001eb069220	NA	NA	Micronuclear linker histone polyprotein-like protein	0.626516	0.764295	1.656823	1.364248	1.2538	1.549204	1.012807	1.094658	1.353889	1.159617	0.792375	1.255102	0.964951	0.573717	0.714369	1.015361	0.403106	1.090178	0.768904	0.810852	0.776709	1.303246	0.685311	0.661428	0.919035	1.18455	0.980862	0.815295	0.920446	1.019303	1.09212	0.55715	0.845146	1.023003	1.049691	1.010236	1.020033	0	0.458499	0.963828	1.432887	1.449795	1.128281	0.989001
GRMZM2G406977	Zm00001d002153	Zm00001eb069260	NA	NA	Heterogeneous nuclear ribonucleoprotein U-like protein 1	13.366736	13.931166	13.518842	16.107634	16.260097	16.251438	15.884258	14.107918	13.791372	10.356223	10.162301	11.740317	20.833628	23.240255	16.147135	16.857828	19.291424	16.949593	17.538458	19.086672	13.923348	12.357405	14.365939	10.82538	13.270563	13.552193	13.09098	12.376374	12.976158	11.863063	11.753891	11.089579	12.014802	12.435934	12.842976	11.339057	13.324077	0	11.364921	14.543502	19.361055	17.125665	16.318646	15.065287
GRMZM2G106056	Zm00001d002154	Zm00001eb069270	mre11a	meiotic recombination protein 11 homolog A	mre11a;meiotic recombination protein 11 homolog A:	27.04614	26.214444	27.901536	26.439894	25.503071	28.378735	21.251949	24.844171	24.507744	25.752486	22.120272	25.689231	14.668391	12.669097	18.373522	12.50865	12.662942	13.206823	9.51269	14.955121	22.72503	26.493919	26.277526	23.658385	24.598003	26.836016	24.483492	27.378904	22.170958	25.277415	28.684332	25.276788	20.637306	20.275713	24.108607	27.276425	26.387055	29.56204	26.34005	16.827423	18.511719	20.404329	19.042505	15.314928
GRMZM2G106105	Zm00001d002155	Zm00001eb069280	cl3044_1b	NA	LSM7-like	541.684875	522.338201	469.903003	524.109387	594.688224	612.903362	527.857338	566.70161	606.933831	633.772062	570.473186	497.510514	649.970543	648.832813	624.744957	635.718828	541.243397	685.435815	609.251636	756.11269	513.295375	541.863478	495.578666	486.52891	571.837529	561.115566	495.387916	661.457646	526.610361	507.255332	537.50419	526.707194	519.333462	511.255844	476.001118	524.793218	627.274597	1356.46421	589.467285	267.611207	300.514266	446.14948	410.537511	404.173993
GRMZM2G106245	Zm00001d002156	Zm00001eb069290	sgb101	silencing gene B101	Silencing group B protein	63.50756	54.039649	51.68931	52.676591	53.946832	61.076178	59.374358	58.961589	63.910973	71.345866	68.924265	66.989273	44.671336	33.252029	47.544858	55.027043	52.316557	54.498885	42.263667	48.620027	64.136281	70.006719	64.20297	70.125604	59.717955	59.462404	66.912861	63.323649	63.215212	65.917549	60.512371	66.555095	65.833487	73.722377	65.692525	65.21181	27.440605	0.644507	29.141714	34.924528	37.532323	41.710617	38.098541	31.484305
GRMZM2G106384	Zm00001d002157	Zm00001eb069300	ppr14	pentatricopeptide repeat protein14	Pentatricopeptide repeat-containing protein mitochondrial	3.357203	2.824855	2.981164	3.111456	2.884749	2.661927	2.798971	3.388235	2.607221	2.286591	2.779619	3.082131	3.69033	3.560199	3.145238	2.285155	3.761682	3.586918	3.317736	3.422152	3.393708	2.237541	3.318015	2.753366	3.593115	3.136546	3.29114	3.045563	2.228832	2.784478	3.166269	2.540393	2.686626	2.889268	3.093738	2.856246	2.625809	0	2.76935	2.782559	3.403156	2.761905	2.734504	2.614378
GRMZM2G106393	Zm00001d002158	Zm00001eb069310	umc1497a	NA	Wound-responsive family protein	35.054436	10.020841	5.721466	15.369958	21.519719	46.058586	37.882984	26.770191	93.441002	56.382624	84.541144	55.473049	68.087911	25.528487	24.590685	17.709324	100.742833	24.606814	25.431549	44.144345	16.057973	18.126012	21.394871	37.14099	44.536786	21.524323	25.808255	35.59378	27.205523	37.71383	22.309644	15.323477	46.30859	55.219156	33.318879	74.05819	22.54434	52.911496	13.892577	33.538949	23.287234	28.18533	22.068898	11.282659
GRMZM2G106413	Zm00001d002159	Zm00001eb069320	umc2403	NA	Wound induced protein	18.361684	0.689249	1.270987	0	6.43212	7.114816	13.094614	3.255877	21.730448	13.249399	28.715715	19.2919	29.950352	19.253379	5.99629	5.992515	34.65405	12.863533	31.968006	20.685869	11.75238	5.627788	10.512446	5.456253	6.2089	6.209191	11.90356	11.488965	8.763517	8.905847	1.384914	7.63803	16.097773	11.485421	9.92643	22.480339	29.019562	153.616803	20.559358	41.244562	33.993622	41.010928	22.935084	22.526392
GRMZM2G106445	Zm00001d002160	Zm00001eb069330	NA	NA	Wound-responsive family protein	36.854624	29.369334	11.61942	12.976478	65.476682	78.217985	69.143175	58.216528	173.129139	122.267652	177.599788	161.780016	106.31374	135.934483	78.812254	62.118405	140.965242	106.973292	95.722872	39.612258	35.555891	32.737016	25.636933	19.513175	92.267529	39.901136	46.36401	79.291641	16.744711	19.726843	24.701494	13.024689	44.155579	51.465812	74.426453	93.224922	37.872649	242.820061	49.766578	115.473129	129.494379	122.093465	100.69969	105.528428
GRMZM2G106511	Zm00001d002161	NA	NA	NA	Wound-responsive family protein	4.326008	0	0.887582	2.655481	2.55129	8.836908	8.777751	5.589529	11.98964	5.872967	14.104241	11.826868	3.365302	5.02322	0.827664	4.131515	18.778506	6.074618	2.758165	5.126774	3.983851	0	6.622933	1.302881	5.915773	1.964753	0.5295	7.743561	3.129214	2.715585	0.996671	2.906315	3.327902	8.544626	1.76604	16.341429	10.150035	7.298842	12.530924	19.556505	19.71791	26.417264	22.164602	37.448529
GRMZM2G106578	Zm00001d002163	Zm00001eb069350	dgk3	diacylglycerol kinase3	Diacylglycerol kinase 5	26.595313	32.472606	23.607697	34.912787	27.009222	18.433072	26.413145	31.455786	29.582212	21.715571	27.262619	16.474965	18.800631	15.576843	20.005804	24.153536	30.1177	19.084489	23.478081	12.417086	33.421529	32.330255	32.770739	38.889733	27.792381	24.019916	17.552355	25.159054	29.587453	31.597155	34.194347	38.559406	26.495296	17.582253	24.615087	25.848796	31.725234	30.791175	32.66475	35.527654	25.679102	28.165125	34.850785	25.419342
NA	Zm00001d002164	NA	NA	NA	NA	24.195326	31.634819	37.018125	34.111552	33.665466	45.726647	41.869589	35.276769	32.386996	33.137791	29.688194	40.796593	14.546848	15.917094	16.642292	16.821634	17.222061	12.258477	12.360133	11.611985	49.99565	38.639129	48.546801	34.03374	59.27677	49.6802	43.884183	47.455687	29.945405	37.032977	37.830263	29.011615	38.930026	38.324507	35.266916	37.349175	1.190434	1.002634	2.690176	1.451888	1.423766	1.367659	2.69871	1.049892
GRMZM2G379758	Zm00001d002166	Zm00001eb069390	cl17699_1a	NA	Eukaryotic translation initiation factor 3 subunit C	60.662602	74.138026	71.305556	66.693832	67.81241	63.915163	77.51132	74.459091	72.100273	70.969271	68.443724	76.129684	101.527819	117.157005	109.874166	116.084115	102.370427	93.923848	104.285773	107.606531	76.11872	80.809367	74.260127	77.57375	73.824676	79.462891	82.485171	77.8726	69.888621	70.035478	66.912596	71.211494	74.647276	76.597145	81.041724	77.15048	78.433518	7.610419	81.749555	102.141978	110.484135	82.64854	83.39605	90.890242
GRMZM2G115716	Zm00001d002167	Zm00001eb069400	NA	NA	Protein kinase superfamily protein	0	0	0	0	0	0	0	0	0	0	0	0	0	0	0	0	0	0	0	0	0	0	0	0	0	0	0	0	0	0	0	0	0	0	0	0	0	0	0	0	0	0	0	0
GRMZM2G115705	Zm00001d002168	Zm00001eb069410	IDP5979	NA	Receptor-like serine/threonine-protein kinase SD1-8	0	0	0	0	0	0	0	0	0	0	0	0	0	0	0	0	0	0	0	0	0	0	0	0	0	0	0	0	0	0	0	0	0	0	0	0	0.027731	0	0	0	0	0.02875	0	0
GRMZM2G115598	Zm00001d002169	Zm00001eb069420	NA	NA	Eukaryotic translation initiation factor 3 subunit C	82.086057	98.270297	90.845243	82.828546	92.496888	90.848166	102.309438	108.254468	104.376182	103.918069	93.420456	105.923391	146.185406	162.03216	149.644714	162.356311	143.063075	132.82056	148.9369	139.081847	104.480412	109.97886	103.542253	106.657766	106.001444	112.726034	116.687296	105.702694	91.615969	89.965642	87.901148	96.811162	98.330323	98.381438	106.714328	99.012793	80.897503	7.031451	89.196669	103.375961	125.392028	93.957663	101.674533	103.274497
GRMZM2G419290,GRMZM2G419318	Zm00001d002172	Zm00001eb069440,Zm00001eb069450,Zm00001eb069460	NA	NA	G-type lectin S-receptor-like serine/threonine-protein kinase B120	2.260785	2.674855	2.488108	2.279331	2.252806	2.474267	2.542294	2.334676	1.788312	2.067672	2.328639	2.496579	2.896184	2.554221	2.062389	2.046012	1.574752	2.519441	2.561322	2.263588	2.274129	2.584877	2.519824	2.598994	2.615976	2.715613	2.530175	1.993392	2.210846	2.094738	2.368627	2.763268	2.138308	2.2498	2.611995	2.811224	2.447141	0.23581	2.185715	2.824324	3.423221	2.894621	2.626128	2.931563
GRMZM2G470694	Zm00001d002173	Zm00001eb069480	NA	NA	Receptor-like serine/threonine-protein kinase SD1-8	0	0	0	0	0	0.018884	0	0	0	0.075015	0	0	0	0.066717	0	0	0	0.042291	0	0	0	0	0	0.01841	0	0	0	0	0.036562	0	0	0.029799	0	0	0	0	0	0	0	0	0	0	0	0
GRMZM2G010892,GRMZM2G010962	Zm00001d002174	Zm00001eb069490	NA	NA	Cysteine-rich receptor-like protein kinase 6	0.151603	0.170669	0.152729	0.304551	0.192313	0.262588	0.349253	0.176357	0.077483	0.08694	0.187169	0.301594	0.080201	0.082524	0.055683	0.106797	0.130809	0	0.035698	0	0.250242	0.210155	0.220976	0.409697	0.18504	0.409532	0.346874	0.169386	0.237278	0.201998	0.30438	0.138139	0.237697	0.549901	0.439851	0.238298	2.756566	0.1599	3.130346	2.399605	2.987458	3.430912	2.444016	3.132321
GRMZM2G042055	Zm00001d002175	Zm00001eb069500	flr3	feronia-like receptor3	Receptor-like protein kinase FERONIA	14.98001	18.493111	17.394735	14.970805	18.41795	16.274376	19.669646	16.596957	19.317893	16.624007	17.758868	17.255264	22.458362	23.396019	18.599742	20.395063	20.669896	22.56187	22.757231	23.713157	16.620727	19.097975	17.964975	15.036961	15.588131	16.618937	17.497203	15.308449	17.386036	15.389715	14.92481	15.591497	19.786273	19.453876	18.47945	19.088007	15.838057	4.493101	17.977307	23.967318	26.961011	25.261325	24.349694	23.050722
GRMZM2G175321	Zm00001d002176	Zm00001eb069510	aaap7	amino acid/auxin permease7	Lysine histidine transporter 2	0	0	0	0	0	0	0	0	0	0	0	0	0	0	0	0	0	0	0	0	0	0	0	0	0	0	0	0	0	0	0	0	0	0	0	0	0	0	0	0	0	0	0	0
GRMZM2G175258	Zm00001d002178	Zm00001eb069530	NA	NA	G-type lectin S-receptor-like serine/threonine-protein kinase B120	0	0	0	0	0.253576	0	0	0.115846	0	0	0	0	0	0	0	0	0	0	0	0	0	0	0	0.110788	0.032298	0	0	0	0	0	0	0	0	0	0	0	0.24028	0	0.01518	0.127231	0.538357	0.227586	0.334413	0.062557
GRMZM2G039097	Zm00001d002179	Zm00001eb069540	NA	NA	F-box only protein 7	0	0	0	0.052471	0.149262	0.027179	0	0	0.060173	0	0.079237	0	0	0	0	0	0	0	0	0	0	0	0	0.052914	0.114879	0.173349	0	0.0263	0	0	0	0	0.105643	0	0	0	0.056669	0	0.215812	0.036371	0.041533	0	0.039589	0.025026
GRMZM2G422340	Zm00001d002181	Zm00001eb069550	NA	NA	G-type lectin S-receptor-like serine/threonine-protein kinase B120	0	0	0	0.019968	0	0	0	0.062456	0	0.061569	0	0	0	0	0	0	0	0	0	0	0	0	0	0	0	0	0	0	0	0	0	0	0	0	0	0	0	0	0	0	0	0	0	0
GRMZM2G122581	Zm00001d002182	Zm00001eb069560	NA	NA	F-box only protein 7	0	0	0	0	0	0	0	0	0.151394	0	0	0	0	0	0	0	0	0	0	0	0	0	0	0	0	0.096786	0	0	0	0	0	0	0	0	0	0	0	0	0	0	0	0	0	0
GRMZM2G164400	Zm00001d002184	Zm00001eb069570	pza03747	NA	Peroxisome biogenesis protein 22	18.430342	19.032423	14.966617	18.935248	18.774389	14.924798	15.16853	17.020577	16.519395	21.378201	19.404678	21.213803	15.513017	9.984377	19.147397	15.287377	16.587907	15.583154	16.975101	15.572145	15.763908	18.62721	16.550111	19.52419	13.858741	18.195717	20.422848	16.340037	19.284977	17.96319	19.058414	16.154063	17.182846	19.091599	17.690253	18.737657	18.954666	24.223743	18.375075	19.938534	19.188582	19.353155	16.88182	17.732349
GRMZM2G164277	Zm00001d002185	Zm00001eb069580	sdg140	NA	Histone-lysine N-methyltransferase ATXR2	32.244521	31.46605	28.02409	30.817677	26.956662	30.756702	31.790066	37.243974	27.594939	28.270901	29.490534	24.091872	22.295677	23.887265	25.368886	20.808545	15.389365	21.928175	16.516444	32.78299	31.442133	29.684087	27.721761	30.863486	32.427739	28.86413	34.734381	36.004077	28.978118	34.721497	29.314641	28.344434	26.888782	27.537229	31.517435	31.928706	31.009097	32.105008	23.850583	21.475351	18.163985	20.450095	23.792672	21.821645
GRMZM2G114861	Zm00001d002186	Zm00001eb069600	dv1	divergent spindle1	dv1;divergent spindle1: chromosomes unoriented at metaphase I; partial male and female sterility; encodes a kinesin-14A motor protein	21.236798	21.69909	20.9055	19.505186	21.000655	22.601528	24.520143	24.561086	22.087911	23.080413	23.439426	22.390154	20.259041	23.124211	25.031651	20.975131	21.076878	21.075677	20.591711	18.404585	25.368686	22.834202	22.522717	19.7313	24.130097	25.881253	25.861303	24.438111	19.122892	21.271052	22.010558	19.368085	23.016806	24.53858	25.443651	25.113985	19.620677	8.442174	22.455588	20.388408	24.303179	21.584089	22.809642	19.502462
GRMZM2G411046	Zm00001d002187	NA	NA	NA	Pentatricopeptide repeat-containing protein	0	0	0	0	0	0	0	0	0	0	0	0	0	0	0	0	0	0	0	0	0	0	0	0.097383	0	0	0	0	0	0	0	0	0	0	0	0	0	0	0	0	0	0	0	0
NA	Zm00001d002188	NA	NA	NA	NA	0	0	0	0	0	0	0	0.139402	0	0	0	0	0.12458	0	0	0	0	0	0	0	0	0	0	0	0.048784	0	0	0	0	0	0	0	0	0	0	0	0	0	0	0	0	0	0	0
NA	Zm00001d002189	NA	NA	NA	NA	0	0	0	0	0	0	0	0	0	0	0	0	0	0	0	0	0	0	0	0	0	0	0	0	0	0	0	0	0	0	0	0	0	0	0	0	0	0	0	0	0	0	0	0
GRMZM2G121074	Zm00001d002190	Zm00001eb069620	sda1	severe depolymerization of actin1	ARM repeat superfamily protein	39.04866	43.320064	40.65427	42.957931	36.617869	39.604992	42.30281	43.631968	40.348326	41.40408	43.57133	43.307515	42.648936	40.385477	52.36292	45.490779	39.557726	39.091565	41.76676	45.795477	43.084494	46.516395	43.463825	43.943338	41.636566	44.681919	47.721694	42.205066	38.610857	39.723155	38.649281	40.06974	42.630711	42.839274	43.364882	43.187326	28.24449	11.484906	32.439622	35.234854	37.166361	32.775076	33.892951	32.429055
GRMZM2G121070	Zm00001d002191	Zm00001eb069630	NA	NA	Organic cation/carnitine transporter 4	0	0	0	0	0	0	0	0	0	0	0	0	0	0	0	0	0	0	0	0	0	0	0	0	0	0	0	0	0	0.114539	0.025877	0.037576	0	0	0	0	0.447075	0.735434	0.567568	0.450014	0.660758	0.662922	0.33066	0.328652
GRMZM2G180870	Zm00001d002192	Zm00001eb069640	NA	NA	NA	61.852396	55.568251	37.404206	45.273817	46.353782	63.427529	64.396421	72.535342	89.263169	88.870633	78.990592	75.619916	68.853384	67.634578	106.861905	96.019697	76.62696	58.600069	85.292973	85.787965	60.845871	52.45712	46.803037	44.998166	51.720957	87.652204	68.710117	44.905184	41.734604	47.652878	61.531109	48.444009	67.204756	68.01776	79.721817	54.413139	46.837639	349.571014	63.720527	62.448015	57.787276	39.568671	61.060852	47.950219
GRMZM2G180870	Zm00001d002193	Zm00001eb069640	NA	NA	Xyloglucan endotransglucosylase/hydrolase protein 9	348.874654	383.04001	300.395093	375.024646	408.51295	474.58165	557.84782	443.440274	660.065555	623.689158	636.638688	584.43502	751.754122	897.642743	830.522228	805.656455	617.823227	563.992639	687.419249	650.872718	423.500388	381.792173	402.981976	415.681836	459.191652	480.526752	518.274526	388.526643	447.590895	454.048672	468.652373	373.719466	514.60044	572.983312	585.46741	417.814637	317.965946	1089.385283	384.613262	432.336988	685.582624	604.043683	711.907547	480.057181
NA	Zm00001d002194	NA	NA	NA	NA	2.236595	1.347269	2.927707	1.415404	1.107011	2.276622	2.335596	3.198333	0	1.575745	0.505455	3.422129	0.621769	1.26196	0	0.289756	1.21964	0.601809	0	0	3.549551	4.016471	6.865429	1.67235	6.040126	2.467903	3.565403	4.700485	1.608967	0.826806	0.980379	0.733946	0	1.110737	0	0.412526	5.438075	29.204902	3.374914	4.187252	4.757191	3.336945	3.50542	2.363906
NA	Zm00001d002195	NA	NA	NA	NA	1.841617	1.481599	0.982054	1.135864	1.630266	2.552524	1.996494	0.970024	1.311227	0.859631	0.681308	0.62926	0.085391	0.757719	0.101741	0.269902	0.302592	0.307478	0.376477	0.671169	1.024482	2.363306	2.183782	1.323993	1.98587	2.034986	2.12793	3.400582	9.017643	9.142704	13.341144	9.038369	11.691656	11.288275	11.539832	10.615669	1.186586	0	1.200718	1.701068	0.903693	1.065851	1.897243	0.645327
GRMZM2G168985	Zm00001d002198	Zm00001eb069670,Zm00001eb069680	NA	NA	Receptor-like serine/threonine-protein kinase SD1-8	0	0	0	0	0	0	0	0	0.049949	0.044803	0.087724	0	0.045082	0	0	0.1143	0	0.100849	0.061896	0.071439	0	0	0.021897	0	0	0	0	0	0	0	0.026851	0	0	0.080948	0	0	0	0	0	0	0	0	0.018044	0
GRMZM2G454511	Zm00001d002199	Zm00001eb069690	Zm00001d002199	NA	Receptor-like serine/threonine-protein kinase SD1-8	0	0	0	0.03063	0	0	0	0	0	0	0.015399	0	0	0	0.043136	0.032255	0	0.142182	0.062619	0.199081	0.030197	0.017294	0	0	0	0	0	0	0	0.045701	0	0	0	0	0	0	0.033043	0	0	0	0	0	0	0
GRMZM2G155217	Zm00001d002200	Zm00001eb069700	umc1961	NA	Transcription factor bHLH112	0.357605	0.431445	0.385994	0.385053	0.613351	0.531826	0.884704	0.214204	1.824977	1.345704	1.059507	0.457515	1.186624	1.497278	1.398637	1.101266	2.76199	2.104322	1.881725	2.66206	0.278642	0.086944	0.02579	0.207102	0.983476	1.272027	0.650134	0.540352	0.283037	0.792692	0.288796	0.125799	0.516733	0.90564	0.975694	0.819691	0.332665	0	0.475003	0.481083	0.488329	1.135395	2.131445	0.839123
GRMZM5G886182	Zm00001d002202	Zm00001eb069710	NA	NA	CRIB domain-containing protein RIC10	0	0	0	0	0	0	0	0	0	0	0	0	0	0	0	0	0	0	0	0	0	0	0	0	0	0	0	0	0	0	0	0	0	0	0	0	0	0	0	0	0	0	0	0
GRMZM2G093341,GRMZM2G461593	Zm00001d002204	Zm00001eb069730,Zm00001eb069750,Zm00001eb069950,Zm00001eb069960	NA	NA	ABC transporter I family member 1	0	0	0	0	0	0	0	0.077785	0	0	0	0	0	0	0	0	0	0	0	0	0	0	0	0	0	0	0	0	0	0	0	0	0	0.480272	0	0	0	0	0	0	0	0	0	0
GRMZM2G093341,GRMZM2G461593	Zm00001d002205	Zm00001eb069730,Zm00001eb069750,Zm00001eb069950,Zm00001eb069960	NA	NA	F-box only protein 7	0	0	0	0.028803	0	0	0	0.03338	0.053052	0	0	0.089202	0	0	0	0	0	0	0	0	0	0	0.184642	0	0.033325	0	0.100312	0.144147	0.075625	0	0	0.029769	0.117887	0.113446	0	0.059919	0	0	0	0	0	0.057751	0.078965	0.175352
GRMZM5G834553	Zm00001d002206	NA	NA	NA	NA	0	0	0	0	0	0	0	0	0	0	0	0	0	0	0	0	0	0	0	0	0	0	0	0	0	0	0	0	0	0	0	0	0	0	0	0	0	0	0	0	0	0	0	0
NA	Zm00001d002207	NA	NA	NA	NA	0	0	0	0	0	0	0	0	0	0	0	0	0	0	0	0	0	0	0	0	0	0	0	0	0	0	0	0	0	0	0	0	0	0	0	0	0	0	0	0	0	0	0	0
GRMZM5G804477	Zm00001d002208	Zm00001eb069770,Zm00001eb069780,Zm00001eb069790,Zm00001eb069970	NA	NA	CRIB domain-containing protein RIC10	0	0	0	0	0.063537	0	0	0	0	0	0	0	0	0	0	0	0	0	0	0	0	0	0	0	0	0	0	0	0	0	0	0	0	0	0	0	0	0	0	0	0	0	0	0
NA	Zm00001d002209	NA	NA	NA	NA	0	0	0	0	0	0	0	0	0	0	0	0	0	0	0	0	0	0	0	0	0	0	0	0	0	0	0	0	0.024152	0	0	0	0	0	0	0	0	0	0	0	0	0	0	0
GRMZM2G108875	Zm00001d002211	Zm00001eb069820	NA	NA	F-box only protein 7	0.028857	0	0	0.026818	0	0	0	0	0.084258	0	0	0	0.05347	0	0	0	0	0	0.105313	0	0.062697	0	0	0	0	0	0	0.042316	0.05808	0.078408	0	0	0	0	0	0.02464	0	0	0	0	0	0	0	0
GRMZM5G840111	Zm00001d002212	NA	NA	NA	NA	0	0	0	0	0	0	0	0	0	0	0	0	0	0	0	0	0	0	0	0	0	0	0	0	0	0	0	0	0	0	0	0	0	0	0	0	0	0	0	0	0	0	0	0
GRMZM2G087256	Zm00001d002213	NA	NA	NA	Late embryogenesis abundant (LEA) hydroxyproline-rich glycoprotein family	0	0	0	0	0	0	0	0	0	0	0.468937	1.707326	0	0	0	0	0	0	0	0.218918	0	0	0	0	0	0	0	0	0	0	0	0	0	0	0	0	0	0	0	0	0	0	0	0
GRMZM2G389135	Zm00001d002214	Zm00001eb069850	NA	NA	CRIB domain-containing protein RIC10	0	0	0	0	0	0	0	0	0	0	0	0	0	0	0	0	0	0	0	0	0	0	0	0	0	0	0	0	0	0	0	0	0	0	0	0	0	0	0	0	0	0	0	0
GRMZM2G026517	Zm00001d002215	Zm00001eb069860	NA	NA	NA	0.190159	0.643685	0.862058	0.479844	1.100683	1.304054	0.804479	1.006274	0.668223	1.382691	0.486848	0.988935	0.784263	0.567509	0.297723	0.096297	0.176052	0.964225	0.189884	0	0.667011	0.324575	0.337486	0.674866	0.528802	0.531864	0.231474	0.776736	0.024152	0.096502	1.08414	0.471583	0.692379	0.444542	1.924462	1.534726	0	0	0	0	0	0	0	0
GRMZM2G129957,GRMZM2G329222,GRMZM2G407032,GRMZM5G823824	Zm00001d002216	Zm00001eb069870,Zm00001eb069880,Zm00001eb069890	NA	NA	ABC transporter I family member 1	0.07853	0.37149	0.416705	0.365174	0.467023	0.543999	0.6442	0.424035	0.149645	0.396419	0.288173	0.408055	0.309882	0.491234	0.2534	0.079319	0.291301	0.324478	0.480626	0.251924	0.151633	0.441973	1.457348	0.230342	0.390561	0.336108	0.489984	0.20572	0.418396	0.20653	0.354001	0.105729	0.260595	0.483324	0.465287	0.216473	0	0	0	0	0	0.019383	0	0
GRMZM2G129957,GRMZM2G329222,GRMZM2G407032,GRMZM5G823824	Zm00001d002217	Zm00001eb069870,Zm00001eb069880,Zm00001eb069890	NA	NA	F-box only protein 7	0	0.024864	0	0.019515	0.065501	0.023485	0.117929	0.024187	0.065985	0	0.104739	0.129846	0.100463	0	0	0	0.11118	0	0	0	0.067316	0.101626	0.022255	0.046235	0	0.021938	0.049212	0	0.041361	0.020531	0.126559	0.074546	0.040777	0	0	0.040381	0	0	0	0	0	0	0	0.016198
NA	Zm00001d002218	NA	NA	NA	NA	0	0	0	0	0	0	0	0	0	0	0	0	0	0	0	0	0	0	0	0	0	0	0	0	0	0	0	0	0	0	0	0	0	0	0	0	0	0	0	0	0	0	0	0
NA	Zm00001d002221	NA	NA	NA	NA	0	0	0	0	0	0	0	0	0	0	0	0	0	0	0	0	0	0	0	0	0	0	0	0	0	0	0	0	0	0	0	0	0	0	0	0	0	0	0	0	0	0	0	0
GRMZM5G885938	Zm00001d002223	Zm00001eb069930	NA	NA	NA	0	0	0	0	0	0	0	0	0	0	0	0	0	0	0	0	0	0	0	0	0	0	0	0	0	0	0	0	0.024152	0	0	0	0	0	0	0	0	0	0	0	0	0	0	0
GRMZM5G851215	Zm00001d002224	Zm00001eb069940	NA	NA	ABC transporter I family member 1	0	0	0	0.148593	0	0	0	0.077785	0	0	0	0	0	0	0	0	0	0	0	0	0	0	0	0	0	0	0	0	0	0	0	0	0	0	0	0	0	0	0	0	0	0	0	0
NA	Zm00001d002226	NA	NA	NA	NA	0	0	0	0	0	0	0	0	0	0	0	0	0	0	0	0	0	0	0	0	0	0	0	0	0	0	0	0	0	0	0	0	0	0	0	0	0	0	0	0	0	0	0	0
NA	Zm00001d002227	NA	NA	NA	NA	0	0	0	0	0	0	0	0	0	0	0	0	0	0	0	0	0	0	0	0	0	0	0	0	0	0	0	0	0	0	0	0	0	0	0	0	0	0	0	0	0	0	0	0
AC196954.2_FG012,GRMZM5G846115	Zm00001d002228	Zm00001eb069910,Zm00001eb069920,Zm00001eb069980,Zm00001eb069990	NA	NA	CRIB domain-containing protein RIC10	0	0	0	0	0	0	0	0	0	0	0	0	0	0	0	0	0	0	0.217918	0	0	0	0	0	0	0	0	0	0.072443	0	0	0	0	0	0	0	0	0	0	0	0	0	0	0
GRMZM5G834759	Zm00001d002229	Zm00001eb070000	NA	NA	NA	0	0	0	0	0	0	0	0	0	0	0	0	0	0	0	0	0	0	0	0	0	0	0.337486	0	0	0	0	0	0.024152	0	0	0	0	0	0	0	0	0	0	0	0	0	0	0
GRMZM2G301387	Zm00001d002230	Zm00001eb070010	NA	NA	ABC transporter I family member 1	0	0	0	0	0	0	0	0	0	0	0	0	0	0	0	0	0	0	0	0	0	0	0	0	0	0	0	0	0	0	0	0	0	0	0	0	0	0	0	0	0	0	0	0
GRMZM5G816240	Zm00001d002231	Zm00001eb070020,Zm00001eb070030	NA	NA	F-box only protein 7	0	0	0	0	0	0	0	0	0	0	0	0	0	0	0	0	0	0	0	0	0	0	0	0	0	0	0	0	0	0	0	0	0	0	0	0	0.255714	0	0.297447	0	0.145741	0.058234	0.019848	0.217313
GRMZM2G301389	Zm00001d002232	Zm00001eb070040	NA	NA	F-box only protein 7	0.989232	0.495167	0.946756	0.67847	0.6269	0.647361	0.598267	0.644994	0.343925	0.674196	0.596344	0.397648	0.230441	0.573717	0.657219	0.439075	0.226747	0.151414	0.141834	0.653913	0.777331	0.720139	0.680622	0.360172	0.627139	1.010101	0.84468	0.496935	0.782595	0.494643	0.978173	0.725429	0.98802	0.641316	0.629815	0.599296	0	0	0	0.072742	0.124599	0	0	0
GRMZM2G001289	Zm00001d002234	Zm00001eb070050	hb75	Homeobox-transcription factor 75	Homeodomain leucine zipper family IV protein	67.216281	69.658584	58.434915	77.940882	67.04037	68.187034	75.42649	60.02836	64.149547	53.551125	79.459017	59.240442	98.198416	93.259429	75.642014	102.57788	99.753685	91.062207	110.96316	165.627258	84.155642	65.133962	86.309069	76.760775	65.169988	53.899883	64.735132	51.016262	73.489461	87.74066	73.801646	64.415513	63.312488	61.531724	66.71782	62.414428	81.220089	1.734012	76.757489	77.302279	92.101691	97.697948	101.424973	83.405062
GRMZM2G001334	Zm00001d002235	Zm00001eb070060	NA	NA	NA	51.841864	54.519117	49.840111	48.453214	54.473147	48.71035	49.676813	49.054261	39.447088	38.812838	37.333543	38.43833	24.773133	23.491606	29.023041	23.117682	19.82913	20.332681	18.074825	21.514092	49.346872	46.117285	44.548305	46.382636	61.703934	53.130086	45.61689	52.430611	41.233901	42.789652	40.350849	41.477661	41.8645	40.108917	41.972716	44.916667	40.006819	9.106787	42.675752	28.784146	40.783905	38.76256	35.216756	28.471738
NA	Zm00001d002236	NA	NA	NA	NA	0	0	0	0	0	0	0	0	0	0	0	0	0	0	0	0	0	0	0	0	0	0	0	0	0	0	0	0	0	0	0	0	0	0	0	0	0	0	0	0	0	0	0	0
NA	Zm00001d002238	NA	NA	NA	NA	0	0	0	0.091527	0	0.095068	0.190034	0.14343	0.052662	0	0.046175	0	0.555008	0.168002	0.245534	0.425716	0	0.104647	0.141394	0.862375	0.090672	0	0	0	0.150588	0	0	0	0	0	0	0	0	0	0	0	0	0	0	0	0	0	0.033987	0.037625
GRMZM5G829285,GRMZM5G851468	Zm00001d002239	Zm00001eb070070,Zm00001eb070080	NA	NA	NA	38.850541	30.859966	40.919021	59.546269	49.68848	66.894055	44.92347	41.357	35.336336	34.349464	56.328579	35.393569	16.892608	20.431529	16.174223	14.660399	12.890869	12.245646	2.992012	3.454494	34.26047	44.920556	72.100073	47.316833	59.830884	43.811732	48.789978	58.855583	41.417344	61.558034	28.086825	36.403553	41.713379	50.23173	55.023039	38.474569	18.703801	0	52.142445	13.394115	25.509896	21.643705	28.13572	23.013136
GRMZM2G073743	Zm00001d002240	Zm00001eb070100	NA	NA	Chloroplastic lipocalin	7.863076	8.642594	9.728826	9.750993	8.092582	7.688318	6.261015	7.335283	8.47108	9.354939	7.430925	8.316946	12.473611	8.912003	10.522067	11.837845	13.090093	13.347104	10.859445	13.009057	8.495494	7.279632	9.256884	7.080148	7.489753	7.915198	7.13049	9.560454	7.009978	8.50475	6.743275	7.153108	7.761585	6.556198	7.299587	7.826436	7.015682	1.888618	6.828849	7.522645	8.115776	7.250045	8.231297	6.356994
GRMZM2G073861	Zm00001d002241	Zm00001eb070110	NA	NA	NA	6.88689	6.628765	6.664029	6.607429	5.347998	5.074311	4.833962	5.959237	4.465589	4.906051	5.282216	5.696744	5.365806	3.046559	4.926761	3.150269	4.83947	3.64495	3.061443	4.81798	6.668762	5.719632	6.002006	6.763418	5.366882	6.881605	6.322411	5.895196	5.560902	6.311306	6.719115	5.149595	4.555203	5.126303	6.500838	5.52259	5.642946	1.255568	6.338372	5.707551	5.360754	5.60912	5.003449	4.916473
NA	Zm00001d002242	NA	NA	NA	NA	0	0	0	0	0	0	0	0	0	0	0	0	0	0.135883	0	0	0	0	0	0	0	0	0	0	0	0	0	0	0	0	0	0	0	0	0	0	0	0	0	0	0	0	0	0
GRMZM2G012088	Zm00001d002243	Zm00001eb070120	pco079863	NA	Polyadenylate-binding protein-interacting protein 3	17.336755	21.912301	22.222339	20.039655	16.794544	19.34551	19.399116	21.651866	19.906989	18.831741	18.831279	20.972281	18.309808	18.486324	19.550006	18.408688	16.049347	15.60774	14.400796	16.602461	23.689904	20.175238	21.884774	20.806472	20.038449	19.150119	20.693937	19.198785	21.961872	22.389882	20.917865	19.629064	22.733053	22.125046	21.91134	20.021388	20.662895	1.596389	21.951703	23.24976	22.832049	20.516326	21.731924	19.789158
GRMZM2G012628	Zm00001d002244	Zm00001eb070130	cl862_1	NA	Polyadenylate-binding protein RBP45C	93.696595	98.542696	96.10046	99.117909	83.320765	97.022541	91.060834	99.496028	106.493532	109.115475	119.061485	118.214527	115.005287	139.549474	130.43617	137.970708	114.512906	115.102385	106.250777	104.109214	101.733711	105.788029	97.425686	103.400698	93.624117	90.550765	106.081716	105.175365	106.937212	96.914506	108.785475	98.630046	97.73494	107.342076	108.114071	106.680341	100.552431	24.19476	95.416859	105.048616	115.214694	88.20698	98.076422	98.692371
GRMZM2G091302	Zm00001d002246	Zm00001eb070150	pks1	polyketide synthesis homolog1	pks1;polyketide synthesis homolog1: vegetative meristem cDNA 7C02F01 similar to an acyl CoA condensing enzyme	26.759388	30.217143	30.789689	30.721328	27.32744	30.500038	26.555775	27.079689	29.448232	29.66649	27.016561	30.963659	25.27683	26.829646	29.785612	27.412982	23.775512	24.131078	22.730468	20.417607	26.538063	30.934899	31.860349	26.580315	26.866592	27.687482	29.024134	29.116118	31.386401	29.120194	30.426935	27.07132	28.220772	26.878662	31.208968	25.460083	28.517256	4.944369	27.500321	31.567811	30.460331	31.034752	26.118461	24.86023
GRMZM2G091251	Zm00001d002247	Zm00001eb070160	NA	NA	Speckle-type POZ protein-like protein	0	0	0	0	0	0	0	0	0	0	0.109602	0	0	0	0	0	0	0	0	0	0	0	0	0	0	0	0	0	0	0.21729	0	0	0	0	0	0	0	0	0.443956	0	0	0	0	0
GRMZM2G142700	Zm00001d002249	NA	NA	NA	NA	0	0	0	0	0	0	0	0	0	0	0	0	0	0	0	0	0	0	0	0	0	0	0	0	0	0	0	0	0	0	0	0	0	0	0	0	0	0	0	0.074547	0.056738	0	0	0
GRMZM2G302701,GRMZM2G443445,GRMZM2G443447	Zm00001d002250	Zm00001eb070170,Zm00001eb070180	NA	NA	Probable cinnamyl alcohol dehydrogenase 1	24.074062	29.875876	25.741132	25.769218	25.05502	26.137637	26.322106	23.076661	21.169984	22.475878	22.882078	23.552379	20.761544	21.502656	19.99257	22.153618	20.966767	18.903334	20.153352	25.461798	27.839287	23.957998	26.226972	23.769199	24.387151	28.949364	24.462838	24.310741	22.845135	25.794243	28.921567	27.318887	26.128737	25.655387	26.07405	27.887105	24.340264	13.503542	26.645795	23.068472	20.720429	21.266808	22.072008	19.391452
NA	Zm00001d002251	NA	NA	NA	NA	0	0	0	0	0	0	0	0	0	0	0	0	0	0	0	0	0	0	0	0	0	0	0	0	0	0	0	0	0	0	0	0	0	0	0	0	0	0	0	0	0	0	0	0
GRMZM2G002559	Zm00001d002252	Zm00001eb070190	cl12076_1a	NA	myosin heavy chain-related	32.703863	30.754228	32.669591	30.484396	42.230104	42.671199	43.798931	36.955788	40.055838	41.069716	40.524907	38.561632	75.803532	80.672124	70.918376	82.47613	99.046306	93.479451	99.12689	104.964166	31.273431	29.881364	31.223772	26.704892	36.736113	37.525435	34.772979	37.676315	27.171263	28.859097	28.992675	25.570108	33.226567	32.896685	37.969037	35.354813	46.564266	9.039637	45.081904	74.969339	91.905043	78.797641	73.779665	70.827063
GRMZM2G302712	Zm00001d002253	Zm00001eb070200	NA	NA	60S ribosomal protein L27	221.14091	211.135918	197.064057	199.38295	193.015868	185.8517	209.620583	222.781172	163.692919	193.366654	176.464152	178.460342	174.229407	173.915599	209.424575	181.359278	152.600172	164.99731	158.809618	130.751301	207.254394	215.366482	222.830433	265.45937	173.539888	218.698659	239.754598	184.420245	238.938915	225.916618	228.471905	243.871384	240.930705	230.796897	216.21425	190.051691	105.251924	38.928497	123.816607	188.786839	141.176853	123.657575	132.571966	156.735519
GRMZM2G302927,GRMZM2G302936	Zm00001d002254	Zm00001eb070220	NA	NA	NA	7.822789	7.958698	12.8198	5.301272	7.332913	6.057161	4.698255	4.305303	9.322294	7.341677	7.331932	9.746169	11.758882	9.96769	4.930415	10.504408	9.14133	10.251792	7.158676	0	8.353615	11.061456	11.90035	11.770751	2.962339	5.753334	6.032501	7.702959	11.418342	11.448671	4.028215	8.024398	2.742487	12.837985	0.794682	8.665852	8.250268	0	10.001044	15.339776	6.523024	8.551772	16.265383	7.109455
GRMZM2G302927,GRMZM2G302936	Zm00001d002255	Zm00001eb070220	NA	NA	NA	5.73889	3.735962	0.551371	1.268517	1.576584	1.607536	9.239072	4.231658	4.686487	2.487777	5.893505	2.52963	0	0	2.075212	0.779957	1.756838	0	0	8.460299	5.202883	2.170118	0	5.762834	3.209302	0.520662	0.74893	1.079128	4.473548	1.396736	4.101504	8.322669	6.531233	1.048934	6.342773	0.434442	6.111609	0.194566	3.541689	2.637905	3.865097	5.675654	0	3.508161
GRMZM5G897776	Zm00001d002256	Zm00001eb070230	ss2	starch synthase3	Starch synthase 3 chloroplastic/amyloplastic	20.706845	24.069508	22.526331	24.157936	25.937233	30.05822	31.538311	22.327799	23.804262	24.307032	24.834097	28.617314	19.249074	16.683716	17.459488	27.48548	25.966425	16.760314	21.42638	29.606289	19.745276	22.287219	21.323592	18.678254	22.0249	24.392714	25.031909	21.379564	22.08429	22.499566	22.4044	20.615145	24.487324	25.686719	23.617193	23.995651	12.558633	2.382144	13.162471	10.164705	12.816615	14.191847	13.723438	10.064787
GRMZM2G076826	Zm00001d002257	Zm00001eb070240	atg8c	autophagy8c	Autophagy-related protein 8c	149.605179	129.685764	138.070375	145.994667	211.490108	178.052226	202.476512	148.076254	176.015401	171.27905	169.066072	153.8062	112.497524	119.579955	119.350806	119.553723	100.275293	147.240957	93.390681	119.698592	134.800197	117.988405	116.031338	122.571383	180.79308	172.637708	133.414835	196.764135	124.42446	140.817655	155.59198	129.751272	141.814633	116.259431	138.865366	166.264617	123.087594	86.462974	113.23559	47.348778	54.821647	106.776852	108.531413	86.978015
GRMZM5G876898	Zm00001d002258	Zm00001eb070250	ammt1	aminomethyltransferase1	Aminomethyltransferase	43.26403	39.713569	40.925895	34.78538	37.883397	36.589083	39.733182	38.182907	42.666903	38.572998	44.737679	40.429698	50.956762	40.382937	48.455777	45.71135	52.732516	51.302934	60.785585	54.757939	39.431681	34.656428	32.563073	37.356763	36.802918	37.82266	39.132332	39.73591	38.007262	42.624398	35.214912	33.446178	34.130077	33.658409	33.760239	36.64619	43.34617	100.263346	43.137937	60.207391	56.327881	51.612645	55.774834	53.513568
GRMZM2G076539	Zm00001d002259	Zm00001eb070260	NA	NA	Signal recognition particle 14 kDa protein	128.517076	129.569046	110.187113	104.620004	128.732375	122.70024	111.921267	114.796724	117.671689	109.7055	81.746324	98.32295	103.025064	83.129078	108.033194	103.271972	142.80083	92.131591	136.144763	127.236521	114.349944	108.282431	105.489517	122.067772	115.507447	114.206407	137.43973	113.277983	110.071079	125.252229	128.449169	102.980829	120.561413	97.642484	104.968791	107.347243	129.686869	158.648016	148.169104	131.975763	145.543102	131.870819	133.71015	144.765039
GRMZM2G076239	Zm00001d002260	Zm00001eb070270	IDP7355	NA	Peroxisomal (S)-2-hydroxy-acid oxidase GLO1	0	0	4.047293	0.137994	0.128285	0	0	0	0.039621	0	0	0	0.259082	0	0.224023	0.051642	0	0	0	0	0	0	0	0	0	0	0	0	0	0.135656	0	0	0	0	0	0.174955	0	0	0.229748	0.304783	0.291762	0.257856	0	0.05734
GRMZM5G853854	Zm00001d002261	Zm00001eb070280	NA	NA	Peroxisomal (S)-2-hydroxy-acid oxidase GLO1	72.291249	62.129871	72.81189	74.098932	74.235496	64.114668	58.625359	70.949194	73.266174	86.611294	66.393299	72.086752	83.200338	98.279875	69.410976	93.079931	56.114094	77.512443	77.522778	78.016466	89.282543	80.324021	76.28664	76.939747	71.135821	85.145764	77.778528	108.924949	74.910685	78.400781	64.214987	60.664283	54.815522	68.510451	50.042684	59.027008	82.167449	86.326069	62.83212	98.232339	110.177594	65.038633	77.360052	77.789948
GRMZM2G148998	Zm00001d002262	Zm00001eb070290	IDP7968	NA	NA	12.774782	13.340883	16.53271	15.728741	18.160728	17.996727	16.501969	14.627765	16.23973	14.903317	14.216116	18.307152	9.749368	7.679887	10.816826	9.744764	6.537042	9.576172	12.379704	9.729593	11.454672	12.632075	15.141845	11.921113	18.584056	19.826055	14.391426	19.263177	11.846952	13.130226	16.096225	12.09347	15.265825	12.617101	17.152883	13.000615	0	0	0	0	0	0	0.478738	0
NA	Zm00001d002263	NA	NA	NA	NA	3.377969	3.427788	2.696055	1.635696	1.506877	1.871845	1.72835	2.171275	1.176405	1.578309	2.542427	1.911358	4.409242	4.482684	1.374983	1.950211	0.217026	2.963221	1.117024	2.402199	2.879978	2.574536	1.32966	1.043112	1.243819	1.947905	2.654958	1.887598	2.837211	3.024641	3.165092	2.697463	2.388084	2.833837	1.451706	3.495751	0	0	0	0	0	0.070035	0	0
GRMZM2G000052	Zm00001d002266	Zm00001eb070310	pao2	polyamine oxidase2	Lysine-specific histone demethylase 1	17.907963	22.307214	26.034779	23.84151	23.624672	24.708262	10.970559	14.1144	20.031907	15.180793	20.573549	17.42879	11.192784	11.066502	15.39669	13.776022	9.012285	11.988195	16.774258	12.087685	21.631173	18.130352	24.161853	15.280689	12.994687	19.576989	10.965188	13.609199	19.284531	16.542415	21.004747	16.860814	13.68798	19.99515	20.086436	16.415547	18.072832	5.653063	11.997825	14.030027	14.527617	14.305327	13.287718	13.307599
GRMZM2G300500	Zm00001d002267	Zm00001eb070320	NA	NA	Transcription factor GTE7	19.205806	16.752731	19.816287	19.510531	21.178214	16.771002	19.631139	15.526108	21.631772	18.464363	20.109445	20.867039	25.806659	22.145551	19.351826	24.129495	30.282547	29.162641	30.88947	23.642668	15.892539	14.901342	15.396231	19.752809	18.480502	17.511632	13.588934	19.962298	16.943417	19.276008	17.978371	18.034771	13.75513	18.371001	16.04796	19.984299	16.280688	2.337635	16.198942	27.917028	22.940826	29.602981	24.664554	21.524796
GRMZM2G300497	Zm00001d002268	NA	NA	NA	NA	0	0	0	0	0	0	0	0	0	0	0	0	0	0	0	0	0	0	0	0	0	0	0	0	0	0	0	0	0	0	0	0	0	0	0	0	0	0	0	0	0	0	0	0
GRMZM2G000047	Zm00001d002269	Zm00001eb070330	hak28	potassium high-affinity transporter28	Potassium transporter 17	0	0	0	0	0	0	0	0	0	0	0	0	0	0	0	0	0	0	0	0	0	0	0	0	0	0	0	0	0	0	0	0	0	0	0	0	0	0	0	0	0	0	0	0
GRMZM2G000044	Zm00001d002271	Zm00001eb070350	NA	NA	Nitrate-induced NOI protein	0	0	0	0	0	0	0	0	0	0	0	1.563755	0	2.190174	0.315291	0	0	0	0	0	0	0	0	0.333227	0	0	0	0	0	0	0	0	0	0	0	0	0	2.937131	0	1.149693	0.163106	0	0	0.233266
GRMZM2G000039	Zm00001d002272	Zm00001eb070360	cl8900_1	NA	SIT4 phosphatase-associated family protein	34.750495	33.39765	36.466609	31.16611	39.18613	29.181838	46.31066	37.975211	35.404414	43.87747	35.584704	47.235038	27.591382	13.531257	27.748433	23.311062	14.893209	19.839367	11.072127	13.103661	35.72633	37.558427	32.0458	41.868238	35.99352	29.787797	49.915372	28.749162	34.902184	33.457611	43.118487	35.285023	38.064769	43.437678	52.738843	33.582548	23.241282	16.622783	33.80195	22.215952	17.95256	23.248498	21.389243	19.089071
GRMZM2G084046	Zm00001d002274	Zm00001eb070390	AY112075	NA	Remorin family protein	23.73257	20.242923	24.191558	22.251687	31.300551	27.660313	29.296951	27.08365	39.400106	36.301591	36.153505	42.221937	41.256575	36.736151	33.494837	34.842964	32.117689	27.672886	30.295771	31.511604	18.212811	24.123991	20.190563	23.512413	28.859775	22.428349	24.406699	33.460716	17.311425	19.783063	18.864598	21.146199	26.480439	27.056758	24.285677	39.010228	18.539487	1.252642	18.330528	20.570666	24.076112	28.757649	27.408264	20.668899
GRMZM2G084181	Zm00001d002275	Zm00001eb070400	mrpa5	multidrug resistance-associated protein5	ABC transporter C family member 2	30.292842	34.779834	34.600928	33.423674	35.446815	34.720473	32.933741	40.092223	42.701002	44.761092	43.013189	42.297609	47.726179	49.339915	51.056349	48.321664	34.125492	37.156288	35.809302	38.62733	35.538132	38.155679	34.963356	33.617548	36.098558	37.872995	40.376302	41.198004	32.972744	32.646036	31.515689	29.764534	35.034106	33.992125	38.511619	37.412594	35.911202	3.935248	36.50024	38.446196	42.162877	39.058345	38.54119	34.652051
GRMZM2G084325	Zm00001d002276	NA	NA	NA	NA	0	0	0	0	0	0	0	0	0	0	0	0	0	0	0	0	0	0	0	0	0	0	0	0	0	0	0	0	0	0	0	0	0	0	0	0	0	0	0	0	0	0	0	0
GRMZM2G383122	Zm00001d002277	Zm00001eb070410,Zm00001eb070420	NA	NA	BAG family molecular chaperone regulator 1	8.432615	7.263715	12.71566	4.920386	11.048439	11.807309	10.569987	9.043966	11.154086	8.063956	6.880856	8.619259	7.130324	7.407552	8.303015	7.396018	4.535839	5.664935	6.581914	6.635164	6.365636	6.101231	8.746779	6.479232	12.286397	12.478603	9.717424	10.284133	7.385628	7.462604	6.155321	6.58841	6.264897	9.381087	8.446543	8.537713	10.775303	8.076264	9.397656	15.41692	19.358054	14.745678	18.310428	16.27541
GRMZM2G107711	Zm00001d002278	Zm00001eb070430	pco084743	NA	OSJNBa0058K23.15 protein; protein	42.966259	52.19186	54.574248	50.630018	41.498156	38.245858	30.979873	34.389959	29.879781	23.755138	26.078942	29.826556	17.979345	14.716604	18.36652	14.246399	13.561092	9.257164	11.271642	10.477724	59.341349	45.548242	44.532343	41.293875	31.69024	34.770423	28.180319	31.2569	49.237926	48.172474	44.771529	42.817973	38.300795	32.708447	30.087368	34.26971	86.040907	157.537471	88.743469	136.306371	103.615125	112.429011	103.868031	122.972284
GRMZM2G124560	Zm00001d002279	NA	NA	NA	F-box/WD-40 repeat-containing protein	0	0	0	0	0	0	0	0	0	0	0	0	0	0	0	0	0	0	0	0	0	0	0	0	0	0	0	0	0	0	0	0	0	0	0	0	0.04813	0	0.182965	0.059106	0.067418	0.064534	0.066138	0.183077
NA	Zm00001d002280	NA	NA	NA	NA	0	0	0	0	0	0	0	0	0	0	0	0	0	0	0	0	0	0	0	0	0	0	0	0	0	0	0	0	0	0	0	0	0	0	0	0	0	0	0	0	0	0	0	0
GRMZM2G337011	Zm00001d002281	NA	mybr50	MYB-related-transcription factor 50	NA	0	0	0	0	0	0	0	0	0	0	0	0	0	0	0	0	0	0	0	0	0	0	0	0	0	0.148254	0	0	0	0	0	0	0	0	0	0	0	0	0	0	0	0	0	0
GRMZM2G041518	Zm00001d002282	Zm00001eb070450	NA	NA	Probable receptor-like protein kinase	2.81748	2.315399	3.039355	3.029521	2.687947	2.925534	3.356361	3.313178	3.036089	3.962129	3.498149	3.382691	4.961238	5.153229	4.437228	5.652006	8.020964	6.880974	7.701429	7.07779	2.541752	2.784965	2.578224	1.996088	2.230637	2.891113	3.004254	2.955906	2.48213	2.427187	3.123868	2.759086	3.361613	3.139019	2.377814	3.643434	3.280734	0.914384	3.473944	5.232385	7.268753	5.684602	6.87743	5.059105
GRMZM2G165060	Zm00001d002283	Zm00001eb070460	NA	NA	Protein kinase superfamily protein	0.167907	0.113471	0.169155	0	0.269174	0.42018	1.025724	0.352417	0.930555	1.249686	1.292844	0.601712	0.729324	0.940682	1.060352	1.402651	1.74204	0.931936	0.983381	0.278445	0.433465	0.076229	0.135694	0.113384	0.247773	0.446533	0.122169	0.372723	0.06773	0.112661	0.228042	0.331057	0.170393	0.470135	0.608116	0.507485	0.510923	0	1.006742	1.0114	1.390946	1.260611	2.025594	1.235536
GRMZM2G165007	Zm00001d002284	Zm00001eb070480	si947006e03a	NA	F-box/kelch-repeat protein	3.715986	3.454173	6.402715	4.219142	5.303575	4.618973	6.011053	7.775084	3.536791	4.734204	4.9195	6.572408	5.061453	2.924377	4.847354	5.460362	4.934928	4.834074	6.077556	4.24914	4.896518	4.475094	4.195987	5.143176	5.654806	7.177467	6.262883	5.238886	4.855257	4.59069	4.257427	4.156996	5.193099	5.421633	3.509491	4.551863	1.762979	1.296689	2.426982	3.466722	5.787079	4.899524	4.309943	5.507354
GRMZM2G156977	Zm00001d002285	Zm00001eb070490	nactf22	NAC-transcription factor 22	NAC domain-containing protein 21/22	0	0	0.04237	0.169239	0	0.087853	0.234094	0.08838	0.048659	0	0.085348	0.079356	0	0	0	0	0	0	0	0	0	0	0	0	0	0	0	0	0	0	0	0	0.042828	0	0.169395	0	0.411933	0	0.478571	0.282308	0.032226	0.184488	0.252074	0.139598
GRMZM2G380518	Zm00001d002286	Zm00001eb070500	NA	NA	OSJNBa0058K23.8 protein; protein	9.729684	7.024607	8.023234	6.573883	7.791498	6.860154	6.474235	5.601323	8.162174	5.516105	6.322327	7.157561	6.549377	10.234898	7.627252	10.359502	7.631871	4.943512	5.914235	8.524043	6.494168	5.842292	6.680719	6.511167	6.211111	5.248341	5.650366	5.538598	5.420252	6.069526	6.636068	8.089227	6.338626	5.891245	7.637352	6.282438	7.394214	19.157461	8.080124	12.382051	10.558167	10.00532	8.528338	9.170657
GRMZM2G080041	Zm00001d002287	Zm00001eb070510	NA	NA	LRR receptor-like serine/threonine-protein kinase FLS2	1.400207	2.033122	1.732782	1.674708	2.315568	2.277868	2.801489	2.512731	3.065237	2.549934	2.397497	2.462856	2.082664	3.439378	2.519611	2.743388	1.197513	0.616261	1.613136	0.938741	1.692792	2.234307	2.2578	2.084541	3.318656	4.454718	3.547719	2.820002	1.381201	1.465906	1.677182	2.145818	2.179421	2.56282	2.237682	2.525166	1.066401	0.17342	0.882856	1.38815	1.915931	1.467146	1.713618	2.063178
GRMZM2G080054	Zm00001d002288	Zm00001eb070520	bhlh148	bHLH-transcription factor 148	Protein SPATULA	6.916752	7.165586	6.38303	4.883226	13.945347	12.44856	10.367127	11.411697	6.83008	5.455573	7.286414	9.399933	3.850928	2.969851	4.264936	4.892388	2.369443	2.932483	2.432143	0.919807	5.717909	7.849612	5.464096	4.564475	12.568804	10.359249	10.306403	9.949466	4.234737	3.792214	6.313846	6.336753	10.661562	10.106924	12.74042	14.339668	10.07032	0.810835	9.059818	7.004668	12.889579	14.774561	13.7918	8.696141
AC188831.3_FG005	Zm00001d002290	NA	NA	NA	NA	1.706345	0.876744	1.094581	1.728889	0.181327	0.33064	0	0.33085	1.471742	0.485616	0.802121	1.323338	0.415771	0.364312	1.092848	1.985245	1.391571	2.39282	2.679	2.124897	0	0.354024	0.473679	0.943954	1.044175	1.049542	0.378797	0	2.538126	2.705407	1.246005	1.418474	0	0.435759	0	0.296038	0.858461	0	0.484885	0.498407	0.189161	0.417702	0.107541	1.173153
GRMZM2G040397	Zm00001d002292	Zm00001eb070550	gpm461b	NA	NAD(P)-binding Rossmann-fold superfamily protein	14.55393	15.942463	13.627126	14.79479	14.010933	15.915137	13.822779	14.198555	13.303083	12.564145	13.163839	14.658934	13.658331	11.461081	12.553687	8.748087	8.393771	11.125333	11.400983	9.338459	14.105482	13.568442	12.040938	10.688499	13.218417	14.87771	11.003968	10.504832	14.356074	15.342773	13.304141	11.181588	16.269078	15.428978	14.448856	14.679737	14.119521	0.49121	15.39907	13.225357	14.651789	12.379225	13.233286	13.761202
GRMZM2G094328	Zm00001d002295	Zm00001eb070560	NA	NA	Germin-like protein subfamily 1 member 11	0	0	0	0	0	0	0	0	0	0	0	0	0	0	0	0	0	0	0	0	0	0	0	0	0	0.061458	0	0	0	0	0	0.136533	0	0	0	0	0	0	0	0	0	0	0	0
GRMZM2G094255	Zm00001d002296	Zm00001eb070570	TIDP3748	NA	Imidazoleglycerol-phosphate dehydratase 1 chloroplastic	19.937379	20.863935	22.578654	21.263021	23.725602	22.579453	19.716889	21.397374	17.698734	19.407031	20.205721	21.793186	19.321568	14.390143	17.255137	18.370241	13.737939	19.052602	13.699575	12.12166	17.639689	17.526162	22.255294	24.303553	22.621217	18.496277	19.522567	19.47293	19.026576	18.860303	19.603245	19.768931	19.625811	18.914912	17.306367	16.757605	22.970443	0	19.01109	19.651189	18.490964	19.863624	18.309798	20.166104
NA	Zm00001d002299	NA	NA	NA	NA	0	0	0	0.005908	0	0	0	0	0	0	0	0	0	0	0	0	0	0	0	0	0	0	0	0	0	0	0	0	0	0	0	0	0	0	0	0	0	0	0	0	0	0	0	0
GRMZM2G089282	Zm00001d002301	Zm00001eb070600	NA	NA	NA	0	0	0.306528	0.690175	0	0	0.21355	0	0.798429	0	0.155289	0	0	0.456794	0.562918	0.15563	0	1.382246	1.001347	0.075442	0	0	0	0	0.168719	0	0.184986	0	0	0	0	0	0	0	0	0	0	0	0.157764	0.047384	0.594562	0.054154	0.111161	0
GRMZM2G089273	Zm00001d002302	Zm00001eb070620	saur16	small auxin up RNA16	Auxin responsive protein	95.887839	100.579801	87.191347	92.109798	105.381914	109.530789	100.740219	96.146795	103.260107	99.719354	99.789164	110.526801	36.175065	22.823689	29.503169	29.136393	28.757423	29.982046	30.200481	41.687212	96.452677	104.389891	83.753626	80.337987	111.91284	113.463896	98.785535	104.795723	81.247294	77.203312	96.313455	88.652838	101.761363	83.432449	114.885606	101.654761	1.767168	0	0	0	0	0.804613	3.419879	46.837971
GRMZM2G388051	Zm00001d002304	Zm00001eb070660	saur17	small auxin up RNA17	Auxin responsive protein	0	0	0	0	0	0	0	0	0	0	0	0	0	0	0	0	0	0	0	0	0	0	0	0	0	0	0	0	0	0	0	0	0	0	0	0	0	0	0	0	0	0	0	0
GRMZM2G327680	Zm00001d002305	Zm00001eb070670	NA	NA	AP-3 complex subunit mu	0	0	0	0	0	0	0	0	0	0	0	0	0	0	0	0	0	0	0	0	0	0	0	0	0	0	0	0	0	0	0	0.023221	0	0.02639	0	0	0	0	0	0	0	0	0	0
NA	Zm00001d002307	NA	NA	NA	NA	5.895074	6.102652	7.601414	7.805361	6.540165	7.58453	6.879399	8.417717	5.650196	4.785708	5.152622	5.775193	3.119033	1.736912	4.492064	2.187707	1.219692	1.288881	0.265833	0.858897	6.764672	6.259962	5.35174	6.055702	7.989678	6.950854	5.711663	7.724082	6.253539	6.56923	8.993815	6.351463	6.144725	5.666159	7.382298	6.36106	0.523333	0	0.510536	0.642723	0.743248	0.192302	0.499354	2.885098
NA	Zm00001d002308	NA	NA	NA	NA	0	0	0.12124	0	0	0	0	0	0	0	0.061252	0	0	0	0	0	0	0	0	0	0	0	0	0	0.066565	0	0	0.061039	0.121782	0	0	0	0.123458	0	0	0	0.394055	0	0	0	0.04426	0	0.133439	0
NA	Zm00001d002309	NA	NA	NA	NA	1.568247	1.65904	1.481112	2.770638	3.065173	3.517866	2.074828	2.386846	4.021077	2.647778	3.615413	3.151554	1.255922	1.052114	0.816873	1.982369	1.540057	2.206294	1.465025	0.967883	2.65341	2.119436	2.386081	1.788992	2.181547	1.535912	1.790005	2.804089	0.996275	0.597637	0.670852	1.620938	2.552121	1.008272	2.381326	1.024052	0.430421	0	0	0	0	0	0	0.542245
NA	Zm00001d002311	NA	NA	NA	NA	0	1.216154	0	0	1.263367	0	0	0.576338	0	1.449852	0	0.502029	0.467835	0	0	0	0	0	0	0	0.548065	3.104908	0	4.130358	1.116487	1.218492	0	1.694182	0	1.624862	1.230622	2.251149	0	0	0	1.564685	0	0	0	0	0	0	0	0
GRMZM2G031536	Zm00001d002312	Zm00001eb070720	IDP7857	NA	Leucine-rich repeat transmembrane protein kinase	7.309746	5.776934	5.71538	6.421126	4.194203	5.463097	5.050214	3.764536	7.425067	4.789341	5.857996	4.310417	5.890666	1.152957	2.0519	4.469166	4.995976	2.987428	6.014661	2.873785	4.28204	5.333986	7.663728	4.932154	5.845245	6.813506	3.859589	6.843	4.879592	4.990163	4.360168	3.82652	6.425633	5.741354	3.730096	6.044542	0.07458	0	0	0	0	0	0	1.894504
GRMZM2G337532	Zm00001d002313	Zm00001eb070730	NA	NA	Leucine-rich repeat transmembrane protein kinase	10.171431	9.25992	10.685178	11.570359	10.60205	10.241832	11.918574	10.121134	11.326608	10.612712	11.613769	11.525482	7.472696	3.846779	6.100367	5.511948	5.765389	7.52749	5.31958	9.840092	8.616753	8.752186	11.007544	9.76555	11.795943	11.527999	11.182695	11.214111	9.06064	8.624759	10.921415	8.710957	12.20952	11.103379	10.375454	12.089564	38.147111	24.254004	35.402794	25.39763	27.556991	34.70638	32.609411	15.342165
GRMZM2G008060	Zm00001d002314	Zm00001eb070740	cl44168_1	NA	Tetratricopeptide repeat (TPR)-like superfamily protein	7.970182	5.838921	6.652793	6.763983	6.54601	8.885153	8.270449	6.832978	6.741982	7.25226	8.455667	7.255073	8.023905	5.503936	6.280803	7.531314	8.410429	8.016704	8.421345	9.125217	8.281987	5.432894	8.29362	5.598019	9.945027	6.394928	6.153386	6.23276	7.601162	8.775278	9.757806	6.469786	7.057204	8.508525	5.625955	8.51313	6.334357	4.662582	6.13106	4.361077	6.621642	6.334681	5.31493	6.666194
GRMZM2G007914	Zm00001d002315	Zm00001eb070750	IDP2388	NA	OSJNBa0008M17.14 protein; protein	9.131505	10.975186	11.205523	6.783253	5.108933	12.625132	7.250512	10.141562	5.335184	7.301048	5.470898	8.722773	4.270119	2.492794	4.062515	8.012263	5.435954	11.689668	6.153388	3.267254	10.94882	6.178679	9.959437	7.795135	9.967954	6.911294	7.386638	10.286591	10.372553	5.899294	7.370451	5.73832	9.026531	9.684048	6.91449	6.596584	13.532226	10.845336	7.056405	9.548381	8.949602	9.662611	7.667699	6.396634
GRMZM2G007791	Zm00001d002316	Zm00001eb070760	ago2a	argonaute2a	ago2a;argonaute2a:	33.88812	30.037716	23.040406	25.01834	43.562381	66.858578	64.991423	41.166572	36.818616	38.319455	34.342379	36.126571	37.81572	52.475233	37.34262	31.232859	62.587081	46.033344	60.632739	46.194949	30.665472	31.525939	27.157843	30.47847	58.22772	47.026086	36.44919	34.63944	29.143047	31.581085	26.739583	35.562841	34.557423	39.271598	38.380204	34.719532	32.099927	10.63936	24.419322	33.542611	42.654126	32.565175	27.197604	30.349335
GRMZM2G007453	Zm00001d002317	Zm00001eb070770	apo1	accumulation of photosystem one1	apo1;accumulation of photosystem one1: plastid splicing in Arabidopsis ortholog, apo1	10.363915	14.312468	13.072823	11.632215	12.7112	13.457526	12.59983	11.320408	8.939271	11.39117	11.013976	10.556512	10.515557	8.370268	10.319729	9.522967	9.432929	12.59264	10.096522	15.471068	11.621575	9.154263	11.046051	10.492824	9.528097	12.587595	10.649719	10.533693	9.561275	9.63405	9.709135	9.617777	11.833999	10.447959	9.815043	9.350891	4.146159	0	4.450039	5.187837	7.679662	6.873436	5.648764	8.435154
GRMZM2G007157	Zm00001d002319	Zm00001eb070790,Zm00001eb070800,Zm00001eb070810	NA	NA	Lecithin-cholesterol acyltransferase-like 4	0.639363	1.472758	1.12355	1.089152	1.344822	1.257659	1.221337	1.269933	1.539635	0.791388	2.197281	1.993344	1.13398	0.988069	0.682349	1.680511	1.209317	1.938267	0.753201	1.700174	1.013682	0.943611	1.94715	1.534472	0.749341	1.298068	1.454443	0.790065	1.730114	1.432531	1.698164	1.777854	0.781026	1.729363	1.627022	1.416224	0	13.30894	2.347889	2.312923	0	0	1.85557	0
NA	Zm00001d002322	NA	NA	NA	NA	0	0	0	0	0	0	0	0	0	0	0	0	0	0	0	0	0	0	0	0	0	0	0	0	0	0	0	0	0	0	0	0	0	0	0	0	0	0	0	0	0	0	0	0
GRMZM2G102346	Zm00001d002323	Zm00001eb070820	IDP54	NA	Trypsin family protein	78.545881	73.687258	81.845134	86.58955	52.782805	45.678982	45.170773	48.94615	41.243213	39.263434	35.449399	43.031184	41.130011	43.373658	43.10322	40.014066	42.014106	39.525689	40.873753	38.915468	71.711922	67.421902	73.522494	75.095739	43.003151	42.889903	43.822216	53.348883	79.304101	82.117484	77.089293	63.10215	56.635145	56.573725	56.233768	54.203969	21.544265	8.110081	24.399702	29.379825	31.538257	29.185534	29.220991	41.609085
GRMZM5G875735	Zm00001d002324	Zm00001eb070830,Zm00001eb070840	NA	NA	NA	0	0	0	0	0	0	0	0	0	1.803668	0	0	0	0	0	0	0	0	0	0	0	0	0	0	0.950638	0	0	0	0	0	1.919201	0	0	0	0	0	0	0	0	0	0	0	0	0
NA	Zm00001d002325	NA	NA	NA	NA	47.984963	58.841351	59.406367	53.46424	57.695165	63.306875	67.946946	61.216593	68.576132	64.593231	71.111609	67.07008	69.427025	89.048885	76.295341	87.941852	81.092891	75.669267	67.814832	67.60561	71.369148	67.870243	60.746097	60.250295	63.004403	72.801476	77.81952	65.330562	64.682158	63.702765	69.773935	56.065646	74.339907	82.340051	68.767892	71.618239	74.423922	50.646152	79.037979	90.069329	133.955159	102.374385	101.128538	77.494184
GRMZM5G817886	Zm00001d002326	Zm00001eb070860	aaa1	adenosylmethionine aminotransferase1	aaa1;adenosylmethionine aminotransferase1: endosperm cDNA 5C01E09 (uaz113) similar to bacterial biotin synthesis enzyme	12.198812	16.058998	15.747475	16.765785	25.818764	25.877501	24.599057	30.630503	40.142544	26.812444	32.526519	41.098398	20.691692	15.38009	31.642485	28.092302	16.339926	26.766507	19.27053	32.393324	15.147393	13.815611	11.184101	14.041093	22.028956	26.638831	22.534376	31.458154	14.533632	12.103952	17.326388	12.559324	26.090654	28.739619	26.627271	31.960554	10.486575	6.095015	18.599373	17.681312	42.613339	42.670857	60.327178	25.052997
GRMZM2G342815	Zm00001d002328	Zm00001eb070880	NA	NA	Probable inactive purple acid phosphatase 16	0	0	0	0	0	0	0	0	0	0	0	0	0	0	0	0	0	0	0	0	0	0	0.131241	0	0	0	0	0	0	0	0	0	0	0	0	0	0	0	0	0	0	0	0	0
GRMZM2G005310	Zm00001d002330	NA	met5	DNA methyl transferase5	met5;DNA methyl transferase5:	85.095764	92.009892	82.811254	102.019968	87.108751	108.955662	97.230292	111.658626	134.745339	133.9687	118.812215	133.541442	134.555083	141.263226	123.478334	141.848308	171.187278	154.763726	200.483532	192.761923	113.281328	115.290417	129.637459	124.807733	100.230811	108.591591	97.485085	107.68903	97.163639	117.057632	95.623892	112.747388	102.850555	109.758092	108.48442	112.453675	137.080565	40.102653	124.838824	107.83376	103.458217	103.558898	111.87528	103.423469
AC190685.3_FG005	Zm00001d002331	NA	NA	NA	NA	0	0	0	0	0	0	0	0	0	0	0	0	0	0	0	0	0	0	0	0	0	0	0	0	0	0	0	0	0	0	0	0	0	0	0	0	0	0	0	0	0	0	0	0
GRMZM2G005107	Zm00001d002332	Zm00001eb070900	LOC100194355	NA	NAD(P)-binding Rossmann-fold superfamily protein	29.656469	37.903448	38.887957	37.943043	47.089228	47.07884	52.542658	45.323571	49.31479	46.235743	43.897952	44.346674	40.891962	30.2567	38.515398	38.998036	34.011508	42.450423	35.760536	34.969996	29.823131	31.276384	32.624391	34.418295	42.346632	45.503004	39.780489	42.193226	27.705951	34.53862	26.316652	26.083746	33.581198	34.569393	37.614388	41.38941	26.733087	12.956864	27.415442	31.649456	38.72326	31.264184	31.067416	32.458489
GRMZM2G005040	Zm00001d002333	Zm00001eb070910	hak11	potassium high-affinity transporter11	Potassium transporter 10	2.172655	3.057476	3.547012	2.655925	1.989977	2.165921	1.655793	1.647465	2.275641	3.044938	2.866548	2.303184	3.758992	2.141794	3.468365	2.31693	0.975658	2.462435	2.659848	1.981607	1.98312	2.055663	2.870184	1.962722	1.705879	2.313857	1.714456	1.787235	1.784386	2.80467	2.689905	2.033556	1.544692	2.962529	2.083338	2.020128	3.347936	2.087356	3.214259	3.150526	6.087653	5.719509	6.02582	2.283354
GRMZM2G306374	Zm00001d002334	Zm00001eb070920	NA	NA	AICARFT/IMPCHase bienzyme family protein	73.623807	71.308663	71.652524	63.695382	67.235681	65.791984	64.289171	71.207261	56.338582	55.817351	58.433955	60.899752	67.189501	71.686142	70.422106	69.75849	57.95169	57.868269	56.07973	68.649054	61.404221	70.111791	62.953405	64.953683	70.220143	67.288211	63.076839	67.188072	61.222634	59.496324	63.777952	67.477468	67.144572	65.007737	65.897145	69.117168	63.86322	24.297826	62.735525	76.577057	75.35873	71.764642	66.935508	73.939277
AC215994.3_FG003,GRMZM2G429762	Zm00001d002336	Zm00001eb070930	NA	NA	Exosome complex component RRP45B	0	0	0	0	0	0	0	0	0	0	0	0	0	0	0	0	0	0	0	0	0	0	0	0	0	0	0	0	0	0	0	0	0	0	0	0	0	0	0	0	0	0	0	0
GRMZM2G044629	Zm00001d002338	Zm00001eb070940	NA	NA	UDP-N-acetylglucosamine diphosphorylase 2	36.166966	33.702663	62.971826	36.387123	38.676143	38.229078	29.096049	35.572199	29.975159	36.585265	33.48021	29.606948	22.307234	27.176282	28.411984	30.823962	28.527873	29.897749	41.22909	42.99517	33.116436	38.134529	29.219991	36.503208	35.078916	37.750241	32.115408	31.00157	32.445653	26.189079	33.03808	26.6456	24.779489	31.565159	29.579566	27.054826	28.788563	16.553589	32.77432	26.181528	29.960584	38.63009	36.140504	24.76063
GRMZM2G044800	Zm00001d002339	Zm00001eb070950	uaz251b(rpS11)	NA	40S ribosomal protein S11	826.690313	871.528692	815.250306	799.957333	745.945005	749.795111	808.8714	813.319029	805.90512	813.052439	808.47518	858.495778	649.676395	490.935183	689.481682	559.870448	434.778884	551.825611	497.896477	404.661495	903.605867	910.239594	962.507941	1006.774631	825.089685	820.930724	849.438634	778.666494	930.002149	919.221211	917.276059	915.878197	881.72506	968.095293	851.439568	820.956921	909.541675	276.444691	991.885036	811.292472	613.511986	624.122706	670.196644	760.236194
GRMZM2G045331	Zm00001d002340	Zm00001eb070960	NA	NA	Cell differentiation Rcd1-like protein	45.111513	31.839057	54.30561	43.757143	38.289774	43.316374	44.970465	45.802373	46.245495	40.898931	43.852563	51.068657	35.069192	43.889497	38.171709	46.413322	32.522286	37.444989	38.762369	39.665533	42.47693	48.306128	36.236883	52.434349	43.189287	45.013562	42.149785	43.87784	48.925282	40.052664	55.705348	50.576429	54.026024	43.797499	42.150046	41.923021	32.107181	10.084413	47.515159	35.922384	32.68705	38.865002	34.28149	37.728764
GRMZM2G045581	Zm00001d002341	Zm00001eb070970	umc1934	NA	OSJNBa0070C17.17 protein; protein	1.248263	1.839341	1.886288	1.64271	2.149546	1.455849	1.605843	2.120394	1.334985	1.540326	0.926527	2.446468	1.845417	0.931064	2.173309	2.144088	3.885674	1.931878	2.13518	3.016847	1.242138	1.690235	1.504863	1.167996	1.802277	1.33304	1.398599	1.943328	1.212696	1.979544	1.034294	1.659036	1.470267	2.062313	1.064165	2.270182	1.516645	0	2.086767	1.271761	1.887035	1.99125	1.790457	1.347302
GRMZM2G045596	Zm00001d002342	Zm00001eb070980	pgl107	polygalacturonase107	Polygalacturonase QRT3	4.410655	5.124825	4.916122	5.16283	4.531958	3.808516	3.63837	3.958273	6.025919	4.458525	6.026482	4.843113	6.145404	5.877452	6.458019	7.360351	7.960564	7.356621	8.532073	6.021208	5.093661	4.205388	4.452693	3.851869	4.489176	4.230541	4.719564	3.968739	7.003651	7.841086	6.337867	7.277678	6.330687	5.406353	5.045699	6.021863	3.359851	0.819731	4.240935	3.832083	4.920922	4.195792	4.937633	5.741927
GRMZM2G045849	Zm00001d002343	Zm00001eb071010	zip3	zinc-regulated, iron-regulated transporter-like protein3	Zinc transporter 1	0.696247	0.431326	0.876958	0.455069	0.797433	0.544609	0.33844	0.767337	1.005157	0.323907	0.846648	0.426812	0.459926	0.296666	0.151484	0.910482	0.668341	0.281629	0.43648	0.661542	0.691443	0.43465	0.281358	0.599841	0.230127	1.118899	0.591069	0.878369	0.35112	0.628482	0.866941	0.286031	0.3888	0.812318	0.980756	0.624795	0.567598	0	0.359912	0.380172	0.569682	0.537571	0.209789	0.319848
NA	Zm00001d002344	NA	NA	NA	NA	35.359043	20.014462	34.930267	43.90977	30.290344	40.744738	43.943819	32.635561	37.041144	61.543802	42.937963	39.322074	31.642071	21.487012	24.936927	30.11482	24.44407	34.958601	25.649427	26.569616	37.911215	31.083262	48.552035	38.485912	47.95175	33.460465	34.009394	57.622187	49.153188	48.434819	45.091931	37.468525	43.533423	47.907736	18.047466	46.040684	25.869248	0	31.810545	12.609375	9.326854	16.309592	29.27161	33.38835
GRMZM2G345667	Zm00001d002345	Zm00001eb071030	pprsmr1	pentatricopeptide repeat smr1	Pentatricopeptide repeat-containing protein mitochondrial	5.66443	6.760294	8.085356	6.853552	5.700157	5.783807	6.52231	6.184824	5.912879	6.577999	5.554019	5.581344	9.438182	9.924002	9.104982	9.608339	9.638198	10.26893	11.077432	12.710926	6.080123	6.717701	7.560965	7.360324	6.428927	7.100765	6.593815	5.856884	6.067458	6.542889	6.564035	6.84799	6.457644	7.433931	5.837706	5.765382	7.022614	0.20783	8.016171	10.013391	10.296458	7.88201	8.975297	8.171512
GRMZM2G046070	Zm00001d002346	Zm00001eb071040	cad1	cinnamyl alcohol dehydrogenase1	cad1;cinnamyl alcohol dehydrogenase1: identification based on two EST/RFLP sequences that match in one TIGR contig and in the Cornsensus sequence for the overgo (EH Coe Dec 2006)	31.671942	26.102204	31.732466	24.610282	37.538275	36.772631	29.182448	33.074738	27.928504	27.481649	26.499467	28.741447	29.449787	25.260887	29.534968	27.483054	26.17046	33.118221	35.534419	32.140141	20.308183	28.296482	20.913461	27.895368	27.832947	26.351811	29.242842	27.784987	28.155651	25.532923	29.103995	32.701446	27.515644	28.93886	31.738743	31.893467	3.7021	5.186242	7.171173	8.343512	7.610859	10.07295	9.238662	18.989987
GRMZM2G345700	Zm00001d002347	Zm00001eb071050	si707071g02a	NA	Bifunctional inhibitor/lipid-transfer protein/seed storage 2S albumin superfamily protein	0.348881	0.591832	10.555087	0.884848	0.408902	0.559376	0.250139	0.559224	0	0.364497	0.904499	0.992898	1.393074	1.020049	0.521558	1.534165	0.465608	0.191076	0.993429	0.170328	0.883921	0	2.132957	0.353827	0.980913	0.788614	2.132206	1.44505	0.357465	0.718031	0.200542	0.145272	0	0.326797	1.776575	1.167029	0.19352	0	0	1.99136	0.309062	0	0.239338	1.693514
GRMZM2G093632	Zm00001d002348	Zm00001eb071060	NA	NA	Carbohydrate-binding X8 domain superfamily protein	0.120313	0	0.484828	0.242039	0	0.376833	0.111553	0.084252	1.020304	0.497749	0.650846	0.491812	0.226477	0.438635	0.304256	0	0.191858	0.924871	0.500777	0.520867	0.079719	0.045531	0.04053	0.081301	0.044223	0.222429	0.340578	0.243116	0.161914	0	0	0	0.367259	0.336955	0.080747	0.68221	0	0	0	0	0.030868	0	0.09027	0.100012
GRMZM2G093603	Zm00001d002349	Zm00001eb071070	ks3	kaurene synthase3	ks3;kaurene synthase3: functionality inferred from expression data and sequence similarity (Song et al 2011; Nelissen et al 2012)	20.761821	24.804613	23.248998	24.834386	26.226032	25.757559	27.486885	25.253323	25.997983	29.067567	26.093448	28.037949	14.566437	13.821708	18.38684	13.947967	13.646215	15.460256	14.623649	18.745315	22.832071	23.57192	25.14681	23.03221	23.648505	24.830068	24.327079	27.696738	18.415103	21.232305	27.572769	19.260775	21.155286	17.613358	25.662597	24.505078	38.106421	7.637182	37.572671	24.145939	25.224656	29.684411	28.975904	18.397855
GRMZM2G093526	Zm00001d002350	Zm00001eb071080	ks2	kaurene synthase2	ks2;kaurene synthase2:	0	0	0	0	0	0	0	0	0	0	0	0	0	0	0	0	0	0	0	0	0	0	0	0	0	0.023349	0	0	0	0	0	0	0	0	0	0	0	0	0	0	0	0	0	0
GRMZM2G049538	Zm00001d002351	Zm00001eb071090	tps1	terpene synthase1	tps1;terpene synthase1: possible plant defense gene	0	0.047864	0.064241	0.248649	0.043492	0	0.029415	0	0.043813	0.039315	0.365291	0	0.181758	0.155969	0.163432	0	0.775175	0.398781	0.563918	0.554301	0.037726	0.024112	0.04291	0.107708	0	0	0.025755	0.149753	0	0.04252	0.072056	0	0.193162	0.059487	0.042714	0.080217	0	0	0	0	0	0	0	0
GRMZM2G049487	Zm00001d002352	Zm00001eb071100	NA	NA	Whole genome shotgun sequence of line PN40024 scaffold_11.assembly12x (Fragment)	114.89512	116.785931	105.320221	99.428284	103.288098	102.54713	101.016696	93.857281	92.925199	98.667427	104.852724	101.29783	112.587437	114.007077	115.416976	114.376207	142.140878	105.212792	117.777337	132.215338	95.257871	99.780082	92.808086	117.451774	106.088701	106.172819	99.465553	98.31571	75.99548	97.705048	107.916624	100.308549	89.825336	110.292096	90.90837	89.971519	85.573203	41.687972	70.119038	55.676382	47.993552	63.106008	61.507817	83.427759
GRMZM2G098239	Zm00001d002353	Zm00001eb071110	gl2	glossy2	Orf protein	8.190189	7.076554	15.147888	11.09362	5.080857	5.962093	4.684436	6.65738	7.358874	7.140011	9.054056	6.013295	18.694025	14.364395	13.466596	16.252774	23.757927	26.739053	30.852557	22.027073	5.957322	3.583121	6.346364	3.358449	5.954802	7.756227	5.11682	4.855143	6.870081	8.86649	6.225015	3.722856	4.849037	5.922181	5.911002	5.81532	3.327972	4.137022	3.651012	5.722688	5.993708	4.679608	5.997234	5.500876
GRMZM2G098214	Zm00001d002356	Zm00001eb071120	NA	NA	S-adenosyl-L-methionine-dependent methyltransferases superfamily protein	12.096437	13.906492	12.228481	15.811333	11.417522	13.276892	14.482271	14.092101	12.517408	14.002534	12.180305	15.177408	16.915017	13.696356	15.864159	14.498748	16.170258	13.373694	17.069917	16.604101	15.092918	13.968077	14.887761	14.806157	14.83931	17.757668	15.326015	14.553483	13.083908	14.008233	15.103198	12.990902	13.654521	18.054618	15.742473	14.194573	17.729798	4.139074	16.854248	21.311195	22.463667	16.617254	15.207939	20.263747
GRMZM2G098187	Zm00001d002357	Zm00001eb071130	ctr2	constitutive triple response2	Protein kinase superfamily protein	0.059258	0.295586	0.287238	0.221883	0.079911	0.147058	0.081971	0.062066	0.181523	0.11383	0.159703	0.049492	0.187815	0	0.057459	0.116415	0.075993	0.154532	0.11632	0	0.019571	0.29626	0.053008	0.063759	0.113218	0.096686	0.095448	0.099372	0.207412	0.132411	0.089264	0.084787	0.239192	0.13203	0.079374	0.130436	0.061347	0	0.05424	0.10545	0.208741	0.055038	0.040063	0.050181
GRMZM5G870342	Zm00001d002358	Zm00001eb071140	nec4	necrotic4	nec4;necrotic4: seedling yellow, leaf tips necrotic; lethal	53.75763	52.258235	51.184768	49.082194	54.101357	55.37759	60.280679	53.767074	60.740722	56.585092	55.885515	62.441775	53.145162	47.243357	51.76966	47.826358	55.547723	51.335577	48.554398	56.761498	59.960348	54.945592	55.206008	51.96724	57.173319	56.310227	54.522965	58.558618	53.848325	53.907051	49.402858	48.601846	55.221464	56.573421	57.035508	55.191526	48.309485	27.462446	55.722178	72.062083	62.601428	64.119051	73.196355	60.723742
GRMZM2G121063	Zm00001d002359	Zm00001eb071150	hak15	potassium high-affinity transporter15	Probable potassium transporter 15	9.96894	11.594166	10.294037	9.802923	11.110867	13.365513	11.033509	11.359205	11.817009	12.603927	10.508532	12.000885	10.413768	7.76778	9.92865	9.746441	7.697395	8.870733	8.740565	7.127472	11.606091	10.498052	9.152241	10.391661	10.388642	10.664473	11.617641	10.859233	9.056459	9.158486	8.969576	8.448395	10.095096	10.509496	13.050456	10.574441	9.575494	2.971084	11.323281	10.193823	12.854304	11.382876	12.677049	9.709849
GRMZM2G371375	Zm00001d002360	Zm00001eb071160	NA	NA	Embryonic protein DC-8	0.044418	0.100091	0.626467	0.044691	0	0	0.185538	0	0	0.045957	0	0	0	0	0	0	0	0	0	0	0.309231	0	0.089803	0	0	0.147913	0	0	0	0	0	0	0	0	0	0.083986	0	0	0	0	0	0	0	0
AC215678.3_FG008	Zm00001d002361	NA	NA	NA	Probable metal-nicotianamine transporter YSL7	0	0	0	0	0	0	0	0	0	0	0	0	0	0	0	0	0	0	0	0	0	0	0	0	0	0	0	0	0	0	0	0	0	0	0	0	0	0	0	0	0	0	0	0
GRMZM2G068982	Zm00001d002362	Zm00001eb071170	NA	NA	Methionine aminopeptidase	3.697783	2.978599	3.877214	4.108013	3.308133	4.04567	3.177331	3.664192	3.695953	4.383421	3.080784	3.707433	3.490454	1.903672	3.431876	3.011657	3.957789	1.885979	4.204736	2.694675	4.072023	4.719158	3.057455	4.054947	4.60251	4.797854	3.761984	3.531746	2.448159	4.578379	4.120878	2.241465	4.829362	2.891752	6.861069	4.148912	2.724504	0.068488	1.408551	3.059432	3.167784	2.68744	2.81333	2.553584
GRMZM2G068967	Zm00001d002364	Zm00001eb071190	ereb97	AP2-EREBP-transcription factor 97	Ethylene-responsive transcription factor 4	0.580672	0.081846	3.802259	0.512099	0.33476	0.381287	0.916163	0.306341	0.169164	0.376346	0.074042	0.342831	0.067237	0	0	0.148775	1.021413	0.742979	0.073689	0	1.812448	0.083661	0.955553	0.220761	0.402252	0.404613	0	0.369019	1.838996	3.080835	0.742903	0.119737	1.421817	5.358876	1.466058	2.957812	0.158745	0	0.752492	0.683236	0.259809	1.917004	0.850683	0.410371
GRMZM2G416045	Zm00001d002365	Zm00001eb071200	NA	NA	UDP-glycosyltransferase 90A1	0	0	0	0	0	0	0	0	0	0	0	0	0	0	0	0	0	0	0	0	0	0	0	0	0	0	0	0	0	0	0	0	0	0	0	0	0	0	0	0	0	0	0	0
GRMZM2G177263	Zm00001d002366	Zm00001eb071210	pco135861(187)	NA	Transcription initiation factor TFIIE beta subunit	91.343039	77.580056	89.734552	73.62741	81.491055	83.874978	87.42931	95.475268	85.401346	87.045491	96.792985	82.529511	91.410396	109.758159	103.796661	100.664821	94.166759	83.157746	107.260225	123.100456	86.482829	78.803804	87.183399	92.206445	83.480617	88.345267	101.16088	94.292741	92.879078	89.901789	99.123602	84.530237	93.778282	100.577426	106.673526	92.290831	138.177084	84.458493	143.513917	111.713087	99.913762	108.922316	122.851165	96.099985
NA	Zm00001d002367	NA	NA	NA	NA	0.087234	0.196858	0.26364	0.264014	0.403381	0.091904	0.122779	0	0.203994	0.181121	0.356855	0	0.401226	0	0.091527	0.353025	0.080952	0.197226	0	0	0.611263	0.198467	0	0.183018	0	0.194956	0.106137	0	0	0.442042	0	0.216177	0.361868	0.407789	0	0.331094	0.478053	0	0.905288	0	0.121081	0	0.189688	0
GRMZM2G111232	Zm00001d002369	Zm00001eb071240	prh47	protein phosphatase homolog47	Probable protein phosphatase 2C 9	1.867072	1.768843	1.15422	2.347965	3.114631	3.058234	2.893552	2.407718	3.584169	1.887552	2.023729	2.962448	3.271156	4.689037	2.754856	4.597412	4.662338	3.568292	2.997163	1.144078	2.742321	2.023542	1.972939	1.849523	3.042577	2.542697	2.88329	2.873832	1.456643	2.344397	1.538331	1.081688	1.944787	2.575118	2.649184	3.048357	2.355292	3.017883	2.545984	4.610297	3.183623	5.272296	4.070753	3.062352
GRMZM2G070468	Zm00001d002370	Zm00001eb071250	NA	NA	HXXXD-type acyl-transferase family protein	1.699563	1.449856	0.907978	1.216327	0.294458	0.455748	0.285424	0.350923	0.44514	0.319217	0.234475	0.242758	0.610281	0.094334	0.789445	0.216604	2.013499	1.583468	1.869627	1.238583	0.510758	1.285558	1.248009	1.174826	0.509919	0.113993	0.249688	0.389121	1.037628	1.34055	1.339303	1.078015	0.494932	0.456507	0.517712	0.243051	0	0	0	0	0	0	0	0.195182
GRMZM2G102088	Zm00001d002371	Zm00001eb071280	pco135860	NA	Protein kinase superfamily protein	29.828116	28.50518	29.961105	27.388936	29.431427	33.162892	30.750009	32.447835	31.799429	29.519367	28.801334	30.446942	45.682747	42.926015	43.900311	42.348895	47.092189	44.135095	42.500973	42.6714	30.819821	28.157128	28.731565	26.575136	30.315257	30.528621	32.534487	29.804581	26.042328	29.853881	30.58885	26.877916	27.305635	29.069847	27.488128	32.758998	23.09219	1.543914	27.036261	36.518513	43.388587	37.888146	35.429827	35.699061
GRMZM2G102069	Zm00001d002372	Zm00001eb071290	si707030f05	NA	evolutionarily conserved C-terminal region 10	6.35886	6.539753	6.804729	6.476205	5.344845	5.687405	4.872103	5.548398	5.227078	4.982006	5.945506	5.213805	4.964784	4.57052	5.324862	4.919996	3.073004	4.553374	4.463642	3.452621	6.485617	6.195442	6.052272	6.185175	4.545381	6.461074	6.043059	5.562188	5.575856	6.152042	6.546558	5.824962	7.012975	6.180584	5.180198	5.809607	8.319962	0.958813	8.258028	8.554134	7.056444	8.204009	9.713138	6.646061
GRMZM2G102000	Zm00001d002373	Zm00001eb071300	NA	NA	26S proteasome non-ATPase regulatory subunit 1 homolog B	26.200035	27.388425	28.50377	27.960347	25.16509	27.876674	27.457424	29.263596	28.728605	27.948661	29.466146	28.322107	38.122251	41.452035	39.194018	38.111374	37.95722	39.243058	36.754327	43.468705	32.680811	34.335982	29.240199	28.531393	27.296302	29.019452	30.470351	29.590778	28.026396	27.460425	28.378119	27.891493	28.914251	30.40493	29.763805	30.690106	29.490302	9.848148	34.686698	38.849226	40.62871	33.127124	33.760613	31.870971
NA	Zm00001d002374	NA	NA	NA	NA	7.248278	7.0571	6.672735	4.802825	6.107188	5.169986	2.484398	4.78016	2.062789	2.211982	1.92926	5.087703	1.130108	6.802018	1.663567	3.241884	1.593094	2.644059	2.444222	0.736823	3.270946	4.27177	2.412471	5.956428	4.607694	1.684803	6.247417	3.84918	5.09599	6.759633	5.861368	7.355653	4.603775	4.677683	2.53579	2.973914	7.713527	36.029766	7.670672	10.027059	8.447496	7.551342	6.531471	6.280955
NA	Zm00001d002375	Zm00001eb071320	NA	NA	NA	0	0	0	0	0	0	0	0	0	0	0	0	0	0	0	0	0	0	0	0	0	0	0	0	0	0	0	0	0	0	0	0	0	0	1.774897	0	0	0	0	0	0	0	0	0
GRMZM6G208469	Zm00001d002377	Zm00001eb071360	pco060261p	NA	Galactokinase	28.998668	27.336139	27.728623	25.605657	34.47906	33.837505	30.892814	31.348981	29.900172	33.063603	28.876876	32.539584	22.709421	17.296179	23.65202	21.858273	13.377376	16.77921	12.827634	17.36909	30.092815	30.42563	29.775168	26.621485	34.191632	33.913994	31.109848	33.649998	26.163196	26.114427	27.88308	26.27328	32.752506	29.772278	31.845312	31.490488	18.371676	12.23707	18.925499	19.916385	18.10606	19.190242	18.926819	22.825806
NA	Zm00001d002378	NA	NA	NA	NA	0	0	0	0	0	0	0	0	0	0.067204	0	0	0	0	0	0	0	0.050425	0	0	0	0	0	0	0	0	0	0	0	0	0	0	0	0	0	0	0	0	0.022404	0.045814	0	0.048362	0	0
NA	Zm00001d002380	NA	NA	NA	NA	0	0	0	0	0	0	0	0	0	0	0	0	0	0	0	0	0	0	0	0	0	0	0	0	0	0	0	0	0	0	0	0	0	0	0	0	0	0	0	0.099279	0.036623	0	0.11114	0
NA	Zm00001d002381	NA	NA	NA	NA	0	0	0	0	0	0	0	0	0	0	0	0	0	0	0	0	0	0	0	0	0	0.204737	0	0	0	0	0	0	0	0	0	0	0	0	0	0	32.081433	18.960529	27.676337	27.958877	26.231942	33.446202	26.885242	0
GRMZM2G040920	Zm00001d002382	Zm00001eb071400	NA	NA	Core-2/I-branching beta-16-N-acetylglucosaminyltransferase family protein	5.246396	5.243168	4.754388	4.615791	4.66774	4.208978	4.945872	5.423433	4.298498	4.513002	4.48756	5.3517	3.883341	2.425513	2.659516	2.993789	2.562249	2.82323	2.01695	3.304257	3.346449	4.51821	5.148233	4.62076	4.985282	4.837152	4.243325	4.743288	3.593082	4.686157	3.850967	4.588656	4.070171	5.093752	4.715013	5.48014	3.837038	1.867081	3.418139	3.682686	4.176524	3.572601	4.749904	3.010825
GRMZM2G040917	Zm00001d002383	Zm00001eb071410,Zm00001eb071420	NA	NA	AT2G41900 (E=3e-023) | zinc finger (CCCH-type) family protein	0.194042	0.218749	0	0.325788	0.297893	0.407104	0.090528	0.068171	0.37616	0.067031	0.197665	0	0.180434	0.389841	0.620201	0.06657	0.426771	0	0.330278	0.450056	1.5486	2.058166	0.982027	1.51555	1.288824	1.152384	1.336013	0.985017	0.130972	0.39158	0.293948	0.319848	0.132943	0.181304	0.130549	0.428799	0.282573	0	0.201048	0.866976	0.144681	0.278716	0.333567	1.104675
GRMZM2G040878	Zm00001d002384	Zm00001eb071430	pco102443	NA	PAP fibrillin family protein	21.78438	29.876864	26.721287	20.981813	22.143594	25.578539	17.673337	24.094485	30.704768	32.904154	19.378207	21.396613	13.994842	8.677588	10.675506	12.585546	16.468681	10.964412	13.301564	22.37745	14.5287	15.999325	24.143705	28.023301	24.084887	27.695861	19.179731	26.507199	21.820413	28.020597	30.399947	26.218349	23.209588	23.284718	24.441013	27.067286	17.328701	18.179404	24.770868	12.510578	10.179873	20.089934	12.477701	12.185002
GRMZM2G040672	Zm00001d002385	Zm00001eb071440	NA	NA	Putative RNA methyltransferase	14.483882	12.279523	13.89731	9.905072	14.359384	14.576083	14.284906	14.569308	14.186344	11.065023	9.114406	13.282938	9.941835	6.328612	12.689333	9.709764	7.067102	12.010702	9.931062	10.824167	10.699015	11.745343	11.795296	9.552297	10.665672	9.087619	12.096835	12.004861	14.461195	8.739734	10.975335	12.923283	13.652763	13.945715	11.473708	12.54981	10.342284	5.752862	10.893133	10.220035	7.865325	10.559163	11.162913	8.335836
GRMZM2G040493	Zm00001d002386	Zm00001eb071460	TIDP3276	NA	NA	52.513441	49.270759	50.977131	51.913575	76.367781	45.112929	65.067625	63.096867	55.816236	66.490833	72.865706	35.503222	49.280598	35.895987	55.642973	61.25084	54.890296	68.506479	74.304043	37.491742	56.960064	56.576362	51.991699	46.444428	58.807278	54.584728	48.780574	45.259839	37.512793	64.113358	47.977428	53.608209	53.827929	50.98693	48.806124	38.189468	47.229544	22.792107	39.126571	19.230258	14.731048	29.410919	22.978393	30.322884
GRMZM5G870080	Zm00001d002387	Zm00001eb071470	NA	NA	NA	18.638698	16.671016	18.514006	17.462781	20.748486	18.196863	16.538474	10.597372	13.996283	13.659352	16.332771	19.059802	15.582523	7.684385	13.9903	13.395083	15.085978	16.227195	16.942774	14.186696	11.514368	11.232684	13.866652	10.55971	11.749751	18.151427	16.219166	17.704361	12.64666	16.260465	12.849816	14.779171	17.966662	13.352152	19.605644	15.595675	15.870187	2.103928	10.823921	17.536709	22.480182	18.586729	20.860065	13.691799
GRMZM2G130889	Zm00001d002388	Zm00001eb071480	NA	NA	Mannosyl-oligosaccharide 12-alpha-mannosidase MNS1	28.431746	27.488324	31.731509	32.559993	31.383471	30.77888	30.545333	25.911952	29.640925	27.038729	29.128539	28.611433	34.689364	27.909622	31.699133	28.449925	35.838556	34.925282	30.551519	32.1919	31.536893	29.23467	29.058849	28.857454	29.825021	29.347476	27.6587	30.859564	29.433948	30.476491	30.011286	28.845321	28.014571	24.753805	26.473189	29.555203	28.483135	9.22384	27.814864	27.982696	28.791165	29.253993	30.624744	25.267223
GRMZM5G863846	Zm00001d002390	Zm00001eb071490	IDP4173	NA	DNA ligase 4	25.838225	24.6901	26.074603	25.435108	22.142876	21.541456	18.758613	23.151052	20.08719	21.465059	20.288951	20.980124	13.215406	9.301167	10.982869	9.551321	10.874693	11.134239	10.934294	11.606268	23.474861	23.705303	22.833046	22.32085	20.634138	22.493465	20.759617	23.208564	22.080957	23.11358	24.539241	22.203778	20.317855	18.313277	22.893154	22.23146	22.509059	10.77136	21.889909	20.828999	21.972823	21.050587	16.947532	14.107888
GRMZM2G175362	Zm00001d002391	Zm00001eb071500	NA	NA	Ubiquitin-specific protease family C19-related protein	22.037245	23.650504	24.215931	25.545654	25.897917	22.653198	22.198077	25.120698	25.90735	26.433147	29.536116	27.152598	32.795031	32.677153	30.590821	30.080441	33.989698	32.745045	29.378792	29.830165	22.833505	21.713743	19.487037	23.504607	22.03677	24.039257	21.642352	22.547064	25.022665	22.870618	22.408046	18.799622	22.843307	24.372228	24.015935	25.653552	18.346966	10.643956	21.804586	28.531442	28.447005	28.239387	27.540701	24.730705
NA	Zm00001d002392	NA	NA	NA	NA	0	0	0	0	0	0	0	0	0	0	0	0	0	0	0	0	0	0	0	0	0	0	0	0	0	0	0	0	0	0	0	0	0.034574	0	0	0	0	0	0	0	0	0	0	0
GRMZM2G477063	Zm00001d002393	Zm00001eb071510	NA	NA	Methionyl-tRNA synthetase	0	0	0	0	0	0	0	0	0	0	0	0	0	0	0	0	0	0	0	0	0	0	0	0	0	0	0	0	0	0	0	0	0	0	0	0	0	0	0	0	0	0	0	0
GRMZM2G401339	Zm00001d002394	Zm00001eb071530	NA	NA	Methionyl-tRNA synthetase	0.893598	0	2.75089	0	1.023964	2.788607	0	0.907379	4.979494	0	3.534698	0.799711	3.097811	0	0	0	0	3.008401	0.919289	0	0	1.000261	2.677345	5.192043	0.962829	4.935289	0	0	0	3.661938	6.797715	0.714315	0	2.472287	0	0.856019	1.899187	0	1.781617	0.556754	3.790054	1.342609	2.700809	4.812341
GRMZM5G868433	Zm00001d002395	Zm00001eb071540	pco101521	NA	60S ribosomal protein L7-2	325.653404	346.608498	321.399767	337.420637	297.733447	298.873414	297.532699	334.239409	333.822484	340.610022	334.159913	342.253873	323.532568	313.979242	327.66284	329.255612	325.119894	327.043259	327.273901	323.847628	382.228161	375.173519	371.487481	398.205202	310.976837	305.613513	357.086305	310.004732	377.381607	375.620807	356.086425	368.966806	345.530753	379.350814	331.918062	337.33158	351.704399	241.627465	386.252924	435.172383	343.367526	307.158463	334.652598	375.534571
GRMZM2G140328	Zm00001d002396	Zm00001eb071550	GRMZM2G140328	NA	Calcium-transporting ATPase 9 plasma membrane-type	72.40124	74.264464	67.364604	79.864634	89.111494	86.973976	81.824576	83.884509	63.889363	67.575636	61.271653	57.835145	34.718839	39.393693	43.473114	36.591955	60.394892	46.476597	55.199578	47.109614	80.073022	63.884062	83.277664	70.494734	86.204623	73.525452	72.426519	85.40911	67.946816	88.602151	84.830945	63.968909	78.625417	76.31208	74.705602	74.966633	82.641182	168.38504	76.189935	45.435795	56.48083	63.832137	62.622601	56.205941
NA	Zm00001d002397	NA	NA	NA	NA	0	0	0	0	0	0	0	0	0	0	0	0	0	0	0	0	0	0	0	0	0	0	0	0	0	0	0	0	0	0	0	0	0	0	0	0	0	0	0	0	0	0	0	0
NA	Zm00001d002398	NA	NA	NA	NA	0	0	0	0	0	0	0	0	0	0	0	0	0	0	0	0	0	0	0	0	0	0	0	0	0	0	0	0	0	0	0	0	0	0	0	0	0	0	0	0	0	0	0	0
NA	Zm00001d002399	NA	NA	NA	NA	0	0	0	0	0	0	0	0	0	0	0	0	0.110794	0	0	0	0	0	0	0	0	0	0	0	0	0	0	0	0	0	0	0	0	0.055511	0	0	0	0	0	0	0	0	0	0.145652
GRMZM2G072518	Zm00001d002402	Zm00001eb071570	NA	NA	Plant intracellular Ras-group-related LRR protein 7	0.139762	0.039356	0.2112	0.210806	0.120058	0.218651	0	0.22005	0.040355	0.180612	0	0.164764	0	0	0	0.219304	0.402448	0.121135	0.401539	0	0.7981	0.237955	0.211796	0.283317	0	0.038725	0.381374	0.493709	0.352418	0.595765	0.158208	0.373213	0.283819	0	0.210938	0.132021	0	0	0	0	0	0	0.026318	0
GRMZM2G072065	Zm00001d002403	Zm00001eb071580	NA	NA	Peptidyl-tRNA hydrolase II (PTH2) family protein	10.707413	10.363994	8.291091	10.232746	7.841229	8.82686	6.960462	10.886809	11.005663	10.695184	7.99815	9.211497	9.367416	10.734957	10.700053	6.688946	9.40417	9.060205	10.569269	7.285033	9.108333	9.995336	10.929021	11.098614	9.044176	7.759178	13.021716	10.658523	11.509015	14.798567	10.641297	12.333729	10.080091	12.921161	11.466772	9.092366	12.859524	0	11.023111	9.331628	8.221969	10.379188	8.13626	8.208671
GRMZM2G071907	Zm00001d002405	Zm00001eb071590	wrky50	WRKY-transcription factor 50	Probable WRKY transcription factor 11	27.368901	24.93922	26.184228	23.657852	24.346789	35.662341	34.092894	31.282257	36.213658	30.88664	31.705346	32.58381	35.769993	33.530259	26.209405	34.808016	29.814565	26.621106	30.397804	23.690334	23.662936	22.214562	25.905404	27.975689	29.600107	24.421823	27.64296	26.291455	19.759928	19.064584	22.799974	23.495726	23.464994	22.254182	25.996371	24.141507	30.453716	85.400013	25.421142	33.701458	36.375391	35.667847	37.323166	26.389306
GRMZM2G071832	Zm00001d002406	Zm00001eb071600	NA	NA	NA	0.089426	0.050344	0.247747	0.044926	0.178842	0.25585	0.061894	0.163971	0.051486	0.207794	0.04521	0.189652	0.360901	0.382632	0.294446	0.211958	0.562297	0.779291	0.424561	0.672546	0.1108	0.076086	0.112839	0.113287	0.221227	0.148368	0.189634	0.135037	0.045022	0.044732	0	0.091723	0.067752	0.020857	0.089862	0.04219	0	0.02113	0.069273	0.219994	0.179457	0.199261	0.289008	0.188867
NA	Zm00001d002407	NA	NA	NA	NA	0	0	0	0	0	0	0	0	0	0	0	0	0	0	0	0	0	0	0	0	0	0	0	0	0	0	0	0	0	0	0	0	0.021414	0	0	0	0	0	0	0	0	0	0	0
GRMZM2G090872	Zm00001d002408	Zm00001eb071630	NA	NA	CHL-CPN10	0	0	0	0	0	0	0	0.327318	0	0	0	0.461796	0	0	3.629656	0	0	0	0.392959	0	0	0	0	0	0	0	0	0	0	0	0	0	0	0	1.348822	0	0	3.854968	0	0	0	0	0.195827	0
GRMZM2G091118	Zm00001d002409	Zm00001eb071640	xth8	xyloglucan endo-transglycosylase/hydrolase8	NA	0	0	0	0	0	0	0	0	0	0	0	0	0	0	0	0	0	0	0	0	0	0	0	0	0	0	0	0	0	0	0	0	0	0	0	0	0	0	0	0	0	0	0	0
GRMZM2G392125	Zm00001d002410	Zm00001eb071650	NA	NA	Probable xyloglucan endotransglucosylase/hydrolase protein 21	1.175533	2.707016	6.745039	1.440439	1.408977	3.796721	2.780197	1.505517	0.948151	0.529091	0.155825	0.241184	0.095686	0.185656	0.384772	0	0.631455	1.055849	2.795026	3.464317	5.291757	0.92883	0.930398	0.932572	1.354986	3.253274	1.861502	0.517522	1.343153	1.337204	0.869604	2.229442	2.037323	1.097864	1.442272	1.498789	2.228097	0.377936	1.692952	1.848664	4.871952	1.780738	1.141008	0.462753
NA	Zm00001d002411	NA	NA	NA	NA	8.35045	7.241721	4.524958	11.989018	10.682774	9.305404	7.325425	6.388808	6.419757	3.880679	9.540202	7.921905	5.040112	3.979841	6.026878	2.835963	7.379651	6.259507	4.880434	7.310851	6.002778	5.773615	6.020235	6.199721	10.217189	10.287093	8.767567	10.365167	5.00441	8.307874	4.663701	4.639628	5.401713	7.462768	8.089485	4.443377	7.776013	0	9.353982	6.394426	5.37236	8.083421	6.498829	2.389205
GRMZM2G091191	Zm00001d002412	Zm00001eb071660	NA	NA	Probable xyloglucan endotransglucosylase/hydrolase protein 21	0.229605	0.569152	0.138786	0.508279	0.158096	0.239989	0.127928	0.386201	0.425417	0.095036	0.093251	0.08666	0.086193	0	0	0.429729	0	0	0	0.045823	0.091363	0.573615	0.139276	0.139646	0.405481	0.30591	0.445854	0.232257	0.278309	0.323129	0.260274	0.075549	0.093673	0.257274	0.092514	0.04342	0.450055	0.511377	0.380129	0.030554	0.348757	0.100408	0.205826	0.189867
GRMZM2G053839	Zm00001d002413	Zm00001eb071670	vln4	villin4	Villin-4	0	0	0	0	0	0	0	0	0	0	0	0	0	0	0	0	0	0	0	0	0	0	0	0	0	0	0	0	0	0	0	0	0	0	0	0	0	0	0	0	0	0	0	0
GRMZM2G053890	Zm00001d002414	Zm00001eb071680	NA	NA	Thaumatin-like protein 1	0	0	0	0	0	0	0	0	0	0	0	0	0	0	0	0	0	0	0	0	0	0	0	0	0	0	0	0	0	0	0	0	0	0	0	0	0	0	0	0	0	0	0	0
GRMZM5G851032	Zm00001d002415	Zm00001eb071700	NA	NA	OSJNBa0041A02.21 protein; protein	3.664858	1.776972	10.826889	6.427172	1.231021	1.118196	1.509619	0.561618	2.510765	1.089356	0.550126	0.489529	0	0	0.506395	0	0	0	0	5.208085	1.601677	3.628043	1.597789	2.091037	0.594471	1.187015	1.278018	1.100679	2.158675	2.188851	2.400499	2.632633	1.133012	2.464291	0	3.04586	1.748224	0	6.449425	1.295465	1.221567	2.71008	2.445102	2.28098
GRMZM2G053909	Zm00001d002416	Zm00001eb071710	NA	NA	RING/U-box superfamily protein	0.270565	0.11428	0	0	0.764411	0.807088	0.892218	0.674384	1.183153	1.398458	1.698842	1.586983	0.478977	0.906119	0.478635	0.247808	0	0.351929	0.530465	0.359162	0.235075	0.153545	0.170828	0.125905	0.566341	0.710978	1.251906	0.703532	0.306964	0.033914	0.153116	0.055571	0.377798	0.694449	0.612462	0.862498	0.330803	0	0.55941	0.509018	1.416558	1.079888	1.070817	0.484985
GRMZM2G156638	Zm00001d002418	Zm00001eb071720	TIDP3424	NA	yeast YAK1-related gene 1	33.287185	33.188436	35.544716	35.357064	35.204794	33.4549	30.892792	37.103617	33.87982	33.202336	32.461493	35.343679	32.110364	24.752721	26.943528	29.609857	27.258772	25.645582	38.451553	36.294827	36.99097	35.647099	33.490442	36.943774	32.4072	33.90248	33.431409	34.851482	34.13027	35.123563	39.006643	36.785586	36.4517	30.963485	31.120083	38.145819	33.243354	3.895201	31.658928	31.118585	34.191258	39.25796	32.767134	32.333171
GRMZM2G156581	Zm00001d002419	Zm00001eb071730	NA	NA	APO protein 4 mitochondrial	10.106304	8.990689	10.262202	9.197474	10.022782	8.79277	9.760924	10.994866	8.440694	9.1254	10.128783	8.360799	8.228654	8.480273	10.779362	11.504076	9.401025	13.734335	8.93052	10.89815	9.486591	10.608622	8.997586	7.642291	10.790434	12.23362	11.676958	8.184898	9.391019	8.576825	9.812393	10.286551	9.956803	9.734245	10.09341	7.997015	8.552192	0	9.623253	9.896749	9.939617	9.13267	10.441175	7.700907
GRMZM2G456132	Zm00001d002420	Zm00001eb071740	NA	NA	Nucleic acid binding protein	3.315402	4.854953	4.045151	3.667611	2.405778	3.843509	3.480858	3.712985	3.873537	3.96137	5.11597	3.787219	4.479922	4.391997	4.882078	4.195958	4.697174	5.614811	4.227211	2.725286	4.427983	4.683408	3.759294	5.376717	4.465945	5.227632	3.708571	3.645046	5.240277	3.659269	3.92074	3.965866	4.229909	4.26385	5.190169	3.097503	3.845271	0.344259	3.753632	5.755855	4.685527	3.326421	4.821027	6.019634
GRMZM2G456123	Zm00001d002421	Zm00001eb071750	NA	NA	Pentatricopeptide repeat-containing protein chloroplastic	0.643612	1.390978	1.180075	1.564072	0.660853	0.989157	1.244173	1.373846	0.990827	0.982939	1.286358	1.140008	1.879137	1.168218	1.664244	2.467407	1.653449	1.366645	1.50505	1.771883	1.159408	1.357519	1.066672	1.356624	1.059823	1.322084	1.013236	1.370952	1.100282	0.989685	0.988037	1.055169	1.373068	1.380501	1.292243	1.043675	1.115285	0	0.956549	1.212755	1.068074	1.204346	1.695857	1.261547
GRMZM2G156365	Zm00001d002422	Zm00001eb071760	IDP7897	NA	Pectin acetylesterase 7	16.273251	24.980731	18.427768	23.980564	12.192067	10.485194	8.96572	12.110975	12.148144	15.0771	18.572602	11.625703	9.328831	11.132967	8.97677	7.227673	7.38917	7.384434	6.596499	9.853995	27.723553	15.824612	21.674631	18.728351	13.634853	17.728481	16.641316	14.156403	22.854231	25.988299	22.701	14.385612	19.085422	19.215255	13.000598	12.551447	13.801184	6.355428	17.024282	14.873139	11.475301	12.414652	20.119616	15.088222
GRMZM2G156356	Zm00001d002423	Zm00001eb071770	mex1	maltose excess protein1	Maltose excess protein 1-like	10.300034	12.221597	10.098608	11.240125	14.875599	11.596024	12.843326	9.422029	7.995489	7.128099	7.636115	8.845015	6.783355	4.596698	5.552165	4.757297	3.687747	6.99178	5.976742	6.566887	7.149643	10.714858	7.585513	7.270316	9.720247	9.981921	11.038552	10.077482	10.722744	9.953221	12.082725	10.976745	12.92579	11.700531	10.914057	11.896874	9.057029	1.180224	10.455266	10.669226	13.774345	13.841496	15.705531	10.537621
GRMZM2G156348	Zm00001d002424	Zm00001eb071780	thx23	Trihelix-transcription factor 23	Transcription factor GT-3b	7.999309	5.121183	5.990877	7.361023	4.322003	5.519932	6.340214	5.770773	12.013528	5.841445	5.52184	6.458308	9.55359	3.98304	6.904261	4.763786	5.853728	7.130472	5.761965	6.802549	7.021413	7.713078	6.035585	5.930372	7.271461	8.48995	7.166329	6.804923	6.191782	6.493467	8.428814	8.218587	6.666585	11.672344	7.370817	5.336917	6.547851	2.329463	7.848788	8.566319	7.391108	6.136742	6.636667	5.755395
GRMZM2G455978	Zm00001d002425	Zm00001eb071790	AY112131	NA	putrescine-binding periplasmic protein-related	2.407201	2.648818	3.870199	3.539391	4.338124	5.108445	2.201743	3.716943	3.790972	4.738455	5.283927	4.368356	1.712699	0.622549	2.864017	1.022777	3.104055	2.675063	1.442084	2.043931	4.419603	2.968321	3.273064	2.830618	3.923651	4.963149	4.631995	3.070732	2.323524	4.435476	5.861727	4.489507	4.248465	4.053403	5.138821	2.578528	3.945292	3.85858	3.862464	1.117432	2.834062	2.67069	5.962163	3.581222
GRMZM2G175447	Zm00001d002426	Zm00001eb071800	morf2	multiple organellar RNA editing factor2	Thylakoid lumenal 29 kDa protein chloroplastic	40.840586	46.956562	59.255193	56.761555	32.956864	31.452045	27.123649	33.730489	54.424057	51.783758	52.147002	49.683458	55.55087	55.506085	43.926724	49.813067	47.647891	52.296364	49.287147	49.357378	45.633931	46.961165	43.279225	47.423598	31.839281	31.247361	42.359186	38.597418	45.660567	39.961451	38.706556	40.019689	44.880103	39.762562	39.80862	51.434157	40.306532	51.121812	37.292841	48.102039	34.900218	34.256019	39.720796	39.343874
GRMZM2G477019	Zm00001d002427	Zm00001eb071810	NA	NA	NA	0.063201	0.213475	0.021224	0.169328	0.04814	0.043824	0.087457	0.044139	0	0	0.149074	0.019856	0	0	0.06943	0	0	0	0.266987	0	0.020878	0.023898	0	0.064051	0.023158	0.023297	0	0	0.042418	0	0	0.155558	0.042541	0.098264	0.042334	0.019876	0.068542	0	0	0.029707	0.186599	0.109647	0.080179	0
GRMZM2G000397	Zm00001d002428	Zm00001eb071820	nsa1	Na+ content under saline-alkaline conditions1	EF hand family protein	64.035959	35.973823	43.663877	39.600807	41.640767	40.026504	33.253955	41.13511	52.397792	34.176565	49.227439	33.563698	35.548591	46.461266	34.139595	43.369012	35.39478	48.499545	51.892692	47.810845	27.017555	19.240436	27.317516	24.996393	47.582854	37.738956	43.294422	35.67515	51.828639	33.75893	23.363301	32.507431	32.173288	18.658613	34.672052	33.509219	23.121517	85.197446	15.490556	17.754392	26.978148	27.820541	31.453483	26.45714
GRMZM2G041223	Zm00001d002429	Zm00001eb071830	grftf8	GRF-transcription factor 8	Putative growth-regulating factor 6	58.377702	62.398403	71.082918	64.936374	52.359193	50.646935	50.282374	59.483803	73.061424	61.645655	66.258128	70.638732	56.402733	39.748193	40.512419	51.609806	38.292174	44.579285	40.019824	40.389379	63.894386	68.256123	69.129687	78.213875	53.651817	70.607704	73.693376	55.678514	67.177149	53.109247	64.486284	61.138124	69.61816	77.356635	70.956557	77.064879	57.724865	10.44578	56.844643	77.170927	88.059951	62.202128	71.742748	69.971823
GRMZM2G041407	Zm00001d002430	NA	NA	NA	GPCR-type G protein 2	0.915375	2.421615	1.549977	0.934357	1.443248	3.287693	1.773732	1.644935	6.257658	1.597758	2.562267	2.027009	0.791841	0.352783	0	1.452055	0.790579	0	0.277542	0	0.937716	1.403544	0.311907	1.234895	1.734136	0.694493	1.497568	0	1.575526	0.636696	0.706091	0.767586	0.672985	0.286611	1.24811	0.588326	0.68339	0	1.907884	0.81317	0	0.194244	0	0
GRMZM2G417866	Zm00001d002431	NA	cold2	cold rsponsive2	GPCR-type G protein 2	1.470336	0.906062	0.404022	0	2.336179	0.425969	0.570553	0.568711	0.473637	0.55705	0.275548	0.506413	0.481746	0	0	0.797005	0	0	0	0	0.538937	0	0.407618	0.406694	0.747661	0	0.489169	0.687247	0.136396	0	0.306134	0.554554	0.564638	1.000887	0	0.63665	0	0	0	0.074329	0	0	0	0
GRMZM2G374203,GRMZM5G856943	Zm00001d002432	Zm00001eb071850,Zm00001eb071860	NA	NA	Protein BREVIS RADIX	17.85843	21.083111	15.388816	18.242747	32.818565	32.309532	40.405406	38.41056	42.0684	39.123981	37.624046	42.310947	22.844691	24.871212	25.516743	26.40242	22.632427	18.377053	20.671922	19.563665	25.229726	22.547707	20.872961	19.748727	42.562925	46.172664	49.544966	39.339266	18.615885	22.120231	21.470517	14.092311	31.46668	35.178419	33.488409	33.12736	18.085563	5.355144	20.205951	26.582857	32.678722	46.257424	45.189555	38.030868
GRMZM2G374203,GRMZM5G856943	Zm00001d002433	Zm00001eb071850,Zm00001eb071860	NA	NA	OSJNBa0083N12.13 protein; protein	34.82869	32.476893	26.031245	29.157201	39.917512	28.609492	31.732525	35.237733	29.29216	28.184362	29.040233	29.717366	25.071695	19.280165	23.799256	21.377325	17.613578	18.991211	20.620648	18.653941	32.140761	36.930594	43.231835	26.179165	30.221135	25.732882	29.882376	27.557702	34.183391	33.371388	26.081972	35.889167	32.800463	29.1146	45.40073	26.273974	27.648313	13.128337	26.997724	30.926539	31.850345	37.875473	30.692212	34.718602
GRMZM2G074743	Zm00001d002434	Zm00001eb071870	aox3	alternative oxidase3	aox3;alternative oxidase3:	0	0.044428	0	0	0.045207	0.04117	0	0.082845	0.0912	0.081576	0.079995	0	0.297052	0	0	0.041153	0	0.045488	0	0	0.039194	0	0	0	0.086968	0.262454	0.047844	0.358571	0	0	0	0	0	0	0	0	0	0	0	0.053264	0	0.115572	0.17763	0
GRMZM2G074761	Zm00001d002435	Zm00001eb071880	NA	NA	Alternative oxidase	0	0	0	0	0	0	0	0	0	0	0	0	0	0	0	0	0	0	0	0	0	0	0	0	0	0	0	0	0	0	0	0	0	0	0	0	0	0	0	0	0	0	0	0
GRMZM2G125669	Zm00001d002436	Zm00001eb071890	aox2	alternative oxidase2	aox2;alternative oxidase2: primers give PCR product closely similar to alternative oxidase in other species	0.079872	0	0	0	0	0	0	0	0	0	0.081011	0	0	0	0	0.208305	0	0	0	0	0	0	0	0.040479	0	0	0	0	0.040308	0	0	0	0.040632	0.111845	0	0	0	0	0	0.026937	0	0.029246	0	0
GRMZM2G125679	Zm00001d002437	Zm00001eb071910	IDP4139	NA	NA	0.430884	2.117231	3.257464	0.219083	1.968858	0.462619	0.621731	0.231179	2.063764	2.580151	1.347122	0	0	2.190174	2.463954	2.46186	3.394347	0.700983	0	0	5.261291	5.373733	1.89909	0	0	0	2.350828	1.326434	0.640078	4.562016	1.416457	0	3.423714	0.588112	2.540258	0.413103	0.690745	0	0.899482	0.380977	2.056261	0.421798	2.16353	0
GRMZM2G125704	Zm00001d002439	Zm00001eb071920	glk36	G2-like-transcription factor 36	G2-like transcription factor	0.405391	1.376487	2.250681	1.235764	0.953165	1.668339	2.335605	0.651647	0.242286	0.84814	1.054621	1.731585	0.633632	0	0	1.458169	0	0	0	0	0.206121	0.927305	1.653723	1.438247	0.457286	2.085976	1.736114	0.843064	0.759015	1.535553	0.233527	0.507594	1.216273	0.69049	1.653646	1.553027	1.578537	0	0.84616	0.806718	0.573543	1.595982	2.64278	1.787006
GRMZM2G125728	Zm00001d002440	Zm00001eb071930	NA	NA	Clathrin interactor EPSIN 1	28.427457	33.502229	29.922342	32.330404	28.506666	27.839789	30.683527	34.244594	32.705309	30.916078	34.860092	34.684514	33.693163	33.235352	37.921134	36.336495	30.904808	31.664667	33.926224	33.253621	33.842882	33.349706	32.219955	32.512461	28.457454	32.273957	32.402062	33.020114	32.221676	29.757368	29.741679	31.478968	33.097969	32.949339	35.012003	34.097379	30.878629	0.807842	29.391982	35.80262	35.3691	29.789281	32.348312	31.163773
GRMZM2G313020	Zm00001d002441	Zm00001eb071940	NA	NA	P-loop containing nucleoside triphosphate hydrolases superfamily protein	14.143641	15.522992	16.173985	14.45983	16.148546	15.448867	16.271648	16.827434	13.695362	14.127344	15.515357	14.851245	15.894353	19.309914	18.609858	15.438351	13.286974	11.883463	10.30025	8.519861	15.494876	18.396788	14.485741	13.97945	16.819696	17.057088	16.488029	18.536865	14.943656	15.435461	15.779765	15.085388	19.900451	19.707845	20.138659	21.673866	13.476837	4.912849	13.961622	14.969966	20.317874	16.195042	17.98629	13.871424
GRMZM2G539821	Zm00001d002444	Zm00001eb071960	NA	NA	scramblase-related	19.879282	23.507288	17.070452	14.43041	15.643413	20.497466	21.061396	14.618437	16.621417	13.274394	17.298889	15.26061	13.840781	11.756498	22.638122	12.660352	13.917594	11.135951	15.458852	13.223147	17.677386	20.781016	24.302648	19.501528	26.697912	23.295473	20.771102	22.383909	18.062968	20.115688	20.306234	19.441971	16.497118	20.596746	16.206562	21.392695	19.562902	29.086239	17.294732	17.536082	12.822844	17.180636	15.660342	9.61157
GRMZM2G176225	Zm00001d002446	Zm00001eb071970	NA	NA	WAK53a-OsWAK receptor-like protein kinase	0.429131	0.832879	1.282048	0.891685	1.232824	0.614888	0.879042	0.60403	1.904931	1.282869	1.583864	1.185154	3.385274	2.557214	2.531041	2.567291	2.977154	3.139502	4.240336	4.651803	0.688585	0.58736	0.298608	0.254929	0.68249	1.06258	0.842342	0.788315	0.893074	0.857317	0.701711	0.376106	0.86435	0.400227	0.802346	0.530227	0.400785	0.211042	0.549895	0.381329	0.955832	0.939975	1.12045	0.566477
GRMZM2G180160	Zm00001d002447	Zm00001eb071980	NA	NA	Wall-associated receptor kinase 2	0	0	0	0	0	0	0	0	0	0	0	0	0	0	0	0	0	0	0	0	0	0	0	0	0	0	0	0	0	0	0	0	0	0	0	0	0	0	0	0	0	0	0	0.01164
NA	Zm00001d002448	NA	NA	NA	NA	0	0.810401	0	0	0	0	0	0.385252	0.431308	0	0	0.676564	0	0	0	0	0	0	0	0	0	0	0	0	0	0	0.438047	0	0	0	0	0	0.789504	0	0	0	0	0	0	0	0	0	0	0
GRMZM2G180190	Zm00001d002449	Zm00001eb071990	zfl2	Zea floricaula leafy2	Floricaula/leafy-like 2	55.73293	52.511521	50.552252	46.129364	93.719824	112.414046	105.157894	94.625422	141.731547	133.394098	122.775606	131.280847	142.244179	134.568946	143.706386	149.872637	98.65822	101.169846	117.89036	116.931869	55.692772	68.436829	56.260888	63.131246	114.191072	112.664873	102.877946	90.656404	43.159453	37.218422	51.012017	47.840806	86.747948	94.131193	89.337322	96.394866	64.949199	46.0365	67.102781	99.18027	133.201024	133.185316	149.608864	113.135172
GRMZM2G149649	Zm00001d002450	Zm00001eb072000	NA	NA	60S ribosomal protein L12-3	314.230687	271.875626	278.092627	322.288537	275.284166	269.690493	256.134691	290.525285	287.328018	265.943968	278.422502	298.512526	251.502224	234.517858	253.883078	248.939953	204.524977	207.422224	205.939487	191.941183	288.531327	303.146674	288.259267	320.631103	276.359431	279.016318	274.486023	265.790633	320.855154	304.681734	310.916423	327.977209	295.651773	317.436507	296.025087	288.465296	327.202472	62.513509	313.287593	447.075086	397.372175	351.678123	354.476136	421.330795
GRMZM2G149556	Zm00001d002451	NA	NA	NA	Hydrogen peroxide-induced 1	236.589829	217.57488	254.962735	244.958636	205.371499	179.509587	196.193787	253.96338	325.6272	339.242018	386.113238	315.977134	403.987799	374.221799	374.271936	399.17345	333.736743	467.325908	371.13041	397.957641	184.575233	164.442938	189.746285	224.026959	204.834236	181.10034	193.127335	170.805688	222.654246	240.382562	204.816877	223.458763	219.314782	199.198417	226.329015	255.975559	242.77099	57.654468	205.933903	222.771736	223.207411	260.709967	306.784507	251.37644
GRMZM2G024898	Zm00001d002452	Zm00001eb072020	wrky70	WRKY-transcription factor 70	Probable WRKY transcription factor 35	5.71472	6.512108	6.196472	4.450798	6.006834	6.877495	6.068955	5.242704	5.603397	5.333197	6.196588	5.689534	6.470823	8.611889	8.585955	6.283904	10.719441	11.570455	15.562174	16.222936	4.982492	7.811081	4.517891	6.210352	2.725556	3.300398	4.644574	3.674055	5.777755	4.914155	5.836462	5.96239	5.658351	5.33149	6.596315	4.959391	6.099945	2.363309	7.25401	11.710969	10.375499	7.070898	6.733569	7.596252
GRMZM2G463280	Zm00001d002454	Zm00001eb072030	IDP445	NA	Phosphoribulokinase	0.065541	0.036909	0.858359	0.032948	0.037519	0.034164	0	0	0.075658	0.033873	0.199174	0.322117	0.466456	0	0.142805	0.343218	0.062993	0.037906	0.17147	0	0	0	0	0.099643	0.180463	0.181538	0	0	0.033043	0.394247	0.111256	0	0.033244	0.030584	0	0.123798	0.071216	0	0	0.022474	0.025659	0.168956	0.074171	0
GRMZM2G463267	Zm00001d002455	Zm00001eb072040	NA	NA	26S proteasome non-ATPase regulatory subunit 13 homolog A	2.073014	4.854918	3.333622	1.652306	6.846824	5.10728	3.037241	3.766374	7.231819	5.634812	3.440894	6.271581	4.783029	1.216734	1.399887	0.571504	0.29957	1.683585	2.94206	3.354883	3.069449	4.967689	5.298142	4.8184	3.751602	8.303091	3.472305	1.659437	5.423503	6.985343	6.067526	5.228129	2.223706	3.788574	10.852543	2.76817	8.640248	16.049093	2.861676	1.963375	1.448396	4.040219	1.974478	1.204077
GRMZM2G162266	Zm00001d002456	Zm00001eb072050	NA	NA	Protein AE7	6.96825	10.71891	7.92751	8.791212	9.37366	7.583717	10.574487	9.609952	7.305195	9.912236	10.150766	7.871949	7.144167	7.652079	8.322787	6.633979	6.750522	4.383736	3.523764	7.508526	10.005641	8.955329	9.09684	10.233199	7.353877	9.9356	9.891179	8.596077	7.582937	8.477431	9.545315	6.816812	10.777223	9.370879	9.464302	7.648224	5.903977	5.822685	7.759895	5.27401	5.607043	6.686001	6.71488	5.453165
GRMZM2G162230	Zm00001d002457	Zm00001eb072060	IDP1971	NA	DUF674 family protein	5.464786	4.815868	6.055408	3.951766	6.272661	5.718595	3.272212	4.372748	4.762964	3.511543	3.686989	3.766517	2.899084	2.129657	3.313567	2.143747	4.216591	2.743361	2.907338	5.406529	4.035801	3.92466	3.969671	5.826356	3.64592	5.340328	3.815016	3.640676	6.39867	3.945042	4.99477	4.500054	4.617972	4.458286	6.620541	4.052612	2.971691	0	3.580283	3.389719	4.231236	4.450357	3.701551	2.576054
GRMZM2G076204	Zm00001d002458	Zm00001eb072080	IDP4006	NA	Gamma-soluble NSF attachment protein	0	0	0	0	0	0	0	0	0	0	0	0	0	0	0	0	0	0	0	0	0	0	0	0	0	0	0	0	0	0	0	0	0	0	0	0	0	0.318786	0	1.010116	0.923597	0	0.742711	0
NA	Zm00001d002461	NA	NA	NA	NA	0	0	0	0	0	0	0	0	0	0	0	0	0.384554	0	0	0	0	0	0	0	0	0	0	0	0	0	0	0	0	0	0	0	0	0	0	0	0	0	0	0	0	0	0	0
GRMZM2G361049	Zm00001d002462	Zm00001eb072100,Zm00001eb072110	NA	NA	Peroxisome biogenesis protein 6	95.98238	112.426258	110.530623	128.084521	98.099743	111.156291	94.451827	91.335623	90.825692	99.256616	106.106608	88.51698	71.668183	46.251384	61.88841	57.868551	41.894721	55.076425	59.596234	58.375924	93.599038	99.025687	108.044351	96.167266	109.187391	106.093938	105.605336	102.923562	101.604213	112.222624	112.018039	114.456251	112.451134	113.853703	123.126062	120.233658	108.416043	51.980885	97.507845	76.463961	68.487106	97.964063	77.467671	77.501277
NA	Zm00001d002465	NA	NA	NA	NA	0	0.459205	0	0	0	0	0	0	0	0	0	0	0	0	0	0	0	0	0	0	0	0	0	0	0.30444	0	0	0	0	0	0	0	0	0	0	0	0	0	0	0	0.391023	0	0	0
NA	Zm00001d002467	NA	NA	NA	NA	0	0	0	0	0	0	0	0	0	0	0	0	0	0	0	0	0	0	0	0	0	0	0	0	0.035237	0	0	0	0	0	0	0	0	0	0	0	0	0	0	0	0	0	0	0
GRMZM2G039776	Zm00001d002468	Zm00001eb072130	saur18	small auxin up RNA18	Auxin responsive protein	0	0	0	0	0	0	0	0	0	0	0	0	0	0	0	0	0	0	0	0	0	0	0	0	0	0	0	0	0	0	0	0	0	0	0	0	0	0	0	0	0	0	0	0
NA	Zm00001d002469	NA	NA	NA	NA	0	0	0	0	0	0	0	0	0	0	0	0	0	0	0	0	0	0	0	0	0	0	0	0	0	0	0	0	0	0	0	0	0	0	0	0	0	0	0	0	0	0	0	0
GRMZM2G478701	Zm00001d002470	NA	NA	NA	NA	0	0	0	0	0	0	0	0	0	0	0	0	0	0	0	0	0	0	0	0	0	0	0	0	0	0	0	0	0	0	0	0	0	0	0	0	0	0	0	0	0	0	0	0
NA	Zm00001d002471	NA	NA	NA	NA	0	0	0	0	0	0	0	0	0	0	0	0	0	0	0	0	0	0	0	0	0	0	0	0	0	0	0	0	0	0	0	0	0	0	0	0	0	0	0	0	0	0	0	0
GRMZM2G478665	Zm00001d002472	Zm00001eb072160	NA	NA	Probable L-gulonolactone oxidase 6	0	0	0	0	0	0	0	0	0	0	0	0	0	0	0	0	0	0	0	0	0	0	0	0	0	0	0	0	0	0	0	0	0	0	0	0	0	0	0	0	0	0	0	0
GRMZM2G025720	Zm00001d002473	Zm00001eb072170	NA	NA	DUF674 family protein	0.025071	0.451697	0.429376	0.251951	0.917282	0.574145	0.972437	0.867206	0.895525	1.60566	1.039842	0.898101	0.641924	0.244974	1.016149	1.371278	0.556877	0.494642	1.055791	0.954796	0.42264	0.341342	0.455629	0.152456	1.764987	1.970962	2.49163	2.121263	0.606086	0.326245	0.396819	0.308671	0.760631	0.935672	0.604812	0.638876	0.299284	0	0.336706	0.40269	0.659791	0.85471	0.875174	0.887356
GRMZM2G035685	Zm00001d002474	Zm00001eb072180	NA	NA	DUF674 family protein	0	0	0.045581	0.068193	0	0	0	0	0.078154	0	0.172308	0.17059	0.214794	0	0.198598	0	0	0	0.106462	0	0.022425	0.025664	0.022837	0	0.149248	0.050047	0	0.068326	0	0	0	0	0	0	0	0	0	0	0	0	0	0.040294	0	0.028372
GRMZM2G035719	Zm00001d002475	Zm00001eb072190	NA	NA	Binding partner of ACD11 1	19.522497	20.361075	18.850996	21.22603	16.474641	19.501001	17.440096	16.750964	18.544631	17.329047	22.967207	20.267396	20.914035	13.922322	16.784559	22.244183	19.382367	19.736625	19.831719	13.534637	18.26583	18.342153	18.008689	18.880706	18.290925	18.115809	20.015273	19.130672	18.59148	19.610766	20.236607	18.15614	19.883995	19.539488	20.688073	20.830268	21.339825	11.182841	18.960384	15.572786	12.720799	14.982173	17.17293	14.069837
GRMZM2G038722	Zm00001d002476	Zm00001eb072200	myb13	MYB-transcription factor 13	myb domain protein 58	0	0	0	0.09127	0.103903	0.063071	0.293868	0	0.034915	0.093827	0	0.028536	0	0	0	0.158705	0	0.455582	0.190399	0.757443	0	0	0	0	0.133274	0.033517	0	0.061032	0	0	0.136952	0	0	0.028243	0	0.057152	0.032871	0	0	0	0	0.067007	0.045752	0.050766
GRMZM2G038714	Zm00001d002477	Zm00001eb072210	NA	NA	NA	0	0	0.293849	0.147646	0.340388	0	0	0	0	0	0	0	0	3.431798	0.147485	0	0.131363	0	0.703394	0	0.147212	0.332598	0	0	0	0	0	0	0	0	0	0	0	0.136482	0	0.139016	0	0	0	0	0	0	0.406539	0.110991
GRMZM2G342039	Zm00001d002478	Zm00001eb072220	cl37019_1a	NA	NDR1/HIN1-like 8	4.826106	5.058114	4.889196	6.063319	6.254865	7.154445	6.376878	6.212404	6.703608	5.422972	6.080574	5.315464	6.766753	6.153423	7.292339	6.395573	5.492267	5.631721	5.377366	6.886024	5.638951	5.484962	5.864757	4.8835	5.463353	7.921993	6.684327	5.397856	4.814194	4.764422	5.192705	5.428618	7.312411	6.734038	5.339241	5.806404	5.743063	1.301988	5.66568	7.35895	8.294892	7.559602	7.698368	7.16205
GRMZM2G342033	Zm00001d002479	Zm00001eb072230	LOC103646003	NA	S-norcoclaurine synthase	0	0	0	0	0	0	0	0	0	0	0	0	0	0	0	0	0	0	0	0	0	0	0	0	0	0	0	0	0	0	0	0	0	0	0	0	0	0	0	0	0	0	0	0
NA	Zm00001d002480	NA	NA	NA	NA	1.95195	1.338728	1.458935	3.107752	1.5945	1.12253	2.116137	1.823068	0.658878	1.782078	0.540874	1.248572	0.410196	0.151889	0.317274	0.087269	1.36649	0.431425	0.386327	0	1.193171	1.001738	0.892166	1.148989	1.447428	1.973398	0.716133	1.469851	1.347728	0.698637	1.854787	0.777512	1.714097	1.529563	1.309857	0.751974	0.962531	2.883996	2.152675	0.484081	0.230146	0.905636	0.418029	0.179692
NA	Zm00001d002481	NA	NA	NA	NA	44.638277	30.836471	35.420991	37.291693	37.482763	50.779828	32.71365	35.783699	33.424358	39.575923	51.204812	44.591886	17.923926	15.435091	13.679468	24.716081	16.04345	17.256217	17.756733	23.966118	26.72682	20.406915	35.195037	38.683685	39.5079	36.155314	34.72882	29.603795	32.861907	38.720592	29.38094	28.447217	34.700049	26.423678	40.58887	33.599687	36.028281	15.223778	32.060089	31.67333	23.253341	27.051019	39.13409	20.165194
GRMZM2G014534	Zm00001d002482	Zm00001eb072260	mybr36	MYB-related-transcription factor 36	mybr36;MYB-related-transcription factor 36: single copy genomic; similar to R2R3 Myb genes	0	0	0	0	0	0	0	0	0	0	0	0	0	0	0	0	0	0	0	0	0	0	0	0	0	0	0	0	0	0	0	0	0	0	0	0	0	0	0	0	0	0	0	0
GRMZM2G014276	Zm00001d002483	Zm00001eb072270	NA	NA	Transducin family protein / WD-40 repeat family protein	15.777205	18.004303	16.747043	16.849482	16.438386	12.787082	14.700512	16.748474	16.556503	18.34296	17.464745	16.252245	11.907992	13.103521	16.756879	14.119445	11.51334	11.045476	11.157797	7.807573	18.739098	16.407731	15.601846	16.994209	14.133562	17.508047	16.460903	15.376654	17.143388	15.652929	16.36193	18.10414	17.175482	19.844473	17.624368	18.364068	16.321927	13.256193	17.769695	17.303772	19.763248	17.283387	16.9298	15.899563
[truncated: 38,126 more rows]
[truncated: 96 more columns]
