# Supplementary material for: Regulatory variation controlling architectural pleiotropy in maize
Source: Nat Commun. 2025 Mar 3;16:2140. doi: 10.1038/s41467-025-56884-w (PMC11876617; doi:10.1038/s41467-025-56884-w)
Supplement: Supplementary file 5 — Supplementary Data 2 [file 41467_2025_56884_MOESM5_ESM.xlsx]

## Sheet: Supplementary Data 2
Supplementary Data 2: Differentially expressed (DE) genes using the Wald test, with Benjamini-Hochberg FDR correction < 5%, derived from the comparison of B73 stage 2 tassel primordia vs. stage 1.
v3 Gene Model ID	v4 Gene Model ID	v5 Gene Model ID	Gene Symbol MaizeGDB	Full Name MaizeGDB	Description	baseMean	log2FoldChange	lfcSE	stat	pvalue	padj
NA	GRMZM5G851769	NA	NA	NA	NA	443.1743814	1.064367985	0.349468046	3.045680421	0.002321544	0.035279717
NA	GRMZM5G861791	NA	NA	NA	NA	1067.483377	1.210594714	0.35572064	3.40321752	0.000665972	0.013505646
GRMZM5G851266	Zm00001d000001	Zm00001eb413300	ppo1	polyphenol oxidase1	ppo1;polyphenol oxidase1: vegetative meristem cDNA 7C02D02	11569.6879	-1.000507867	0.215072329	-4.651959978	3.29e-06	0.000172388
GRMZM2G028796	Zm00001d000042	Zm00001eb390940,Zm00001eb390950	NA	NA	Protein ARABIDILLO 1	686.1444169	0.425627173	0.111053228	3.832641167	0.000126775	0.003607361
GRMZM2G060800	Zm00001d000116	Zm00001eb201330	aldh14	aldehyde dehydrogenase14	Aldehyde dehydrogenase	279.8632863	-0.95041212	0.180042973	-5.278807075	1.3e-07	1.01e-05
GRMZM2G177510	Zm00001d000117	Zm00001eb181420	NA	NA	Glucan endo-13-beta-glucosidase 14	22.91763808	5.262628541	1.136846933	4.629144334	3.67e-06	0.000189571
GRMZM2G000158	Zm00001d000288	Zm00001eb271530	iaa25	Aux/IAA-transcription factor 25	Auxin-responsive protein IAA29	33.61210876	1.91129041	0.559520755	3.415941937	0.000635618	0.012981265
GRMZM2G041645	Zm00001d000320	Zm00001eb324000	NA	NA	NA	936.760059	0.639483511	0.146076992	4.37771549	1.2e-05	0.000520341
NA	Zm00001d000402	NA	NA	NA	NA	37.51209767	-1.618446717	0.422160147	-3.833726916	0.000126216	0.003595795
GRMZM2G409104	Zm00001d000428	Zm00001eb388690	cl29240_1b	NA	Transmembrane 9 superfamily member 9	1330.492874	-0.291132513	0.069987704	-4.159766614	3.19e-05	0.001158919
NA	Zm00001d001771	NA	NA	NA	NA	993.9943598	-0.667781221	0.208022176	-3.210144387	0.001326683	0.023117722
GRMZM2G084958	Zm00001d001820	Zm00001eb066060	pcr1	protochlorophyllide reductase1	pcr1;protochlorophyllide reductase1: leaf cDNA csu349 similar to plant protochlorophyllide reductase	155.7625053	-4.164461179	1.378770022	-3.020417556	0.002524264	0.037551437
GRMZM2G150098	Zm00001d001831	Zm00001eb066190	IDP8468	NA	Pyruvate kinase	958.1706343	0.38753157	0.123095295	3.148224073	0.001642657	0.027048937
GRMZM2G040736	Zm00001d001865	Zm00001eb066570	crr1	cytokinin response regulator1	crr1;cytokinin response regulator1: single copy,cDNA and genomic sequences; induced in leaf by cytokinin, and inorganic nitrogen; SSR umc1622	95.45376898	0.978938028	0.328160116	2.983110926	0.002853346	0.041316724
GRMZM2G020843	Zm00001d001866	Zm00001eb066580	NA	NA	DUF3755 family protein	146.8352021	0.912834567	0.296477943	3.078929101	0.002077461	0.032318188
NA	Zm00001d001871	NA	NA	NA	NA	461.5474899	0.43293573	0.140444819	3.082603791	0.002051982	0.03204832
GRMZM2G078033	Zm00001d001883	Zm00001eb066680	pao6	polyamine oxidase6	NA	1289.94358	-0.610329596	0.172213573	-3.544027249	0.000394065	0.008908269
NA	Zm00001d001907	NA	NA	NA	NA	29.53221334	-3.359477302	0.982231763	-3.4202491	0.000625638	0.012869395
GRMZM2G071034	Zm00001d001933	Zm00001eb067160	c3h16	C3H-transcription factor 316	Zinc finger CCCH domain-containing protein 52	1716.61109	0.348996008	0.114068517	3.059529626	0.002216849	0.033906599
GRMZM2G034840	Zm00001d001945	Zm00001eb067270	arftf4	ARF-transcription factor 4	Auxin response factor 4	4250.084422	-0.711640187	0.107450104	-6.622982798	3.52e-11	6.12e-09
GRMZM2G040095	Zm00001d002000	Zm00001eb067710	lox6	lipoxygenase6	lox6;lipoxygenase6:	154.2045701	-2.842444152	0.659277522	-4.311453154	1.62e-05	0.000666962
GRMZM2G036297	Zm00001d002005	Zm00001eb067740	lg1	liguleless1	Protein LIGULELESS 1	247.311302	3.612933991	0.560909424	6.441207508	1.19e-10	1.81e-08
GRMZM2G040017	Zm00001d002022	Zm00001eb067920	cax2	calcium exchanger2	Vacuolar cation/proton exchanger 2	703.8731738	-0.706784852	0.235702044	-2.998636926	0.002711903	0.039755518
GRMZM2G086573	Zm00001d002025	Zm00001eb067980	ereb24	AP2-EREBP-transcription factor 24	AP2-like ethylene-responsive transcription factor AIL5	157.4360798	1.065022507	0.313777315	3.39419855	0.000688298	0.013875096
GRMZM2G086577	Zm00001d002026	Zm00001eb067990,Zm00001eb068000	NA	NA	Protein kinase superfamily protein	403.9105831	-0.518223508	0.173246072	-2.991256905	0.002778316	0.040503127
GRMZM2G082032	Zm00001d002052	Zm00001eb068280	cl2945_1	NA	Probable isoaspartyl peptidase/L-asparaginase 2	409.8307983	-1.255015833	0.383321441	-3.274055917	0.001060156	0.019554178
GRMZM2G160523	Zm00001d002063	Zm00001eb068370,Zm00001eb068380	NA	NA	UDP-glycosyltransferase 89B1	888.7373332	-0.782691785	0.196550023	-3.982150555	6.83e-05	0.002173475
GRMZM2G055844	Zm00001d002068	Zm00001eb068440	cl5953_1	NA	Probable inactive receptor kinase	1729.74487	-0.423902445	0.118567129	-3.575210502	0.000349946	0.008104631
GRMZM2G174784	Zm00001d002075	Zm00001eb068520	ereb197	AP2-EREBP-transcription factor 197	Floral homeotic protein APETALA 2	82.34014648	-1.097367161	0.295053252	-3.719217306	0.000199841	0.005141939
GRMZM2G174917	Zm00001d002079	Zm00001eb068530	ereb47	AP2-EREBP-transcription factor 47	Dehydration responsive element binding protein	237.8417301	0.792555338	0.214004291	3.703455365	0.000212683	0.005407627
GRMZM2G114008	Zm00001d002083	Zm00001eb068560	NA	NA	NA	179.5592014	-0.723723263	0.208355537	-3.473501463	0.000513715	0.011022953
GRMZM2G023921	Zm00001d002088	Zm00001eb068610	vq13	VQ motif-transcription factor13	DNA-binding WRKY	802.5183847	-1.584159817	0.21362185	-7.415719962	1.21e-13	3.29e-11
GRMZM2G372074	Zm00001d002094	Zm00001eb068660	gpm470	NA	Bifunctional inhibitor/lipid-transfer protein/seed storage 2S albumin superfamily protein	101.2149134	-2.066412743	0.666090573	-3.102299938	0.001920233	0.030514669
GRMZM2G036262	Zm00001d002132	Zm00001eb069040	NA	NA	NA	401.3014593	1.150749276	0.281031703	4.094731172	4.23e-05	0.001465423
GRMZM5G848138	Zm00001d002135	Zm00001eb069070	NA	NA	FGGY family of carbohydrate kinase	127.8269898	1.092587553	0.286934287	3.807797132	0.00014021	0.003918925
GRMZM2G010474	Zm00001d002136	Zm00001eb069080	NA	NA	Protein MIZU-KUSSEI 1	119.6673962	1.977127272	0.344066541	5.74635147	9.12e-09	8.98e-07
GRMZM5G829840	Zm00001d002141	Zm00001eb069130	cl16508_1a	NA	UBP1-associated protein 2A	5630.783337	0.309720151	0.081547614	3.798028373	0.000145852	0.004028981
GRMZM2G106445	Zm00001d002160	Zm00001eb069330	NA	NA	Wound-responsive family protein	91.15209398	1.572962827	0.384052462	4.095697813	4.21e-05	0.001463613
GRMZM2G180870	Zm00001d002193	Zm00001eb069640	NA	NA	Xyloglucan endotransglucosylase/hydrolase protein 9	12141.78127	0.4240847	0.13322217	3.183289237	0.001456121	0.024878202
GRMZM2G002559	Zm00001d002252	Zm00001eb070190	cl12076_1a	NA	myosin heavy chain-related	3004.515308	0.390720086	0.103624164	3.770549935	0.000162888	0.00438685
GRMZM2G107711	Zm00001d002278	Zm00001eb070430	pco084743	NA	OSJNBa0058K23.15 protein; protein	1000.175834	-0.458361842	0.154363345	-2.969369728	0.002984113	0.042765054
GRMZM2G080041	Zm00001d002287	Zm00001eb070510	NA	NA	LRR receptor-like serine/threonine-protein kinase FLS2	355.0387235	0.54046559	0.162694102	3.321974084	0.00089383	0.016926052
GRMZM2G080054	Zm00001d002288	Zm00001eb070520	bhlh148	bHLH-transcription factor 148	Protein SPATULA	115.999913	0.931235129	0.248191623	3.752081225	0.000175373	0.004664636
GRMZM2G007791	Zm00001d002316	Zm00001eb070760	ago2a	argonaute2a	ago2a;argonaute2a:	1621.347064	0.950923911	0.190581921	4.989580877	6.05e-07	3.82e-05
GRMZM2G102346	Zm00001d002323	Zm00001eb070820	IDP54	NA	Trypsin family protein	2327.871926	-0.731535025	0.12728481	-5.747229594	9.07e-09	8.98e-07
GRMZM5G817886	Zm00001d002326	Zm00001eb070860	aaa1	adenosylmethionine aminotransferase1	aaa1;adenosylmethionine aminotransferase1: endosperm cDNA 5C01E09 (uaz113) similar to bacterial biotin synthesis enzyme	602.2259469	0.822421071	0.246042975	3.342591158	0.000830001	0.016021389
GRMZM2G005107	Zm00001d002332	Zm00001eb070900	LOC100194355	NA	NAD(P)-binding Rossmann-fold superfamily protein	653.3175895	0.417155455	0.099869645	4.176999485	2.95e-05	0.001091336
GRMZM2G098239	Zm00001d002353	Zm00001eb071110	gl2	glossy2	Orf protein	249.189877	-0.879571238	0.267243268	-3.291275572	0.000997342	0.01852564
GRMZM2G070468	Zm00001d002370	Zm00001eb071250	NA	NA	HXXXD-type acyl-transferase family protein	34.93174993	-1.919109136	0.456311742	-4.205697468	2.6e-05	0.000986304
GRMZM2G053909	Zm00001d002416	Zm00001eb071710	NA	NA	RING/U-box superfamily protein	18.12980275	3.032739744	0.741998989	4.087255899	4.37e-05	0.001504608
GRMZM2G156365	Zm00001d002422	Zm00001eb071760	IDP7897	NA	Pectin acetylesterase 7	458.9595326	-0.927224215	0.236444695	-3.92152683	8.8e-05	0.002708848
GRMZM2G175447	Zm00001d002426	Zm00001eb071800	morf2	multiple organellar RNA editing factor2	Thylakoid lumenal 29 kDa protein chloroplastic	709.6245681	-0.693017851	0.133996636	-5.171904857	2.32e-07	1.67e-05
GRMZM2G374203,GRMZM5G856943	Zm00001d002432	Zm00001eb071850,Zm00001eb071860	NA	NA	Protein BREVIS RADIX	936.3937997	0.991556948	0.147633774	6.716328643	1.86e-11	3.55e-09
GRMZM2G180190	Zm00001d002449	Zm00001eb071990	zfl2	Zea floricaula leafy2	Floricaula/leafy-like 2	3238.296673	0.988677665	0.125930509	7.850978089	4.13e-15	1.63e-12
GRMZM2G025720	Zm00001d002473	Zm00001eb072170	NA	NA	DUF674 family protein	27.55921989	1.544035685	0.441584632	3.496579302	0.000471264	0.010299
GRMZM2G031904	Zm00001d002500	Zm00001eb072480	umc1422	NA	OSJNBa0086O06.9 protein; protein	99.09158979	1.370487002	0.367849895	3.725669142	0.000194798	0.005045113
GRMZM2G322817	Zm00001d002520	Zm00001eb072650	flz6	FCS-like zinc finger6	OSJNBa0013K16.16 protein; protein	122.9682221	3.340751068	0.434521233	7.688349421	1.49e-14	5.11e-12
GRMZM2G102059	Zm00001d002562	Zm00001eb073010	abi12	ABI3-VP1-transcription factor 12	B3 domain-containing transcription factor NGA2	21.81285087	-3.768126175	0.874494817	-4.308917675	1.64e-05	0.000673482
GRMZM2G050234	Zm00001d002564	Zm00001eb073030	GRMZM2G050234	NA	Protein DMR6-LIKE OXYGENASE 2	41.17538441	-3.779575206	1.002831957	-3.768901838	0.000163967	0.004405877
GRMZM2G109869	Zm00001d002573	Zm00001eb073130	gras52	GRAS-transcription factor 52	NA	702.2543208	-0.460790288	0.126346756	-3.647029021	0.00026529	0.006460398
GRMZM2G164318	Zm00001d002589	Zm00001eb073250	hyd4	hydroxylase4	hyd4;hydroxylase4: beta-carotene hydroxylase	104.9913575	0.848979186	0.291479713	2.912652741	0.003583729	0.04948164
GRMZM2G164405	Zm00001d002592	Zm00001eb073290	acs2	1-aminocyclopropane-1-carboxylate synthase2	acs2;1-aminocyclopropane-1-carboxylate synthase2:	6.631667939	-14.50985629	2.119740257	-6.845110502	7.64e-12	1.56e-09
GRMZM2G128179	Zm00001d002625	Zm00001eb073630	NA	NA	Probable methyltransferase PMT15	174.0951221	1.532396692	0.243509754	6.292958146	3.11e-10	4.26e-08
GRMZM6G303298	Zm00001d002642	Zm00001eb073750	NA	NA	Dof zinc finger protein DOF2.5	2357.180445	0.310221751	0.097522328	3.18103309	0.001467509	0.025000511
GRMZM2G162276	Zm00001d002721	Zm00001eb074480	NA	NA	extensin-like protein	66.7769562	-1.402400276	0.441992701	-3.172903702	0.001509226	0.025509043
GRMZM2G044752	Zm00001d002754	Zm00001eb074830	hb53	Homeobox-transcription factor 53	Homeobox-leucine zipper protein ATHB-4	4.191582179	-5.790411057	1.791561898	-3.232046329	0.001229071	0.021891288
GRMZM2G175816	Zm00001d002759	Zm00001eb074890	IDP7439	NA	Nudix hydrolase 8	527.019172	1.047601182	0.221682157	4.725690137	2.29e-06	0.000124491
GRMZM2G051179	Zm00001d002797	Zm00001eb075200	ysl1	yellow stripe-like transporter1	Metal-nicotianamine transporter YSL2	803.7017014	-0.430123087	0.128485941	-3.34762763	0.000815064	0.015771698
GRMZM2G016649	Zm00001d002801	Zm00001eb075250	thx12	Trihelix-transcription factor 12	GT-2-like 1	12.41298571	-4.334755059	1.281650805	-3.38216544	0.000719168	0.014290295
GRMZM2G062471	Zm00001d002825	Zm00001eb075470	NA	NA	Cysteine-rich repeat secretory protein 15	58.83403098	-1.24012599	0.37768826	-3.283464493	0.001025396	0.018962369
GRMZM2G054795	Zm00001d002829	Zm00001eb075520	yab1	C2C2-YABBY-transcription factor 1	Axial regulator YABBY 1	175.8736601	-1.397699791	0.267821197	-5.218779577	1.8e-07	1.34e-05
GRMZM2G053977	Zm00001d002848	Zm00001eb075670	NA	NA	(+)-neomenthol dehydrogenase	8.475645875	-8.497414993	2.29080659	-3.709355051	0.000207788	0.00531522
GRMZM2G078279	Zm00001d002860	Zm00001eb075810	NA	NA	Expansin-B3	302.708755	0.583738575	0.180178846	3.239773075	0.001196249	0.021412941
GRMZM2G027049	Zm00001d002865	Zm00001eb075850	NA	NA	Transducin/WD40 repeat-like superfamily protein	372.419609	1.086445252	0.336828695	3.225512752	0.001257472	0.022224856
GRMZM2G177812	Zm00001d002871	Zm00001eb075940	abcg11	ABC transporter G family member 11	abcg11;ABC transporter G family member 11: Ortholog of Arabidopsis ABCG11/COF1/WBC11. Plasma membrane-localized ATP-binding cassette transporter; cutin transport to extracellular matrix. (A. Barkan, 2015)Ortholog of Arabidopsis ABCG11/COF1/WBC11, a plasma membrane- localized ATP-binding cassette transporter; cutin transport to extracellular matrix	775.3739503	-0.510151784	0.101681694	-5.017144825	5.24e-07	3.35e-05
GRMZM2G123122	Zm00001d002939	Zm00001eb076540	mctp2	multiple C2 domain and transmembrane region protein2	C2 calcium/lipid-binding plant phosphoribosyltransferase family protein	223.1345133	2.664697466	0.408609528	6.521378687	6.97e-11	1.11e-08
GRMZM2G062179	Zm00001d002966	Zm00001eb076810	IDP7342	NA	Serine carboxypeptidase-like 35	305.0255479	0.855602692	0.198597651	4.308221605	1.65e-05	0.000674433
GRMZM2G008792	Zm00001d002989	Zm00001eb076990	ckx12	cytokinin oxidase12	ckx12;cytokinin oxidase12:	62.98843632	-2.071588441	0.401482267	-5.159850415	2.47e-07	1.75e-05
GRMZM2G006964	Zm00001d002999	Zm00001eb077080	ga2ox2	gibberellin 2-oxidase2	ga2ox2;gibberellin 2-oxidase2:	833.3520853	0.576044233	0.183298146	3.142662626	0.001674187	0.027510648
GRMZM2G147241	Zm00001d003057	Zm00001eb077610	NA	NA	Protein LIGHT-DEPENDENT SHORT HYPOCOTYLS 3	226.3101146	-3.783601246	0.50494911	-7.493034783	6.73e-14	2.01e-11
GRMZM2G147256	Zm00001d003058	Zm00001eb077630	IDP8031	NA	Probable low-specificity L-threonine aldolase 1	186.2699954	0.791056224	0.267100271	2.961645156	0.003060002	0.043588441
GRMZM2G001241	Zm00001d003085	Zm00001eb077880	csu861	NA	GDSL esterase/lipase LTL1	8.868084542	-7.120411603	2.317012908	-3.07309967	0.002118477	0.032848204
GRMZM2G170101	Zm00001d003108	Zm00001eb078070	aprt1	adenine phosphoribosyltransferase1	aprt1;adenine phosphoribosyltransferase1:	280.4056545	1.181170138	0.26338851	4.484516575	7.31e-06	0.000336849
GRMZM2G366065	Zm00001d003116	Zm00001eb078120	NA	NA	Major facilitator superfamily protein	245.1125179	-0.592219566	0.185800849	-3.187388912	0.001435636	0.024581767
GRMZM2G154397	Zm00001d003157	Zm00001eb078440	sam2	S-adenosyl methionine decarboxylase2	S-adenosylmethionine decarboxylase proenzyme S-adenosylmethionine decarboxylase alpha chain S-adenosylmethionine decarboxylase beta chain	15756.69388	0.580913758	0.095642154	6.073825553	1.25e-09	1.51e-07
GRMZM2G323679	Zm00001d003164	Zm00001eb078510	rnrs3	ribonucleotide reductase small subunit3	Ribonucleoside-diphosphate reductase small chain C	3825.017446	-0.375252895	0.118460713	-3.167741317	0.001536282	0.025782053
GRMZM2G081053	Zm00001d003213	Zm00001eb078890	NA	NA	CONTAINS InterPro DOMAIN/s: Ankyrin repeat-containing domain (InterPro:IPR020683) Ankyrin repeat (InterPro:IPR002110); BEST Arabidopsis thaliana protein match is: XB3 ortholog 2 in Arabidopsis thaliana (TAIR:AT5G57740.1); Has 66374 Blast hits to 25 /.../oteins in 1201 species: Archae - 121; Bacteria - 8133; Metazoa - 29530; Fungi - 5885; Plants - 3349; Viruses - 785; Other Eukaryotes - 18571 (sou…	1481.021979	1.360976982	0.153761804	8.851203287	8.66e-19	6.82e-16
GRMZM2G130230	Zm00001d003252	Zm00001eb079220	gpdh1	glucose-6-phosphate dehydrogenase1	gpdh1;glucose-6-phosphate dehydrogenase1: leaf cDNA csu350, 5' sequence similar to plant glucose-6-phosphate dehydrogenase	304.720414	-0.682388906	0.224608587	-3.03812474	0.002380554	0.035922513
GRMZM2G047292	Zm00001d003277	Zm00001eb079430	aga5	alkaline galactosidase5	Stachyose synthase	1033.581346	0.980145066	0.156329819	6.269725569	3.62e-10	4.83e-08
GRMZM2G147884	Zm00001d003309	Zm00001eb079760	pco118120	NA	Copper amine oxidase family protein	5785.197691	0.391068928	0.096487877	4.053036903	5.06e-05	0.001679033
GRMZM2G165844	Zm00001d003319	Zm00001eb079870	NA	NA	OSJNBb0022F23.18 protein	507.5929805	-0.799313419	0.154671102	-5.167826481	2.37e-07	1.7e-05
GRMZM2G107199	Zm00001d003349	Zm00001eb080110	drg10	dark response gene10	cytochrome P450 family 724 subfamily A polypeptide 1	704.708385	1.11989657	0.190427922	5.880947296	4.08e-09	4.47e-07
GRMZM2G337113	Zm00001d003429	Zm00001eb080840	gpa1	glyceraldehyde-3-phosphate dehydrogenase1	Glyceraldehyde-3-phosphate dehydrogenase A%2C chloroplastic	18.35545381	-8.018967454	2.207920469	-3.631909557	0.000281332	0.006760539
GRMZM2G094792	Zm00001d003438	Zm00001eb080920	cl35118_-1a	NA	loricrin-related	238.8069304	-1.173046587	0.242023762	-4.846824026	1.25e-06	7.42e-05
GRMZM2G065073	Zm00001d003446	Zm00001eb080950	IDP2449	NA	Gamma-glutamyltranspeptidase 1	1768.138581	0.783451944	0.196933191	3.978262569	6.94e-05	0.002206346
GRMZM2G044322	Zm00001d003451	Zm00001eb081010	eil7	EIL-transcription factor 7	ETHYLENE INSENSITIVE 3-like 5 protein	13.89601733	2.69726604	0.839231957	3.21396965	0.001309135	0.022896308
GRMZM2G442523	Zm00001d003468	Zm00001eb081120	IDP8920	NA	Sugar transport protein 5	1293.56012	0.327244575	0.111213853	2.942480333	0.003255945	0.045854716
GRMZM2G171277	Zm00001d003497	Zm00001eb081320	GRMZM2G171277	NA	RING-H2 finger protein ATL54	96.24243668	1.08892176	0.253880174	4.289116961	1.79e-05	0.000714645
GRMZM2G021459	Zm00001d003545	Zm00001eb081690	NA	NA	NA	27.22587671	1.823555684	0.538535731	3.386136852	0.00070884	0.014146752
GRMZM2G147158	Zm00001d003572	Zm00001eb081930	GRMZM2G147158	NA	Calmodulin-binding protein 60 C	172.542677	-1.122432202	0.251409666	-4.464554683	8.02e-06	0.000365558
NA	Zm00001d003588	NA	NA	NA	NA	115.9633905	1.073469255	0.220832778	4.861005086	1.17e-06	6.99e-05
GRMZM2G115395	Zm00001d003607	Zm00001eb082210	NA	NA	NA	202.7309207	-0.709819091	0.210598462	-3.370485638	0.000750358	0.014835259
GRMZM2G361100	Zm00001d003624	Zm00001eb082390	NA	NA	U-box domain-containing protein 26	126.5360478	0.779951853	0.26022091	2.997268182	0.00272411	0.039909724
GRMZM2G155593	Zm00001d003659	Zm00001eb082720	snrkII7	SnRK2 serine threonine protein kinase7	Serine/threonine-protein kinase SRK2A	4017.992837	0.544526891	0.091977869	5.920194692	3.22e-09	3.66e-07
GRMZM2G078650	Zm00001d003671	Zm00001eb082840	NA	NA	Phospholipase C	214.8291497	-1.078310177	0.249900012	-4.314966488	1.6e-05	0.000657586
GRMZM2G134432	Zm00001d003723	Zm00001eb083290	NA	NA	receptor-like protein kinase 4	19.48417749	3.808121787	0.979027554	3.889698275	0.000100369	0.003008015
GRMZM2G079323	Zm00001d003742	Zm00001eb083450	IDP5993	NA	Protein phosphatase type 2A regulator/ signal transducer	165.7167812	0.721961612	0.242495311	2.977218852	0.002908763	0.041990603
GRMZM5G800014	Zm00001d003751	Zm00001eb083530,Zm00001eb083540	NA	NA	NDR1/HIN1-like 1	4.903207832	-6.640852083	1.798201917	-3.693051386	0.000221579	0.005562062
GRMZM2G128322	Zm00001d003754	Zm00001eb083570,Zm00001eb083580	NA	NA	Protein SMAX1-LIKE 3	87.14370967	2.412606778	0.48006358	5.025598439	5.02e-07	3.24e-05
GRMZM2G136364	Zm00001d003757	Zm00001eb083610	IDP2455	NA	Bifunctional inhibitor/lipid-transfer protein/seed storage 2S albumin superfamily protein	23.08077005	-4.862256884	1.611467706	-3.017284719	0.002550501	0.037696041
AC226327.2_FG004,GRMZM2G056996,GRMZM2G153275,GRMZM2G373738	Zm00001d003789	Zm00001eb083880,Zm00001eb083890,Zm00001eb083900,Zm00001eb083930	NA	NA	Ras-related protein RABD1	61.50212455	1.409513888	0.356000941	3.959298211	7.52e-05	0.002363667
NA	Zm00001d003794	NA	NA	NA	NA	72.6195639	10.41758145	2.195951061	4.74399527	2.1e-06	0.000115768
GRMZM2G074238	Zm00001d003800	Zm00001eb083980	IDP3774	NA	alpha/beta-Hydrolases superfamily protein	203.8062665	-2.069810785	0.395890768	-5.228237057	1.71e-07	1.28e-05
GRMZM2G057086	Zm00001d003823	Zm00001eb084190	NA	NA	Cytochrome P450 77A4	96.03422633	-0.804070093	0.270575207	-2.971706471	0.002961497	0.042544077
GRMZM2G134235	Zm00001d003840	Zm00001eb084360	NA	NA	NA	550.2449919	-0.861779012	0.156630866	-5.501974374	3.76e-08	3.26e-06
GRMZM2G165063	Zm00001d003852	Zm00001eb084560	NA	NA	Inhibitor of apoptosis-like protein	560.1586846	0.823183241	0.169611942	4.853333021	1.21e-06	7.25e-05
GRMZM2G171664,GRMZM2G171688	Zm00001d003879	Zm00001eb084760,Zm00001eb084770	NA	NA	Glycine--tRNA ligase mitochondrial 1	3959.263768	-0.284328879	0.097633452	-2.912207572	0.003588841	0.049482055
GRMZM5G848945	Zm00001d003911	Zm00001eb085030	afb2	auxin signaling F-box2	Protein AUXIN SIGNALING F-BOX 3	5553.995212	0.246590909	0.074489727	3.310401571	0.000931622	0.017511237
GRMZM2G480903	Zm00001d003927	Zm00001eb085190	grx2	glutaredoxin2	Grx_C8-glutaredoxin subgroup III	199.2977028	-1.029105936	0.296307485	-3.47310138	0.000514481	0.01102939
GRMZM2G155281	Zm00001d003945	Zm00001eb085330	mde1	mouse DNA EBV homolog1	mde1;mouse DNA EBV homolog1: endosperm cDNA 5C02D07, similar to mouse homolog to Epstein-Barr virus IR3 repeat	9384.120415	0.660722507	0.097870102	6.751014828	1.47e-11	2.89e-09
GRMZM2G010765	Zm00001d004055	Zm00001eb086100	NA	NA	Protein DETOXIFICATION 16	266.1561654	0.622300043	0.205594495	3.026832231	0.002471311	0.037032075
GRMZM2G157027	Zm00001d004075	Zm00001eb086200	pap21	purple acid phosphatase21	Probable inactive purple acid phosphatase 27	25.21294434	-3.758896278	0.718591241	-5.230924155	1.69e-07	1.27e-05
GRMZM2G359779	Zm00001d004094	Zm00001eb086360	NA	NA	Protein SMAX1-LIKE 4	2725.092439	-0.376443123	0.119186703	-3.158432224	0.001586202	0.026325159
GRMZM2G085086	Zm00001d004138	Zm00001eb086700	umc1635	NA	Heavy metal-associated isoprenylated plant protein 27	37.67207004	-2.811207578	0.952444544	-2.951570877	0.00316162	0.044846827
GRMZM2G013357	Zm00001d004167	Zm00001eb086830,Zm00001eb086840	NA	NA	Wax synthase isoform 1	158.2685066	-0.735878734	0.207660406	-3.543664136	0.000394608	0.008912026
GRMZM2G112210	Zm00001d004220	Zm00001eb087160	NA	NA	NA	406.9920939	-2.71863687	0.679541263	-4.000694321	6.32e-05	0.002023588
GRMZM2G083935	Zm00001d004248	Zm00001eb087380	Zm00001d004248	NA	UDP-glycosyltransferase 85A7	421.3584566	1.704123616	0.238279269	7.151791352	8.57e-13	2.05e-10
GRMZM2G109879	Zm00001d004358	Zm00001eb088080	abi28	ABI3-VP1-transcription factor 28	NA	221.857697	-0.549011203	0.142229381	-3.860040739	0.000113368	0.003309509
GRMZM2G365957	Zm00001d004361	Zm00001eb088090	mrpa9	multidrug resistance associated protein9	ABC transporter C family member 4	653.0037763	-0.414445445	0.118524709	-3.496700813	0.00047105	0.010299
GRMZM2G168382	Zm00001d004506	Zm00001eb089340	NA	NA	Cytochrome P450 71D7	149.6324232	-1.283602372	0.394664632	-3.252387642	0.001144398	0.020688412
GRMZM2G010356	Zm00001d004509	Zm00001eb089360	tps17	terpene synthase17	tps17;terpene synthase17:	19.65485736	-3.036439122	0.906367142	-3.350120477	0.000807764	0.015720487
NA	Zm00001d004639	NA	NA	NA	NA	736.64421	0.326271451	0.100918046	3.233033784	0.001224831	0.021858376
GRMZM2G085924	Zm00001d004689	Zm00001eb090830	hsbp1	herbicide safener binding protein1	O-methyltransferase ZRP4	12.87396726	-3.644149375	0.9584907	-3.801966338	0.000143552	0.004002873
GRMZM2G152739	Zm00001d004706	Zm00001eb090980	NA	NA	Lipase-like PAD4	425.7901487	0.594159223	0.139262537	4.266468459	1.99e-05	0.000776181
GRMZM2G124715	Zm00001d004744	Zm00001eb091300	myb64	MYB-transcription factor 64	Transcription repressor MYB6	321.5334977	0.522389212	0.153295922	3.407717611	0.000655087	0.013330616
GRMZM2G115451	Zm00001d004804	Zm00001eb091640	invan5	invertase alkaline neutral5	Alkaline/neutral invertase CINV2	340.3317721	0.663648488	0.209718879	3.164467074	0.001553672	0.025908419
GRMZM2G053466	Zm00001d004817	Zm00001eb091740	cl61_3	NA	Fatty acid amide hydrolase	19.88818924	-3.892545733	1.156074591	-3.367036835	0.000759805	0.014934629
GRMZM5G854138	Zm00001d004843	Zm00001eb091920	aasr2	abscisic acid stress ripening2	aasr2;abscisic acid stress ripening2:	32.42400555	-8.037026234	1.736002481	-4.629616792	3.66e-06	0.000189552
GRMZM2G046201	Zm00001d004929	Zm00001eb092850	NA	NA	Leucine-rich repeat receptor-like protein kinase PXC1	4317.180743	-0.48713089	0.123513293	-3.943955151	8.01e-05	0.002496963
GRMZM2G344857	Zm00001d004955	Zm00001eb093110	NA	NA	Phosphatidylinositol 4-phosphate 5-kinase 6	87.44061184	-2.302160377	0.481408946	-4.782130442	1.73e-06	9.81e-05
GRMZM2G162737	Zm00001d004957	Zm00001eb093140	NA	NA	Cytochrome P450 90A1	224.4170408	1.16071685	0.201872842	5.749742448	8.94e-09	8.88e-07
NA	Zm00001d004972	NA	NA	NA	NA	157.7666628	0.948050757	0.245884512	3.855674971	0.000115411	0.003364985
GRMZM2G094535	Zm00001d005038	Zm00001eb093780	NA	NA	Protein LURP-one-related 2	21.36952758	2.623340019	0.67504766	3.886155264	0.000101844	0.003040672
GRMZM2G153675	Zm00001d005071	Zm00001eb094040	prh63	protein phosphatase homolog63	Probable protein phosphatase 2C 65	1392.645474	-0.424329087	0.097285289	-4.361698361	1.29e-05	0.000553843
GRMZM2G164440	Zm00001d005146	Zm00001eb094610	csu337	NA	csu337;¬†:	2352.466382	0.695727442	0.209220164	3.325336472	0.000883119	0.016786358
GRMZM2G150754	Zm00001d005241	Zm00001eb095270,Zm00001eb095280	NA	NA	Mediator of RNA polymerase II transcription subunit 33A	1494.858067	0.480941276	0.118267068	4.066569704	4.77e-05	0.00160706
GRMZM2G083972	Zm00001d005297	Zm00001eb095640	umc1658	NA	Protein LONGIFOLIA 2	1689.899853	0.47835541	0.123348759	3.878072343	0.000105287	0.003119832
GRMZM2G163724	Zm00001d005298	Zm00001eb095660	NA	NA	receptor-like kinase	3198.636175	0.547921605	0.091110809	6.013793631	1.81e-09	2.12e-07
GRMZM2G087955	Zm00001d005300	Zm00001eb095690	myb139	MYB-transcription factor 139	Transcription factor MYB44	211.1170616	-1.021203145	0.221451936	-4.611398595	4e-06	0.000204711
AC210204.3_FG002	Zm00001d005315	NA	NA	NA	Calcium-dependent lipid-binding (CaLB domain) family protein	792.4907176	-0.708570166	0.187753814	-3.773932213	0.000160694	0.004342607
GRMZM2G104999	Zm00001d005343	Zm00001eb096030	nrh3	nucleoside N-ribohydrolase3	Nucleoside N-ribohydrolase 3%3B Pyrimidine-specific ribonucleoside hydrolase rihB	520.4107486	-0.361390953	0.103992469	-3.475164662	0.00051054	0.010984737
GRMZM2G084881	Zm00001d005347	Zm00001eb096070	dar1	monodehydroascorbate reductase homolog1	dar1;monodehydroascorbate reductase homolog1: leaf cDNA csu196 sequence similar to cucumber monodehydroascorbate reductase (NADH)	1997.035704	-0.31521103	0.105376339	-2.991288495	0.002778029	0.040503127
GRMZM2G352855	Zm00001d005392	Zm00001eb096490	NA	NA	Lecithin-cholesterol acyltransferase-like 1	1689.731356	0.507035141	0.137192881	3.695783183	0.00021921	0.005514297
GRMZM2G092125	Zm00001d005421	Zm00001eb096680	pip2b	plasma membrane intrinsic protein2	Aquaporin PIP2-2	1357.068986	0.775096591	0.180132581	4.302922809	1.69e-05	0.000686017
GRMZM2G016066	Zm00001d005446	Zm00001eb096870	pet9	photosynthetic electron transport9	Photosystem I reaction center subunit IV A	10.5740582	-5.194120513	1.392443462	-3.730220044	0.000191313	0.004960283
GRMZM2G402417	Zm00001d005472	Zm00001eb097070	umc2192	NA	Expressed protein; Mannose-specific jacalin-related lectin; protein	57.57090722	-2.581288184	0.866001935	-2.980695633	0.002875945	0.041618476
GRMZM2G134998	Zm00001d005566	Zm00001eb097850	NA	NA	Zinc finger%2C C2H2 type family protein	173.920561	1.980219299	0.262708066	7.537717921	4.78e-14	1.49e-11
GRMZM2G100484	Zm00001d005590	Zm00001eb098070	nbcs5	nucleobase:cation symporter5	Nucleobase-ascorbate transporter 2	2221.510041	0.702101621	0.124701139	5.63027434	1.8e-08	1.7e-06
GRMZM2G037131	Zm00001d005630	Zm00001eb098400	NA	NA	RING/U-box superfamily protein	6.801594468	-3.996707144	1.195379583	-3.343462781	0.000827398	0.015997262
GRMZM2G051752	Zm00001d005657	Zm00001eb098640	flz12	FCS-like zinc finger12	NA	7.255676379	4.681471094	1.406994882	3.327283669	0.000876971	0.016696332
GRMZM2G110242	Zm00001d005737	Zm00001eb099370	wab1	Wavy auricles in blades1	wab1;Wavy auricles in blades1: dominant confers auricle tissue in blade portion of leafrecessive mutants showed extremely acute tassel branch angles accompanied by a significant reduction in the size of the pulvinus compared with normal plants	253.3900009	3.14403881	0.401297718	7.83467901	4.7e-15	1.82e-12
GRMZM2G176141	Zm00001d005740	Zm00001eb099390	bhlh138	bHLH-transcription factor 138	Transcription factor AIG1	336.9887655	0.704983541	0.181379673	3.886783606	0.000101581	0.00303665
GRMZM2G359521	Zm00001d005752	Zm00001eb099490	NA	NA	DUF868 family protein	871.2794608	0.657284166	0.153250721	4.288946655	1.8e-05	0.000714645
GRMZM2G140160	Zm00001d005795	Zm00001eb099970	NA	NA	Protein binding protein	177.523318	-4.301838304	1.425485394	-3.01780595	0.002546119	0.037696041
GRMZM2G066672	Zm00001d005833	Zm00001eb100340	pco060133d	NA	Protein Brevis radix-like 4	292.0743535	-0.554820022	0.170203793	-3.259739471	0.001115146	0.020362905
GRMZM2G176486	Zm00001d005849	Zm00001eb100460,Zm00001eb100470	NA	NA	Histone H3 K4-specific methyltransferase SET7/9 family protein	319.6485537	0.876030666	0.2052289	4.268554123	1.97e-05	0.00077136
GRMZM2G063747	Zm00001d005901	Zm00001eb100900	NA	NA	NA	33.22626236	3.338479671	0.646764046	5.161820126	2.45e-07	1.74e-05
GRMZM2G001977	Zm00001d005905	Zm00001eb100930	NA	NA	Probable carboxylesterase 2	109.8157114	-1.118764589	0.361777082	-3.092414211	0.001985356	0.031239157
GRMZM2G113257	Zm00001d005919	Zm00001eb101040	bhlh169	bHLH-transcription factor 169	Transcription factor bHLH51	195.4897975	-0.660156958	0.218893162	-3.015886615	0.002562291	0.037820176
GRMZM2G389379	Zm00001d005931	Zm00001eb101130	zhd16	ZF-HD-transcription factor 16	Zinc-finger homeodomain protein 2	111.2919319	-1.447602244	0.392884726	-3.68454701	0.00022911	0.005717814
NA	Zm00001d005934	NA	NA	NA	NA	44.42365723	2.003243499	0.600270588	3.337234138	0.000846166	0.016253817
GRMZM2G015666	Zm00001d005939	Zm00001eb101190	bhlh33	bHLH-transcription factor 33	DNA binding protein	186.2124247	-1.97643275	0.257194241	-7.684591788	1.53e-14	5.18e-12
AC233861.1_FG001	Zm00001d005986	Zm00001eb101560	rlk5	receptor-like protein kinase5	Probable LRR receptor-like serine/threonine-protein kinase	42.66705913	2.552203895	0.628304929	4.062046588	4.86e-05	0.001629242
GRMZM2G031837	Zm00001d005995	Zm00001eb101640	IDP504	NA	Phosphatidylinositol/phosphatidylcholine transfer protein SFH13	2069.633083	0.469643345	0.134106079	3.502028749	0.00046173	0.010137477
GRMZM2G417597	Zm00001d006022	Zm00001eb101880	bhlh6	bHLH-transcription factor 6	Transcription factor bHLH130	73.29617928	1.695628747	0.472992492	3.584895691	0.000337213	0.00789479
GRMZM2G178182	Zm00001d006110	Zm00001eb102580	bhlh23	bHLH-transcription factor 23	Transcription factor bHLH137	88.98308339	-2.809349797	0.416291184	-6.748520996	1.49e-11	2.92e-09
NA	Zm00001d006111	NA	NA	NA	NA	4.337523941	-5.419294512	1.464788705	-3.699710745	0.000215845	0.005470395
GRMZM2G000665	Zm00001d006115	Zm00001eb102640	NA	NA	Anthocyanin-related membrane protein 1 (Anm1)-like	76.13011172	1.134659347	0.306949526	3.69656654	0.000218535	0.005503172
GRMZM2G040965	Zm00001d006132	Zm00001eb102840	NA	NA	Formin-like protein 1	3189.870237	0.556486684	0.09229148	6.029664755	1.64e-09	1.95e-07
GRMZM2G123973	Zm00001d006171	Zm00001eb103120,Zm00001eb103130	NA	NA	Protein DETOXIFICATION 50	28.85782946	5.216485992	0.968891747	5.383971952	7.29e-08	6.05e-06
GRMZM2G172826	Zm00001d006199	Zm00001eb103380	NA	NA	Cytochrome P450 71A26	9.562241695	-3.752643334	1.197790939	-3.132970213	0.00173047	0.028200341
GRMZM2G046313	Zm00001d006207	Zm00001eb103420	NA	NA	RNA recognition motif 2 family protein	483.9962886	0.524650177	0.134869862	3.890047551	0.000100225	0.003007501
GRMZM2G367834	Zm00001d006212	Zm00001eb103490	prrh1	pseudo-response regulator homolog1	Two-component response regulator-like APRR9	257.1670486	-0.756230019	0.242065911	-3.124066566	0.001783701	0.028770391
GRMZM2G050268	Zm00001d006237	Zm00001eb103750	cl9864_1	NA	Protein POLLENLESS 3-LIKE 2	1741.446219	0.341723067	0.094126385	3.630470517	0.000282905	0.006791444
GRMZM2G049613	Zm00001d006286	Zm00001eb104210	NA	NA	BZIP transcription factor	2149.252378	0.323667042	0.099472968	3.253819071	0.001138648	0.020615976
GRMZM2G153575	Zm00001d006331	Zm00001eb104640	thx46	Trihelix-transcription factor 46	sequence-specific DNA binding transcription factors	42.26883545	-1.469840809	0.451661131	-3.254299977	0.001136722	0.02061471
GRMZM2G081571	Zm00001d006342	Zm00001eb104730	mocos2	molybdenum cofactor sulfurase2	Mo-molybdopterin cofactor sulfurase	501.8277078	0.467254212	0.109001381	4.286681582	1.81e-05	0.000720754
GRMZM2G105250	Zm00001d006351	Zm00001eb104820	ago18a	argonaute18a	Protein argonaute 1	340.9143421	-1.244758126	0.275438534	-4.519186574	6.21e-06	0.000298351
GRMZM2G114322	Zm00001d006360	Zm00001eb104880	IDP3824	NA	Expansin-like A2	950.2234597	-0.498228508	0.131075846	-3.801070333	0.000144072	0.004012645
GRMZM2G113779	Zm00001d006451	Zm00001eb105640	sbp13	SBP-transcription factor 13	Squamosa promoter-binding-like protein 5	1275.121175	0.971629659	0.151156554	6.42796912	1.29e-10	1.95e-08
GRMZM2G064655	Zm00001d006463	Zm00001eb105770	dof34	C2C2-Dof-transcription factor 34	Dof zinc finger protein DOF1.6	185.4730833	2.918995555	0.332931218	8.767563389	1.83e-18	1.31e-15
GRMZM2G064759	Zm00001d006464	Zm00001eb105780	NA	NA	Ribosomal RNA small subunit methyltransferase mitochondrial	148.4908739	0.6138422	0.209594019	2.928720027	0.003403608	0.047397954
GRMZM2G169539	Zm00001d006494	Zm00001eb106020	NA	NA	Protein DETOXIFICATION 40	488.6286124	-0.490220925	0.16737136	-2.928941513	0.003401184	0.047392328
GRMZM5G804323	Zm00001d006540	Zm00001eb106430	LOC103647735	NA	Oxygen-evolving enhancer protein 3-1	18.99195839	-4.623665036	1.256320747	-3.680322119	0.00023294	0.005797987
GRMZM2G046474	Zm00001d006553	Zm00001eb106510	NA	NA	BTB/POZ domain-containing protein	334.4179265	-0.873102862	0.183044881	-4.769884074	1.84e-06	0.000103532
NA	Zm00001d006587	NA	NA	NA	NA	21.80029361	-7.967736064	1.775370318	-4.487929073	7.19e-06	0.000332797
NA	Zm00001d006595	NA	NA	NA	NA	266.4649129	0.566427387	0.152104997	3.723923596	0.00019615	0.005069039
GRMZM2G021610	Zm00001d006614	Zm00001eb107130	prh115	protein phosphatase homolog115	Probable protein phosphatase 2C 1	228.6247668	-0.909718249	0.265041017	-3.43236778	0.000598336	0.012492369
GRMZM2G099239	Zm00001d006626	Zm00001eb107230	NA	NA	Remorin family protein	23.70963308	-3.109268364	0.906206657	-3.431080914	0.000601181	0.012531614
GRMZM2G038519	Zm00001d006663	Zm00001eb107560	lhca1	light harvesting complex A1	lhca1;light harvesting complex A1: leaf cDNA csu800 similar to photosystem I antenna protein	21.25967056	-3.811274577	1.123360353	-3.392744427	0.000691962	0.013925213
GRMZM2G105207	Zm00001d006714	Zm00001eb108030	NA	NA	NADH dehydrogenase [ubiquinone] iron-sulfur protein 4 mitochondrial	654.3555003	-0.405232114	0.13148855	-3.081881373	0.002056968	0.032104993
GRMZM2G383841	Zm00001d006733	Zm00001eb108190	bhlh147	bHLH-transcription factor 147	Transcription factor bHLH85	18.19406089	4.310522633	1.030420051	4.183267422	2.87e-05	0.001064993
GRMZM2G177110	Zm00001d006739	Zm00001eb108240	lbd14	LBD-transcription factor 14	Seed specific protein Bn15D17A	91.86626628	1.137077121	0.309919428	3.668944304	0.000243554	0.006024143
GRMZM2G113696	Zm00001d006760	Zm00001eb108410	eif5a	elongation initiation factor5A	Eukaryotic translation initiation factor 5A	5664.185669	-0.276023297	0.072072936	-3.829777353	0.000128259	0.003645214
GRMZM2G159210	Zm00001d006873	NA	NA	NA	Disease resistance response protein-like; protein	63.81580789	-1.396293089	0.369711346	-3.776711495	0.000158913	0.004309229
GRMZM2G031143	Zm00001d006881	Zm00001eb109440	NA	NA	NA	242.8394074	-0.817186124	0.224160235	-3.645544563	0.000266826	0.006490417
GRMZM2G375310	Zm00001d006950	Zm00001eb110060	NA	NA	NA	2.874202978	-16.6112328	3.528852186	-4.707262283	2.51e-06	0.000134619
GRMZM2G327692	Zm00001d007097	Zm00001eb110880	umc2615	NA	Protein EARLY RESPONSIVE TO DEHYDRATION 15	66.57588448	-1.230359961	0.404007486	-3.045389017	0.002323795	0.035291241
GRMZM2G131554	Zm00001d007105	Zm00001eb110930	mmp34	NA	Protein NETWORKED 3A	748.4981036	0.406221958	0.127111384	3.195795257	0.00139446	0.023998113
GRMZM5G813532	Zm00001d007107	Zm00001eb110960	bbx7	b-box7	Zinc finger protein CONSTANS-LIKE 13	35.29576977	-1.713576748	0.53126139	-3.225487079	0.001257585	0.022224856
GRMZM2G077632	Zm00001d007117	Zm00001eb111050	si945010d02b	NA	GTP-binding protein OBGC chloroplastic	484.331439	-0.470118958	0.115480214	-4.070991383	4.68e-05	0.001588166
GRMZM2G123486	Zm00001d007130	Zm00001eb111160	NA	NA	Heavy metal transport/detoxification superfamily protein	88.50781639	-1.835764062	0.325510274	-5.639650145	1.7e-08	1.62e-06
GRMZM2G172621	Zm00001d007173	Zm00001eb111570	abi39	ABI3-VP1-transcription factor 39	B3 domain-containing transcription repressor VAL2	1348.862678	-0.407407214	0.122195718	-3.334054761	0.000855898	0.016400782
GRMZM2G076307	Zm00001d007231	Zm00001eb112000	GRMZM2G076307	NA	Probable beta-14-xylosyltransferase IRX9	63.72360955	-1.879112892	0.488424195	-3.847296901	0.000119428	0.003469287
GRMZM2G149428	Zm00001d007267	Zm00001eb112260	lhcb5	light harvesting chlorophyll a/b binding protein5	lhcb5;light harvesting chlorophyll a/b binding protein5:	97.05451065	-1.289989834	0.4318862	-2.986874397	0.002818455	0.04100878
GRMZM2G011315	Zm00001d007300	Zm00001eb112580	NA	NA	Target of Myb protein 1	523.8962925	0.372260232	0.119416418	3.117328746	0.001824979	0.029276434
GRMZM2G009188	Zm00001d007345	Zm00001eb112950	NA	NA	11-beta-hydroxysteroid dehydrogenase-like 5	60.23041429	-2.531962461	0.467121646	-5.420349242	5.95e-08	5.03e-06
GRMZM2G052507	Zm00001d007372	Zm00001eb113170	umc1551	NA	Serine carboxypeptidase 1	3124.463052	1.47954262	0.162498473	9.10496323	8.63e-20	9.72e-17
GRMZM2G173377	Zm00001d007420	Zm00001eb113580	NA	NA	NA	93.36639943	-1.152826982	0.313832902	-3.673378334	0.000239365	0.005945396
GRMZM2G107945	Zm00001d007445	Zm00001eb113780	fkf1	flavin-binding kelch repeat f-box1	Adagio protein 3	569.9657146	-1.761240465	0.330084976	-5.335718353	9.52e-08	7.6e-06
NA	Zm00001d007467	NA	NA	NA	NA	1503.094509	-0.328907812	0.101362218	-3.244875842	0.001175018	0.021080794
GRMZM2G106604	Zm00001d007503	Zm00001eb114280	IDP2586	NA	Myosin-binding protein 7	133.4629819	-0.901190883	0.232865408	-3.870007538	0.000108832	0.003200798
GRMZM2G082302	Zm00001d007709	Zm00001eb115900	si605072g03a	NA	Probable E3 ubiquitin-protein ligase ARI16	243.6117675	0.50206481	0.164274405	3.056257063	0.00224119	0.034234614
GRMZM5G843555	Zm00001d007765	Zm00001eb116380	proh4	prolyl 4-hydroxylase 4	Probable prolyl 4-hydroxylase 12	307.0303223	0.958866099	0.233598527	4.104760889	4.05e-05	0.001417826
GRMZM2G024808	Zm00001d007785	Zm00001eb116610	NA	NA	Nitrate and chloride transporter	1546.083582	0.460096273	0.117334459	3.92123743	8.81e-05	0.002708848
GRMZM2G135013	Zm00001d007789	Zm00001eb116650	NA	NA	receptor-like protein kinase 4	42.62409326	3.143797846	0.538157304	5.841782363	5.16e-09	5.48e-07
GRMZM2G355752	Zm00001d007827	Zm00001eb116960	elip1	early light inducible protein1	elip1;early light inducible protein1: Encodes a protein that binds chlorophyll to avoid cross-reactions that could lead to the generation of harmful reactive oxygen species	311.6829771	1.220892711	0.245026259	4.982701507	6.27e-07	3.93e-05
GRMZM2G176375	Zm00001d007831	Zm00001eb117000	NA	NA	Bifunctional inhibitor/lipid-transfer protein/seed storage 2S albumin superfamily protein	5.422721743	-6.070673466	1.447590457	-4.193640153	2.75e-05	0.001029384
GRMZM2G146688	Zm00001d007840	Zm00001eb117830	ereb41	AP2-EREBP-transcription factor 41	AP2-like ethylene-responsive transcription factor ANT	3888.124682	-0.524583886	0.121802219	-4.30684998	1.66e-05	0.000676283
GRMZM2G452178	Zm00001d007842	Zm00001eb117820	gn1	gnarley1	Homeobox protein knotted-1-like 4	886.4730956	-0.955142818	0.224401693	-4.256397557	2.08e-05	0.00080531
GRMZM2G345270	Zm00001d007844	Zm00001eb117790	bnl17.14	NA	NA	27.22669716	1.940812518	0.596079378	3.255963197	0.001130084	0.020582779
GRMZM2G016677	Zm00001d007857	Zm00001eb117670	pspb1	photosystem II oxygen evolving polypeptide1	pspb1;photosystem II oxygen evolving polypeptide1: sequence similar to OEC23 photosystem II polypeptide; located by Huang et al 2013 to thylakoid peripheral on lumen side	18.59358636	-4.849119035	1.455962947	-3.330523654	0.000866828	0.016558815
GRMZM2G423636	Zm00001d007877	Zm00001eb117470	NA	NA	Uncharacterised protein family UPF0090	249.1011148	-0.494340178	0.167859646	-2.944961398	0.00322995	0.045597246
GRMZM2G139467	Zm00001d007918	Zm00001eb117370	cyp20	cytochrome P-450 20	cyp20;cytochrome P-450 20:	11.51109025	-2.516607406	0.785622232	-3.203330181	0.001358481	0.023550329
GRMZM2G082974	Zm00001d007940	Zm00001eb118210	Zm00001d007940	NA	Eukaryotic translation initiation factor 5A-1	794.1602431	-0.572187736	0.138270055	-4.138189822	3.5e-05	0.00125226
GRMZM2G148693	Zm00001d007949	Zm00001eb118120	zap1	zea apetala homolog1	Agamous-like MADS-box protein AGL8	664.6231687	1.24513246	0.166330328	7.485901571	7.11e-14	2.1e-11
GRMZM2G304091	Zm00001d008222	Zm00001eb332560	NA	NA	NA	20.02668449	2.424745548	0.766771296	3.162280017	0.00156539	0.0260487
GRMZM2G029243	Zm00001d008273	Zm00001eb333050	NA	NA	Alpha-xylosidase 1	130.2156779	3.683209587	0.872369024	4.222077453	2.42e-05	0.000925523
GRMZM5G834837	Zm00001d008283	Zm00001eb333150	si660046c04	NA	Serpin-Z1	41.87159506	-2.117828819	0.634116738	-3.339809047	0.00083836	0.016130076
GRMZM2G012728	Zm00001d008296	Zm00001eb333260	NA	NA	Phytochrome kinase substrate 1	106.2499568	1.293772335	0.309084112	4.185826071	2.84e-05	0.001054719
GRMZM2G020148	Zm00001d008305	Zm00001eb333330	tlc14	TRAM/LAG/CRN8 14	TRAM LAG1 and CLN8 (TLC) lipid-sensing domain containing protein	55.0460968	-2.04107599	0.505251071	-4.039726204	5.35e-05	0.00174875
GRMZM2G454022	Zm00001d008404	Zm00001eb334190	NA	NA	NA	84.39452769	4.476377556	0.455330285	9.831056056	8.27e-23	1.63e-19
GRMZM2G051842	Zm00001d008406	Zm00001eb334210	IDP397	NA	pfkB-like carbohydrate kinase family protein	1807.995486	1.562507888	0.19269854	8.108561123	5.12e-16	2.33e-13
AC187090.3_FG003,AC187090.3_FG011,GRMZM2G034428,GRMZM2G034543,GRMZM2G034611,GRMZM2G064750,GRMZM2G069153,GRMZM2G077900,GRMZM2G077914,GRMZM2G093072,GRMZM2G113378,GRMZM2G113400,GRMZM2G113421,GRMZM2G333022,GRMZM2G333045,GRMZM2G366953,GRMZM2G395778,GRMZM2G473485,GRMZM2G473511,GRMZM2G502350,GRMZM2G700375,GRMZM5G825193	Zm00001d008468	Zm00001eb334630,Zm00001eb334640,Zm00001eb334650,Zm00001eb334670,Zm00001eb334680,Zm00001eb334690,Zm00001eb334700,Zm00001eb334710,Zm00001eb334720,Zm00001eb334730	NA	NA	PR5-like receptor kinase	17.67870431	1.359848526	0.45909016	2.962051127	0.00305597	0.043575967
GRMZM2G700386	Zm00001d008526	Zm00001eb335040	NA	NA	Glycosyltransferase family 61 protein	28.39450998	1.540451851	0.485659361	3.171877196	0.00151457	0.025544601
GRMZM2G444567	Zm00001d008539	Zm00001eb335120,Zm00001eb335130	NA	NA	NA	292.4865387	0.965577601	0.217641527	4.436550391	9.14e-06	0.000408606
NA	Zm00001d008565	NA	NA	NA	NA	685.2002723	-0.716676062	0.130518694	-5.490984006	4e-08	3.46e-06
GRMZM2G119361	Zm00001d008591	Zm00001eb335590	cl31747_3b	NA	Octicosapeptide/Phox/Bem1p family protein	2328.879416	1.358642859	0.175591954	7.737500645	1.01e-14	3.63e-12
GRMZM2G165987	Zm00001d008595	Zm00001eb335630	NA	NA	Pirin-like protein 2	192.0937446	0.664148527	0.2225392	2.984411406	0.002841245	0.041217222
GRMZM2G079458	Zm00001d008602	Zm00001eb335690	mybr21	MYB-related-transcription factor 21	Duplicated homeodomain-like superfamily protein	589.429278	0.374262567	0.112081505	3.339200064	0.0008402	0.016152338
AC212565.3_FG002	Zm00001d008668	Zm00001eb336290	NA	NA	NA	95.49132806	-0.948139344	0.301808682	-3.141524423	0.001680708	0.027560346
GRMZM2G380414	Zm00001d008681	Zm00001eb336410	GRMZM2G380414	NA	Ultraviolet-B-repressible protein	4.285938117	-6.392627889	1.963456495	-3.255803174	0.001130721	0.020582779
GRMZM2G026015	Zm00001d008706	Zm00001eb336580	umc1974	NA	Photosystem I reaction center subunit XI chloroplastic	11.70262563	-7.010806626	1.75971792	-3.984051391	6.78e-05	0.002159059
GRMZM2G463493	Zm00001d008715	Zm00001eb336650	rlk3	receptor-like protein kinase3	Putative leucine-rich repeat receptor protein kinase family protein	1307.113697	2.017290297	0.2472152	8.160057712	3.35e-16	1.58e-13
NA	Zm00001d008733	NA	NA	NA	NA	592.7460637	0.75121995	0.235667027	3.187632816	0.001434426	0.024581767
GRMZM2G080521	Zm00001d008737	Zm00001eb336850	NA	NA	Acyl-protein thioesterase 2	894.4932863	0.593305874	0.199447888	2.97474132	0.002932357	0.042228085
GRMZM2G107639	Zm00001d008744	Zm00001eb336900	NA	NA	Transaminase/ transferase isoform 1%3B Transaminase/ transferase isoform 2%3B Transaminase/ transferase%2C transferring nitrogenous groups	1209.726646	0.73161721	0.110131042	6.643151644	3.07e-11	5.44e-09
GRMZM2G125020	Zm00001d008782	Zm00001eb337180	flz32	FCS-like zinc finger32	Protein MARD1	2086.038074	0.523504534	0.152494368	3.432943402	0.000597067	0.012492369
GRMZM2G147840	Zm00001d008819	Zm00001eb337540	iqd18	IQ-domain 18	IQ-domain 25	132.7847915	-0.974328869	0.288909149	-3.372440347	0.000745052	0.014742682
GRMZM2G107101	Zm00001d008826	Zm00001eb337600	gi1	gigantea1	gi1;gigantea1: homologous to Arabidopsis photoperiod gene gigantea	6161.852691	-0.559886048	0.135953268	-4.118224272	3.82e-05	0.001341473
GRMZM2G046290	Zm00001d008842	Zm00001eb337700	NA	NA	Protein indeterminate-domain 11	411.8037414	1.061745637	0.262665561	4.042195843	5.3e-05	0.001736652
GRMZM2G325612	Zm00001d008862	Zm00001eb337920	cko5	cytokinin oxidase 5	cko5;cytokinin oxidase 5:	89.89259719	4.501973502	0.56342123	7.990422201	1.34e-15	5.89e-13
GRMZM2G097805	Zm00001d008874	Zm00001eb338010	CL51477_1	NA	NA	3136.663934	-0.352726576	0.102067032	-3.455832595	0.000548596	0.01163417
GRMZM2G151909	Zm00001d008878	Zm00001eb338030	vq42	VQ motif-transcription factor42	DNA-binding WRKY	203.0384069	0.756426916	0.225922893	3.34816409	0.000813488	0.015771698
GRMZM2G359952	Zm00001d008882	Zm00001eb338060	zmm2	Zea mays MADS2	tub6;beta tubulin6:	147.2370328	1.975370916	0.339162577	5.82425967	5.74e-09	5.95e-07
GRMZM2G152354	Zm00001d008909	Zm00001eb338340	ga2ox9	gibberellin 2-oxidase9	ga2ox9;gibberellin 2-oxidase9:	415.8245262	1.596750583	0.194773822	8.197973237	2.44e-16	1.2e-13
GRMZM2G112686	Zm00001d008929	Zm00001eb338570	umc2147	NA	GDSL esterase/lipase	3893.37135	0.281258826	0.090368033	3.112370794	0.001855912	0.02963194
GRMZM2G373928	Zm00001d008939	Zm00001eb338650	pebp14	phosphatidylethanolamine-binding protein	Protein FLOWERING LOCUS T	10.56948746	6.008787075	1.407794311	4.268227985	1.97e-05	0.00077136
GRMZM2G096525	Zm00001d008956	Zm00001eb338790	NA	NA	NA	22.08324074	4.381553944	0.988264108	4.433586029	9.27e-06	0.000411932
GRMZM2G001421	Zm00001d008957	Zm00001eb338800	aas10	auxin amido synthetase10	Indole-3-acetic acid-amido synthetase GH3.6	180.3581136	2.080934406	0.328756208	6.329718972	2.46e-10	3.48e-08
GRMZM2G331566	Zm00001d009097	Zm00001eb340080	cl50524_1b	NA	Endoglucanase 1	6581.211862	0.482742118	0.112554139	4.288977057	1.79e-05	0.000714645
NA	Zm00001d009138	Zm00001eb340430	NA	NA	Peroxidase 64	16.4062034	3.290468453	0.836419621	3.933992423	8.35e-05	0.002585784
GRMZM2G305362	Zm00001d009160	Zm00001eb340550	thx47	Trihelix-transcription factor 47	sequence-specific DNA binding transcription factors	691.6670876	0.832273764	0.243254039	3.421418067	0.000622955	0.012831352
GRMZM2G022547	Zm00001d009248	Zm00001eb341260	NA	NA	Respiratory burst oxidase homolog protein B	1104.982276	0.282028795	0.096317312	2.928121529	0.003410167	0.047461339
GRMZM2G098999	Zm00001d009481	Zm00001eb342970	NA	NA	NA	315.0061622	-0.709029193	0.228759679	-3.099450019	0.001938803	0.030686033
GRMZM2G573324	Zm00001d009532	Zm00001eb343460	iaa36	Aux/IAA-transcription factor 36	IAA19-auxin-responsive Aux/IAA family member	474.5062737	0.82928594	0.134335589	6.173240803	6.69e-10	8.6e-08
NA	Zm00001d009566	NA	NA	NA	NA	58.08838065	-1.441171039	0.465790352	-3.094033684	0.001974551	0.031147582
GRMZM2G155216	Zm00001d009589	Zm00001eb343900	lhcb3	light harvesting chlorophyll a/b binding protein3	Chlorophyll a-b binding protein M9%2C chloroplastic	31.66664933	-5.341246476	1.424819661	-3.748717555	0.000177741	0.00469594
GRMZM2G063069	Zm00001d009660	Zm00001eb344490	NA	NA	Protein kinase superfamily protein	460.777335	-0.83761514	0.13411172	-6.245652042	4.22e-10	5.54e-08
GRMZM2G328438	Zm00001d009674	Zm00001eb344600	zhd11	ZF-HD-transcription factor 11	Zinc-finger homeodomain protein 5	397.6064528	-0.547836581	0.168488044	-3.251486381	0.001148033	0.020706623
GRMZM2G013115,GRMZM2G128748	Zm00001d009702	Zm00001eb344850	NA	NA	P-loop containing nucleoside triphosphate hydrolases superfamily protein	940.9937833	2.268320833	0.200231638	11.32848362	9.48e-30	7.47e-26
GRMZM2G017821	Zm00001d009743	Zm00001eb345230	ppr435	pentatricopeptide repeat435	Pentatricopeptide repeat-containing protein	1989.197711	-0.533177352	0.116068826	-4.59363094	4.36e-06	0.000220561
GRMZM2G383807	Zm00001d009747	Zm00001eb345270	prh15	protein phosphatase homolog15	prh15;protein phosphatase homolog15:	127.9106486	-0.677890528	0.209712459	-3.232476183	0.001227224	0.021884563
GRMZM2G086964	Zm00001d009783	Zm00001eb345630	cl10549_1b	NA	DnaJ protein ERDJ3B	1571.352541	0.497409035	0.123501851	4.027543165	5.64e-05	0.001826979
GRMZM2G509876	Zm00001d009820	Zm00001eb345950	GRMZM2G509876	NA	NA	163.3711633	1.03274156	0.261215397	3.953601399	7.7e-05	0.002413253
GRMZM2G060210	Zm00001d009960	Zm00001eb347020,Zm00001eb347030	NA	NA	HXXXD-type acyl-transferase family protein	431.2251836	2.261467058	0.342888137	6.595349367	4.24e-11	7.17e-09
NA	Zm00001d009971	NA	NA	NA	NA	719.02182	-0.895586846	0.152100205	-5.888137004	3.91e-09	4.34e-07
GRMZM2G112284	Zm00001d010075	Zm00001eb347790,Zm00001eb347800	NA	NA	Tetratricopeptide repeat (TPR)-like superfamily protein	221.9219614	0.926216252	0.302080529	3.06612364	0.002168536	0.033448929
NA	Zm00001d010136	NA	NA	NA	NA	7.494456776	-3.560285099	1.090376084	-3.265190012	0.001093907	0.02006712
GRMZM2G147051	Zm00001d010178	Zm00001eb348580	pco077003	NA	Protein kinase superfamily protein	2142.679579	0.429524957	0.103768777	4.139250467	3.48e-05	0.001250268
AC234152.1_FG002	Zm00001d010209	Zm00001eb348840	kch6	potassium channel6	Potassium channel2	68.04008997	1.286556731	0.413749749	3.109504564	0.001874014	0.029840359
AC234152.1_FG002	Zm00001d010210	Zm00001eb348840	kch6	potassium channel6	kch6;potassium channel6:	656.7451818	0.580601197	0.196794304	2.950294721	0.003174709	0.044978536
GRMZM5G887068	Zm00001d010211	Zm00001eb348850	umc1457	NA	Universal stress protein family protein	283.4412678	-0.918125219	0.180141308	-5.096694536	3.46e-07	2.36e-05
GRMZM2G097457	Zm00001d010321	Zm00001eb349810	pdk2	pyruvate, orthophosphate dikinase2	pdk2;pyruvate, orthophosphate dikinase2: cytosolic	1429.309953	0.676355168	0.200431902	3.374488593	0.00073953	0.014645663
GRMZM2G359924	Zm00001d010360	Zm00001eb350000	iaa37	Aux/IAA-transcription factor 37	Auxin-responsive protein IAA26	112.8358709	-0.797259615	0.272027868	-2.930801242	0.00338089	0.047192756
NA	Zm00001d010380	NA	NA	NA	NA	772.7837521	-1.181940169	0.201727131	-5.85910365	4.65e-09	5.03e-07
GRMZM2G401830	Zm00001d010396	Zm00001eb350250	NA	NA	NA	38.9864455	-1.319851373	0.384369609	-3.433807826	0.000595166	0.012476325
GRMZM2G449681	Zm00001d010399	Zm00001eb350280	wrky92	WRKY-transcription factor 92	Putative WRKY DNA-binding domain superfamily protein isoform 1%3B Putative WRKY DNA-binding domain superfamily protein isoform 2	57.84442696	-2.347612761	0.797580619	-2.943417512	0.003246103	0.045770635
GRMZM2G108273	Zm00001d010410	Zm00001eb350360	tip4b	tonoplast intrinsic protein4	tip4b;tonoplast intrinsic protein4:	118.9086419	-0.814333108	0.263739183	-3.087645524	0.00201749	0.031676999
GRMZM2G157332	Zm00001d010425	Zm00001eb350500	PCO147505	NA	NA	1092.026131	0.527375163	0.149421907	3.529436698	0.000416445	0.00931624
GRMZM2G143747	Zm00001d010446	Zm00001eb350640	NA	NA	Endoglucanase 6	54.70843556	1.606059387	0.513553137	3.127348023	0.00176391	0.028570238
GRMZM2G139565	Zm00001d010465	Zm00001eb350820	NA	NA	Probable membrane-associated kinase regulator 1	390.7621919	-1.418329105	0.200964464	-7.057611456	1.69e-12	3.85e-10
GRMZM5G802801	Zm00001d010529	Zm00001eb351340	hsp7	heat shock protein7	Probable mediator of RNA polymerase II transcription subunit 37c	1685.927394	0.998491393	0.260243466	3.836758736	0.000124669	0.003564658
GRMZM2G173874	Zm00001d010583	Zm00001eb351750	pco101267	NA	SelT-like protein	642.5399519	-0.329231242	0.098483174	-3.343020203	0.000828719	0.016009707
NA	Zm00001d010599	NA	NA	NA	NA	297.9564552	0.560182622	0.160455788	3.4911961	0.000480863	0.010422081
GRMZM2G025459	Zm00001d010662	Zm00001eb352470	snrkb1	SNF1-related protein kinase regulatory subunit beta1	SNF1-related protein kinase regulatory subunit beta-1	78.56726332	-0.975850931	0.299867671	-3.254271883	0.001136834	0.02061471
GRMZM2G042865	Zm00001d010689	Zm00001eb352700	NA	NA	Cytokinin-O-glucosyltransferase 1	46.07733277	-1.693171952	0.446262619	-3.794115569	0.000148171	0.004069272
GRMZM2G366873	Zm00001d010697	Zm00001eb352750	aas12	auxin amido synthetase12	Indole-3-acetic acid-amido synthetase GH3.6	1097.020626	1.332996742	0.17864442	7.461731779	8.54e-14	2.43e-11
AC209819.3_FG012	Zm00001d010732	Zm00001eb353070	rop7	Rho-related protein from plants 7	rop7;Rho-related protein from plants 7: cDNA, plasma membrane targeting, SSR umc1950In Maize Genetics Conference Abstracts rop7 was called rop1. These abstracts are indeed discussing rop7.	132.7337075	0.818833397	0.235686228	3.474252211	0.000512279	0.01101133
GRMZM2G068943	Zm00001d010755	Zm00001eb353280	trps1	trehalose-6-phosphate synthase1	trps1;trehalose-6-phosphate synthase1:	487.7620138	2.097175231	0.30427999	6.892254828	5.49e-12	1.15e-09
AC205471.4_FG008	Zm00001d010813	Zm00001eb353740	NA	NA	receptor like protein 29	1355.339346	-0.98599626	0.167281834	-5.894221973	3.76e-09	4.22e-07
AC205471.4_FG007	Zm00001d010814	Zm00001eb353760	cl43678_1	NA	AtS40-3	28.08720103	-2.325629002	0.524189019	-4.436622898	9.14e-06	0.000408606
GRMZM2G059693	Zm00001d010840	Zm00001eb353970	umc1562	NA	triacylglycerol lipase-like 1	16.85520942	-18.76509656	3.583550344	-5.236454007	1.64e-07	1.24e-05
GRMZM2G477741	Zm00001d010954	Zm00001eb354910	NA	NA	Metal tolerance protein A2	2572.15922	-0.415992735	0.114400752	-3.63627624	0.000276608	0.006687797
AC219006.2_FG006	Zm00001d010985	Zm00001eb355210	umc2611a	NA	Probable sugar phosphate/phosphate translocator	67.04697351	-0.732977449	0.248386425	-2.950956147	0.003167919	0.044909239
GRMZM2G053991	Zm00001d011001	Zm00001eb355330	si687015g11	NA	Protein ALUMINUM SENSITIVE 3	224.0525536	2.461662656	0.428501563	5.744816047	9.2e-09	9.03e-07
GRMZM5G855672	Zm00001d011034	Zm00001eb355540	dhar1	dehydroascorbate reductase like1	dhar1;dehydroascorbate reductase like1:	2785.294386	-0.423425144	0.125718325	-3.368046329	0.000757029	0.014904831
GRMZM2G102674	Zm00001d011041	Zm00001eb355610,Zm00001eb355620	NA	NA	UPA23	73.81243757	1.341196399	0.293393187	4.571327683	4.85e-06	0.000240114
GRMZM2G364612	Zm00001d011076	NA	NA	NA	Putative RING zinc finger domain superfamily protein	414.5183209	-0.670402734	0.207869334	-3.225116095	0.001259216	0.022237058
GRMZM2G028393	Zm00001d011080	Zm00001eb355990	sci1	subtilisin-chymotrypsin inhibitor homolog1	Protease inhibitor%3B Proteinase inhibitor	34.58529181	5.052769726	0.977537887	5.16887355	2.36e-07	1.69e-05
GRMZM2G106479	Zm00001d011193	Zm00001eb356980	cl8855_1c	NA	integral membrane protein	193.837204	0.514485071	0.165874244	3.101657373	0.001924406	0.030539928
GRMZM2G013448	Zm00001d011208	Zm00001eb357070	acco5	1-aminocyclopropane-1-carboxylate oxidase5	1-aminocyclopropane-1-carboxylate oxidase 1	416.1860482	1.258636192	0.315698488	3.986829972	6.7e-05	0.002136819
GRMZM2G027333	Zm00001d011223	Zm00001eb357220	NA	NA	Protein indeterminate-domain 9	563.1001092	1.254155091	0.133105261	9.42228037	4.41e-21	6.14e-18
GRMZM5G842645	Zm00001d011246	Zm00001eb357450	NA	NA	Cytokinin riboside 5'-monophosphate phosphoribohydrolase LOG7	158.1255251	1.727549387	0.282593293	6.113200234	9.77e-10	1.18e-07
AC194341.4_FG004	Zm00001d011276	Zm00001eb357650	NA	NA	NA	212.9798375	-1.109664412	0.289901377	-3.827730739	0.00012933	0.003666835
GRMZM2G128658	Zm00001d011352	Zm00001eb358210	umc1121	NA	Electron transporter	2691.566426	0.319746228	0.092265954	3.465484449	0.000529277	0.011295386
GRMZM2G153058	Zm00001d011357	Zm00001eb358270	si687055e06	NA	CTP synthase family protein	3013.154504	0.562001456	0.120404567	4.667609135	3.05e-06	0.000161922
GRMZM2G134183	Zm00001d011360	Zm00001eb358290	cl1157_1e	NA	CENPCB protein	1210.628632	0.439524481	0.111385117	3.945989303	7.95e-05	0.002482398
GRMZM2G052844	Zm00001d011369	Zm00001eb358400	pgl44	polygalacturonase44	Pectin lyase-like superfamily protein	1719.819659	0.245183466	0.074383299	3.296216624	0.000979964	0.018274632
GRMZM2G145554	Zm00001d011413	Zm00001eb358740	wrky28	WRKY-transcription factor 28	Putative WRKY DNA-binding domain superfamily protein	13.56976484	3.213928483	0.744167175	4.318825919	1.57e-05	0.00064732
GRMZM2G177150	Zm00001d011430	Zm00001eb358940	gpat13	glycerol-3-phosphate acyltransferase13	Glycerol-3-phosphate acyltransferase 1	7.74521817	-6.224801135	1.537601026	-4.048385133	5.16e-05	0.001700805
GRMZM2G179696	Zm00001d011444	Zm00001eb359080	pgl43	polygalacturonase43	Polygalacturonase QRT2	1266.563506	0.440336872	0.124040262	3.549951163	0.000385303	0.00876888
GRMZM2G176182	Zm00001d011451	Zm00001eb359160,Zm00001eb359170	NA	NA	DUF1645 family protein	39.65983603	-1.385644051	0.394211036	-3.514980369	0.000439786	0.009727962
GRMZM2G050003	Zm00001d011471	Zm00001eb359310	NA	NA	ADPATP carrier protein 1 chloroplastic	3073.308909	0.542041957	0.097973453	5.532539093	3.16e-08	2.81e-06
GRMZM2G132547	Zm00001d011486	Zm00001eb359410	NA	NA	CTP synthase family protein	4264.248045	1.462194258	0.209257535	6.987534564	2.8e-12	6.07e-10
GRMZM2G151542	Zm00001d011499	Zm00001eb359500	ereb80	AP2-EREBP-transcription factor 80	Ethylene-responsive transcription factor CRF4	18.39710925	-2.656523215	0.710139134	-3.740848922	0.0001834	0.004818523
GRMZM2G030118	Zm00001d011503	Zm00001eb359530	NA	NA	Sphinganine C4-monooxygenase 1	6.857167449	-4.5922331	1.544945464	-2.97242408	0.002954583	0.042470555
GRMZM2G013625	Zm00001d011512	Zm00001eb359600	NA	NA	AMSH-like ubiquitin thioesterase 2	194.7106405	0.722182711	0.228939687	3.154467105	0.001607915	0.026569363
NA	Zm00001d011551	NA	NA	NA	NA	60.56107576	-1.991958238	0.471859347	-4.221508489	2.43e-05	0.000925523
GRMZM2G077054	Zm00001d011610	Zm00001eb360480	gogat1	glutamate synthase1	Glutamate synthase 1 [NADH] chloroplastic	1473.768301	-0.830827153	0.185445867	-4.480159975	7.46e-06	0.000342463
GRMZM2G030284	Zm00001d011615	Zm00001eb360520	pco098137	NA	65-kDa microtubule-associated protein 3	4806.799783	0.27001727	0.066129213	4.083176854	4.44e-05	0.001524607
GRMZM2G010987	Zm00001d011649	Zm00001eb360890	NA	NA	UDP-glycosyltransferase 88A1	60.52519354	-1.449825494	0.444706742	-3.260183304	0.001113402	0.020361571
GRMZM2G147721	Zm00001d011673	Zm00001eb361070	fps2	farnesyl diphosphate synthase2	fps2;farnesyl diphosphate synthase2: weakly expressed in wounded leaves (Richter et al 2015)	132.675014	-1.072515694	0.312373429	-3.43344086	0.000595972	0.01248216
GRMZM5G833406	Zm00001d011687	Zm00001eb361170	jih2	jasmonoyl-l-isoleucine hydrolase2	IAA-amino acid hydrolase ILR1-like 4	53.2533172	3.378755498	0.806660028	4.188574348	2.81e-05	0.00104696
GRMZM5G887216	Zm00001d011731	Zm00001eb361600	NA	NA	Metal ion binding protein	118.3194668	1.259508918	0.235629129	5.345302261	9.03e-08	7.26e-06
GRMZM2G313737	Zm00001d011745	Zm00001eb361750	abi20	ABI3-VP1-transcription factor 20	B3 domain-containing protein	719.0968536	0.724981943	0.18288316	3.964180969	7.36e-05	0.002321986
GRMZM2G001139	Zm00001d011748	Zm00001eb361790	mads43	MADS-transcription factor 43	Floral homeotic protein APETALA 3	2874.030834	1.10798797	0.123983724	8.93655988	4.01e-19	3.52e-16
GRMZM2G067702	Zm00001d011785	Zm00001eb362240	glk56	G2-like-transcription factor 56	Transcription factor LUX	33.12491236	-2.238895215	0.652248351	-3.432580873	0.000597866	0.012492369
GRMZM2G167766	Zm00001d011797	Zm00001eb362370	NA	NA	Protein COFACTOR ASSEMBLY OF COMPLEX C SUBUNIT B CCB3 chloroplastic	3.304700103	-5.279564446	1.739612569	-3.034908198	0.002406089	0.036215394
GRMZM2G059117	Zm00001d011834	Zm00001eb362650	NA	NA	Putative leucine-rich repeat receptor-like protein kinase family protein	4600.834917	0.415225679	0.11211005	3.70373289	0.00021245	0.005407526
GRMZM2G467069	Zm00001d011889	Zm00001eb363200	hex9	hexokinase9	hex9;hexokinase9:	397.7992373	0.761907291	0.196381352	3.879733405	0.000104571	0.00310639
GRMZM2G046558	Zm00001d011891	Zm00001eb363240,Zm00001eb363250	NA	NA	S-formylglutathione hydrolase	3184.420996	-0.202869137	0.064557878	-3.142438147	0.001675471	0.027512631
GRMZM2G075294	Zm00001d011898	Zm00001eb363280	NA	NA	zinc finger (C3HC4-type RING finger) family protein	2635.110071	0.28972777	0.072519653	3.99516209	6.47e-05	0.00206583
GRMZM2G423917	Zm00001d011919	Zm00001eb363490	NA	NA	Src2-like protein	749.2598351	-1.124333341	0.337792213	-3.328476202	0.000873225	0.01666527
GRMZM2G302074	Zm00001d011932	Zm00001eb363650	NA	NA	Putative cytochrome P450 superfamily protein	8.229244629	-3.5299728	1.174077789	-3.006591924	0.002641942	0.038874519
NA	Zm00001d011947	NA	NA	NA	NA	6.642195957	-17.86086844	5.771342853	-3.094750892	0.001969783	0.031113881
GRMZM2G116557	Zm00001d011953	Zm00001eb363810	arftf25	ARF-transcription factor 25	arftf25;ARF-transcription factor 25: Locus designated and assigned to a transcription factor family by the GRASSIUS project (Yilmaz et al 2009) , which also provided the mappings to the B73_Reference Genome sequence v2 gene models.	10666.03958	0.215586424	0.068917193	3.128195094	0.001758834	0.028544535
GRMZM2G134256	Zm00001d011965	Zm00001eb363880	IDP2350	NA	Aldolase-type TIM barrel family protein	3968.257391	-0.288884571	0.084268642	-3.428138425	0.000607735	0.012604118
GRMZM2G034638	Zm00001d011985	Zm00001eb364110	tcptf20	TCP-transcription factor 20	Transcription factor TCP11	150.8712963	-0.764445398	0.211660643	-3.611655836	0.000304248	0.00720867
GRMZM5G875238	Zm00001d012036	Zm00001eb364620	sps1	sucrose phosphate synthase1	Sucrose-phosphate synthase	17.96023796	1.922725171	0.560937918	3.427696913	0.000608725	0.012604118
GRMZM2G170969	Zm00001d012081	Zm00001eb364940	cl17328_1	NA	PVR3-like protein%3B Protease inhibitor/seed storage/LTP family protein	1839.788521	-0.889496108	0.188434813	-4.720444657	2.35e-06	0.000127046
GRMZM5G813206	Zm00001d012155	Zm00001eb365660	umc2602	NA	ARM repeat superfamily protein	485.3186356	0.714466752	0.238417287	2.996706997	0.002729129	0.039933775
GRMZM2G418689	Zm00001d012177	Zm00001eb365850,Zm00001eb365860	NA	NA	Serine/threonine-protein kinase	181.2862701	-0.672845429	0.228849506	-2.940121828	0.003280832	0.046150243
GRMZM2G049418	Zm00001d012212	Zm00001eb366090	ga20ox5	gibberellin 20-oxidase5	Gibberellin 20 oxidase 5	190.3084882	2.411551727	0.290914737	8.289548182	1.14e-16	5.84e-14
GRMZM2G316362	Zm00001d012221	Zm00001eb366200	sacd9	stearoyl-acyl-carrier-protein desaturase9	sacd9;stearoyl-acyl-carrier-protein desaturase9:	497.6847233	0.874687251	0.235319703	3.717016642	0.000201589	0.005175654
GRMZM2G033649	Zm00001d012254	Zm00001eb366530	NA	NA	Putative patellin family protein	1713.354045	0.315955181	0.100912342	3.130986486	0.001742202	0.028332946
GRMZM2G085035	Zm00001d012282	Zm00001eb366770	ofp35	OVATE-transcription factor 35	Transcription repressor OFP6	415.623692	0.841316782	0.177181253	4.748339729	2.05e-06	0.000113575
GRMZM5G805609	Zm00001d012292	Zm00001eb366860	NA	NA	Glucan endo-13-beta-glucosidase 14	131.5150169	-0.746461352	0.230962597	-3.231957737	0.001229452	0.021891288
GRMZM2G056986	Zm00001d012337	Zm00001eb367300	myb79	MYB-transcription factor 79	MYB-type transcription factor	54.9088648	-1.508096786	0.306843807	-4.914867933	8.88e-07	5.46e-05
GRMZM2G310431	Zm00001d012420	Zm00001eb368000	hsp1	heat shock protein1	Heat shock 70 kDa protein	4282.216222	0.968974074	0.290773279	3.332404121	0.000860991	0.016485021
GRMZM2G700806,GRMZM5G840487	Zm00001d012447	Zm00001eb368280,Zm00001eb368290	NA	NA	Interactor of constitutive active ROPs 3	493.755302	0.546426811	0.130410756	4.19004404	2.79e-05	0.001041845
GRMZM2G046293	Zm00001d012459	Zm00001eb368390	pco135182	NA	Farnesol kinase chloroplastic	152.219619	-1.084500894	0.207464012	-5.227416966	1.72e-07	1.28e-05
GRMZM2G019413	Zm00001d012488	Zm00001eb368700	NA	NA	Major facilitator superfamily protein	410.2276331	-0.647615399	0.199153896	-3.251833948	0.00114663	0.020706623
GRMZM2G019612	Zm00001d012492	Zm00001eb368720	NA	NA	NA	42.86962909	-1.485346392	0.466845126	-3.181668414	0.001464294	0.024963725
GRMZM5G805026	Zm00001d012516	Zm00001eb368970	wox13b	WUSCHEL-related homeobox transcription factor 13b	WUSCHEL-related homeobox 13	46.61167417	1.138532654	0.298992027	3.807903055	0.00014015	0.003918925
GRMZM2G379035	Zm00001d012535	Zm00001eb369130	pco081246	NA	Putative bifunctional inhibitor/LTP/seed storage protein family	43.40870353	-3.851986417	0.853018019	-4.51571518	6.31e-06	0.000300835
GRMZM2G121820	Zm00001d012550	Zm00001eb369250	NA	NA	Leucine-rich repeat (LRR) family protein	3693.313032	-0.263020561	0.060173442	-4.371040662	1.24e-05	0.000534546
GRMZM2G091006	Zm00001d012571	NA	GRMZM2G091006	NA	DNA-(apurinic or apyrimidinic site) lyase chloroplastic	3764.563997	0.296597478	0.082343684	3.601945698	0.000315844	0.007468455
GRMZM2G132303	Zm00001d012578	Zm00001eb369520	NA	NA	DNA glycosylase superfamily protein	10.36782504	-4.006581007	1.141227894	-3.5107633	0.000446822	0.00987435
GRMZM2G132251	Zm00001d012581	Zm00001eb369540	IDP8743	NA	Serine/threonine-protein kinase WNK (With No Lysine)-related	118.04798	1.202298997	0.205209801	5.858877065	4.66e-09	5.03e-07
GRMZM2G090528	Zm00001d012614	Zm00001eb369820	NA	NA	Cyclic nucleotide-gated ion channel 4	867.7219139	1.737080353	0.23654132	7.343665581	2.08e-13	5.58e-11
GRMZM2G116273	Zm00001d012675	Zm00001eb370330	gst1	glutathione-S-transferase1	Glutathione S-transferase 1	8618.599089	-0.4249354	0.117285838	-3.623075102	0.000291121	0.006953387
GRMZM2G031724	Zm00001d012712	Zm00001eb370660	ga2ox10	gibberellin 2-oxidase10	ga2ox10;gibberellin 2-oxidase10:	441.7337173	1.553048034	0.196954162	7.885327332	3.14e-15	1.26e-12
GRMZM2G449165	Zm00001d012734	Zm00001eb370850	voz5	VOZ-transcription factor 5	Vascular plant one zinc finger protein	378.6107569	0.43912193	0.125242836	3.506164067	0.000454615	0.009999836
GRMZM2G120779	Zm00001d012766	Zm00001eb371160	pme39	pectin methylesterase39	Pectinesterase	18.3365395	3.402200135	1.072591468	3.17194406	0.001514222	0.025544601
GRMZM2G446170	Zm00001d012791	Zm00001eb371370	burp1	BURP domain-containing protein-RD22-like1	burp1;BURP domain-containing protein-RD22-like1: Water deficit caused an 18-fold increase in the expression; expression is not influenced by ABA	199.7973353	-1.922801898	0.399395647	-4.814278554	1.48e-06	8.63e-05
GRMZM2G384338	Zm00001d012824	Zm00001eb210540	NA	NA	RNA binding protein	130.2585092	-0.64842935	0.205354446	-3.15761048	0.001590679	0.026358239
GRMZM2G033117	Zm00001d012838	Zm00001eb210680	umc1416	NA	DCD (Development and Cell Death) domain protein	2382.934915	0.283722569	0.074726271	3.796824912	0.000146561	0.004034443
AC202950.3_FG008	Zm00001d012873	Zm00001eb210990	NA	NA	NA	4.286871893	-4.805035237	1.326714344	-3.6217557	0.00029261	0.006981902
GRMZM2G447976,GRMZM2G448001	Zm00001d012881	Zm00001eb211020,Zm00001eb211030	NA	NA	DPP6 N-terminal domain-like protein	37.14928088	-1.808732148	0.486010766	-3.721588641	0.000197973	0.005099431
GRMZM2G148962	Zm00001d012882	Zm00001eb211040	IDP3834	NA	Protein kinase protein with adenine nucleotide alpha hydrolases-like domain	2128.568479	-0.604599792	0.084953508	-7.116831376	1.1e-12	2.59e-10
GRMZM2G148937	Zm00001d012883	Zm00001eb211050	bige1	big embryo1	bige1;big embryo1: mutant causes accelerated leaf and root initiation as well as enlargement of the embryo scutellum	1036.789353	-1.197604629	0.175391012	-6.8281984	8.6e-12	1.74e-09
GRMZM2G125552	Zm00001d012887	Zm00001eb211100	jih5	jasmonoyl-l-isoleucine hydrolase5	IAA-amino acid hydrolase ILR1	193.2938297	-1.028532023	0.232785093	-4.418375814	9.94e-06	0.000437893
GRMZM2G420823	Zm00001d012935	Zm00001eb211490	nbcs15	nucleobase:cation symporter15	Nucleobase-ascorbate transporter 6	2327.615509	0.884593468	0.162895049	5.430450312	5.62e-08	4.78e-06
GRMZM2G143998	Zm00001d012953	Zm00001eb211600	NA	NA	Protein NRT1/ PTR FAMILY 5.6	51.45574396	-1.171540019	0.388085254	-3.018769735	0.002538034	0.037626546
GRMZM2G144109	Zm00001d012962	Zm00001eb211690	prh24	protein phosphatase homolog24	Probable protein phosphatase 2C 4	286.9260368	0.576461516	0.164924567	3.495304096	0.000473522	0.010319723
GRMZM2G144188	Zm00001d012963	Zm00001eb211710	dof31	C2C2-Dof-transcription factor 31	Dof zinc finger protein DOF3.6	106.7639412	1.438452319	0.299292962	4.806168205	1.54e-06	8.87e-05
GRMZM2G110881,GRMZM2G110952,GRMZM2G410865	Zm00001d012981	Zm00001eb211900,Zm00001eb211910,Zm00001eb211920,Zm00001eb211930,Zm00001eb211940,Zm00001eb211950,Zm00001eb211960	NA	NA	NAD(P)-binding Rossmann-fold superfamily protein	206.0856725	-1.211861171	0.272604502	-4.445492134	8.77e-06	0.000395308
GRMZM2G108694	Zm00001d012994	Zm00001eb212050,Zm00001eb212070	NA	NA	Histidine kinase CKI1	32.12938592	-2.08499795	0.44033361	-4.735041578	2.19e-06	0.000120716
GRMZM2G003002	Zm00001d013067	Zm00001eb212840	NA	NA	Histone H1	6394.618844	0.464414442	0.129296409	3.591858789	0.000328328	0.007702022
GRMZM2G089448	Zm00001d013118	Zm00001eb213420	NA	NA	Drought and salt tolerance protein; Expressed protein	25.68976237	-5.484161538	1.306740143	-4.196826407	2.71e-05	0.001020818
GRMZM2G089361	Zm00001d013119	Zm00001eb213430	tcptf44	TCP-transcription factor 44	Transcription factor TCP2	144.1434153	-1.270945461	0.330598347	-3.844379355	0.000120858	0.00348513
AC191251.3_FG005	Zm00001d013120	Zm00001eb213450	NA	NA	Cell differentiation Rcd1-like protein	61.72160086	-1.147358134	0.362187777	-3.167854379	0.001535684	0.025782053
GRMZM2G085646	Zm00001d013146	Zm00001eb213670	NA	NA	Photosystem I reaction center subunit III chloroplastic	13.08330754	-5.026907638	1.405052648	-3.577736141	0.000346583	0.008042104
GRMZM2G141819	Zm00001d013216	Zm00001eb214280	NA	NA	NA	52.70434375	-2.212077584	0.50914448	-4.344695212	1.39e-05	0.000587859
GRMZM2G009837	Zm00001d013232	Zm00001eb214440	NA	NA	Transcription factor bHLH113	29.94849344	-3.160200837	0.613725473	-5.149209178	2.62e-07	1.84e-05
GRMZM2G553379	Zm00001d013259	Zm00001eb214750	zmm15	Zea mays MADS-box 15	zmm15;Zea mays MADS-box 15:	1630.438015	0.331299714	0.096135768	3.446164953	0.000568603	0.012004634
GRMZM2G051270	Zm00001d013296	Zm00001eb215080	rz630f(sat)	NA	ATP sulfurylase 1 chloroplastic	1948.839022	0.805628389	0.257477386	3.128928727	0.001754449	0.02849292
GRMZM2G110735	Zm00001d013319	Zm00001eb215310	NA	NA	Endoglucanase 25	518.5241115	-0.600720745	0.190492495	-3.153513975	0.001613175	0.026619077
GRMZM2G385543	Zm00001d013357	Zm00001eb215610	bhlh154	bHLH-transcription factor 154	Transcription factor bHLH62	890.3949548	0.91157681	0.193719802	4.705645998	2.53e-06	0.000135383
GRMZM2G425236	Zm00001d013409	Zm00001eb216060	zhd4	ZF-HD-transcription factor 4	ZF-HD protein dimerisation region containing protein	868.4634579	0.926284606	0.130821794	7.080506848	1.44e-12	3.3e-10
GRMZM2G152328	Zm00001d013410	Zm00001eb216070	act5	actin5	Actin-1	5809.10404	0.448045865	0.122506642	3.657318948	0.000254867	0.006264645
GRMZM5G833140	Zm00001d013412	Zm00001eb216090	si707070e06a	NA	Histidine kinase 4	1111.015601	0.476694721	0.099994769	4.7671966	1.87e-06	0.000104426
GRMZM2G109383	Zm00001d013428	Zm00001eb216260	pgm2	phosphoglucomutase2	pgm2;phosphoglucomutase2: electrophoretic mobility; null allele is known; cytosolic; monomeric	2319.318962	0.249148568	0.072421479	3.440257914	0.00058116	0.012226078
GRMZM2G068963	Zm00001d013455	Zm00001eb216540	GRMZM2G068963	NA	Peptidyl-prolyl cis-trans isomerase	32.0121367	-1.537301162	0.505780277	-3.039464431	0.002369992	0.035854656
GRMZM2G090435	Zm00001d013468	Zm00001eb216640	NA	NA	Protein FAF-like chloroplastic	886.9980814	2.936866696	0.306971311	9.567235074	1.1e-21	1.85e-18
NA	Zm00001d013489	NA	NA	NA	NA	93.87438628	0.949312215	0.282164677	3.364390703	0.000767129	0.015048634
GRMZM2G102760	Zm00001d013493	Zm00001eb216870	lox5	lipoxygenase5	lox5;lipoxygenase5:	1064.726626	-1.135194741	0.367095177	-3.092371714	0.00198564	0.031239157
GRMZM5G832740	Zm00001d013498	Zm00001eb216920	NA	NA	Protein yippee-like	138.9262991	0.887964649	0.231559018	3.834722813	0.000125706	0.003585577
AC213463.3_FG009	Zm00001d013519	Zm00001eb217090	NA	NA	Protein UPSTREAM OF FLC	244.9756684	1.190871268	0.218120671	5.459690094	4.77e-08	4.1e-06
GRMZM2G461936	Zm00001d013542	Zm00001eb217290	ago108	argonaute108	ago108;argonaute108:	6410.787873	-0.297346365	0.086173492	-3.450554908	0.000559435	0.011842801
GRMZM2G129083	Zm00001d013551	Zm00001eb217390	NA	NA	glycine-rich protein	73.81252803	-1.650776756	0.380042201	-4.343666969	1.4e-05	0.000589568
GRMZM2G033612	Zm00001d013555	Zm00001eb217440	grftf14	GRF-transcription factor 14	Growth-regulating factor 2	400.7293719	-0.903179318	0.180052436	-5.016201599	5.27e-07	3.35e-05
GRMZM2G165901	Zm00001d013568	Zm00001eb217560	rab15	responsive to abscisic acid15	Glycine-rich RNA-binding%2C abscisic acid-inducible protein	19198.89971	-0.545801078	0.114340964	-4.773451758	1.81e-06	0.000101956
NA	Zm00001d013588	NA	NA	NA	NA	1031.43489	-1.003516046	0.148803039	-6.743921724	1.54e-11	2.99e-09
GRMZM2G094900	Zm00001d013603	Zm00001eb217930	ufg25	NA	Type IV inositol polyphosphate 5-phosphatase 7	1319.288237	0.339888827	0.086868737	3.912671449	9.13e-05	0.002777893
GRMZM2G165488	Zm00001d013676	Zm00001eb218610	ca2p10	CCAAT-HAP2-transcription factor 210	Nuclear transcription factor Y subunit A-10	197.0864977	0.825773661	0.216647515	3.811599968	0.00013807	0.003877444
GRMZM5G826465	Zm00001d013703	Zm00001eb218810	NA	NA	Serine/threonine-protein kinase Nek1	788.7576773	0.541713647	0.129971642	4.167937235	3.07e-05	0.001123344
GRMZM2G061292	Zm00001d013724	Zm00001eb219030	dof26	C2C2-Dof-transcription factor 26	Dof zinc finger protein DOF1.6	86.31902474	-1.39587457	0.460783922	-3.029347389	0.002450827	0.036795081
GRMZM2G066867	Zm00001d013736	Zm00001eb219160	snrkII10	SnRK2 serine threonine kinase10	Serine/threonine-protein kinase SRK2E	1317.562818	0.708193138	0.131194491	5.398040217	6.74e-08	5.61e-06
GRMZM2G074871	Zm00001d013759	Zm00001eb219330	NA	NA	Cytochrome P450 71D7	520.5397668	0.734261228	0.190948286	3.845340755	0.000120385	0.003479808
AC209835.4_FG004,GRMZM2G022130	Zm00001d013845	Zm00001eb220190,Zm00001eb220200,Zm00001eb220210,Zm00001eb220220	NA	NA	E2F transcription factor-like E2FE	1750.586892	0.645752762	0.213848846	3.019669145	0.00253051	0.037562101
GRMZM2G082502	Zm00001d013865	Zm00001eb220420	si606047a05	NA	Probable serine protease EDA2	338.7693044	0.71545012	0.214183894	3.340354433	0.000836715	0.016111539
GRMZM2G074543	Zm00001d013895	Zm00001eb220660	yab9	yabby9	Yabby9 protein	188.1709455	-1.848754345	0.272758046	-6.778001136	1.22e-11	2.42e-09
GRMZM2G086237	Zm00001d013908	Zm00001eb220750	umc2035	NA	Myosin heavy chain-related protein	834.6719226	-0.377738613	0.114334168	-3.30381215	0.000953797	0.01784295
GRMZM2G073351	Zm00001d013937	Zm00001eb220940	pcr3	protochlorophyllide reductase3	Protochlorophyllide reductase C chloroplastic	131.2249991	-2.36354652	0.5363899	-4.406396388	1.05e-05	0.000460241
GRMZM2G073114	Zm00001d013945	Zm00001eb221000	kwl1	kiwellin1	Ripening-related protein 3	371.6726496	1.849772516	0.289154445	6.397178224	1.58e-10	2.35e-08
GRMZM2G177314	Zm00001d013960	Zm00001eb221130	ms13	male sterile13	ATP-binding cassette sub-family G member 2	1051.862206	-0.489063347	0.146801589	-3.331458133	0.000863923	0.016527769
GRMZM2G174145	Zm00001d013992	Zm00001eb221410	TIDP3358	NA	Pyridoxal phosphate (PLP)-dependent transferases superfamily protein	315.6186216	-0.764290134	0.206080339	-3.708699899	0.000208326	0.005319741
GRMZM2G405090	Zm00001d014007	Zm00001eb221600	NA	NA	senescence regulator	408.4621556	1.216195513	0.210480414	5.778188514	7.55e-09	7.63e-07
NA	Zm00001d014029	NA	NA	NA	NA	171.9191272	0.759390406	0.198017323	3.834969557	0.00012558	0.003585577
GRMZM2G034385	Zm00001d014032	Zm00001eb221810	NA	NA	Protein LIGHT-DEPENDENT SHORT HYPOCOTYLS 3	405.9438816	-2.636016321	0.365636087	-7.209398684	5.62e-13	1.41e-10
GRMZM2G154954	Zm00001d014100	Zm00001eb222370	grp3	glycine-rich protein3	Glycine rich protein 3	482.5728774	1.252231328	0.357327403	3.504436872	0.000457574	0.010055572
GRMZM2G146374	Zm00001d014108	Zm00001eb222420	uce8	ubiquitin conjugating enzyme8	uce8;ubiquitin conjugating enzyme8:	595.4125975	0.424365936	0.135264207	3.137311378	0.001705049	0.027883011
GRMZM2G326707	Zm00001d014116	Zm00001eb222510	pht1	phosphate transporter protein1	pht13;phosphate transporter protein13:	220.0931086	2.946824337	0.293068434	10.05507246	8.73e-24	2.06e-20
GRMZM2G137694	Zm00001d014168	Zm00001eb222980	kcs31	3-ketoacyl-CoA synthase31	3-ketoacyl-CoA synthase 2	1563.182096	-0.731774225	0.129193157	-5.664187196	1.48e-08	1.42e-06
GRMZM2G088064	Zm00001d014258	Zm00001eb223680	alt4	L-alanine:2-oxoglutarate aminotransferase4	alt5;alanine aminotransferase5: putative alanine aminotransferase; found in embryo (Davidson 2011), not reported in seedling leaf (Tausta et al 2014)	1226.905421	0.848355695	0.147545699	5.749782599	8.94e-09	8.88e-07
GRMZM2G096228	Zm00001d014271	Zm00001eb223800	NA	NA	Caltractin	27.73568865	1.755413882	0.543615138	3.229148268	0.001241595	0.022041109
NA	Zm00001d014292	NA	NA	NA	NA	108.7395945	1.127743097	0.304923763	3.698442804	0.000216926	0.005486029
GRMZM2G085967	Zm00001d014467	Zm00001eb225230	prx39	peroxidase39	Peroxidase 3	14.64781537	-5.251941764	1.128788801	-4.652723132	3.28e-06	0.000172132
GRMZM2G043147	Zm00001d014486	Zm00001eb225360	NA	NA	Phosphosulfolactate synthase-related protein	1051.380873	0.484170712	0.142977965	3.386330969	0.000708339	0.014146752
GRMZM2G013663	Zm00001d014507	Zm00001eb225570	arftf19	ARF-transcription factor 19	Auxin response factor 16	29.99637864	-1.181841805	0.405437089	-2.914981975	0.003557091	0.049158954
GRMZM2G477829	Zm00001d014517	Zm00001eb225660	NA	NA	NA	89.24309462	-1.061836377	0.251520536	-4.221668709	2.43e-05	0.000925523
GRMZM2G382785	Zm00001d014530	Zm00001eb225820	GRMZM2G382785	NA	Phenolic glucoside malonyltransferase 1	9.017547789	-6.699971701	1.701679008	-3.937271172	8.24e-05	0.002554061
GRMZM2G026881	Zm00001d014532	Zm00001eb225830	NA	NA	Protein IRX15-LIKE	787.6177629	-0.594716943	0.145610604	-4.084296933	4.42e-05	0.001519478
GRMZM2G476538	Zm00001d014562	Zm00001eb226030	jih4	jasmonoyl-l-isoleucine hydrolase4	IAA-amino acid hydrolase ILR1-like 6	137.4007303	-0.913035116	0.3104155	-2.941332232	0.003268038	0.045997637
GRMZM2G099191	Zm00001d014669	Zm00001eb226870	hma2	heavy metal ATPase2	Cadmium/zinc-transporting ATPase HMA2	1690.506427	0.746313215	0.139859176	5.336176264	9.49e-08	7.6e-06
GRMZM2G116140	Zm00001d014757	Zm00001eb227740	pmei29	pectin methylesterase inhibitor29	pectin methylesterase inhibitor 1	294.2999391	-1.057547759	0.228647967	-4.625222666	3.74e-06	0.000192772
GRMZM2G399073	Zm00001d014792	Zm00001eb228120	shpl1	shepherd-like1	shpl1;shepherd-like1:	4974.622197	0.464605281	0.07892023	5.887023897	3.93e-09	4.34e-07
GRMZM2G300133	Zm00001d014793	Zm00001eb228140	td1	thick tassel dwarf1	td1;thick tassel dwarf1: shortened plants, fasciated ears, increased spikelet density in tassel	3633.69088	0.666004733	0.120843396	5.511304353	3.56e-08	3.12e-06
GRMZM2G004955	Zm00001d014826	Zm00001eb228410,Zm00001eb228420	NA	NA	Expansin-like A2	402.4336325	-1.810674869	0.305560442	-5.925750259	3.11e-09	3.55e-07
GRMZM2G145041	Zm00001d014863	Zm00001eb228670	mybr96	MYB-related-transcription factor 96	Protein REVEILLE 7	277.7601863	1.553677926	0.342939948	4.530466445	5.89e-06	0.000285175
GRMZM2G059212	Zm00001d014865	Zm00001eb228690	cals3	callose synthase3	Callose synthase 3	8467.065929	0.402115829	0.13345169	3.013193981	0.002585136	0.038133581
AC190909.3_FG004	Zm00001d014867	Zm00001eb228700	cl858_1a	NA	Callose synthase 3	10275.00357	0.746429859	0.179260416	4.163941352	3.13e-05	0.001141432
GRMZM2G374475	Zm00001d014918	Zm00001eb229240	NA	NA	GDSL esterase/lipase EXL3	517.7780546	-0.799870884	0.273289747	-2.926823611	0.00342443	0.04760381
GRMZM2G053707	Zm00001d014949	Zm00001eb229490,Zm00001eb229500	NA	NA	RING-H2 finger protein ATL79	16.92658123	-3.256488613	1.036417967	-3.142061133	0.00167763	0.027528966
GRMZM2G114793	Zm00001d014993	Zm00001eb229930	bip1	Binding protein homolog1	Luminal-binding protein 2	8953.677113	0.397985492	0.135491696	2.937342326	0.003310385	0.046447346
GRMZM2G009365	Zm00001d015131	Zm00001eb231180	IDP3995	NA	NA	1671.661779	-0.584309798	0.105007059	-5.564481155	2.63e-08	2.4e-06
GRMZM2G493549	Zm00001d015140	Zm00001eb231280	smr10	siamese-related10	NA	14.14807861	2.57218412	0.821104179	3.13259168	0.001732703	0.028217284
GRMZM2G010944	Zm00001d015228	Zm00001eb232010	prmt1	protein arginine methyltransferase1	Protein arginine N-methyltransferase 1.5	1978.994232	0.326700056	0.087945225	3.714812881	0.000203354	0.005215305
NA	Zm00001d015335	NA	NA	NA	NA	116.074423	-1.070108576	0.261777618	-4.087853595	4.35e-05	0.001502929
GRMZM2G158520	Zm00001d015338	Zm00001eb232780	NA	NA	OSJNBa0058K23.8 protein; protein	1447.496843	-0.877839954	0.168395567	-5.212963551	1.86e-07	1.37e-05
GRMZM2G087267	Zm00001d015342	Zm00001eb232850	Zm00001d015342	NA	Protein LIGHT-DEPENDENT SHORT HYPOCOTYLS 5	506.0779039	-0.656180692	0.181364291	-3.61802585	0.000296859	0.007054796
GRMZM2G322129	Zm00001d015361	Zm00001eb232970	pco096212	NA	Transducin/WD40 repeat-like superfamily protein	1564.15681	0.642322691	0.123433466	5.203796911	1.95e-07	1.43e-05
GRMZM2G092311	Zm00001d015385	Zm00001eb233170	Zm00001d015385	NA	Chlorophyll a-b binding protein 6 chloroplastic	34.80490473	-4.291647617	1.219379804	-3.51953313	0.000432307	0.009607455
GRMZM2G098904	Zm00001d015421	Zm00001eb233420	bzip104	bZIP-transcription factor 104	Basic leucine zipper 9	360.936114	1.428576065	0.270030984	5.290415354	1.22e-07	9.52e-06
GRMZM2G083526	Zm00001d015477	Zm00001eb233880	umc1591	NA	Protein ECERIFERUM 3	995.2057258	-0.995859707	0.339679676	-2.931761237	0.003370458	0.04708101
GRMZM2G360455	Zm00001d015504	Zm00001eb234050	prh81	protein phosphatase homolog81	Protein phosphatase 2C isoform gamma	445.7874581	1.416638586	0.339602394	4.17146231	3.03e-05	0.001111939
GRMZM2G060561	Zm00001d015520	Zm00001eb234160	rz87(clp)	NA	Chaperone protein ClpB4 mitochondrial	2144.303642	0.469660264	0.126153227	3.72293499	0.00019692	0.00508338
GRMZM2G037308	Zm00001d015527	Zm00001eb234200	umc2300	NA	Phytosulfokine receptor	700.9111519	0.751084443	0.141390119	5.312142387	1.08e-07	8.6e-06
GRMZM2G145444	Zm00001d015614	Zm00001eb234690	myb50	MYB-transcription factor 50	Transcription factor MYB44	953.7949663	0.976300511	0.26168923	3.730763051	0.000190901	0.004960283
GRMZM2G094353	Zm00001d015737	Zm00001eb235450	umc1283	NA	Ran BP2/NZF zinc finger-like superfamily protein	1248.821393	1.249643456	0.199069417	6.277425621	3.44e-10	4.62e-08
GRMZM2G009479	Zm00001d015852	Zm00001eb236430	lox11	lipoxygenase11	lox11;lipoxygenase11:	585.856432	-2.406716243	0.367250621	-6.553334719	5.63e-11	9.18e-09
GRMZM2G009913	Zm00001d015863	Zm00001eb236510	bub2	budding inhibited by benzimidazoles homolog2	Mitotic spindle checkpoint protein BUBR1	1649.639248	0.291975925	0.083528634	3.495518968	0.000473141	0.010319723
GRMZM2G103864	Zm00001d015918	Zm00001eb236840	TIDP9177	NA	NA	202.2452542	0.724267689	0.203258331	3.563286603	0.00036624	0.00839973
GRMZM2G078129	Zm00001d015964	Zm00001eb237110	NA	NA	Protein DETOXIFICATION 16	26.20285282	1.854376364	0.552428661	3.356770737	0.000788585	0.01538521
GRMZM2G105494	Zm00001d015984	Zm00001eb237260	NA	NA	Transcription factor bHLH133	137.5968202	1.40102643	0.279282124	5.016527407	5.26e-07	3.35e-05
GRMZM2G029400	Zm00001d016031	Zm00001eb237650	NA	NA	GDSL esterase/lipase	82.00570022	1.538822201	0.392690731	3.91866189	8.9e-05	0.002723784
AC192451.3_FG001	Zm00001d016041	Zm00001eb237750	NA	NA	Reticulon-like protein B4	156.8820351	0.827686259	0.256810807	3.222941702	0.001268814	0.022372102
GRMZM2G120408	Zm00001d016066	Zm00001eb237930	umc1990	NA	F-box/kelch-repeat protein	1842.011866	0.405089711	0.124465005	3.254647449	0.001135332	0.02061471
GRMZM2G060253	Zm00001d016082	Zm00001eb238060	hmg9	HMG-transcription factor 9	High mobility group B protein 6	3983.641249	0.336032125	0.099338948	3.382682539	0.000717816	0.014276103
GRMZM2G162748	Zm00001d016134	Zm00001eb238370	ris1	iron-sulfur protein1	ris1;iron-sulfur protein1: one of two very similar cDNAs recovered by antiserum screen from B73 seedling leaf RNA, both transcribed in leaf tissue (Barkan and Walker 1994)	7.655113413	-4.533080934	1.379735419	-3.285471165	0.00101812	0.018878988
GRMZM2G405459	Zm00001d016185	Zm00001eb238800	NA	NA	Peroxidase 52	11.45813546	-4.238221809	1.139768618	-3.71849316	0.000200415	0.005151094
GRMZM2G174128	Zm00001d016219	Zm00001eb239020	NA	NA	receptor like protein 7	11.02930711	-2.618424191	0.882346967	-2.967567509	0.003001664	0.04296449
GRMZM2G041980	Zm00001d016237	Zm00001eb239170	nip1a	NOD26-like membrane intrinsic protein1	nip1a;NOD26-like membrane intrinsic protein1: leaf cDNA csu177 similar to rice nodulin	170.0799251	-1.41818936	0.315983081	-4.488181309	7.18e-06	0.000332797
GRMZM2G121309	Zm00001d016277	Zm00001eb239550	iaa23	Aux/IAA-transcription factor 23	Auxin-responsive protein IAA26	3144.450376	-0.711295425	0.098009761	-7.257393733	3.95e-13	1.01e-10
GRMZM2G031983	Zm00001d016361	Zm00001eb240100	gata15	C2C2-GATA-transcription factor 15	Putative GATA transcription factor 22	4.085742952	-16.26325058	2.136205206	-7.61314996	2.67e-14	8.66e-12
GRMZM2G027875	Zm00001d016373	Zm00001eb240160	NA	NA	Aminopeptidase M1	5882.732368	-0.203919581	0.065903091	-3.09423394	0.001973218	0.031147343
GRMZM2G412604	Zm00001d016441	Zm00001eb240650	naat4	nicotianamine aminotransferase4	Tyrosine aminotransferase	232.9048563	0.782825218	0.171960299	4.552360183	5.3e-06	0.00026024
GRMZM2G160327	Zm00001d016443	Zm00001eb240670	mmp19	NA	Peroxidase 64	145.9162316	-2.385254169	0.425259812	-5.608933885	2.04e-08	1.9e-06
GRMZM2G098298	Zm00001d016446	Zm00001eb240700	ccp1	cysteine protease1	Cysteine proteinase 1	2570.189275	-0.425742667	0.102082538	-4.17057291	3.04e-05	0.001112148
GRMZM2G064136	Zm00001d016469	Zm00001eb240870	csu842a	NA	Gamma-glutamylcyclotransferase 2-2	13942.68243	1.135544057	0.160978748	7.053999824	1.74e-12	3.92e-10
GRMZM2G025598	Zm00001d016506	Zm00001eb241190	cl27878_1	NA	Probable UDP-N-acetylglucosamine--peptide N-acetylglucosaminyltransferase SEC	6565.140604	-0.295932267	0.086633839	-3.415896966	0.000635723	0.012981265
NA	Zm00001d016564	NA	NA	NA	NA	3.578155578	-5.753895607	1.623527011	-3.544071376	0.000393999	0.008908269
GRMZM2G111872	Zm00001d016577	Zm00001eb241840	NA	NA	farnesylated protein 3	1760.036004	-0.36318951	0.095213406	-3.814478725	0.000136471	0.00384165
GRMZM2G018820	Zm00001d016588	Zm00001eb241920	gpx1	glycerophosphodiester phosphodiesterase1	Glycerophosphodiester phosphodiesterase GDPD2	1671.096352	2.134821168	0.472382179	4.519266948	6.21e-06	0.000298351
GRMZM5G872392	Zm00001d016590	Zm00001eb241930	sweet15b	sugars will eventually be exported transporter15b	sweet15b;sugars will eventually be exported transporter15b:	168.7313471	-1.512568696	0.366953691	-4.121960709	3.76e-05	0.001325804
NA	Zm00001d016661	NA	NA	NA	NA	26594.43538	-0.451002602	0.120862828	-3.731524476	0.000190325	0.00495095
GRMZM2G172230	Zm00001d016664	Zm00001eb242420	GRMZM2G172230	NA	Chaperone protein ClpD chloroplastic	591.2143866	-0.816799564	0.147640785	-5.532343681	3.16e-08	2.81e-06
GRMZM2G059851	Zm00001d016674	Zm00001eb242480	hsftf6	HSF-transcription factor 6	Heat shock factor protein 2	74.71009324	-1.373308209	0.361666945	-3.797162633	0.000146362	0.004034443
GRMZM2G059671	Zm00001d016675	Zm00001eb242490	ctr1	constitutive triple response1	Serine/threonine-protein kinase CTR1	679.2744299	0.915795708	0.251919214	3.635275341	0.000277684	0.006693286
GRMZM2G038536	Zm00001d016694	Zm00001eb242720	cl28817_1	NA	Poly [ADP-ribose] polymerase 3	790.4422215	-0.406544276	0.110709644	-3.672166781	0.000240503	0.005967393
AC233850.1_FG009	Zm00001d016735	Zm00001eb243020	NA	NA	Protein SMAX1-LIKE 3	74.77946862	1.728996501	0.450056854	3.841729073	0.000122171	0.003518693
GRMZM2G048800	Zm00001d016746	Zm00001eb243200	NA	NA	Transducin/WD40 repeat-like superfamily protein	37.53590347	1.793129361	0.442628926	4.051089424	5.1e-05	0.001688328
GRMZM2G037865	Zm00001d016756	Zm00001eb243270	umc1482	NA	NF-180	589.4526904	-0.644626821	0.172434239	-3.738392248	0.000185201	0.004849678
NA	Zm00001d016799	NA	NA	NA	NA	21.11021959	-1.973253015	0.550566113	-3.584043709	0.000338315	0.00790721
GRMZM5G839518	Zm00001d016873	Zm00001eb244380	bhlh152	bHLH-transcription factor 152	Transcription factor bHLH69	392.1847286	0.516530467	0.17635406	2.928940044	0.0034012	0.047392328
GRMZM2G176358	Zm00001d016908	Zm00001eb244680	uaz248b(his3)	NA	uaz248b(his3);¬†:	541.2780162	-0.548874781	0.140004924	-3.920396258	8.84e-05	0.00271127
GRMZM2G040481	Zm00001d016924	Zm00001eb244830	eil8	EIL-transcription factor 8	ETHYLENE INSENSITIVE 3-like 5 protein	4.055534506	4.529548076	1.509622816	3.000450198	0.002695808	0.03959322
GRMZM2G156734	Zm00001d016941	Zm00001eb244960	bhlh186	bHLH-transcription factor 186	RING/FYVE/PHD zinc finger superfamily protein	285.681349	-0.672474853	0.226308416	-2.971497332	0.002963514	0.042544734
GRMZM2G556845	Zm00001d017034	Zm00001eb245630	NA	NA	Fimbrin-1	24.49370467	2.725397639	0.669112686	4.073151946	4.64e-05	0.001575759
GRMZM2G168176	Zm00001d017049	Zm00001eb245760	TIDP3618	NA	Ribosomal RNA processing Brix domain protein	732.9442537	-0.423175899	0.114462642	-3.697065629	0.000218106	0.005498224
GRMZM2G176307	Zm00001d017121	Zm00001eb246370	gpc4	glyceraldehyde-3-phosphate dehydrogenase4	gpc4;glyceraldehyde-3-phosphate dehydrogenase4: C subunit, electrophoretic mobility, coding sequence homology to gpc3, unique 3' untranslated region	7761.928973	0.708002712	0.101299995	6.989168308	2.77e-12	6.05e-10
GRMZM2G408012	Zm00001d017129	Zm00001eb246430	gras39	GRAS-transcription factor 39	NA	774.5671086	0.324982818	0.091052162	3.569193871	0.000358081	0.008260675
GRMZM2G106653	Zm00001d017165	NA	farl9	FAR1-like-transcription factor 9	Protein FAR1-RELATED SEQUENCE 6	797.8747549	0.400507002	0.092393851	4.334779837	1.46e-05	0.000608482
GRMZM2G072034	Zm00001d017199	Zm00001eb247000	til1	temperature-induced lipocalin1	Temperature-induced lipocalin-1	29.28688396	-3.979514394	0.935708531	-4.252942304	2.11e-05	0.000816503
GRMZM2G071846	Zm00001d017204	Zm00001eb247050	NA	NA	Adenine phosphoribosyltransferase 2	1551.871091	1.211077276	0.12964428	9.341540363	9.49e-21	1.18e-17
GRMZM2G026943	Zm00001d017212	Zm00001eb247150	NA	NA	LRR receptor-like serine/threonine-protein kinase EFR	12.64558779	2.200472639	0.66409236	3.31350392	0.000921348	0.017345699
GRMZM2G148453	Zm00001d017241	Zm00001eb247330	toc2	timing of cab expression2	Two-component response regulator-like APRR1	325.2756	-1.684740175	0.284109393	-5.929899601	3.03e-09	3.48e-07
GRMZM2G094602	Zm00001d017247	Zm00001eb247390	NA	NA	Protein binding protein	911.5480249	-0.359872534	0.113447939	-3.172138149	0.00151321	0.025544601
GRMZM2G095382	Zm00001d017263	Zm00001eb247530	NA	NA	Protein LIGHT-DEPENDENT SHORT HYPOCOTYLS 3	14.72451588	-4.127587238	1.38862117	-2.97243577	0.00295447	0.042470555
GRMZM2G074604	Zm00001d017274	Zm00001eb247620	pal1	phenylalanine ammonia lyase homolog1	Phenylalanine ammonia-lyase	1293.422447	-0.846819679	0.266406607	-3.178673715	0.001479505	0.025134142
GRMZM2G420469	Zm00001d017371	Zm00001eb248440	NA	NA	Signal transducer	1135.19369	-0.434783342	0.115900569	-3.751347778	0.000175887	0.004673048
GRMZM2G529859	Zm00001d017391	Zm00001eb248640	yab15	yabby15	Axial regulator YABBY 1	775.6962006	-1.460021471	0.230628224	-6.330627893	2.44e-10	3.48e-08
GRMZM2G162688	Zm00001d017401	Zm00001eb248730	pco123267	NA	Hsp70-Hsp90 organizing protein 3	3441.972875	0.360095397	0.109894725	3.276730513	0.001050166	0.019400167
GRMZM2G169558	Zm00001d017419	Zm00001eb248880,Zm00001eb248890	NA	NA	Protein kinase APK1A	52.91277994	-1.363166526	0.330582579	-4.123528012	3.73e-05	0.001318779
GRMZM2G097884	Zm00001d017454	Zm00001eb249200	NA	NA	NA	68.30184793	-1.310333599	0.408786394	-3.20542371	0.001348638	0.023408014
AC209208.3_FG002	Zm00001d017526	Zm00001eb249940	pip1b	plasma membrane intrinsic protein1	Aquaporin PIP1-2	474.8325237	-0.67473687	0.223960124	-3.012754493	0.002588883	0.038165037
GRMZM2G055435	Zm00001d017537	NA	NA	NA	CONTAINS InterPro DOMAIN/s: Late embryogenesis abundant protein group 2 (InterPro:IPR004864); BEST Arabidopsis thaliana protein match is: Late embryogenesis abundant (LEA) hydroxyproline-rich glycoprotein family (TAIR:AT4G35170.1); Has 172 Blast hi /.../168 proteins in 15 species: Archae - 0; Bacteria - 0; Metazoa - 0; Fungi - 0; Plants - 172; Viruses - 0; Other Eukaryotes - 0 (source: NCBI BLink…	1095.91738	0.566026105	0.174659927	3.240732513	0.00119223	0.021357174
GRMZM2G005909	Zm00001d017540	Zm00001eb250080	ggps4	geranylgeranyl pyrophosphate synthase4	ggps4;geranylgeranyl pyrophosphate synthase4: part of multigene family encoding geranylgeranyl diphosphate synthase	420.6452146	-0.389243692	0.130350996	-2.986119807	0.002825419	0.041063223
GRMZM2G345991	Zm00001d017553	Zm00001eb250180	NA	NA	BZIP transcription factor	383.0590878	0.816978992	0.153898655	5.308551878	1.1e-07	8.74e-06
GRMZM2G166976	Zm00001d017597	Zm00001eb250590	spx1	SPX domain-containing membrane protein1	SPX domain-containing membrane protein	1269.363201	0.895555048	0.258770887	3.460802942	0.000538567	0.011452296
GRMZM5G823157	Zm00001d017712	Zm00001eb251530	wrky46	WRKY-transcription factor 46	Probable WRKY transcription factor 14	132.5628083	-1.148355451	0.270190481	-4.250169903	2.14e-05	0.000823978
GRMZM2G114113	Zm00001d017718	Zm00001eb251590	IDP450	NA	NA	1285.117106	0.423225011	0.098576191	4.293379652	1.76e-05	0.000705267
GRMZM2G046587	Zm00001d017770	Zm00001eb252030	IDP3845	NA	Soluble inorganic pyrophosphatase 2	857.4248539	-0.40944312	0.111742162	-3.664177541	0.000248135	0.006124626
GRMZM2G417229	Zm00001d017784	Zm00001eb252180	zhd12	ZF-HD-transcription factor 12	Zinc-finger homeodomain protein 5	2092.880211	-0.479013311	0.124569055	-3.845363592	0.000120374	0.003479808
GRMZM2G140739	Zm00001d017789	Zm00001eb252230	cl20369_1	NA	NA	585.2367259	-0.594286373	0.167372958	-3.550671392	0.00038425	0.008753345
GRMZM2G421899	Zm00001d017831	Zm00001eb252640	arid5	ARID-transcription factor 5	AT-rich interactive domain-containing protein 3	138.9194866	-0.713291648	0.21844032	-3.265384557	0.001093156	0.02006712
GRMZM2G180920	Zm00001d017837	Zm00001eb252690	umc2216	NA	NA	105.1448227	-0.965057946	0.32577269	-2.962366012	0.003052846	0.043575967
GRMZM2G019317	Zm00001d017913	Zm00001eb253390,Zm00001eb253400	NA	NA	Protein NSP-INTERACTING KINASE 1	1286.830716	0.359543296	0.113275615	3.174057323	0.00150324	0.025426046
GRMZM2G041991	Zm00001d017939	Zm00001eb253650	col12	2C2-CO-like-transcription factor 12	col12;2C2-CO-like-transcription factor 12: Locus designated and assigned to a transcription factor family by the GRASSIUS project (Yilmaz et al 2009) , which also provided the mappings to the B73_Reference Genome sequence v2 gene models.NCBI: zinc finger protein CONSTANS-LIKE 16	7.272218478	-15.04570861	1.907255519	-7.88866959	3.05e-15	1.25e-12
GRMZM2G151204	Zm00001d017976	Zm00001eb253960	NA	NA	Immediate-early fungal elicitor protein CMPG1	56.24100617	-1.221319021	0.347953986	-3.510001526	0.000448104	0.009884207
GRMZM2G151223	Zm00001d017977	Zm00001eb253970	hsf1	hairy sheath frayed1	hk1;histidine kinase1: cytokinin receptor; cytokinin responsive histidine protein kinase	3189.945269	-0.391228583	0.109745124	-3.564883511	0.000364018	0.008368173
GRMZM2G116185	Zm00001d018006	Zm00001eb254280	NA	NA	Serine/threonine-protein kinase WNK (With No Lysine)-related	99.99512679	1.812091296	0.479509763	3.779049843	0.000157428	0.004283706
GRMZM2G127632	Zm00001d018025	Zm00001eb254410	NA	NA	protein tyrosine kinase family protein	1075.114666	0.424558984	0.095507331	4.445302563	8.78e-06	0.000395308
GRMZM2G105844	Zm00001d018031	Zm00001eb254470	expa2	alpha expansin2	expa2;alpha expansin2: belongs to a multigene family and probably exists as a single copy.	2634.050364	-0.55007324	0.166188704	-3.309931591	0.000933188	0.017513549
GRMZM2G028325	Zm00001d018037	Zm00001eb254540	nip2a	NOD26-like membrane intrinsic protein2	nip2a;NOD26-like membrane intrinsic protein2:	58.13227843	1.974445753	0.380826504	5.184633244	2.16e-07	1.58e-05
GRMZM2G055204	Zm00001d018081	Zm00001eb255160	ereb18	AP2-EREBP-transcription factor 18	AP2 domain-containing protein	843.608535	-0.927775024	0.205119086	-4.52310431	6.09e-06	0.000294676
GRMZM2G061950	Zm00001d018090	Zm00001eb255240	anx2	annexin2	anx2;annexin2:	1942.957853	-0.330887232	0.104502737	-3.166302057	0.001543904	0.025818352
GRMZM2G427529	Zm00001d018126	Zm00001eb255540	cl20482_1	NA	F-box protein FBX14	2035.25995	0.403621403	0.108816624	3.709188815	0.000207924	0.00531522
GRMZM2G046885	Zm00001d018142	Zm00001eb255670	mads73	MADS-transcription factor 73	MADS-box protein SVP	618.6324186	-1.977343821	0.199879918	-9.892658774	4.48e-23	9.63e-20
GRMZM2G102959	Zm00001d018161	Zm00001eb255880	nii1	nitrate reductase1	Ferredoxin--nitrite reductase chloroplastic	142.1564003	-1.532905688	0.429695838	-3.567420374	0.000360513	0.008308662
GRMZM2G178910	Zm00001d018179	Zm00001eb255980	NA	NA	Remorin family protein	1744.844709	0.545795824	0.156025822	3.498112148	0.000468564	0.01025895
GRMZM5G878558	Zm00001d018206	Zm00001eb256260	nnr2	nitrate reductase2	Nitrate reductase [NADH] 2	505.790083	-0.951418631	0.233835595	-4.068750228	4.73e-05	0.001596645
GRMZM2G085945	Zm00001d018247	Zm00001eb256600	NA	NA	Zinc finger protein	7.586850453	-6.751501802	1.767293364	-3.820249619	0.000133317	0.003757338
GRMZM2G463904	Zm00001d018261	Zm00001eb256740	er1	erecta-like1	LRR receptor-like serine/threonine-protein kinase ERECTA	1387.231056	-0.452187725	0.127578506	-3.544388	0.000393526	0.008908269
GRMZM5G878379	Zm00001d018326	Zm00001eb257340	mkk4	MAP kinase kinase4	mkk4;MAP kinase kinase4: function inferred from sequence similarity, and gene expression analyses.	793.8931454	0.591751579	0.15863396	3.730295704	0.000191255	0.004960283
GRMZM2G428379	Zm00001d018332	Zm00001eb257400	NA	NA	Glutamate receptor 2.7	83.66669779	1.02205043	0.335627241	3.045195098	0.002325294	0.035291339
GRMZM2G018484	Zm00001d018358	Zm00001eb257630	NA	NA	Protein TIC 55 chloroplastic	149.7810038	-1.439621368	0.258341485	-5.572552028	2.51e-08	2.3e-06
GRMZM5G879749	Zm00001d018369	Zm00001eb257750	cl8680_1	NA	Serine carboxypeptidase 24	565.4586827	0.496726394	0.167425967	2.966842025	0.003008755	0.043013919
NA	Zm00001d018400	NA	NA	NA	NA	27.32996765	3.414917914	0.634737287	5.380049329	7.45e-08	6.16e-06
GRMZM2G083745	Zm00001d018405	Zm00001eb258110	IDP7641a	NA	S-adenosyl-L-methionine-dependent methyltransferases superfamily protein	305.8730715	-0.947990693	0.221646131	-4.277045982	1.89e-05	0.000745143
GRMZM2G163195	Zm00001d018422	Zm00001eb258310	NA	NA	glycosyltransferase family protein 2	11.77233336	3.043585831	0.916655799	3.320314815	0.00089916	0.016988531
GRMZM5G851655	Zm00001d018445	Zm00001eb258520	phos3	phosphate transporter3	phos3;phosphate transporter3:	60.3544576	2.281066764	0.606674567	3.759951193	0.000169947	0.004545877
GRMZM2G133764	Zm00001d018541	Zm00001eb259460	umc1153	NA	Inactive leucine-rich repeat receptor-like serine/threonine-protein kinase	2035.29132	-0.480847397	0.121185064	-3.967876731	7.25e-05	0.002295461
NA	Zm00001d018572	NA	NA	NA	NA	18.38940467	-6.027342217	1.382264767	-4.360483144	1.3e-05	0.000554135
GRMZM2G090744	Zm00001d018609	Zm00001eb298080	NA	NA	myosin heavy chain-related	1003.021832	0.459994314	0.116666375	3.942818259	8.05e-05	0.00250224
NA	Zm00001d018618	NA	NA	NA	NA	5.831366927	-14.99994577	2.400786539	-6.247929804	4.16e-10	5.49e-08
GRMZM5G827207	Zm00001d018645	Zm00001eb298500	NA	NA	Polynucleotidyl transferase ribonuclease H-like superfamily protein	71.41635393	-1.992449661	0.560993471	-3.551645008	0.000382831	0.008729432
GRMZM2G108589	Zm00001d018647	Zm00001eb298510	jmj19	JUMONJI-transcription factor 19	Probable lysine-specific demethylase JMJ14	115.4365903	-1.193684959	0.294105426	-4.058697505	4.93e-05	0.001645788
GRMZM2G072582	Zm00001d018667	Zm00001eb298680	mads3	MADS3	mads3;MADS3:	839.3152753	1.97768946	0.264839712	7.467495873	8.17e-14	2.39e-11
GRMZM2G008234	Zm00001d018731	Zm00001eb299300	ereb114	AP2-EREBP-transcription factor 114	AP2-like ethylene-responsive transcription factor ANT	3718.250809	-0.988559521	0.128840801	-7.672720993	1.68e-14	5.61e-12
GRMZM2G028041	Zm00001d018742	Zm00001eb299420	rs1	rough sheath1	rs1;rough sheath1: shoot meristem and developing stem specific; dominant Rs1 plants have extreme ligule disorganization (aka kn2)	4022.907579	1.048921796	0.125771279	8.339915179	7.43e-17	4e-14
GRMZM2G142721	Zm00001d018775	Zm00001eb299740	AB512482	NA	G1 protein	75.87923084	-2.722697425	0.568425909	-4.789889735	1.67e-06	9.52e-05
GRMZM2G047954	Zm00001d018779	Zm00001eb299760	pspb2	photosystem II oxygen evolving polypeptide2	pspb2;photosystem II oxygen evolving polypeptide2: sequence highly similar to OEC23 oxygen evolving complex protein of photosystem II; located peripheral to lumenal side of thylakoid (Huang et al 2013)	43.85632365	-6.651695228	1.704556147	-3.902303387	9.53e-05	0.002888499
NA	Zm00001d018788	NA	NA	NA	NA	495.3882775	0.920474187	0.171314337	5.373013153	7.74e-08	6.36e-06
GRMZM2G039922	Zm00001d018789	Zm00001eb299910	NA	NA	Probable receptor-like protein kinase	1107.883462	0.576708547	0.132855292	4.340877488	1.42e-05	0.000596042
GRMZM2G442791	Zm00001d018802	Zm00001eb300050	ms22	male sterile22	ms22;male sterile22: pollen mother cells degenerate	180.0340914	0.846855014	0.252965112	3.347714662	0.000814809	0.015771698
GRMZM2G142119	Zm00001d018804	Zm00001eb300080	NA	NA	CONTAINS InterPro DOMAIN/s: MAGE protein (InterPro:IPR002190); Has 1274 Blast hits to 1260 proteins in 85 species: Archae - 0; Bacteria - 0; Metazoa - 1104; Fungi - 45; Plants - 49; Viruses - 0; Other Eukaryotes - 76 (source: NCBI BLink).	656.5564456	-0.346090757	0.102525424	-3.375657911	0.000736394	0.01459579
GRMZM2G320298	Zm00001d018857	Zm00001eb300670	NA	NA	Probable carboxylesterase 15	844.0012042	3.554290339	0.533631194	6.660574533	2.73e-11	4.96e-09
GRMZM5G860810	Zm00001d018883	Zm00001eb300880	umc2364	NA	Probable inactive leucine-rich repeat receptor-like protein kinase	4454.93102	0.510739816	0.117250296	4.355978911	1.32e-05	0.000562382
GRMZM2G333916	Zm00001d018977	Zm00001eb301630	met1	DNA methyl transferase1	Cytosine-specific methyltransferase	11247.29948	-0.278262708	0.087301234	-3.187385741	0.001435652	0.024581767
GRMZM2G097726	Zm00001d019039	Zm00001eb302190	phd3	PHD-transcription factor 3	SHL1	1001.774045	0.580829116	0.139227501	4.171798765	3.02e-05	0.001111939
GRMZM2G458494	Zm00001d019049	Zm00001eb302300	NA	NA	Major facilitator superfamily protein	58.77656124	-1.190717947	0.388677149	-3.063514154	0.002187539	0.033610485
GRMZM2G156684	Zm00001d019089	Zm00001eb302660	NA	NA	HIPL1 protein	16.81596612	-2.115285503	0.667849062	-3.167310735	0.001538558	0.025795411
GRMZM2G042627	Zm00001d019169	Zm00001eb303240	kpp1	kinase associated protein phosphatase1	kpp1;kinase associated protein phosphatase1: cDNA similar to Arabidopsis KAPP sequence; SSR umc1016	1032.617822	-0.374236073	0.124019323	-3.01756262	0.002548164	0.037696041
AC235546.1_FG001	Zm00001d019173	Zm00001eb303290	mmc0162	NA	Golgin subfamily A member 4	529.162742	0.60140639	0.116227112	5.174407085	2.29e-07	1.65e-05
GRMZM2G093276	Zm00001d019228	Zm00001eb303800	zip8	zinc-regulated, iron-regulated transporter-like protein8	ZIP zinc/iron transport family protein	525.5742396	1.815965416	0.281685965	6.446772807	1.14e-10	1.77e-08
GRMZM2G176175	Zm00001d019230	Zm00001eb303810	sid1	sister of indeterminate spikelet1	sid1;sister of indeterminate spikelet1: inflorescence architecture, apparent target of tasselseed4 microRNA (Chuck et al 2008),	1435.439612	-1.113398724	0.170878461	-6.515734726	7.23e-11	1.15e-08
GRMZM2G158188	Zm00001d019243	Zm00001eb303940	NA	NA	NA	34.3385172	1.855275787	0.603050366	3.076485636	0.002094564	0.032541432
GRMZM2G343236	Zm00001d019274	Zm00001eb304230	pmei6	pectin methylesterase inhibitor6	Pectinesterase inhibitor domain containing protein	8.895448365	4.211319081	1.251784723	3.364251857	0.000767515	0.015048634
GRMZM2G173063	Zm00001d019280	Zm00001eb304260	NA	NA	Cytidine/deoxycytidylate deaminase family protein	251.3714519	0.895498259	0.264067279	3.391174637	0.000695937	0.013981424
GRMZM2G172204	Zm00001d019312	Zm00001eb304540	bgaf1	beta glucosidase aggregating factor1	bgaf1;beta glucosidase aggregating factor1:	338.5822094	-4.170679438	0.593390446	-7.028558453	2.09e-12	4.66e-10
GRMZM2G317051	Zm00001d019349	Zm00001eb304780	NA	NA	Chromatin assembly factor 1 subunit FAS1	232.8830389	-0.816618579	0.280394424	-2.912392368	0.003586718	0.04948164
GRMZM2G008263	Zm00001d019479	Zm00001eb305810	gbss1	granule-bound starch synthase1	gbss1b;granule-bound starch synthase1b:	1905.112093	-0.264383437	0.082593915	-3.201003826	0.001369497	0.02365036
GRMZM2G153683	Zm00001d019505	Zm00001eb306020	IDP6955	NA	SNAP25 homologous protein SNAP33	241.4336047	0.578596217	0.197973763	2.922590395	0.003471328	0.048114321
GRMZM2G016622	Zm00001d019518	Zm00001eb306070	pet8	photosynthetic electron transport8	Photosystem I reaction center subunit IV A	7.554606505	-7.058308702	2.171875442	-3.249868093	0.001154585	0.020777267
GRMZM2G427672	Zm00001d019538	Zm00001eb306240	NA	NA	RNA-binding KH domain-containing protein	1337.489923	0.441501409	0.142072243	3.107583867	0.001886235	0.030014739
GRMZM2G146463	Zm00001d019552	Zm00001eb306310	NA	NA	Alpha-galactosidase	777.0633658	0.863200799	0.153741337	5.614630478	1.97e-08	1.85e-06
GRMZM2G154178	Zm00001d019560	Zm00001eb306350	expb4	beta expansin4	expb4;beta expansin4:	7.772484208	-8.717440829	2.203663926	-3.955884891	7.63e-05	0.002394491
GRMZM2G014914	Zm00001d019563	Zm00001eb306380	pip2e	plasma membrane intrinsic protein2	Aquaporin PIP2-1	13086.11941	0.53042832	0.09424669	5.628084367	1.82e-08	1.72e-06
GRMZM2G047368	Zm00001d019565	Zm00001eb306400	pip2f	plasma membrane intrinsic protein2	Aquaporin PIP2-6	1034.529027	2.850650109	0.313447415	9.094508262	9.5e-20	9.77e-17
GRMZM2G011129	Zm00001d019648	Zm00001eb306930	nbp1	nucleic acid binding protein1	RNA-binding protein CP31B chloroplastic	648.8685256	-0.393266448	0.129174752	-3.04445291	0.002331039	0.035355839
GRMZM2G032766	Zm00001d019750	Zm00001eb307650	NA	NA	Calcium-dependent lipid-binding (CaLB domain) family protein	261.2825757	-1.382954921	0.237025286	-5.834630327	5.39e-09	5.69e-07
GRMZM2G020156	Zm00001d019944	Zm00001eb308690	NA	NA	BTB/POZ domain-containing protein	12.06775741	-6.555834946	1.508195335	-4.346807601	1.38e-05	0.000584311
GRMZM2G363052	Zm00001d020043	Zm00001eb309590	ereb94	AP2-EREBP-transcription factor 94	Ethylene-responsive transcription factor ERF117	110.3493742	1.029136554	0.25570878	4.024643002	5.71e-05	0.001840769
GRMZM2G034843	Zm00001d020133	Zm00001eb310220	NA	NA	NA	3.950729807	-4.823421517	1.649680907	-2.923851211	0.0034573	0.04800429
GRMZM2G083058	Zm00001d020170	Zm00001eb310450	pco140653a	NA	Sulfite exporter TauE/SafE family protein	1968.701649	0.858219277	0.135735395	6.322737542	2.57e-10	3.57e-08
GRMZM2G032095	Zm00001d020206	Zm00001eb310760	kcs37	3-ketoacyl-CoA synthase37	3-ketoacyl-CoA synthase	293.3842017	-1.14036175	0.256299186	-4.449338172	8.61e-06	0.000389696
GRMZM2G132184	Zm00001d020213	Zm00001eb310810	NA	NA	Probable receptor-like protein kinase	1315.43604	0.351352218	0.10849628	3.238380329	0.001202104	0.021501483
GRMZM2G166692	Zm00001d020264	Zm00001eb311150	flz31	FCS-like zinc finger31	NA	255.7733799	2.29398299	0.26296798	8.723430855	2.7e-18	1.82e-15
GRMZM2G141679	Zm00001d020267	Zm00001eb311180	ereb109	AP2-EREBP-transcription factor 109	Ethylene-responsive transcription factor ERF056	5295.905845	-0.46495955	0.108271468	-4.294386662	1.75e-05	0.000703266
GRMZM2G176759	Zm00001d020279	Zm00001eb311270	NA	NA	Major facilitator superfamily protein	62.49491514	1.107895639	0.359213549	3.084225641	0.002040827	0.031916274
GRMZM2G143494	Zm00001d020306	Zm00001eb311430	NA	NA	Strictosidine synthase 3	104.6589683	-1.363813665	0.316997892	-4.302279923	1.69e-05	0.000686829
GRMZM2G175910	Zm00001d020337	Zm00001eb311610	GRMZM2G175910	NA	UDP-glycosyltransferase 90A1	125.7583196	1.144799842	0.246954418	4.635672657	3.56e-06	0.00018449
GRMZM2G100090	Zm00001d020358	Zm00001eb311800	NA	NA	Ubiquitin-protein ligase	1438.388428	-0.551002421	0.131320661	-4.195854763	2.72e-05	0.001021945
NA	Zm00001d020402	NA	NA	NA	NA	507.1698185	0.873587955	0.218570856	3.996818113	6.42e-05	0.002054213
GRMZM2G126507	Zm00001d020409	Zm00001eb312170	zim1	ZIM-transcription factor 1	Protein TIFY 6B	319.7083002	0.634053093	0.169562978	3.739336857	0.000184506	0.004842216
GRMZM2G362131	Zm00001d020420	Zm00001eb312270	NA	NA	NA	380.7460913	-0.415162006	0.130069165	-3.191855709	0.001413619	0.02431014
GRMZM2G045748	Zm00001d020457	Zm00001eb312600	myb162	MYB-transcription factor 162	Transcription factor MYB30	9.716317543	-3.197910702	1.036504056	-3.085285276	0.00203357	0.031866002
GRMZM2G114706	Zm00001d020461	Zm00001eb312630	Zm00001d020461	NA	Ankyrin protein kinase-like	2304.696797	0.294153306	0.087531756	3.360532438	0.000777924	0.015227475
GRMZM2G412601	Zm00001d020497	Zm00001eb312910	cipk28	calcineurin B-like-interacting protein kinase28	CBL-interacting serine/threonine-protein kinase 6	1843.083725	1.874112988	0.168239309	11.13956657	8.05e-29	3.83e-25
GRMZM2G116614	Zm00001d020614	Zm00001eb314010	zim28	ZIM-transcription factor 28	zim28;ZIM-transcription factor 28: Locus designated and assigned to a transcription factor family by the GRASSIUS project (Yilmaz et al 2009) , which also provided the mappings to the B73_Reference Genome sequence v2 gene models.	440.3902969	-0.726341555	0.241327061	-3.009780797	0.002614363	0.038492669
GRMZM2G318319	Zm00001d020622	Zm00001eb314080	NA	NA	BRCT domain-containing DNA repair protein	334.5802506	-0.510133275	0.144259954	-3.536208499	0.000405914	0.009115144
GRMZM2G038636	Zm00001d020636	Zm00001eb314220	ccp2	cysteine protease2	Cysteine proteinase 2	423.9270011	-0.615528635	0.164851491	-3.733837238	0.000188584	0.004917634
GRMZM2G018950	Zm00001d020642	Zm00001eb321330	cl28462_1	NA	Serine carboxypeptidase-like 49	2853.146382	-0.325023411	0.087891188	-3.698020463	0.000217287	0.005489292
GRMZM2G127537	Zm00001d020670	Zm00001eb314500	hb11	Homeobox-transcription factor 11	Homeobox-leucine zipper protein HAT3	759.1148534	0.91790422	0.123168918	7.452401454	9.17e-14	2.52e-11
GRMZM2G121649	Zm00001d020685	Zm00001eb314600	NA	NA	65-kDa microtubule-associated protein 6	248.5120433	1.256963167	0.302718697	4.1522482	3.29e-05	0.001190344
GRMZM2G007249	Zm00001d020686	Zm00001eb314610	acco2	1-aminocyclopropane-1-carboxylate oxidase2	acco2;1-aminocyclopropane-1-carboxylate oxidase2:	150.1625764	1.228252422	0.313426932	3.918783923	8.9e-05	0.002723784
GRMZM2G024865	Zm00001d020694	Zm00001eb314690	pco112007(563)	NA	Thylakoidal processing peptidase 1 chloroplastic	408.1751112	0.465536731	0.150913614	3.084789501	0.002036963	0.031894823
GRMZM2G067265	Zm00001d020696	Zm00001eb314710	cl10409_1	NA	Asparate aminotransferase	2434.939763	-0.414788887	0.08924152	-4.647936169	3.35e-06	0.000175008
GRMZM5G829304	Zm00001d020697	Zm00001eb314720	TIDP3162	NA	Histone H3 K4-specific methyltransferase SET7/9 family protein	165.4001104	0.713853431	0.21433914	3.330485653	0.000866946	0.016558815
GRMZM5G831102	Zm00001d020736	Zm00001eb315100	nzp2	non-zein protein2	Gibberellin receptor GID1L2	1301.109886	-0.746839959	0.137980641	-5.412643049	6.21e-08	5.21e-06
GRMZM2G029096	Zm00001d020768	Zm00001eb315380,Zm00001eb315390	NA	NA	Barren stalk fastigiate1-related-1%3B DNA-binding protein	744.4739293	-0.814555358	0.18416114	-4.42305776	9.73e-06	0.000430108
GRMZM2G070375	Zm00001d020773	NA	NA	NA	FIP1	184.7230804	0.658206733	0.206721819	3.184021574	0.001452442	0.024842651
GRMZM2G117217,GRMZM2G416625,GRMZM2G416632	Zm00001d020781	Zm00001eb315490,Zm00001eb315500,Zm00001eb315510	NA	NA	Purine permease 3	73.55716896	2.894625748	0.457595792	6.325726324	2.52e-10	3.55e-08
GRMZM2G082586	Zm00001d020790	Zm00001eb315610	bhlh105	bHLH-transcription factor 105	DNA binding protein	315.8535797	-0.567111883	0.157764311	-3.594677903	0.000324793	0.007634253
GRMZM5G851929	Zm00001d020825	Zm00001eb315860	NA	NA	Pentatricopeptide repeat-containing protein	202.8454074	-0.52766848	0.170161303	-3.100989898	0.001928749	0.030588325
GRMZM5G818643	Zm00001d020826	Zm00001eb315870	bhlh86	bHLH-transcription factor 86	Transcription factor bHLH76	462.7143197	0.488770117	0.160895933	3.037802818	0.002383098	0.035937974
GRMZM5G813217	Zm00001d020827	Zm00001eb315880	NA	NA	Heat shock protein 90-5 chloroplastic	3107.246212	0.456662607	0.144898709	3.151598874	0.001623792	0.026775579
GRMZM2G464985	Zm00001d020858	Zm00001eb316100	GRMZM2G464985	NA	Serine/threonine-protein kinase D6PKL1	2142.864983	-0.309179067	0.089160942	-3.467651406	0.000525028	0.011224963
GRMZM2G459503	Zm00001d020864	Zm00001eb316170	NA	NA	DUF2431 domain protein	191.6060024	-0.579472677	0.178080072	-3.25400069	0.00113792	0.020615976
GRMZM2G031613	Zm00001d020867	Zm00001eb316180	NA	NA	Subtilisin-like protease SBT5.3	314.0357549	-0.653705912	0.180512658	-3.621385436	0.00029303	0.006984856
GRMZM2G377855	Zm00001d020877	Zm00001eb316290	NA	NA	Photosystem I reaction center subunit V chloroplastic	3.697261005	-16.35141721	2.494819984	-6.554147118	5.6e-11	9.18e-09
GRMZM2G069651	Zm00001d020898	Zm00001eb316410	hsp4	heat shock protein4	Heat shock protein 90-2	12786.34082	0.568520425	0.160549017	3.541101878	0.00039846	0.008981866
GRMZM2G084014	Zm00001d020923	Zm00001eb316580	mmp46	NA	Zinc finger protein	452.7092372	-1.153291664	0.199841723	-5.771025428	7.88e-09	7.89e-07
GRMZM2G085467	Zm00001d020932	Zm00001eb316660	bhlh146	bHLH-transcription factor 146	Helix-loop-helix DNA-binding domain containing protein	710.5967322	-0.596133505	0.14373326	-4.147498671	3.36e-05	0.001213446
GRMZM2G307588	Zm00001d020941	Zm00001eb316740	tsh4	tassel sheath4	tsh4;tassel sheath4: tsh4 mutant tassels have one to five long tassel branches, instead of ~13 observed in non-mutant W22. In place of tassel branches, long bract leaves were present, clustered at the base of the tassel.	11364.25119	0.470643579	0.129881534	3.623637351	0.000290489	0.006945297
GRMZM2G177229	Zm00001d020954	Zm00001eb316870	c3h40	C3H-transcription factor 340	Splicing factor U2af small subunit A	1127.478972	0.932425047	0.294005553	3.171453863	0.00151678	0.025563628
GRMZM2G004990	Zm00001d020969	Zm00001eb317030	umc1456	NA	protein; Ternary complex factor-like	665.6155815	0.562820026	0.188152805	2.991292247	0.002777995	0.040503127
GRMZM2G052266	Zm00001d020984	Zm00001eb317190	pco143515	NA	Probable sarcosine oxidase	144.6881614	1.776388811	0.348350319	5.099432129	3.41e-07	2.33e-05
GRMZM2G012891	Zm00001d021006	Zm00001eb317350	NA	NA	MTD1	144.1321276	1.197520458	0.335188852	3.572673886	0.000353355	0.008167571
GRMZM2G458164	Zm00001d021024	Zm00001eb317500	NA	NA	Glucan endo-1%2C3-beta-glucosidase A6	3137.862665	0.481633652	0.104534704	4.607404396	4.08e-06	0.000208231
NA	Zm00001d021086	NA	NA	NA	NA	331.4948363	-3.524150338	0.316378595	-11.13902898	8.1e-29	3.83e-25
GRMZM2G065617	Zm00001d021167	Zm00001eb318580	Zm00001d021167	NA	UDP-glycosyltransferase 74B1	14.72791651	-4.345204754	1.184102978	-3.669617283	0.000242914	0.006020903
GRMZM2G132486	Zm00001d021173	Zm00001eb318590	umc1333	NA	Formin-like protein 1	4530.593804	0.368816781	0.088424728	4.17096881	3.03e-05	0.001111939
GRMZM2G071147	Zm00001d021181	Zm00001eb318630	si606019d07	NA	NA	1970.080467	0.289916373	0.090561261	3.201328807	0.001367953	0.02365036
GRMZM2G013255	Zm00001d021197	Zm00001eb318780	NA	NA	Alpha-L-fucosidase 1	24.12003828	-2.893799397	0.89581659	-3.230348075	0.001236396	0.021981818
GRMZM2G020740	Zm00001d021200	Zm00001eb318810	kcs38	3-ketoacyl-CoA synthase38	3-ketoacyl-CoA synthase	34.45389637	-3.705805892	0.916144447	-4.045001752	5.23e-05	0.001723152
GRMZM2G143400	Zm00001d021216	Zm00001eb318940,Zm00001eb318950	NA	NA	Protein DETOXIFICATION 50	136.1788489	1.286856459	0.287626449	4.47405468	7.68e-06	0.000351032
GRMZM2G116658	Zm00001d021236	Zm00001eb319090	ocl3	outer cell layer3	Homeodomain leucine zipper family IV protein	1639.013978	0.533437976	0.129745204	4.111427305	3.93e-05	0.00137954
GRMZM2G165272	Zm00001d021263	Zm00001eb319350	hsftf10	HSF-transcription factor 10	Heat stress transcription factor B-2b	751.1164327	0.736321345	0.24608151	2.992184759	0.002769886	0.040455045
GRMZM2G135783	Zm00001d021285	Zm00001eb319530	srs7	SHI/STY (SRS)-transcription factor 7	Protein SHI RELATED SEQUENCE 1	500.5358106	0.878755904	0.194569646	4.516408	6.29e-06	0.000300459
GRMZM2G179021	Zm00001d021290	Zm00001eb319580	srs8	SHI/STY (SRS)-transcription factor 8	Protein SHI RELATED SEQUENCE 1	58.20475586	1.608856201	0.440807078	3.649796661	0.000262448	0.00640158
GRMZM2G179024	Zm00001d021291	Zm00001eb319590	cct41	CO CO-LIKE TIMING OF CAB1 protein domain41	Two-component response regulator-like APRR9	239.7968036	-1.040763833	0.292274516	-3.560911999	0.000369569	0.008459658
GRMZM2G147422	Zm00001d021304	Zm00001eb319710	umc56	NA	Endoglucanase 2	3194.124669	-0.329984832	0.076836393	-4.294642394	1.75e-05	0.000703266
GRMZM2G357688	Zm00001d021386	Zm00001eb320440	NA	NA	Zinc finger protein 2	183.5541563	-2.252414803	0.38911594	-5.788544161	7.1e-09	7.27e-07
GRMZM2G006416	Zm00001d021390	Zm00001eb320490	prh105	protein phosphatase homolog105	Probable protein phosphatase 2C 21	281.8576247	0.578364335	0.182191544	3.174485064	0.001501026	0.025406775
GRMZM2G042666	Zm00001d021403	Zm00001eb320600	idd7	indeterminate1 domain7	idd7;indeterminate1 domain7:	76.19657011	-2.987736587	0.825162833	-3.620784248	0.000293711	0.006987021
NA	Zm00001d021418	NA	NA	NA	NA	393.8945013	-0.955427737	0.182008363	-5.249361742	1.53e-07	1.16e-05
AC207722.2_FG009	Zm00001d021435	Zm00001eb320890	lhcb2	light harvesting chlorophyll a/b binding protein2	Chlorophyll a-b binding protein 1%2C chloroplastic	111.2890224	-4.362376714	1.027081236	-4.24735314	2.16e-05	0.000833043
GRMZM2G053298	Zm00001d021442	Zm00001eb320950	nlp13	NLP-transcription factor 13	Protein NLP2	632.9026301	-0.732868867	0.18942238	-3.868966622	0.000109298	0.003210498
GRMZM2G053315	Zm00001d021444	Zm00001eb320970	Zm00001d021444	NA	Monooxygenase/ oxidoreductase	16.34475041	-2.121908128	0.683828015	-3.102985082	0.001915793	0.030464587
GRMZM2G019363	Zm00001d021450	Zm00001eb321030	NA	NA	Cytokinin riboside 5'-monophosphate phosphoribohydrolase LOG5	359.2662509	3.465605421	0.370169714	9.362206827	7.81e-21	1.03e-17
GRMZM2G134797	Zm00001d021526	Zm00001eb321790	ndk1	nucleotide diphosphate kinase1	Nucleoside diphosphate kinase family protein	624.1778729	1.312848537	0.182414881	7.197047363	6.15e-13	1.52e-10
GRMZM2G313643	Zm00001d021535	Zm00001eb321900	bnlg2271	NA	LRR receptor-like serine/threonine-protein kinase GSO1	787.8437303	1.282965874	0.207867108	6.172048522	6.74e-10	8.62e-08
GRMZM2G107142	Zm00001d021544	Zm00001eb321970	NA	NA	PHI-1	300.6627648	-0.731767783	0.193064102	-3.790284036	0.000150475	0.004122983
GRMZM2G134545	Zm00001d021591	Zm00001eb322390	dof14	C2C2-Dof-transcription factor 14	Dof zinc finger protein DOF1.6	149.5610325	1.436335057	0.333997188	4.300440568	1.7e-05	0.000691367
NA	Zm00001d021613	NA	NA	NA	NA	2388.937305	0.459824678	0.105727121	4.349164856	1.37e-05	0.000579102
GRMZM2G049151	Zm00001d021616	Zm00001eb322590	GRMZM2G049151	NA	NA	110.3407086	1.424808092	0.35964039	3.961757718	7.44e-05	0.00234256
GRMZM2G075828	Zm00001d021629	Zm00001eb322690	umc2660	NA	Protein DETOXIFICATION 40	2270.621065	-1.091975633	0.206646707	-5.28426342	1.26e-07	9.82e-06
GRMZM2G180080	Zm00001d021638	Zm00001eb322790	NA	NA	Protein HYPER-SENSITIVITY-RELATED 4	71.29618612	1.03647029	0.323811468	3.200844917	0.001370253	0.02365036
GRMZM2G077008	Zm00001d021687	Zm00001eb323290	etr4	ethylene receptor homolog4	Protein EIN4	11.20728001	4.278587207	1.03863145	4.119446997	3.8e-05	0.001336361
GRMZM2G374309	Zm00001d021688	Zm00001eb323300	Zm00001d021688	NA	Cysteine-rich receptor-like protein kinase 10	81.33053286	1.389019536	0.336533732	4.127430347	3.67e-05	0.001306368
GRMZM2G431018	Zm00001d021692	Zm00001eb323340	NA	NA	Cysteine-rich receptor-like protein kinase 10	94.1894441	1.750713738	0.474510143	3.689518053	0.000224679	0.00562793
GRMZM2G058070	Zm00001d021703	Zm00001eb323460	oec17	oxygen evolving complex, 17kDa homolog	oec2;oxygen evolving complex2:	25.77680779	-3.079306794	0.961976147	-3.201021982	0.001369411	0.02365036
GRMZM2G060993	Zm00001d021757	Zm00001eb323970	umc2716	NA	UDP-glycosyltransferase 88A1	456.3824011	0.630387971	0.15460831	4.077322687	4.56e-05	0.001552229
GRMZM2G033885	Zm00001d021763	Zm00001eb324090	psb29	photosystem II subunit29	psb29;photosystem II subunit29:	47.35362461	-3.628677224	0.968680254	-3.746001024	0.000179676	0.004741758
GRMZM5G822440	Zm00001d021777	Zm00001eb324200	NA	NA	ARM repeat superfamily protein	322.874186	-1.161715963	0.210955542	-5.506923177	3.65e-08	3.19e-06
GRMZM2G333980	Zm00001d021836	Zm00001eb324700	pgip1	polygalacturonase-inhibiting protein1	Leucine-rich repeat (LRR) family protein	34.02678539	-6.022760134	1.179169333	-5.107629554	3.26e-07	2.26e-05
GRMZM2G380656	Zm00001d021843	Zm00001eb324760	NA	NA	NA	28.02719134	2.009916469	0.570835185	3.52101013	0.000429906	0.009563087
GRMZM2G107562	Zm00001d021850	Zm00001eb324900	pco067235	NA	Cupredoxin superfamily protein	930.50672	-0.503757545	0.164215675	-3.067658106	0.002157433	0.033342915
GRMZM2G072280	Zm00001d021906	Zm00001eb325410	lhca2	light harvesting complex A2	Chlorophyll a-b binding protein	8.226741859	-5.461828629	1.795373797	-3.042167953	0.002348808	0.035556923
GRMZM2G058197	Zm00001d021932	Zm00001eb325590	IDP7913	NA	Protein indeterminate-domain 11	1354.235733	0.704495023	0.119635892	5.888659434	3.89e-09	4.34e-07
GRMZM2G064437	Zm00001d021938	Zm00001eb325650	NA	NA	Putative polyol transporter 1	133.8651371	-3.062334222	0.472656073	-6.478990527	9.23e-11	1.46e-08
GRMZM2G179777	Zm00001d021971	Zm00001eb326000	IDP7252	NA	Triacylglycerol lipase	105.5871762	-1.099377443	0.338256752	-3.250127126	0.001153534	0.02077416
NA	Zm00001d021995	NA	NA	NA	NA	724.9652083	0.589478549	0.193998785	3.038568256	0.002377052	0.035906631
GRMZM2G097456	Zm00001d021998	Zm00001eb326210	gras11	GRAS-transcription factor 11	Scarecrow-like protein 32	4.669390098	-15.33614001	3.044546342	-5.037249655	4.72e-07	3.08e-05
GRMZM2G053338	Zm00001d022017	Zm00001eb326420	aas8	auxin amido synthetase8	Probable indole-3-acetic acid-amido synthetase GH3.1	2783.500452	-1.706284991	0.220964908	-7.721972727	1.15e-14	4.04e-12
GRMZM2G138008	Zm00001d022075	Zm00001eb326950	cyp17	cytochrome P-450 17	cyp17;cytochrome P-450 17: A CYP78A ortholog of rice giant embryo1; regulated by bige1.	29.10751913	1.992296104	0.588142168	3.387439655	0.000705482	0.014127071
GRMZM2G147716	Zm00001d022088	Zm00001eb327040	mads67	MADS-transcription factor 67	Agamous-like MADS-box protein AGL8	1540.623606	0.439019801	0.121020976	3.627633946	0.00028603	0.006852558
GRMZM2G157505	Zm00001d022089	Zm00001eb327060	eal2	egg apparatus-like2	EGG APPARATUS-1 protein	29.16331707	-1.768463991	0.585527301	-3.02029297	0.002525303	0.037551437
GRMZM2G048806	Zm00001d022161	Zm00001eb327640	cl37738_1	NA	Putative paramyosin	316.2487834	-0.526760455	0.154508255	-3.409270624	0.000651368	0.013277806
GRMZM2G079629	Zm00001d022175	Zm00001eb327750	NA	NA	Cyclin-D2-1	493.8213603	-0.372619646	0.118770714	-3.137302402	0.001705102	0.027883011
GRMZM2G117707	Zm00001d022181	Zm00001eb327800	NA	NA	Phospho-2-dehydro-3-deoxyheptonate aldolase 1	5238.999903	-0.400101078	0.13253697	-3.018788488	0.002537876	0.037626546
GRMZM2G017266,GRMZM2G312954	Zm00001d022184	Zm00001eb327820,Zm00001eb327830	NA	NA	Putative pentatricopeptide repeat-containing protein	896.3077774	-0.538152577	0.16933459	-3.178042821	0.001482729	0.02516913
GRMZM2G014729	Zm00001d022193	Zm00001eb327910	ra3	ramosa3	Probable trehalose-phosphate phosphatase J	55.31321451	3.970330142	0.64380883	6.16693956	6.96e-10	8.76e-08
GRMZM2G090414,GRMZM2G144606	Zm00001d022218	Zm00001eb328160,Zm00001eb328170	NA	NA	40S ribosomal protein S9-2	4.960321277	-17.47784608	2.753337094	-6.347877313	2.18e-10	3.17e-08
GRMZM2G158835	Zm00001d022237	Zm00001eb328390	rnp1	RNA binding protein 1	rnp1;RNA binding protein 1: leaf cDNA csu17, similar to RNA binding proteins	344.2605654	-0.990978468	0.187136029	-5.295497992	1.19e-07	9.32e-06
GRMZM5G867185	Zm00001d022243	Zm00001eb328450	SCL25B	NA	Serine/arginine-rich SC35-like splicing factor SCL33	917.9931529	0.450909213	0.14331306	3.146323263	0.001653372	0.027187499
GRMZM2G039583	Zm00001d022250	Zm00001eb328520	NA	NA	SNARE associated Golgi protein family	59.63356331	-1.9843621	0.440697456	-4.502776392	6.71e-06	0.000316426
GRMZM2G180568	Zm00001d022256	Zm00001eb328570	tcptf38	TCP-transcription factor 38	Transcription factor TCP2	32.10124429	2.679469376	0.512340434	5.229861238	1.7e-07	1.27e-05
GRMZM2G025685	Zm00001d022295	Zm00001eb328900	hsftf27	HSF-transcription factor 27	Heat stress transcription factor B-4	652.6832734	0.522885416	0.167921259	3.11387265	0.001846492	0.029561369
GRMZM2G133400	Zm00001d022371	Zm00001eb329550	NA	NA	Uncharacterised protein family (UPF0114)	229.6688973	-1.353198062	0.266328669	-5.08093277	3.76e-07	2.53e-05
GRMZM2G036609	Zm00001d022388	Zm00001eb329710	fgs1	ferredoxin-dependent glutamate synthase1	Ferredoxin-dependent glutamate synthase%2C chloroplastic	2428.302624	-0.446233582	0.126878546	-3.517013666	0.000436431	0.009671841
GRMZM2G009265	Zm00001d022401	Zm00001eb329840	sina6	seven in absentia6	TRAF-like superfamily protein	1409.762626	0.330391601	0.090042943	3.669267031	0.000243247	0.006022844
GRMZM2G469380	Zm00001d022421	Zm00001eb330880	csu632b	NA	hydroxyproline-rich glycoprotein family protein	26089.6127	0.480359776	0.11157364	4.305315974	1.67e-05	0.000679813
GRMZM2G080270	Zm00001d022432	Zm00001eb330760	cl25718_1b	NA	Probable inactive receptor kinase	1142.171791	-0.71161607	0.128508239	-5.537513197	3.07e-08	2.76e-06
GRMZM5G881387	Zm00001d022439	Zm00001eb330700	GRMZM5G881387	NA	Vacuolar-sorting receptor 1	22.97260214	-2.441630125	0.695884063	-3.508673719	0.000450347	0.009924423
GRMZM2G158162	Zm00001d022440	Zm00001eb330690	abi32	ABI3-VP1-transcription factor 32	B3 domain-containing transcription repressor VAL2	1912.335418	-0.587631238	0.131234291	-4.477726308	7.54e-06	0.000345718
GRMZM2G025062	Zm00001d022461	Zm00001eb330490	ereb200	AP2-EREBP-transcription factor 200	ERF-like protein	149.1707336	1.444098411	0.461275384	3.130664374	0.001744114	0.028344544
GRMZM2G181607	Zm00001d022518	Zm00001eb330920	pco089198	NA	Thioredoxin-like 1-1 chloroplastic	692.8651455	0.863456151	0.244534675	3.531017228	0.000413965	0.009269518
AC155434.2_FG006	Zm00001d022525	Zm00001eb331000	dof47	C2C2-Dof-transcription factor 1	Dof-type zinc finger DNA-binding family protein	1021.493349	0.514591921	0.148639181	3.462020704	0.000536136	0.011421144
AC155434.2_FG005	Zm00001d022526	Zm00001eb331010	glk59	G2-like-transcription factor 59	Myb-related protein 2	17.89640968	2.200476417	0.564964879	3.894890636	9.82e-05	0.00296308
AC155434.2_FG001	Zm00001d022529	Zm00001eb331060,Zm00001eb331070	NA	NA	alpha/beta-Hydrolases superfamily protein	16.62110708	-1.83111909	0.627050453	-2.920210136	0.003497954	0.048426597
GRMZM5G893343	Zm00001d022531	Zm00001eb331090	NA	NA	Triphosphate tunel metalloenzyme 3	527.7756669	-0.422325316	0.125363356	-3.368809909	0.000754935	0.014875989
GRMZM2G430600	Zm00001d022546	Zm00001eb331200	cl4730_1	NA	INVOLVED IN: 10-formyltetrahydrofolate biosynthetic process folic acid and derivative biosynthetic process; EXPRESSED IN: 24 plant structures; EXPRESSED DURING: 15 growth stages; CONTAINS InterPro DOMAIN/s: Serine hydrolase (InterPro:IPR005645); BE /.../bidopsis thaliana protein match is: alpha/beta-Hydrolases superfamily protein (TAIR:AT5G65400.1); Has 30201 Blast hits to 17322 proteins in 780 s…	1246.510493	0.391657962	0.123215022	3.178654306	0.001479604	0.025134142
GRMZM2G077124	Zm00001d022550	Zm00001eb331250	bzip92	bZIP-transcription factor 92	ABSCISIC ACID-INSENSITIVE 5-like protein 2	1073.16877	0.63336294	0.124668332	5.080383504	3.77e-07	2.53e-05
GRMZM2G108166	Zm00001d022576	Zm00001eb331510	chr166	chromatin complex subunit A 166	SNF2 domain-containing protein CLASSY 1	123.3314798	-2.558563835	0.341445382	-7.493332666	6.71e-14	2.01e-11
GRMZM2G067921	Zm00001d022613	Zm00001eb331880	dlf1	delayed flowering1	Delayed flowering1	1981.524075	-1.43138834	0.189417345	-7.556796558	4.13e-14	1.32e-11
GRMZM2G071599	Zm00001d022626	Zm00001eb332010	si486077d11	NA	Os09g0538750 protein	1521.367223	-0.298348875	0.09629514	-3.098275507	0.001946504	0.03078731
GRMZM2G109674	Zm00001d023208	Zm00001eb404750	d53	dwarf ortholog53	Protein SMAX1-LIKE 7	812.2589948	0.530117265	0.130776902	4.053600105	5.04e-05	0.00167735
GRMZM2G066142	Zm00001d023216	Zm00001eb404800	NA	NA	HXXXD-type acyl-transferase family protein	67.79785154	5.18211695	0.665118962	7.791263287	6.63e-15	2.42e-12
NA	Zm00001d023223	NA	NA	NA	NA	157.3195732	-0.956935666	0.319312043	-2.996866815	0.002727699	0.039933775
GRMZM2G443939	Zm00001d023323	Zm00001eb405910	NA	NA	Truncated rp1-4 protein [source:UniProtKB/TrEMBL;Acc:Q84YF7_SORBI]	618.8801165	0.596245114	0.155068098	3.845053378	0.000120526	0.003479808
GRMZM2G005207	Zm00001d023332	Zm00001eb406000	wrky63	WRKY-transcription factor 63	Probable WRKY transcription factor 38	12.65409238	-3.198739465	1.009109575	-3.169863358	0.001525106	0.025667378
GRMZM2G101958	Zm00001d023343	Zm00001eb406100	plt1	phospholipid transfer protein homolog1	Non-specific lipid-transfer protein	116.9150305	-2.313449482	0.505362366	-4.577803251	4.7e-06	0.000234902
GRMZM2G044736	Zm00001d023349	Zm00001eb406180	NA	NA	Sec1/munc18-like (SM) proteins superfamily	200.4416238	0.720951355	0.187421508	3.846684209	0.000119727	0.0034737
GRMZM2G104310	Zm00001d023437	Zm00001eb406880	gdcp1	glycine decarboxylase1	gdcp1;glycine decarboxylase1: cDNA sequences, SSR umc1526	4910.422734	0.504940442	0.086551589	5.833982381	5.41e-09	5.69e-07
GRMZM2G148404	Zm00001d023453	Zm00001eb407030	umc2034	NA	NA	110.4670199	0.853235419	0.258312741	3.303110084	0.000956188	0.017873543
GRMZM2G163998	Zm00001d023468	Zm00001eb407150	NA	NA	NDR1/HIN1-like 1	120.3576365	1.179341713	0.313258482	3.76475588	0.000166712	0.004474539
GRMZM2G118214	Zm00001d023539	Zm00001eb407810	gata7	C2C2-GATA-transcription factor 7	GATA transcription factor 14	127.8081887	-0.866193805	0.238269079	-3.635359685	0.000277593	0.006693286
NA	Zm00001d023616	NA	NA	NA	NA	198.5617822	-2.45422891	0.555934983	-4.414597002	1.01e-05	0.000444784
GRMZM2G083347	Zm00001d023669	Zm00001eb408860	nactf67	NAC-transcription factor 67	Putative NAC domain transcription factor superfamily protein	832.3316192	-0.466536343	0.131721347	-3.54184309	0.000397342	0.008965213
GRMZM2G015886	Zm00001d023810	Zm00001eb410030	csld1	cellulose synthase-like D1	Putative cellulose synthase-like family protein	9747.855608	0.368332647	0.113072726	3.257484453	0.001124044	0.020508602
GRMZM2G011141	Zm00001d023815	Zm00001eb410060	NA	NA	Putative lipase class 3 family protein	162.0541189	1.249749293	0.194039614	6.440691512	1.19e-10	1.81e-08
GRMZM2G451231	Zm00001d023841	Zm00001eb410250	NA	NA	P-loop nucleoside triphosphate hydrolases superfamily protein with CH (Calponin Homology) domain	596.5716437	0.474971484	0.152110889	3.122534409	0.001793011	0.028889363
GRMZM2G084463	Zm00001d023922	Zm00001eb410890	cl30467_1	NA	Guanylate kinase 1	466.5582631	0.610701855	0.178700351	3.417463103	0.000632077	0.012971321
GRMZM2G073943	Zm00001d023950	Zm00001eb411100	umc2705	NA	Glucuronoxylan 4-O-methyltransferase 2	84.87979339	3.403520612	0.418577254	8.131164754	4.25e-16	1.97e-13
GRMZM2G014844	Zm00001d024000	Zm00001eb411430	glu3	beta-glucosidase3	glu3;beta-glucosidase3:	489.0078537	-4.848458956	1.061334921	-4.568264793	4.92e-06	0.000242262
GRMZM2G049915	Zm00001d024027	Zm00001eb411600	prcw1	proline rich cell wall protein1	prcw1;proline rich cell wall protein1:	19.73918334	-4.944247649	1.125774886	-4.391861739	1.12e-05	0.000490302
GRMZM2G035305	Zm00001d024030	Zm00001eb411630	IDP876a	NA	NA	577.0800229	0.464248997	0.134624411	3.448475593	0.00056376	0.011913028
GRMZM2G012176	Zm00001d024047	Zm00001eb411730	NA	NA	Leucine-rich repeat protein kinase family protein	14.10738276	-3.098597155	1.017954824	-3.043943682	0.002334988	0.035370364
GRMZM2G148078	Zm00001d024102	Zm00001eb412110	NA	NA	Myosin-binding protein 7	20.11799279	1.771861513	0.502958165	3.522880505	0.000426884	0.009504797
GRMZM2G315767	Zm00001d024317	Zm00001eb413860	gll1	glossy2-like1	Transferase	97.98653924	-1.322810587	0.363954952	-3.634544828	0.000278472	0.006705443
GRMZM2G020054	Zm00001d024324	Zm00001eb413930	ereb54	AP2-EREBP-transcription factor 54	Putative AP2/EREBP transcription factor superfamily protein	63.55893714	-2.949300038	0.895393638	-3.293858602	0.000988222	0.018385127
GRMZM2G431030	Zm00001d024403	Zm00001eb414530	NA	NA	OSJNBa0041A02.21 protein; protein	38.545673	-1.494191573	0.438844949	-3.404828003	0.000662057	0.013437776
GRMZM2G384439	Zm00001d024430	Zm00001eb414790	pza00933	NA	Putative leucine-rich repeat receptor-like protein kinase family protein	2414.281939	0.355604711	0.118820052	2.992800507	0.002764304	0.040398471
GRMZM2G133512	Zm00001d024470	Zm00001eb415030	NA	NA	DNA-directed RNA polymerase	1045.422131	-0.540673651	0.151016994	-3.580217263	0.000343309	0.007990036
GRMZM2G178014	Zm00001d024530	Zm00001eb415620	pco078122(732)	NA	alpha/beta-Hydrolases superfamily protein	2795.643855	0.755131147	0.122256496	6.176613713	6.55e-10	8.46e-08
GRMZM2G123308	Zm00001d024532	Zm00001eb415640	glk55	G2-like-transcription factor 55	KANADI-like transcription factor FEATHERED%3B Putative MYB DNA-binding domain superfamily protein	833.0861001	0.579138138	0.128640824	4.501977829	6.73e-06	0.00031649
GRMZM2G078906	Zm00001d024541	Zm00001eb415720	NA	NA	Putative FAD-binding Berberine family protein	31.72827445	1.644892371	0.47636806	3.452986274	0.000554417	0.011747087
GRMZM2G086496	Zm00001d024587	Zm00001eb416090	npf1	nitrate transporter/peptide transporter family1	Protein NRT1/ PTR FAMILY 6.3	247.0478331	-3.076442495	0.554055995	-5.552584075	2.81e-08	2.54e-06
GRMZM5G828229	Zm00001d024633	Zm00001eb416430	dar3	monodehydroascorbate reductase3	Monodehydroascorbate reductase 5 mitochondrial	2450.802932	-0.410045299	0.126335039	-3.245697342	0.001171633	0.021036022
GRMZM2G016254	Zm00001d024669	Zm00001eb416720	NA	NA	Alpha-humulene/(-)-(E)-beta-caryophyllene synthase	42.28955596	-2.709202549	0.700842902	-3.865634569	0.000110801	0.003242567
GRMZM2G393742	Zm00001d024677	Zm00001eb416780	chr156	chromatin complex subunit A 156	Protein CHROMATIN REMODELING 35	295.7490225	-0.74003749	0.181313437	-4.08153693	4.47e-05	0.001533182
GRMZM2G101875	Zm00001d024723	Zm00001eb417150	cer8	eceriferum8	Long chain acyl-CoA synthetase 1	1693.25982	0.292317257	0.08761284	3.336465959	0.000848508	0.016272364
GRMZM2G123029	Zm00001d024767	Zm00001eb417480	NA	NA	Aspartic proteinase A1	2217.109086	-0.443856168	0.136382839	-3.254486947	0.001135974	0.02061471
GRMZM2G166665	Zm00001d024854	Zm00001eb418150	NA	NA	Lipopolysaccharide-modifying protein	7.240838271	-4.023651583	1.27825928	-3.147758553	0.001645275	0.027073194
GRMZM2G176998	Zm00001d024885	Zm00001eb418440	pza01619	NA	Putative WD40-like beta propeller repeat family protein	207.1962642	-2.480247346	0.585834595	-4.233699012	2.3e-05	0.00088099
GRMZM2G110567	Zm00001d024886	Zm00001eb418460	pco091486(738)	NA	Zinc finger (C3HC4-type RING finger) family protein	54.76644814	-5.726898579	1.496055346	-3.827999142	0.000129189	0.003666835
GRMZM2G066044	Zm00001d024904	Zm00001eb418620	NA	NA	OSJNBb0004G23.12 protein; OSJNBb0085F13.7 protein	200.7817692	0.903811685	0.223041488	4.052213302	5.07e-05	0.001682593
NA	Zm00001d024913	NA	NA	NA	NA	71.80713525	-1.594327865	0.393614832	-4.050477104	5.11e-05	0.001690385
GRMZM2G103841	Zm00001d024937	Zm00001eb418950	NA	NA	OSJNBa0089E12.13 protein; protein	326.5925881	0.43711113	0.140569047	3.109583078	0.001873516	0.029840359
GRMZM2G128651	Zm00001d024939	Zm00001eb418970	NA	NA	Phosphoglycerate mutase-like protein	347.6485915	-0.54658779	0.173580811	-3.148895251	0.001638889	0.027005698
NA	Zm00001d024940	NA	NA	NA	NA	1420.58027	-0.339772913	0.109143115	-3.113095239	0.001851363	0.029579271
GRMZM5G858454	Zm00001d024952	Zm00001eb419110	aco2	aconitase2	aco2;aconitase2: electrophoretic mobility	659.7333694	-0.91245164	0.2029643	-4.495626282	6.94e-06	0.000324153
GRMZM2G330635	Zm00001d024963	Zm00001eb419190	gst22	glutathione transferase22	gst22;glutathione transferase22:	144.5104965	-1.605467347	0.334642958	-4.797553056	1.61e-06	9.23e-05
GRMZM2G034155	Zm00001d025002	Zm00001eb419430	NA	NA	Putative leucine-rich repeat receptor protein kinase family protein	662.0569879	-0.410485304	0.135870194	-3.02115787	0.0025181	0.037519219
GRMZM2G402987	Zm00001d025091	NA	NA	NA	NA	706.6683561	-0.727665496	0.159504926	-4.562025215	5.07e-06	0.000249058
GRMZM2G359298	Zm00001d025103	Zm00001eb420190	amo1	amine oxidase1	amo1;amine oxidase1: single copy rice cDNA rz69	700.8306193	1.479459051	0.223820998	6.610010066	3.84e-11	6.54e-09
GRMZM2G029641	Zm00001d025195	Zm00001eb420820	NA	NA	Serine carboxypeptidase-like 20	5.944634906	-14.74751323	1.954875928	-7.543963801	4.56e-14	1.44e-11
GRMZM2G090441	Zm00001d025199	Zm00001eb420850	chn19	chitinase19	Glycosyl hydrolase family protein with chitinase insertion domain	291.5569261	-0.858295985	0.220539977	-3.891793202	9.95e-05	0.002993537
GRMZM2G126194	Zm00001d025233	Zm00001eb421100	abi21	ABI3-VP1-transcription factor 21	B3 domain-containing protein	343.2506988	-0.516199998	0.170812899	-3.02202001	0.002510939	0.037442159
GRMZM2G159732	Zm00001d025237	Zm00001eb421140	NA	NA	Major facilitator superfamily protein	221.5435829	0.531294684	0.135307856	3.926561996	8.62e-05	0.00265998
GRMZM2G122437	Zm00001d025241	Zm00001eb421180	NA	NA	farnesylated protein 3	6917.619609	1.464163169	0.175018133	8.365779825	5.97e-17	3.34e-14
AC225363.3_FG004,GRMZM2G079913	Zm00001d025255	Zm00001eb421270	NA	NA	Putative DUF26-domain protein kinase	12.80626538	3.070115194	0.762760761	4.025004108	5.7e-05	0.001840457
GRMZM2G451716	Zm00001d025278	Zm00001eb421400	AY109876	NA	Protein MEI2-like 1	5297.500423	1.032694948	0.155466716	6.642546853	3.08e-11	5.44e-09
NA	Zm00001d025314	NA	NA	NA	NA	33.7159629	-2.112678845	0.431012976	-4.901659488	9.5e-07	5.79e-05
NA	Zm00001d025319	NA	NA	NA	NA	989.1313156	-0.552748857	0.156417126	-3.533812892	0.000409611	0.009180721
AC217051.3_FG005	Zm00001d025345	Zm00001eb421890	NA	NA	Protein LITTLE ZIPPER 3	29.52150128	-2.147308315	0.640126892	-3.354504148	0.000795074	0.015486253
GRMZM2G049681	Zm00001d025369	Zm00001eb422090	asg42	NA	Protein SMAX1-LIKE 3	313.5024122	1.245389767	0.271202985	4.592094608	4.39e-06	0.000221716
GRMZM2G135608	Zm00001d025565	Zm00001eb423790,Zm00001eb423800	NA	NA	Luminal-binding protein 2	49.23602352	2.882666117	0.567827952	5.076654127	3.84e-07	2.57e-05
GRMZM2G069830	Zm00001d025568	Zm00001eb423850,Zm00001eb423860	NA	NA	Myosin heavy chain-related protein	390.8823898	-0.753690342	0.175996665	-4.282412639	1.85e-05	0.000732264
GRMZM2G125424	Zm00001d025590	Zm00001eb424060	NA	NA	ABC transporter B family member 19	27558.49202	-0.633288568	0.122184012	-5.183072315	2.18e-07	1.59e-05
NA	Zm00001d025633	NA	NA	NA	NA	4718.140213	0.295551172	0.091816048	3.218948945	0.001286614	0.022569193
GRMZM2G031963	Zm00001d025669	Zm00001eb424710	wrky59	WRKY-transcription factor 59	Putative WRKY DNA-binding domain superfamily protein	303.9135789	0.792885067	0.181030965	4.379831183	1.19e-05	0.000516262
GRMZM5G802115	Zm00001d025735	Zm00001eb425410,Zm00001eb425420	NA	NA	Serine/threonine-protein kinase OXI1	253.170652	-0.603278784	0.14920783	-4.043211308	5.27e-05	0.001731546
GRMZM2G005939	Zm00001d025752	Zm00001eb425590	pco093521b	NA	Transcription factor bHLH68	438.5721661	-0.545732505	0.161168059	-3.386108324	0.000708914	0.014146752
GRMZM2G125635	Zm00001d025773	Zm00001eb425830	sam1	S-adenosylmethionine decarboxylase1	sam1;S-adenosylmethionine decarboxylase1: single copy leaf cDNA csu217; aka csu6b	3651.168228	0.575034006	0.191440452	3.003722558	0.002666984	0.039218598
GRMZM2G062390	Zm00001d025774	Zm00001eb425840	NA	NA	Peroxidase superfamily protein	917.6057465	-0.488564648	0.161590829	-3.023467677	0.002498957	0.037375296
NA	Zm00001d025815	NA	NA	NA	NA	13.65394091	-2.406004378	0.575404992	-4.181410329	2.9e-05	0.00107205
GRMZM2G175140	Zm00001d025831	Zm00001eb426350	amt1	ammonium transporter1	amt1;ammonium transporter1:	26.07561517	3.050694399	0.772552176	3.948852253	7.85e-05	0.002456144
NA	Zm00001d025851	NA	NA	NA	NA	20.38518288	-14.24222499	2.975340891	-4.786754026	1.7e-06	9.63e-05
GRMZM2G061499	Zm00001d025863	Zm00001eb426660	NA	NA	Protein LIGHT-DEPENDENT SHORT HYPOCOTYLS 3	15.1221609	-2.129811092	0.710874929	-2.996041926	0.002735088	0.039996226
GRMZM2G306643	Zm00001d025872	Zm00001eb426750	NA	NA	senescence regulator	9.877170257	2.920504505	1.00415962	2.908406638	0.003632756	0.049971004
GRMZM2G122340	Zm00001d025885	Zm00001eb426880	ckx11	cytokinin oxidase11	ckx11;cytokinin oxidase11:	18.43201885	-2.351507719	0.799000626	-2.943061171	0.003249842	0.045796045
GRMZM2G046782	Zm00001d025900	Zm00001eb427040	NA	NA	Putative GEM-like protein 8	35.35016756	2.932886591	0.773320809	3.792587186	0.000149086	0.004089657
GRMZM2G046952	Zm00001d025901	NA	NA	NA	FIP1	22.52009407	4.364196672	0.832144211	5.244519657	1.57e-07	1.19e-05
GRMZM2G468855	Zm00001d025924	Zm00001eb427320	Zm00001d025924	NA	(+)-neomenthol dehydrogenase	315.294425	-0.581179812	0.16778628	-3.463810109	0.000532582	0.011355673
GRMZM2G005353	Zm00001d025944	Zm00001eb427470	yab14	yabby14	Yabby14 isoform 1%3B Yabby14 isoform 2	123.3003508	-4.231629885	0.578990608	-7.308633033	2.7e-13	7.09e-11
GRMZM2G155502	Zm00001d025958	Zm00001eb427610	aldh27	aldehyde dehydrogenase27	Aldehyde dehydrogenase	1541.234582	-0.454937087	0.117087368	-3.885449767	0.000102141	0.003045671
GRMZM2G126742	Zm00001d025983	Zm00001eb427800	NA	NA	Cationic amino acid transporter 6 chloroplastic	1374.916914	-1.069552976	0.163501676	-6.541541378	6.09e-11	9.79e-09
GRMZM2G427097	Zm00001d025984	Zm00001eb427810	gdh2	glutamic dehydrogenase2	gdh2;glutamic dehydrogenase2: electrophoretic mobility; intralocus hybrid bands occur	1543.405502	0.417762533	0.122644181	3.406297213	0.000658504	0.013377145
GRMZM2G322582	Zm00001d026004	Zm00001eb427960	NA	NA	Putative WAK-related receptor-like protein kinase family protein	118.2075548	-1.721384185	0.364158607	-4.727017705	2.28e-06	0.000124424
AC233979.1_FG008	Zm00001d026029	Zm00001eb428210	flz37	FCS-like zinc finger37	OSJNBa0013K16.16 protein; protein	84.62510005	3.530843098	0.484443801	7.288447261	3.14e-13	8.15e-11
GRMZM2G169645	Zm00001d026039	Zm00001eb428330	Zm00001d026039	NA	Protein binding protein%3B Putative RING zinc finger domain superfamily protein	218.4582134	0.869570538	0.221781852	3.920837208	8.82e-05	0.002709827
GRMZM2G086474	Zm00001d026046	Zm00001eb428400	bhlh134	bHLH-transcription factor 134	Putative HLH DNA-binding domain superfamily protein	1881.165055	0.875014845	0.132695064	6.594177809	4.28e-11	7.17e-09
AC235534.1_FG007	Zm00001d026088	Zm00001eb428740	ocl2	outer cell layer2	Outer cell layer2	718.9162102	0.7114476	0.131258319	5.420209589	5.95e-08	5.03e-06
GRMZM2G017414	Zm00001d026097	Zm00001eb428840,Zm00001eb428850	NA	NA	Transcription factor bHLH157	273.7956955	-1.209994719	0.398972443	-3.032777676	0.002423141	0.036425671
GRMZM2G429000	Zm00001d026160	Zm00001eb429480	gar2	gibberellin responsive2	Cortical cell-delineating protein%3B ZmGR1b protein	165.1448907	2.843966173	0.533827746	5.327497855	9.96e-08	7.93e-06
GRMZM2G128078	Zm00001d026194	Zm00001eb429920	NA	NA	SNARE associated Golgi protein family	135.8831109	1.355037986	0.263812492	5.136367779	2.8e-07	1.96e-05
AC208110.2_FG006	Zm00001d026222	Zm00001eb430160	NA	NA	NA	2907.515583	0.451659034	0.120425783	3.750517722	0.00017647	0.004678033
GRMZM2G098813	Zm00001d026231	Zm00001eb430240	zfl1	zea floricaula/leafy1	Zea floricaula/leafy1	2006.564099	0.841421354	0.12605068	6.6752623	2.47e-11	4.52e-09
NA	Zm00001d026237	NA	NA	NA	NA	126.1352073	1.095624316	0.235350675	4.655284355	3.24e-06	0.000170385
GRMZM2G327234	Zm00001d026289	Zm00001eb430810	NA	NA	Potassium transporter 10	367.5476147	1.291100593	0.236599474	5.456903899	4.85e-08	4.15e-06
GRMZM2G033724	Zm00001d026296	Zm00001eb430880	NA	NA	Trypsin family protein	2070.298494	-0.415683822	0.130735946	-3.179567929	0.001474948	0.025091093
GRMZM2G029242	Zm00001d026322	Zm00001eb431130	cdo244a(crp)	NA	Protein kinase superfamily protein	77.74125911	0.889350249	0.283952216	3.132041942	0.001735951	0.028250717
GRMZM2G030009	Zm00001d026329	Zm00001eb431160,Zm00001eb431170	NA	NA	OSJNBa0058K23.15 protein; protein	134.206218	-1.363999009	0.25502667	-5.348456343	8.87e-08	7.16e-06
GRMZM2G021885	Zm00001d026344	Zm00001eb431290	cl12076_1b	NA	myosin heavy chain-related	3732.096018	0.364102335	0.113887283	3.197041198	0.001388451	0.023912098
GRMZM2G431504	Zm00001d026371	Zm00001eb431520	Zm00001d026371	NA	Anthocyanidin reductase	119.2602397	-1.675447721	0.474115965	-3.533835272	0.000409576	0.009180721
GRMZM2G044100	Zm00001d026434	Zm00001eb431980	si945024a02	NA	OSJNBa0033G05.10 protein; protein	228.6289395	0.941700294	0.28851018	3.26401063	0.00109847	0.020119622
GRMZM2G073465	Zm00001d026458	Zm00001eb432170	ccp3	cysteine protease3	Cysteine protease 1	2496.213466	0.440964407	0.136775506	3.224001283	0.001264128	0.022307148
GRMZM2G058588	Zm00001d026491	Zm00001eb432520	sbp28	SBP-transcription factor 28	Squamosa promoter-binding protein-like (SBP domain) transcription factor family protein	32.73154944	7.307132037	1.161168032	6.29291527	3.12e-10	4.26e-08
GRMZM2G442000	Zm00001d026530	Zm00001eb432920	saur79	small auxin up RNA79	SAUR-like auxin-responsive protein family	399.4936608	-0.859818274	0.191379066	-4.492749863	7.03e-06	0.000327271
GRMZM2G086949	Zm00001d026540	Zm00001eb433020	arftf29	ARF-transcription factor 29	Auxin response factor 5	1921.99887	-1.006593789	0.110935018	-9.073724504	1.15e-19	1.13e-16
GRMZM2G392101	Zm00001d026594	Zm00001eb433500	crr2	cytokinin response regulator2	Cytokinin response regulator2	187.8853878	0.693759874	0.227074097	3.055213612	0.002249003	0.034331775
GRMZM2G092338	Zm00001d026595	Zm00001eb433510	pco115175	NA	Early nodulin-like protein 1	75.997346	1.48361511	0.323873038	4.580854032	4.63e-06	0.000232484
GRMZM2G074107	Zm00001d026652	Zm00001eb434070	NA	NA	DNA binding protein	44.46945033	1.345978101	0.458198871	2.937541288	0.003308261	0.046447346
GRMZM2G110908	Zm00001d026690	Zm00001eb434400	snrkII5	SnRK2 serine threonine kinase5	Serine/threonine-protein kinase SRK2A	358.3110397	1.773416758	0.237711767	7.46036588	8.63e-14	2.43e-11
GRMZM2G137366	Zm00001d027329	Zm00001eb000820	met7	DNA methyl transferase7	DNA (cytosine-5)-methyltransferase DRM2	649.9265487	0.339887409	0.115044034	2.95441143	0.003132661	0.044516161
GRMZM2G144197	Zm00001d027341	Zm00001eb000930,Zm00001eb000940	NA	NA	AAA-ATPase	81.19184993	2.096939541	0.440190123	4.76371329	1.9e-06	0.000105996
GRMZM2G426802	Zm00001d027351	Zm00001eb001040	GRMZM2G426802	NA	Signal transducer	553.9287537	0.344391372	0.095719518	3.597922131	0.00032077	0.007547182
GRMZM2G087207	Zm00001d027383	Zm00001eb001340	Zm00001d027383	NA	Hydroxymethylglutaryl-CoA synthase	1462.568471	-0.622561072	0.173794426	-3.582169372	0.000340753	0.007954037
GRMZM2G013986	Zm00001d027387	Zm00001eb001390	pco096605(61)	NA	Subtilisin-like protease SBT1.9	2977.38741	0.656628389	0.143664484	4.570568675	4.86e-06	0.000240114
GRMZM2G104468	Zm00001d027403	Zm00001eb001510	NA	NA	Remorin family protein	672.861775	0.362360807	0.11584878	3.127877636	0.001760735	0.028555783
GRMZM2G082227	Zm00001d027409	Zm00001eb001550	abi8	ABI3-VP1-transcription factor 8	B3 domain-containing transcription factor NGA2	10.04689451	-4.668442675	1.090440439	-4.281244996	1.86e-05	0.000734887
GRMZM2G341934	Zm00001d027411	Zm00001eb001560	NA	NA	Peroxidase 64	31.21217484	-2.347834759	0.642892975	-3.651983845	0.000260222	0.006376389
GRMZM2G176840	Zm00001d027422	Zm00001eb001650	Zm00001d027422	NA	PsbP-like protein 1 chloroplastic	90.24857501	-0.731110676	0.248160669	-2.946118245	0.003217894	0.04550856
GRMZM2G026223	Zm00001d027425	Zm00001eb001670	zag6	agamous-like6	zag6;agamous-like6: Encodes a MADS-box transcription factor homologous to SUPPRESSOR OF OVEREXPRESSION OF CONSTANS 1 that affects flowering time in Arabidopsis.	1035.924074	0.566030212	0.095732946	5.91259579	3.37e-09	3.81e-07
GRMZM2G032219	Zm00001d027486	Zm00001eb002250	mlo1	barley mlo defense gene homolog1	mlo1;barley mlo defense gene homolog1: one of 9 seven-transmembrane homologues to barley powdery mildew defense response gene	41.6423122	1.66902255	0.488543855	3.416320831	0.000634734	0.012981265
GRMZM5G845611	Zm00001d027488	Zm00001eb002270	gpb1	glyceraldehyde phosphate dehydrogenase B1	gpb1;glyceraldehyde phosphate dehydrogenase B1: leaf cDNA csu152 similar to Arabidopsis GapB	18.81866025	-3.962945919	1.13370827	-3.495560562	0.000473067	0.010319723
GRMZM5G887276	Zm00001d027492	Zm00001eb002310	glk48	G2-like-transcription factor 48	Putative Myb family transcription factor	224.1683529	-1.076382034	0.248986316	-4.323056991	1.54e-05	0.000638367
GRMZM2G109509	Zm00001d027510	Zm00001eb002490	nlp7	NLP-transcription factor 7	Protein NLP2	446.5020348	0.674156763	0.15248973	4.420997801	9.82e-06	0.00043342
GRMZM2G099598	Zm00001d027523	Zm00001eb002610	NA	NA	Probable serine/threonine-protein kinase	1530.557688	0.476752903	0.15997923	2.980092501	0.002881614	0.041665303
GRMZM2G110345	Zm00001d027532	Zm00001eb002680	NA	NA	NA	704.8370847	0.670589515	0.162036397	4.138511633	3.5e-05	0.00125226
GRMZM2G465806	Zm00001d027535	Zm00001eb002720,Zm00001eb002730	NA	NA	Probable acyl-activating enzyme 1 peroxisomal	94.50169776	1.294603167	0.306752076	4.220356665	2.44e-05	0.000927273
GRMZM2G096247	Zm00001d027541	Zm00001eb002800	gst50	glutathione S-transferase50	csu454(gst);¬†:	7.57170716	-5.746496927	1.701657068	-3.377000593	0.000732809	0.014549118
GRMZM2G173372	Zm00001d027546	Zm00001eb002830	bhlh35	bHLH-transcription factor 35	Transcription factor bHLH93	164.1157528	1.830213571	0.329295281	5.557970851	2.73e-08	2.48e-06
GRMZM2G157510	Zm00001d027585	Zm00001eb003110	cki3	cyclin-dependent kinase inhibitor3	cki3;cyclin-dependent kinase inhibitor3:	354.1457973	-0.47203512	0.15108195	-3.124364756	0.001781894	0.028770391
GRMZM2G472167	Zm00001d027593	Zm00001eb003170	prc3	proteasome component3	prc3;proteasome component3: cDNA sequence; SSR umc1727	24.47798159	-3.61053587	0.80010934	-4.512553083	6.41e-06	0.000304743
GRMZM2G171324	Zm00001d027596	Zm00001eb003190	si687077f10a	NA	DUF3527 domain protein	233.6067107	0.89579304	0.167261881	5.355631737	8.53e-08	6.93e-06
GRMZM2G107532	Zm00001d027630	Zm00001eb003540	umc1484	NA	Phosphatidylinositol N-acetyglucosaminlytransferase subunit P-related	2699.145259	0.227186832	0.073679725	3.083437566	0.00204624	0.031979776
NA	Zm00001d027652	NA	NA	NA	NA	12150.75966	1.188056278	0.187866904	6.323925358	2.55e-10	3.57e-08
GRMZM2G139834	Zm00001d027682	Zm00001eb003960	si687004d10	NA	WAT1-related protein	29.26572415	-3.345987152	0.799063679	-4.187384859	2.82e-05	0.00104915
AC209858.4_FG004	Zm00001d027703	Zm00001eb004140	hagtf1	GNAT-transcription factor 1	L-ornithine N5-acetyltransferase NATA1	389.2911055	-0.424297718	0.138329805	-3.067290652	0.002160087	0.033362129
GRMZM2G165998	Zm00001d027756	Zm00001eb004660	gpm556	NA	12-dihydroxy-3-keto-5-methylthiopentene dioxygenase 3	2676.952394	0.635690832	0.163403971	3.890302218	0.000100119	0.003007501
GRMZM2G165972	Zm00001d027757	Zm00001eb004670	hsftf13	HSF-transcription factor 13	Heat stress transcription factor A-6b	122.5394023	1.897305026	0.284936056	6.658704598	2.76e-11	4.99e-09
GRMZM2G480386	Zm00001d027759	Zm00001eb004710	yuc7	yucca7	yuc7;yucca7:	33.27106301	-2.086013659	0.565783668	-3.686945693	0.000226962	0.00567359
GRMZM2G417455	Zm00001d027803	Zm00001eb005030	TIDP3300	NA	Beta-galactosidase	10678.2846	0.54421224	0.093070356	5.847320945	5e-09	5.32e-07
GRMZM2G123986	Zm00001d027809	Zm00001eb005100	NA	NA	Pollenless3	133.290794	1.250387157	0.382391123	3.269916802	0.001075791	0.019798811
GRMZM2G115131	Zm00001d027816	Zm00001eb005190	NA	NA	NA	146.9366526	-1.133828132	0.276379387	-4.102433772	4.09e-05	0.001427935
GRMZM2G000686	Zm00001d027874	Zm00001eb005690	nfya1	nuclear transcription factor y subunit a1	nfya1;nuclear transcription factor y subunit a1:	1564.48326	0.593555398	0.162593606	3.65054576	0.000261684	0.00640158
GRMZM2G399072	Zm00001d027878	Zm00001eb005740	ereb130	AP2-EREBP-transcription factor 130	AP2-EREBP-type transcription factor	966.6106191	-2.724462576	0.238082852	-11.44333812	2.54e-30	3e-26
GRMZM2G012102	Zm00001d027879	Zm00001eb005760	IDP3783	NA	Os03g0176600 protein	92.54109737	-0.71951241	0.234754543	-3.064956276	0.002177018	0.033514175
GRMZM2G059102	Zm00001d027957	Zm00001eb006480	mads68	MADS-transcription factor 68	mads68;MADS-transcription factor 68: Ortholog of rice MADS47; regulates zein gene transcription by interacting with o2 (Qiao et al., 2016)	198.6086759	-4.860018892	0.767734243	-6.330340137	2.45e-10	3.48e-08
GRMZM2G024099	Zm00001d027965	Zm00001eb006530	aed3	aspartyl protease3	Aspartyl protease AED3	10262.81915	-0.435911112	0.116126707	-3.753754168	0.000174206	0.004644046
GRMZM2G132367	Zm00001d027991	Zm00001eb006700	hb5	Homeobox-transcription factor 5	HB-type transcription factor	263.7792504	0.917320977	0.287499142	3.190691178	0.001419329	0.024372879
GRMZM2G154007	Zm00001d027996	Zm00001eb006770	pco147721a	NA	Alcohol dehydrogenase-like 2	43.70208365	-3.149251578	1.036850201	-3.037325521	0.002386875	0.035971992
AC166636.1_FG007	Zm00001d028011	Zm00001eb006930	NA	NA	WW domain containing protein expressed	388.1700173	0.455975534	0.150370868	3.032339574	0.00242666	0.036455409
GRMZM2G007130	Zm00001d028092	Zm00001eb007640	cyc16	cyclin16	Cyclin-D5-1	117.9751952	1.281459537	0.271179371	4.725505231	2.3e-06	0.000124491
GRMZM2G140674	Zm00001d028118	Zm00001eb007870	NA	NA	Expressed protein; protein	93.83879932	-1.614403808	0.459150695	-3.51606526	0.000437993	0.009697369
GRMZM2G301885	Zm00001d028151	Zm00001eb008080	NA	NA	Putative polyol transporter 1	213.5519486	-1.517651812	0.304576748	-4.982822298	6.27e-07	3.93e-05
GRMZM2G103873	Zm00001d028161	Zm00001eb008150	NA	NA	NA	108.2014863	2.913200994	0.415042974	7.019034593	2.23e-12	4.94e-10
GRMZM2G088309	Zm00001d028216	Zm00001eb008680	ifa1	indeterminate floral apex1	ifa1;indeterminate floral apex1: mutants have perturbed floral and inflorescence meristems as well as droopy leaves with increased angle	115.5318706	-2.724918676	0.378755992	-7.19439094	6.27e-13	1.53e-10
GRMZM2G111324	Zm00001d028243	Zm00001eb008930	GRMZM2G111324	NA	Glucan endo-13-beta-glucosidase 3	6622.672666	0.30793935	0.095706517	3.21753796	0.001292959	0.022646898
GRMZM2G036257	Zm00001d028278	Zm00001eb009300	NA	NA	cytochrome P450 family 94 subfamily D polypeptide 2	14.49157328	2.031840329	0.693397858	2.930266232	0.003386717	0.047246202
GRMZM2G002178	Zm00001d028282	Zm00001eb009340	aos2	allene oxide synthesis2	Cytochrome P450 CYP74A19	1361.949703	-0.583831204	0.190561863	-3.063735814	0.002185919	0.033607431
GRMZM2G469304	Zm00001d028284	Zm00001eb009360	NA	NA	Ternary complex factor MIP1	1390.071457	-0.570947757	0.088672271	-6.438853422	1.2e-10	1.82e-08
GRMZM2G161780	Zm00001d028293	Zm00001eb009430	NA	NA	Heptahelical transmembrane protein 5	615.3869942	0.532981281	0.120366715	4.427978949	9.51e-06	0.000421201
GRMZM2G135877	Zm00001d028311	Zm00001eb009600	drg5	dark response gene5	Antiporter/ drug transporter/ transporter	661.6971764	1.967733023	0.289573297	6.795284804	1.08e-11	2.17e-09
GRMZM2G060952	Zm00001d028360	Zm00001eb010040	dmas1	deoxymugineic acid synthase 1	NAD(P)-linked oxidoreductase superfamily protein	1038.908558	-0.350712002	0.114449084	-3.064349589	0.002181438	0.033560372
GRMZM2G465595	Zm00001d028361	Zm00001eb010050	cchh25	Cys2His2 Zinc Finger25	Protein SHOOT GRAVITROPISM 5	179.8790156	1.919824927	0.310744039	6.178155286	6.49e-10	8.43e-08
GRMZM2G152477	Zm00001d028368	Zm00001eb010140	pap20	purple acid phosphatase20	Purple acid phosphatase 1	467.1677758	0.545939877	0.135557179	4.027377089	5.64e-05	0.001826979
GRMZM2G147942	Zm00001d028391	Zm00001eb010360	NA	NA	Subtilisin-like protease SBT1.6	1966.772752	0.568329652	0.139517117	4.073547841	4.63e-05	0.001575345
GRMZM2G149624	Zm00001d028405	Zm00001eb010490	NA	NA	Proline-rich protein 2	9.884862237	-5.903089806	1.791269699	-3.295477956	0.000982544	0.018308304
GRMZM2G179907	Zm00001d028423	Zm00001eb010660	NA	NA	IRK-interacting protein	415.422859	-0.417705205	0.134065803	-3.11567301	0.001835257	0.029401407
GRMZM2G136513	Zm00001d028484	Zm00001eb010990	Zm00001d028484	NA	Disease resistance protein RPS5	1134.736087	-0.394869371	0.135021959	-2.924482608	0.003450294	0.04793516
GRMZM5G883632	Zm00001d028510	Zm00001eb011430,Zm00001eb011440	NA	NA	Protein FAF-like chloroplastic	7543.972228	1.871050348	0.208554471	8.971518765	2.92e-19	2.66e-16
GRMZM2G118208	Zm00001d028528	Zm00001eb011580	NA	NA	Mitochondrial phosphate carrier protein 3 mitochondrial	610.2880065	-0.674737623	0.141508461	-4.768178664	1.86e-06	0.000104165
AC208204.3_FG006	Zm00001d028555	Zm00001eb011880	hsp10	heat shock protein10	17.4 kDa class I heat shock protein 3	748.6380553	0.866109	0.239196506	3.620909916	0.000293569	0.006987021
GRMZM2G046382	Zm00001d028557	Zm00001eb011900	hsp9	heat shock protein9	17.4 kDa class I heat shock protein	440.4284993	0.954915605	0.302030088	3.161657206	0.001568741	0.026069554
GRMZM2G160506	Zm00001d028572	Zm00001eb012020	umc1397	NA	Mannose-1-phosphate guanylyltransferase 1	183.2805008	-1.804877668	0.440613008	-4.096287748	4.2e-05	0.00146204
GRMZM2G100086	Zm00001d028585	Zm00001eb012130	sig1	sigma70-like-transcription factor 1	sig2B;sigma-like factor2B:	6.115932207	-13.50281498	2.040602299	-6.617073294	3.66e-11	6.28e-09
GRMZM2G049159	Zm00001d028603	Zm00001eb012280	gras67	GRAS-transcription factor 67	NA	817.4181401	0.542071137	0.125390212	4.323073771	1.54e-05	0.000638367
GRMZM2G113002	Zm00001d028616	Zm00001eb012360	NA	NA	Putative E3 ubiquitin-protein ligase XBAT31	727.8912632	-0.40209178	0.12360898	-3.252933402	0.001142203	0.020664517
GRMZM2G043857	Zm00001d028649	Zm00001eb012560	NA	NA	Embryogenesis transmembrane protein-like; protein	208.8862792	0.981933361	0.285919639	3.434298409	0.00059409	0.012464815
GRMZM2G026910	Zm00001d028675	NA	pco120805	NA	Plant-specific domain TIGR01589 family protein	9.755527784	-2.639776743	0.763283442	-3.458448848	0.000543295	0.011532104
GRMZM2G137839	Zm00001d028709	Zm00001eb013080	apx3	ascorbate peroxidase homolog3	apx3;ascorbate peroxidase homolog3:	11471.5475	-0.464398527	0.132002619	-3.518100862	0.000434647	0.009641338
GRMZM2G087186	Zm00001d028759	Zm00001eb013520	pdc3	pyruvate decarboxylase3	Pyruvate decarboxylase isozyme 3	5833.208122	0.403337828	0.100611662	4.008857639	6.1e-05	0.001957555
GRMZM2G006370	Zm00001d028774	Zm00001eb013650	si687046g05a	NA	Protein kinase superfamily protein	428.5241895	-0.629456942	0.128698982	-4.890924006	1e-06	6.09e-05
GRMZM2G010545,GRMZM2G313934	Zm00001d028809	Zm00001eb013920,Zm00001eb013930	NA	NA	PLAC8 family protein	54.87530361	1.58237515	0.505052325	3.133091506	0.001729755	0.028200341
GRMZM2G016734	Zm00001d028820	Zm00001eb014050	NA	NA	Chaperone DnaJ-domain superfamily protein	446.4590998	-0.940784948	0.30129696	-3.122450851	0.00179352	0.028889363
GRMZM2G013957	Zm00001d028867	Zm00001eb014490	AY110240	NA	cAMP-regulated phosphoprotein 19-related protein	382.806554	3.449171798	0.352342144	9.789268353	1.25e-22	2.28e-19
GRMZM2G070849	Zm00001d028930	Zm00001eb015120	myb75	MYB-transcription factor 75	myb domain protein 112	14.35376895	6.365257932	1.262827705	5.04048011	4.64e-07	3.04e-05
GRMZM2G160466	Zm00001d028947	Zm00001eb015190	NA	NA	NA	380.4262895	-0.659675488	0.210991306	-3.126552945	0.001768687	0.028625847
GRMZM2G152891	Zm00001d028948	Zm00001eb015200	cal3	calmodulin3	Calmodulin-7	1371.362867	0.649669209	0.157437374	4.126524672	3.68e-05	0.001309549
GRMZM2G407825	Zm00001d028987	Zm00001eb015510	cl39631_1	NA	Phospholipid-transporting ATPase 1	244.8982712	1.11588894	0.180867364	6.169653378	6.84e-10	8.65e-08
GRMZM2G107481	Zm00001d028988	Zm00001eb015530	NA	NA	Phospholipid-transporting ATPase 1	17.89466615	3.689176673	0.840855749	4.387407328	1.15e-05	0.000499527
GRMZM2G056424	Zm00001d029049	Zm00001eb015950	C0P7G8	NA	Photosystem II repair protein PSB27-H1 chloroplastic	7.442488603	-4.439043599	1.48772893	-2.983771782	0.00284719	0.041278152
GRMZM2G075502	Zm00001d029126	Zm00001eb016620	IDP8320	NA	Heavy metal transport/detoxification superfamily protein	1086.493953	0.695798683	0.190875137	3.645308097	0.000267072	0.006490417
GRMZM2G090733	Zm00001d029190	Zm00001eb017070	NA	NA	Very-long-chain 3-oxoacyl-CoA reductase-like protein	509.1623333	-0.447672769	0.146025139	-3.065723969	0.002171437	0.033471835
GRMZM2G168665	Zm00001d029242	Zm00001eb017630	mterf1	mTERF-domain protein1	Mitochondrial transcription termination factor family protein	12.2618042	-4.994167478	1.532081826	-3.259726336	0.001115198	0.020362905
AC216247.3_FG001	Zm00001d029270	Zm00001eb017880	hsftf19	HSF-transcription factor 19	Heat stress transcription factor B-4	127.3070375	-1.219059361	0.300040582	-4.062981597	4.84e-05	0.001625029
GRMZM2G311036	Zm00001d029359	Zm00001eb018660	bx10	benzoxazinone synthesis10	bx10;benzoxazinone synthesis10:	26.06997067	5.055595299	1.057120141	4.782422643	1.73e-06	9.81e-05
NA	Zm00001d029360	NA	NA	NA	NA	4.90485721	-12.41258102	2.862302686	-4.336571769	1.45e-05	0.000604611
GRMZM2G412430	Zm00001d029402	Zm00001eb019090	umc2227	NA	conserved peptide upstream open reading frame 37	594.9971364	0.552545139	0.153449079	3.600837119	0.000317194	0.007485404
GRMZM2G074946	Zm00001d029525	Zm00001eb020090	IDP1953	NA	Probable 6-phosphogluconolactonase 1	898.5823628	0.310377603	0.104219054	2.978127245	0.002900156	0.041891923
GRMZM2G068701	Zm00001d029577	Zm00001eb020510	aas1	auxin amido synthetase1	NA	176.5369187	0.92459454	0.29482463	3.1360831	0.001712207	0.027979849
GRMZM2G044902	Zm00001d029601	Zm00001eb020740	lbd6	LBD-transcription factor 6	LOB domain-containing protein 38	268.8020402	-0.862793963	0.240899342	-3.581553844	0.000341557	0.007964941
GRMZM2G148925	Zm00001d029628	Zm00001eb021040	psei7	cystatin7	psei7;cystatin7:	492.1658389	0.54325089	0.161340142	3.367115483	0.000759589	0.014934629
GRMZM2G162690	Zm00001d029654	Zm00001eb021270	tre1	trehalase1	tre1;trehalase1:	298.0223981	0.81597205	0.194455422	4.19619078	2.71e-05	0.001021945
GRMZM2G131853	Zm00001d029664	Zm00001eb021340	gsk8	glycogen synthase kinase8	Shaggy-related protein kinase theta	1628.81725	0.371731807	0.126170487	2.946265943	0.003216357	0.04550856
GRMZM2G044383	Zm00001d029708	Zm00001eb021720	gst30	glutathione transferase30	gst30;glutathione transferase30:	40.47639513	-1.578447843	0.425443563	-3.71012275	0.000207159	0.005307125
GRMZM2G030636	Zm00001d029715	Zm00001eb021780	NA	NA	alpha/beta-Hydrolases superfamily protein	308.2983885	-0.505768129	0.146132921	-3.461014299	0.000538144	0.011452296
GRMZM2G125266	Zm00001d029723	Zm00001eb021880	NA	NA	Mu-crystallin	135.0222139	0.789884628	0.201851783	3.913191231	9.11e-05	0.00277549
GRMZM2G327907	Zm00001d029784	NA	NA	NA	DUF241 domain protein	24.21402046	-1.369094679	0.432188511	-3.167818312	0.001535875	0.025782053
GRMZM2G052344	Zm00001d029806	Zm00001eb022630	NA	NA	NEP1-interacting protein-like 1	599.7181983	0.765551629	0.172709115	4.432606986	9.31e-06	0.000413031
GRMZM2G071157	Zm00001d029850	Zm00001eb022950	IDP7943	NA	Rop guanine nucleotide exchange factor 2	109.1264398	1.158819624	0.298452568	3.882759773	0.000103278	0.003075695
GRMZM2G154565	Zm00001d029886	Zm00001eb023230	IDP8097	NA	CONTAINS InterPro DOMAIN/s: Pleckstrin-like plant (InterPro:IPR013666) Pleckstrin homology (InterPro:IPR001849); BEST Arabidopsis thaliana protein match is: FORKED 1 (TAIR:AT3G63300.1); Has 35333 Blast hits to 34131 proteins in 2444 species: Archa /.../8; Bacteria - 22429; Metazoa - 974; Fungi - 991; Plants - 531; Viruses - 0; Other Eukaryotes - 9610 (source: NCBI BLink).	90.9201899	-0.948092334	0.265980298	-3.564520909	0.000364521	0.00836842
GRMZM2G021621	Zm00001d029899	Zm00001eb023360	expb2	beta expansin2	expb2;beta expansin2: expressed specifically in the elongating region of maize primary root	1733.353067	-0.631265643	0.178981186	-3.526994419	0.000420306	0.009368566
GRMZM2G392477	Zm00001d029948	Zm00001eb023710,Zm00001eb023720	NA	NA	Serine/threonine-protein kinase D6PKL1	1479.54183	-0.473623547	0.108398843	-4.369267554	1.25e-05	0.00053792
GRMZM2G088524	Zm00001d029963	Zm00001eb023780	mybr32	MYB-related-transcription factor 32	myb-like transcription factor family protein	1783.567104	0.565741179	0.125818861	4.496473533	6.91e-06	0.000323504
GRMZM2G180916	Zm00001d029975	Zm00001eb023880	snrkII3	SnRK2 serine threonine protein kinase3	Serine/threonine-protein kinase SRK2C	256.1843505	1.486276728	0.262910459	5.653166999	1.58e-08	1.5e-06
GRMZM2G007939	Zm00001d029983	Zm00001eb023950	NA	NA	Beta-amylase 3 chloroplastic	2105.194286	3.05873263	0.346914179	8.816972089	1.18e-18	8.69e-16
GRMZM2G070899	Zm00001d030005	Zm00001eb024130	IDP4538	NA	Dynamin-related protein 1E	588.0678757	0.630851923	0.162700199	3.877388763	0.000105584	0.003124692
GRMZM2G086750	Zm00001d030010	Zm00001eb024190	NA	NA	NA	185.8809374	-0.627053784	0.214195196	-2.927487618	0.003417127	0.047530222
GRMZM2G169080	Zm00001d030021	Zm00001eb024290	bsk2	brassinosteroid-signaling kinase2	BR-signaling kinase 2	1031.568935	0.589537712	0.121599663	4.848185421	1.25e-06	7.38e-05
GRMZM2G094390	Zm00001d030031	Zm00001eb024360	NA	NA	ADP-ribosylation factor GTPase-activating protein AGD10	445.7589414	0.571136485	0.157598945	3.623986727	0.000290096	0.006942937
GRMZM2G123140	Zm00001d030069	Zm00001eb024680	ocl4	outer cell layer4	Homeodomain leucine zipper family IV protein	3630.868561	0.354365746	0.103285589	3.430931165	0.000601513	0.012531614
GRMZM5G811593	Zm00001d030235	Zm00001eb025880	nrt7	nitrate transport7	Peptide transporter PTR2	273.9567763	2.079095051	0.266710466	7.795326092	6.42e-15	2.41e-12
GRMZM2G114356	Zm00001d030314	Zm00001eb026500	IDP1407	NA	Proline-rich protein	18.02417233	-5.590714255	1.139526937	-4.906171212	9.29e-07	5.67e-05
AC210517.3_FG003	Zm00001d030345	Zm00001eb026680	NA	NA	NA	475.753214	0.700722472	0.2245665	3.120333937	0.001806461	0.029018738
GRMZM2G080530	Zm00001d030526	Zm00001eb027820	pco103007a	NA	Outer arm dynein light chain 1 protein	11.13793451	-3.835976036	1.195503888	-3.208668809	0.00133351	0.023202486
GRMZM2G119999	Zm00001d030532	Zm00001eb027860	hb127	Homeobox-transcription factor 127	Homeobox-leucine zipper protein ATHB-6	20.28226992	3.935478773	0.796522233	4.940827273	7.78e-07	4.82e-05
GRMZM2G130232	Zm00001d030550	Zm00001eb027960	NA	NA	NA	19.21315448	-3.272181913	0.693957938	-4.71524531	2.41e-06	0.000130037
GRMZM2G110572	Zm00001d030626	Zm00001eb028510	AY110396	NA	AY110396;¬†:	1237.258021	0.286682503	0.090569707	3.165324379	0.001549101	0.025869661
GRMZM2G143046	Zm00001d030644	Zm00001eb028610	myb100	MYB-transcription factor 100	myb100;MYB-transcription factor 100: Locus designated and assigned to a transcription factor family by the GRASSIUS project (Yilmaz et al 2009) , which also provided the mappings to the B73_Reference Genome sequence v2 gene models.	8.851392645	3.637183728	1.202329197	3.025114699	0.002485389	0.037219441
GRMZM2G166159	Zm00001d030656	Zm00001eb028680	rte1	rotten ear1	rte1;rotten ear1: mutants show distinct defects in vegetative and reproductive development, eventually causing widespread sterility in its tassel and ear.	850.1879846	0.296705591	0.095055505	3.121393024	0.001799976	0.028953905
GRMZM2G132077	Zm00001d030698	Zm00001eb029050	umc1611	NA	Expressed protein; Os12g0569100 protein	52948.61924	0.512050717	0.142521372	3.592799525	0.000327144	0.00768188
GRMZM2G123900	Zm00001d030727	Zm00001eb029220	dof11	C2C2-Dof-transcription factor 11	Dof zinc finger protein DOF2.2	482.3839633	0.932205743	0.210160435	4.435686209	9.18e-06	0.000409475
GRMZM2G061704,GRMZM2G311233	Zm00001d030741	Zm00001eb029370	NA	NA	Ankyrin repeat family protein	138.307182	0.884913306	0.219972243	4.022840763	5.75e-05	0.001849869
GRMZM2G093736	Zm00001d030759	Zm00001eb029470,Zm00001eb029480	NA	NA	Lectin-like receptor kinase 7	541.147514	-0.594408624	0.156991955	-3.786236213	0.000152946	0.004171359
GRMZM2G429807	Zm00001d030795	Zm00001eb029730	NA	NA	Plant calmodulin-binding protein-related	101.0122462	1.614107924	0.322725	5.001496393	5.69e-07	3.61e-05
GRMZM2G331902	Zm00001d030832	Zm00001eb029960	NA	NA	Probable polyamine transporter	396.8114294	-0.72921641	0.175940974	-4.144665078	3.4e-05	0.001224808
GRMZM2G048140	Zm00001d030837	Zm00001eb029990	NA	NA	NA	1335.084116	-0.684460415	0.140226713	-4.881098622	1.05e-06	6.38e-05
GRMZM2G476637	Zm00001d030864	Zm00001eb030260	NA	NA	BTB/POZ domain-containing protein NPY2	188.4045473	0.747632317	0.223323544	3.347754129	0.000814693	0.015771698
GRMZM2G443525	Zm00001d030888	Zm00001eb030390	AI855190	NA	AI855190;¬†:	850.8171722	0.74159007	0.146695226	5.055311553	4.3e-07	2.85e-05
AC234520.1_FG003	Zm00001d030891	Zm00001eb030400	glk9	G2-like-transcription factor 9	Homeodomain-like superfamily protein	1001.779434	0.572610541	0.144331546	3.967327704	7.27e-05	0.002296046
GRMZM2G131897	Zm00001d030897	Zm00001eb030450	dof18	C2C2-Dof-transcription factor 18	NA	4.796154746	-5.564226681	1.691340175	-3.289832975	0.001002469	0.01860626
GRMZM2G052650	Zm00001d030999	Zm00001eb031270	umc1386b	NA	Serine/threonine-protein kinase Nek1	2298.454604	0.302313823	0.078596895	3.846383808	0.000119874	0.0034737
GRMZM2G081158	Zm00001d031064	Zm00001eb031700	arftf34	ARF-transcription factor 34	Auxin response factor 6	1613.772294	-0.420901458	0.14092462	-2.986713457	0.002819939	0.04100878
GRMZM5G818213	Zm00001d031066	Zm00001eb031740,Zm00001eb031750	NA	NA	alpha/beta-Hydrolases superfamily protein	43.85899263	-1.569812309	0.419363754	-3.743318998	0.000181605	0.004782007
GRMZM2G013960	Zm00001d031079	Zm00001eb031910,Zm00001eb031920	NA	NA	Os12g0617001 protein	10.52462949	2.644167864	0.734629337	3.599322449	0.000319047	0.007518193
GRMZM5G853836	Zm00001d031092	Zm00001eb032000	ca2p5	CCAAT-HAP2-transcription factor 25	Nuclear transcription factor Y subunit A-10	1113.44728	-0.52192391	0.152220402	-3.428738231	0.000606394	0.012599995
GRMZM2G018030	Zm00001d031098	Zm00001eb032030	iqd2	IQ-domain 2	IQ-domain 5	737.6644188	0.40705773	0.12307176	3.307482806	0.000941385	0.017650324
GRMZM2G300786	Zm00001d031119	Zm00001eb032220	NA	NA	Protein DYAD	447.093938	0.822572294	0.138307318	5.947424233	2.72e-09	3.16e-07
AC203989.4_FG001	Zm00001d031127	Zm00001eb032280	NA	NA	Cupin%2C RmlC-type	241.1914438	1.864866796	0.388013363	4.806192196	1.54e-06	8.87e-05
GRMZM2G080603	Zm00001d031168	Zm00001eb032690	grp1	glycine-rich protein1	Glycine-rich RNA-binding protein 2	42360.38917	-0.488654847	0.16594325	-2.944710591	0.003232569	0.045606993
GRMZM2G093809	Zm00001d031201	Zm00001eb032940	NA	NA	Leucine-rich repeat transmembrane protein kinase family protein	78.87212112	1.352361199	0.337241063	4.010072753	6.07e-05	0.001950154
GRMZM2G161335	Zm00001d031209	Zm00001eb033030	bx9	benzoxazinone synthesis9	bx9;benzoxazinone synthesis9: cytosolic glucosyl transferase; redundant with bx8; synthesis of cyclic hydroxamates/DIMBOA; insect resistance in young seedlings	1139.965522	-0.944986161	0.216716828	-4.360465082	1.3e-05	0.000554135
GRMZM2G086258	Zm00001d031253	Zm00001eb033390	dct2	dicarboxylic acid transporter2	dct2;dicarboxylic acid transporter2: plastid transporter, specific to bundle sheath cells (Taniguchi et al 2004)	1086.258491	-0.280132298	0.09219578	-3.038450341	0.002377983	0.035906631
NA	Zm00001d031278	NA	NA	NA	NA	929.9394894	0.797985839	0.159647215	4.99843258	5.78e-07	3.65e-05
GRMZM2G037265	Zm00001d031300	Zm00001eb033870	aga3	alkaline galactosidase3	Probable galactinol--sucrose galactosyltransferase 1	649.9497917	0.963507681	0.20457067	4.709901378	2.48e-06	0.00013319
GRMZM2G050273	Zm00001d031303	Zm00001eb033880	rafs2	raffinose synthase2	Probable galactinol--sucrose galactosyltransferase 1	120.9041137	1.766155718	0.435025046	4.059894327	4.91e-05	0.001642007
AC187262.4_FG007	Zm00001d031344	Zm00001eb034220	umc1811	NA	NA	3126.427156	1.186888675	0.227096696	5.226358183	1.73e-07	1.29e-05
GRMZM2G121312	Zm00001d031434	Zm00001eb034870	pgip2	polygalacturonase-inhibiting protein2	DNA-damage-repair/toleration protein DRT100	81.26832426	-2.608623657	0.4588547	-5.685075594	1.31e-08	1.26e-06
GRMZM5G879527	Zm00001d031441	Zm00001eb034940	bhlh112	bHLH-transcription factor 112	Transcription factor bHLH130	78.99749989	1.285990696	0.412301104	3.119057123	0.001814308	0.029124999
AC234203.1_FG011	Zm00001d031445	Zm00001eb034980	eil13	EIL-transcription factor 3	ETHYLENE INSENSITIVE 3-like 3 protein	879.3808805	0.751053503	0.202625987	3.706600091	0.00021006	0.005352462
AC234203.1_FG004	Zm00001d031447	Zm00001eb034990	mrpa10	multidrug resistance protein associated10	ABC transporter C family member 10	2190.944196	-0.399876627	0.116695428	-3.426669171	0.000611033	0.012629796
GRMZM2G160917	Zm00001d031451	Zm00001eb035030	ub2	unbranched2	SBP-domain protein 5	9188.629914	-0.650285446	0.135262832	-4.807569364	1.53e-06	8.87e-05
GRMZM2G022499	Zm00001d031454	Zm00001eb035050	mybr103	MYB-related-transcription factor 103	DNA-binding bromodomain-containing protein	1199.465539	-0.685133085	0.125036161	-5.479479531	4.27e-08	3.68e-06
GRMZM2G004582	Zm00001d031486	Zm00001eb035360	pco121275a	NA	Serine/threonine-protein phosphatase 7	983.2094345	0.27044106	0.082706724	3.269879964	0.001075931	0.019798811
GRMZM2G169270	Zm00001d031487	Zm00001eb035370	sbp16	SBP-transcription factor16	sbp16;SBP-transcription factor16: NCBI: squamosa promoter-binding-like protein 15 Locus designated and assigned to a transcription factor family by the GRASSIUS project (Yilmaz et al 2009) , which also provided the mappings to the B73_Reference Genome sequence v2 gene models.	7772.444685	0.408843576	0.120571428	3.390882767	0.000696679	0.01398444
GRMZM2G168893	Zm00001d031488	Zm00001eb035390	dfr2	dihydroflavonol-4-reductase2	Tetraketide alpha-pyrone reductase 1	175.2992768	1.098950895	0.360574129	3.047780765	0.002305381	0.03505661
GRMZM5G828396	Zm00001d031561	Zm00001eb036040	bhlh81	bHLH-transcription factor 81	Transcription factor bHLH62	261.6889476	0.624413194	0.186434702	3.349232677	0.000810357	0.015745032
GRMZM2G083538	Zm00001d031638	Zm00001eb036770	cl18044_1	NA	ACR5	497.6479108	1.288910141	0.171104567	7.532879809	4.96e-14	1.52e-11
GRMZM2G054252	Zm00001d031655	Zm00001eb036920	nactf48	NAC-transcription factor 48	nactf48;NAC-transcription factor 48: Locus designated and assigned to a transcription factor family by the GRASSIUS project (Yilmaz et al 2009) , which also provided the mappings to the B73_Reference Genome sequence v2 gene models.	22.53146253	-3.239428037	0.65153531	-4.971991522	6.63e-07	4.13e-05
GRMZM2G159996	Zm00001d031662	Zm00001eb036970	col16	C2C2-CO-like-transcription factor 16	Zinc finger protein CONSTANS-LIKE 15	371.9535113	-1.134524729	0.275122696	-4.123704604	3.73e-05	0.001318779
GRMZM5G882527	Zm00001d031665	Zm00001eb036990	bhlh173	bHLH-transcription factor 173	Transcription factor bHLH137	101.8164402	-3.363900112	0.450628247	-7.46491178	8.34e-14	2.4e-11
GRMZM2G033828	Zm00001d031678	Zm00001eb037120	rrb3	retinoblastoma family3	rrb3;retinoblastoma family3:	3587.422916	-0.540117843	0.141624523	-3.813731076	0.000136884	0.003848715
GRMZM2G017110	Zm00001d031749	Zm00001eb037690	umc2236	NA	Pyridoxal phosphate (PLP)-dependent transferases superfamily protein	673.4738656	-1.241401783	0.210557788	-5.895777089	3.73e-09	4.2e-07
GRMZM2G442763	Zm00001d031807	Zm00001eb038210	NA	NA	NA	249.5975418	0.696686265	0.232295254	2.999141195	0.002707418	0.039739049
GRMZM2G082630	Zm00001d031818	Zm00001eb038320	bhlh170	bHLH-transcription factor 170	Transcription factor bHLH51	11.83741264	-2.325040567	0.692099822	-3.359400614	0.000781117	0.015264713
GRMZM5G884837	Zm00001d031840	Zm00001eb038450	zhd3	ZF-HD transcription factor homolog3	ZF-HD protein dimerisation region containing protein	1045.023652	1.533170627	0.19412602	7.897811063	2.84e-15	1.18e-12
GRMZM2G112377	Zm00001d031875	Zm00001eb038730	pht7	phosphate transporter protein7	pht7;phosphate transporter protein7:	84.05667488	1.707389656	0.513522516	3.324858413	0.000884634	0.01680166
GRMZM2G086123	Zm00001d031911	Zm00001eb039020	umc1583a	NA	Protein UPSTREAM OF FLC	558.6021456	-0.37956033	0.129136538	-2.939217167	0.003290424	0.046230169
GRMZM5G804575	Zm00001d031913	Zm00001eb039040	NA	NA	Nodulin-like protein 5NG4	3296.836257	-0.899023138	0.185289195	-4.851999814	1.22e-06	7.28e-05
GRMZM2G179677	Zm00001d031992	Zm00001eb039810	iddp1	indeterminate domain p1	iddp1;indeterminate domain p1:	794.0447249	1.359917114	0.202828991	6.704747221	2.02e-11	3.79e-09
GRMZM2G042407	Zm00001d032040	Zm00001eb040220	srs1	SHI/STY (SRS)-transcription factor 1	Protein SHI RELATED SEQUENCE 1	26.51194631	1.897554185	0.55547396	3.416099261	0.000635251	0.012981265
GRMZM2G092823	Zm00001d032042	Zm00001eb040240	AY111834	NA	Cytochrome P450 CYP78A53	124.9439454	2.9019491	0.455987864	6.364092842	1.96e-10	2.89e-08
GRMZM2G348452	Zm00001d032046	Zm00001eb040280	ckx10	cytokinin oxidase10	ckx10;cytokinin oxidase10:	2822.315413	0.856939314	0.139714504	6.133502868	8.6e-10	1.06e-07
GRMZM2G125557	Zm00001d032081	Zm00001eb040560	umc2505	NA	Dormancy-associated protein homolog 3	104.8020757	1.210962932	0.364533394	3.32195336	0.000893896	0.016926052
GRMZM2G073814	Zm00001d032114	Zm00001eb040890	umc2594a	NA	D-3-phosphoglycerate dehydrogenase 2 chloroplastic	8705.295468	0.526175073	0.158406169	3.321682968	0.000894763	0.016926052
GRMZM2G373859	Zm00001d032115	Zm00001eb040900	NA	NA	GDU1	162.7441341	1.945578084	0.399492031	4.8701299	1.12e-06	6.73e-05
GRMZM2G151955	Zm00001d032142	Zm00001eb041050	IDP4480	NA	Probable LRR receptor-like serine/threonine-protein kinase	1473.567259	0.410864158	0.141195377	2.909898096	0.003615466	0.049771616
GRMZM2G429940	Zm00001d032155	Zm00001eb041140	cipk6	calcineurin B-like-interacting protein kinase6	CBL-interacting serine/threonine-protein kinase 15	842.8010915	1.004089515	0.239440003	4.193491076	2.75e-05	0.001029384
GRMZM2G438438	Zm00001d032175	Zm00001eb041290	zhd5	ZF-HD-transcription factor 5	Zinc-finger homeodomain protein 8	1543.197506	0.47031235	0.137986137	3.408402908	0.000653443	0.013308632
GRMZM2G428555	Zm00001d032194	Zm00001eb041450	myb78	MYB-transcription factor 78	myb domain protein 105	866.0925855	-1.064196347	0.150019726	-7.093709458	1.31e-12	3.03e-10
GRMZM2G153184	Zm00001d032197	Zm00001eb041460	NA	NA	Chlorophyll a-b binding protein 4 chloroplastic	29.49975434	-2.959141501	0.890811305	-3.321849964	0.000894228	0.016926052
GRMZM2G166687	Zm00001d032217	Zm00001eb041640	tcptf11	TCP-transcription factor 11	Teosinte branched1 protein	50.3432151	3.39659386	0.510368718	6.655176426	2.83e-11	5.07e-09
GRMZM2G127232	Zm00001d032223	Zm00001eb041710	ga20ox6	gibberellin 20-oxidase6	Gibberellin 20 oxidase 2	141.140524	0.942870086	0.271405423	3.474028178	0.000512707	0.01101133
AC217050.4_FG001	Zm00001d032229	Zm00001eb041760	TIDP3052	NA	Regulator of chromosome condensation (RCC1) family protein	2178.071778	1.131113035	0.177449044	6.374297713	1.84e-10	2.72e-08
GRMZM2G106133	Zm00001d032239	Zm00001eb041850	hmga102	high mobility group family A 102	hmga102;high mobility group family A 102: confers nickel resistance when expressed in yeast	5262.987649	0.60796765	0.107403469	5.660596022	1.51e-08	1.44e-06
GRMZM5G844703	Zm00001d032292	Zm00001eb042220	flz4	FCS-like zinc finger4	NA	62.64464165	-1.997171089	0.545418917	-3.66171951	0.000250528	0.006164398
GRMZM2G061487	Zm00001d032295	Zm00001eb042240	dbf1	DRE-binding protein 1	dbf1;DRE-binding protein 1:	145.947511	-1.865638832	0.410549023	-4.544253493	5.51e-06	0.000269446
GRMZM2G347280	Zm00001d032298	Zm00001eb042260	trpp1	trehalose-6-phosphate phosphatase1	trpp1;trehalose-6-phosphate phosphatase1:	202.0347841	0.891398171	0.261656713	3.406746802	0.000657421	0.013366615
GRMZM2G115635	Zm00001d032322	Zm00001eb042450	nbcs2	nucleobase:cation symporter2	Nucleobase-ascorbate transporter 6	1939.401287	0.327426917	0.090634313	3.612615429	0.000303124	0.00718924
GRMZM2G450163	Zm00001d032386	Zm00001eb043000	pfk2	phosphofructose kinase2	pfk2;phosphofructose kinase2:	1216.252637	1.113040513	0.259121597	4.295437062	1.74e-05	0.000703266
GRMZM2G451506	Zm00001d032398	Zm00001eb043050	NA	NA	Plant mobile domain protein family	148.3957257	-0.95208611	0.258846231	-3.678191895	0.000234893	0.005840468
GRMZM2G320269	Zm00001d032405	Zm00001eb043100	px20	peroxidase20	Peroxidase 1	126.2201717	0.983722091	0.243520018	4.039594366	5.35e-05	0.00174875
GRMZM2G068639	Zm00001d032407	Zm00001eb043120	NA	NA	FAD binding domain containing protein	56.21654899	-1.28982241	0.402898287	-3.201359875	0.001367806	0.02365036
GRMZM2G181231	Zm00001d032457	Zm00001eb043600,Zm00001eb043610	NA	NA	Protein kinase domain containing protein	213.021433	-0.892818023	0.191694065	-4.657515212	3.2e-06	0.000168926
GRMZM2G176209	Zm00001d032461	Zm00001eb043650	tls1	tasselless1	tls1;tasselless1: encodes an aquaporin; plants generally lack tassels, have ear shoots but ear development is variable ranging from no seed set to a few kernels on a small ball-shaped cob; in some backgrounds, pubescent, leathery at 4-8 leaf stage; similar to bs1 of Woodworth and Micu. Phenotypes corrected by boron spraying (Leonard et al 2014).	240.7418427	3.314469394	0.640570793	5.174243709	2.29e-07	1.65e-05
GRMZM2G168744	Zm00001d032501	Zm00001eb043930	GRMZM2G168744	NA	Endonuclease 1	9.908483013	-3.110598929	1.006759557	-3.089713831	0.002003494	0.031478157
GRMZM2G167824	Zm00001d032502	Zm00001eb043940	yab10	yabby homolog10	yab12;C2C2-YABBY-transcription factor 12: Locus designated and assigned to a transcription factor family by the GRASSIUS project (Yilmaz et al 2009) , which also provided the mappings to the B73_Reference Genome sequence v2 gene models.	276.2325327	-1.887229825	0.220408159	-8.562431791	1.11e-17	7.06e-15
GRMZM2G438386	Zm00001d032504	Zm00001eb043960	skus9	skewed root growth similar9	Monocopper oxidase-like protein SKU5	265.4943204	1.548564695	0.311696767	4.968176964	6.76e-07	4.21e-05
NA	Zm00001d032520	NA	NA	NA	NA	854.1167255	-0.355247114	0.117550224	-3.022087939	0.002510376	0.037442159
GRMZM2G129266	Zm00001d032527	Zm00001eb044150	hct13	hydroxycinnamoyltransferase13	hct13;hydroxycinnamoyltransferase13:	20.13756491	-3.366846682	1.008992254	-3.336840959	0.000847364	0.016263616
GRMZM2G429928	Zm00001d032545	Zm00001eb044360,Zm00001eb044370	NA	NA	Formin-like protein 6	19.37897195	-1.900669077	0.561099205	-3.387402907	0.000705577	0.014127071
GRMZM2G009735,GRMZM2G350225	Zm00001d032560	Zm00001eb044500	NA	NA	CBS domain-containing protein CBSX5	791.5054575	-0.611130035	0.167449216	-3.649644046	0.000262604	0.00640158
GRMZM2G045808	Zm00001d032565	Zm00001eb044540	NA	NA	Microtubule-associated protein RP/EB family member 1C	2965.365925	0.224627821	0.077195977	2.909838424	0.003616157	0.049771616
GRMZM2G703928	Zm00001d032572	Zm00001eb044620	AY110191	NA	LanC-like protein 2	592.3465172	-0.301494584	0.096227858	-3.133132022	0.001729516	0.028200341
GRMZM2G095126	Zm00001d032608	Zm00001eb044860	agal1	alpha-galactosidase1	Alpha-galactosidase 1	14.05595648	3.359174075	0.865256825	3.882285558	0.000103479	0.003077825
GRMZM2G131683	Zm00001d032669	Zm00001eb045540	NA	NA	glutaredoxin-related	81.8785909	-1.924725037	0.381709935	-5.042376055	4.6e-07	3.02e-05
GRMZM2G081515	Zm00001d032696	Zm00001eb045800	NA	NA	Protein LIGHT-DEPENDENT SHORT HYPOCOTYLS 3	220.8967686	-4.111730467	0.483974199	-8.495763768	1.97e-17	1.16e-14
GRMZM2G001676	Zm00001d032740	Zm00001eb046170	IDP4889	NA	Protein NRT1/ PTR FAMILY 5.2	7.301516823	-3.461797362	1.010762204	-3.424937485	0.000614941	0.012699469
GRMZM2G343972	Zm00001d032750	Zm00001eb046280	NA	NA	Zinc finger (C3HC4-type RING finger) family protein	12.3806998	6.432331071	1.391493567	4.622609278	3.79e-06	0.000194793
GRMZM2G115646	Zm00001d032815	Zm00001eb046790	IDP4150	NA	glutamate-ammonia ligases;catalytics;glutamate-ammonia ligases	1742.177672	-0.550168986	0.087621337	-6.27893849	3.41e-10	4.61e-08
GRMZM2G060742	Zm00001d032828	Zm00001eb046960	cl31689_1	NA	Citrate transporter family protein	39.29152195	1.253792587	0.404426813	3.100171761	0.001934085	0.030631857
GRMZM2G148908	Zm00001d032849	Zm00001eb047060	NA	NA	RING/U-box superfamily protein	201.6087875	-0.849687151	0.176751371	-4.807245035	1.53e-06	8.87e-05
GRMZM2G008290	Zm00001d032873	Zm00001eb047280	umc2181	NA	Metal ion binding protein	888.3192409	-0.886985843	0.2841575	-3.121458495	0.001799576	0.028953905
GRMZM2G081554	Zm00001d032961	Zm00001eb048020	an1	anther ear1	an1;anther ear1: andromonoecious dwarf, intermediate stature; few tassel branches; responds to gibberellins; an1-6923 includes deletion of Bz2+	770.5517058	1.056909169	0.161094476	6.560803289	5.35e-11	8.85e-09
GRMZM2G064605	Zm00001d032972	Zm00001eb048140	IDP669	NA	Pathogenesis-related thaumatin superfamily protein	70.54454138	1.175014144	0.365783152	3.212324402	0.001316656	0.022966833
GRMZM2G157806	Zm00001d033019	Zm00001eb048520	NA	NA	TPD1	21.98212745	2.210390719	0.712553976	3.102067766	0.00192174	0.030518103
GRMZM2G120085	Zm00001d033039	Zm00001eb048680,Zm00001eb048690	NA	NA	Subtilisin-like protease SBT1.8	7425.093876	0.383458464	0.093671971	4.093630783	4.25e-05	0.001470242
GRMZM2G174574	Zm00001d033055	Zm00001eb048810	NA	NA	4-coumarate--CoA ligase-like 7	432.8086099	0.474962254	0.138750187	3.423146776	0.000619006	0.012761985
GRMZM2G018627	Zm00001d033136	Zm00001eb049640	lhcb9	light harvesting chlorophyll binding protein9	photosystem II light harvesting complex gene 2.1	93.82890985	-5.070678111	1.205996808	-4.204553508	2.62e-05	0.00098972
GRMZM2G058227	Zm00001d033187	Zm00001eb050070	gpx5	glycerophosphodiester phosphodiesterase5	Glycerophosphoryl diester phosphodiesterase	19.54741533	2.424299002	0.746351958	3.248198089	0.001161384	0.020867844
GRMZM5G829103	Zm00001d033215	Zm00001eb050320	ca2p6	CCAAT-HAP2-transcription factor 26	ca2p6;CCAAT-HAP2-transcription factor 26:	6.192220589	-3.313835378	0.927191519	-3.574057042	0.000351492	0.008132473
NA	Zm00001d033230	NA	NA	NA	NA	150.7881267	-2.347590061	0.350695855	-6.694091268	2.17e-11	4.01e-09
GRMZM5G805732	Zm00001d033241	Zm00001eb050630	IDP630	NA	Cationic amino acid transporter 1	132.6416579	1.824941251	0.366721994	4.976361611	6.48e-07	4.05e-05
GRMZM2G023291	Zm00001d033246	Zm00001eb050660	hb124	Homeobox-transcription factor 124	Homeobox-leucine zipper protein ATHB-14	4563.935943	-0.472986792	0.117476644	-4.02621981	5.67e-05	0.001833477
NA	Zm00001d033283	NA	NA	NA	NA	3666.732985	0.468992057	0.081889144	5.727157917	1.02e-08	9.98e-07
GRMZM2G070252	Zm00001d033292	Zm00001eb051130	Zm00001d033292	NA	P-loop containing nucleoside triphosphate hydrolases superfamily protein	18.20461772	-5.783199598	1.216443499	-4.754186776	1.99e-06	0.000110596
GRMZM2G472643	Zm00001d033316	Zm00001eb051020	cipk4	calcineurin B-like-interacting protein kinase4	CBL-interacting serine/threonine-protein kinase 4	76.14283292	-3.696900882	0.670591763	-5.512893366	3.53e-08	3.1e-06
GRMZM2G472651	Zm00001d033317	Zm00001eb051040	tha4	thylakoid assembly4	tha4;thylakoid assembly4: Required for thylakoid protein targeting via the TAT pathway. Ortholog of bacterial TatA. (A. Barkan, 2015)pale green seedling lethal; thlakoid protein targeting: tat pathway	433.0921324	-0.483240739	0.155275856	-3.112143461	0.001857342	0.029634759
GRMZM2G066067	Zm00001d033320	Zm00001eb051070	NA	NA	UDP-glycosyltransferase 91A1	33.9352284	-1.321916824	0.380155599	-3.477304632	0.000506482	0.010925805
GRMZM2G163761	Zm00001d033379	Zm00001eb051910	kip1	knotted interacting protein1	Knotted1-interacting protein	689.8575053	-1.563578259	0.191359729	-8.170884564	3.06e-16	1.48e-13
GRMZM2G176235	Zm00001d033391	Zm00001eb052020	NA	NA	NA	521.0942802	0.929057648	0.182860098	5.080701913	3.76e-07	2.53e-05
GRMZM2G095899	Zm00001d033407	Zm00001eb052150	bhlh114	bHLH-transcription factor 114	Transcription factor bHLH28	76.48460769	-0.961838775	0.314642828	-3.05692261	0.00223622	0.034180775
GRMZM2G044762	Zm00001d033421	Zm00001eb052270	NA	NA	Deoxyuridine 5'-triphosphate nucleotidohydrolase	5662.423304	-0.31975757	0.101057786	-3.164106244	0.0015556	0.02591104
GRMZM2G118821	Zm00001d033446	Zm00001eb052440	irt1	iron-regulated transporter1	Zinc transporter 7	121.1359547	2.340725627	0.353635809	6.619028866	3.62e-11	6.24e-09
GRMZM2G038677	Zm00001d033489	Zm00001eb052820	NA	NA	Plant cysteine oxidase 2	21.13532495	3.117261367	0.834562429	3.735204534	0.000187563	0.004900671
NA	Zm00001d033518	NA	NA	NA	NA	660.5082999	0.893122109	0.19240769	4.641821271	3.45e-06	0.000179825
GRMZM6G799230	Zm00001d033522	Zm00001eb053160	umc1411a	NA	GDSL esterase/lipase	2283.263829	-0.39387522	0.114861134	-3.429142691	0.000605491	0.012599995
GRMZM2G133684	Zm00001d033543	Zm00001eb053360	GRMZM2G133684	NA	Integral membrane HPP family protein	116.6602074	-1.368732152	0.25322078	-5.405291582	6.47e-08	5.41e-06
GRMZM2G068476	Zm00001d033553	Zm00001eb053460	c3h51	C3H-transcription factor 351	Zinc finger CCCH domain-containing protein 33	6330.048998	0.541444417	0.142474493	3.800290193	0.000144527	0.004016578
GRMZM2G080725,GRMZM2G080764	Zm00001d033558	Zm00001eb053510,Zm00001eb053520	NA	NA	Tetratricopeptide repeat (TPR)-like superfamily protein	436.9851757	0.591809113	0.160057767	3.697472019	0.000217757	0.00549529
GRMZM2G159149	Zm00001d033605	Zm00001eb053840	AY112283	NA	Carboxy-lyase	19.01521593	-5.671511374	1.191836702	-4.75863125	1.95e-06	0.000108443
GRMZM2G468740	Zm00001d033607	Zm00001eb053860	NA	NA	Protein yippee-like	27.3306591	1.532857457	0.500462216	3.062883485	0.002192154	0.033659528
GRMZM2G109056	Zm00001d033624	Zm00001eb054050	lox4	lipoxygenase4	lox4;lipoxygenase4:	1175.434542	0.894775261	0.216860831	4.126034454	3.69e-05	0.001310372
AC217401.3_FG001	Zm00001d033650	Zm00001eb054240	cl26208_1	NA	Non-cyanogenic beta-glucosidase	231.5556686	-0.615573873	0.161997469	-3.799898088	0.000144756	0.004016578
GRMZM2G062045	Zm00001d033670	Zm00001eb054420	NA	NA	Phosphatidylinositol 4-phosphate 5-kinase 2	1197.643885	-0.406699523	0.102873757	-3.953384578	7.71e-05	0.002413253
GRMZM2G469224	Zm00001d033671	Zm00001eb054430	NA	NA	Protein FAF-like chloroplastic	1286.192136	1.931539118	0.204052334	9.465900625	2.91e-21	4.3e-18
GRMZM2G155767	Zm00001d033786	Zm00001eb055280	hk4	histidine kinase4	hk4;histidine kinase4:	777.4614733	0.891140194	0.141697213	6.28904532	3.19e-10	4.34e-08
GRMZM2G107540	Zm00001d033822	Zm00001eb055590	NA	NA	Probable histone H2AXa	491.0142524	0.62786476	0.201212021	3.120413761	0.001805972	0.029018738
GRMZM2G401331	Zm00001d033857	Zm00001eb055900	umc2189	NA	EPIDERMAL PATTERNING FACTOR-like protein 2	140.2622773	1.112032203	0.254615501	4.367496076	1.26e-05	0.000541313
GRMZM2G017087	Zm00001d033859	Zm00001eb055920	kn1	knotted1	Homeotic protein knotted-1	10322.32343	0.578705592	0.115362061	5.016429031	5.26e-07	3.35e-05
GRMZM2G000743	Zm00001d033861	Zm00001eb055940	knox3	knotted related homeobox3	Knotted 1-type homeobox protein 3	1448.640437	1.276120146	0.12295018	10.37916452	3.08e-25	1.22e-21
GRMZM2G396114	Zm00001d033898	Zm00001eb056260	hb36	Homeobox-transcription factor 36	hb36;Homeobox-transcription factor 36: Locus designated and assigned to a transcription factor family by the GRASSIUS project (Yilmaz et al 2009) , which also provided the mappings to the B73_Reference Genome sequence v2 gene models.NCBI: homeodomain protein JUBEL1	9.670629661	-15.11298966	2.184269322	-6.919013838	4.55e-12	9.6e-10
GRMZM2G180246	Zm00001d033905	Zm00001eb056300	gif1	growth-regulating-factor-interacting factor1	gif1;growth-regulating-factor-interacting factor1:	11047.59133	-0.334923769	0.088645047	-3.778256993	0.00015793	0.004292425
AC190915.3_FG007,GRMZM2G361593,GRMZM2G361662,GRMZM2G416426	Zm00001d033927	Zm00001eb056470,Zm00001eb056480,Zm00001eb056490	NA	NA	E3 ubiquitin-protein ligase HOS1	1035.579896	0.322510157	0.102172001	3.156541447	0.001596522	0.026418025
GRMZM2G442658	Zm00001d033931	Zm00001eb056510	adh1	alcohol dehydrogenase1	Alcohol dehydrogenase 1	10826.09661	0.468270022	0.088416454	5.2961864	1.18e-07	9.32e-06
GRMZM2G128564	Zm00001d033989	Zm00001eb057000	NA	NA	HXXXD-type acyl-transferase family protein	744.8718204	-0.691574759	0.166818663	-4.14566779	3.39e-05	0.001221319
GRMZM2G057935	Zm00001d034038	Zm00001eb057490	phyC1	phytochromeC1	Phytochrome	2616.140986	-0.406122493	0.114428023	-3.549152407	0.000386473	0.008771653
GRMZM2G032339	Zm00001d034045	Zm00001eb057540	zmm4	Zea mays MADS4	Agamous-like MADS-box protein AGL8	1651.66019	0.657731274	0.122754793	5.358090386	8.41e-08	6.88e-06
GRMZM2G143204	Zm00001d034073	Zm00001eb057820	wrky30	WRKY-transcription factor 30	Probable WRKY transcription factor 57	20.29564298	-2.075790687	0.656059633	-3.164027452	0.001556021	0.02591104
GRMZM2G074158	Zm00001d034074	Zm00001eb057840	pho1	starch phosphorylase1	pho1;starch phosphorylase1: amyloplast starch phosphorylase	2294.509265	-0.842480898	0.208535015	-4.039997294	5.35e-05	0.00174875
GRMZM2G074501	Zm00001d034091	Zm00001eb058020	NA	NA	Transcription factor bHLH113	553.6215884	0.439975024	0.150073972	2.931721064	0.003370894	0.04708101
GRMZM2G050512	Zm00001d034109	Zm00001eb058130	prh121	protein phosphatase homolog121	Probable protein phosphatase 2C 48	69.28510102	-1.168203258	0.316253439	-3.693883183	0.000220855	0.005549781
GRMZM5G892081	Zm00001d034129	Zm00001eb058260	IDP7634	NA	Peroxidase 73	595.4887453	-0.439026082	0.140466642	-3.12548286	0.001775134	0.028710549
GRMZM2G124540	Zm00001d034160	Zm00001eb058460	glk44	G2-like-transcription factor 44	DNA binding protein	265.5914602	-0.576293665	0.179332722	-3.213544397	0.001311075	0.022913293
GRMZM2G072653	Zm00001d034184	Zm00001eb058640	aos4	allene oxide synthesis4	aos4;allene oxide synthesis4:	93.50085772	-0.982304812	0.317562274	-3.093266714	0.001979661	0.031186589
GRMZM2G028151	Zm00001d034204	Zm00001eb058850	ereb184	AP2-EREBP-transcription factor 184	AP2-like ethylene-responsive transcription factor ANT	6827.896625	-0.380315109	0.103311435	-3.681248921	0.000232094	0.005783036
GRMZM2G058261	Zm00001d034338	Zm00001eb059780	NA	NA	Deoxyribodipyrimidine photolyase	94.92726963	0.873795252	0.246321542	3.547376517	0.000389088	0.008821071
GRMZM2G058414	Zm00001d034340	Zm00001eb059800	NA	NA	Patatin-like protein 6	403.7007222	0.98443737	0.180416742	5.456463508	4.86e-08	4.15e-06
GRMZM5G888196	Zm00001d034359	Zm00001eb059970	NA	NA	Drought and salt tolerance protein; Expressed protein	32.77092525	-2.071336864	0.710550799	-2.915114396	0.003555582	0.049158954
GRMZM2G134917	Zm00001d034368	Zm00001eb060050	cdj1	chaperone DNA J homolog1	cdj1;chaperone DNA J homolog1: leaf cDNA csu63, deduced amino acid sequence nearly identical to chaperone DNA J, multiple copies	2993.105149	0.487974665	0.146997695	3.319607586	0.000901441	0.017011544
GRMZM2G026703	Zm00001d034413	Zm00001eb060460	glb2	globulin2	Globulin-2	122.1763128	-1.935474485	0.451952248	-4.28247562	1.85e-05	0.000732264
GRMZM2G006047	Zm00001d034414	Zm00001eb060470	AY110426	NA	AY110426;¬†: similar to Arabidopsis bifunctional inhibitor/lipid-transfer protein/seed storage 2S albumin-like protein	7.042233642	-4.658170613	1.377043677	-3.382732654	0.000717685	0.014276103
GRMZM2G080034	Zm00001d034444	Zm00001eb060780	NA	NA	Whole genome shotgun sequence of line PN40024 scaffold_179.assembly12x (Fragment)	1145.527484	0.728177941	0.12519338	5.816425267	6.01e-09	6.21e-07
GRMZM2G574534	Zm00001d034489	Zm00001eb061160	NA	NA	Major facilitator superfamily protein	10.36913406	6.227200608	2.021408204	3.080624979	0.002065666	0.032177041
GRMZM2G176630	Zm00001d034508	Zm00001eb061350	NA	NA	Hydroxyproline O-galactosyltransferase GALT4	429.3391687	0.409148906	0.11710898	3.493744942	0.000476296	0.010354622
GRMZM2G176774	Zm00001d034511	Zm00001eb061380	NA	NA	Hydroxyproline O-galactosyltransferase GALT4	210.6093193	-0.480790765	0.140219901	-3.428834005	0.00060618	0.012599995
GRMZM2G168833	Zm00001d034513	Zm00001eb061400	si660015b07	NA	Lipid binding protein	110.4864977	1.071186058	0.282117185	3.796954296	0.000146485	0.004034443
GRMZM2G013342	Zm00001d034543	Zm00001eb061730	pet7	photosynthetic electron transport7	Photosystem I reaction center subunit II-1 chloroplastic	19.15696349	-3.362382026	1.143901994	-2.939396946	0.003288516	0.046230169
GRMZM2G127404	Zm00001d034588	Zm00001eb062050	cl10536_1a	NA	Protein CDI	634.1524815	-0.51347867	0.134303041	-3.823284021	0.000131686	0.003720246
GRMZM2G053458	Zm00001d034760	Zm00001eb063710	fdx3	ferredoxin3	fdx3;ferredoxin3: ubiquitous, cDNA clone, gene specific probe, amino acid sequence; SSR umc1064, pFD3	1562.88934	0.4968322	0.112053536	4.433882411	9.26e-06	0.000411932
GRMZM2G134054	Zm00001d034839	Zm00001eb064450	pap2	purple acid phosphatase2	Purple acid phosphatase 15	1980.06934	0.841883954	0.163296679	5.155548519	2.53e-07	1.79e-05
GRMZM2G024686	Zm00001d034851	Zm00001eb064530	ask1	aspartate kinase1	Aspartokinase	1208.327339	0.345372421	0.116141899	2.973710798	0.002942222	0.042344364
GRMZM2G011923	Zm00001d034867	Zm00001eb064680	NA	NA	DCD (Development and Cell Death) domain protein	2473.789612	0.327359919	0.086675385	3.776849904	0.000158824	0.004309229
GRMZM2G083717	Zm00001d034888	Zm00001eb064880	wrky10	WRKY-transcription factor 10	Probable WRKY transcription factor 14	11.53749261	-3.891331175	1.135440387	-3.42715586	0.000609939	0.012618211
AC203966.5_FG005	Zm00001d034898	Zm00001eb064970	ga20ox1	gibberellin 20-oxidase1	ga20ox1;gibberellin 20-oxidase1:	200.6271507	2.576216736	0.595987875	4.322599242	1.54e-05	0.000638573
GRMZM2G115162	Zm00001d034944	Zm00001eb065420	pco069699a	NA	Regulatory protein NPR3	134.9881918	-0.936251842	0.309814953	-3.021971128	0.002511345	0.037442159
GRMZM2G051677	Zm00001d035037	Zm00001eb260710	frk2	fructokinase2	Fructokinase-2	12251.52612	1.161304892	0.13025876	8.915368865	4.86e-19	4.11e-16
GRMZM2G036966	Zm00001d035234	Zm00001eb264150	gbptf15	GeBP-transcription factor 15	protein; Tyrosine specific protein phosphatase-like	466.9866756	-0.632091644	0.154010233	-4.104218478	4.06e-05	0.001419054
GRMZM2G393433	Zm00001d035266	Zm00001eb264380	nactf119	NAC-transcription factor 119	CUC2%3B Putative NAC domain transcription factor superfamily protein	2203.388535	0.465038738	0.114613011	4.057468978	4.96e-05	0.001652136
GRMZM2G056038	Zm00001d035270	Zm00001eb264410	NA	NA	Sterile alpha motif (SAM) domain-containing protein	148.074677	0.649720734	0.199085163	3.263531665	0.001100329	0.020138062
GRMZM5G856011	Zm00001d035401	Zm00001eb263010	NA	NA	Putative DUF26-domain receptor-like protein kinase family protein	113.537023	2.656430082	0.335365419	7.921001779	2.36e-15	9.95e-13
GRMZM5G832409	Zm00001d035439	Zm00001eb264920	knox5	knotted related homeobox5	knox5;knotted related homeobox5: class I homeobox; cDNA and genomic clones; gene-specific probe; sequence and expression similar to lg3 and knox11	421.9847008	0.952954699	0.164676389	5.786832607	7.17e-09	7.31e-07
GRMZM2G448607	Zm00001d035440	Zm00001eb264930	lip15	low temperature-induced protein15	lip15;low temperature-induced protein15: cDNA cross hybridizing to rice lip19, bZIP protein from rabbit reticulocytes or E. coli binds wheat histone H3 gene promoter; single band in Southerns	1815.250502	0.622590175	0.176523454	3.526954419	0.000420369	0.009368566
NA	Zm00001d035462	NA	NA	NA	NA	75.56494144	-1.518367823	0.365101261	-4.158758094	3.2e-05	0.001162259
GRMZM2G163406	Zm00001d035562	Zm00001eb265890	GRMZM2G163406	NA	Expressed protein; Mannose-specific jacalin-related lectin; protein	6532.724349	-0.640629908	0.172101556	-3.722394633	0.000197342	0.005088719
GRMZM2G334574	Zm00001d035603	Zm00001eb266340	NA	NA	UPA23	77.65412925	2.346454875	0.488037969	4.807935089	1.52e-06	8.87e-05
GRMZM2G179069	Zm00001d035651	Zm00001eb266750	dof3	DNA binding with one finger3	dof3;DNA binding with one finger3: cDNA sequence distinct from dof1, dof2	123.3553856	1.300222403	0.335561163	3.87477023	0.000106725	0.003154535
GRMZM2G430807	Zm00001d035659	Zm00001eb266820	mtl5	metallothionein5	Metallothionein-like protein 2C	376.6986183	0.918651389	0.281334031	3.265340444	0.001093326	0.02006712
GRMZM2G089688	Zm00001d035669	Zm00001eb266910	IDP680	NA	Rab5-interacting family protein	859.106705	0.386318962	0.130151567	2.968223667	0.002995263	0.042898841
GRMZM2G028758	Zm00001d035736	Zm00001eb267380	cl9685_1c	NA	MACPF domain-containing protein	1292.940862	0.278492937	0.072817793	3.824517707	0.000131028	0.003706096
NA	Zm00001d035775	NA	NA	NA	NA	40.03644936	1.745432521	0.493547247	3.536505432	0.000405458	0.009114027
GRMZM2G008202	Zm00001d035783	Zm00001eb267770	NA	NA	Heavy metal transport/detoxification superfamily protein	1418.398133	1.894806416	0.158435746	11.9594628	5.79e-33	1.37e-28
GRMZM2G071450	Zm00001d035859	Zm00001eb268360	ploc1	plastocyanin homolog1	ploc1;plastocyanin homolog1: leaf cDNA csu257, similar to plastocyanin	27.9791598	-6.47667452	1.490253937	-4.34602074	1.39e-05	0.000585363
GRMZM2G102938	Zm00001d035922	Zm00001eb268800	abi50	ABI3-VP1-transcription factor 50	Pentatricopeptide repeat-containing protein chloroplastic	699.5216285	0.448949681	0.153602515	2.922801632	0.003468974	0.048109894
GRMZM2G098594	Zm00001d035965	Zm00001eb269150	grftf7	GRF-transcription factor 7	Growth-regulating factor 6	1272.411371	-0.486484742	0.126694553	-3.839823666	0.000123123	0.003539179
GRMZM2G461716	Zm00001d035981	Zm00001eb269230	si486035f08	NA	Aspartyl protease AED1	8.916404331	-6.214180394	1.952451307	-3.182758193	0.001458794	0.024905877
GRMZM2G077837	Zm00001d036001	Zm00001eb269400	NA	NA	Peroxisomal membrane protein 11C	2089.866677	0.289794308	0.087110065	3.326760342	0.000878619	0.01671426
GRMZM2G380377	Zm00001d036003	Zm00001eb269420	dbp4	DRE-binding protein4	dbp4;DRE-binding protein4: AP2/ERF transcription factor; confers resistance to drought and cold when transferred to Arabidopsis	5.81737193	-15.64996984	2.468581882	-6.33966001	2.3e-10	3.32e-08
GRMZM2G161673	Zm00001d036046	Zm00001eb269720	cl12401_1	NA	Magnesium protoporphyrin IX methyltransferase chloroplastic	110.7379676	-0.918768764	0.295439733	-3.1098348	0.00187192	0.029840359
GRMZM2G300348	Zm00001d036345	Zm00001eb271860	y1	yellow endosperm1	y1;yellow endosperm1: reduced carotenoid pigments in endosperm; some alleles affect chlorophyll in seedlings (e.g. y1-8549, y1-pb)	374.226631	0.67301468	0.136793259	4.919940375	8.66e-07	5.33e-05
GRMZM2G048430	Zm00001d036431	Zm00001eb272550	pmei38	pectin methylesterase inhibitor38	Ripening protein	89.91847323	-1.328911485	0.295133193	-4.502751696	6.71e-06	0.000316426
GRMZM2G416386	Zm00001d036484	Zm00001eb272970	adcs1	aminodeoxychorismate synthase1	Aminodeoxychorismate synthase chloroplastic	585.1603671	0.560096375	0.158376267	3.536491846	0.000405479	0.009114027
GRMZM2G056116	Zm00001d036489	Zm00001eb273000	tpj1	translation of psbJ1	Pentatricopeptide repeat-containing protein	4.373667445	-5.739468658	1.781657018	-3.221421744	0.001275563	0.022458645
GRMZM2G175562	Zm00001d036535	Zm00001eb273380	oec33	oxygen evolving complex, 33kDa subunit	oec33;oxygen evolving complex, 33kDa subunit: (was umc172) cDNA identified by hybrid-selection, in vitro translation and immunoprecipitation with antisera against spinach OEC33	62.48085898	-4.030749625	1.075038142	-3.749401503	0.000177257	0.004693182
GRMZM2G150256	Zm00001d036541	Zm00001eb273440	mir2	maize insect resistance2	mir2;maize insect resistance2: cDNA; SSR umc1178	409.9522362	-0.711202673	0.204617954	-3.4757589	0.00050941	0.010970409
GRMZM2G322328	Zm00001d036557	Zm00001eb273590	Zm00001d036557	NA	External alternative NAD(P)H-ubiquinone oxidoreductase B1 mitochondrial	987.2590164	0.428456123	0.113293442	3.781826351	0.000155682	0.004241078
GRMZM2G089640	Zm00001d036593	Zm00001eb273840	arftf22	ARF-transcription factor 22	Auxin response factor 6	1211.205407	0.864831591	0.132065045	6.548527597	5.81e-11	9.41e-09
GRMZM2G428518	Zm00001d036608	Zm00001eb273940	NA	NA	Glycosyl hydrolases family 31 protein	93.62676431	-1.269842906	0.397938079	-3.191056534	0.001417535	0.024359769
GRMZM5G816289	Zm00001d036617	Zm00001eb274030	GRMZM5G816289	NA	Protein LIGHT-DEPENDENT SHORT HYPOCOTYLS 5	406.569553	-0.91210485	0.18162648	-5.021871541	5.12e-07	3.29e-05
GRMZM2G077922	Zm00001d036629	Zm00001eb274180	IDP1654	NA	Nucleotidyltransferase family protein	1233.925975	0.379341035	0.119982461	3.161637404	0.001568848	0.026069554
GRMZM2G360081	Zm00001d036653	Zm00001eb274390	stiff1	stiff stalk1	Protein UNUSUAL FLORAL ORGANS	749.4877171	-3.235779516	0.318424625	-10.16183821	2.93e-24	7.71e-21
GRMZM2G177095	Zm00001d036700	Zm00001eb274850	umc2566	NA	CASP-like protein 13	6.811140402	-6.018355744	1.701140245	-3.53783632	0.00040342	0.00908502
GRMZM2G318592	Zm00001d036711	Zm00001eb274980	NA	NA	NA	1068.674954	0.483239486	0.094900474	5.092066097	3.54e-07	2.41e-05
GRMZM2G134863	Zm00001d036736	Zm00001eb275130	bzip76	bZIP-transcription factor 76	NA	141.2191066	0.920899353	0.246461724	3.736480198	0.000186614	0.004881281
GRMZM2G078820	Zm00001d036768	Zm00001eb275490	myb158	MYB-transcription factor 158	Transcription factor MYB44	68.76827688	2.210104262	0.523636485	4.220684244	2.44e-05	0.000927273
GRMZM2G162531	Zm00001d036775	Zm00001eb275550	IDP8095	NA	Putative STRUBBELIG family receptor protein kinase	198.5234526	-0.836047329	0.234670088	-3.562649751	0.00036713	0.008411981
GRMZM2G061545,GRMZM2G134306	Zm00001d036812	Zm00001eb275860	NA	NA	Zinc finger protein WIP2	55.66638836	1.019177241	0.33697461	3.024492676	0.002490505	0.037272457
GRMZM2G041714	Zm00001d036839	Zm00001eb276270	AY109668a	NA	Hypoxia-responsive family protein	218.5571433	2.213258754	0.287404701	7.700843945	1.35e-14	4.7e-12
GRMZM2G076370	Zm00001d036875	Zm00001eb276540	NA	NA	Protein NUCLEAR FUSION DEFECTIVE 4	115.0423023	1.354499679	0.280238105	4.833388653	1.34e-06	7.88e-05
GRMZM2G106427	Zm00001d036888	Zm00001eb276680	AY104775	NA	D-aminoacyl-tRNA deacylase	1504.87563	0.28337255	0.082253653	3.44510595	0.000570836	0.012041016
GRMZM2G091652	Zm00001d036897	Zm00001eb276780	IDP7016	NA	DEAD-box ATP-dependent RNA helicase 52	679.5060852	-0.489684429	0.13763193	-3.557927512	0.000373792	0.008539803
GRMZM2G079080	Zm00001d036917	Zm00001eb276980	ago10b	argonaute10b	ago10b;argonaute10b:	851.2608069	-0.411490203	0.134027513	-3.070192034	0.002139212	0.033126262
GRMZM2G156517	Zm00001d037052	Zm00001eb278070	IDP7248	NA	Ubiquitin-conjugating enzyme E2 11	362.8209557	0.754467374	0.197260416	3.824727683	0.000130917	0.003706096
GRMZM2G030583	Zm00001d037092	Zm00001eb278400	tps26	terpene synthase26	tps26;terpene synthase26: orthologous to stc1 but function in insect herbivory not clear	367.7932038	1.113005089	0.228710265	4.866441334	1.14e-06	6.84e-05
GRMZM2G373435	Zm00001d037112	Zm00001eb278620	Zm00001d037112	NA	root-specific kinase 1	75.69887314	1.196376944	0.369888827	3.234423036	0.001218888	0.021768745
GRMZM5G809695	Zm00001d037114	Zm00001eb278640	er2	erecta-like2	LRR receptor-like serine/threonine-protein kinase ERECTA	32576.87394	0.225378193	0.07268731	3.100653906	0.001930938	0.030602526
GRMZM5G850129	Zm00001d037117	Zm00001eb278670	grftf11	GRF-transcription factor 11	Growth-regulating factor 6	208.4189039	-0.545500852	0.18384619	-2.967158866	0.003005656	0.042995611
GRMZM2G134389	Zm00001d037150	Zm00001eb278930	TIDP2772	NA	Probable tyrosine-protein phosphatase	323.9892179	0.440134933	0.148464936	2.964571596	0.003031047	0.043306428
GRMZM2G064993	Zm00001d037211	Zm00001eb279430	anx1	annexin1	anx1;annexin1:	3696.308486	-0.305778449	0.078322586	-3.904090312	9.46e-05	0.002870924
GRMZM2G010960	Zm00001d037252	Zm00001eb279900	limtf12	LIM-transcription factor 12	Putative LIM-type zinc finger domain family protein	361.8878541	-0.71949243	0.234103425	-3.073395569	0.002116377	0.03283718
GRMZM2G133331	Zm00001d037317	Zm00001eb280500	fea4	fasciated ear4	Transcription factor PERIANTHIA	3746.016457	0.350767549	0.091384085	3.838387706	0.000123845	0.003553926
GRMZM2G155343	Zm00001d037340	Zm00001eb280700	NA	NA	NA	145.1280252	1.000275081	0.273616694	3.655753109	0.000256428	0.006296467
GRMZM2G162783	Zm00001d037382	Zm00001eb280920	cgt1	C-glucosyl transferase1	UDP-glycosyltransferase 72B1	74.72495444	0.880756549	0.27779724	3.170501433	0.001521761	0.025629314
GRMZM2G383404	Zm00001d037384	Zm00001eb280950	cgt2	C-glucosyl transferase2	Anthocyanidin 3-O-glucosyltransferase	85.96098417	-1.614591331	0.543480156	-2.970837689	0.002969887	0.042586991
GRMZM2G036564	Zm00001d037386	Zm00001eb280980	tm20	transmembrane protein20	Transmembrane protein20	212.2534341	-1.122129639	0.315293472	-3.559000543	0.000372269	0.008513218
GRMZM2G142409	Zm00001d037453	Zm00001eb281500	AI665898	NA	Reticulon	576.4967062	1.083926624	0.220031057	4.926243761	8.38e-07	5.18e-05
GRMZM2G071100	Zm00001d037477	Zm00001eb281700	NA	NA	Calmodulin-like protein 2	209.0850717	-0.914602277	0.295667138	-3.093351137	0.001979098	0.031186589
GRMZM2G135108	Zm00001d037547	Zm00001eb282410	pox3	guaiacol peroxidase3	pox3;guaiacol peroxidase3:	9.485451512	-20.55237573	5.477432585	-3.752191453	0.000175296	0.004664636
GRMZM2G078798	Zm00001d037565	Zm00001eb282550	ga2ox1	gibberellin 2-oxidase1	ga2ox1;gibberellin 2-oxidase1: Bolduc and Hake (Plant Cell 21:1647-58, 2009) identify this ga2ox as ga2ox1 by phylogeny. See Supplemental Figure 6. Comparison of syntenic regions containing ga2ox1 in different grasses. They also show that it is a direct target of KN1.	5.744288771	-4.9808845	1.632098161	-3.051829001	0.002274516	0.034631818
GRMZM2G129218	Zm00001d037586	Zm00001eb282660	NA	NA	DnaJ protein ERDJ3B	441.0783183	0.577836267	0.168962764	3.419903025	0.000626435	0.012869395
GRMZM2G352618	Zm00001d037631	Zm00001eb283070	NA	NA	NA	140.5453497	1.460141875	0.284877402	5.125509652	2.97e-07	2.06e-05
GRMZM2G028110	Zm00001d037637	Zm00001eb283120	Zm00001d037637	NA	Lactoylglutathione lyase	36.44515056	3.487634303	0.64377791	5.417449478	6.05e-08	5.09e-06
GRMZM2G131749	Zm00001d037666	Zm00001eb283380	NA	NA	LRR receptor-like serine/threonine-protein kinase GSO1	1142.096053	1.005565318	0.175699877	5.723198751	1.05e-08	1.01e-06
GRMZM2G131650	Zm00001d037668	Zm00001eb283390	NA	NA	NEP-interacting protein 1	284.6733911	1.165377914	0.217528453	5.357358532	8.44e-08	6.89e-06
GRMZM2G131609	Zm00001d037672	Zm00001eb283400	rlk4	receptor-like protein kinase4	Putative leucine-rich repeat receptor protein kinase family protein	114.8208081	2.011136881	0.338761009	5.936742505	2.91e-09	3.35e-07
GRMZM2G441656	Zm00001d037684	Zm00001eb283480,Zm00001eb283490	NA	NA	NA	358.3984198	1.605887425	0.239649584	6.700981473	2.07e-11	3.85e-09
GRMZM5G828487,GRMZM5G831025	Zm00001d037688	Zm00001eb283520	NA	NA	IQ-domain 25	258.529739	-0.662668915	0.186714174	-3.549108783	0.000386537	0.008771653
GRMZM2G051806	Zm00001d037689	Zm00001eb283530	hex7	hexokinase7	hex7;hexokinase7:	116.9553807	2.637958657	0.400600193	6.585015943	4.55e-11	7.57e-09
GRMZM5G864847	Zm00001d037691	Zm00001eb283560	bif4	barren inflorescence4	IAA16-auxin-responsive Aux/IAA family member	790.0391049	0.625518209	0.145797017	4.290336135	1.78e-05	0.000713793
GRMZM2G316030	Zm00001d037708	Zm00001eb283720,Zm00001eb283730	NA	NA	UDP-glycosyltransferase 75B1	140.558589	-0.978848409	0.319217597	-3.066398651	0.002166542	0.033439988
GRMZM2G100133	Zm00001d037814	Zm00001eb284730	ofp25	OVATE-transcription factor 25	Transcription repressor OFP8	46.6426153	-1.479108119	0.358614699	-4.124504997	3.72e-05	0.001317132
GRMZM5G898274	Zm00001d037909	Zm00001eb285460	umc1114	NA	NA	8.858136948	-5.554694032	1.361741884	-4.079109337	4.52e-05	0.0015448
GRMZM2G325804	Zm00001d037932	Zm00001eb285640,Zm00001eb285650	NA	NA	Transducin/WD40 repeat-like superfamily protein	324.7409963	1.413354796	0.279805482	5.051204799	4.39e-07	2.91e-05
GRMZM2G117439	Zm00001d037937	Zm00001eb285690	umc1379	NA	DUF538 family protein	666.8861476	-0.627221064	0.14258495	-4.398928956	1.09e-05	0.000475483
GRMZM2G085964	Zm00001d037941	Zm00001eb285760	ereb69	AP2-EREBP-transcription factor 69	Ethylene-responsive transcription factor RAP2-3	2059.928723	0.627080418	0.143874953	4.358509982	1.31e-05	0.000556918
GRMZM2G069713	Zm00001d037949	Zm00001eb285830	prh22	protein phosphatase homolog 22	Probable protein phosphatase 2C 73	293.822828	1.92125374	0.268062931	7.167174273	7.66e-13	1.85e-10
AC213884.3_FG001	Zm00001d037993	Zm00001eb286220	rbp1	ran-binding protein1	Ran-binding protein 1 homolog a	1015.072238	0.311924825	0.089353801	3.490895969	0.000481404	0.010424241
GRMZM2G023105	Zm00001d038039	Zm00001eb286670	IDP7703	NA	Putative VHS/GAT domain containing family protein	220.0996651	0.976095835	0.189065124	5.162749303	2.43e-07	1.74e-05
GRMZM2G036940	Zm00001d038068	Zm00001eb286950	NA	NA	ATPase%2C coupled to transmembrane movement of substance	28.40791122	-2.386747622	0.573530175	-4.161503137	3.16e-05	0.001151912
GRMZM2G060079	Zm00001d038146	Zm00001eb287600	NA	NA	Oxidoreductase%2C 2OG-Fe oxygenase family protein	378.9414984	0.842489799	0.262669066	3.207419175	0.001339317	0.023286388
GRMZM2G097989	Zm00001d038192	Zm00001eb288100	gst41	glutathione transferase41	gst41;glutathione transferase41:	4424.772727	-0.629750626	0.150972656	-4.171289319	3.03e-05	0.001111939
GRMZM2G062577	Zm00001d038211	Zm00001eb288310	NA	NA	Anther-specific proline-rich protein APG	3630.247568	-0.453616554	0.112388578	-4.036144601	5.43e-05	0.001768925
GRMZM2G456512	Zm00001d038223	Zm00001eb288380	NA	NA	Bzip transcription factor-like; protein	1847.127577	-0.623307749	0.111237047	-5.603418697	2.1e-08	1.95e-06
GRMZM2G033641	Zm00001d038262	Zm00001eb288670	umc1462	NA	Patellin-1	1739.764996	0.392585524	0.119198717	3.293538176	0.000989349	0.018391626
GRMZM2G353209	Zm00001d038273	Zm00001eb288770	coi3	coronatine insensitive3	Coronatine-insensitive protein 1	446.0145245	0.521536859	0.1391082	3.749145336	0.000177438	0.004693182
GRMZM2G067022	Zm00001d038275	Zm00001eb288800	aic4	auxin import carrier4	Auxin transporter-like protein 1	670.6347977	0.84959635	0.166949205	5.088951159	3.6e-07	2.45e-05
GRMZM2G430871	Zm00001d038284	Zm00001eb288870	ofp27	OVATE-transcription factor 27	Transcription repressor OFP13	19.39567711	-3.403803908	1.060790884	-3.208741665	0.001333172	0.023202486
GRMZM2G392918	Zm00001d038287	Zm00001eb288880	NA	NA	NA	97.52449997	1.196164169	0.317144068	3.771674416	0.000162156	0.004377095
GRMZM2G129288	Zm00001d038310	Zm00001eb289070	tubtf10	TUB-transcription factor 10	Tubby-like F-box protein 10	1572.205703	0.298947606	0.102296017	2.92237776	0.003473699	0.048118979
GRMZM2G066153	Zm00001d038340	Zm00001eb289360	mctp11	multiple C2 domain and transmembrane region protein11	Phosphoribosylanthranilate transferase	2439.964888	0.517755525	0.105710349	4.897869783	9.69e-07	5.89e-05
GRMZM2G066225	Zm00001d038342	Zm00001eb289390	pco123421	NA	RING/FYVE/PHD zinc finger superfamily protein	629.9715055	0.442633792	0.139771639	3.166835539	0.001541074	0.02580754
GRMZM5G856297	Zm00001d038352	Zm00001eb289470	uaz121a	NA	NA	234.8237567	0.900251748	0.211383497	4.258855398	2.05e-05	0.000799127
GRMZM2G125976	Zm00001d038355	Zm00001eb289480	hb76	Homeobox-transcription factor 76	BEL1-like homeodomain protein 9	3078.102378	0.490573602	0.118674697	4.133767465	3.57e-05	0.001274124
GRMZM2G146219	Zm00001d038372	Zm00001eb289640	TIDP3268	NA	Expressed protein; protein	43.13586483	-1.52302376	0.455931156	-3.340468711	0.000836371	0.016111539
GRMZM2G361064	Zm00001d038476	Zm00001eb290590	expa5	alpha expansin5	expa5;alpha expansin5: alpha expansins function as wall loosening agents for control of plant cell growth.	27.50066085	-2.198984827	0.692139655	-3.17708256	0.001487647	0.025218992
GRMZM2G167673	Zm00001d038511	Zm00001eb290950	ga16,17ox1	gibberellin 16,17-oxidase1	Putative cytochrome P450 superfamily protein	15.35314199	2.261514517	0.706912038	3.199145574	0.001378356	0.023772862
GRMZM2G440968	Zm00001d038558	Zm00001eb291480	psei3	cystatin3	psei3;cystatin3:	78.62081686	-1.9496127	0.318203455	-6.126937553	8.96e-10	1.1e-07
GRMZM2G014981	Zm00001d038620	Zm00001eb292040	gpat21	glycerol-3-phosphate acyltransferase 21	Probable 1-acyl-sn-glycerol-3-phosphate acyltransferase 4	561.6168297	-0.331455001	0.113851802	-2.911284628	0.00359946	0.049599547
GRMZM2G424053	Zm00001d038653	Zm00001eb292340	trh1	thioredoxin h homolog1	NA	2342.513241	-0.313203154	0.10185586	-3.074964499	0.002105276	0.032686382
GRMZM2G176217	Zm00001d038688	Zm00001eb292740	rop6	Rho-related protein6	rop6;Rho-related protein6:	1980.3707	0.537171788	0.09217181	5.827940088	5.61e-09	5.85e-07
NA	Zm00001d038722	NA	NA	NA	NA	106.287402	0.863795123	0.256672551	3.365358387	0.000764443	0.015013304
GRMZM2G133966	Zm00001d038728	Zm00001eb293110	trps12	trehalose-6-phosphate synthase12	trps12;trehalose-6-phosphate synthase12:	219.8834175	1.910580418	0.296270612	6.448767928	1.13e-10	1.75e-08
GRMZM2G033971	Zm00001d038732	Zm00001eb293150	csu841a	NA	Acid phosphatase/vanadium-dependent haloperoxidase-related protein	189.172059	-0.803491321	0.198694102	-4.043860958	5.26e-05	0.001729154
GRMZM2G040517	Zm00001d038741	Zm00001eb293210	umc2375	NA	Pistil-specific extensin-like protein	41.18520673	-3.873623456	0.668300466	-5.796230367	6.78e-09	6.97e-07
AC204763.2_FG001	Zm00001d038742	Zm00001eb293220	NA	NA	receptor like protein 29	1813.749106	-0.549685603	0.145134383	-3.787425086	0.000152217	0.00415625
GRMZM2G090087	Zm00001d038841	Zm00001eb294160	mis1	putative aldehyde dehydrogenase MIS1	mis1;putative aldehyde dehydrogenase MIS1:	2096.270907	0.635435485	0.173979252	3.652363587	0.000259838	0.006373569
GRMZM2G177386	Zm00001d038846	Zm00001eb294200	prh12	protein phosphatase homolog12	Protein phosphatase 2C 16	202.3929214	-0.977048793	0.227344239	-4.297662417	1.73e-05	0.000698888
GRMZM2G021406	Zm00001d038862	Zm00001eb294370	umc1296	NA	Cytokinin riboside 5'-monophosphate phosphoribohydrolase LOG8	64.56428995	-2.220373573	0.657594425	-3.376509118	0.000734119	0.014562909
GRMZM2G093441	Zm00001d038866	Zm00001eb294430	pco086414a	NA	alpha/beta-Hydrolases superfamily protein	167.1123602	-1.450956689	0.299845163	-4.839019823	1.3e-06	7.69e-05
GRMZM2G170400	Zm00001d038891	Zm00001eb294690	peamt2	phosphoethanolamine N-methyltransferase 2	Phosphoethanolamine N-methyltransferase 3	2327.835328	0.957438909	0.189875074	5.042467588	4.6e-07	3.02e-05
GRMZM2G010349	Zm00001d038894	Zm00001eb294720	IDP113a	NA	Serine/threonine-protein kinase STN7 chloroplastic	282.2380223	-0.472230804	0.16213799	-2.912524109	0.003585205	0.04948164
GRMZM2G041694	Zm00001d038897	Zm00001eb294750	NA	NA	Short-chain dehydrogenase/reductase SDRA	39.7446273	2.091858143	0.488914771	4.278574236	1.88e-05	0.000741279
GRMZM2G386995	Zm00001d038979	Zm00001eb295560,Zm00001eb295570	NA	NA	ARM repeat superfamily protein	263.2483733	-1.342644304	0.295521634	-4.543302927	5.54e-06	0.000269446
GRMZM2G451224	Zm00001d038984	Zm00001eb295610	psah1	photosystem I H subunit1	psah1;photosystem I H subunit1: cDNA sequence from csu686, csu704 similar to plant psaH sequences	8.998952176	-7.109691532	2.069702045	-3.435128042	0.000592274	0.012448808
GRMZM2G154648	Zm00001d039029	Zm00001eb296010	csu928	NA	thiamine monophosphate synthase	261.9464438	-0.713679478	0.22835754	-3.125272226	0.001776406	0.028711478
GRMZM2G402936	Zm00001d039040	Zm00001eb296090	lhcb7	light harvesting complex mesophyll7	Light harvesting complex mesophyll7	41.42645044	-5.422532239	1.447781532	-3.745407798	0.000180101	0.004747679
GRMZM2G011932	Zm00001d039065	Zm00001eb296340	gbf1	G-box binding factor1	gbf1;G-box binding factor: anoxia induced, nuclear, basic-region leucine zipper protein; low copy number; cDNA clone	168.6372328	0.883992484	0.246651822	3.583968993	0.000338412	0.00790721
GRMZM5G855337	Zm00001d039081	Zm00001eb296480	npi597a	NA	CTP synthase family protein	362.2125245	1.020148082	0.202064403	5.048628396	4.45e-07	2.94e-05
GRMZM2G325850	Zm00001d039113	Zm00001eb296770	tsh1	tassel sheath1	Tassel sheath1	756.0164441	-0.568445258	0.18771656	-3.028210499	0.002460067	0.036910365
GRMZM2G027955	Zm00001d039131	Zm00001eb296990	agp2	ADP glucose pyrophosphorylase2	agp2;ADP glucose pyrophosphorylase2: embryo specific counterpart to sh2	6442.512057	0.369711544	0.114825798	3.219760292	0.001282978	0.022552274
GRMZM2G070659	Zm00001d039173	Zm00001eb297390	hir3	hypersensitive induced reaction3	hir3;hypersensitive induced reaction3: cDNA, up-regulated in Les9	980.164888	0.825678889	0.122684785	6.730083863	1.7e-11	3.26e-09
GRMZM2G167786	Zm00001d039177	Zm00001eb297430	NA	NA	Polygalacturonase inhibitor 1	448.2179863	-0.741649133	0.192737854	-3.847968195	0.000119102	0.003464052
NA	Zm00001d039258	NA	NA	NA	NA	90.9132176	-0.822163916	0.231263843	-3.555090604	0.000377849	0.008624145
GRMZM2G083749	Zm00001d039300	Zm00001eb119270	NA	NA	Transcription factor bHLH133	181.2904924	1.293079249	0.344076944	3.758110718	0.000171201	0.004574262
GRMZM2G099678	Zm00001d039301	Zm00001eb119280	NA	NA	Vegetative storage protein PNI288	11.27114925	4.492012489	1.401343469	3.205504281	0.00134826	0.023408014
GRMZM2G169973	Zm00001d039313	Zm00001eb119420	ofp13	OVATE-transcription factor 13	Transcription repressor OFP8	1139.641285	0.451161659	0.147793924	3.052640103	0.002268378	0.034560612
GRMZM2G102927	Zm00001d039363	Zm00001eb119910	AY112199	NA	Protein DJ-1 homolog B	96.7024191	0.728129523	0.22171322	3.28410513	0.001023068	0.018943974
GRMZM2G102811	Zm00001d039364	Zm00001eb119920	NA	NA	NA	14.17543412	-5.732321153	1.419536717	-4.038163356	5.39e-05	0.001757023
GRMZM2G305048	Zm00001d039379	Zm00001eb120100	NA	NA	sodium/calcium exchanger family protein / calcium-binding EF hand family protein	260.871284	0.613944418	0.1993588	3.079595264	0.002072821	0.032267227
GRMZM2G031432	Zm00001d039394	Zm00001eb120250	ga2ox13	gibberellin 2-oxidase13	ga2ox13;gibberellin 2-oxidase13:	19.46845412	3.796738141	0.81442569	4.661859503	3.13e-06	0.000165768
GRMZM2G051043	Zm00001d039401	Zm00001eb120320	NA	NA	CID11	526.5996512	0.352480768	0.093057886	3.787758158	0.000152013	0.00415625
GRMZM2G045330	Zm00001d039407	Zm00001eb120370	gsk1	glycogen synthase kinase1	Shaggy-related protein kinase iota	1465.331345	0.23194273	0.078308267	2.961918836	0.003057284	0.043575967
GRMZM2G035278	Zm00001d039414	Zm00001eb120450	cl5587_1d	NA	Polyketide cyclase/dehydrase and lipid transport superfamily protein	6.114817632	-5.461739768	1.75418425	-3.113549656	0.001848514	0.029572743
GRMZM2G323353	Zm00001d039435	Zm00001eb120730	fun1	feminised upright narrow1	NA	1296.230917	0.484459206	0.149057946	3.250140088	0.001153482	0.02077416
GRMZM5G834596	Zm00001d039437	Zm00001eb120740	dbb3	double B-box zinc finger protein3	dbb3;double B-box zinc finger protein3: similar to Arabidopsis light-regulated zinc finger protein 1	140.5527812	-1.569694159	0.260898425	-6.016495337	1.78e-09	2.1e-07
GRMZM2G143235	Zm00001d039453	Zm00001eb120890	cyp45	cytochrome P450 45	3-epi-6-deoxocathasterone 23-monooxygenase	133.8613078	0.706505888	0.235605675	2.998679417	0.002711525	0.039755518
GRMZM2G143723	Zm00001d039467	Zm00001eb121010	NA	NA	Protein indeterminate-domain 11	293.4944018	0.628364675	0.189331135	3.318866039	0.000903838	0.01704318
GRMZM2G355572	Zm00001d039524	NA	pco143873	NA	Transposon protein CACTA%2C En/Spm sub-class	481.9172045	-3.789536054	1.138663531	-3.32805605	0.000874543	0.016667237
GRMZM2G353444	Zm00001d039542	Zm00001eb121780	hpc1	High PhosphatidylCholine1	Phospholipase A1-Igamma1 chloroplastic	599.9775159	-1.110026807	0.375236748	-2.958203889	0.003094374	0.044025007
GRMZM5G844173	Zm00001d039589	Zm00001eb122110	gi2	gigantea2	gi2;gigantea2: homologous to Arabidopsis photoperiod gene gigantea.	1970.668743	-1.113940942	0.211167118	-5.275162892	1.33e-07	1.02e-05
NA	Zm00001d039597	NA	NA	NA	NA	1358.950259	-0.646658562	0.197415926	-3.275614962	0.001054322	0.019461746
GRMZM2G100349	Zm00001d039619	Zm00001eb122360	NA	NA	60S ribosomal protein L18A	3.264978839	-5.056668272	1.666646065	-3.034038468	0.002413037	0.03629686
GRMZM5G802971	Zm00001d039636	Zm00001eb122530	NA	NA	NA	8.342444168	3.077214525	0.934053717	3.294472757	0.000986065	0.018359444
GRMZM2G413113	Zm00001d039639	Zm00001eb122570	NA	NA	Phototropic-responsive NPH3 family protein	175.2422543	-0.690804837	0.226922074	-3.044238164	0.002332704	0.035358408
GRMZM2G138750	Zm00001d039650	Zm00001eb122680	NA	NA	Cytochrome P450 734A1	1853.681378	0.746796012	0.155819561	4.792697431	1.65e-06	9.42e-05
GRMZM5G830695	Zm00001d039653	Zm00001eb122690	mrpa7	multidrug resistance associated protein7	mrpa7;multidrug resistance associated protein7:	2631.725105	0.507366416	0.14064118	3.607523875	0.000309133	0.007317078
GRMZM2G150906	Zm00001d039685	Zm00001eb122980	rafs1	raffinose synthase1	Probable galactinol--sucrose galactosyltransferase 5	394.6070038	1.164173224	0.261024776	4.460010436	8.2e-06	0.000372678
AC233943.1_FG002	Zm00001d039694	Zm00001eb123060	ra2	ramosa2	ra2;ramosa2: tassel many-branched, upright, not conical like ra1; irregular kernel placement	554.9474001	1.211643232	0.268803576	4.507541349	6.56e-06	0.000311401
GRMZM2G023952	Zm00001d039697	Zm00001eb123090	cyp24	cytochrome P-450 24	Cytochrome P450 monooxygenase	53.32795937	1.989607742	0.515026656	3.86311605	0.00011195	0.003272144
GRMZM2G048022	Zm00001d039726	NA	NA	NA	NA	43.87349599	-1.80112261	0.526645757	-3.419988835	0.000626237	0.012869395
GRMZM2G026783	Zm00001d039735	Zm00001eb123380	NA	NA	NA	48.23539313	1.717899175	0.500515421	3.432260236	0.000598573	0.012492369
GRMZM2G030712	Zm00001d039866	Zm00001eb124420	NA	NA	Triosephosphate isomerase	199.7986585	0.800793153	0.21093134	3.796463582	0.000146775	0.004035627
GRMZM2G309897	Zm00001d039967	Zm00001eb125150	umc2033	NA	Probable leucine-rich repeat receptor-like protein kinase	2298.287224	0.443921431	0.11481181	3.866513666	0.000110402	0.00323491
GRMZM2G471517	Zm00001d039997	Zm00001eb125390	NA	NA	NPR1 interactor	108.3100002	-1.154999365	0.305972265	-3.774849874	0.000160104	0.004336564
GRMZM2G162709	Zm00001d040019	Zm00001eb125520	myb137	MYB-transcription factor 137	myb domain protein 62	76.43495147	2.188451058	0.356586204	6.137228627	8.4e-10	1.05e-07
NA	Zm00001d040027	NA	NA	NA	NA	59.35236315	-3.553835104	0.848645869	-4.187653804	2.82e-05	0.00104915
NA	Zm00001d040028	NA	NA	NA	NA	16.4464169	-7.73458922	1.741487496	-4.441369369	8.94e-06	0.000401089
NA	Zm00001d040029	NA	NA	NA	NA	45.11384209	-4.007940328	0.8763326	-4.573537864	4.8e-06	0.000239232
GRMZM2G011436	Zm00001d040033	Zm00001eb125620	NA	NA	Factor of DNA methylation 1	425.9024974	0.632256241	0.190426673	3.320208419	0.000899503	0.016988531
GRMZM2G055999	Zm00001d040040	Zm00001eb125730	cl13428_1	NA	Heavy metal transport/detoxification superfamily protein	7669.703162	-0.360709465	0.105374204	-3.423128741	0.000619048	0.012761985
GRMZM2G061758	Zm00001d040046	Zm00001eb125780	NA	NA	E3 ubiquitin-protein ligase SINA-like 10	4045.976011	0.593568731	0.129368731	4.588193203	4.47e-06	0.000225418
GRMZM2G171677	Zm00001d040160	Zm00001eb126670	pco142867	NA	Protein kinase superfamily protein	252.7991645	1.017976508	0.162475914	6.265399482	3.72e-10	4.94e-08
GRMZM2G171400	Zm00001d040183	Zm00001eb126820	cl10929_-2a	NA	pfkB-like carbohydrate kinase family protein	597.6378215	0.315872544	0.103052005	3.065176109	0.002175419	0.033511367
GRMZM2G124066	Zm00001d040188	Zm00001eb126880	NA	NA	HXXXD-type acyl-transferase family protein	1920.840672	0.60395574	0.13441414	4.493245567	7.01e-06	0.000327153
GRMZM2G120304	Zm00001d040190	Zm00001eb126900	B4G019	NA	hydroxyproline-rich glycoprotein family protein	1195.669328	-0.53443945	0.142031056	-3.762835153	0.000167998	0.004503945
GRMZM2G081719	Zm00001d040205	Zm00001eb127030	plc11	phospholipase C11	Non-specific phospholipase C6	254.2091256	0.614190428	0.209270585	2.934910454	0.00333644	0.046682515
GRMZM2G111164	Zm00001d040220	Zm00001eb127150	IDP664	NA	Enolase-phosphatase E1	62.73900227	-1.120636199	0.326926936	-3.427787916	0.000608521	0.012604118
GRMZM2G074381	Zm00001d040303	Zm00001eb127860	NA	NA	Protein kinase superfamily protein	90.52718303	0.825558856	0.227076697	3.635594788	0.00027734	0.006693286
GRMZM2G069208	Zm00001d040314	Zm00001eb127970	pzb21	NA	Transcription factor Pur-alpha 1	1009.848262	-0.623738967	0.158622462	-3.932223476	8.42e-05	0.002601486
GRMZM2G089949	Zm00001d040362	Zm00001eb128310	dof6	C2C2-Dof-transcription factor 6	Dof-type zinc finger DNA-binding family protein	45.63748285	1.888354396	0.496965948	3.799766169	0.000144833	0.004016578
GRMZM2G029219	Zm00001d040422	Zm00001eb128730	tom4	transporter of mugineic acid4	Carbohydrate transporter/ sugar porter/ transporter	538.8423069	-0.414686407	0.123303205	-3.363143771	0.000770602	0.015096653
GRMZM2G083239	Zm00001d040426	Zm00001eb128760	myb43	MYB-transcription factor 43	myb domain protein 56	41.12898552	1.660231802	0.410082527	4.048530947	5.15e-05	0.001700805
GRMZM2G096100	Zm00001d040519	Zm00001eb129440	NA	NA	Germin-like protein subfamily 2 member 1	340.6565804	-1.229471875	0.212525704	-5.785050239	7.25e-09	7.36e-07
GRMZM2G001451	Zm00001d040526	Zm00001eb129480	NA	NA	Os05g0140333 protein	22.24134718	1.68776851	0.578787502	2.916041731	0.003545031	0.049049619
GRMZM2G115960	Zm00001d040536	Zm00001eb129520	bhlh68	bHLH-transcription factor 68	Transcription factor PIF4	140.5564869	1.144517847	0.292447735	3.913580825	9.09e-05	0.002774589
GRMZM2G136106	Zm00001d040650	Zm00001eb130500	pme19	pectin methylesterase19	Pectinesterase	367.9035074	-0.814680813	0.251152305	-3.243771992	0.001179581	0.021146611
GRMZM2G424577	Zm00001d040681	Zm00001eb130730	si660044b03a	NA	alpha/beta-Hydrolases superfamily protein	919.962993	0.878353912	0.156729344	5.60427225	2.09e-08	1.95e-06
GRMZM2G104394	Zm00001d040702	Zm00001eb130940	pox1	guaiacol peroxidase1	pox1;guaiacol peroxidase1:	249.0713014	1.402775543	0.24510496	5.723162617	1.05e-08	1.01e-06
GRMZM2G174975	Zm00001d040733	Zm00001eb131150	IDP7208	NA	GDSL esterase/lipase LIP-4	108.0385453	1.364751924	0.315030288	4.332129246	1.48e-05	0.000614772
GRMZM2G145201	Zm00001d040988	Zm00001eb132680	rdr6	RNA-dependent RNA polymerase6	rdr6;RNA-dependent RNA polymerase6: mutant seedlings with reduced fully abaxialized organs that arrest shortly after germination	995.9647223	0.26926541	0.086487083	3.113359841	0.001849703	0.029572743
GRMZM5G837123	Zm00001d040991	NA	NA	NA	Expressed protein; protein	111.7526318	1.013349915	0.232398644	4.360395131	1.3e-05	0.000554135
NA	Zm00001d041119	NA	NA	NA	NA	3159.816078	0.289970506	0.096130585	3.016422985	0.002557762	0.037776912
GRMZM2G067223	Zm00001d041154	Zm00001eb133700	IDP876	NA	NA	344.5638368	0.63788578	0.178167179	3.580265364	0.000343245	0.007990036
GRMZM2G403313	Zm00001d041226	NA	NA	NA	NAD(P)-binding Rossmann-fold superfamily protein	66.30681529	-1.464252521	0.431465911	-3.393669078	0.00068963	0.013890106
GRMZM2G163059	Zm00001d041229	Zm00001eb134200	osca6	hyperosmolality-gated calcium-permeable channels6	CSC1-like protein RXW8	198.3365695	-0.931811561	0.275056117	-3.387714379	0.000704776	0.014127071
NA	Zm00001d041246	NA	NA	NA	NA	7036.974526	-0.901923911	0.179348873	-5.028879721	4.93e-07	3.2e-05
NA	Zm00001d041299	NA	NA	NA	beta-14-N-acetylglucosaminyltransferase family protein	121.0347832	-0.704250521	0.186582135	-3.774479912	0.000160342	0.004338035
GRMZM2G044724	Zm00001d041343	Zm00001eb134970	NA	NA	Probable disease resistance protein	380.2107815	-0.732743083	0.244984945	-2.990971879	0.002780911	0.040515971
GRMZM2G047637	Zm00001d041345	Zm00001eb134990	cyc22	cyclin22	Cyclin-D5-1	295.6060116	-0.675688828	0.213934886	-3.158385431	0.001586457	0.026325159
GRMZM2G342821	Zm00001d041437	Zm00001eb135680	iqd8	IQ-domain 8	IQ-domain 19	30.86854992	3.197079023	0.750999204	4.257100412	2.07e-05	0.000804101
GRMZM2G390374	Zm00001d041438	Zm00001eb135700	umc1773	NA	Protein ROOT HAIR DEFECTIVE 3 homolog 2	212.3653069	-0.679731779	0.214555092	-3.168099025	0.001534392	0.025782053
GRMZM2G162988	Zm00001d041464	Zm00001eb135860	NA	NA	Pentatricopeptide repeat-containing protein mitochondrial	248.9968176	-0.613234295	0.19145456	-3.203027893	0.001359908	0.023557792
GRMZM5G889760	Zm00001d041484	Zm00001eb136000,Zm00001eb136010	NA	NA	WPP domain-associated protein	80.13838093	1.237287697	0.304807871	4.059238014	4.92e-05	0.001644302
GRMZM2G176063	Zm00001d041549	Zm00001eb136460	dof46	C2C2-Dof-transcription factor 46	Dof zinc finger protein DOF2.2	207.668621	0.659513931	0.218568057	3.017430539	0.002549275	0.037696041
GRMZM2G139786	Zm00001d041578	Zm00001eb136750	gl6	glossy6	Expressed protein; protein	984.2066814	-0.656781584	0.175902629	-3.73377923	0.000188628	0.004917634
GRMZM2G043336	Zm00001d041670	Zm00001eb137480	phys2	phytase2	phys2;phytase2: cDNA sequence, correspondence with N-terminal amino acid sequence, expressed in E. coli; adjacent duplicate phys1	126.6448773	2.100292483	0.342852376	6.125938253	9.02e-10	1.1e-07
GRMZM2G153087	Zm00001d041767	Zm00001eb138270	alf4	Alfin-like-transcription factor 4	PHD finger protein ALFIN-LIKE 6	645.796966	0.508554635	0.168371927	3.020424151	0.002524209	0.037551437
GRMZM5G821755	Zm00001d041780	Zm00001eb138370	zhd21	ZF-HD-transcription factor 21	Zinc-finger homeodomain protein 4	1642.604867	0.307106289	0.103356547	2.971328856	0.002965141	0.042544734
GRMZM5G844894	Zm00001d041782	Zm00001eb138390	NA	NA	Plant-specific domain TIGR01627 family protein	292.59952	1.350629035	0.223196522	6.051299651	1.44e-09	1.72e-07
GRMZM2G080107	Zm00001d041819	Zm00001eb138650	psan1	photosystem I N subunit1	psan1;photosystem I N subunit1: cDNA sequence derived from csu517,csu539,csu937 similar to barley psaN	8.20408864	-5.549709795	1.792315621	-3.09639091	0.001958919	0.030962971
GRMZM2G046609	Zm00001d041844	Zm00001eb138830	NA	NA	Probable methyltransferase PMT25	12.49441112	-3.055643591	0.990080921	-3.086256413	0.002026939	0.031801337
GRMZM2G039505	Zm00001d041912	Zm00001eb139410	GRMZM2G039505	NA	Putative serine esterase family protein	1166.054254	0.577547855	0.179361479	3.220021707	0.001281809	0.022551825
GRMZM2G122431	Zm00001d041972	Zm00001eb139920	NA	NA	Cellulose synthase-like protein G3	271.9008161	0.752204007	0.223973103	3.35845687	0.00078379	0.015304283
GRMZM2G136635	Zm00001d042030	Zm00001eb140400	umc2127	NA	NA	1472.392457	0.780102994	0.247317983	3.154250992	0.001609106	0.02657048
GRMZM2G138338	Zm00001d042051	Zm00001eb140550,Zm00001eb140560	NA	NA	Probably inactive leucine-rich repeat receptor-like protein kinase	1451.834002	-0.79002436	0.149241979	-5.293580043	1.2e-07	9.39e-06
GRMZM2G044856	Zm00001d042060	NA	NA	NA	AT-hook motif nuclear-localized protein 17	260.4460804	-0.858247382	0.246324091	-3.484220236	0.000493573	0.010677979
GRMZM2G156019	Zm00001d042066	Zm00001eb140730	crr5	cytokinin response regulator5	glycoside hydrolase family 2 protein	2407.74511	0.404204894	0.098599365	4.099467517	4.14e-05	0.001444226
GRMZM2G082387	Zm00001d042127	Zm00001eb141310	gras4	GRAS-transcription factor 4	GRAS family transcription factor containing protein	463.3380553	0.650426158	0.163686884	3.973599741	7.08e-05	0.002243977
GRMZM2G366607	Zm00001d042142	Zm00001eb141530	pap26	purple acid phosphatase26	Probable inactive purple acid phosphatase 16	463.0753608	0.512400331	0.148916434	3.440858178	0.000579872	0.012209851
GRMZM2G136830	Zm00001d042168	Zm00001eb141710	NA	NA	zinc finger (C3HC4-type RING finger) family protein	1488.871131	0.435389204	0.105331291	4.133521965	3.57e-05	0.001274124
Zm00014a017739	Zm00001d042192	Zm00001eb142000	Zm00014a017739	NA	2-oxoglutarate (2OG) and Fe(II)-dependent oxygenase superfamily protein	14.56605352	-3.564325857	1.129087118	-3.156820939	0.001594993	0.026411201
GRMZM2G019686	Zm00001d042217	Zm00001eb142230	cl18204_1	NA	FPF1-like protein 1	740.7016535	-2.585868699	0.295562626	-8.748970515	2.15e-18	1.5e-15
NA	Zm00001d042282	NA	NA	NA	NA	2902.5195	-0.442924707	0.113129364	-3.915205471	9.03e-05	0.002759533
GRMZM2G092214	Zm00001d042305	Zm00001eb142960	tcptf8	TCP-transcription factor 8	Transcription factor TCP11	421.148411	-0.805070892	0.154593226	-5.207672514	1.91e-07	1.41e-05
NA	Zm00001d042323	NA	NA	NA	NA	7.794338519	-16.6212722	2.398317427	-6.930388786	4.2e-12	8.94e-10
GRMZM2G103812	Zm00001d042367	Zm00001eb143460	pco084514	NA	Selenium-binding protein 3	3169.306076	0.437005523	0.129678395	3.369917732	0.000751906	0.0148366
GRMZM2G153991	Zm00001d042372	Zm00001eb143510	NA	NA	Peptidyl-prolyl cis-trans isomerase	711.5482083	0.263716358	0.086136124	3.061623214	0.002201404	0.033757712
AC214534.3_FG010,GRMZM5G816423,GRMZM5G846152	Zm00001d042388	Zm00001eb143640	NA	NA	DUF538 family protein	615.3982799	-1.005046464	0.166994699	-6.01843333	1.76e-09	2.08e-07
GRMZM2G004161	Zm00001d042443	Zm00001eb144120	NA	NA	BTB/POZ and TAZ domain-containing protein 2	331.7771648	-0.67020471	0.185314579	-3.616578426	0.000298523	0.007087221
GRMZM2G177244	Zm00001d042460	Zm00001eb144270	abi31	ABI3-VP1-transcription factor 31	B3 domain-containing protein	176.0317099	-1.813032846	0.337101048	-5.378306757	7.52e-08	6.19e-06
GRMZM2G177220	Zm00001d042463	Zm00001eb144290	arr6	ARR-B-transcription factor 6	Two-component response regulator ARR11	108.8280882	-1.215639977	0.347973652	-3.49348283	0.000476764	0.010354622
GRMZM2G359397	Zm00001d042478	Zm00001eb144410	si946084h12	NA	GDP-L-galactose phosphorylase 1	232.3530276	0.490027021	0.162088524	3.023206145	0.002501118	0.037383968
GRMZM2G114873	Zm00001d042482	Zm00001eb144450	bhlh132	bHLH-transcription factor 132	bhlh132;bHLH-transcription factor 132: Locus designated and assigned to a transcription factor family by the GRASSIUS project (Yilmaz et al 2009) , which also provided the mappings to the B73_Reference Genome sequence v2 gene models.	206.80982	0.955005566	0.205368968	4.650194109	3.32e-06	0.000173486
GRMZM2G109464	Zm00001d042534	Zm00001eb144890	NA	NA	RING/FYVE/PHD zinc finger superfamily protein	87.92412121	0.799384233	0.236317585	3.382669277	0.00071785	0.014276103
GRMZM2G118250	Zm00001d042560	Zm00001eb145150	ig1	indeterminate gametophyte1	LOB domain-containing protein 6	125.894745	-2.029315913	0.319278832	-6.355936279	2.07e-10	3.02e-08
GRMZM2G471142	Zm00001d042578	Zm00001eb145330	mlo5	barley mlo defense gene homolog5	mlo5;barley mlo defense gene homolog5: one of 9 seven-transmembrane homologues to barley powdery mildew defense response gene	419.9476026	-0.979024752	0.169635068	-5.771358269	7.86e-09	7.89e-07
GRMZM2G019266	Zm00001d042641	Zm00001eb145950	cl7475_1a	NA	RNA-binding (RRM/RBD/RNP motifs) family protein	513.967828	0.903153763	0.2173459	4.155375193	3.25e-05	0.001175978
GRMZM2G049373	Zm00001d042653	Zm00001eb146070	NA	NA	HSP40/DnaJ peptide-binding protein	226.0744622	0.716831848	0.223156525	3.212237911	0.001317053	0.022966833
GRMZM2G097821	Zm00001d042676	Zm00001eb146330	pdk3	phosphoinositide dependent protein kinase3	pdk3;phosphoinositide dependent protein kinase3:	692.2114877	0.518830323	0.098476665	5.268561046	1.37e-07	1.06e-05
GRMZM2G426108	Zm00001d042766	Zm00001eb147090	NA	NA	Expressed protein; protein	162.5927737	-0.673262746	0.188742085	-3.567104534	0.000360948	0.008310579
GRMZM2G127117	Zm00001d042767	Zm00001eb147110	NA	NA	Glucan endo-13-beta-glucosidase 14	23.5505211	-2.501971517	0.811925613	-3.081528007	0.002059411	0.032121921
NA	Zm00001d042779	NA	NA	NA	NA	22.64796636	2.470170558	0.711495543	3.471800465	0.00051698	0.011072934
NA	Zm00001d042787	NA	NA	NA	NA	579.0510316	-0.441196255	0.115854903	-3.808179407	0.000139994	0.003918925
GRMZM2G181484	Zm00001d042853	Zm00001eb147910	NA	NA	NA	1181.529389	0.39804797	0.097957287	4.063485025	4.83e-05	0.001623829
GRMZM2G302245	Zm00001d042880	Zm00001eb148070	rcc1	regulator of chromosome condensation1	rcc1;regulator of chromosome condensation1:	365.5229014	0.908409056	0.299206354	3.036062047	0.0023969	0.036100067
GRMZM2G157679	Zm00001d042907	Zm00001eb148290	gras23	GRAS-transcription factor 23	NA	1371.198475	0.560863283	0.131897049	4.252280766	2.12e-05	0.000817581
AC209784.3_FG011	Zm00001d042917	Zm00001eb148370	thx27	Trihelix-transcription factor 27	Trihelix transcription factor ASIL2	346.5876595	0.460384833	0.156281915	2.945861216	0.003220569	0.045519167
AC209784.3_FG007	Zm00001d042922	Zm00001eb148420	hsp6	heat shock protein6	Probable mediator of RNA polymerase II transcription subunit 37c	78.04254781	2.07026654	0.671998899	3.080758826	0.002064738	0.032177041
GRMZM2G155954	Zm00001d042973	Zm00001eb148890	iqd9	IQ-domain 9	IQ-domain 3	961.1831575	0.614414546	0.195993906	3.134865554	0.001719329	0.028076831
GRMZM2G092517	Zm00001d043036	Zm00001eb149360	lbd20	LBD-transcription factor 20	LOB domain-containing protein 13	10.16503852	-2.884813495	0.896454939	-3.218023986	0.00129077	0.022625317
GRMZM2G702036	Zm00001d043039	Zm00001eb149400	mmp5	NA	EPIDERMAL PATTERNING FACTOR-like protein 6	22.08641861	-2.140722264	0.702318793	-3.048077717	0.002303104	0.035044522
GRMZM2G330159	Zm00001d043046	Zm00001eb149450	ofp16	OVATE-transcription factor 16	Transcription repressor OFP1	96.32850621	1.31442475	0.259047662	5.074065294	3.89e-07	2.59e-05
GRMZM2G126397	Zm00001d043049	Zm00001eb149490	plt3	phospholipid transfer protein homolog3	plt3;phospholipid transfer protein homolog3:	2094.587153	-1.511276578	0.18069543	-8.363667971	6.08e-17	3.34e-14
GRMZM2G312244	Zm00001d043095	Zm00001eb149830	IDP6765	NA	Zinc finger protein VAR3 chloroplastic	440.554409	-0.633134455	0.187860024	-3.370245785	0.000751012	0.014835774
GRMZM2G010447	Zm00001d043096	Zm00001eb149840	umc1985	NA	NA	98.73334114	-1.075482359	0.277300402	-3.878401735	0.000105145	0.003119521
GRMZM2G460860	Zm00001d043119	Zm00001eb150030,Zm00001eb150040	NA	NA	Protein RETICULATA-RELATED 3 chloroplastic	2017.394409	-0.334537657	0.097409684	-3.434336738	0.000594006	0.012464815
GRMZM2G035820	Zm00001d043146	Zm00001eb150280	rnc1	ribonuclease III domain protein1	rnc1;ribonuclease III domain protein1: albino to pale green seedling lethal; RNA splicing	382.9750546	-0.483740863	0.135450326	-3.571352531	0.000355142	0.008200878
GRMZM2G071790	Zm00001d043158	Zm00001eb150420	tubb6	beta tubulin6b	Tubulin beta-6 chain	5384.091642	-0.393552736	0.10998201	-3.578337373	0.000345787	0.008035544
GRMZM2G004858	Zm00001d043166	Zm00001eb150470	cl65821_1	NA	UDP-glycosyltransferase 87A1	60.7613088	1.196291157	0.405651704	2.94905986	0.003187422	0.04513161
AC213654.3_FG001	Zm00001d043183	NA	csu180	NA	Probable E3 ubiquitin-protein ligase RHC1A	491.3507215	0.38900391	0.130756543	2.975024441	0.002929652	0.04221484
GRMZM2G047384	Zm00001d043196	Zm00001eb150740	umc2270	NA	DNA glycosylase superfamily protein	749.9360125	-1.157450082	0.168221332	-6.880519085	5.96e-12	1.24e-09
GRMZM2G082745	Zm00001d043270	Zm00001eb151460	ult2	ultrapetala ortholog2	Protein ULTRAPETALA 1	1012.025614	-0.905812788	0.14330931	-6.320683457	2.6e-10	3.6e-08
GRMZM2G169782	Zm00001d043271	Zm00001eb151470	NA	NA	BTB/POZ domain-containing protein	3917.412646	0.764909057	0.130280289	5.87125699	4.33e-09	4.71e-07
AC190623.3_FG001	Zm00001d043299	Zm00001eb151750	pco070877	NA	Photosystem II reaction center W protein chloroplastic	8.864434403	-8.390566843	2.049090417	-4.094776284	4.23e-05	0.001465423
GRMZM2G094712	Zm00001d043382	Zm00001eb152450	got1	glutamate-oxaloacetate transaminase1	got1;glutamate-oxaloacetate transaminase1: electrophoretic mobility; null allele is known; glyoxysomal; dimeric; intralocus hybrid bands occur	3834.465201	0.409931939	0.093002168	4.407767556	1.04e-05	0.000458186
GRMZM2G105863	Zm00001d043406	Zm00001eb152670	umc1135	NA	Interactor of constitutive active ROPs 1	8802.484418	-0.431535032	0.116653946	-3.69927506	0.000216216	0.005473927
GRMZM2G022679	Zm00001d043411	Zm00001eb152710	ga2ox3	gibberellin 2-oxidase3	ga2ox3;gibberellin 2-oxidase3:	153.001054	1.909776139	0.245135007	7.790711577	6.66e-15	2.42e-12
GRMZM2G028234	Zm00001d043422	Zm00001eb152830	NA	NA	RING-H2 finger protein ATL2K	77.74286643	2.037898935	0.395104729	5.157870272	2.5e-07	1.77e-05
AC210193.4_FG002	Zm00001d043430	Zm00001eb152920	umc1767	NA	NA	107.5329415	-2.757735423	0.492225525	-5.60258516	2.11e-08	1.95e-06
GRMZM2G045215	Zm00001d043458	Zm00001eb153170	NA	NA	GDSL esterase/lipase	12.45875801	-16.99874937	3.79332395	-4.481227965	7.42e-06	0.000341417
GRMZM2G123277	Zm00001d043469	Zm00001eb153280	trps7	trehalose-6-phosphate synthase7	trps7;trehalose-6-phosphate synthase7:	1076.027036	0.448720126	0.150290896	2.98567735	0.00282951	0.041072189
AC203900.3_FG006	Zm00001d043478	Zm00001eb153350	NA	NA	Receptor-like protein 51	1873.553228	-0.608443883	0.120764945	-5.038249179	4.7e-07	3.07e-05
GRMZM2G177929	Zm00001d043510	Zm00001eb153610	iqd10	IQ-domain 10	IQ-domain 25	210.3808991	0.928480275	0.223420433	4.155753637	3.24e-05	0.001175834
GRMZM2G078210	Zm00001d043520	Zm00001eb153750	NA	NA	DUF1005 family protein	108.4458206	1.207494238	0.329701087	3.662390836	0.000249872	0.006154666
GRMZM2G138152	Zm00001d043543	Zm00001eb154010	rboh2	respiratory burst oxidase2	rboh2;respiratory burst oxidase2:	649.3134573	0.454091203	0.130016632	3.492562428	0.00047841	0.010378419
GRMZM2G381025	Zm00001d043547	Zm00001eb153990	NA	NA	UDP-glycosyltransferase 88A1	45.5767719	-1.088819058	0.325190507	-3.348249828	0.000813237	0.015771698
GRMZM2G111436	Zm00001d043554	Zm00001eb153910	NA	NA	Werner syndrome ATP-dependent helicase	2965.095835	-1.11792092	0.182486022	-6.126063278	9.01e-10	1.1e-07
GRMZM2G014499	Zm00001d043581	Zm00001eb154300	si946090e04	NA	Subtilisin-like protease SBT5.6	685.1577038	-0.684159502	0.149629167	-4.572367258	4.82e-06	0.000239562
GRMZM2G079727	Zm00001d043589	Zm00001eb154380	mads36	MADS-transcription factor 36`	Floral homeotic protein APETALA 3	6924.639641	1.385583084	0.152105716	9.109342658	8.29e-20	9.72e-17
GRMZM2G159724	Zm00001d043601	Zm00001eb154490	me6	NADP-dependent malic enzyme6	me6;NADP-dependent malic enzyme6:	451.2434383	-0.76357804	0.195945672	-3.896886472	9.74e-05	0.002942531
GRMZM2G468111	Zm00001d043610	Zm00001eb154550	NA	NA	NA	10.92373594	4.597014555	1.455832886	3.157652641	0.001590449	0.026358239
GRMZM2G181135	Zm00001d043651	Zm00001eb154800	NA	NA	Tryptophan aminotransferase-related protein 4	18.57875831	2.250555936	0.722149384	3.116468677	0.001830311	0.029342061
AC207628.4_FG010	Zm00001d043654	Zm00001eb154850	NA	NA	S-adenosyl-L-methionine-dependent methyltransferases superfamily protein	248.6087828	0.82155078	0.179735429	4.570889482	4.86e-06	0.000240114
GRMZM5G839411	Zm00001d043660	Zm00001eb154930	pin8	PIN-formed protein8	pin8;PIN-formed protein8: similar to Arabidopsis PIN8 (Forestan et al 2012)	103.7300496	-1.221091313	0.240111873	-5.085509924	3.67e-07	2.48e-05
GRMZM2G008726	Zm00001d043692	Zm00001eb155240	NA	NA	Cytokinin riboside 5'-monophosphate phosphoribohydrolase LOG8	146.1183513	0.856145532	0.190317315	4.498516235	6.84e-06	0.000321048
GRMZM2G425638	Zm00001d043710	Zm00001eb155450	NA	NA	Germin-like protein subfamily T member 1	11.48178771	-3.172364809	0.947187955	-3.349245301	0.00081032	0.015745032
GRMZM2G035222	Zm00001d043723	Zm00001eb155550	NA	NA	F-box/kelch-repeat protein	167.1542942	1.289877859	0.316097469	4.080633302	4.49e-05	0.001536927
GRMZM2G083850	Zm00001d043751	Zm00001eb155790	NA	NA	NA	21.07582082	-2.610971474	0.708654289	-3.684407916	0.000229235	0.005717814
GRMZM2G146913	Zm00001d043789	Zm00001eb156130	gst51	glutathione S-transferase51	Glutathione S-transferase GSTU6	76.89697533	-1.563799875	0.347322508	-4.502443232	6.72e-06	0.000316426
GRMZM2G056388	Zm00001d043795	Zm00001eb156190	gst48	glutathione transferase48	Glutathione S-transferase GSTU6	1185.422343	-1.000542205	0.1945992	-5.141553536	2.72e-07	1.91e-05
GRMZM2G106028	Zm00001d043831	Zm00001eb156480	NA	NA	65-kDa microtubule-associated protein 3	925.0999343	-0.303805136	0.087234434	-3.482628612	0.000496517	0.01073184
GRMZM2G085078	Zm00001d043845	Zm00001eb156610	gogat2	glutamate synthase2	Glutamate synthase 1 [NADH] chloroplastic	4149.098055	-0.42960256	0.109961297	-3.906852409	9.35e-05	0.002841964
GRMZM2G152127	Zm00001d043851	Zm00001eb156650	pza00538	NA	Long chain acyl-CoA synthetase 5	1548.204714	0.803597374	0.10041018	8.003146444	1.21e-15	5.41e-13
GRMZM2G437460	Zm00001d043922	Zm00001eb157270	arftf12	ARF-transcription factor 12	Auxin response factor 3	1527.678066	0.375355305	0.099103868	3.787493987	0.000152174	0.00415625
GRMZM2G046458	Zm00001d043973	Zm00001eb157680	NA	NA	NA	55.69542405	2.520341307	0.527662715	4.776424854	1.78e-06	0.000100701
GRMZM2G152686	Zm00001d043986	Zm00001eb157810	pco139502b	NA	Pyruvate kinase	1935.940255	0.4871774	0.128262863	3.79827324	0.000145708	0.004028981
GRMZM2G117851	Zm00001d043992	Zm00001eb157860	bzip1	bZIP transcription factor1	bzip1;bZIP transcription factor1:	103.7104126	0.775142799	0.212957013	3.639902672	0.000272741	0.006601061
GRMZM5G814314	Zm00001d043998	Zm00001eb157900	csu456(uce)	NA	Ubiquitin-conjugating enzyme E2 8	1155.266953	0.556499322	0.121703761	4.572572934	4.82e-06	0.000239562
GRMZM2G122228	Zm00001d044015	Zm00001eb158020	prh8	protein phosphatase homolog8	prh8;protein phosphatase homolog8:	103.0415607	2.745969498	0.409551263	6.704824873	2.02e-11	3.79e-09
GRMZM2G330302	Zm00001d044024	Zm00001eb158100	umi8	ustilago maydis induced8	umi8;ustilago maydis induced8:	1055.648607	1.018732924	0.312797171	3.256848261	0.001126566	0.020538773
GRMZM2G087150	Zm00001d044045	Zm00001eb158300	TIDP2878	NA	GDSL esterase/lipase	195.1037382	-1.107086704	0.364324974	-3.038734052	0.002375745	0.035906631
GRMZM5G827365	Zm00001d044061	Zm00001eb158500	NA	NA	F-box domain containing protein	337.6896034	-0.473125512	0.156661434	-3.020050939	0.002527322	0.037551437
GRMZM2G001426	Zm00001d044065	Zm00001eb158520	gras46	GRAS-transcription factor 46	DELLA protein RGA	1783.137511	-0.492742878	0.142150931	-3.46633591	0.000527604	0.011269843
GRMZM2G304700	Zm00001d044068	Zm00001eb158530,Zm00001eb158540	NA	NA	Molybdate transporter 2	142.6291992	-1.389643356	0.250239188	-5.55326034	2.8e-08	2.54e-06
GRMZM2G126239	Zm00001d044081	Zm00001eb158680	hb46	Homeobox-transcription factor 46	Homeobox-leucine zipper protein ATHB-4	1394.424283	-0.580628302	0.142638268	-4.070634824	4.69e-05	0.00158832
GRMZM2G126260	Zm00001d044083	Zm00001eb158690	pin10	PIN-formed protein10	pin10;PIN-formed protein10: similar to Arabidopsis PIN10 (Forestan et al 2012)	28.23933509	-1.918784521	0.627112266	-3.059714544	0.00221548	0.033906599
GRMZM2G026930	Zm00001d044122	Zm00001eb159020	a1	anthocyaninless1	Dihydroflavonol-4-reductase	79.36942309	-1.382235033	0.379429037	-3.642934252	0.000269548	0.006537154
GRMZM2G065203	Zm00001d044136	Zm00001eb159140	gpat8	glycerol-3-phosphate acyltransferase8	Glycerol-3-phosphate acyltransferase 1	113.1371538	-1.151676352	0.298845017	-3.853757919	0.000116319	0.003387278
AC198725.4_FG009	Zm00001d044162	Zm00001eb159340	wrky64	WRKY-transcription factor 64	Probable WRKY transcription factor 71	7.823013995	3.721651066	1.033495406	3.601033004	0.000316955	0.007485404
GRMZM2G089525	Zm00001d044168	Zm00001eb159390	hsftf23	HSF-transcription factor 23	Heat stress transcription factor C-1	63.06550927	1.938322915	0.464284825	4.174857355	2.98e-05	0.001099937
GRMZM2G026371	Zm00001d044208	Zm00001eb159710	NA	NA	P-loop containing nucleoside triphosphate hydrolases superfamily protein	279.7054309	-0.802325491	0.262753826	-3.053525437	0.002261695	0.034503259
GRMZM2G074097	Zm00001d044228	Zm00001eb159850	thi2	thiamine biosynthesis2	thi2;thiamine biosynthesis2: cDNA closely similar to sequence of thi1, which complements yeast thi4thiamine auxotroph; progressive elimination of leaf blade, successive younger leaves most affected; generally tasselless	114.4846278	-3.91209304	0.61094977	-6.403297349	1.52e-10	2.28e-08
GRMZM2G061723	Zm00001d044253	Zm00001eb160050	NA	NA	IQ domain-containing protein IQM5	69.46291451	-2.113241048	0.472749536	-4.47010708	7.82e-06	0.000356883
GRMZM2G177693	Zm00001d044261	Zm00001eb160120	umc2152	NA	Protein indeterminate-domain 9	630.900721	-0.419710003	0.128968979	-3.254348487	0.001136528	0.02061471
GRMZM2G371606	Zm00001d044291	Zm00001eb160390	NA	NA	actin binding protein family	41.81336267	2.823884609	0.657151183	4.297161263	1.73e-05	0.000699272
GRMZM2G071021	Zm00001d044339	Zm00001eb160820	aldh3	aldehyde dehydrogenase3	aldh3;aldehyde dehydrogenase3: cDNA sequence similar to rf2; complements E. coli JA111 with defective ALDH	2295.477651	-0.431562274	0.117052152	-3.686923014	0.000226982	0.00567359
AC208915.3_FG010	Zm00001d044401	Zm00001eb161400	NA	NA	photosystem II light harvesting complex gene B1B2	333.328234	-0.896125276	0.272926804	-3.283390501	0.001025665	0.018962369
GRMZM2G023786	Zm00001d044426	Zm00001eb161610	NA	NA	DnaJ-like protein	23.88239886	-2.118765304	0.657441933	-3.22274135	0.001269701	0.022372102
GRMZM2G022642	Zm00001d044430	Zm00001eb161660	si486073c04	NA	Amino-acid permease BAT1	39.19959721	1.647122806	0.481997668	3.417283768	0.000632493	0.012971321
GRMZM2G034985	Zm00001d044455	Zm00001eb161870	NA	NA	OSJNBb0091E11.19 protein	440.5704272	-0.963183462	0.257399025	-3.741985663	0.000182572	0.004802109
GRMZM2G422205	Zm00001d044481	Zm00001eb162130	c3h22	C3H-transcription factor 322	Zinc finger CCCH domain-containing protein 37	248.2136005	-1.067391204	0.285513	-3.738502992	0.000185119	0.004849678
GRMZM2G071154	Zm00001d044516	Zm00001eb162430	umc1052	NA	DCD (Development and Cell Death) domain protein	1014.333991	0.629056143	0.201148251	3.127325938	0.001764042	0.028570238
GRMZM2G071307	Zm00001d044518	Zm00001eb162470	NA	NA	NA	45.18849672	1.328629918	0.388860691	3.416724677	0.000633793	0.012981265
GRMZM2G011592	Zm00001d044533	Zm00001eb162620	cax3	calcium exchanger3	cax3;calcium exchanger3: Expression affected by ABP4, auxin, and Ca++. Homolog of Arabidopsis CAX1 involved in auxin transduction pathway.	4678.818677	0.35204354	0.109485597	3.215432443	0.001302481	0.0227968
GRMZM2G409312	Zm00001d044580	Zm00001eb162970	kcs35	3-ketoacyl-CoA synthase35	3-ketoacyl-CoA synthase	8.780022362	-8.496042876	2.02217059	-4.201447158	2.65e-05	0.001001798
GRMZM2G075594	Zm00001d044640	Zm00001eb163460	tom6	transporter of mugineic acid6	Probable peptide/nitrate transporter	4.198090691	-4.135129078	1.217309329	-3.39694191	0.000681434	0.013807366
GRMZM2G060811	Zm00001d044677	Zm00001eb163830	NA	NA	NA	89.97108876	1.000510121	0.274609034	3.643398427	0.000269062	0.006532071
GRMZM2G010868	Zm00001d044686	Zm00001eb163910	plt2	phospholipid transfer protein homolog2	Non-specific lipid-transfer protein	30.47031711	-5.050267934	1.068589717	-4.726105682	2.29e-06	0.000124491
GRMZM2G102946	Zm00001d044802	Zm00001eb372070	rop5	Rho-related protein from plants 5	rop5;Rho-related protein from plants 5:	480.5971155	-0.580699121	0.140949134	-4.119919754	3.79e-05	0.001335609
GRMZM2G136831	Zm00001d044806	Zm00001eb372130	umc109	NA	Serine/threonine-protein kinase WNK (With No Lysine)-related	1864.112114	1.455871511	0.195255272	7.456246859	8.9e-14	2.48e-11
GRMZM2G081239	Zm00001d044826	Zm00001eb372380	nip2c	NOD26-like membrane intrinsic protein2	nip2c;NOD26-like membrane intrinsic protein2:	110.2429867	-2.135969559	0.471341776	-4.531678851	5.85e-06	0.000284125
GRMZM2G080103	Zm00001d044918	Zm00001eb373100	NA	NA	NA	307.717365	0.948823643	0.226354761	4.19175474	2.77e-05	0.001035654
GRMZM2G079949	Zm00001d044921	Zm00001eb373120	pco090392b	NA	Probable carboxylesterase 2	398.8473112	-0.611274217	0.206957771	-2.953618096	0.003140724	0.044577168
GRMZM2G033915	Zm00001d044988	NA	NA	NA	CONTAINS InterPro DOMAIN/s: WRC (InterPro:IPR014977); Has 219 Blast hits to 219 proteins in 19 species: Archae - 0; Bacteria - 0; Metazoa - 3; Fungi - 0; Plants - 215; Viruses - 0; Other Eukaryotes - 1 (source: NCBI BLink).	81.36864969	0.757001298	0.231871269	3.264748153	0.001095614	0.020082868
GRMZM2G135501	Zm00001d045017	Zm00001eb373920	NA	NA	DUF1677 family protein	129.3928337	1.52707748	0.314022573	4.862954479	1.16e-06	6.94e-05
GRMZM2G089713	Zm00001d045042	Zm00001eb374090	sh1	shrunken1	Sucrose synthase 1	13567.73447	0.290095389	0.099248088	2.922931753	0.003467525	0.048109894
GRMZM2G116491	Zm00001d045105	Zm00001eb374680	NA	NA	Protein POLAR LOCALIZATION DURING ASYMMETRIC DIVISION AND REDISTRIBUTION	11.21253759	-18.04177899	3.813003046	-4.731645576	2.23e-06	0.000122468
GRMZM2G481005	Zm00001d045124	Zm00001eb374870	NA	NA	Protein kinase superfamily protein with octicosapeptide/Phox/Bem1p domain	536.0025402	0.504203153	0.131393567	3.837350368	0.000124369	0.003564641
AC207265.3_FG002	Zm00001d045154	Zm00001eb375200	NA	NA	Putative clathrin assembly protein	617.5493918	-0.499065628	0.120444517	-4.143531326	3.42e-05	0.001229011
GRMZM2G304362	Zm00001d045192	Zm00001eb375490	rnrl1	ribonucleotide reductase large subunit1	Ribonucleoside-diphosphate reductase large subunit	5652.278244	-0.583678464	0.120724917	-4.834780412	1.33e-06	7.84e-05
GRMZM2G440198	Zm00001d045208	NA	pipf1	Ping-Pong family plant transposase1	pipf1;Ping-Pong family plant transposase1: encodes a PIF/Ping-Pong family plant transposase	252.0915802	-0.549969205	0.16199652	-3.394944573	0.000686425	0.013860977
GRMZM2G002227	Zm00001d045230	Zm00001eb375820	NA	NA	U-box domain-containing protein 33	245.113682	0.794462997	0.184431992	4.307620327	1.65e-05	0.000675099
NA	Zm00001d045231	NA	NA	NA	NA	76.47143234	6.403639448	0.820187492	7.807531219	5.83e-15	2.22e-12
NA	Zm00001d045390	NA	NA	NA	NA	17.70822412	4.085788218	0.863626622	4.730966037	2.23e-06	0.000122594
GRMZM2G131421	Zm00001d045392	Zm00001eb377410	umc1698	NA	Early nodulin 93	62.05533306	3.135175954	0.871080104	3.599182142	0.00031922	0.007518193
GRMZM2G072274	Zm00001d045427	Zm00001eb377840	baf1	barren stalk fastigiate1	baf1;barren stalk fastigiate1: ear shoots often absent, or distorted and fused to culm at base; tassel branches erect, bundled, fused to culm at base	1396.158687	1.239786875	0.207879022	5.963982618	2.46e-09	2.87e-07
GRMZM2G107609	Zm00001d045435	Zm00001eb377910	NA	NA	glycine-rich protein	744.2706138	0.668937516	0.224712331	2.976861631	0.002912154	0.042013908
GRMZM2G082855	Zm00001d045481	Zm00001eb378340	er3	erecta-like3	Putative leucine-rich repeat receptor-like protein kinase family protein	2991.437853	-0.976660495	0.136792679	-7.139713215	9.35e-13	2.21e-10
GRMZM2G136838	Zm00001d045554	Zm00001eb379030	krp2	kinesin-related protein2	krp2;kinesin-related protein2:	3976.182271	0.266004554	0.089798763	2.962229611	0.003054199	0.043575967
GRMZM2G093195	Zm00001d045563	Zm00001eb379120	d3	dwarf plant3	d3;dwarf plant3: like d1, plant short and compact; d2 mutation(s) are allelic (d2 is lapsed)	761.9121644	1.539621329	0.170000131	9.056589057	1.35e-19	1.27e-16
GRMZM2G060163	Zm00001d045649	Zm00001eb379830	rnrs1	ribonucleotide reductase small subunit1	Ribonucleoside-diphosphate reductase small chain	4157.472344	-0.371796214	0.115994698	-3.205286291	0.001349282	0.023408014
GRMZM2G058675	Zm00001d045706	Zm00001eb380260	rf2	restorer of fertility2	Restorer of fertility2	2410.930222	0.642456675	0.093682965	6.857774776	6.99e-12	1.44e-09
AC216886.3_FG002	Zm00001d045721	Zm00001eb380390	TIDP3730	NA	TRICHOME BIREFRINGENCE-LIKE 20	2174.991866	0.378650811	0.086852225	4.359713395	1.3e-05	0.000554863
GRMZM2G420979	Zm00001d045883	Zm00001eb381570	nhx14	Na+/H+ antiporter 14	Sodium/hydrogen exchanger	88.88208035	1.084090436	0.339042486	3.197506152	0.001386215	0.023890983
GRMZM2G134382	Zm00001d045945	Zm00001eb382080	lgn1	liguleless narrow1	lgn1;liguleless narrow1: Mutant leaves are narrow and branching in the inflorescence is reduced.	98.95078193	-1.163350623	0.351473941	-3.309919993	0.000933226	0.017513549
GRMZM2G129947	Zm00001d045987	Zm00001eb382380	NA	NA	NEP-interacting protein 1	141.2590118	1.226852911	0.369089877	3.323995018	0.000887378	0.016840237
GRMZM2G045109	Zm00001d046096	Zm00001eb383050	bhlh34	bHLH-transcription factor 34	Putative HLH DNA-binding domain superfamily protein	3.955593859	-14.42146069	3.190376019	-4.520301245	6.18e-06	0.000297996
GRMZM2G047867	Zm00001d046112	Zm00001eb383120	spms1	spermine synthase1	Spermidine synthase	130.5148141	0.855706034	0.291500406	2.935522617	0.003329863	0.046645704
GRMZM2G324297	Zm00001d046168	Zm00001eb383660	arodh4	arogenate dehydrogenase4	Arogenate dehydrogenase 1 chloroplastic	39.3131128	1.374845568	0.461361207	2.979976526	0.002882705	0.041665303
GRMZM2G046316	Zm00001d046178	Zm00001eb383780	NA	NA	Putative leucine-rich repeat protein kinase family protein	88.06665428	-1.491389935	0.406792999	-3.666213376	0.000246169	0.006082447
GRMZM2G376416	Zm00001d046210	Zm00001eb384110	glu5	beta-glucosidase5	Beta-glucosidase 11	330.5517592	1.354915435	0.298170827	4.544091216	5.52e-06	0.000269446
GRMZM2G076272	Zm00001d046223	Zm00001eb384240	hb21	Homeobox-transcription factor 21	Homeobox protein ATH1	615.3648002	0.759847908	0.165764393	4.583903059	4.56e-06	0.000229606
GRMZM2G126900	Zm00001d046234	Zm00001eb384280	NA	NA	Inositol oxygenase 2	1190.421071	3.268235801	0.427849364	7.638753448	2.19e-14	7.2e-12
GRMZM2G110862	Zm00001d046242	Zm00001eb384360	NA	NA	Putative ferroportin-domain family protein	41.19297175	1.503968811	0.448220842	3.35541918	0.000792448	0.015447838
GRMZM2G033566	Zm00001d046254	Zm00001eb384290	NA	NA	Anther-specific proline-rich protein APG	185.801897	-1.007507559	0.343122189	-2.936293804	0.003321596	0.046557469
GRMZM2G098988	Zm00001d046332	Zm00001eb384990	NA	NA	Transcription factor bHLH144	327.9605473	0.531570744	0.168484072	3.155020761	0.001604867	0.02653754
GRMZM2G077114	Zm00001d046358	Zm00001eb385220	NA	NA	CONTAINS InterPro DOMAIN/s: Fanconi Anaemia group E protein C-terminal (InterPro:IPR021025); Has 41 Blast hits to 41 proteins in 17 species: Archae - 0; Bacteria - 0; Metazoa - 10; Fungi - 0; Plants - 27; Viruses - 0; Other Eukaryotes - 4 (source: /.../Link).	146.0282476	-0.524624983	0.17585326	-2.983311093	0.00285148	0.04131501
GRMZM2G047684	Zm00001d046422	Zm00001eb385730	brc2	brassinosteroid catabolism2	brc2;brassinosteroid catabolism2: member of BR catabolic gene family	17.19674313	2.570253876	0.837680705	3.068297813	0.00215282	0.033315164
GRMZM2G176029	Zm00001d046467	Zm00001eb386020	NA	NA	UDP-galactose/UDP-glucose transporter 3	1162.168203	0.34402325	0.08648374	3.977895144	6.95e-05	0.002206791
GRMZM2G148702	Zm00001d046485	Zm00001eb386160	si707015f08	NA	Putative leucine-rich repeat receptor protein kinase family protein	1257.402197	-0.650511081	0.135815231	-4.789676955	1.67e-06	9.52e-05
GRMZM2G056093	Zm00001d046530	Zm00001eb386480	pco060490	NA	Tetratricopeptide repeat (TPR)-like superfamily protein	207.9144323	-1.946134497	0.332517261	-5.852732248	4.84e-09	5.2e-07
GRMZM2G040689	Zm00001d046596	Zm00001eb387070	ltp2	lipid transfer protein2	Bifunctional inhibitor/lipid-transfer protein/seed storage 2S albumin superfamily protein	12979.43586	1.176083137	0.162975837	7.216303726	5.34e-13	1.36e-10
GRMZM5G830365	Zm00001d046649	Zm00001eb387470	NA	NA	Putative AP2/EREBP transcription factor superfamily protein	30.92091902	-1.895871243	0.444961586	-4.26075262	2.04e-05	0.000793678
GRMZM2G071573	Zm00001d046655	Zm00001eb387520	NA	NA	Putative STRUBBELIG family receptor protein kinase	61.80929627	-1.077299584	0.3097773	-3.477658254	0.000505814	0.010922819
AC233863.1_FG001	Zm00001d046667	Zm00001eb387640	NA	NA	NA	26.73824282	2.75492471	0.77007143	3.577492427	0.000346906	0.008042104
GRMZM2G108149	Zm00001d046749	Zm00001eb388260	mctp16	multiple C2 domain and transmembrane region protein16	Calcium-dependent lipid-binding (CaLB domain) plant phosphoribosyltransferase family protein	6478.933968	0.286105519	0.093494451	3.0601337	0.002212382	0.033882115
GRMZM2G114680	Zm00001d046783	Zm00001eb388460	gras70	GRAS-transcription factor 70	Scarecrow-like protein 18	192.7844721	0.609767042	0.181507814	3.359453389	0.000780968	0.015264713
GRMZM2G050137	Zm00001d046823	Zm00001eb388750	hagtf35	GNAT-transcription factor 35	Probable N-acetyltransferase HLS1	1303.927111	-0.714346981	0.181144264	-3.943525262	8.03e-05	0.002498154
GRMZM2G029912	Zm00001d046865	Zm00001eb389050	cer2	eceriferum2	Protein ECERIFERUM 3	1630.779254	-0.642427076	0.184759673	-3.477095761	0.000506877	0.010925805
GRMZM2G435001	Zm00001d046867	Zm00001eb389070	NA	NA	Putative HLH DNA-binding domain superfamily protein	40.96469259	-2.561510741	0.60046923	-4.265848462	1.99e-05	0.000777056
GRMZM2G055320	Zm00001d046915	Zm00001eb389420	IDP8093	NA	Putative AMP-dependent synthetase and ligase superfamily protein	522.9713377	-0.72343839	0.198663296	-3.641530196	0.000271022	0.006566182
GRMZM2G055273	Zm00001d046916	Zm00001eb389430	lim166	NA	CASP-like protein 10	91.86412742	-2.507938044	0.430014741	-5.83221412	5.47e-09	5.72e-07
GRMZM2G057616	Zm00001d046919	Zm00001eb389440	NA	NA	Chloride channel protein CLC-b	75.78707041	-2.079814802	0.404969863	-5.135727346	2.81e-07	1.96e-05
GRMZM2G103647	Zm00001d046937	Zm00001eb389660	bzip17	bZIP-transcription factor 17	Basic leucine zipper 9	245.4934917	2.758549273	0.317129061	8.698506725	3.36e-18	2.21e-15
GRMZM2G109966,GRMZM2G410443	Zm00001d046950	Zm00001eb389810	NA	NA	Protein UNUSUAL FLORAL ORGANS	128.4376128	-4.200474506	0.475299812	-8.837526134	9.79e-19	7.46e-16
GRMZM6G778611	Zm00001d046995	Zm00001eb390180	umc1107	NA	Patellin-5	6246.937869	0.342972511	0.091903364	3.731882002	0.000190055	0.004949372
NA	Zm00001d046998	NA	NA	NA	NA	622.1347621	-2.506949764	0.242062453	-10.35662382	3.91e-25	1.32e-21
GRMZM2G035749	Zm00001d047077	Zm00001eb390820	IDP6873	NA	Beta-amylase 3 chloroplastic	130.6830464	3.009324679	0.511373219	5.884791317	3.99e-09	4.38e-07
GRMZM2G178546	Zm00001d047110	Zm00001eb391600	trpp12	trehalose-6-phosphate phosphatase12	trpp11;trehalose-6-phosphate phosphatase11:	1272.601617	1.324344297	0.351274149	3.770116024	0.000163172	0.004389485
GRMZM2G117956	Zm00001d047124	Zm00001eb391720	NA	NA	Proline oxidase	3790.854074	1.7301739	0.203049798	8.520933861	1.58e-17	9.76e-15
GRMZM2G098179	Zm00001d047182	Zm00001eb392230	myb52	MYB-transcription factor 52	Myb transcription factor MYB30%3B Putative MYB DNA-binding domain superfamily protein	258.0897661	0.675559562	0.204757232	3.299319671	0.000969195	0.018102353
NA	Zm00001d047187	NA	NA	NA	NA	993.1184359	0.477813137	0.150395084	3.177052903	0.001487799	0.025218992
GRMZM2G431243	Zm00001d047209	Zm00001eb392440	AY110782	NA	Calmodulin-binding transcription activator 2	1118.408524	0.624113212	0.160069293	3.899018993	9.66e-05	0.002920468
GRMZM2G425482	Zm00001d047260	Zm00001eb392920	flz34	FCS-like zinc finger34	Whole genome shotgun sequence of line PN40024 scaffold_16.assembly12x (Fragment)	532.8585699	-0.939351931	0.292350515	-3.213101685	0.001313098	0.022931694
GRMZM5G897980	Zm00001d047324	Zm00001eb393420	NA	NA	Lipase-like protein	749.9176574	-0.716932904	0.129544821	-5.534245964	3.13e-08	2.8e-06
GRMZM5G880028	Zm00001d047402	Zm00001eb394070	umc95	NA	Putative calmodulin-binding family protein	325.4790847	-0.70697371	0.219617215	-3.219117907	0.001285856	0.022569193
GRMZM2G147373	Zm00001d047437	Zm00001eb394290	NA	NA	Protein kinase superfamily protein	20.7551027	3.302924899	0.657355887	5.02456122	5.05e-07	3.25e-05
GRMZM2G164358	Zm00001d047476	Zm00001eb394660	gpm467	NA	Probable E3 ubiquitin-protein ligase RHC1A	994.1646113	0.433010236	0.131031348	3.304630856	0.000951016	0.017805002
GRMZM2G058470	Zm00001d047478	Zm00001eb394690	NA	NA	NA	5.23632965	4.450796238	1.379202801	3.227078885	0.00125061	0.022167855
GRMZM2G043295	Zm00001d047504	Zm00001eb394980	NA	NA	UDP-glycosyltransferase 88A1	214.1755001	1.237743847	0.278102826	4.450669797	8.56e-06	0.000388515
GRMZM2G012970	Zm00001d047516	Zm00001eb395070	wprb1	web1-pmi2 related b1	WEB family protein	3529.423756	0.351419444	0.093566292	3.755833801	0.000172765	0.004610845
GRMZM2G092174	Zm00001d047632	Zm00001eb396030	phyB2	phytochromeB2	Phytochrome	503.1024666	0.497033126	0.145697946	3.411394173	0.000646316	0.013186182
GRMZM2G077858,GRMZM2G077895	Zm00001d047662	Zm00001eb379360,Zm00001eb396310	NA	NA	NA	64.95130944	1.324979102	0.407484557	3.251605687	0.001147551	0.020706623
GRMZM2G134476	Zm00001d047687	Zm00001eb396520	pco121378	NA	Chaperone DnaJ-domain superfamily protein	154.0696061	-1.146951831	0.353039347	-3.248793208	0.001158957	0.020840074
GRMZM2G057959	Zm00001d047705	Zm00001eb396710	GRMZM2G057959	NA	Cyclase/dehydrase family protein	38.96775348	1.359874896	0.421597078	3.225532072	0.001257387	0.022224856
AC206223.3_FG001	Zm00001d047723	Zm00001eb396920	IDP7371	NA	Tetratricopeptide repeat (TPR)-like superfamily protein	68.72352388	-1.093543373	0.371263897	-2.945461116	0.003224737	0.045550852
GRMZM2G054300	Zm00001d047757	Zm00001eb397180	apx1	ascorbate peroxidase homolog	apx1;ascorbate peroxidase homolog:	17941.18808	-0.284977542	0.084161162	-3.386093222	0.000708953	0.014146752
GRMZM2G149798	Zm00001d047939	Zm00001eb398840	NA	NA	Putative thaumatin domain family protein	16.46702494	-2.016760707	0.668407542	-3.017262043	0.002550692	0.037696041
GRMZM2G147671	Zm00001d047941	Zm00001eb398860	NA	NA	26S proteasome non-ATPase regulatory subunit 4	3551.471755	0.188303213	0.056935672	3.307297628	0.000942007	0.017650324
GRMZM2G165355	Zm00001d047968	Zm00001eb399100	NA	NA	Zinc finger protein 1	17.50116748	-2.709931696	0.722529455	-3.750617609	0.0001764	0.004678033
GRMZM2G074032	Zm00001d047976	Zm00001eb399180	cchh2	Cys2His2 Zinc Finger2	Protein SHOOT GRAVITROPISM 5	313.4885117	1.322839792	0.214929872	6.154750765	7.52e-10	9.41e-08
GRMZM2G021573	Zm00001d048004	Zm00001eb399440	ereb161	AP2-EREBP-transcription factor 161	AP2-like ethylene-responsive transcription factor ANT	358.1884527	-0.873289011	0.217080067	-4.022888988	5.75e-05	0.001849869
GRMZM2G152895	Zm00001d048009	Zm00001eb399490	NA	NA	1-O-acylceramide synthase	55.85289841	-1.109127015	0.339400579	-3.267899594	0.001083488	0.019922361
GRMZM2G067426	Zm00001d048019	Zm00001eb399580	NA	NA	Electron transporter	2105.894997	-0.393517649	0.109743778	-3.585785513	0.000336065	0.007875714
AC233893.1_FG003	Zm00001d048061	Zm00001eb399950	kcs36	3-ketoacyl-CoA synthase36	3-ketoacyl-CoA synthase	41.84914693	-1.105361633	0.358345844	-3.084622446	0.002038107	0.031894823
GRMZM2G051689	Zm00001d048066	Zm00001eb400000	NA	NA	Sec14p-like phosphatidylinositol transfer family protein	1813.054799	0.607641021	0.129638724	4.6871876	2.77e-06	0.000147846
GRMZM2G102218	Zm00001d048083	Zm00001eb400130	drl2	drooping leaf2	drl2;drooping leaf2: mutant enhances the phenotype of ifa1 mutants (a.k.a. drl1)	33.92235622	-3.543090316	0.959582242	-3.69232585	0.000222212	0.005572043
AC197717.3_FG002	Zm00001d048085	Zm00001eb400170	ncp1	nine complex protein1	Ninja-family protein 1	1116.156828	0.422742853	0.109300109	3.867725817	0.000109855	0.00322287
GRMZM2G008751	Zm00001d048146	Zm00001eb400720	NA	NA	Strigolactone esterase D14	404.8844097	-1.003181824	0.206858376	-4.849606987	1.24e-06	7.35e-05
GRMZM2G138589	Zm00001d048178	Zm00001eb401030	IDP2462	NA	Polyol transporter protein 4	131.3740628	-1.262286944	0.396457803	-3.183912477	0.001452989	0.024842651
GRMZM2G004528	Zm00001d048201	Zm00001eb401220	mips2	myo-inositol phosphate synthase2	Inositol-3-phosphate synthase isozyme 1	17127.97925	-0.64235233	0.142519671	-4.507113479	6.57e-06	0.000311405
GRMZM2G091226	Zm00001d048215	Zm00001eb401340	NA	NA	WW domain containing protein expressed	505.6906391	-0.645287617	0.171557645	-3.761345744	0.000169002	0.004525722
GRMZM2G095689	Zm00001d048234	Zm00001eb401520	NA	NA	NA	34.97890669	-1.154705477	0.364861096	-3.164781036	0.001551997	0.025898744
GRMZM2G028643	Zm00001d048245	Zm00001eb401620	GRMZM2G028643	NA	Leucine-rich repeat (LRR) family protein	18.83799635	-3.126206357	0.861284398	-3.629702761	0.000283748	0.006804767
GRMZM2G178787	Zm00001d048314	Zm00001eb402260	gpm937b	NA	Protein kinase 2B chloroplastic	1227.321229	0.286820618	0.086577285	3.31288535	0.000923388	0.017370277
GRMZM2G361256	Zm00001d048329	Zm00001eb402410	IDP8086	NA	ABC transporter C family member 3	182.8112032	-1.094779332	0.214602767	-5.101422258	3.37e-07	2.32e-05
GRMZM2G358931	Zm00001d048363	Zm00001eb402760	cki4	cyclin-dependent kinase inhibitor4	cki4;cyclin-dependent kinase inhibitor4:	1844.557449	0.423842756	0.11142197	3.803942393	0.000142411	0.003975747
GRMZM2G030882	Zm00001d048437	Zm00001eb403360	iqd24	IQ-domain 24	Calmodulin binding protein isoform 1%3B Calmodulin binding protein isoform 2%3B Calmodulin binding protein isoform 3%3B Calmodulin binding protein isoform 4	151.350603	1.152655507	0.336205651	3.42842395	0.000607097	0.012603517
GRMZM2G330384	Zm00001d048438	Zm00001eb403370	NA	NA	EPIDERMAL PATTERNING FACTOR-like protein 4	203.9759143	0.738491326	0.228949766	3.225560522	0.001257263	0.022224856
GRMZM2G075563	Zm00001d048444	Zm00001eb403450	GRMZM2G075563	NA	Protein SULFUR DEFICIENCY-INDUCED 1	96.40659597	2.654384242	0.685846315	3.870231834	0.000108732	0.003200798
GRMZM2G051219	Zm00001d048461	Zm00001eb403640	bf1	blue fluorescent1	bf1;blue fluorescent1: homozygous Bf1 seedlings, and homozygous or heterozygous anthers, fluoresce blue under ultraviolet light; anthranilic acid accumulates, anthranilate synthase has altered inhibition kinetics	1782.652501	-0.261541082	0.064821548	-4.034786148	5.47e-05	0.001775141
GRMZM2G171365	Zm00001d048474	Zm00001eb403750	mads1	MADS1	MADS1	1404.779054	1.201698627	0.144340403	8.325448753	8.4e-17	4.41e-14
GRMZM2G171464	Zm00001d048478	Zm00001eb403770	bhlh131	bHLH-transcription factor 131	Putative HLH DNA-binding domain superfamily protein	135.341722	0.715161866	0.233664758	3.060632131	0.002208703	0.033847691
AC196090.3_FG006,GRMZM2G106263	Zm00001d048495	Zm00001eb403900,Zm00001eb403910,Zm00001eb403920	NA	NA	Putative subtilase family protein	52.07372546	-17.41600334	1.914311691	-9.097788737	9.22e-20	9.77e-17
GRMZM2G354851	Zm00001d048540	Zm00001eb404360	prd3	putative recombination initiation defect3	Phosphatidylinositol N-acetyglucosaminlytransferase subunit P-related	1294.732932	0.371472458	0.096745004	3.839706894	0.000123181	0.003539179
GRMZM2G018254	Zm00001d048588	Zm00001eb164350	gras48	GRAS-transcription factor 48	NA	14.32039997	-1.873000463	0.619770038	-3.022089401	0.002510364	0.037442159
GRMZM2G073805	Zm00001d048602	Zm00001eb164490	gras72	GRAS-transcription factor 72	NA	43.91297406	-1.191070197	0.405814009	-2.93501498	0.003335316	0.046682515
GRMZM2G349791	Zm00001d048625	Zm00001eb164750	gpm747	NA	O-methyltransferase ZRP4	15.95173878	-2.892351452	0.895039217	-3.231536002	0.001231268	0.021907123
GRMZM2G146192	Zm00001d048669	Zm00001eb165230,Zm00001eb165240	NA	NA	Auxin-induced beta-glucosidase%3B Putative O-Glycosyl hydrolase superfamily protein	2248.621865	0.513896839	0.132643442	3.874272496	0.000106944	0.003157042
GRMZM2G126601	Zm00001d048692	Zm00001eb165450	NA	NA	Magnesium/proton exchanger	457.1389894	0.816631434	0.265373032	3.077296247	0.002088876	0.032474398
GRMZM2G167549	Zm00001d048702	Zm00001eb165550	bx3	benzoxazinone synthesis3	bx3;benzoxazinone synthesis3: endoplasmic reticulum monoxygenase; synthesis of cyclic hydroxamates/DIMBOA; insect resistance in young seedlings; SSR umc1017	2801.328502	1.211963872	0.246758925	4.911530038	9.04e-07	5.54e-05
GRMZM2G172491	Zm00001d048703	Zm00001eb165560	bx4	benzoxazinone synthesis4	bx4;benzoxazinone synthesis4: endoplasmic reticulum P450 monoxygenase; synthesis of cyclic hydroxamates/DIMBOA; insect resistance in young seedlings; NAM SNP PHM1184	2330.423609	0.721764118	0.212587541	3.395138366	0.000685939	0.013860977
GRMZM2G063756	Zm00001d048705	Zm00001eb165580	bx5	benzoxazinone synthesis5	bx5;benzoxazinone synthesis5: endoplasmic reticulum monoxygenase; synthesis of cyclic hydroxamates/DIMBOA; insect resistance in young seedlings; SSR umc1276.	5124.770332	1.252645258	0.206666881	6.061180457	1.35e-09	1.62e-07
GRMZM5G811176	Zm00001d048829	Zm00001eb166750	NA	NA	Remorin family protein	1506.419779	0.555205106	0.105417163	5.26674303	1.39e-07	1.06e-05
GRMZM2G403636	Zm00001d048924	Zm00001eb167520	umc2742	NA	Putative DEAD-box ATP-dependent RNA helicase family protein	2144.266434	-0.382043126	0.106769077	-3.578218887	0.000345944	0.008035544
GRMZM2G068398	Zm00001d048968	Zm00001eb167830	NA	NA	Putative leucine-rich repeat receptor-like protein kinase family protein	832.3403878	0.52149825	0.122079427	4.271794698	1.94e-05	0.000761645
GRMZM2G068330	Zm00001d049000	Zm00001eb168120	zhd1	ZF-HD-transcription factor 1	Putative homeobox DNA-binding domain superfamily protein	2025.207669	0.456110445	0.117826448	3.871036188	0.000108374	0.003195267
GRMZM2G113241	Zm00001d049011	Zm00001eb168190	umc2623	NA	Polyketide cyclase/dehydrase and lipid transport superfamily protein	3.852677231	-3.840825909	1.257933368	-3.053282476	0.002263528	0.034508945
GRMZM2G098346	Zm00001d049059	Zm00001eb168550	adh2	alcohol dehydrogenase2	adh2;alcohol dehydrogenase2: electrophoretic mobility, null alleles are known; dimeric, intra/interlocus hybrid bands occur; SSRs nc004, phi021	332.8997088	1.186963413	0.164862702	7.199708585	6.03e-13	1.5e-10
GRMZM2G001048	Zm00001d049094	Zm00001eb168870	abi36	ABI3-VP1-transcription factor 36	B3 domain-containing protein REM16	1484.472452	1.222976845	0.143559826	8.518935141	1.61e-17	9.76e-15
NA	Zm00001d049179	NA	NA	NA	NA	982.4379181	-1.291228277	0.383179896	-3.369770418	0.000752308	0.0148366
GRMZM2G122935	Zm00001d049211	Zm00001eb169800	si486086g05	NA	Ypt/Rab-GAP domain of gyp1p superfamily protein	432.9401552	0.423384265	0.141026321	3.002164855	0.00268067	0.039395347
GRMZM2G146514	Zm00001d049223	Zm00001eb169920	c3h11	C3H-transcription factor 311	Zinc finger CCCH domain-containing protein 33	576.6108777	0.447812312	0.112879295	3.96717848	7.27e-05	0.002296046
NA	Zm00001d049276	NA	NA	NA	NA	11132.58578	-0.369370332	0.09961812	-3.707862912	0.000209016	0.005331593
GRMZM2G047800	Zm00001d049277	Zm00001eb170400	NA	NA	NAD(P)-binding Rossmann-fold superfamily protein	128.8898706	1.490904017	0.278524079	5.352872983	8.66e-08	7.01e-06
GRMZM2G162829	Zm00001d049286	Zm00001eb170460	NA	NA	LRR receptor-like serine/threonine-protein kinase EFR	73.63351811	1.435597262	0.36910683	3.88938146	0.0001005	0.003008132
GRMZM2G033356	Zm00001d049294	Zm00001eb170530	bhlh130	bHLH-transcription factor 130	Putative HLH DNA-binding domain superfamily protein	1788.666078	-0.524463364	0.119904947	-4.373992697	1.22e-05	0.00052833
GRMZM2G080387	Zm00001d049324	Zm00001eb170720	nbcs12	nucleobase:cation symporter12	Nucleobase-ascorbate transporter 2	621.2530872	-0.385930387	0.113694507	-3.394450587	0.000687664	0.013874159
GRMZM2G174984	Zm00001d049387	Zm00001eb171230	psb3	photosystem II3	psb3;photosystem II3:	17.82828025	-5.388612684	1.429012392	-3.770864909	0.000162683	0.004386312
GRMZM2G064868	Zm00001d049449	Zm00001eb171750	cld1	cold regulated protein homolog1	cld1;cold regulated protein homolog1: leaf cDNA csu19, similar to barley cold-regulated protein	1884.563587	-0.608578606	0.132887327	-4.579658729	4.66e-06	0.000233322
GRMZM2G014902	Zm00001d049543	Zm00001eb172450	cca1	circadian clock associated1	cca1;circadian clock associated1: myb transcription factor - clock gene	1738.881204	1.18851509	0.274063114	4.336647402	1.45e-05	0.000604611
GRMZM2G145972	Zm00001d049597	Zm00001eb172970	umc1662	NA	External alternative NAD(P)H-ubiquinone oxidoreductase B4 mitochondrial	490.7471912	0.696134452	0.165079283	4.216970415	2.48e-05	0.000939792
GRMZM2G089086	Zm00001d049624	Zm00001eb173240	NA	NA	Magnesium transporter CorA-like family protein	133.2247368	-1.046173698	0.256109769	-4.084864479	4.41e-05	0.001517975
GRMZM2G142157	Zm00001d049636	Zm00001eb173350	NA	NA	Pre-mRNA-splicing factor SLU7-A	787.7079643	0.371332366	0.116707096	3.18174625	0.0014639	0.024963725
GRMZM2G050118	Zm00001d049637	Zm00001eb173360	cl4926_1b	NA	Chloroplast J-like domain 1	785.8992246	-0.3182339	0.095979088	-3.315658708	0.000914274	0.017226235
GRMZM2G046804	Zm00001d049641	Zm00001eb173410	gpc1	glyceraldehyde-3-phosphate dehydrogenase1	Glyceraldehyde-3-phosphate dehydrogenase 1%2C cytosolic	18330.09129	-0.298334578	0.097131164	-3.071460976	0.00213014	0.0330074
GRMZM2G308944	Zm00001d049650	Zm00001eb173500,Zm00001eb173510	NA	NA	Photosystem II core complex protein psbY	3.626591462	-15.28180975	2.993135858	-5.105618481	3.3e-07	2.27e-05
GRMZM2G162020	Zm00001d049684	Zm00001eb173930	iqd13	IQ-domain 13	IQ-domain 18	1035.290258	-0.841092167	0.186229919	-4.516418049	6.29e-06	0.000300459
GRMZM2G059544	Zm00001d049715	Zm00001eb174180	iaa16	Aux/IAA-transcription factor 16	IAA25-auxin-responsive Aux/IAA family member	9.90586965	3.722138831	1.118433149	3.32799402	0.000874737	0.016667237
GRMZM2G052357	Zm00001d049804	Zm00001eb175030	NA	NA	NAD-dependent epimerase/dehydratase family protein	479.6047745	-0.759333313	0.246050565	-3.086086449	0.002028098	0.031801337
GRMZM2G129304	Zm00001d049851	Zm00001eb175400	NA	NA	ACT domain-containing protein ACR4	197.9505946	0.843013467	0.227845223	3.699939178	0.000215651	0.005470395
GRMZM5G801875	Zm00001d049910	Zm00001eb175810	AY107628	NA	Putative MATE efflux family protein%3B Transparent testa 12 protein	844.4980877	0.722390183	0.150580602	4.79736548	1.61e-06	9.23e-05
GRMZM2G085960	Zm00001d049948	Zm00001eb176090	nrh4	nucleoside N-ribohydrolase4	Uridine nucleosidase 1	20.55524093	-1.634003665	0.497369062	-3.285294139	0.00101876	0.018878988
GRMZM2G157722	Zm00001d050018	Zm00001eb176680	bzip68	bZIP-transcription factor 68	ABSCISIC ACID-INSENSITIVE 5-like protein 5	212.2466882	0.597726721	0.202201177	2.956099113	0.00311557	0.044299914
GRMZM2G030768	Zm00001d050061	Zm00001eb176980	chr112a	chromatin complex subunit A	Putative SWI/SNF-related matrix-associated actin-dependent regulator of chromatin subfamily A member 3-like 3	5644.370711	-0.320486187	0.095942851	-3.340386317	0.000836619	0.016111539
GRMZM2G438007	Zm00001d050132	Zm00001eb177520	brl3	bri1-like receptor kinase3	brl3;bri1-like receptor kinase3: Encodes a brassinosteroid insensitive1-like receptor kinase.	199.97339	-1.053119255	0.200558601	-5.250930415	1.51e-07	1.15e-05
GRMZM2G073079	Zm00001d050196	Zm00001eb178190	eng1	endo-1,3-1,4-beta-D-glucanase1	eng1;endo-1,3-1,4-beta-D-glucanase1: coleoptile enzyme, orthologous to rice enzyme; located in cell wall, IAA- stimulated coleoptile growth inhibited by antibody	208.4048014	-1.895736568	0.417242076	-4.543493282	5.53e-06	0.000269446
GRMZM2G076348	Zm00001d050198	Zm00001eb178190	NA	NA	alpha/beta-Hydrolases superfamily protein	45.82146327	-1.568331438	0.495474306	-3.165313358	0.00154916	0.025869661
GRMZM2G044832	Zm00001d050234	Zm00001eb178450	mterf33	mTERF domain protein33	Mitochondrial transcription termination factor family protein	895.5631021	-0.37272431	0.105931639	-3.518536223	0.000433935	0.00963457
GRMZM2G702490	Zm00001d050336	Zm00001eb179170	NA	NA	Methylcrotonoyl-CoA carboxylase beta chain mitochondrial	990.4432831	0.645894649	0.14951288	4.319993358	1.56e-05	0.000645031
GRMZM2G445478	Zm00001d050340	Zm00001eb179200	NA	NA	NA	338.5255791	0.606964172	0.154696769	3.92357369	8.72e-05	0.002689696
GRMZM2G040263	Zm00001d050355	Zm00001eb179320	NA	NA	Probable inactive receptor kinase	735.7498958	0.45392923	0.148226686	3.062398834	0.002195707	0.033692202
GRMZM2G004878	Zm00001d050368	Zm00001eb179440	umc1511	NA	HMG-Y-related protein A	2372.881087	0.635453236	0.12043057	5.27651107	1.32e-07	1.02e-05
GRMZM2G160268	Zm00001d050403	Zm00001eb179680	NA	NA	Chlorophyll a-b binding protein 4	10.50804232	-7.920744297	1.870583438	-4.234371019	2.29e-05	0.000879786
GRMZM2G353734	Zm00001d050443	Zm00001eb179960	zhd7	ZF-HD-transcription factor 7	Zinc-finger homeodomain protein 8	365.8269454	0.827478668	0.175168203	4.723909106	2.31e-06	0.000125185
GRMZM2G469873	Zm00001d050698	Zm00001eb181760	thx40	Trihelix-transcription factor 40	BEST Arabidopsis thaliana protein match is: sequence-specific DNA binding transcription factors (TAIR:AT1G21200.1); Has 406 Blast hits to 351 proteins in 76 species: Archae - 0; Bacteria - 2; Metazoa - 137; Fungi - 14; Plants - 127; Viruses - 0; Oth /.../aryotes - 126 (source: NCBI BLink).	210.8281072	0.762909975	0.169880968	4.490850171	7.09e-06	0.000329555
GRMZM2G014356	Zm00001d050705	Zm00001eb181800	NA	NA	NA	180.0740137	1.162220202	0.22901575	5.074848366	3.88e-07	2.59e-05
GRMZM2G170842	Zm00001d050716	Zm00001eb181880	invan3	invertase alkaline neutral3	Alkaline/neutral invertase CINV2	924.3212923	0.656061073	0.152769091	4.294462122	1.75e-05	0.000703266
GRMZM2G130018	Zm00001d050723	Zm00001eb181940	snrkII6	SnRK2 serine threonine protein kinase6	snrkII6;SnRK2 serine threonine protein kinase6:	641.3028763	0.519642101	0.121399576	4.280427641	1.87e-05	0.00073636
GRMZM2G153984	Zm00001d050810	Zm00001eb182460	GRMZM2G153984	NA	2-hydroxy-3-oxopropionate reductase	1907.80477	-0.303722366	0.086772813	-3.500201936	0.000464906	0.010192675
GRMZM2G158384	Zm00001d050811	Zm00001eb182470	NA	NA	NA	4.595708038	-4.735699035	1.489165967	-3.180101574	0.001472234	0.025062962
GRMZM2G107771	Zm00001d050815	Zm00001eb182480	cl2984_1	NA	F-box/kelch-repeat protein SKIP20	167.9153991	-1.697695959	0.337506239	-5.030117258	4.9e-07	3.18e-05
GRMZM2G104078	Zm00001d050960	Zm00001eb183700	nactf101	NAC-transcription factor 101	ANAC044%3B Putative NAC domain transcription factor superfamily protein	149.412187	0.56689139	0.187715778	3.019945349	0.002528203	0.037551437
GRMZM2G152616	Zm00001d050985	Zm00001eb183880	npi259a	NA	Regulator of chromosome condensation (RCC1) family protein	755.2123129	0.667744224	0.103374961	6.459438693	1.05e-10	1.65e-08
GRMZM2G087323	Zm00001d050992	Zm00001eb183950	gl8b	3-ketoacyl reductase GL8B	gl8b;3-ketoacyl reductase GL8B: encodes fatty acid elongase, paralogous to gl8, maps in syntenous region, expression distinct but similar, double mutant embryos are non-viable	409.8375644	-0.418610596	0.133273684	-3.140984656	0.001683809	0.027592056
GRMZM2G071630	Zm00001d051001	Zm00001eb184000	gpc3	glyceraldehyde-3-phosphate dehydrogenase3	Glyceraldehyde-3-phosphate dehydrogenase 3%2C cytosolic	9669.533882	0.273819289	0.091709279	2.985731558	0.002829009	0.041072189
GRMZM2G172647	Zm00001d051014	Zm00001eb184070	NA	NA	CMP-sialic acid transporter 3	337.5958926	0.812507453	0.27506574	2.953866419	0.003138198	0.044568068
GRMZM2G366392	Zm00001d051056	Zm00001eb184470	umc1346	NA	S-adenosylmethionine decarboxylase proenzyme	239.4176538	-0.773238202	0.220510613	-3.506580441	0.000453904	0.0099935
GRMZM2G044882	Zm00001d051110	Zm00001eb184830	pco141808	NA	GDSL esterase/lipase LTL1	15.64973056	-21.14731663	2.65919548	-7.952524283	1.83e-15	7.86e-13
GRMZM2G047167	Zm00001d051119	Zm00001eb184920	NA	NA	Putative RING zinc finger and VWF domain family protein	410.078034	-0.470507843	0.14264864	-3.29836895	0.000972483	0.018149427
GRMZM2G066618	Zm00001d051130	Zm00001eb185040,Zm00001eb185050	NA	NA	Long-chain-alcohol oxidase FAO4B	163.486159	0.926264146	0.262520187	3.528353981	0.000418153	0.009345591
GRMZM2G459645	Zm00001d051143	Zm00001eb185130	NA	NA	Protein LIGHT-DEPENDENT SHORT HYPOCOTYLS 3	36.65918362	-5.400103552	1.203458266	-4.487154816	7.22e-06	0.000333356
GRMZM2G081582	Zm00001d051163	Zm00001eb185250	pal5	phenylalanine ammonia lyase5	pal5;phenylalanine ammonia lyase5:	71.91144018	-1.619362032	0.534885924	-3.027490458	0.002465935	0.036974952
GRMZM2G368398	Zm00001d051193	Zm00001eb185390	ysl15	yellow stripe-like transporter15	Probable metal-nicotianamine transporter YSL7	1046.241401	0.516807677	0.111869788	4.619725187	3.84e-06	0.000197092
GRMZM2G111045	Zm00001d051269	Zm00001eb185940	myb103	MYB-transcription factor 103	myb domain protein 17	445.7888925	0.472210891	0.148141718	3.187561854	0.001434778	0.024581767
GRMZM2G063850	Zm00001d051306	Zm00001eb186100	NA	NA	Hsp70-Hsp90 organizing protein 3	5150.941071	0.335016626	0.098758886	3.392268171	0.000693166	0.01393758
GRMZM2G027052	Zm00001d051361	Zm00001eb186550	NA	NA	CONTAINS InterPro DOMAIN/s: Pleckstrin-like plant (InterPro:IPR013666) Pleckstrin homology (InterPro:IPR001849); BEST Arabidopsis thaliana protein match is: FORKED 1 (TAIR:AT3G63300.1); Has 35333 Blast hits to 34131 proteins in 2444 species: Archa /.../8; Bacteria - 22429; Metazoa - 974; Fungi - 991; Plants - 531; Viruses - 0; Other Eukaryotes - 9610 (source: NCBI BLink).	222.0392189	-1.41052671	0.306287213	-4.60524191	4.12e-06	0.00020975
GRMZM2G027098	Zm00001d051362	Zm00001eb186570	tip2a	tonoplast intrinsic protein2	tip2a;tonoplast intrinsic protein2:	56.08993801	3.134001242	0.561600665	5.580479938	2.4e-08	2.21e-06
GRMZM2G373522	Zm00001d051420	Zm00001eb187010	dhn3	dehydrin3	dhn3;dehydrin3:	3212.687566	0.835528639	0.205372092	4.068365028	4.73e-05	0.001597005
GRMZM2G394528	Zm00001d051442	Zm00001eb187150	csu661	NA	Probable methyltransferase PMT15	265.6854014	-0.934068628	0.269237139	-3.469315678	0.000521786	0.011165747
GRMZM2G091003	Zm00001d051509	Zm00001eb187720	bhlh13	bHLH-transcription factor 13	Putative HLH DNA-binding domain superfamily protein	282.9353135	-0.909566383	0.204794451	-4.441362447	8.94e-06	0.000401089
GRMZM2G054354	Zm00001d051528	Zm00001eb187900	csu587a	NA	survival motor neuron protein	2042.28394	-0.262387131	0.087815363	-2.987941096	0.002808637	0.04089472
GRMZM2G176340	Zm00001d051568	Zm00001eb188370	tubtf6	TUB-transcription factor 6	Tubby-like F-box protein 6	2865.123435	0.211190058	0.067598502	3.124182502	0.001782998	0.028770391
GRMZM2G119311	Zm00001d051585	Zm00001eb188510	NA	NA	NA	857.7699041	-0.560859137	0.146180623	-3.836754328	0.000124671	0.003564658
GRMZM2G064701	Zm00001d051636	Zm00001eb188990	fad1	fatty acid desaturase1	Delta(12)-fatty-acid desaturase	2591.732665	0.501070937	0.142743419	3.510290986	0.000447617	0.009882671
AC186147.3_FG008,GRMZM2G453424	Zm00001d051681	Zm00001eb189090,Zm00001eb189100	NA	NA	Glycosyltransferase 6	183.0952358	-0.908693333	0.23343379	-3.892724077	9.91e-05	0.002985868
GRMZM2G105522	Zm00001d051691	Zm00001eb189430	NA	NA	DUF506 family protein	180.0054704	3.402417271	0.918941753	3.702538557	0.000213453	0.005421383
GRMZM2G449950	Zm00001d051700	Zm00001eb189510	dof9	C2C2-Dof-transcription factor 9	Dof zinc finger protein DOF5.4	1107.315037	1.33689393	0.192729284	6.936641412	4.02e-12	8.63e-10
GRMZM2G122848	Zm00001d051736	Zm00001eb189830	NA	NA	RING/U-box superfamily protein	253.3155968	-0.677801008	0.225139031	-3.010588632	0.002607418	0.03841434
GRMZM2G125268	Zm00001d051754	Zm00001eb189920	aldh2	aldehyde dehydrogenase2	aldh2;aldehyde dehydrogenase2: cDNA similar to rf2; transgene in E. coli shows aldehyde dehydrogenase activity, but unable to complement the ALDH deficient E. coli mutant; mitochondrial location inferred from presence of leader sequence	10768.25853	0.515877323	0.09340465	5.523036815	3.33e-08	2.95e-06
GRMZM2G063220	Zm00001d051800	NA	NA	NA	Caleosin protein%3B Caleosin related protein	444.8359241	1.388175013	0.189918257	7.30932894	2.68e-13	7.09e-11
GRMZM2G118579	Zm00001d051867	NA	NA	NA	Probable xyloglucan endotransglucosylase/hydrolase protein 32	210.5597315	-1.296397214	0.221539486	-5.851765927	4.86e-09	5.2e-07
GRMZM2G120964	Zm00001d051905	Zm00001eb191330	NA	NA	Heavy metal-associated isoprenylated plant protein 3	52.76457283	-1.390246824	0.430505686	-3.229334409	0.001240787	0.022041109
GRMZM2G142661	Zm00001d051912	Zm00001eb191380	si614064h02	NA	Probable voltage-gated potassium channel subunit beta	1061.165504	-0.428612674	0.145924998	-2.937212137	0.003311775	0.046447346
GRMZM2G384780	Zm00001d051923	Zm00001eb191480,Zm00001eb191490	NA	NA	GDSL esterase/lipase LTL1	6.203569661	-7.058947693	2.22923614	-3.166532054	0.001542683	0.025816201
GRMZM2G316758	Zm00001d052038	Zm00001eb192430	bhlh12	bHLH-transcription factor 12	Putative HLH DNA-binding domain superfamily protein	81.06293141	0.788488605	0.264980681	2.975645631	0.002923725	0.042155122
GRMZM2G064537	Zm00001d052093	Zm00001eb192980	NA	NA	Chaperone DnaJ-domain superfamily protein	1784.627121	0.517049235	0.118407774	4.366683171	1.26e-05	0.000542343
GRMZM2G105335	Zm00001d052112	Zm00001eb193180	grftf10	GRF-transcription factor 10	Growth-regulating factor 6	2761.903998	-0.768917128	0.149880576	-5.130198662	2.89e-07	2.01e-05
GRMZM2G121151	Zm00001d052118	Zm00001eb193240	NA	NA	Zinc finger protein	22.45917153	-2.968505034	1.003368875	-2.95853809	0.00309102	0.044003774
GRMZM2G044670	Zm00001d052130	Zm00001eb193320	NA	NA	NA	136.4472818	1.230505415	0.276568093	4.449195142	8.62e-06	0.000389696
GRMZM2G126646	Zm00001d052133	Zm00001eb193330	hb83	Homeobox-transcription factor 83	Homeodomain leucine zipper family IV protein%3B Putative homeobox/lipid-binding domain family protein	1056.833476	0.548032805	0.139170198	3.937860361	8.22e-05	0.002551143
GRMZM2G126765	Zm00001d052137	Zm00001eb193370	NA	NA	Probable tyrosine-protein phosphatase	142.2963793	1.063847978	0.292838626	3.632881329	0.000280274	0.006741971
GRMZM2G158839,GRMZM2G158860	Zm00001d052146	Zm00001eb193500,Zm00001eb193510	NA	NA	Pentatricopeptide repeat-containing protein chloroplastic	218.1479594	-0.571742443	0.150471886	-3.799662897	0.000144893	0.004016578
GRMZM2G084570	Zm00001d052174	Zm00001eb193730	cki6	cyclin-dependent kinase inhibitor6	cki6;cyclin-dependent kinase inhibitor6:	29.02663296	-2.42265359	0.571738947	-4.237342238	2.26e-05	0.000869639
GRMZM2G370777	Zm00001d052180	Zm00001eb193790	tu1	tunicate1	tu1;tunicate1: dominant Tu1 ears develop long glumes enclosing individual kernels; tassels develop large, coarse glumes and sex reversal; both inflorescences become grossly vegetative and sterile in homozygotes	1008.117097	-1.955496999	0.191095036	-10.23311249	1.41e-24	4.17e-21
GRMZM2G087245	Zm00001d052224	Zm00001eb194190	pza01976	NA	Wound/stress protein	306.0634923	-1.272759761	0.341755302	-3.724184394	0.000195948	0.005069039
GRMZM2G151044	Zm00001d052227	Zm00001eb194210	trpp4	trehalose-6-phosphate phosphatase4	trpp4;trehalose-6-phosphate phosphatase4:	443.100295	-0.679229234	0.178816323	-3.798474442	0.000145589	0.004028981
GRMZM2G080079	Zm00001d052268	Zm00001eb194620	gol1	goliath1	NEP1-interacting protein-like 2	90.81797158	-1.063771832	0.313306996	-3.395301874	0.00068553	0.013860977
GRMZM2G325575	Zm00001d052316	Zm00001eb195010	fer1	ferritin1	Ferritin-1%2C chloroplastic	1419.444963	-0.679162621	0.216367002	-3.138938071	0.001695613	0.027766246
GRMZM2G113967	Zm00001d052340	Zm00001eb195230	cipk15	calcineurin B-like-interacting protein kinase15	CBL-interacting serine/threonine-protein kinase 10	1103.278222	0.583858393	0.16929439	3.448775792	0.000563134	0.011910437
GRMZM2G131516	Zm00001d052380	Zm00001eb195650	scro1	scarecrow1	scro1;scarecrow1: mRNA expressed in endodermis and quiescent center of root, influencing radial pattern	3518.774635	-0.541725554	0.114537422	-4.729681762	2.25e-06	0.000123086
GRMZM2G068112	Zm00001d052420	Zm00001eb196060	cl34754_1b	NA	Protein kinase superfamily protein	561.5959027	0.442963767	0.137257227	3.227252782	0.00124985	0.022167855
GRMZM2G171702	Zm00001d052442	Zm00001eb196240	pin4	PIN-formed protein4	pin4 ;PIN-formed protein4: auxin efflux carriter similar to Arabidopsis PIN1 (Forestan et al 2012), but from PIN clade not found in all flowering plants save for the Brassicacease (O'Connor 2014 et al	12172.81825	-0.285099058	0.092929758	-3.067898437	0.002155699	0.033337902
GRMZM2G012391	Zm00001d052475	Zm00001eb196530	cyp37	cytochrome P450 37	Cytochrome P450 90A1	3886.278795	0.476927118	0.133788525	3.56478344	0.000364157	0.008368173
GRMZM2G119219	Zm00001d052493	Zm00001eb196640	NA	NA	Aluminium induced protein with YGL and LRDR motifs	4588.005777	1.908750171	0.201618614	9.467132705	2.88e-21	4.3e-18
NA	Zm00001d052513	NA	NA	NA	NA	522.3243518	-1.507575253	0.182605783	-8.255900925	1.51e-16	7.58e-14
GRMZM2G030877	Zm00001d052543	Zm00001eb197040	bzip79	bZIP-transcription factor 79	bZIP transcription factor family protein	109.739572	2.353437292	0.264848345	8.885980724	6.34e-19	5.17e-16
GRMZM2G328742	Zm00001d052591	Zm00001eb197370	abi40	ABI3-VP1-transcription factor 40	B3 domain-containing protein	292.5295221	-0.832075495	0.23812798	-3.494236566	0.00047542	0.010351538
GRMZM2G094716	Zm00001d052592	Zm00001eb197380	NA	NA	Putative serine peptidase S28 family protein	13.74234892	-2.888568528	0.850517003	-3.396250186	0.000683159	0.013830457
GRMZM2G152591	Zm00001d052594	Zm00001eb197400	NA	NA	NA	75.71593411	-1.341869824	0.291394381	-4.604995534	4.12e-06	0.00020975
NA	Zm00001d052598	NA	NA	NA	NA	25.69307741	-2.000146985	0.512694152	-3.901247904	9.57e-05	0.00289741
GRMZM2G123355	Zm00001d052628	NA	NA	NA	Glycosyltransferase 6	1202.841563	0.482132614	0.136668492	3.527752505	0.000419104	0.009358006
GRMZM2G406552	Zm00001d052759	Zm00001eb198770	pco073740	NA	Nonspecific lipid-transfer protein	7.533708164	5.892638383	1.440216798	4.091493998	4.29e-05	0.001481688
GRMZM2G087094	Zm00001d052776	Zm00001eb198910	NA	NA	VAMP protein SEC22	4.994062758	-3.861369029	1.249122897	-3.091264309	0.001993061	0.031335059
GRMZM2G174776	Zm00001d052838	Zm00001eb199430	ca5p14	CCAAT-HAP5-transcription factor 514	Nuclear transcription factor Y subunit C-9	729.1821073	-0.43952411	0.120426957	-3.649715324	0.000262531	0.00640158
GRMZM2G083411	Zm00001d052859	Zm00001eb199620	LOC103654479	NA	Protein ENHANCED DOWNY MILDEW 2	485.7206063	-0.758819839	0.186101969	-4.077441207	4.55e-05	0.001552229
GRMZM2G332809	Zm00001d052873	Zm00001eb199690,Zm00001eb199700	NA	NA	SWIB complex BAF60b domain-containing protein	1499.436538	-0.234051093	0.071494997	-3.273670916	0.001061602	0.019565575
GRMZM2G071101	Zm00001d052883	Zm00001eb199780	NA	NA	Zinc finger protein WIP2	340.8064561	-0.698732656	0.191426593	-3.650133684	0.000262104	0.00640158
GRMZM2G460544	Zm00001d052890	Zm00001eb199880	ub3	unbranched3	Squamosa promoter-binding-like protein 15	28208.0561	-0.925477703	0.149978919	-6.170718581	6.8e-10	8.64e-08
GRMZM2G138131	Zm00001d052918	Zm00001eb200060	NA	NA	Ubiquitin-protein ligase/ zinc ion binding protein	642.2263981	-0.469798427	0.160165851	-2.933199697	0.00335488	0.046912773
GRMZM2G079436	Zm00001d052937	Zm00001eb200230	NA	NA	OSJNBb0045P24.5 protein	14.87045159	-3.206422564	0.947367195	-3.38456153	0.00071292	0.014213925
GRMZM2G119287	Zm00001d052981	Zm00001eb200650	NA	NA	NA	2053.196445	-0.501530567	0.143290878	-3.500087187	0.000465106	0.010192675
GRMZM2G035843	Zm00001d053016	Zm00001eb200920	cdpk6	calcium dependent protein kinase6	Putative calcium-dependent protein kinase family protein	2192.820434	0.509271044	0.112756479	4.516556824	6.29e-06	0.000300459
GRMZM2G046024	Zm00001d053049	Zm00001eb201110	umc1039	NA	ATPase%2C coupled to transmembrane movement of substance%3B ATPase%2C coupled to transmembrane movement of substances	98.21455158	1.190016554	0.34064509	3.493420536	0.000476875	0.010354622
GRMZM2G089259	Zm00001d053065	Zm00001eb201210	mlo4	barley mlo defense gene homolog4	MLO-like protein 4	638.8341981	-0.485675824	0.10389308	-4.674765861	2.94e-06	0.000156729
GRMZM2G106363	Zm00001d053091	Zm00001eb201580	fkf2	flavin-binding kelch repeat f-box2	Adagio protein 3	151.7590516	-2.223489244	0.476616284	-4.665155847	3.08e-06	0.000163498
GRMZM2G481440	Zm00001d053234	Zm00001eb202870	NA	NA	Protein DETOXIFICATION 33	134.3784938	2.396849737	0.361085705	6.63789706	3.18e-11	5.57e-09
GRMZM2G043242	Zm00001d053269	Zm00001eb203130	NA	NA	Protein MICRORCHIDIA 7	522.7211833	0.706511518	0.153580099	4.600280387	4.22e-06	0.000214094
GRMZM2G096958	Zm00001d053281	Zm00001eb203230	naat1	nicotianamine aminotransferase1	naat1;nicotianamine aminotransferase1: similar to rice NAAT1 gene likely involved in iron uptake.	705.4308468	0.952334284	0.172474958	5.521580024	3.36e-08	2.96e-06
GRMZM2G156238	Zm00001d053284	Zm00001eb203260	NA	NA	Calcium-dependent lipid-binding (CaLB domain) family protein	200.8552301	-0.838703398	0.207809082	-4.035932349	5.44e-05	0.001768925
GRMZM2G085751	Zm00001d053391	Zm00001eb204110	bhlh24	bHLH-transcription factor 24	Transcription factor SPEECHLESS	6.865875011	-6.084408443	1.889808645	-3.219589698	0.001283742	0.022552274
GRMZM2G474119	Zm00001d053394	Zm00001eb204150	IDP498	NA	NA	76.01859072	1.331191415	0.375017339	3.549679648	0.0003857	0.008769487
GRMZM2G174598	Zm00001d053395	Zm00001eb204160	pgl16	polygalacturonase16	Pectin lyase-like superfamily protein	4757.2577	-0.318661193	0.092578934	-3.442048631	0.000577326	0.012167078
GRMZM2G040452	Zm00001d053566	Zm00001eb205090	prh116	protein phosphatase homolog116	Probable protein phosphatase 2C 72	259.2124681	0.724005205	0.177913068	4.0694324	4.71e-05	0.001594255
GRMZM2G162048	Zm00001d053579	Zm00001eb205180	ckx8b	cytokinin oxidase8b	ckx8b;cytokinin oxidase8b:	6.524599816	5.933679526	1.459830771	4.064635193	4.81e-05	0.001618141
GRMZM2G121495	Zm00001d053585	Zm00001eb205200	umc1650	NA	Beta-galactosidase	1954.678705	0.441754262	0.115974671	3.809058126	0.000139497	0.003912871
GRMZM2G168404	Zm00001d053586	Zm00001eb205210	LOC103654805	NA	Putative cytochrome P450 superfamily protein	227.925151	-3.35501626	0.398528112	-8.418518451	3.81e-17	2.2e-14
GRMZM2G116079	Zm00001d053622	Zm00001eb205550	zfp30	putative zinc finger protein30	zfp30;putative zinc finger protein30:	1245.061542	1.06608867	0.204902034	5.202918917	1.96e-07	1.44e-05
GRMZM2G058685	Zm00001d053672	Zm00001eb206020	cl31389_1	NA	Putative glycosyl hydrolase of unknown function (DUF1680)	919.8815477	-0.415102571	0.128282291	-3.235852477	0.0012128	0.021676402
GRMZM2G015419	Zm00001d053675	Zm00001eb206040	lox10	lipoxygenase10	Lipoxygenase 2 chloroplastic	224.5380483	-3.824927539	0.969555826	-3.945030741	7.98e-05	0.002489061
GRMZM2G063909	Zm00001d053684	Zm00001eb206090	cts3	citrate synthase3	Putative citrate synthase family protein	500.9990183	-2.035887121	0.410130087	-4.964003343	6.91e-07	4.29e-05
GRMZM2G105631	Zm00001d053696	Zm00001eb206230	pco115279b	NA	Glucomannan 4-beta-mannosyltransferase 2	2732.440845	-0.45020768	0.117835008	-3.820661509	0.000133094	0.003755544
GRMZM2G304712	Zm00001d053715	Zm00001eb206400	GRMZM2G304712	NA	UDP-glycosyltransferase 84A1	443.9955902	-1.008335838	0.208800461	-4.829183963	1.37e-06	8.02e-05
GRMZM2G168229	Zm00001d053756	Zm00001eb206830	sbp2	SBP-domain protein2	sbp2;SBP-domain protein2: cDNA sequence; SSR's umc1573, umc1574, umc1623	41.27736228	4.589918088	0.741400803	6.19087283	5.98e-10	7.82e-08
GRMZM2G051208	Zm00001d053800	Zm00001eb207290	gcsh3	glycine cleavage system protein H3	Glycine cleavage system H protein 2 mitochondrial	739.5561325	-0.315317996	0.099317195	-3.174858041	0.001499098	0.025392318
GRMZM2G028980	Zm00001d053819	Zm00001eb207450	arftf16	ARF-transcription factor 16	Auxin response factor 6	1763.073897	0.40775772	0.093967589	4.339344276	1.43e-05	0.000599151
GRMZM2G419994	Zm00001d053843	Zm00001eb207660	IDP7425	NA	Wound induced protein	250.9916281	1.264946289	0.345317468	3.663140168	0.000249142	0.006143081
GRMZM2G052740	Zm00001d053858	Zm00001eb207790	ehd1	eps15 homology domain protein1	EH domain-containing protein 1	2265.341519	0.345830901	0.074509715	4.641420276	3.46e-06	0.000179825
GRMZM2G079348	Zm00001d054044	Zm00001eb209570	cat3	catalase3	Catalase isozyme 3	55.75444802	-2.301421042	0.726647142	-3.167178273	0.001539259	0.025795411
GRMZM2G131087	Zm00001d054093	Zm00001eb210000	IDP155	NA	Senescence-associated protein DIN1	35.59451349	1.706175816	0.493160899	3.459673747	0.00054083	0.011490091
