# Supplementary material for: Regulatory variation controlling architectural pleiotropy in maize
Source: Nat Commun. 2025 Mar 3;16:2140. doi: 10.1038/s41467-025-56884-w (PMC11876617; doi:10.1038/s41467-025-56884-w)
Supplement: Supplementary file 6 — Supplementary Data 3 [file 41467_2025_56884_MOESM6_ESM.xlsx]

## Sheet: Supplementary Data 3
Supplementary Data 3: Differentially expressed (DE) genes using the Wald test, with Benjamini-Hochberg FDR correction < 5%, derived from the comparison of B73 shoot apex 2 vs. shoot apex 1.
v3 Gene Model ID	v4 Gene Model ID	v5 Gene Model ID	Gene Symbol MaizeGDB	Full Name MaizeGDB	Description	baseMean	log2FoldChange	lfcSE	stat	pvalue	padj
NA	GRMZM5G808402	NA	NA	NA	NA	7.96226	-13.5023	3.55931	-3.79353	0.000148521	0.00372789
GRMZM2G067734	Zm00001d000038	Zm00001eb390980	NA	NA	Serine/threonine-protein kinase D6PKL1	515.776	-0.95786	0.217059	-4.4129	1.02e-05	0.000380811
GRMZM2G141491	Zm00001d000071	Zm00001eb025900	nrt6	nitrate transport6	Protein NRT1/ PTR FAMILY 8.3	59.6481	1.79308	0.344116	5.21068	1.88e-07	1.14e-05
GRMZM2G015767	Zm00001d000072	Zm00001eb025890	mmp144b	NA	Protein NRT1/ PTR FAMILY 8.3	1165.21	0.482605	0.145885	3.30813	0.000939213	0.0164621
GRMZM2G060800	Zm00001d000116	Zm00001eb201330	aldh14	aldehyde dehydrogenase14	Aldehyde dehydrogenase	551.379	1.00912	0.139223	7.24823	4.22e-13	7.74e-11
GRMZM2G154223	Zm00001d000126	NA	NA	NA	OSJNBb0118P14.9 protein; Os04g0403901 protein	268.762	0.915225	0.29273	3.12652	0.00176891	0.0272801
GRMZM2G418223	Zm00001d000147	Zm00001eb029660	NA	NA	NA	65.3778	1.3475	0.408921	3.29526	0.000983314	0.0170594
GRMZM2G026024	Zm00001d000164	Zm00001eb188120	IDP600	NA	Phosphoribulokinase chloroplastic	33.3668	4.49649	0.901659	4.98691	6.14e-07	3.32e-05
GRMZM2G004516	Zm00001d000175	Zm00001eb391240	NA	NA	CONTAINS InterPro DOMAIN/s: Pleckstrin-like plant (InterPro:IPR013666) Pleckstrin homology (InterPro:IPR001849); BEST Arabidopsis thaliana protein match is: FORKED 1 (TAIR:AT3G63300.1); Has 35333 Blast hits to 34131 proteins in 2444 species: Archa /.../8; Bacteria - 22429; Metazoa - 974; Fungi - 991; Plants - 531; Viruses - 0; Other Eukaryotes - 9610 (source: NCBI BLink).	12.1912	-2.32341	0.774743	-2.99894	0.00270919	0.0377827
GRMZM5G889719	Zm00001d000179	Zm00001eb391190	dbf2	DRE-binding protein 2	ereb1;AP2-EREBP-transcription factor 1: Locus designated and assigned to a transcription factor family by the GRASSIUS project (Yilmaz et al 2009) , which also provided the mappings to the B73_Reference Genome sequence v2 gene models.	71.1293	1.32428	0.374145	3.53949	0.0004009	0.00833285
GRMZM2G172795	Zm00001d000236	Zm00001eb074320	b1	colored plant1	b1;colored plant1: dominant B1 plants have anthocyanin in major plant tissues; some alleles affect aleurone and embryo color; regulates flavonoid enzymes; SSR umc1776	252.802	-5.87451	0.658367	-8.92285	4.54e-19	2.26e-16
GRMZM2G450498	Zm00001d000294	Zm00001eb043480	IDP6640	NA	O-succinylhomoserine sulfhydrylase	971.063	1.08542	0.242843	4.46963	7.84e-06	0.000307992
NA	Zm00001d000299	NA	NA	NA	Endosomal targeting BRO1-like domain-containing protein	197.26	-0.955198	0.250993	-3.80568	0.000141414	0.00359882
GRMZM2G166145	Zm00001d000305	Zm00001eb207980	NA	NA	Disulfide oxidoreductase/ electron carrier/ oxidoreductase	504.277	0.569955	0.133608	4.26587	1.99e-05	0.000680495
AC215201.3_FG005	Zm00001d000399	Zm00001eb286730	cps2	chloroplast protein synthesis2	cps2;chloroplast protein synthesis2: CPN60 ortholog; 20-fold reduced RUBISCO, 2-fold reduced thylakoid polypeptides, decreased chloroplast polysomes (aka hcf133)Chaperonin60 a1. Molecular chaperone involved in Rubisco assembly. Also affects distribution of ribosomes on chloroplast mRNAs. (A. Barkan, 2015)	1988.59	0.66239	0.198726	3.33319	0.000858569	0.0153725
NA	Zm00001d000400	NA	NA	NA	Putative HLH DNA-binding domain superfamily protein	161.196	-2.51912	0.437517	-5.75775	8.52e-09	7.3e-07
GRMZM2G121706	Zm00001d000458	Zm00001eb007990	ofp3	OVATE-transcription factor 3	Transcription repressor OFP7	62.5964	-3.27166	0.600282	-5.45022	5.03e-08	3.62e-06
NA	Zm00001d001771	NA	NA	NA	NA	2842.12	0.865298	0.204844	4.22418	2.4e-05	0.00079447
GRMZM2G064202	Zm00001d001791	Zm00001eb065810	umc1419	NA	Glucan endo-1%2C3-beta-glucosidase	186.875	0.895425	0.265818	3.36857	0.000755594	0.0138129
GRMZM2G084958	Zm00001d001820	Zm00001eb066060	pcr1	protochlorophyllide reductase1	pcr1;protochlorophyllide reductase1: leaf cDNA csu349 similar to plant protochlorophyllide reductase	1569.52	3.21949	0.281137	11.4517	2.31e-30	6.11e-27
GRMZM2G150098	Zm00001d001831	Zm00001eb066190	IDP8468	NA	Pyruvate kinase	1632.46	0.651622	0.125349	5.19846	2.01e-07	1.21e-05
GRMZM2G039996	Zm00001d001857	Zm00001eb066480	NA	NA	light harvesting complex photosystem II subunit 6	300.27	1.88599	0.280641	6.72029	1.81e-11	2.59e-09
NA	Zm00001d001871	NA	NA	NA	NA	315.814	-0.655147	0.178777	-3.66461	0.00024772	0.00566285
GRMZM2G078274	Zm00001d001879	Zm00001eb066640	arftf3	ARF-transcription factor 3	Auxin response factor 3	10494.8	0.885964	0.145245	6.09978	1.06e-09	1.1e-07
GRMZM2G034840	Zm00001d001945	Zm00001eb067270	arftf4	ARF-transcription factor 4	Auxin response factor 4	1164.15	-0.938195	0.162037	-5.79002	7.04e-09	6.16e-07
GRMZM2G348909	Zm00001d001953	Zm00001eb067350	si687023g02a	NA	Protein IQ-DOMAIN 32	938.505	0.598041	0.178387	3.3525	0.000800856	0.0144957
GRMZM2G040095	Zm00001d002000	Zm00001eb067710	lox6	lipoxygenase6	lox6;lipoxygenase6:	3799.69	1.41071	0.18608	7.58123	3.42e-14	8.07e-12
AC210003.2_FG015	Zm00001d002001	NA	pco085206a	NA	NA	11.9046	3.18278	0.870053	3.65814	0.000254049	0.00576878
AC210003.2_FG004	Zm00001d002004	Zm00001eb067730	pco083783	NA	Peroxidase 16	1946.19	-0.64166	0.16924	-3.79142	0.000149788	0.00375575
GRMZM2G036297	Zm00001d002005	Zm00001eb067740	lg1	liguleless1	Protein LIGULELESS 1	177.583	2.94453	0.383527	7.67751	1.62e-14	3.98e-12
GRMZM2G019404	Zm00001d002006	Zm00001eb067750	mha2	plasma-membrane H+ATPase2	H(+)-ATPase 5	979.267	1.20214	0.22535	5.33453	9.58e-08	6.2e-06
GRMZM2G067463	Zm00001d002011	Zm00001eb067800	ereb45	AP2-EREBP-transcription factor 45	Ethylene-responsive transcription factor ERF003	15.7457	3.32119	1.08416	3.06338	0.00218853	0.0318624
GRMZM2G086577	Zm00001d002026	Zm00001eb067990,Zm00001eb068000	NA	NA	Protein kinase superfamily protein	148.266	-1.19188	0.273507	-4.35775	1.31e-05	0.000473532
GRMZM2G395114	Zm00001d002038	Zm00001eb068160	ast91	anti-sigma factor antagonist domain of sulfate transporter91	ast91;anti-sigma factor antagonist domain of sulfate transporter91:	505.704	0.746218	0.166512	4.48147	7.41e-06	0.000293803
GRMZM2G160585	Zm00001d002064	Zm00001eb068390	pglcat7	glycosyltransferase	Glycosyltransferase	52.188	2.14531	0.557157	3.85045	0.000117899	0.00309974
GRMZM2G174784	Zm00001d002075	Zm00001eb068520	ereb197	AP2-EREBP-transcription factor 197	Floral homeotic protein APETALA 2	416.751	-0.650408	0.223363	-2.9119	0.00359242	0.0468885
GRMZM2G174926	Zm00001d002080	Zm00001eb068540	NA	NA	E3 ubiquitin-protein ligase MBR2	1069.51	-0.484381	0.159572	-3.0355	0.00240137	0.0344168
GRMZM2G372074	Zm00001d002094	Zm00001eb068660	gpm470	NA	Bifunctional inhibitor/lipid-transfer protein/seed storage 2S albumin superfamily protein	1209.67	0.995545	0.207295	4.80254	1.57e-06	7.51e-05
AC191113.2_FG002	Zm00001d002126	Zm00001eb068980	pco144444	NA	loricrin-related	816.713	0.694797	0.175962	3.94855	7.86e-05	0.00220077
GRMZM5G899080	Zm00001d002137	Zm00001eb069090	propep1	precursor elicitor peptide1	propep1;precursor elicitor peptide1:	572.499	-0.752629	0.224617	-3.35072	0.00080602	0.0145671
GRMZM2G159161	Zm00001d002146	Zm00001eb069180	cl13411_1b	NA	BTB/POZ domain-containing protein	3.90479	-5.3181	1.68195	-3.16186	0.00156766	0.0247624
GRMZM2G073743	Zm00001d002240	Zm00001eb070100	NA	NA	Chloroplastic lipocalin	548.047	0.631152	0.145527	4.337	1.44e-05	0.000511989
GRMZM5G876898	Zm00001d002258	Zm00001eb070250	ammt1	aminomethyltransferase1	Aminomethyltransferase	2425.11	0.437187	0.139228	3.14008	0.00168902	0.0263129
GRMZM2G383122	Zm00001d002277	Zm00001eb070410,Zm00001eb070420	NA	NA	BAG family molecular chaperone regulator 1	236.357	1.16726	0.27111	4.30548	1.67e-05	0.00058197
GRMZM2G107711	Zm00001d002278	Zm00001eb070430	pco084743	NA	OSJNBa0058K23.15 protein; protein	191.294	-1.65636	0.449428	-3.6855	0.000228257	0.00532003
GRMZM2G041518	Zm00001d002282	Zm00001eb070450	NA	NA	Probable receptor-like protein kinase	376.927	0.609063	0.210626	2.89168	0.00383193	0.049312
GRMZM5G870342	Zm00001d002358	Zm00001eb071140	nec4	necrotic4	nec4;necrotic4: seedling yellow, leaf tips necrotic; lethal	2029.44	0.306114	0.0871214	3.51365	0.000441998	0.00902176
GRMZM2G041223	Zm00001d002429	Zm00001eb071830	grftf8	GRF-transcription factor 8	Putative growth-regulating factor 6	1768.79	-0.483454	0.160107	-3.01957	0.00253134	0.0357631
GRMZM2G374203,GRMZM5G856943	Zm00001d002432	Zm00001eb071850,Zm00001eb071860	NA	NA	Protein BREVIS RADIX	267.112	-1.31921	0.256414	-5.14484	2.68e-07	1.55e-05
GRMZM2G176225	Zm00001d002446	Zm00001eb071970	NA	NA	WAK53a-OsWAK receptor-like protein kinase	156.672	-1.78314	0.324929	-5.48776	4.07e-08	3.02e-06
GRMZM2G180190	Zm00001d002449	Zm00001eb071990	zfl2	Zea floricaula leafy2	Floricaula/leafy-like 2	633.068	-1.67277	0.221739	-7.54386	4.56e-14	1.05e-11
GRMZM2G463280	Zm00001d002454	Zm00001eb072030	IDP445	NA	Phosphoribulokinase	60.0876	1.75716	0.435024	4.03922	5.36e-05	0.0015919
GRMZM2G025720	Zm00001d002473	Zm00001eb072170	NA	NA	DUF674 family protein	11.6687	-4.9467	1.43493	-3.44736	0.000566098	0.0109363
GRMZM2G076771	Zm00001d002550	Zm00001eb072910	ppr93	pentatricopeptide repeat protein93	Pentatricopeptide repeat-containing protein chloroplastic	20.8839	2.51943	0.756052	3.33235	0.000861143	0.0153851
GRMZM2G086210	Zm00001d002613	Zm00001eb073500	NA	NA	Glucose-methanol-choline (GMC) oxidoreductase family protein	27.982	2.97049	0.683219	4.34778	1.38e-05	0.000492596
GRMZM6G303298	Zm00001d002642	Zm00001eb073750	NA	NA	Dof zinc finger protein DOF2.5	213.207	-1.07336	0.252768	-4.24643	2.17e-05	0.000732818
GRMZM2G069525	Zm00001d002649	Zm00001eb073790	glk37	G2-like-transcription factor 37	Putative Myb family transcription factor	278.263	-0.868678	0.243634	-3.5655	0.000363166	0.00775144
GRMZM2G041506	Zm00001d002669	Zm00001eb073990	NA	NA	BZIP transcription factor	295.876	-1.14561	0.204914	-5.59067	2.26e-08	1.78e-06
GRMZM2G162333	Zm00001d002726	Zm00001eb074530	pme36	pectin methylesterase36	Pectinesterase	2219.31	-0.719463	0.21159	-3.40027	0.000673199	0.012518
GRMZM2G044752	Zm00001d002754	Zm00001eb074830	hb53	Homeobox-transcription factor 53	Homeobox-leucine zipper protein ATHB-4	124.02	1.21528	0.261893	4.64039	3.48e-06	0.000151714
GRMZM2G175816	Zm00001d002759	Zm00001eb074890	IDP7439	NA	Nudix hydrolase 8	705.905	0.69438	0.146592	4.73681	2.17e-06	0.000100418
AC212835.3_FG007	Zm00001d002775	Zm00001eb075030	AC212835.3_FG007	NA	CONTAINS InterPro DOMAIN/s: Endoribonuclease XendoU (InterPro:IPR018998); Has 943 Blast hits to 770 proteins in 162 species: Archae - 0; Bacteria - 61; Metazoa - 472; Fungi - 40; Plants - 78; Viruses - 35; Other Eukaryotes - 257 (source: NCBI BLink).	329.706	0.613771	0.173311	3.54144	0.000397943	0.00829309
GRMZM2G178998	Zm00001d002828	Zm00001eb075510	nactf131	NAC-transcription factor 131	NAC domain-containing protein 26	46.5851	-1.14853	0.3565	-3.22169	0.00127436	0.0210801
GRMZM2G054795	Zm00001d002829	Zm00001eb075520	yab1	C2C2-YABBY-transcription factor 1	Axial regulator YABBY 1	99.7727	-0.921183	0.289635	-3.18049	0.00147024	0.0235674
GRMZM2G053977	Zm00001d002848	Zm00001eb075670	NA	NA	(+)-neomenthol dehydrogenase	191.893	2.4975	0.401111	6.22645	4.77e-10	5.44e-08
GRMZM2G177923	Zm00001d002853	Zm00001eb075730	cl18707_1	NA	Probable beta-D-xylosidase 6	803.117	0.376008	0.12947	2.90422	0.00368173	0.0478444
GRMZM2G108228	Zm00001d002896	Zm00001eb076160	tubtf4	TUB-transcription factor 4	tubtf4;TUB-transcription factor 4: Locus designated and assigned to a transcription factor family by the GRASSIUS project (Yilmaz et al 2009) , which also provided the mappings to the B73_Reference Genome sequence v2 gene models.	1230.83	-0.378653	0.120917	-3.13151	0.00173911	0.0269519
GRMZM2G108624	Zm00001d002904	Zm00001eb076220	cl31118_1a	NA	PLC-like phosphodiesterases superfamily protein	11.3971	-6.49043	1.32732	-4.88987	1.01e-06	5.11e-05
GRMZM5G808366	Zm00001d002929	Zm00001eb076420	arftf5	ARF-transcription factor 5	Auxin response factor 17	17.2644	-2.59424	0.745568	-3.47955	0.00050225	0.00997797
GRMZM2G123122	Zm00001d002939	Zm00001eb076540	mctp2	multiple C2 domain and transmembrane region protein2	C2 calcium/lipid-binding plant phosphoribosyltransferase family protein	64.724	-1.81292	0.52928	-3.42526	0.000614206	0.0116391
GRMZM2G021786	Zm00001d002970	Zm00001eb076850	sk1	silkless ears1	sk1;silkless ears1: pistils abort, no silks	33.8004	-6.35846	1.78908	-3.55404	0.000379362	0.00803951
GRMZM2G008792	Zm00001d002989	Zm00001eb076990	ckx12	cytokinin oxidase12	ckx12;cytokinin oxidase12:	144.269	-2.85354	0.446036	-6.39755	1.58e-10	1.94e-08
GRMZM2G147241	Zm00001d003057	Zm00001eb077610	NA	NA	Protein LIGHT-DEPENDENT SHORT HYPOCOTYLS 3	1369.39	-2.64306	0.373516	-7.07617	1.48e-12	2.6e-10
GRMZM2G147268	Zm00001d003059	Zm00001eb077640	IDP7441	NA	Probable low-specificity L-threonine aldolase 1	156.712	-1.72169	0.32146	-5.35584	8.52e-08	5.59e-06
GRMZM2G170101	Zm00001d003108	Zm00001eb078070	aprt1	adenine phosphoribosyltransferase1	aprt1;adenine phosphoribosyltransferase1:	1332.84	0.678841	0.155572	4.36351	1.28e-05	0.000464742
GRMZM2G095598	Zm00001d003162	Zm00001eb078490	col11	C2C2-CO-like-transcription factor 11	Zinc finger protein CONSTANS-LIKE 5	105.524	1.87423	0.3189	5.87719	4.17e-09	3.78e-07
GRMZM2G112530	Zm00001d003181	Zm00001eb078640	NA	NA	Cytochrome b561 and DOMON domain-containing protein	456.311	1.16718	0.376056	3.10373	0.00191094	0.0288641
GRMZM2G027683	Zm00001d003184	Zm00001eb078670	NA	NA	NA	12.2028	3.06587	0.953933	3.21393	0.00130931	0.021572
GRMZM2G044989	Zm00001d003266	Zm00001eb079340	NA	NA	Protein STICHEL-like 2	1498.01	0.409534	0.115672	3.54048	0.000399396	0.00830882
GRMZM2G148211	Zm00001d003308	Zm00001eb079750	si660065b07	NA	Ribonuclease H2 subunit B	573.869	-0.525783	0.168269	-3.12466	0.00178013	0.0274097
GRMZM2G147884	Zm00001d003309	Zm00001eb079760	pco118120	NA	Copper amine oxidase family protein	4066.6	-0.446364	0.133553	-3.34222	0.00083112	0.0149413
GRMZM2G107199	Zm00001d003349	Zm00001eb080110	drg10	dark response gene10	cytochrome P450 family 724 subfamily A polypeptide 1	70.4579	-1.80945	0.380439	-4.7562	1.97e-06	9.22e-05
GRMZM2G107003	Zm00001d003380	Zm00001eb080410	cl22897_1a	NA	Gibberellin-regulated protein 14	995.256	0.588727	0.147661	3.98702	6.69e-05	0.00192484
GRMZM2G110279	Zm00001d003386	NA	umc2032	NA	NA	69.1721	1.88628	0.492285	3.83168	0.000127273	0.00328811
GRMZM2G114619	Zm00001d003406	Zm00001eb080640	NA	NA	Formin-like protein 11	916.142	1.09235	0.1751	6.23845	4.42e-10	5.06e-08
GRMZM2G032655	Zm00001d003412	Zm00001eb080690	myb49	MYB-transcription factor 49	P-type R2R3 Myb protein	26.9478	2.89017	0.779867	3.70597	0.00021058	0.00496635
GRMZM2G337113	Zm00001d003429	Zm00001eb080840	gpa1	glyceraldehyde-3-phosphate dehydrogenase1	Glyceraldehyde-3-phosphate dehydrogenase A%2C chloroplastic	208.505	4.85739	0.56866	8.54182	1.32e-17	5.52e-15
GRMZM2G094792	Zm00001d003438	Zm00001eb080920	cl35118_-1a	NA	loricrin-related	1557.26	0.453218	0.130745	3.46642	0.000527447	0.0103394
GRMZM2G442523	Zm00001d003468	Zm00001eb081120	IDP8920	NA	Sugar transport protein 5	1546.94	0.885016	0.181854	4.86662	1.14e-06	5.68e-05
GRMZM5G843141	Zm00001d003471	Zm00001eb081160	Zm00001d003471	NA	Sugar transport protein 5	84.4922	1.13269	0.365473	3.09925	0.0019401	0.0292304
GRMZM5G870067	Zm00001d003488	Zm00001eb081230	NA	NA	UDP-glycosyltransferase 85A7	391.906	-0.833575	0.257444	-3.23789	0.00120419	0.0201354
GRMZM2G145758	Zm00001d003493	Zm00001eb081270	anph1	anther pollen histone1	rpl32;ribosomal protein L32 homolog32: partial cDNA sequence homologous to ribosomal protein L32	69.724	2.0104	0.434449	4.62747	3.7e-06	0.000160317
GRMZM2G028258	Zm00001d003555	Zm00001eb081780	NA	NA	Potassium channel SKOR	88.1477	-1.38778	0.460907	-3.01097	0.00260415	0.0365317
GRMZM2G031331	Zm00001d003569	Zm00001eb081900	mlo3	barley mlo defense gene homolog3	mlo3;barley mlo defense gene homolog3: one of 9 seven-transmembrane homologues to barley powdery mildew defense response gene	267.859	-2.27685	0.690002	-3.29978	0.00096761	0.016873
GRMZM2G147158	Zm00001d003572	Zm00001eb081930	GRMZM2G147158	NA	Calmodulin-binding protein 60 C	367.428	-0.537523	0.165626	-3.2454	0.00117285	0.0197436
GRMZM2G112039	Zm00001d003603	Zm00001eb082170	NA	NA	Protein NRT1/ PTR FAMILY 4.4	70.5392	-1.04594	0.351131	-2.97878	0.00289401	0.0397322
GRMZM2G089619	Zm00001d003645	Zm00001eb082590	zhd15	ZF-HD-transcription factor 15	ZF-HD homeobox protein	255.164	-2.70718	0.317753	-8.51976	1.6e-17	6.35e-15
GRMZM5G806108	Zm00001d003670	Zm00001eb082830	NA	NA	Protein kinase superfamily protein	913.31	-0.421089	0.12684	-3.31983	0.000900721	0.0159637
GRMZM2G001653	Zm00001d003767	Zm00001eb083680	pco139896	NA	Photosystem I subunit O	104.207	6.17796	0.760682	8.12161	4.6e-16	1.39e-13
GRMZM2G074238	Zm00001d003800	Zm00001eb083980	IDP3774	NA	alpha/beta-Hydrolases superfamily protein	2384.66	0.934165	0.13672	6.83268	8.33e-12	1.26e-09
GRMZM2G134235	Zm00001d003840	Zm00001eb084360	NA	NA	NA	1438.62	0.945211	0.231578	4.08161	4.47e-05	0.00136231
GRMZM2G123940	Zm00001d003895	Zm00001eb084910	NA	NA	Serine carboxypeptidase-like 46	3086.31	0.450425	0.13608	3.31	0.000932964	0.0163888
GRMZM2G173536	Zm00001d004006	Zm00001eb085680	NA	NA	SNF1-related protein kinase regulatory subunit gamma-1	749.532	0.87019	0.147191	5.91196	3.38e-09	3.12e-07
GRMZM2G069523	Zm00001d004048	Zm00001eb086030	NA	NA	Xanthoxin dehydrogenase	1935.54	0.850874	0.218307	3.8976	9.72e-05	0.00262373
GRMZM2G359779	Zm00001d004094	Zm00001eb086360	NA	NA	Protein SMAX1-LIKE 4	1144.7	-0.87944	0.213465	-4.11983	3.79e-05	0.00118059
GRMZM2G112210	Zm00001d004220	Zm00001eb087160	NA	NA	NA	3542.02	0.603443	0.170232	3.54483	0.000392873	0.00822229
GRMZM2G083935	Zm00001d004248	Zm00001eb087380	Zm00001d004248	NA	UDP-glycosyltransferase 85A7	324.762	2.17703	0.296207	7.34969	1.99e-13	3.98e-11
GRMZM2G097802	Zm00001d004340	Zm00001eb087950	aaap12	amino acid/auxin permease12	Transmembrane amino acid transporter family protein	155.439	1.29554	0.28499	4.54594	5.47e-06	0.000226915
GRMZM2G113844	Zm00001d004388	Zm00001eb088290	NA	NA	Probable flavin-containing monooxygenase 1	18.9995	4.85947	0.851683	5.70573	1.16e-08	9.79e-07
GRMZM2G113844	Zm00001d004389	Zm00001eb088290	NA	NA	Probable flavin-containing monooxygenase 1	58.329	3.86642	0.500939	7.71833	1.18e-14	2.99e-12
GRMZM2G036708	Zm00001d004413	Zm00001eb088500	NA	NA	Cysteine synthase	272.609	2.1776	0.400519	5.43693	5.42e-08	3.83e-06
GRMZM2G327247	Zm00001d004415	Zm00001eb088520	IDP7594	NA	Probable RNA-dependent RNA polymerase 5	87.9694	-1.19971	0.311023	-3.85731	0.000114644	0.00302417
GRMZM2G167658	Zm00001d004442	Zm00001eb088790	mrpa16	multidrug resistance protein associated16	ABC transporter B family member 19	126.906	2.27193	0.445798	5.09631	3.46e-07	1.96e-05
GRMZM2G168382	Zm00001d004506	Zm00001eb089340	NA	NA	Cytochrome P450 71D7	597.362	-1.04386	0.352512	-2.96122	0.00306426	0.0414955
GRMZM2G010356	Zm00001d004509	Zm00001eb089360	tps17	terpene synthase17	tps17;terpene synthase17:	281.772	-6.22531	0.779224	-7.98912	1.36e-15	3.84e-13
GRMZM2G467338	Zm00001d004564	Zm00001eb089800	aco8	aconitase8	Aconitate hydratase 3 mitochondrial	2895.16	0.762577	0.188618	4.04298	5.28e-05	0.00157142
GRMZM2G111909	Zm00001d004646	Zm00001eb090450	NA	NA	Adenosylhomocysteinase 1	9.24684	4.07584	1.25845	3.23879	0.0012004	0.0201079
GRMZM2G076905	Zm00001d004649	Zm00001eb090480	NA	NA	NA	1098.75	0.666411	0.162084	4.11151	3.93e-05	0.00121601
GRMZM2G096663	Zm00001d004672	Zm00001eb090700	NA	NA	Whole genome shotgun sequence of line PN40024 scaffold_12.assembly12x (Fragment)	15.6478	3.06797	0.861063	3.56301	0.000366633	0.00779749
GRMZM2G132154	Zm00001d004691	Zm00001eb090850	NA	NA	Serine carboxypeptidase-like 43	298.399	-1.9691	0.308451	-6.38384	1.73e-10	2.09e-08
GRMZM2G124715	Zm00001d004744	Zm00001eb091300	myb64	MYB-transcription factor 64	Transcription repressor MYB6	154.589	-1.63342	0.262909	-6.21287	5.2e-10	5.9e-08
NA	Zm00001d004753	NA	NA	NA	NA	558.526	1.29047	0.245296	5.26086	1.43e-07	8.96e-06
GRMZM2G178199	Zm00001d004758	Zm00001eb091400	NA	NA	Dirigent protein 23	512.286	0.760899	0.245994	3.09316	0.00198038	0.0296683
GRMZM2G000959	Zm00001d004763	Zm00001eb091430	NA	NA	Probable glucan endo-13-beta-glucosidase A6	138.947	-1.02992	0.333468	-3.08853	0.00201152	0.0299465
GRMZM2G003234	Zm00001d004822	Zm00001eb091800	NA	NA	C2H2-like zinc finger protein	24.7649	1.92318	0.537632	3.57713	0.00034739	0.00745481
GRMZM5G854138	Zm00001d004843	Zm00001eb091920	aasr2	abscisic acid stress ripening2	aasr2;abscisic acid stress ripening2:	206.273	2.70496	0.409455	6.60623	3.94e-11	5.34e-09
GRMZM2G460472	Zm00001d004868	Zm00001eb092180	NA	NA	Transcription factor LHW	630.355	-0.710013	0.177139	-4.00822	6.12e-05	0.00177502
GRMZM2G135990	Zm00001d004903	Zm00001eb092610,Zm00001eb092620	NA	NA	NA	5.77441	-5.59602	1.47506	-3.79377	0.000148376	0.00372789
GRMZM2G116812	Zm00001d004916	Zm00001eb092720	IDP750	NA	IQ domain-containing protein IQM3	114.51	-0.869127	0.246267	-3.52921	0.000416804	0.00861828
GRMZM2G051738	Zm00001d004924	Zm00001eb092800	NA	NA	AT-hook motif nuclear-localized protein 1	293.779	-0.91952	0.226796	-4.05439	5.03e-05	0.00150228
GRMZM2G092581	Zm00001d004931	Zm00001eb092880	hipp1	heavy metal-associated isoprenylated plant protein1	Heavy metal transport/detoxification superfamily protein	2192.79	0.545768	0.138902	3.92917	8.52e-05	0.00234458
GRMZM2G115658	Zm00001d005002	Zm00001eb093440	tom7	transporter of mugineic acid7	Probable peptide/nitrate transporter	28.2754	-2.86746	0.82041	-3.49515	0.000473794	0.0095319
GRMZM2G153675	Zm00001d005071	Zm00001eb094040	prh63	protein phosphatase homolog63	Probable protein phosphatase 2C 65	1655.21	-0.62586	0.174284	-3.59104	0.000329355	0.00712557
GRMZM2G365035	Zm00001d005164	Zm00001eb094770	cdpk33	calcium dependent protein kinase33	Calcium-dependent protein kinase 28	829.544	0.54185	0.164431	3.2953	0.000983173	0.0170594
NA	Zm00001d005231	NA	NA	NA	NA	3098.56	0.370416	0.113132	3.2742	0.00105961	0.0181712
GRMZM2G018241	Zm00001d005250	Zm00001eb095350	cesa9	cellulose synthase9	Cellulose synthase A catalytic subunit 3 [UDP-forming]	2109.96	0.493323	0.131217	3.75959	0.000170194	0.00414099
GRMZM2G161382	Zm00001d005293	Zm00001eb095620	cyc11	cyclin11	cyc11;cyclin11: Associates to cyclin dependent kinase proteins during germination and the complexes formed develop kinase activity.	1396.27	-0.789656	0.173639	-4.54769	5.42e-06	0.000225863
GRMZM2G045706	Zm00001d005391	Zm00001eb096480	ccp14	cysteine protease14	Cysteine proteinases superfamily protein	78.6375	1.80222	0.402392	4.47878	7.51e-06	0.000297044
GRMZM2G092125	Zm00001d005421	Zm00001eb096680	pip2b	plasma membrane intrinsic protein2	Aquaporin PIP2-2	779.559	-1.14673	0.321983	-3.56147	0.000368785	0.00783429
GRMZM2G016066	Zm00001d005446	Zm00001eb096870	pet9	photosynthetic electron transport9	Photosystem I reaction center subunit IV A	331.762	2.69491	0.272143	9.90255	4.06e-23	4.03e-20
GRMZM2G173809	Zm00001d005454	Zm00001eb096930	umc2194	NA	NA	47521.3	0.701545	0.219761	3.19231	0.0014114	0.0228238
GRMZM2G047910,GRMZM2G173926	Zm00001d005456	Zm00001eb096940	NA	NA	UDP-glycosyltransferase 76C1	176.767	0.943048	0.308802	3.05389	0.00225897	0.0327303
GRMZM2G402417	Zm00001d005472	Zm00001eb097070	umc2192	NA	Expressed protein; Mannose-specific jacalin-related lectin; protein	4467.16	2.21067	0.191767	11.5279	9.55e-31	2.84e-27
GRMZM2G111204	Zm00001d005584	Zm00001eb097990	hb131	Homeobox-transcription factor 131	Protein SAWADEE HOMEODOMAIN HOMOLOG 2	697.26	-0.6404	0.215222	-2.97553	0.0029248	0.0400625
GRMZM2G177349	Zm00001d005607	Zm00001eb098190	NA	NA	Spermidine hydroxycinnamoyl transferase	27.7879	1.81576	0.501999	3.61707	0.00029796	0.00657167
NA	Zm00001d005664	NA	NA	NA	NA	84.7713	0.950557	0.276083	3.44301	0.000575279	0.0110688
GRMZM2G045243	Zm00001d005802	Zm00001eb100000	saur22	small auxin up RNA22	SAUR-like auxin-responsive protein family	32.4984	2.28754	0.580855	3.93823	8.21e-05	0.00227358
GRMZM2G005954	Zm00001d005813	Zm00001eb100130	zim13	ZIM-transcription factor 13	Protein TIFY 10B	46.2959	-3.21556	0.810473	-3.96751	7.26e-05	0.00205863
GRMZM2G117412	Zm00001d005814	Zm00001eb100140	NA	NA	Photosystem I chlorophyll a/b-binding protein 6 chloroplastic	3.77618	4.9199	1.61933	3.03823	0.00237973	0.0341477
GRMZM2G001660	Zm00001d005824	Zm00001eb100230	NA	NA	Guanine nucleotide-binding protein subunit gamma 3	460.86	0.722925	0.163128	4.43165	9.35e-06	0.000355827
GRMZM2G134351,GRMZM2G153925	Zm00001d005859	Zm00001eb100560,Zm00001eb100570	NA	NA	Eukaryotic aspartyl protease family protein	13.1261	2.631	0.903335	2.91254	0.00358505	0.0468179
GRMZM2G110107	Zm00001d005871	Zm00001eb100660	NA	NA	Protein SHOOT GRAVITROPISM 5	290.014	-1.08522	0.296986	-3.6541	0.000258085	0.00583817
GRMZM2G123972	Zm00001d005897	Zm00001eb100860	umc1108	NA	NA	26.0247	-4.82678	0.992669	-4.86242	1.16e-06	5.78e-05
GRMZM2G063747	Zm00001d005901	Zm00001eb100900	NA	NA	NA	25.0667	-3.11875	0.917111	-3.40062	0.000672331	0.0125117
GRMZM2G405559	Zm00001d005923	Zm00001eb101060,Zm00001eb101070	NA	NA	AT-hook motif nuclear-localized protein 17	82.1677	-1.38266	0.434135	-3.18487	0.00144818	0.0232764
GRMZM2G081529	Zm00001d005945	Zm00001eb101230	NA	NA	NA	760.131	1.28526	0.319582	4.02169	5.78e-05	0.00169089
GRMZM2G041127	Zm00001d005951	Zm00001eb101280	hb54	Homeobox-transcription factor 54	Homeobox-leucine zipper protein ATHB-6	665.519	0.863484	0.255591	3.37839	0.000729128	0.0134114
AC233861.1_FG001	Zm00001d005986	Zm00001eb101560	rlk5	receptor-like protein kinase5	Probable LRR receptor-like serine/threonine-protein kinase	21.8478	-5.97897	1.43011	-4.18079	2.91e-05	0.00093637
GRMZM2G031837	Zm00001d005995	Zm00001eb101640	IDP504	NA	Phosphatidylinositol/phosphatidylcholine transfer protein SFH13	844.011	-0.850933	0.208284	-4.08545	4.4e-05	0.00134171
GRMZM2G080466	Zm00001d006010	Zm00001eb101770	IDP79	NA	NA	9296.87	1.50078	0.319191	4.70181	2.58e-06	0.000116996
GRMZM2G417563	Zm00001d006066	Zm00001eb102280	Zm00001d006066	NA	FK506-binding protein 2-1	65	-1.43061	0.440507	-3.24763	0.0011637	0.0196452
GRMZM2G178917	Zm00001d006098	Zm00001eb102480	NA	NA	Cyclopropane fatty acid synthase	273.018	0.792606	0.263057	3.01306	0.00258628	0.0363453
GRMZM2G178182	Zm00001d006110	Zm00001eb102580	bhlh23	bHLH-transcription factor 23	Transcription factor bHLH137	836.75	-0.883135	0.164006	-5.38476	7.25e-08	4.91e-06
NA	Zm00001d006111	NA	NA	NA	NA	7.7926	-5.4769	1.53789	-3.5613	0.000369021	0.00783429
GRMZM2G040965	Zm00001d006132	Zm00001eb102840	NA	NA	Formin-like protein 1	2614.05	-0.487768	0.144279	-3.38074	0.000722917	0.0133281
GRMZM5G860226	Zm00001d006133	Zm00001eb102850	AY110410	NA	Thioesterase/thiol ester dehydrase-isomerase superfamily protein	326.268	-0.629849	0.17657	-3.56714	0.000360894	0.00771678
GRMZM2G034113	Zm00001d006195	Zm00001eb103330	hb126	Homeobox-transcription factor 126	Homeobox-leucine zipper protein ATHB-12	15.1226	3.15145	0.943404	3.34051	0.000836239	0.015022
GRMZM2G073882	Zm00001d006205	Zm00001eb103410	NA	NA	Subtilisin-like protease SBT3.9	679.184	-0.825044	0.187501	-4.40021	1.08e-05	0.000401888
GRMZM2G080295	Zm00001d006209	Zm00001eb103460	srs2	SHI/STY (SRS)-transcription factor 2	Protein SHI RELATED SEQUENCE 1	6.54813	-5.31065	1.47509	-3.60022	0.000317944	0.00692902
GRMZM2G063533	Zm00001d006217	Zm00001eb103540	NA	NA	Serine/threonine-protein kinase NAK	113.046	0.957135	0.303956	3.14892	0.00163873	0.0257046
GRMZM2G108991	Zm00001d006254	Zm00001eb103940,Zm00001eb103950	NA	NA	Serine/threonine protein phosphatase 2A 59 kDa regulatory subunit B' zeta isoform	818.14	-0.982853	0.264825	-3.71133	0.000206174	0.00487693
GRMZM2G105250	Zm00001d006351	Zm00001eb104820	ago18a	argonaute18a	Protein argonaute 1	64.0459	1.99191	0.468231	4.25411	2.1e-05	0.000713168
GRMZM2G388018	Zm00001d006417	Zm00001eb105360	GRMZM2G158191	NA	RING/U-box superfamily protein	214.494	-1.76499	0.233562	-7.55684	4.13e-14	9.64e-12
GRMZM2G172429	Zm00001d006420	Zm00001eb105400	NA	NA	LRR receptor-like serine/threonine-protein kinase GSO1	41.0181	-2.56124	0.721838	-3.54822	0.000387845	0.0081468
GRMZM2G180283	Zm00001d006446	Zm00001eb105580	sm2	salmon silk2	sm2;salmon silk2: like sm1; silks salmon color with P1-rr and P1-wr, brown with P1-ww	32.3549	-2.43365	0.544926	-4.46602	7.97e-06	0.000312194
GRMZM2G470075	Zm00001d006493	Zm00001eb106010	si614017g03	NA	Protein DETOXIFICATION 40	508.706	-0.736831	0.226643	-3.25106	0.00114975	0.0194451
GRMZM2G169539	Zm00001d006494	Zm00001eb106020	NA	NA	Protein DETOXIFICATION 40	959.749	-0.905849	0.188505	-4.80544	1.54e-06	7.45e-05
GRMZM5G804323	Zm00001d006540	Zm00001eb106430	LOC103647735	NA	Oxygen-evolving enhancer protein 3-1	238.951	3.21436	0.351271	9.15066	5.66e-20	3.37e-17
GRMZM2G046474	Zm00001d006553	Zm00001eb106510	NA	NA	BTB/POZ domain-containing protein	454.152	1.05276	0.169522	6.21019	5.29e-10	5.97e-08
NA	Zm00001d006587	NA	NA	NA	NA	737.982	2.52913	0.249842	10.1229	4.37e-24	5.79e-21
GRMZM2G038519	Zm00001d006663	Zm00001eb107560	lhca1	light harvesting complex A1	lhca1;light harvesting complex A1: leaf cDNA csu800 similar to photosystem I antenna protein	195.389	3.74154	0.398746	9.38326	6.4e-21	4.35e-18
AC194970.5_FG001	Zm00001d006678	Zm00001eb107690	ggps1	geranylgeranyl pyrophosphate synthase1	ggps1;geranylgeranyl pyrophosphate synthase1: part of multigene family encoding geranylgeranyl diphosphate synthase	197.104	0.759126	0.244237	3.10815	0.00188262	0.0285812
AC194970.5_FG005	Zm00001d006679	Zm00001eb107700	NA	NA	UDP-galactose transporter 2	856.879	0.502251	0.157467	3.18957	0.00142483	0.0229941
GRMZM2G062244	Zm00001d006687	Zm00001eb107800	hb107	Homeobox-transcription factor 107	Homeobox-leucine zipper protein ATHB-40	25.2662	3.94045	0.907092	4.34405	1.4e-05	0.000498798
GRMZM2G062156	Zm00001d006688	Zm00001eb107810	NA	NA	Putative polyol transporter 1	64.5908	2.90992	0.557175	5.22263	1.76e-07	1.07e-05
GRMZM2G378106	Zm00001d006753	Zm00001eb108330	aas2	auxin amido synthetase2	Indole-3-acetic acid amido synthetase	826.298	-1.47102	0.266594	-5.51781	3.43e-08	2.61e-06
GRMZM2G036752,GRMZM5G898684	Zm00001d006776	Zm00001eb108530,Zm00001eb108540,Zm00001eb108550,Zm00001eb108560	NA	NA	PLASMODESMATA CALLOSE-BINDING PROTEIN 2	751.152	1.10339	0.203563	5.42042	5.95e-08	4.13e-06
GRMZM2G464000	Zm00001d006789	Zm00001eb108610	AI668346	NA	CONTAINS InterPro DOMAIN/s: Histone deacetylation protein Rxt3 (InterPro:IPR013951); Has 34444 Blast hits to 20801 proteins in 1175 species: Archae - 64; Bacteria - 2390; Metazoa - 15568; Fungi - 3729; Plants - 1886; Viruses - 208; Other Eukaryotes /.../9 (source: NCBI BLink).	2018.7	-0.393101	0.1359	-2.89258	0.00382089	0.0492498
GRMZM2G124335	Zm00001d006866	Zm00001eb109290	pco121523	NA	3-oxoacyl-[acyl-carrier-protein] synthase II chloroplastic	4767.06	0.507329	0.12589	4.02994	5.58e-05	0.00164272
GRMZM2G124963	Zm00001d006875	Zm00001eb109370	alt10	alanine aminotransferase10	alt10;alanine aminotransferase10: putative alanine aminotransferase weakly expressed in seedling leaf (Tausta et al 2014)	533.36	1.32076	0.214913	6.14555	7.97e-10	8.5e-08
GRMZM2G375310	Zm00001d006950	Zm00001eb110060	NA	NA	NA	7.79002	4.87675	1.56839	3.10941	0.00187461	0.0285186
GRMZM2G163826	Zm00001d007082	Zm00001eb110730	NA	NA	Phosphatidylinositol 4-phosphate 5-kinase 6	204.148	0.709727	0.229466	3.09296	0.00198174	0.02967
GRMZM2G077632	Zm00001d007117	Zm00001eb111050	si945010d02b	NA	GTP-binding protein OBGC chloroplastic	763.986	0.710288	0.145027	4.89763	9.7e-07	4.98e-05
GRMZM2G357683	Zm00001d007156	Zm00001eb111380	NA	NA	P-loop containing nucleoside triphosphate hydrolases superfamily protein	150.51	-2.25634	0.751055	-3.00423	0.00266254	0.0371975
GRMZM2G003409	Zm00001d007187	Zm00001eb111670	mmc0381	NA	hydroxyproline-rich glycoprotein family protein	70.4085	-1.24831	0.376757	-3.31331	0.000921989	0.0162319
GRMZM2G003558	Zm00001d007188	Zm00001eb111680	eil2	EIL-transcription factor 2	ETHYLENE INSENSITIVE 3-like 2 protein	68.1657	2.09369	0.48683	4.30066	1.7e-05	0.000593041
GRMZM2G129238	Zm00001d007229	Zm00001eb111990	plc3	phospholipase C3	Phosphoinositide phospholipase C 4	327.568	0.820406	0.235488	3.48385	0.000494252	0.0098602
GRMZM2G076307	Zm00001d007231	Zm00001eb112000	GRMZM2G076307	NA	Probable beta-14-xylosyltransferase IRX9	587.99	0.993394	0.201848	4.92151	8.59e-07	4.46e-05
GRMZM2G149428	Zm00001d007267	Zm00001eb112260	lhcb5	light harvesting chlorophyll a/b binding protein5	lhcb5;light harvesting chlorophyll a/b binding protein5:	728.47	1.98641	0.233632	8.5023	1.86e-17	7.26e-15
GRMZM2G158240	Zm00001d007290	Zm00001eb112510	pme12	pectin methylesterase12	Pectinesterase	27.3979	5.79102	1.06746	5.42505	5.79e-08	4.04e-06
GRMZM2G009188	Zm00001d007345	Zm00001eb112950	NA	NA	11-beta-hydroxysteroid dehydrogenase-like 5	252.537	-0.860294	0.270599	-3.17922	0.00147673	0.0236237
GRMZM2G094955	Zm00001d007365	Zm00001eb113080	sweet14a	sugars will eventually be exported transporter14a	sweet14a;sugars will eventually be exported transporter14a:	12.0203	6.09284	1.62631	3.74643	0.000179367	0.0043332
GRMZM2G052507	Zm00001d007372	Zm00001eb113170	umc1551	NA	Serine carboxypeptidase 1	1822.17	-0.449452	0.140557	-3.19766	0.0013855	0.022512
GRMZM2G107945	Zm00001d007445	Zm00001eb113780	fkf1	flavin-binding kelch repeat f-box1	Adagio protein 3	2083.83	0.415147	0.129173	3.21388	0.00130954	0.021572
GRMZM2G099862	Zm00001d007465	Zm00001eb113950	grftf15	GRF-transcription factor 15	Growth-regulating factor 2	1690.96	-0.356157	0.123251	-2.88969	0.00385617	0.0494902
NA	Zm00001d007467	NA	NA	NA	NA	628.709	-0.615258	0.172606	-3.56453	0.000364512	0.00776625
GRMZM2G007028	Zm00001d007489	Zm00001eb114140	NA	NA	Zinc-finger domain of monoamine-oxidase A repressor R1	2120.95	-0.370063	0.0867265	-4.26701	1.98e-05	0.000678017
GRMZM2G433731	Zm00001d007491	Zm00001eb114160	NA	NA	Disease resistance protein RPS2	106.788	1.67027	0.431074	3.87467	0.00010677	0.00284164
GRMZM2G067713	Zm00001d007495	Zm00001eb114170	NA	NA	Disease resistance protein RPS2	18.449	3.21117	0.946112	3.39407	0.000688632	0.0127552
GRMZM2G106604	Zm00001d007503	Zm00001eb114280	IDP2586	NA	Myosin-binding protein 7	360.322	1.14051	0.252474	4.51735	6.26e-06	0.000253666
GRMZM2G345622	Zm00001d007517	Zm00001eb114370	umc1525	NA	Subtilisin-like serine endopeptidase family protein	581.602	0.892837	0.237222	3.76372	0.000167403	0.00409819
GRMZM2G324860	Zm00001d007630	Zm00001eb115200	NA	NA	Disease resistance protein RPS2	426.501	0.79017	0.209819	3.76596	0.000165912	0.00407005
GRMZM2G082302	Zm00001d007709	Zm00001eb115900	si605072g03a	NA	Probable E3 ubiquitin-protein ligase ARI16	188.854	2.05952	0.263058	7.82913	4.91e-15	1.3e-12
GRMZM2G070304	Zm00001d007714	Zm00001eb115970	ms33	male sterile33	Probable glycerol-3-phosphate acyltransferase 2	55.3874	-5.7891	1.06895	-5.41568	6.11e-08	4.23e-06
AC148152.3_FG008	Zm00001d007716	Zm00001eb115990	sfr2	sensitivity to freezing2	Galactolipid galactosyltransferase SFR2 chloroplastic	16.0423	2.63363	0.851845	3.09167	0.00199031	0.029705
GRMZM2G024808	Zm00001d007785	Zm00001eb116610	NA	NA	Nitrate and chloride transporter	312.588	-1.7212	0.297625	-5.78311	7.33e-09	6.35e-07
GRMZM2G146688	Zm00001d007840	Zm00001eb117830	ereb41	AP2-EREBP-transcription factor 41	AP2-like ethylene-responsive transcription factor ANT	2652.38	-1.76985	0.183793	-9.6296	6e-22	4.76e-19
GRMZM2G452178	Zm00001d007842	Zm00001eb117820	gn1	gnarley1	Homeobox protein knotted-1-like 4	171.413	-6.27565	0.922299	-6.80435	1.02e-11	1.52e-09
GRMZM2G016677	Zm00001d007857	Zm00001eb117670	pspb1	photosystem II oxygen evolving polypeptide1	pspb1;photosystem II oxygen evolving polypeptide1: sequence similar to OEC23 photosystem II polypeptide; located by Huang et al 2013 to thylakoid peripheral on lumen side	331.58	3.35051	0.300375	11.1544	6.81e-29	1.62e-25
NA	Zm00001d007921	Zm00001eb118450	NA	NA	Tic62 protein	30.7208	3.37105	0.807253	4.17595	2.97e-05	0.000952612
NA	Zm00001d007924	NA	NA	NA	NA	64.5256	4.71331	0.890104	5.29523	1.19e-07	7.59e-06
GRMZM2G387528	Zm00001d008205	Zm00001eb332400	bhlh65	bHLH-transcription factor 65	pif3;phytochrome interacting factor3: ortholog of Arabidopsis PIF3; nuclear localized protein; transgenic expression in rice suggest role in stress response (Gao Y et al 2015)	31.9243	2.05888	0.648401	3.17531	0.00149674	0.0238957
GRMZM2G005619	Zm00001d008221	Zm00001eb332550	cyc5	cyclin5	cyc5;cyclin5:	850.612	-0.311826	0.107478	-2.9013	0.00371623	0.0481352
GRMZM2G157007	Zm00001d008228	Zm00001eb332630	rpl40	50S ribosomal protein L40	rpl40;50S ribosomal protein L40: npi220b was called npi553 but is listed in the database as npi220b	228.32	0.759688	0.21423	3.54613	0.00039093	0.00819635
GRMZM2G081462	Zm00001d008230	Zm00001eb332650	mpec1	magnesium-protoporphyrin ester cyclase1	Magnesium-protoporphyrin IX monomethyl ester [oxidative] cyclase chloroplastic	1026.08	1.63818	0.198568	8.24997	1.58e-16	5.24e-14
GRMZM2G019515	Zm00001d008255	Zm00001eb332870	yuc6	Yucca6	yuc6;Yucca6: transcribed in the root apex (0-5mm)	271.155	1.29037	0.23903	5.39834	6.73e-08	4.57e-06
GRMZM2G060190	Zm00001d008312	Zm00001eb333380	pco097181	NA	NA	64.9135	1.79944	0.378048	4.75982	1.94e-06	9.1e-05
GRMZM2G049429	Zm00001d008314	Zm00001eb333400	IDP6944	NA	Transcription factor Pur-alpha 1	1173.29	0.370383	0.11557	3.20483	0.00135143	0.0220638
GRMZM2G328094	Zm00001d008377	Zm00001eb333970	si660004d03	NA	Putative alcohol dehydrogenase superfamily protein	2506.2	1.13697	0.210176	5.4096	6.32e-08	4.35e-06
GRMZM2G305080	Zm00001d008393	Zm00001eb334100	cl10730_1	NA	Putative aldehyde dehydrogenase family protein	1205.37	-0.459053	0.10936	-4.19765	2.7e-05	0.000882465
GRMZM2G110504	Zm00001d008397	Zm00001eb334140	NA	NA	Nodulin-related protein 1	22.6057	2.98104	0.885295	3.36729	0.00075912	0.0138668
GRMZM2G051842	Zm00001d008406	Zm00001eb334210	IDP397	NA	pfkB-like carbohydrate kinase family protein	654.934	-0.741894	0.150874	-4.91731	8.77e-07	4.54e-05
AC187090.3_FG003,AC187090.3_FG011,GRMZM2G034428,GRMZM2G034543,GRMZM2G034611,GRMZM2G064750,GRMZM2G069153,GRMZM2G077900,GRMZM2G077914,GRMZM2G093072,GRMZM2G113378,GRMZM2G113400,GRMZM2G113421,GRMZM2G333022,GRMZM2G333045,GRMZM2G366953,GRMZM2G395778,GRMZM2G473485,GRMZM2G473511,GRMZM2G502350,GRMZM2G700375,GRMZM5G825193	Zm00001d008485	Zm00001eb334630,Zm00001eb334640,Zm00001eb334650,Zm00001eb334670,Zm00001eb334680,Zm00001eb334690,Zm00001eb334700,Zm00001eb334710,Zm00001eb334720,Zm00001eb334730	NA	NA	Cysteine-rich receptor-like protein kinase 37	11.8887	4.28909	1.13993	3.76259	0.000168163	0.00411257
GRMZM2G450228	Zm00001d008553	Zm00001eb335240	NA	NA	Zinc finger (C3HC4-type RING finger) family protein	42.9619	1.88004	0.514852	3.65161	0.000260604	0.00588955
GRMZM2G167085	Zm00001d008569	Zm00001eb335380	cl227_1b	NA	Delta(7)-sterol-C5(6)-desaturase 1	1671.59	0.59391	0.157965	3.75975	0.000170081	0.00414099
GRMZM2G094304	Zm00001d008587	Zm00001eb335560	NA	NA	Class I glutamine amidotransferase-like superfamily protein	32.2968	3.47784	0.840895	4.13587	3.54e-05	0.00111121
GRMZM2G119361	Zm00001d008591	Zm00001eb335590	cl31747_3b	NA	Octicosapeptide/Phox/Bem1p family protein	1544.97	0.828257	0.22355	3.70501	0.00021138	0.00498029
GRMZM2G126956	Zm00001d008597	Zm00001eb335650	NA	NA	Protein DAMAGED DNA-BINDING 2	522.735	-0.909395	0.236585	-3.84384	0.000121122	0.00316122
GRMZM2G011213	Zm00001d008610	Zm00001eb335790	pco079267	NA	Mitochondrial glycoprotein family protein	1161.21	0.65464	0.125092	5.23328	1.67e-07	1.02e-05
GRMZM2G380414	Zm00001d008681	Zm00001eb336410	GRMZM2G380414	NA	Ultraviolet-B-repressible protein	41.5451	2.91297	0.734239	3.96733	7.27e-05	0.00205863
GRMZM2G143258	Zm00001d008693	Zm00001eb336490	NA	NA	alpha/beta-Hydrolases superfamily protein	130.349	0.996881	0.270334	3.6876	0.000226382	0.00528668
GRMZM2G026015	Zm00001d008706	Zm00001eb336580	umc1974	NA	Photosystem I reaction center subunit XI chloroplastic	148.428	6.17221	0.760158	8.11965	4.68e-16	1.39e-13
GRMZM2G463493	Zm00001d008715	Zm00001eb336650	rlk3	receptor-like protein kinase3	Putative leucine-rich repeat receptor protein kinase family protein	1036.5	1.29924	0.262751	4.94474	7.62e-07	4.02e-05
NA	Zm00001d008742	NA	NA	NA	NA	1229.72	0.529223	0.173375	3.05247	0.00226965	0.0328251
GRMZM2G087146	Zm00001d008827	Zm00001eb337610	umc124a(chk)	NA	Probable choline kinase 2	200.562	0.883873	0.220702	4.00483	6.21e-05	0.00179625
GRMZM2G441906	Zm00001d008843	Zm00001eb337720	grx16	glutaredoxin16	Grx_A2-glutaredoxin subgroup III	57.6805	3.61782	0.635701	5.69107	1.26e-08	1.06e-06
GRMZM2G472625	Zm00001d008893	Zm00001eb338190	gsk2	glycogen synthase kinase2	Shaggy-related protein kinase iota	2326.63	-0.31429	0.0906655	-3.46647	0.000527334	0.0103394
GRMZM2G382379	Zm00001d008898	Zm00001eb338220	NA	NA	Peroxidase 68	165.713	2.06359	0.406225	5.07991	3.78e-07	2.13e-05
GRMZM2G099483	Zm00001d008905	Zm00001eb338290	NA	NA	Peptide-N4-(N-acetyl-beta-glucosaminyl)asparagine amidase A protein	70.7243	2.23908	0.564606	3.96573	7.32e-05	0.00206998
GRMZM2G096525	Zm00001d008956	Zm00001eb338790	NA	NA	NA	140.985	-4.11828	0.865922	-4.75595	1.98e-06	9.22e-05
GRMZM2G416622	Zm00001d008980	Zm00001eb339040	NA	NA	Probable membrane-associated kinase regulator 2	478.704	-1.2746	0.323616	-3.93861	8.2e-05	0.0022726
GRMZM2G432644	Zm00001d009003	Zm00001eb339280	NA	NA	Transducin/WD40 repeat-like superfamily protein	25.0546	-2.80976	0.888294	-3.16309	0.00156102	0.0246902
GRMZM2G111998	Zm00001d009060	Zm00001eb339760	IDP8481	NA	Probable beta-D-xylosidase 5	254.265	1.141	0.261676	4.36035	1.3e-05	0.000469377
GRMZM2G111926	Zm00001d009071	Zm00001eb339850	sweet17b	sugars will eventually be exported transporter17b	sweet17b;sugars will eventually be exported transporter17b:	7.3796	-6.44008	1.60257	-4.01858	5.85e-05	0.0017112
GRMZM2G051528	Zm00001d009088	Zm00001eb340000	myb95	myb transcription factor95	myb95;myb transcription factor95:	63.971	-1.3381	0.363804	-3.67809	0.000234987	0.00545023
GRMZM2G331566	Zm00001d009097	Zm00001eb340080	cl50524_1b	NA	Endoglucanase 1	2716.85	-1.23854	0.207013	-5.9829	2.19e-09	2.11e-07
NA	Zm00001d009123	Zm00001eb340330	NA	NA	Galactose oxidase/kelch repeat superfamily protein	542.005	-1.98437	0.210332	-9.4345	3.93e-21	2.84e-18
GRMZM2G305362	Zm00001d009160	Zm00001eb340550	thx47	Trihelix-transcription factor 47	sequence-specific DNA binding transcription factors	220.124	1.02585	0.354197	2.89626	0.00377642	0.0487822
GRMZM2G098912	Zm00001d009167	Zm00001eb340640	pgl51	polygalacturonase51	Polygalacturonase	24.8618	4.08671	0.923827	4.42367	9.7e-06	0.000366274
GRMZM2G144739	Zm00001d009226	Zm00001eb341010	NA	NA	Exocyst complex component SEC15B	1304.53	0.425354	0.134778	3.15597	0.00159966	0.0251843
GRMZM2G001755	Zm00001d009339	Zm00001eb341860	NA	NA	ATP-dependent Clp protease proteolytic subunit	985.088	0.636075	0.165806	3.83627	0.000124918	0.0032378
GRMZM2G023840	Zm00001d009373	Zm00001eb342070	px24	peroxidase24	Peroxidase 72	195.222	1.76389	0.287043	6.14502	8e-10	8.5e-08
GRMZM2G327032	Zm00001d009374	Zm00001eb342080	NA	NA	DNA replication licensing factor MCM4	1132.03	-0.493339	0.164562	-2.99788	0.00271861	0.0378476
GRMZM2G047613	Zm00001d009398	Zm00001eb342270	umc2740	NA	Methylesterase 3	31.7095	2.56199	0.836679	3.06209	0.00219799	0.0319635
GRMZM2G084727	Zm00001d009404	Zm00001eb342320	NA	NA	aspartate-glutamate racemase family	85.4311	1.17661	0.274364	4.28848	1.8e-05	0.000624657
NA	Zm00001d009506	NA	NA	NA	NA	206.644	1.14422	0.317272	3.60643	0.00031044	0.00681537
GRMZM2G128333	Zm00001d009510	Zm00001eb343260	NA	NA	Eukaryotic aspartyl protease family protein	453.503	0.911787	0.285176	3.19728	0.0013873	0.0225259
GRMZM2G001514,GRMZM2G025240	Zm00001d009567	Zm00001eb343680	NA	NA	Fasciclin-like arabinogalactan protein 7	748.044	1.48803	0.219811	6.7696	1.29e-11	1.88e-09
GRMZM2G155216	Zm00001d009589	Zm00001eb343900	lhcb3	light harvesting chlorophyll a/b binding protein3	Chlorophyll a-b binding protein M9%2C chloroplastic	263.968	2.86457	0.471365	6.07719	1.22e-09	1.23e-07
GRMZM2G077546	Zm00001d009600	Zm00001eb344010	npi260b	NA	Retrovirus-related Pol polyprotein LINE-1	599.448	0.818528	0.256556	3.19045	0.00142052	0.0229402
GRMZM2G393897	Zm00001d009608	Zm00001eb344070	kcs1	3-ketoacyl-CoA synthase1	3-ketoacyl-CoA synthase	40.0242	-2.28146	0.600684	-3.79809	0.000145814	0.00367154
AC234185.1_FG004	Zm00001d009631	Zm00001eb344260	umc1385	NA	CTP synthase family protein	396.984	-0.772437	0.241633	-3.19674	0.00138989	0.0225527
GRMZM2G063069	Zm00001d009660	Zm00001eb344490	NA	NA	Protein kinase superfamily protein	963.112	0.408963	0.108837	3.75758	0.000171564	0.0041658
AC231180.2_FG006	Zm00001d009717	Zm00001eb344980	pgl46	polygalacturonase46	Pectin lyase-like superfamily protein	1858.05	0.882928	0.148088	5.9622	2.49e-09	2.37e-07
AC205012.3_FG002	Zm00001d009741	Zm00001eb345210	NA	NA	Phosphatidylinositol 4-kinase gamma 3	12.7343	5.46552	1.68463	3.24434	0.00117725	0.0198037
NA	Zm00001d009765	NA	NA	NA	NA	2256.66	0.676862	0.16213	4.1748	2.98e-05	0.000956146
GRMZM2G312877	Zm00001d009797	Zm00001eb345750	umc1984	NA	Lactoylglutathione lyase / glyoxalase I family protein	74.427	-1.6124	0.508813	-3.16893	0.00152999	0.0242963
GRMZM2G139874	Zm00001d009858	Zm00001eb346150	pco098406	NA	Trans-cinnamate 4-monooxygenase	1118.03	-0.520934	0.157835	-3.3005	0.000965131	0.0168544
GRMZM2G449496	Zm00001d009877	Zm00001eb346280	ptac16	plastid transcriptionally active16	Protein plastid transcriptionally active 16 chloroplastic	160.901	1.59858	0.248282	6.43856	1.21e-10	1.5e-08
GRMZM2G025882	Zm00001d009929	Zm00001eb346800	pco076489	NA	Beta-propeller domain of methanol dehydrogenase type%3B Beta-propeller domains of methanol dehydrogenase type	23.8788	2.25407	0.647714	3.48003	0.000501352	0.00996844
NA	Zm00001d009971	NA	NA	NA	NA	26.3499	-4.38028	0.952729	-4.59762	4.27e-06	0.000182103
GRMZM2G147221	Zm00001d010039	Zm00001eb347530	NA	NA	Cellulase containing protein	1706.13	-0.791281	0.203425	-3.88979	0.000100329	0.0027065
GRMZM2G074645	Zm00001d010060	Zm00001eb347710	hb123	Homeobox-transcription factor 123	BEL1-like homeodomain protein 9	253.081	-0.855682	0.261014	-3.2783	0.00104435	0.0179872
GRMZM2G144504	Zm00001d010062	Zm00001eb347730	si687016e08	NA	Rop guanine nucleotide exchange factor 7	1220.86	-0.504295	0.163586	-3.08275	0.002051	0.0304012
GRMZM2G151536	Zm00001d010082	Zm00001eb347860	coi2	coronatine insensitive2	Coronatine-insensitive protein 1	1633.9	0.437051	0.117596	3.71654	0.000201966	0.00479644
GRMZM2G114954	Zm00001d010128	Zm00001eb348240	arpp2b	acidic ribosomal protein P2b (rpp2b)	arpp2b;acidic ribosomal protein P2b (rpp2b):	1140.58	0.918279	0.168585	5.44696	5.12e-08	3.68e-06
GRMZM2G033799	Zm00001d010190	Zm00001eb348660	got5	glutamate-oxaloacetate transaminase5	got5;glutamate-oxaloacetate transaminase5: putative aspartate transaminase; plastidial (Huang et al 2013);	1283.66	-0.299521	0.101445	-2.95254	0.00315173	0.0425109
GRMZM2G136567	Zm00001d010287	Zm00001eb349510	phi121	NA	WAT1-related protein	7.29322	-6.24418	1.72337	-3.62324	0.000290939	0.00644283
GRMZM2G097457	Zm00001d010321	Zm00001eb349810	pdk2	pyruvate, orthophosphate dikinase2	pdk2;pyruvate, orthophosphate dikinase2: cytosolic	1590.98	1.99036	0.308521	6.45127	1.11e-10	1.39e-08
GRMZM2G089308	Zm00001d010336	Zm00001eb349870	msr5	methionine sulfoxide reductase5	Peptide methionine sulfoxide reductase B3	292.219	0.758273	0.209265	3.6235	0.000290644	0.00644283
GRMZM2G170766	Zm00001d010366	Zm00001eb350030	iqd19	IQ-domain 19	IQ-domain 25	100.65	1.25464	0.387191	3.24036	0.00119379	0.0200253
GRMZM2G141277	Zm00001d010373	Zm00001eb350080	NA	NA	Stem glycoprotein	14.3868	4.76398	1.30368	3.65426	0.000257922	0.00583817
GRMZM2G072238	Zm00001d010416	Zm00001eb350430	pco106446	NA	Transcription factor bHLH133	128.027	-1.56519	0.296683	-5.27562	1.32e-07	8.34e-06
GRMZM2G413687	Zm00001d010507	Zm00001eb351150	NA	NA	Protein LIGHT-DEPENDENT SHORT HYPOCOTYLS 5	37.7189	1.49806	0.516164	2.90229	0.00370443	0.0481132
Zm00007a00006475	Zm00001d010521	Zm00001eb351260	Zm00007a00006475	NA	Flavonoid 3'-monooxygenase	54.1708	1.43229	0.388516	3.68656	0.000227308	0.00530312
GRMZM2G082384	Zm00001d010525	Zm00001eb351300	NA	NA	Kinesin-like protein KIN-10B	2689.75	-0.40949	0.122738	-3.33629	0.000849059	0.0152294
AC197705.4_FG007	Zm00001d010590	Zm00001eb351830	TIDP3511	NA	Outer membrane OMP85 family protein	1573.53	0.297231	0.102662	2.89525	0.00378859	0.0489129
GRMZM2G162109	Zm00001d010596	Zm00001eb351880	NA	NA	Protein LIGHT-DEPENDENT SHORT HYPOCOTYLS 5	229.127	1.38715	0.371999	3.72889	0.000192322	0.0045949
GRMZM2G065566	Zm00001d010602	Zm00001eb351930	cl7841_1	NA	Protein binding protein	2909.77	-0.529681	0.172144	-3.07697	0.00209119	0.0308244
GRMZM2G113554	Zm00001d010610	Zm00001eb351980	wprb3	web1-pmi2 related b3	Putative DUF827 domain containing family protein	2248.06	0.661282	0.17449	3.78981	0.000150765	0.00377229
GRMZM2G025459	Zm00001d010662	Zm00001eb352470	snrkb1	SNF1-related protein kinase regulatory subunit beta1	SNF1-related protein kinase regulatory subunit beta-1	15.8322	-6.19729	1.35389	-4.57739	4.71e-06	0.000198846
GRMZM2G082792	Zm00001d010698	Zm00001eb352760	IDP2456	NA	NAD(P)H dehydrogenase (quinone) FQR1	244.913	0.810705	0.22138	3.66204	0.00025021	0.00569798
GRMZM2G384755	Zm00001d010700	Zm00001eb352780	IDP8437	NA	G-type lectin S-receptor-like serine/threonine-protein kinase B120	170.397	0.929651	0.280846	3.31018	0.00093236	0.0163888
GRMZM6G650316	Zm00001d010715	Zm00001eb352880	cl5838_2	NA	Photosystem II reaction center W protein chloroplastic	60.9186	4.03291	0.575855	7.00333	2.5e-12	4.13e-10
AC209819.3_FG005	Zm00001d010736	Zm00001eb353110	Zm00001d010736	NA	O-methyltransferase ZRP4	1186.53	1.23792	0.188072	6.58217	4.64e-11	6.17e-09
GRMZM2G071339	Zm00001d010793	Zm00001eb353540	pme38	pectin methylesterase38	Probable pectinesterase 53	123.991	-1.93365	0.378294	-5.11149	3.2e-07	1.84e-05
GRMZM2G058745	Zm00001d010796	Zm00001eb353560	hex3	hexokinase3	hex3;hexokinase3:	776.475	0.348427	0.117671	2.96103	0.00306614	0.0414974
GRMZM2G059693	Zm00001d010840	Zm00001eb353970	umc1562	NA	triacylglycerol lipase-like 1	215.017	7.52132	1.05001	7.16311	7.89e-13	1.41e-10
GRMZM2G025954	Zm00001d010871	Zm00001eb354270	pco072881	NA	Thioredoxin F2 chloroplastic	216.777	2.49825	0.311336	8.0243	1.02e-15	2.97e-13
AC225346.3_FG001	Zm00001d010885	Zm00001eb354370	NA	NA	NA	69.0195	1.84318	0.453621	4.06325	4.84e-05	0.00145547
GRMZM2G094241	Zm00001d010948	Zm00001eb354880	lg4	liguleless4	lg4;liguleless4: dominant Lg4 plants lack ligule and auricle but show vestiges sporadically in bladeclass I homeobox; cDNA and genomic clones; sequence and expression similar to lg3 and knox5	78.9036	-4.34507	0.585859	-7.41658	1.2e-13	2.51e-11
GRMZM2G012584	Zm00001d010975	Zm00001eb355120	iqd21	IQ-domain 21	IQ-domain 3	1000.5	0.458224	0.130317	3.51624	0.000437707	0.00894951
GRMZM2G083847	Zm00001d011051	Zm00001eb355670	NA	NA	ACT domain-containing protein ACR9	866.96	0.968591	0.166107	5.83111	5.51e-09	4.88e-07
GRMZM6G198866	Zm00001d011063	Zm00001eb355770	mtl4	metallothionein4	Metallothionein-like protein 2C	18.1949	-6.23015	1.48704	-4.18964	2.79e-05	0.000907956
GRMZM2G047219	Zm00001d011069	Zm00001eb355850	cl63430_1	NA	NAD(P)-binding Rossmann-fold superfamily protein	407.11	1.10609	0.152056	7.27427	3.48e-13	6.48e-11
GRMZM2G067985	Zm00001d011086	Zm00001eb356050	uaz233a(act)	NA	Actin-7	8299.02	0.413599	0.11875	3.48294	0.000495944	0.00988174
GRMZM2G136765	Zm00001d011195	Zm00001eb357000	prh57	protein phosphatase homolog57	Probable protein phosphatase 2C 74	157.058	0.899086	0.286123	3.14231	0.0016762	0.0261482
NA	Zm00001d011202	NA	NA	NA	NA	370.434	-0.554367	0.173946	-3.18701	0.00143754	0.0231522
GRMZM2G143469	Zm00001d011256	Zm00001eb357520	ohp3	opaque2 heterodimerizing protein3	OHP2	34.0314	1.54495	0.459422	3.36282	0.000771509	0.0140285
GRMZM2G351977	Zm00001d011285	Zm00001eb357740	lhcb10	light harvesting chlorophyll a/b binding protein10	photosystem II light harvesting complex gene B1B2	164.79	3.0621	0.37662	8.13048	4.28e-16	1.31e-13
GRMZM2G057618	Zm00001d011288	Zm00001eb357760	cl2748_1b	NA	Protein kinase protein with adenine nucleotide alpha hydrolases-like domain	1126.01	-0.828744	0.159334	-5.20129	1.98e-07	1.19e-05
GRMZM2G065829	Zm00001d011297	Zm00001eb357780	mybr35	MYB-related-transcription factor 35	Putative MYB DNA-binding domain superfamily protein	22.4823	2.71397	0.61737	4.39603	1.1e-05	0.000409062
GRMZM2G074540	Zm00001d011393	Zm00001eb358580	NA	NA	S-type anion channel SLAH3	9.38004	-2.69356	0.830783	-3.2422	0.00118611	0.0199107
GRMZM2G123309	Zm00001d011422	Zm00001eb358860	NA	NA	Putative cytochrome P450 superfamily protein	90.948	1.16685	0.251051	4.64786	3.35e-06	0.00014767
GRMZM2G177150	Zm00001d011430	Zm00001eb358940	gpat13	glycerol-3-phosphate acyltransferase13	Glycerol-3-phosphate acyltransferase 1	97.96	1.30813	0.331927	3.94102	8.11e-05	0.00225781
GRMZM2G094165	Zm00001d011454	Zm00001eb359190	cah6	carbonic anhydrase6	cah6;carbonic anhydrase6: predicted beta carbonic anhydrase	46.7213	1.46335	0.439403	3.33032	0.000867473	0.0154665
GRMZM2G043117	Zm00001d011463	Zm00001eb359250	NA	NA	Plant-specific domain TIGR01570 family protein	64.9657	-1.92068	0.468588	-4.09886	4.15e-05	0.00127608
GRMZM2G154508	Zm00001d011467	Zm00001eb359280	csu31a	NA	csu31a;¬†: partially sequenced cDNA to leaf mRNANCBI: Tat pathway signal sequence	80.6023	1.75753	0.338664	5.18959	2.11e-07	1.26e-05
GRMZM2G020008	Zm00001d011476	Zm00001eb359350	NA	NA	Putative pentatricopeptide repeat-containing protein	116.319	0.82327	0.24532	3.35591	0.000791048	0.0143407
GRMZM2G132547	Zm00001d011486	Zm00001eb359410	NA	NA	CTP synthase family protein	2666.3	-1.13608	0.183205	-6.20113	5.61e-10	6.24e-08
GRMZM2G151542	Zm00001d011499	Zm00001eb359500	ereb80	AP2-EREBP-transcription factor 80	Ethylene-responsive transcription factor CRF4	118.564	1.48418	0.429586	3.45491	0.000550483	0.0106524
NA	Zm00001d011508	NA	NA	NA	NA	46.0795	14.4775	4.81232	3.00843	0.00262605	0.036774
GRMZM5G826801	Zm00001d011513	Zm00001eb359610	NA	NA	Polynucleotidyl transferase ribonuclease H-like superfamily protein	49.6724	1.35603	0.378136	3.5861	0.000335657	0.00724217
GRMZM2G163988	Zm00001d011596	Zm00001eb360330	pco086004	NA	30S ribosomal protein S20 chloroplastic	168.711	0.668667	0.229535	2.91314	0.00357818	0.0467567
GRMZM2G462623	Zm00001d011597	Zm00001eb360340	e2f9	E2F-DP-transcription factor 29	Transcription factor-like protein DPA	364.294	-0.834715	0.283651	-2.94276	0.00325302	0.0436055
GRMZM2G311680	Zm00001d011599	Zm00001eb360360	NA	NA	Aspartic proteinase nepenthesin-2	542.719	0.656292	0.188685	3.47824	0.000504725	0.0100105
GRMZM2G404207	Zm00001d011700	Zm00001eb361260	LOC103636223	NA	Protein kinase superfamily protein	781.002	0.399895	0.1305	3.06434	0.0021815	0.0317818
GRMZM2G001139	Zm00001d011748	Zm00001eb361790	mads43	MADS-transcription factor 43	Floral homeotic protein APETALA 3	32.254	-4.83277	0.77885	-6.20501	5.47e-10	6.15e-08
GRMZM2G166413	Zm00001d011757	Zm00001eb361880	tmm2	too many mouths-like2	Too many mouths protein	358.189	-4.09668	0.414696	-9.87876	5.15e-23	4.9e-20
GRMZM2G038487	Zm00001d011819	Zm00001eb362510	chao2	chlorophyllide a oxygenase2	Chlorophyllide a oxygenase chloroplastic	143.149	0.980891	0.299367	3.27655	0.00105084	0.018073
GRMZM2G077776	Zm00001d011842	Zm00001eb362730	NA	NA	Eukaryotic aspartyl protease family protein	915.979	1.52879	0.294867	5.1847	2.16e-07	1.29e-05
GRMZM2G077752	Zm00001d011843	Zm00001eb362740	lrp1	lateral root primordia1	Protein SHI RELATED SEQUENCE 6	191.682	-4.63832	0.463631	-10.0043	1.46e-23	1.83e-20
GRMZM2G129154	Zm00001d011881	Zm00001eb363140	gras2	GRAS-transcription factor 2	Scarecrow-like protein 3	63.5351	-1.2251	0.388649	-3.1522	0.00162044	0.0254442
AC198923.4_FG002	Zm00001d011902	NA	NA	NA	NA	145.413	1.5357	0.309887	4.95567	7.21e-07	3.83e-05
GRMZM2G302074	Zm00001d011932	Zm00001eb363650	NA	NA	Putative cytochrome P450 superfamily protein	178.17	1.11135	0.317198	3.50365	0.000458936	0.00930043
GRMZM2G010176	Zm00001d011944	Zm00001eb363740	NA	NA	RING finger protein	83.1575	-1.1556	0.344801	-3.3515	0.000803764	0.0145373
GRMZM2G116557	Zm00001d011953	Zm00001eb363810	arftf25	ARF-transcription factor 25	arftf25;ARF-transcription factor 25: Locus designated and assigned to a transcription factor family by the GRASSIUS project (Yilmaz et al 2009) , which also provided the mappings to the B73_Reference Genome sequence v2 gene models.	11357.4	-0.455615	0.157003	-2.90195	0.0037085	0.0481135
GRMZM2G145496	Zm00001d011993	Zm00001eb364200	NA	NA	50S ribosomal protein L27 chloroplastic	208.562	0.919045	0.226108	4.06463	4.81e-05	0.00144875
GRMZM2G031338	Zm00001d012063	Zm00001eb364830	NA	NA	Loricrin	60.3047	3.60951	0.699834	5.15766	2.5e-07	1.46e-05
GRMZM2G030762	Zm00001d012067	Zm00001eb364850	bhlh55	bHLH-transcription factor 55	Transcription factor bHLH62	1069.88	0.947835	0.1696	5.58865	2.29e-08	1.8e-06
GRMZM2G170969	Zm00001d012081	Zm00001eb364940	cl17328_1	NA	PVR3-like protein%3B Protease inhibitor/seed storage/LTP family protein	356.671	-1.78817	0.427181	-4.18598	2.84e-05	0.0009202
GRMZM2G091419	Zm00001d012141	Zm00001eb365570	ptac10	plastid transcriptionally active chromosome 10 homolog	Protein PLASTID TRANSCRIPTIONALLY ACTIVE 10	922.714	0.813994	0.117775	6.91142	4.8e-12	7.67e-10
GRMZM2G117405	Zm00001d012176	Zm00001eb365840	exo4	exochitinase4	Beta-hexosaminidase 3	130.813	1.06793	0.285383	3.7421	0.000182491	0.00439634
GRMZM2G068271	Zm00001d012205	Zm00001eb366040	NA	NA	SNARE associated Golgi protein family	159.891	0.725921	0.21112	3.43843	0.000585106	0.0112216
GRMZM2G049269	Zm00001d012211	Zm00001eb366080	umc1369	NA	Probable methyltransferase PMT25	8544.04	0.333258	0.0918976	3.62641	0.000287393	0.00639188
GRMZM2G049418	Zm00001d012212	Zm00001eb366090	ga20ox5	gibberellin 20-oxidase5	Gibberellin 20 oxidase 5	121.438	-1.79899	0.396436	-4.5379	5.68e-06	0.000233743
GRMZM2G096407	Zm00001d012231	Zm00001eb366310	aaap56	amino acid/auxin permease56	Amino acid permease 6	348.145	1.33097	0.344714	3.86108	0.000112888	0.00298777
GRMZM2G114057	Zm00001d012245	Zm00001eb366440	NA	NA	Adenine nucleotide alpha hydrolases-like superfamily protein	347.509	-1.13878	0.252596	-4.5083	6.53e-06	0.000263382
AC232238.2_FG004	Zm00001d012294	Zm00001eb366880	lrs1	liguleless related sequence1	lrs1;liguleless related sequence1: bzip90 locus designated and assigned to a transcription factor family by the GRASSIUS project (Yilmaz et al 2009) , which also provided the mappings to the B73_Reference Genome sequence v2 gene models.	196.282	1.70718	0.338176	5.04821	4.46e-07	2.48e-05
GRMZM2G396248	Zm00001d012304	Zm00001eb366960,Zm00001eb366970	NA	NA	Putative cytochrome P450 superfamily protein	349.363	1.35292	0.281111	4.81277	1.49e-06	7.28e-05
GRMZM2G056986	Zm00001d012337	Zm00001eb367300	myb79	MYB-transcription factor 79	MYB-type transcription factor	333.21	0.689282	0.206696	3.33476	0.000853741	0.0153018
GRMZM2G028535	Zm00001d012391	Zm00001eb367740	pco085448	NA	Delta 1-pyrroline-5-carboxylate synthetase isoform 1%3B Delta 1-pyrroline-5-carboxylate synthetase isoform 2	1517.74	-0.843042	0.265404	-3.17645	0.00149092	0.0238187
GRMZM2G035933	Zm00001d012417	Zm00001eb367960	NA	NA	Fasciclin-like arabinogalactan protein 4	425.629	0.67923	0.232565	2.92061	0.0034935	0.0460261
GRMZM2G036120	Zm00001d012418	Zm00001eb367970	NA	NA	ENTH/VHS family protein	119.72	1.85446	0.273963	6.76902	1.3e-11	1.88e-09
GRMZM2G310431	Zm00001d012420	Zm00001eb368000	hsp1	heat shock protein1	Heat shock 70 kDa protein	3009.8	1.38151	0.33175	4.1643	3.12e-05	0.00099722
GRMZM2G179985	Zm00001d012437	Zm00001eb368150	cl26733_1b	NA	Putative lung seven transmembrane receptor family protein	388.801	0.493191	0.148411	3.32313	0.000890125	0.0158011
GRMZM2G019612	Zm00001d012492	Zm00001eb368720	NA	NA	NA	328.79	1.57913	0.228522	6.9102	4.84e-12	7.69e-10
GRMZM2G166441	Zm00001d012504	Zm00001eb368840	php20793	NA	Protein FATTY ACID EXPORT 3 chloroplastic	1613.43	0.401776	0.111715	3.59643	0.000322614	0.0069968
GRMZM2G121820	Zm00001d012550	Zm00001eb369250	NA	NA	Leucine-rich repeat (LRR) family protein	2118.36	-0.370099	0.106704	-3.46848	0.00052342	0.0102955
GRMZM2G476009	Zm00001d012557	Zm00001eb369320	NA	NA	DNA-directed RNA polymerases II and IV subunit 5A	161.945	0.76699	0.250769	3.05856	0.00222407	0.0322836
GRMZM2G091006	Zm00001d012571	NA	GRMZM2G091006	NA	DNA-(apurinic or apyrimidinic site) lyase chloroplastic	2130.1	-0.588484	0.128904	-4.56528	4.99e-06	0.000208824
GRMZM2G132303	Zm00001d012578	Zm00001eb369520	NA	NA	DNA glycosylase superfamily protein	112.589	1.15181	0.388613	2.96389	0.00303778	0.0412308
NA	Zm00001d012586	NA	NA	NA	NA	9.376	-4.81923	1.59967	-3.01263	0.00258991	0.0363748
GRMZM2G106250	Zm00001d012590	Zm00001eb369580	mmp146	NA	NA	217.986	1.05712	0.241966	4.36886	1.25e-05	0.000455597
GRMZM2G106344	Zm00001d012591	Zm00001eb369590	NA	NA	Probable nucleoredoxin 1	125.946	-1.5383	0.37612	-4.08992	4.32e-05	0.00131778
GRMZM2G159643	Zm00001d012607	Zm00001eb369750	gpm345	NA	NAD(P)H dehydrogenase (quinone) FQR1	509.259	0.52878	0.174348	3.03289	0.00242221	0.0346113
GRMZM2G090528	Zm00001d012614	Zm00001eb369820	NA	NA	Cyclic nucleotide-gated ion channel 4	257.052	0.750129	0.228961	3.27623	0.00105202	0.0180802
GRMZM2G180021	Zm00001d012718	Zm00001eb370700	cl1493_2b	NA	NA	2714.42	-0.600488	0.160733	-3.73593	0.000187021	0.00449076
GRMZM2G013391	Zm00001d012746	Zm00001eb370960	wrky111	WRKY-transcription factor 111	Probable WRKY transcription factor 69	44.6145	-1.76821	0.594234	-2.97562	0.00292398	0.0400625
AC203173.3_FG002	Zm00001d012769	Zm00001eb371190	NA	NA	Protein kinase family protein with leucine-rich repeat domain	36.9299	-1.33987	0.449267	-2.98234	0.00286055	0.0393636
GRMZM2G097282	Zm00001d012771	Zm00001eb371210	NA	NA	tRNA/rRNA methyltransferase (SpoU) family protein	797.93	0.509797	0.134737	3.78364	0.000154551	0.00384681
AC220970.4_FG001	Zm00001d012807	Zm00001eb210340	NA	NA	Kinesin-like protein KIN-12E	56.6256	-1.41811	0.436018	-3.25241	0.00114429	0.0193724
GRMZM2G148962	Zm00001d012882	Zm00001eb211040	IDP3834	NA	Protein kinase protein with adenine nucleotide alpha hydrolases-like domain	1471.94	-0.436365	0.121752	-3.58406	0.0003383	0.00728599
GRMZM2G148937	Zm00001d012883	Zm00001eb211050	bige1	big embryo1	bige1;big embryo1: mutant causes accelerated leaf and root initiation as well as enlargement of the embryo scutellum	112.155	-1.87898	0.357786	-5.25169	1.51e-07	9.35e-06
GRMZM2G420823	Zm00001d012935	Zm00001eb211490	nbcs15	nucleobase:cation symporter15	Nucleobase-ascorbate transporter 6	619.975	-0.784285	0.17329	-4.52586	6.02e-06	0.000245762
GRMZM2G110881,GRMZM2G110952,GRMZM2G410865	Zm00001d012981	Zm00001eb211900,Zm00001eb211910,Zm00001eb211920,Zm00001eb211930,Zm00001eb211940,Zm00001eb211950,Zm00001eb211960	NA	NA	NAD(P)-binding Rossmann-fold superfamily protein	1282.44	0.831283	0.224898	3.69627	0.000218788	0.00513177
GRMZM2G108643	Zm00001d012998	Zm00001eb212080,Zm00001eb212090	NA	NA	50S ribosomal protein L17 chloroplastic	336.916	0.729854	0.175197	4.1659	3.1e-05	0.000991582
GRMZM5G836683	Zm00001d013035	Zm00001eb212480	Zm00001d013035	NA	Cycloartenol-C-24-methyltransferase	1871.52	-1.34513	0.258324	-5.20715	1.92e-07	1.16e-05
GRMZM2G024150	Zm00001d013039	Zm00001eb212520	psad1	photosystem I subunit d1	psad1;photosystem I subunit d1: Designated from Zhao,Y.Y. and Bogorad,L. unpublished submission to GenBank	14.1031	4.33819	1.04663	4.14491	3.4e-05	0.00107393
GRMZM2G152796	Zm00001d013071	Zm00001eb212890	iaa19	Aux/IAA-transcription factor 19	Auxin-responsive protein IAA4	57.1992	2.30659	0.538714	4.28166	1.86e-05	0.000641613
GRMZM2G089448	Zm00001d013118	Zm00001eb213420	NA	NA	Drought and salt tolerance protein; Expressed protein	727.593	1.03866	0.25242	4.11478	3.88e-05	0.00120303
GRMZM2G085646	Zm00001d013146	Zm00001eb213670	NA	NA	Photosystem I reaction center subunit III chloroplastic	155.778	2.22655	0.303103	7.34587	2.04e-13	4.05e-11
GRMZM6G182520	Zm00001d013193	Zm00001eb214110	umc1766	NA	CCG-binding protein 1	187.273	0.912917	0.268542	3.39953	0.000675029	0.0125399
GRMZM5G858887	Zm00001d013243	Zm00001eb214540	NA	NA	Cyclic nucleotide-gated ion channel 2	263.739	-0.94515	0.30998	-3.04907	0.00229553	0.0331592
GRMZM5G862540	Zm00001d013245	Zm00001eb214560	cl298_3	NA	UDP-glucose 6-dehydrogenase	2035.6	0.691165	0.210571	3.28233	0.00102952	0.0177446
GRMZM2G088797	Zm00001d013250	Zm00001eb214620	NA	NA	Glucan endo-1%2C3-beta-glucosidase 3	224.457	0.853994	0.282462	3.02339	0.00249958	0.0354616
GRMZM2G071970	Zm00001d013256	Zm00001eb214720	cobl4	cobra-like4	Brittle stalk-2-like protein 4	731.881	0.557817	0.151495	3.68209	0.000231331	0.00537591
GRMZM2G051403	Zm00001d013295	Zm00001eb215070	psa3	photosystemI3	psa3;photosystemI3: Mutants have a pale green seedling phenotype; lacks photosystem I core complex polypeptides	52.6263	1.50723	0.428144	3.52037	0.000430951	0.00885819
GRMZM2G077356	Zm00001d013302	Zm00001eb215120	iaa21	Aux/IAA-transcription factor 21	Auxin-responsive protein IAA14	447.288	1.3088	0.204507	6.39981	1.56e-10	1.92e-08
GRMZM2G147809,GRMZM2G147814	Zm00001d013303	Zm00001eb215150,Zm00001eb215160,Zm00001eb215170	NA	NA	Protein binding protein	156.367	1.39344	0.253338	5.50034	3.79e-08	2.84e-06
GRMZM2G110735	Zm00001d013319	Zm00001eb215310	NA	NA	Endoglucanase 25	1588.53	0.720223	0.145437	4.95214	7.34e-07	3.88e-05
GRMZM2G401026	Zm00001d013326	Zm00001eb215400	pco096436a	NA	NA	92.4676	1.99596	0.535517	3.72717	0.00019364	0.00461251
GRMZM2G385543	Zm00001d013357	Zm00001eb215610	bhlh154	bHLH-transcription factor 154	Transcription factor bHLH62	427.402	-0.850696	0.239424	-3.5531	0.00038072	0.00803967
GRMZM2G093139	Zm00001d013398	Zm00001eb215990	NA	NA	NA	1318.7	0.999099	0.183282	5.45116	5e-08	3.62e-06
GRMZM2G425236	Zm00001d013409	Zm00001eb216060	zhd4	ZF-HD-transcription factor 4	ZF-HD protein dimerisation region containing protein	392.908	-1.1858	0.257723	-4.60107	4.2e-06	0.000179428
GRMZM5G833140	Zm00001d013412	Zm00001eb216090	si707070e06a	NA	Histidine kinase 4	895.798	-0.896669	0.18335	-4.89047	1.01e-06	5.11e-05
GRMZM2G109383	Zm00001d013428	Zm00001eb216260	pgm2	phosphoglucomutase2	pgm2;phosphoglucomutase2: electrophoretic mobility; null allele is known; cytosolic; monomeric	4124	0.450675	0.118454	3.80464	0.00014201	0.00360226
GRMZM2G114137	Zm00001d013443	Zm00001eb216410	col8	C2C2-CO-like-transcription factor 8	CCT motif family protein	45.2801	1.73859	0.562787	3.08926	0.00200659	0.0298917
GRMZM2G068963	Zm00001d013455	Zm00001eb216540	GRMZM2G068963	NA	Peptidyl-prolyl cis-trans isomerase	172.246	1.61347	0.285261	5.65611	1.55e-08	1.26e-06
GRMZM2G024973	Zm00001d013465	Zm00001eb216610	d9	dwarf plant9	Dwarf plant9	1549.4	0.912749	0.236492	3.85953	0.000113607	0.00300347
GRMZM2G300945	Zm00001d013495	Zm00001eb216890	TIDP3357	NA	Cell division cycle protein cdt2	426.228	-0.576749	0.197974	-2.91325	0.00357684	0.0467567
GRMZM2G026157	Zm00001d013501	Zm00001eb216950	ca2p1	CCAAT-HAP2-transcription factor 21	NA	7.44733	-3.35254	1.10527	-3.03324	0.00241941	0.034592
GRMZM2G111475	Zm00001d013507	Zm00001eb217010	hsp70-17	heat shock protein70-17	Heat shock 70 kDa protein 6 chloroplastic	532.165	0.59047	0.160965	3.66832	0.000244151	0.00560816
GRMZM2G122251	Zm00001d013529	Zm00001eb217190	gpm678	NA	Protein NRT1/ PTR FAMILY 2.9	126.594	0.911096	0.226442	4.02354	5.73e-05	0.00168595
GRMZM2G129150	Zm00001d013549	Zm00001eb217370	AY110835	NA	RING/U-box superfamily protein	433.457	-0.755768	0.224545	-3.36577	0.000763303	0.0139325
GRMZM2G002225	Zm00001d013559	Zm00001eb217470,Zm00001eb217480	NA	NA	Homeobox protein knotted-1-like 1	13.4921	5.37571	1.2332	4.35917	1.31e-05	0.000471197
GRMZM2G166094	Zm00001d013565	Zm00001eb217540	umc1761	NA	NA	88.2702	-3.31563	0.405569	-8.17526	2.95e-16	9.5e-14
GRMZM5G858249	Zm00001d013573	Zm00001eb217630,Zm00001eb217640	NA	NA	Glucan endo-13-beta-glucosidase 7	1014.78	1.16763	0.236619	4.93463	8.03e-07	4.21e-05
NA	Zm00001d013588	NA	NA	NA	NA	868.868	-1.56923	0.238985	-6.56624	5.16e-11	6.83e-09
GRMZM2G094900	Zm00001d013603	Zm00001eb217930	ufg25	NA	Type IV inositol polyphosphate 5-phosphatase 7	826.175	-0.682236	0.133505	-5.11017	3.22e-07	1.85e-05
GRMZM2G066191	Zm00001d013612	Zm00001eb218000	tub4	beta tubulin4	Tubulin beta-4 chain	58.0294	2.6983	0.570256	4.73173	2.23e-06	0.000102565
GRMZM2G064852	Zm00001d013654	Zm00001eb218420	mctp7	multiple C2 domain and transmembrane region protein7	C2 calcium/lipid-binding plant phosphoribosyltransferase family protein	5517.1	0.588711	0.184272	3.1948	0.00139929	0.0226588
GRMZM2G074124	Zm00001d013662	Zm00001eb218500	yab6	C2C2-YABBY-transcription factor 6	yab6;C2C2-YABBY-transcription factor 6: Locus designated and assigned to a transcription factor family by the GRASSIUS project (Yilmaz et al 2009) , which also provided the mappings to the B73_Reference Genome sequence v2 gene models.	503.01	0.564101	0.180861	3.11897	0.00181482	0.0278179
NA	Zm00001d013667	NA	NA	NA	NA	2759.13	-0.370846	0.0940631	-3.94253	8.06e-05	0.00224627
GRMZM5G826465	Zm00001d013703	Zm00001eb218810	NA	NA	Serine/threonine-protein kinase Nek1	648.824	-0.661314	0.142954	-4.62605	3.73e-06	0.000161125
NA	Zm00001d013809	Zm00001eb219770	NA	NA	Protein DETOXIFICATION 40	555.226	-1.46785	0.335613	-4.37366	1.22e-05	0.000447749
GRMZM2G166719	Zm00001d013858	Zm00001eb220340	NA	NA	Probable receptor-like protein kinase	225.266	-0.747809	0.233236	-3.20624	0.00134483	0.0220315
GRMZM2G026892	Zm00001d013886	Zm00001eb220600	PCO135705	NA	CRP3 - Cysteine-rich family protein precursor expressed	148.161	-0.815132	0.267382	-3.04856	0.00229938	0.0331766
GRMZM2G074543	Zm00001d013895	Zm00001eb220660	yab9	yabby9	Yabby9 protein	132.45	-2.30716	0.373503	-6.17709	6.53e-10	7.1e-08
GRMZM2G032910	Zm00001d013934	Zm00001eb220910	NA	NA	soluble epoxide hydrolase	1770.06	0.689711	0.159858	4.31453	1.6e-05	0.000560278
GRMZM2G073351	Zm00001d013937	Zm00001eb220940	pcr3	protochlorophyllide reductase3	Protochlorophyllide reductase C chloroplastic	2785.39	1.45592	0.150227	9.69147	3.28e-22	2.69e-19
GRMZM2G163374	Zm00001d013977	Zm00001eb221270	NA	NA	NA	9.69475	-4.28398	1.4128	-3.03226	0.00242731	0.0346219
GRMZM2G117963	Zm00001d013995	Zm00001eb221460,Zm00001eb221470	NA	NA	Peptide-N4-(N-acetyl-beta-glucosaminyl)asparagine amidase A protein	15.5409	2.64339	0.846858	3.12141	0.00179989	0.0276424
NA	Zm00001d014029	NA	NA	NA	NA	146.048	-1.27042	0.30421	-4.17615	2.96e-05	0.000952612
NA	Zm00001d014030	NA	NA	NA	NA	1445.58	0.295938	0.0992299	2.98234	0.00286051	0.0393636
GRMZM2G034385	Zm00001d014032	Zm00001eb221810	NA	NA	Protein LIGHT-DEPENDENT SHORT HYPOCOTYLS 3	1813.41	-0.898405	0.267054	-3.36414	0.000767836	0.0139938
GRMZM2G324540	Zm00001d014078	Zm00001eb222190	pco093291	NA	Pre-mRNA-processing factor 19 homolog 2	1931.22	-0.670921	0.218573	-3.06955	0.00214382	0.0313479
GRMZM2G154954	Zm00001d014100	Zm00001eb222370	grp3	glycine-rich protein3	Glycine rich protein 3	91.0566	-1.57661	0.491248	-3.20939	0.00133016	0.0218213
GRMZM2G133895	Zm00001d014141	Zm00001eb222730	umc1557a	NA	F-box protein	706.453	0.463558	0.129154	3.58918	0.000331714	0.00716359
GRMZM2G081504	Zm00001d014178	Zm00001eb223050	cl9977_1	NA	Acylamino-acid-releasing enzyme	76.5044	1.82466	0.532041	3.42955	0.000604583	0.0115025
GRMZM2G017805	Zm00001d014203	Zm00001eb223320	ZM_BFc0139E12	NA	F-box/kelch-repeat protein SKIP11	882.405	0.34669	0.119971	2.88979	0.00385505	0.0494902
GRMZM2G018082	Zm00001d014204	Zm00001eb223330	GRMZM2G018082	NA	Oxidoreductase	530.253	0.834388	0.131831	6.32923	2.46e-10	2.89e-08
GRMZM2G043182	Zm00001d014224	Zm00001eb223450	NA	NA	Mitochondrial carrier-like protein	200.486	0.91525	0.261238	3.50351	0.000459165	0.00930043
GRMZM2G005260	Zm00001d014284	Zm00001eb223890	NA	NA	CMV 1a interacting protein 1	130.745	1.4327	0.258402	5.54447	2.95e-08	2.28e-06
GRMZM2G094599	Zm00001d014316	Zm00001eb224170	GRMZM2G094599	NA	Armadillo/beta-catenin-like repeat family protein	348.602	0.778707	0.22094	3.52451	0.000424259	0.00874965
GRMZM2G427729	Zm00001d014386	Zm00001eb224740	NA	NA	Patatin-like protein 6	463.188	2.00682	0.283992	7.06647	1.59e-12	2.76e-10
GRMZM2G477829	Zm00001d014517	Zm00001eb225660	NA	NA	NA	43.6618	-3.61061	0.749756	-4.81571	1.47e-06	7.19e-05
GRMZM2G113349	Zm00001d014564	Zm00001eb226060	oec33b	oxygen-evolving complex 33 kda protein b	Oxygen-evolving enhancer protein 1-1 chloroplastic	526.911	1.83218	0.313398	5.84617	5.03e-09	4.5e-07
GRMZM2G061596	Zm00001d014583	Zm00001eb226210	NA	NA	Protein kinase superfamily protein	69.4545	-0.966637	0.331524	-2.91574	0.00354844	0.0465888
GRMZM2G142093	Zm00001d014600	Zm00001eb226320,Zm00001eb226330	NA	NA	NA	36.2013	1.7909	0.586953	3.05118	0.0022794	0.0329462
GRMZM2G080183	Zm00001d014608	Zm00001eb226380	umc2588	NA	Peroxidase 16	267.288	1.11985	0.305687	3.66338	0.000248912	0.00567919
GRMZM2G131822	Zm00001d014612	Zm00001eb226440	NA	NA	RING/U-box superfamily protein	585.656	0.825306	0.242589	3.40207	0.000668769	0.0124626
GRMZM2G166944	Zm00001d014617	Zm00001eb226490	xth4	xyloglucan endo-transglycosylase/hydrolase4	Xyloglucan endotransglucosylase/hydrolase protein 14	7011.48	0.965399	0.179724	5.37155	7.81e-08	5.19e-06
GRMZM2G381576	Zm00001d014625	Zm00001eb226550	NA	NA	Cell Division Protein AAA ATPase family	460.151	-0.880681	0.29748	-2.96047	0.0030717	0.0415491
GRMZM2G116586	Zm00001d014674	Zm00001eb226930	IDP8434	NA	UDP-sugar pyrophosphorylase	149.621	-0.911736	0.298294	-3.0565	0.00223936	0.0324659
GRMZM2G317900	Zm00001d014690	Zm00001eb227100	arftf35	ARF-transcription factor 35	Auxin response factor 7	727.83	-0.985417	0.221626	-4.44631	8.74e-06	0.000337808
NA	Zm00001d014715	NA	NA	NA	NA	1750.45	0.636286	0.110265	5.77049	7.9e-09	6.8e-07
GRMZM2G084942	Zm00001d014734	Zm00001eb227500	arodh1	arogenate dehydrogenase1	Arogenate dehydrogenase 1 chloroplastic	576.756	0.646977	0.208897	3.09711	0.00195415	0.0293863
GRMZM2G097683	Zm00001d014762	Zm00001eb227800	srs4	SHI/STY (SRS)-transcription factor 4	Protein SHI RELATED SEQUENCE 1	56.1334	-4.77218	0.975819	-4.89044	1.01e-06	5.11e-05
GRMZM2G158131	Zm00001d014778	Zm00001eb228000	NA	NA	NA	44.5013	1.30911	0.406717	3.21873	0.00128761	0.0212594
GRMZM2G128807	Zm00001d014814	Zm00001eb228320	bhlh127	bHLH-transcription factor 127	Transcription factor bHLH93	11892.5	-0.71106	0.169633	-4.19176	2.77e-05	0.000901959
GRMZM2G132331	Zm00001d014820	Zm00001eb228370	NA	NA	GDSL esterase/lipase	12.6704	-3.2647	0.863683	-3.77997	0.000156845	0.00388767
NA	Zm00001d014888	NA	NA	NA	NA	439.497	1.37733	0.205723	6.69506	2.16e-11	3.06e-09
GRMZM2G112805	Zm00001d014898	Zm00001eb229020	IDP1604	NA	Clathrin light chain 2	2532.79	0.423849	0.112379	3.7716	0.000162201	0.00400377
GRMZM2G074282	Zm00001d014919	Zm00001eb229250	LOC100193709	NA	Glycerate dehydrogenase HPR peroxisomal	72.7708	1.42781	0.337685	4.22823	2.36e-05	0.000781394
GRMZM2G111760	Zm00001d014938	Zm00001eb229400	thx22	Trihelix-transcription factor 22	Trihelix transcription factor GTL2	2040.93	0.469146	0.162254	2.89144	0.00383483	0.0493227
GRMZM2G089836	Zm00001d014947	Zm00001eb229460	ivr2	invertase2	Beta-fructofuranosidase 1%3B Invertase	461.752	1.68238	0.262043	6.42025	1.36e-10	1.69e-08
GRMZM2G053707	Zm00001d014949	Zm00001eb229490,Zm00001eb229500	NA	NA	RING-H2 finger protein ATL79	233.622	1.08774	0.307808	3.53382	0.000409607	0.00849158
GRMZM2G159047	Zm00001d014952	Zm00001eb229530	NA	NA	Probable receptor-like protein kinase	78.7255	0.976062	0.333507	2.92666	0.00342621	0.0454124
GRMZM2G141911	Zm00001d015067	Zm00001eb230580	NA	NA	Endoglucanase 1	8.34891	-4.69845	1.27976	-3.67135	0.000241275	0.00555282
GRMZM2G344205	Zm00001d015084	Zm00001eb230750	AY107844	NA	Polyketide cyclase/dehydrase and lipid transport superfamily protein	745.446	0.503121	0.173397	2.90155	0.00371318	0.0481219
GRMZM2G030013	Zm00001d015093	Zm00001eb230840	NA	NA	RNA-binding KH domain-containing protein PEPPER	63.0472	-1.30814	0.381598	-3.42807	0.00060789	0.0115382
GRMZM2G009365	Zm00001d015131	Zm00001eb231180	IDP3995	NA	NA	650.69	-0.793814	0.172229	-4.60906	4.04e-06	0.000173604
GRMZM2G168747	Zm00001d015133	Zm00001eb231210	nrat2	nramp aluminum transporter2	Metal transporter Nramp6	18.2229	-2.243	0.695122	-3.22677	0.00125196	0.0207847
GRMZM2G017229,GRMZM2G017249	Zm00001d015138	Zm00001eb231250	NA	NA	NA	982.682	1.37077	0.413123	3.31806	0.000906462	0.0160177
GRMZM2G139689	Zm00001d015183	Zm00001eb231540	NA	NA	L-aspartate oxidase chloroplastic	456.002	0.832244	0.283542	2.93517	0.00333364	0.0445109
GRMZM2G109165	Zm00001d015204	Zm00001eb231800	NA	NA	50S ribosomal protein L3-1 chloroplastic	999.23	0.79424	0.188671	4.20965	2.56e-05	0.00084147
GRMZM2G102845	Zm00001d015243	Zm00001eb232120	arftf20	ARF-transcription factor 20	Auxin response factor 20	1428.06	-1.08471	0.182876	-5.9314	3e-09	2.79e-07
GRMZM2G011888	Zm00001d015306	Zm00001eb232580	NA	NA	Probable arabinose 5-phosphate isomerase	271.997	0.59609	0.17832	3.34281	0.00082936	0.014921
GRMZM2G006144	Zm00001d015329	Zm00001eb232720	NA	NA	FAD/NAD(P)-binding oxidoreductase family protein	1559.38	-0.414	0.118072	-3.50634	0.000454309	0.00923348
GRMZM2G087267	Zm00001d015342	Zm00001eb232850	Zm00001d015342	NA	Protein LIGHT-DEPENDENT SHORT HYPOCOTYLS 5	83.0438	-3.02223	0.585155	-5.16484	2.41e-07	1.41e-05
GRMZM2G088396	Zm00001d015356	Zm00001eb232960	hppd1	4-hydroxyphenylpyruvate dioxygenase 1	hppd1;4-hydroxyphenylpyruvate dioxygenase 1:	844.683	-1.10254	0.192415	-5.73003	1e-08	8.57e-07
GRMZM2G026117	Zm00001d015366	Zm00001eb233020	cf1	camouflage1	Porphobilinogen deaminase chloroplastic	1144.85	0.593014	0.117655	5.04027	4.65e-07	2.56e-05
GRMZM2G007372	Zm00001d015377	Zm00001eb233080	ppr300	pentatricopeptide repeat protein300	Pentatricopeptide repeat-containing protein	48.2967	3.03772	0.67428	4.50513	6.63e-06	0.000266454
GRMZM2G104632	Zm00001d015383	Zm00001eb233140	pco070235b	NA	Glyceraldehyde-3-phosphate dehydrogenase%2C cytosolic	4377.28	-0.36037	0.115087	-3.1313	0.00174037	0.0269519
GRMZM2G092311	Zm00001d015385	Zm00001eb233170	Zm00001d015385	NA	Chlorophyll a-b binding protein 6 chloroplastic	627.639	2.07292	0.259499	7.98815	1.37e-15	3.84e-13
GRMZM2G075333	Zm00001d015459	Zm00001eb233720	bm5	brown midrib5	cml1;coumarate ligase1:	424.24	0.874123	0.227572	3.84108	0.000122493	0.00318884
GRMZM2G363982	Zm00001d015491	Zm00001eb233930	si945006c11b	NA	Heptahelical transmembrane protein 2	64.8105	1.89797	0.542206	3.50046	0.000464462	0.00937584
GRMZM2G057328	Zm00001d015513	Zm00001eb234090	Zm00001d015513	NA	Dihydroflavonol-4-reductase	529.766	1.03026	0.229301	4.49303	7.02e-06	0.000280156
GRMZM2G070015	Zm00001d015519	Zm00001eb234150	NA	NA	RNA-binding (RRM/RBD/RNP motifs) family protein	99.3809	0.785729	0.24859	3.16074	0.0015737	0.0248248
GRMZM2G037308	Zm00001d015527	Zm00001eb234200	umc2300	NA	Phytosulfokine receptor	1007.47	0.542943	0.150973	3.59629	0.000322787	0.0069968
GRMZM2G069095	Zm00001d015569	Zm00001eb234390	vpp7	vacuolar proton pump7	Vacuolar H+-translocating inorganic pyrophosphatase	1089.72	-1.10349	0.181084	-6.09381	1.1e-09	1.13e-07
GRMZM5G844562	Zm00001d015618	Zm00001eb234730	bm1	brown midrib1	Probable cinnamyl alcohol dehydrogenase	574.864	1.05354	0.221427	4.75797	1.96e-06	9.17e-05
AC219022.3_FG004,GRMZM2G170577,GRMZM2G344163	Zm00001d015702	Zm00001eb235240	NA	NA	Putative chloride channel-like protein CLC-g	77.677	2.50066	0.489846	5.10499	3.31e-07	1.89e-05
GRMZM2G001889	Zm00001d015720	Zm00001eb235350	NA	NA	NA	27.9393	1.68327	0.519719	3.23881	0.00120031	0.0201079
GRMZM2G045319	Zm00001d015721	Zm00001eb235360	NA	NA	Cytochrome P450 734A1	56.9091	-2.73854	0.605871	-4.52002	6.18e-06	0.00025178
GRMZM2G129987	Zm00001d015839	Zm00001eb236340	NA	NA	Chaperone protein dnaJ 6	1389.2	-0.513022	0.117766	-4.35627	1.32e-05	0.000476028
GRMZM2G009479	Zm00001d015852	Zm00001eb236430	lox11	lipoxygenase11	lox11;lipoxygenase11:	9919.11	0.747793	0.161222	4.63829	3.51e-06	0.000152985
GRMZM2G144581	Zm00001d015914	Zm00001eb236820	sweet4b	sugars will eventually be exported transporter4b	sweet4b;sugars will eventually be exported transporter4b:	210.443	-2.84886	0.422836	-6.7375	1.61e-11	2.33e-09
GRMZM2G071089	Zm00001d015921	Zm00001eb236850	pcap1	plasma membrane-associated cation-binding protein	Plasma membrane-associated cation-binding protein 1	1421.62	1.75582	0.195038	9.00248	2.21e-19	1.14e-16
GRMZM2G008593	Zm00001d015934	Zm00001eb236930	pme13	pectin methylesterase13	Pectinesterase-2	195.048	1.11523	0.250944	4.44412	8.83e-06	0.000339605
GRMZM2G078129	Zm00001d015964	Zm00001eb237110	NA	NA	Protein DETOXIFICATION 16	9.1518	4.17988	1.14033	3.66549	0.000246867	0.00564876
GRMZM5G886185	Zm00001d015977	Zm00001eb237240	umc2624	NA	Xyloglucan endotransglucosylase/hydrolase protein 26	227.114	1.59305	0.246757	6.45593	1.08e-10	1.36e-08
GRMZM2G459755	Zm00001d015992	Zm00001eb237390	pco097710a	NA	NA	1602.47	0.649648	0.147883	4.39298	1.12e-05	0.000412915
GRMZM2G029400	Zm00001d016031	Zm00001eb237650	NA	NA	GDSL esterase/lipase	360.402	1.23801	0.209843	5.8997	3.64e-09	3.35e-07
GRMZM2G140582	Zm00001d016060	Zm00001eb237890	NA	NA	B-cell receptor-associated protein 31-like containing protein	723.773	0.410362	0.115992	3.53785	0.000403397	0.00837013
GRMZM2G063162	Zm00001d016070	Zm00001eb237960	bnl(pho80)	phosphate regulatory homolog1	bnl(pho80);phosphate regulatory homolog1: endosperm cDNA 5C04B08, similar to yeast pho80 gene	1432.55	1.8184	0.421202	4.31716	1.58e-05	0.000554448
GRMZM2G018403	Zm00001d016072	Zm00001eb237980	NA	NA	50S ribosomal protein L21 chloroplastic	190.895	1.06751	0.234964	4.5433	5.54e-06	0.000229018
GRMZM2G095082	Zm00001d016100	Zm00001eb238170,Zm00001eb238180	NA	NA	Rhodanese-like domain-containing protein 4 chloroplastic	370.098	1.90042	0.193692	9.81155	1e-22	9.2e-20
GRMZM2G162748	Zm00001d016134	Zm00001eb238370	ris1	iron-sulfur protein1	ris1;iron-sulfur protein1: one of two very similar cDNAs recovered by antiserum screen from B73 seedling leaf RNA, both transcribed in leaf tissue (Barkan and Walker 1994)	116.923	2.39264	0.370477	6.45828	1.06e-10	1.34e-08
GRMZM2G384913	Zm00001d016136	Zm00001eb238390	NA	NA	E3 ubiquitin-protein ligase ATL41	16.4722	3.1775	0.882146	3.60201	0.000315763	0.00689014
GRMZM2G311919	Zm00001d016144	Zm00001eb238460	chi5	chalcone flavanone isomerase5	Chalcone isomerase 3	67.6394	1.76528	0.37135	4.75367	2e-06	9.31e-05
GRMZM2G012923	Zm00001d016274	Zm00001eb239520	tst2	tonoplast sugar transporter2	Monosaccharide-sensing protein 2	1429.84	0.512749	0.131246	3.90676	9.35e-05	0.00254593
GRMZM2G121309	Zm00001d016277	Zm00001eb239550	iaa23	Aux/IAA-transcription factor 23	Auxin-responsive protein IAA26	1933.2	-1.27308	0.164372	-7.74513	9.55e-15	2.45e-12
GRMZM2G031983	Zm00001d016361	Zm00001eb240100	gata15	C2C2-GATA-transcription factor 15	Putative GATA transcription factor 22	47.9272	-1.65993	0.549104	-3.02298	0.00250295	0.0354658
GRMZM2G014826	Zm00001d016364	Zm00001eb240110	umc2407	NA	Tetraspanin-2	329.447	1.49435	0.234287	6.37831	1.79e-10	2.14e-08
GRMZM2G021998	Zm00001d016394	Zm00001eb240310,Zm00001eb240320	NA	NA	OSJNBa0087H01.6 protein; protein	7.58015	6.35788	1.8738	3.39304	0.000691226	0.0127834
GRMZM2G359038	Zm00001d016411	Zm00001eb240440	pco098455	NA	ADPATP carrier protein 1 chloroplastic	2123.19	0.734395	0.16567	4.43287	9.3e-06	0.000354399
GRMZM2G028677	Zm00001d016471	Zm00001eb240910	Zm00001d016471	NA	Trans-cinnamate 4-monooxygenase	5.78539	5.76583	1.6613	3.47068	0.000519149	0.0102284
GRMZM2G102560	Zm00001d016474	Zm00001eb240940	prh40	protein phosphatase homolog40	Probable protein phosphatase 2C 74	1871.58	0.61018	0.122503	4.98093	6.33e-07	3.42e-05
GRMZM2G077989	Zm00001d016493	Zm00001eb241110	cl46799_1b	NA	RS21-C6 protein	84.4268	-0.869215	0.253756	-3.42539	0.000613913	0.0116391
NA	Zm00001d016564	NA	NA	NA	NA	98.8452	2.5505	0.455686	5.59706	2.18e-08	1.74e-06
GRMZM5G872392	Zm00001d016590	Zm00001eb241930	sweet15b	sugars will eventually be exported transporter15b	sweet15b;sugars will eventually be exported transporter15b:	170.064	-2.26772	0.525254	-4.31737	1.58e-05	0.000554448
GRMZM2G020840	Zm00001d016655	Zm00001eb242360	NA	NA	NA	308.225	0.922764	0.299602	3.07997	0.00207023	0.03061
GRMZM2G032628	Zm00001d016684	Zm00001eb242610	ae1	amylose extender1	1%2C4-alpha-glucan-branching enzyme 2%2C chloroplastic/amyloplastic	189.143	-1.3785	0.472273	-2.91886	0.00351315	0.0462593
GRMZM2G139300	Zm00001d016708	Zm00001eb242820	incw1	cell wall invertase1	Beta-fructofuranosidase%2C cell wall isozyme	66.6611	-1.53308	0.337266	-4.54561	5.48e-06	0.000226915
GRMZM2G451314	Zm00001d016720	Zm00001eb243180	pco136495a	NA	Serine decarboxylase	5307	1.01321	0.146931	6.89582	5.36e-12	8.39e-10
GRMZM2G041141	Zm00001d016764	Zm00001eb243330	NA	NA	Ubiquitin-protein ligase	223.023	-1.52036	0.369329	-4.11655	3.85e-05	0.00119594
GRMZM2G006791	Zm00001d016802	Zm00001eb243590	apx12	ascorbate peroxidase12	L-ascorbate peroxidase S chloroplastic/mitochondrial	368.813	0.635837	0.174891	3.63561	0.000277321	0.00619325
GRMZM2G540772	Zm00001d016807	Zm00001eb243650	NA	NA	mitogen-activated protein kinase kinase kinase 3	57.2556	-1.27368	0.407713	-3.12395	0.00178439	0.0274574
NA	Zm00001d016823	NA	NA	NA	NA	92.9338	1.18591	0.339329	3.49487	0.000474289	0.00953381
GRMZM2G039841	Zm00001d016826	Zm00001eb243850	pco069419	NA	proline-rich family protein	97.5873	1.0304	0.314681	3.27443	0.00105877	0.01817
GRMZM2G113409	Zm00001d016855	Zm00001eb244120	pco116691	NA	Chloride channel	1191.56	0.407646	0.1373	2.96902	0.00298754	0.0406879
GRMZM2G049675	Zm00001d016895	Zm00001eb244560	NA	NA	Gibberellin receptor GID1L2	133.911	-1.79666	0.347045	-5.17704	2.25e-07	1.34e-05
GRMZM2G105400	Zm00001d016898	Zm00001eb244600	NA	NA	Transposon protein Mutator sub-class	99.3222	3.84498	0.504073	7.62781	2.39e-14	5.69e-12
GRMZM2G040511	Zm00001d016926	Zm00001eb244840	NA	NA	ATATH13	413.075	0.724072	0.249261	2.90488	0.00367398	0.0477698
GRMZM2G176253	Zm00001d016982	Zm00001eb245250	npf9	nitrate transporter/peptide transporter family9	Protein NRT1/ PTR FAMILY 6.4	426.592	1.11405	0.303303	3.67306	0.000239667	0.00552649
GRMZM2G377168	Zm00001d016991	Zm00001eb245320,Zm00001eb245330	NA	NA	NA	80.4705	2.85645	0.428017	6.6737	2.49e-11	3.52e-09
GRMZM2G025832	Zm00001d017077	Zm00001eb245960	pr1	red aleurone1	pr1;red aleurone1: changes purple aleurone to red; encodes flavonoid 3'-hydroxylase	12.9392	-7.09314	1.41264	-5.02119	5.14e-07	2.81e-05
GRMZM2G044359	Zm00001d017079	Zm00001eb246000	umc1155	NA	BTB/POZ domain-containing protein	264.688	1.4173	0.303509	4.66971	3.02e-06	0.000134041
GRMZM2G106061	Zm00001d017092	Zm00001eb246090	NA	NA	Elongation factor Tu	1013.27	0.632291	0.150709	4.19543	2.72e-05	0.000889907
GRMZM2G121115	Zm00001d017101	Zm00001eb246190	NA	NA	Protein binding protein	25.4109	-4.05024	1.17049	-3.4603	0.000539573	0.0104986
GRMZM2G308203	Zm00001d017125	Zm00001eb246400	mmp90	NA	Ankyrin repeat family protein	2301.45	0.491533	0.165413	2.97155	0.00296298	0.0404691
GRMZM2G024550	Zm00001d017130	Zm00001eb246440	mterf17	mTERF domain protein17	Transcription termination factor MTERF5 chloroplastic	386.637	0.713636	0.163605	4.36195	1.29e-05	0.000466646
GRMZM2G137409	Zm00001d017139	Zm00001eb246530	lw2	lemon white2	hds1;hydroxymethylbutenyl diphosphate synthase1:	750.442	0.667184	0.175514	3.80131	0.000143931	0.00363557
GRMZM2G021777	Zm00001d017176	Zm00001eb246780	col3	C2C2-CO-like-transcription factor 3	CONSTANS-like protein CO5	942.279	0.676619	0.214025	3.1614	0.00157014	0.0247851
GRMZM2G081955	Zm00001d017179	Zm00001eb246820	tab2	translation chloroplast psaB mRNA2 homolog	tab2;translation chloroplast psaB mRNA2 homolog: Ortholog of ATAB2 in Arabidopsis and TAB2 in Chlamydomonas. Required for Photosystem I accumulation but is not necessary for synthesis of plastid-encoded PSI subunits in maize. (A. Barkan, 2015)required for photosystem I accumulation; ortholog of ATAB2 in Arabidopsis and TAB2 in Chlamydomonas where it activates translation of cp psaB RNA in Chlamyd…	229.546	1.15672	0.263471	4.39032	1.13e-05	0.000416704
GRMZM2G035584	Zm00001d017186	Zm00001eb246860	hct6	hydroxycinnamoyltransferase6	Shikimate O-hydroxycinnamoyltransferase	283.007	0.687328	0.230048	2.98775	0.00281036	0.0388074
GRMZM2G095382	Zm00001d017263	Zm00001eb247530	NA	NA	Protein LIGHT-DEPENDENT SHORT HYPOCOTYLS 3	443.224	1.30612	0.292027	4.47259	7.73e-06	0.000304256
GRMZM2G074604	Zm00001d017274	Zm00001eb247620	pal1	phenylalanine ammonia lyase homolog1	Phenylalanine ammonia-lyase	5137.09	0.707184	0.189374	3.73433	0.000188216	0.00451036
GRMZM2G068714	Zm00001d017282	Zm00001eb247710	npi237	NA	Nucleotide/sugar transporter family protein	51.5575	1.9932	0.397235	5.01769	5.23e-07	2.86e-05
GRMZM2G080537	Zm00001d017291	Zm00001eb247800	NA	NA	Phytosulfokine receptor 1	87.1339	1.3325	0.358345	3.71848	0.000200427	0.00476463
GRMZM2G178603	Zm00001d017350	Zm00001eb248270	tcptf16	TCP-transcription factor 16	Transcription factor TCP21	187.864	1.04997	0.246248	4.26387	2.01e-05	0.000685658
GRMZM2G529859	Zm00001d017391	Zm00001eb248640	yab15	yabby15	Axial regulator YABBY 1	1728.61	0.606615	0.195335	3.1055	0.00189954	0.0287283
GRMZM2G409372	Zm00001d017404	Zm00001eb248760	NA	NA	RING-H2 finger protein ATL79	130.662	-1.20059	0.349963	-3.43062	0.000602203	0.0114756
GRMZM2G140669	Zm00001d017409	Zm00001eb248780	gata3	C2C2-GATA-transcription factor 3	GATA zinc finger family protein	1316.61	-0.549314	0.171856	-3.19636	0.00139172	0.0225669
GRMZM2G169458	Zm00001d017418	Zm00001eb248870	aldh17	aldehyde dehydrogenase17	Aldehyde dehydrogenase	29.4941	2.48409	0.758872	3.2734	0.00106263	0.0181968
NA	Zm00001d017444	NA	NA	NA	NA	525.599	-0.490228	0.131319	-3.73312	0.000189121	0.00452751
GRMZM2G171444	Zm00001d017449	Zm00001eb249160	rpl19	ribosomal protein L19	rpl19;ribosomal protein L19: single copy cDNA	318.149	0.978596	0.15325	6.38561	1.71e-10	2.07e-08
GRMZM2G097884	Zm00001d017454	Zm00001eb249200	NA	NA	NA	227.105	1.39602	0.265916	5.24987	1.52e-07	9.39e-06
GRMZM2G056762	Zm00001d017482	Zm00001eb249490	NA	NA	Uncharacterised conserved protein (UCP012943)	229.029	-0.723032	0.24163	-2.99231	0.00276871	0.0383212
GRMZM2G112830	Zm00001d017502	Zm00001eb249690	trpp6	trehalose-6-phosphate phosphatase6	trpp6;trehalose-6-phosphate phosphatase6:	75.733	2.49203	0.520476	4.78798	1.68e-06	8.01e-05
GRMZM2G398807	Zm00001d017510	Zm00001eb249800	NA	NA	Cortical cell-delineating protein	104.025	1.15771	0.383094	3.022	0.00251108	0.035519
GRMZM2G002627	Zm00001d017559	Zm00001eb250230	NA	NA	basic helix-loop-helix (bHLH) DNA-binding superfamily protein	142.395	1.34534	0.279628	4.81119	1.5e-06	7.31e-05
GRMZM2G090595	Zm00001d017560	Zm00001eb250240	iddp10	indeterminate domain p10	iddp10;indeterminate domain p10:	529.835	-0.995447	0.222539	-4.47313	7.71e-06	0.00030399
GRMZM2G135175	Zm00001d017590	Zm00001eb250520	NA	NA	Protein DETOXIFICATION 49	14.8518	-3.02567	1.01875	-2.96998	0.00297815	0.0405906
GRMZM2G434203	Zm00001d017591	Zm00001eb250540	ereb10	AP2-EREBP-transcription factor 10	Ethylene-responsive transcription factor ERF025	39.0037	6.97365	1.10063	6.33605	2.36e-10	2.78e-08
GRMZM2G166976	Zm00001d017597	Zm00001eb250590	spx1	SPX domain-containing membrane protein1	SPX domain-containing membrane protein	288.732	-0.83034	0.222722	-3.72814	0.000192899	0.00460043
GRMZM2G044495	Zm00001d017604	Zm00001eb250640	cl10175_1	NA	Rho GTPase-activating protein 3	787.951	-0.628894	0.142432	-4.41539	1.01e-05	0.000377637
GRMZM2G120035	Zm00001d017689	Zm00001eb251300	pco123983	NA	SNARE associated Golgi protein family	117.225	-0.797505	0.240577	-3.31497	0.000916536	0.0161479
GRMZM2G060834	Zm00001d017702	Zm00001eb251390	glk47	G2-like-transcription factor 47	Probable transcription factor KAN2	204.711	-1.79393	0.245492	-7.30751	2.72e-13	5.23e-11
GRMZM2G045154	Zm00001d017706	Zm00001eb251420,Zm00001eb251480	NA	NA	Pentatricopeptide repeat-containing protein	73.7962	2.60203	0.486891	5.34418	9.08e-08	5.93e-06
GRMZM2G162529	Zm00001d017711	Zm00001eb251520	prk1	phosphoribulokinase1	Phosphoribulokinase	42.4641	4.27707	0.570864	7.49227	6.77e-14	1.47e-11
GRMZM2G076313	Zm00001d017713	Zm00001eb251540	bnlg609	NA	Protein NRT1/ PTR FAMILY 8.3	24.6649	-2.32495	0.751813	-3.09245	0.0019851	0.0296923
NA	Zm00001d017728	Zm00001eb251690	NA	NA	Polyamine transporter RMV1	25.3271	-1.55443	0.535688	-2.90174	0.00371098	0.0481195
GRMZM2G035213	Zm00001d017746	Zm00001eb251860	vte4	vitamin E synthesis4	Tocopherol O-methyltransferase chloroplastic	50.1103	1.75056	0.578204	3.02758	0.00246522	0.0351205
GRMZM2G046587	Zm00001d017770	Zm00001eb252030	IDP3845	NA	Soluble inorganic pyrophosphatase 2	310.562	-1.002	0.22709	-4.41236	1.02e-05	0.000381158
GRMZM2G101350	Zm00001d017778	Zm00001eb252100	bhlh29	bHLH-transcription factor 29	Transcription factor bHLH63	96.285	2.21016	0.390546	5.65915	1.52e-08	1.25e-06
GRMZM2G116858	Zm00001d017783	Zm00001eb252170	NA	NA	AAA-type ATPase family protein	888.075	-0.396065	0.111568	-3.54999	0.000385247	0.00812806
GRMZM2G320307	Zm00001d017786	Zm00001eb252200,Zm00001eb252210	NA	NA	prr1;putidaredoxin reductase homolog1: endosperm cDNA 5C04E05 (uaz204), similar to NADH-putidaredoxin reductase	143.035	0.942775	0.242713	3.88432	0.000102618	0.00275886
GRMZM2G056252	Zm00001d017840	Zm00001eb252720	fad2	fatty acid desaturase2	Delta(12)-fatty-acid desaturase	3795.43	0.681235	0.184544	3.69145	0.000222983	0.00521755
GRMZM2G029029	Zm00001d017882	Zm00001eb253130	IDP89	NA	KH domain-containing protein	171.83	1.0939	0.374972	2.91727	0.00353109	0.0464443
GRMZM2G317451	Zm00001d017907	NA	NA	NA	Protein TIC 20-v chloroplastic	203.542	0.621566	0.200086	3.1065	0.00189315	0.0286499
GRMZM2G019317	Zm00001d017913	Zm00001eb253390,Zm00001eb253400	NA	NA	Protein NSP-INTERACTING KINASE 1	1177.72	-0.891628	0.161335	-5.52657	3.27e-08	2.5e-06
NA	Zm00001d017918	Zm00001eb253450	NA	NA	TRICHOME BIREFRINGENCE-LIKE 20	41.8341	-1.24115	0.373921	-3.3193	0.000902439	0.0159704
GRMZM2G041991	Zm00001d017939	Zm00001eb253650	col12	2C2-CO-like-transcription factor 12	col12;2C2-CO-like-transcription factor 12: Locus designated and assigned to a transcription factor family by the GRASSIUS project (Yilmaz et al 2009) , which also provided the mappings to the B73_Reference Genome sequence v2 gene models.NCBI: zinc finger protein CONSTANS-LIKE 16	266.667	1.84681	0.217562	8.48866	2.09e-17	7.9e-15
GRMZM5G832989	Zm00001d017961	Zm00001eb253850	cl17982_1a	NA	Microtubule-associated protein 70-1	3297.38	-0.560753	0.175161	-3.20136	0.00136782	0.0223127
GRMZM2G181505	Zm00001d017966	Zm00001eb253890	cl32009_1b	NA	Dihydropyrimidine dehydrogenase (NADP(+)) chloroplastic	1482.16	0.381588	0.11393	3.34933	0.000810085	0.0146073
GRMZM2G335280	Zm00001d017989	Zm00001eb254100	NA	NA	GDSL esterase/lipase	45.7213	1.50797	0.422232	3.57142	0.00035505	0.00760548
GRMZM2G031991	Zm00001d017998	Zm00001eb254190	NA	NA	NA	53.4036	0.950652	0.328729	2.8919	0.00382915	0.0493028
GRMZM2G116185	Zm00001d018006	Zm00001eb254280	NA	NA	Serine/threonine-protein kinase WNK (With No Lysine)-related	877.768	0.94825	0.21827	4.3444	1.4e-05	0.000498752
GRMZM2G162233	Zm00001d018030	Zm00001eb254450	NA	NA	Photosynthetic NDH subunit of subcomplex B 4 chloroplastic	45.4546	2.13932	0.611781	3.49687	0.000470755	0.00947878
GRMZM2G105844	Zm00001d018031	Zm00001eb254470	expa2	alpha expansin2	expa2;alpha expansin2: belongs to a multigene family and probably exists as a single copy.	1273.93	-1.0397	0.2171	-4.78905	1.68e-06	7.98e-05
GRMZM2G105644	Zm00001d018034	Zm00001eb254510	ggh1	geranylgeranyl hydrogenase1	ggh1;geranylgeranyl hydrogenase1:	586.193	1.83368	0.202651	9.04845	1.45e-19	7.68e-17
GRMZM2G077755	Zm00001d018045	Zm00001eb254600	tcptf26	TCP-transcription factor 26	Transcription factor TCP14	364.436	2.62701	0.312185	8.4149	3.93e-17	1.34e-14
GRMZM2G036092	Zm00001d018056	Zm00001eb254900	bhlh30	bHLH-transcription factor 30	DNA binding protein	76.2007	1.74355	0.422824	4.12358	3.73e-05	0.00116456
GRMZM2G061950	Zm00001d018090	Zm00001eb255240	anx2	annexin2	anx2;annexin2:	4080.75	0.68251	0.151389	4.50831	6.53e-06	0.000263382
GRMZM2G102959	Zm00001d018161	Zm00001eb255880	nii1	nitrate reductase1	Ferredoxin--nitrite reductase chloroplastic	627.64	2.10461	0.288629	7.29177	3.06e-13	5.83e-11
GRMZM2G152703	Zm00001d018177	Zm00001eb255960	bnlg1118	NA	NA	2476.06	1.03768	0.225431	4.60307	4.16e-06	0.000178352
GRMZM2G149452	Zm00001d018195	Zm00001eb256120	NA	NA	WAT1-related protein	45.8964	2.73896	0.616287	4.4443	8.82e-06	0.000339605
GRMZM6G300210	Zm00001d018197	Zm00001eb256150	ppp1	pyrophosphate-energized proton pump1	Soluble inorganic pyrophosphatase 6 chloroplastic	1445.27	0.52125	0.148546	3.50902	0.000449756	0.00914875
GRMZM2G154301	Zm00001d018201	Zm00001eb256190	NA	NA	LysM domain-containing GPI-anchored protein 1	2194.11	-0.755372	0.165236	-4.57148	4.84e-06	0.000203817
GRMZM5G878558	Zm00001d018206	Zm00001eb256260	nnr2	nitrate reductase2	Nitrate reductase [NADH] 2	855.645	1.1285	0.313012	3.60531	0.000311782	0.00683225
GRMZM2G052422	Zm00001d018211	Zm00001eb256320	acco35	1-aminocyclopropane-1-carboxylate oxidase35	acco35;1-aminocyclopropane-1-carboxylate oxidase35:	2734.2	1.73193	0.237995	7.27716	3.41e-13	6.39e-11
GRMZM2G080452	Zm00001d018227	Zm00001eb256450	NA	NA	NA	51.8226	-2.42405	0.525243	-4.61511	3.93e-06	0.00016954
GRMZM2G426336	Zm00001d018244	Zm00001eb256560	GRMZM2G426336	NA	NA	20.7719	-2.03241	0.70417	-2.88625	0.00389862	0.0499825
GRMZM2G029780	Zm00001d018281	Zm00001eb256960	NA	NA	Subtilisin-like protease SBT1.4	17.9957	3.45738	0.837557	4.12793	3.66e-05	0.00114575
GRMZM2G124477	Zm00001d018292	Zm00001eb257080	NA	NA	NA	38.5094	3.52798	0.755341	4.67072	3e-06	0.000133637
GRMZM2G098058	Zm00001d018297	Zm00001eb257120	pza01140	NA	Chaperone DnaJ-domain superfamily protein	620.097	0.442896	0.140654	3.14884	0.00163918	0.0257046
GRMZM2G122231	Zm00001d018342	Zm00001eb257510	trps11	trehalose-6-phosphate synthase11	trps11;trehalose-6-phosphate synthase11:	277.108	0.743573	0.240147	3.09632	0.00195937	0.0294277
GRMZM2G051005	Zm00001d018367	Zm00001eb257730	NA	NA	Spermidine hydroxycinnamoyl transferase	111.914	2.60766	0.366542	7.11422	1.13e-12	1.99e-10
GRMZM2G075978	Zm00001d018384	Zm00001eb257900	mcm5	minichromosome maintenance5	mcm5;minichromosome maintenance5:	3900.22	-0.507457	0.123764	-4.10021	4.13e-05	0.00127035
GRMZM2G096962	Zm00001d018412	Zm00001eb258190	NA	NA	50S ribosomal protein L9 chloroplastic	108.905	1.17789	0.342432	3.43977	0.000582199	0.0111749
GRMZM2G030744	Zm00001d018416	Zm00001eb258240	bhlh168	bHLH-transcription factor 168	Transcription factor SPATULA	551.9	-0.827956	0.14873	-5.56685	2.59e-08	2.01e-06
GRMZM2G008834	Zm00001d018417	Zm00001eb258250	NA	NA	NA	18.1227	-2.7796	0.759766	-3.6585	0.000253696	0.00576626
GRMZM2G163200	Zm00001d018421	Zm00001eb258290	gata24	C2C2-GATA-transcription factor 24	GATA transcription factor 8	292.75	1.16833	0.273349	4.27414	1.92e-05	0.000659766
GRMZM2G168335	Zm00001d018432	Zm00001eb258380	pco102615	NA	SAP-like protein BP-73	1218.17	0.552764	0.138474	3.99181	6.56e-05	0.00189092
GRMZM2G079782	Zm00001d018464	Zm00001eb258710	NA	NA	NA	385.168	1.04871	0.240385	4.36261	1.29e-05	0.000465951
GRMZM2G356938	Zm00001d018485	Zm00001eb258940	NA	NA	Probable voltage-gated potassium channel subunit beta	1768.98	0.503089	0.143029	3.5174	0.000435794	0.00891805
GRMZM2G064386	Zm00001d018498	Zm00001eb259070	NA	NA	Cysteine proteinases superfamily protein	403.521	0.697438	0.190463	3.6618	0.000250453	0.00569798
GRMZM2G000126	Zm00001d018605	Zm00001eb298060	NA	NA	Zinc finger%2C C2H2 type family protein	19.0949	-6.50504	1.35293	-4.80813	1.52e-06	7.38e-05
NA	Zm00001d018618	NA	NA	NA	NA	266.188	1.00469	0.274815	3.65588	0.000256301	0.00580885
GRMZM2G420733	Zm00001d018631	Zm00001eb298320	dir11	dirigent protein 11	Dirigent protein 11	765.744	1.08795	0.251937	4.31835	1.57e-05	0.000553104
GRMZM6G199466	Zm00001d018641	Zm00001eb298480	hsp3	heat shock protein3	early nodulin-like protein 16	911.532	0.884424	0.214534	4.12253	3.75e-05	0.00116835
GRMZM2G072582	Zm00001d018667	Zm00001eb298680	mads3	MADS3	mads3;MADS3:	5.59923	-5.59488	1.80801	-3.0945	0.00197142	0.0295713
GRMZM2G341621	Zm00001d018693	Zm00001eb298940	ppr2	pentatricopeptide repeat 2	ppr2;pentatricopeptide repeat 2: Chloroplast PPR protein. Required for plastid ribosome accumulation. (A. Barkan, 2015)albino seedling lethal; chloroplast translation	1149.66	0.534701	0.17834	2.9982	0.00271578	0.0378304
GRMZM2G350205	Zm00001d018719	Zm00001eb299200	NA	NA	Electron transporter	841.925	-0.576782	0.187785	-3.0715	0.00212988	0.0312593
GRMZM2G008234	Zm00001d018731	Zm00001eb299300	ereb114	AP2-EREBP-transcription factor 114	AP2-like ethylene-responsive transcription factor ANT	4157.48	-1.35317	0.169902	-7.96444	1.66e-15	4.54e-13
GRMZM2G028041	Zm00001d018742	Zm00001eb299420	rs1	rough sheath1	rs1;rough sheath1: shoot meristem and developing stem specific; dominant Rs1 plants have extreme ligule disorganization (aka kn2)	797.37	-7.46407	0.616893	-12.0994	1.06e-33	5.07e-30
GRMZM2G108023	Zm00001d018751	Zm00001eb299500	aaap52	amino acid/auxin permease52	Amino acid permease 6	16.7547	3.72625	1.15093	3.23759	0.00120542	0.0201354
GRMZM2G426156,GRMZM5G831780	Zm00001d018754	Zm00001eb299520,Zm00001eb299530	NA	NA	Probable LRR receptor-like serine/threonine-protein kinase	141.896	-1.00283	0.263599	-3.80439	0.000142155	0.00360226
GRMZM2G047954	Zm00001d018779	Zm00001eb299760	pspb2	photosystem II oxygen evolving polypeptide2	pspb2;photosystem II oxygen evolving polypeptide2: sequence highly similar to OEC23 oxygen evolving complex protein of photosystem II; located peripheral to lumenal side of thylakoid (Huang et al 2013)	781.673	3.55729	0.225021	15.8087	2.71e-56	6.45e-52
NA	Zm00001d018788	NA	NA	NA	NA	276.166	1.06216	0.258565	4.10789	3.99e-05	0.0012336
GRMZM2G012031	Zm00001d018795	Zm00001eb299970	AY104465	NA	187-kDa microtubule-associated protein AIR9	3670.9	-0.751751	0.209994	-3.57987	0.000343768	0.00738372
GRMZM2G012324	Zm00001d018796	Zm00001eb299980	IDP80	NA	High-light-induced protein chloroplastic	54.3921	1.37517	0.424726	3.23778	0.00120466	0.0201354
GRMZM2G012397	Zm00001d018797	Zm00001eb299990	psa6	photosystem I reaction center6	psa6;photosystem I reaction center6: leaf cDNA csu67, similar to barley photosystem I subunit	112.335	3.12222	0.444192	7.029	2.08e-12	3.54e-10
GRMZM2G442791	Zm00001d018802	Zm00001eb300050	ms22	male sterile22	ms22;male sterile22: pollen mother cells degenerate	29.339	-1.86979	0.63876	-2.92722	0.00342006	0.0454004
GRMZM2G142119	Zm00001d018804	Zm00001eb300080	NA	NA	CONTAINS InterPro DOMAIN/s: MAGE protein (InterPro:IPR002190); Has 1274 Blast hits to 1260 proteins in 85 species: Archae - 0; Bacteria - 0; Metazoa - 1104; Fungi - 45; Plants - 49; Viruses - 0; Other Eukaryotes - 76 (source: NCBI BLink).	307.711	-0.75147	0.189909	-3.95701	7.59e-05	0.00213943
GRMZM2G129357	Zm00001d018809	Zm00001eb300120	gst6	glutathione transferase6	gst6;glutathione transferase6: cDNA, functionally expressed in E. coli	241.341	1.53606	0.345946	4.44017	8.99e-06	0.000343673
GRMZM2G029587	Zm00001d018822	Zm00001eb300280	NA	NA	Core-2/I-branching beta-16-N-acetylglucosaminyltransferase family protein	13.9074	-2.4514	0.840783	-2.91561	0.0035499	0.0465888
GRMZM2G032266	Zm00001d018838	Zm00001eb300480	NA	NA	NA	7.65373	4.1449	1.34879	3.07306	0.00211878	0.0311237
GRMZM2G406014	Zm00001d018848	Zm00001eb300580,Zm00001eb300590	NA	NA	Probable carboxylesterase 15	197.263	0.940556	0.315719	2.97909	0.00289107	0.0397146
GRMZM2G320298	Zm00001d018857	Zm00001eb300670	NA	NA	Probable carboxylesterase 15	63.2214	-2.48057	0.529549	-4.68431	2.81e-06	0.000126008
GRMZM2G312839	Zm00001d018902	Zm00001eb301000	TIDP2919	NA	Galactose-1-phosphate uridyl transferase-like protein	354.848	-0.488452	0.152068	-3.21206	0.00131785	0.021664
GRMZM2G115357	Zm00001d018973	Zm00001eb301590	iaa32	Aux/IAA-transcription factor 32	IAA24-auxin-responsive Aux/IAA family member	163.34	1.282	0.397449	3.22558	0.00125717	0.0208247
GRMZM2G165098	Zm00001d019221	Zm00001eb303740	NA	NA	Nitrile-specifier protein 1	1479.75	0.667433	0.201726	3.30861	0.000937597	0.0164459
GRMZM2G158188	Zm00001d019243	Zm00001eb303940	NA	NA	NA	105.915	-3.24466	0.647361	-5.01213	5.38e-07	2.93e-05
GRMZM2G343236	Zm00001d019274	Zm00001eb304230	pmei6	pectin methylesterase inhibitor6	Pectinesterase inhibitor domain containing protein	31.7002	3.1796	0.767668	4.1419	3.44e-05	0.00108384
GRMZM2G016958	Zm00001d019311	Zm00001eb304530	Zm00001d019311	NA	IAA-amino acid hydrolase ILR1	1061.28	-0.782372	0.191984	-4.07519	4.6e-05	0.00139335
GRMZM2G147560	Zm00001d019327	Zm00001eb304610	nrat5	nramp aluminum transporter5	Metal transporter Nramp6	13.7558	6.92412	1.3307	5.20336	1.96e-07	1.18e-05
GRMZM2G032944	Zm00001d019483	Zm00001eb305860	IDP1643	NA	Methyltransferase family protein	246.833	-0.889983	0.2851	-3.12166	0.00179837	0.0276368
NA	Zm00001d019501	NA	NA	NA	NA	651.906	1.20569	0.366857	3.28654	0.00101427	0.0175327
GRMZM2G016622	Zm00001d019518	Zm00001eb306070	pet8	photosynthetic electron transport8	Photosystem I reaction center subunit IV A	160.967	3.01688	0.348325	8.66112	4.67e-18	1.99e-15
GRMZM2G132489	Zm00001d019527	Zm00001eb306140	yuc5	Yucca5	yuc5;Yucca5: transcribed in the root apex (0-5mm)	8.87824	4.95915	1.59469	3.10978	0.00187226	0.0285149
GRMZM2G427672	Zm00001d019538	Zm00001eb306240	NA	NA	RNA-binding KH domain-containing protein	74.8426	-4.4647	0.492013	-9.07437	1.14e-19	6.26e-17
GRMZM2G146463	Zm00001d019552	Zm00001eb306310	NA	NA	Alpha-galactosidase	988.094	0.984202	0.210878	4.66717	3.05e-06	0.000135455
GRMZM2G154178	Zm00001d019560	Zm00001eb306350	expb4	beta expansin4	expb4;beta expansin4:	34.2054	2.85511	0.856657	3.33285	0.000859623	0.0153725
GRMZM2G047368	Zm00001d019565	Zm00001eb306400	pip2f	plasma membrane intrinsic protein2	Aquaporin PIP2-6	34.2382	-4.49904	0.889421	-5.05839	4.23e-07	2.36e-05
GRMZM2G011129	Zm00001d019648	Zm00001eb306930	nbp1	nucleic acid binding protein1	RNA-binding protein CP31B chloroplastic	1155.99	0.694441	0.130567	5.31867	1.05e-07	6.71e-06
GRMZM2G107377	Zm00001d019696	Zm00001eb307250	cyc10	cyclin10	cyc10;cyclin10: Associates to cyclin dependent kinase proteins during germination and the complexes formed develop kinase activity.	1506.54	-1.29696	0.192884	-6.72403	1.77e-11	2.54e-09
GRMZM2G072868	Zm00001d019701	Zm00001eb307320	NA	NA	receptor-like kinase	274.212	-0.890936	0.259376	-3.43491	0.000592742	0.0113225
GRMZM2G086935,GRMZM2G087041	Zm00001d019899	Zm00001eb308430,Zm00001eb308440	NA	NA	Rhodanese-like domain-containing protein 9 chloroplastic	319.087	1.48059	0.242118	6.11518	9.64e-10	1e-07
AC195343.3_FG002,GRMZM2G091643	Zm00001d019957	Zm00001eb308860	NA	NA	4-coumarate--CoA ligase-like 9	110.864	-4.06053	0.667017	-6.08759	1.15e-09	1.16e-07
GRMZM2G391795	Zm00001d020032	Zm00001eb309480	NA	NA	Probable carboxylesterase 15	2609.45	0.785007	0.224234	3.50084	0.000463792	0.00937025
GRMZM2G150011	Zm00001d020037	Zm00001eb309530	dot5	defectively organized tributaries5	Zinc finger%2C C2H2 type family protein	450.817	-1.11512	0.232075	-4.80501	1.55e-06	7.45e-05
GRMZM2G037043	Zm00001d020198	Zm00001eb310670	ofp30	OVATE-transcription factor 30	Transcription repressor OFP14	26.6214	-2.80672	0.891507	-3.14829	0.0016423	0.0257366
GRMZM2G022837	Zm00001d020220	Zm00001eb310840	ics1	isochorismate synthase like1	Isochorismate synthase 2 chloroplastic	16.1786	3.99156	1.18008	3.38244	0.000718442	0.0132661
GRMZM2G357371,GRMZM2G461279	Zm00001d020307	Zm00001eb311440	NA	NA	Protein STRICTOSIDINE SYNTHASE-LIKE 11	121.876	1.38918	0.361204	3.84597	0.000120077	0.00314312
GRMZM2G357371,GRMZM2G461279	Zm00001d020308	Zm00001eb311440	NA	NA	Protein STRICTOSIDINE SYNTHASE-LIKE 11	86.4935	1.57957	0.387228	4.07916	4.52e-05	0.00137324
GRMZM2G451965	Zm00001d020371	Zm00001eb311900	NA	NA	Endoglucanase 11	101.971	1.93894	0.612648	3.16484	0.00155166	0.0245584
NA	Zm00001d020402	NA	NA	NA	NA	981.21	0.859043	0.285062	3.01353	0.00258227	0.0363103
GRMZM2G126507	Zm00001d020409	Zm00001eb312170	zim1	ZIM-transcription factor 1	Protein TIFY 6B	191.536	0.80524	0.260972	3.08554	0.00203182	0.0301921
GRMZM2G362131	Zm00001d020420	Zm00001eb312270	NA	NA	NA	65.4137	-1.63845	0.373019	-4.3924	1.12e-05	0.000413368
GRMZM2G045748	Zm00001d020457	Zm00001eb312600	myb162	MYB-transcription factor 162	Transcription factor MYB30	57.106	-1.70826	0.501097	-3.40905	0.000651904	0.0122367
GRMZM2G171408	Zm00001d020487	Zm00001eb312830	NA	NA	ARM repeat superfamily protein	414.307	0.647889	0.206563	3.13652	0.00170966	0.026565
GRMZM2G129018	Zm00001d020496	Zm00001eb312900	cipk20	calcineurin B-like-interacting protein kinase20	CBL-interacting serine/threonine-protein kinase 5	220.613	1.08442	0.297613	3.64374	0.00026871	0.00602133
GRMZM2G412601	Zm00001d020497	Zm00001eb312910	cipk28	calcineurin B-like-interacting protein kinase28	CBL-interacting serine/threonine-protein kinase 6	2596.84	0.936259	0.213097	4.39357	1.12e-05	0.000412421
GRMZM2G142898	Zm00001d020531	Zm00001eb313250	cesa12	cellulose synthase 12	cesa12;cellulose synthase 12: coordinately expressed with cesa10 and cesa11	264.89	1.25325	0.231792	5.4068	6.42e-08	4.4e-06
GRMZM2G060369	Zm00001d020543	Zm00001eb313390	sam3	S-adenosylmethionine decarboxylase3	S-adenosylmethionine decarboxylase proenzyme	922.525	-0.631783	0.193061	-3.27245	0.00106619	0.0182185
GRMZM2G461159	Zm00001d020544	Zm00001eb313400	IDP754	NA	S-adenosylmethionine decarboxylase proenzyme	598.293	-0.856299	0.268968	-3.18365	0.00145431	0.0233591
GRMZM2G172320	Zm00001d020629	Zm00001eb314160	mmp21	NA	Keratin-associated protein 5-4	1568.28	0.81104	0.154914	5.23541	1.65e-07	1.01e-05
GRMZM5G824944	Zm00001d020669	Zm00001eb314490	fths1	formate--tetrahydrofolate ligase1	Formate tetrahyrofolate ligase	3656.08	0.337046	0.112557	2.99446	0.00274935	0.0381514
GRMZM2G462883	Zm00001d020707	Zm00001eb314830	NA	NA	Probable carboxylesterase 2	94.0022	1.38693	0.378363	3.6656	0.000246761	0.00564876
GRMZM2G162598	Zm00001d020708	Zm00001eb314840	NA	NA	Remorin family protein	945.405	0.62972	0.142293	4.42553	9.62e-06	0.000364328
GRMZM2G065928	Zm00001d020717	Zm00001eb314900	abh4	abscisic acid 8'-hydroxylase4	abh4;abscisic acid 8'-hydroxylase4:	38.1865	2.1282	0.530635	4.01067	6.05e-05	0.00175877
GRMZM2G003246	Zm00001d020732	Zm00001eb315060	NA	NA	Probable carboxylesterase 2	414.408	3.09372	0.351687	8.7968	1.41e-18	6.71e-16
GRMZM2G467907	Zm00001d020748	Zm00001eb315240	pza02365	NA	Polyadenylate-binding protein RBP47B	232.27	0.897151	0.291244	3.08041	0.00206716	0.0306027
GRMZM2G145146	Zm00001d020763	Zm00001eb315330	bhlh107	bHLH-transcription factor 107	DNA binding protein	101.725	-1.19344	0.343847	-3.47084	0.000518835	0.0102284
GRMZM2G140633	Zm00001d020772	Zm00001eb315430	asc1	asceapen1	asc1;asceapen1: Recessive plants shortened, infertile with narrowed leaves; stomatal patterns altered	286.175	-0.727384	0.216667	-3.35715	0.000787493	0.0142973
GRMZM2G070375	Zm00001d020773	NA	NA	NA	FIP1	41.5179	-2.56941	0.641224	-4.00704	6.15e-05	0.0017817
GRMZM2G003869	Zm00001d020775	Zm00001eb315460	asg49	NA	asg49;¬†: NCBI: Pentatricopeptide repeat-containing protein	750.604	0.9232	0.13582	6.79721	1.07e-11	1.58e-09
GRMZM2G082586	Zm00001d020790	Zm00001eb315610	bhlh105	bHLH-transcription factor 105	DNA binding protein	295.145	-1.04849	0.247403	-4.23799	2.26e-05	0.000756653
GRMZM2G056600	Zm00001d020804	Zm00001eb315750	hb120	Homeobox-transcription factor 120	Homeobox-leucine zipper protein ATHB-6	1041.02	1.16024	0.22013	5.27069	1.36e-07	8.54e-06
GRMZM5G843748	Zm00001d020808	Zm00001eb315770	pco123006	NA	Peroxidase 17	270.72	-1.14675	0.288974	-3.96835	7.24e-05	0.0020572
GRMZM2G014558	Zm00001d020852	Zm00001eb316070	NA	NA	Cellulose synthase-like protein E1	557.399	-0.827116	0.214103	-3.86317	0.000111927	0.00296894
GRMZM2G377855	Zm00001d020877	Zm00001eb316290	NA	NA	Photosystem I reaction center subunit V chloroplastic	42.6464	2.83259	0.539539	5.25001	1.52e-07	9.39e-06
GRMZM2G176407	Zm00001d020879	Zm00001eb316300	mlkp4	Maize LINC KASH AtWIP-like4	WPP domain-interacting protein 2	607.148	0.456922	0.133724	3.4169	0.000633395	0.0119647
GRMZM2G151407	Zm00001d020881	Zm00001eb316310	wrky52	WRKY-transcription factor 52	Probable WRKY transcription factor 34	103.294	-1.85759	0.496944	-3.73803	0.000185471	0.00445804
GRMZM2G181371	Zm00001d020910	Zm00001eb316520	umc1450	NA	Induced stolen tip protein TUB8	26283.6	1.11913	0.284106	3.93913	8.18e-05	0.00227096
GRMZM2G137077	Zm00001d020931	Zm00001eb316640	pgl40	polygalacturonase40	Polygalacturonase	177.665	0.810758	0.253827	3.19414	0.00140249	0.0226952
GRMZM2G307588	Zm00001d020941	Zm00001eb316740	tsh4	tassel sheath4	tsh4;tassel sheath4: tsh4 mutant tassels have one to five long tassel branches, instead of ~13 observed in non-mutant W22. In place of tassel branches, long bract leaves were present, clustered at the base of the tassel.	762.777	-0.60113	0.204979	-2.93264	0.00336091	0.0447746
GRMZM2G050076	Zm00001d020957	Zm00001eb316910	gpm248	NA	NAD(P)-binding Rossmann-fold superfamily protein	34.3133	4.41694	1.0283	4.29537	1.74e-05	0.000606448
GRMZM2G052266	Zm00001d020984	Zm00001eb317190	pco143515	NA	Probable sarcosine oxidase	27.8676	-2.01544	0.674635	-2.98745	0.00281314	0.0388233
GRMZM2G066219	Zm00001d021016	Zm00001eb317430	NA	NA	Cytochrome b561 and DOMON domain-containing protein	16.5748	1.92017	0.650777	2.95058	0.00317175	0.0427326
GRMZM5G806833	Zm00001d021056	Zm00001eb317760	IDP8185	NA	Squamosa promoter-binding-like protein 6	516.932	-0.706842	0.196039	-3.60561	0.000311415	0.00683048
GRMZM5G819222	Zm00001d021063	Zm00001eb317830	NA	NA	Pollen Ole e 1 allergen and extensin family protein	545.82	-0.654452	0.224577	-2.91416	0.00356645	0.0467322
NA	Zm00001d021086	NA	NA	NA	NA	1103.15	-1.00137	0.184526	-5.42675	5.74e-08	4.02e-06
GRMZM2G071147	Zm00001d021181	Zm00001eb318630	si606019d07	NA	NA	454.286	-0.601629	0.192798	-3.12051	0.00180536	0.0276907
NA	Zm00001d021201	NA	NA	NA	NA	2680.82	0.368791	0.101539	3.63202	0.000281212	0.00626026
GRMZM2G017013	Zm00001d021221	Zm00001eb318990	NA	NA	Protein binding protein	568.768	0.959504	0.204556	4.69067	2.72e-06	0.000122848
GRMZM2G116514	Zm00001d021231	Zm00001eb319050	NA	NA	RHOMBOID-like protein 3	366.062	0.721455	0.183723	3.92686	8.61e-05	0.00236444
GRMZM2G052509,GRMZM2G052610	Zm00001d021245	Zm00001eb319210,Zm00001eb319220	NA	NA	Rhodanese-like domain containing protein	908.953	1.72476	0.219912	7.84296	4.4e-15	1.18e-12
GRMZM2G052509,GRMZM2G052610	Zm00001d021246	Zm00001eb319210,Zm00001eb319220	NA	NA	Ras-related protein RABA3	83.5565	1.42827	0.394761	3.61805	0.000296832	0.00655286
GRMZM2G048131	Zm00001d021279	Zm00001eb319470	iaa33	Aux/IAA-transcription factor 33	Auxin-responsive protein IAA15	9.57172	-4.09919	1.16757	-3.51087	0.000446635	0.00909303
GRMZM2G132032	Zm00001d021283	Zm00001eb319520	si606024c08	NA	Subtilisin-like protease SBT3.9	733.777	-0.824615	0.174439	-4.72724	2.28e-06	0.000104658
GRMZM2G135783	Zm00001d021285	Zm00001eb319530	srs7	SHI/STY (SRS)-transcription factor 7	Protein SHI RELATED SEQUENCE 1	32.7624	-8.02053	1.30733	-6.13502	8.51e-10	8.97e-08
GRMZM2G160922	Zm00001d021336	Zm00001eb319970	NA	NA	Serine/threonine-protein kinase STY17	364.026	-1.35482	0.404369	-3.35045	0.000806793	0.01457
GRMZM2G095839	Zm00001d021337	Zm00001eb319980	saur64	small auxin up RNA64	Auxin-responsive protein SAUR61	38.001	2.14095	0.598026	3.58003	0.000343558	0.00738372
GRMZM2G318849	Zm00001d021378	Zm00001eb320350	NA	NA	ARM repeat superfamily protein	4471.1	-0.791777	0.175204	-4.51917	6.21e-06	0.000252354
GRMZM2G066528	Zm00001d021433	Zm00001eb320870	hmg13	HMG-transcription factor 13	High mobility group B protein 2	5023.18	-0.485511	0.165058	-2.94146	0.00326669	0.0437641
AC207722.2_FG009	Zm00001d021435	Zm00001eb320890	lhcb2	light harvesting chlorophyll a/b binding protein2	Chlorophyll a-b binding protein 1%2C chloroplastic	1830.67	2.8125	0.334909	8.39779	4.55e-17	1.53e-14
GRMZM2G019363	Zm00001d021450	Zm00001eb321030	NA	NA	Cytokinin riboside 5'-monophosphate phosphoribohydrolase LOG5	112.145	-2.02662	0.37544	-5.39799	6.74e-08	4.57e-06
GRMZM2G095261	Zm00001d021577	Zm00001eb322210	bhlh198	bHLH-transcription factor 198	UDP-glycosyltransferase 71B1	10.4469	-4.91528	1.58509	-3.10095	0.00192898	0.0290812
GRMZM2G076225	Zm00001d021599	Zm00001eb322470	skus6	skewed root growth similar6	SKU5 similar 4	977.969	-1.0616	0.173083	-6.13347	8.6e-10	9.02e-08
GRMZM2G048907	Zm00001d021620	Zm00001eb322600	atpc2	ATP synthase chloroplast subunit2	atpc2;ATP synthase chloroplast subunit2: chloroplast ATP synthase (ATPC); gamma subunit based on similarity to Arabidopsis atpc1 (Belcher et al 2015)	293.965	1.37719	0.189035	7.28539	3.21e-13	6.06e-11
GRMZM2G150791	Zm00001d021645	Zm00001eb322850	NA	NA	Protein LHCP TRANSLOCATION DEFECT	192.479	1.25032	0.287141	4.35439	1.33e-05	0.00047941
GRMZM2G009223	Zm00001d021653	Zm00001eb322950	Zm00001d021653	NA	Glucose-6-phosphate/phosphate translocator 2	878.127	1.38507	0.184041	7.52587	5.24e-14	1.17e-11
GRMZM2G309380	Zm00001d021682	Zm00001eb323210,Zm00001eb323220	NA	NA	Cysteine-rich receptor-like protein kinase 25	87.3041	-1.80099	0.337318	-5.33915	9.34e-08	6.08e-06
GRMZM2G431018	Zm00001d021692	Zm00001eb323340	NA	NA	Cysteine-rich receptor-like protein kinase 10	69.7597	-1.8042	0.584505	-3.08671	0.00202383	0.0301109
GRMZM2G075438	Zm00001d021698	Zm00001eb323410	GRMZM2G075438	NA	Receptor-like protein kinase RK20-1	21.0063	-2.6467	0.851936	-3.10668	0.00189199	0.0286499
GRMZM2G058070	Zm00001d021703	Zm00001eb323460	oec17	oxygen evolving complex, 17kDa homolog	oec2;oxygen evolving complex2:	602.413	2.38676	0.239522	9.96468	2.18e-23	2.47e-20
GRMZM2G358386	Zm00001d021705	Zm00001eb323480	NA	NA	NA	225.887	-1.46458	0.360031	-4.06792	4.74e-05	0.00143024
GRMZM2G033885	Zm00001d021763	Zm00001eb324090	psb29	photosystem II subunit29	psb29;photosystem II subunit29:	943.663	2.2045	0.26964	8.1757	2.94e-16	9.5e-14
GRMZM2G019974	Zm00001d021781	Zm00001eb324230	NA	NA	Organic cation/carnitine transporter 3	18.3055	-4.40489	1.33334	-3.30364	0.000954373	0.0167033
GRMZM2G057281	Zm00001d021784	Zm00001eb324240	umc1684	NA	Chlorophyll a-b binding protein of LHCII type III	677.965	2.42217	0.225484	10.7421	6.45e-27	1.1e-23
GRMZM2G006505	Zm00001d021883	Zm00001eb325180	NA	NA	Receptor-kinase isolog	533.375	-1.12426	0.210613	-5.33806	9.39e-08	6.1e-06
GRMZM5G889052	Zm00001d021900	Zm00001eb325330	si946092e03	NA	NA	56.3174	-1.38879	0.474696	-2.92563	0.00343756	0.0454651
GRMZM2G072280	Zm00001d021906	Zm00001eb325410	lhca2	light harvesting complex A2	Chlorophyll a-b binding protein	73.5295	3.48397	0.558273	6.24061	4.36e-10	5.02e-08
GRMZM2G064437	Zm00001d021938	Zm00001eb325650	NA	NA	Putative polyol transporter 1	140.086	1.50344	0.381066	3.94535	7.97e-05	0.00222254
GRMZM2G097456	Zm00001d021998	Zm00001eb326210	gras11	GRAS-transcription factor 11	Scarecrow-like protein 32	22.3388	4.33372	1.16019	3.73536	0.000187448	0.0044965
GRMZM2G053338	Zm00001d022017	Zm00001eb326420	aas8	auxin amido synthetase8	Probable indole-3-acetic acid-amido synthetase GH3.1	1261.97	-1.95208	0.26221	-7.44471	9.72e-14	2.07e-11
GRMZM2G056075	Zm00001d022028	Zm00001eb326520	mus1	MutS homolog1	mus1;MutS homolog1: cDNA similar to E. coli mutS	2740.62	-0.647041	0.177989	-3.63528	0.000277682	0.00619325
GRMZM2G131262	Zm00001d022059	Zm00001eb326830	NA	NA	PLASMODESMATA CALLOSE-BINDING PROTEIN 2	1464.42	0.635266	0.202488	3.13731	0.00170506	0.0265109
GRMZM2G167497	Zm00001d022082	Zm00001eb327000	cobl7	cobra-like7	COBRA-like protein 4	123.279	0.992578	0.262403	3.78265	0.000155167	0.00385812
GRMZM2G089736	Zm00001d022139	Zm00001eb327450	zim23	ZIM-transcription factor 23	Protein TIFY 10B	491.353	-1.04067	0.339935	-3.06139	0.00220313	0.0320187
GRMZM2G060194	Zm00001d022153	Zm00001eb327550	gpx12	glycerophosphodiester phosphodiesterase12	Glycerophosphodiester phosphodiesterase GDPDL3	1075.85	-0.680678	0.209043	-3.25617	0.00112927	0.0191863
GRMZM2G048806	Zm00001d022161	Zm00001eb327640	cl37738_1	NA	Putative paramyosin	400.438	0.592564	0.1923	3.08146	0.0020599	0.0305142
GRMZM2G079629	Zm00001d022175	Zm00001eb327750	NA	NA	Cyclin-D2-1	623.956	-0.610466	0.153319	-3.98167	6.84e-05	0.00196157
GRMZM2G014729	Zm00001d022193	Zm00001eb327910	ra3	ramosa3	Probable trehalose-phosphate phosphatase J	15.5021	-6.3975	1.37416	-4.65558	3.23e-06	0.00014251
GRMZM2G010142	Zm00001d022230	Zm00001eb328320	cl16175_1	NA	Probable mannan synthase 7	526.875	0.558725	0.163866	3.40965	0.000650469	0.012229
GRMZM2G158835	Zm00001d022237	Zm00001eb328390	rnp1	RNA binding protein 1	rnp1;RNA binding protein 1: leaf cDNA csu17, similar to RNA binding proteins	1563.76	0.943679	0.156982	6.01139	1.84e-09	1.82e-07
GRMZM2G099207	Zm00001d022247	Zm00001eb328490	gpm2	NA	calcium ion binding	1405.1	0.428334	0.144612	2.96196	0.00305687	0.0414425
GRMZM2G180568	Zm00001d022256	Zm00001eb328570	tcptf38	TCP-transcription factor 38	Transcription factor TCP2	5.4494	-5.62975	1.74044	-3.23466	0.00121787	0.0203006
GRMZM2G000718	Zm00001d022275	Zm00001eb328740	pco101160	NA	Novel plant SNARE 13	1567.75	0.410998	0.132988	3.09048	0.00199833	0.0297874
GRMZM2G039757	Zm00001d022277	Zm00001eb328760	NA	NA	tolB protein-related	106.786	1.94696	0.405555	4.80073	1.58e-06	7.56e-05
GRMZM2G006119	Zm00001d022303	Zm00001eb328980	IDP7986	NA	11-beta-hydroxysteroid dehydrogenase 1A	49.2241	2.35015	0.70598	3.32892	0.00087184	0.0155281
GRMZM2G015703	Zm00001d022305	Zm00001eb328990	php20909b	NA	CDPK-related kinase 1	1885.85	-0.374422	0.110903	-3.37612	0.000735149	0.0135081
GRMZM2G133392	Zm00001d022372	Zm00001eb329560	NA	NA	Probable carboxylesterase 18	10.6675	-2.89901	0.951366	-3.04721	0.00230977	0.0332842
GRMZM2G009265	Zm00001d022401	Zm00001eb329840	sina6	seven in absentia6	TRAF-like superfamily protein	1606.05	-0.378811	0.10928	-3.46644	0.000527403	0.0103394
GRMZM2G472852	Zm00001d022464	Zm00001eb330460	csu27	NA	Ultraviolet-B-repressible protein	37.8161	4.88194	0.646924	7.54639	4.47e-14	1.03e-11
GRMZM2G151811	Zm00001d022530	Zm00001eb331080	eil6	EIL-transcription factor 6	ETHYLENE INSENSITIVE 3-like 2 protein	189.692	-5.09511	1.00161	-5.08692	3.64e-07	2.05e-05
GRMZM2G361847	Zm00001d022542	Zm00001eb331170	bzip54	bZIP-transcription factor 54	Transcription factor TGA6	258.131	-0.605511	0.182406	-3.31957	0.000901553	0.0159665
GRMZM2G041636	Zm00001d022552	Zm00001eb331270	GRMZM2G041636	NA	Transcription factor bHLH148	143.974	0.932889	0.288251	3.23638	0.00121057	0.0201931
GRMZM2G067921	Zm00001d022613	Zm00001eb331880	dlf1	delayed flowering1	Delayed flowering1	367.943	-1.21792	0.284955	-4.27406	1.92e-05	0.000659766
GRMZM2G029720	Zm00001d022624	Zm00001eb331990	NA	NA	NA	419.375	-0.786848	0.215752	-3.647	0.00026532	0.00596781
GRMZM2G154460	Zm00001d022636	Zm00001eb332090	npi611a	NA	Major facilitator superfamily protein	233.661	-1.1354	0.282596	-4.01774	5.88e-05	0.00171522
GRMZM2G179143	Zm00001d023210	Zm00001eb404760	NA	NA	Putative cytochrome P450 superfamily protein	17.1705	-3.87985	1.01298	-3.83014	0.000128072	0.00330161
NA	Zm00001d023223	NA	NA	NA	NA	415.441	-0.864289	0.239889	-3.60287	0.000314719	0.00688393
GRMZM2G068465	Zm00001d023309	Zm00001eb405760	csu25b(P450)	NA	Sterol 14-demethylase	2504.49	0.512098	0.161009	3.18054	0.00146999	0.0235674
GRMZM2G101958	Zm00001d023343	Zm00001eb406100	plt1	phospholipid transfer protein homolog1	Non-specific lipid-transfer protein	206.723	1.78219	0.289138	6.1638	7.1e-10	7.69e-08
GRMZM2G022318	Zm00001d023372	Zm00001eb406350	umc1319	NA	Putative heavy metal transport/detoxification superfamily protein	12296.5	0.518579	0.158459	3.27265	0.00106544	0.0182185
GRMZM2G003762	Zm00001d023376	Zm00001eb406410	alp1	aluminum-induced protein homolog1	alp1;aluminum-induced protein homolog1: leaf cDNA csu359 similar to wheat aluminum-induced protein, GenBank accession L28008	3862.22	0.715874	0.189385	3.77998	0.000156839	0.00388767
GRMZM2G004534	Zm00001d023379	Zm00001eb406450	pyk2	pyruvate kinase2	pyk2;pyruvate kinase2:	3254.26	-0.350149	0.107889	-3.24546	0.00117262	0.0197436
GRMZM2G050730	Zm00001d023395	Zm00001eb406570	pop3	populus tremula stable protein homolog3	Stress-response A/B barrel domain-containing protein	2645.39	2.40974	0.264288	9.11786	7.66e-20	4.45e-17
GRMZM2G338454	Zm00001d023420	Zm00001eb406740	pebp3	phosphatidylethanolamine-binding protein3	Protein TERMINAL FLOWER 1	176.341	1.33236	0.299486	4.44881	8.63e-06	0.000334988
GRMZM2G464328	Zm00001d023427	Zm00001eb406810	gun4	genomes uncoupled4 homolog	gun4;genomes uncoupled4 homolog: Ortholog of Arabidopsis GUN4; Mg-chelatase cofactor and porphyrin binding protein. (A. Barkan, 2015)ortholog of Arabidopsis GUN4, a Mg-chelatase cofactor and porphyrin binding protein	109.978	1.19048	0.382568	3.11181	0.00185946	0.0283925
GRMZM5G805685	Zm00001d023446	Zm00001eb406950	abi41	ABI3-VP1-transcription factor 41	B3 domain-containing protein	55.5782	2.50976	0.52224	4.80576	1.54e-06	7.45e-05
AC207755.3_FG005	Zm00001d023450	Zm00001eb406990	NA	NA	Cationic amino acid transporter 6 chloroplastic	43.9176	-2.56966	0.530924	-4.83998	1.3e-06	6.46e-05
GRMZM2G031925	Zm00001d023478	Zm00001eb407220	NA	NA	NA	16.6772	-4.29856	1.02717	-4.18484	2.85e-05	0.00092357
GRMZM2G419806	Zm00001d023536	Zm00001eb407780	oy1	oil yellow1	Magnesium-chelatase subunit ChlI-1 chloroplastic	1294.3	0.887445	0.158168	5.61077	2.01e-08	1.62e-06
NA	Zm00001d023575	Zm00001eb408210	NA	NA	Dirigent protein 23	94.1517	1.21898	0.378723	3.21867	0.00128788	0.0212594
GRMZM2G103546	Zm00001d023580	Zm00001eb408260	aldh25	aldehyde dehydrogenase25	Aldehyde dehydrogenase	40.265	-1.3921	0.447854	-3.10839	0.00188112	0.0285767
GRMZM2G083347	Zm00001d023669	Zm00001eb408860	nactf67	NAC-transcription factor 67	Putative NAC domain transcription factor superfamily protein	174.308	-0.915282	0.282689	-3.23776	0.00120471	0.0201354
GRMZM2G140646	Zm00001d023683	Zm00001eb408970	NA	NA	NA	10.3215	2.53156	0.85915	2.94659	0.003213	0.0431418
GRMZM2G040389	Zm00001d023692	Zm00001eb409020	NA	NA	selenium binding	2265.71	-0.437402	0.144519	-3.02661	0.00247313	0.0351702
GRMZM2G088689	Zm00001d023694	Zm00001eb409040	pco079304	NA	2-oxoisovalerate dehydrogenase subunit alpha 2 mitochondrial	195.866	0.929609	0.310868	2.99036	0.00278645	0.0385219
GRMZM2G399183	Zm00001d023699	Zm00001eb409090	gcsh1	glycine cleavage system protein H1	gcsh1;glycine cleavage system protein H1: single copy leaf cDNA, csu681	13.4605	3.37262	1.12173	3.00661	0.00264175	0.0369287
GRMZM2G127386	Zm00001d023735	Zm00001eb409450	pco087321	NA	Nitrilase-associated protein	720.489	0.514465	0.175803	2.92637	0.00342942	0.0454124
GRMZM2G152143	Zm00001d023785	Zm00001eb409790	NA	NA	Expressed protein; protein	61.4717	-1.82388	0.399073	-4.57029	4.87e-06	0.000204608
GRMZM2G059010	Zm00001d023801	Zm00001eb409930	cl3646_1	NA	DNA polymerase alpha 2	1108.54	-0.55397	0.173891	-3.18573	0.0014439	0.0232233
GRMZM2G064818	Zm00001d023804	Zm00001eb409980	NA	NA	NA	58.0503	2.04205	0.456276	4.47547	7.62e-06	0.00030118
GRMZM2G113815	Zm00001d023813	Zm00001eb410050	pgl54	polygalacturonase54	Polygalacturonase	444.796	0.953227	0.158984	5.99575	2.03e-09	1.98e-07
GRMZM2G036427	Zm00001d023830	Zm00001eb410170	NA	NA	Fiber protein Fb19	198.55	2.23016	0.410628	5.4311	5.6e-08	3.94e-06
GRMZM2G300965	Zm00001d023859	Zm00001eb410380	GRMZM2G300965	NA	Respiratory burst oxidase homolog protein B	48.1409	3.31732	0.957239	3.46551	0.000529233	0.0103415
GRMZM2G073860	Zm00001d023918	Zm00001eb410860	pap7	purple acid phosphatase7	Purple acid phosphatase 10	261.9	-1.62806	0.367811	-4.42634	9.58e-06	0.000363535
GRMZM2G060183	Zm00001d023939	Zm00001eb411000	NA	NA	Putative polyol transporter 1	194.066	-1.94976	0.411241	-4.74115	2.13e-06	9.87e-05
GRMZM2G102683	Zm00001d023941	Zm00001eb411020	cl31663_1c	NA	Carbohydrate transporter/ sugar porter	96.8859	2.46817	0.371488	6.64401	3.05e-11	4.23e-09
GRMZM2G700208	Zm00001d023984	Zm00001eb411300	TIDP3581	NA	GDSL esterase/lipase	66.6516	-6.91391	1.25173	-5.52348	3.32e-08	2.54e-06
GRMZM2G016890	Zm00001d023994	Zm00001eb411380	glu1	beta glucosidase1	Beta-glucosidase%2C chloroplastic	953.739	2.51576	0.616462	4.08097	4.48e-05	0.00136437
GRMZM2G014844	Zm00001d024000	Zm00001eb411430	glu3	beta-glucosidase3	glu3;beta-glucosidase3:	4886.74	-1.464	0.439348	-3.3322	0.000861615	0.0153851
GRMZM2G049915	Zm00001d024027	Zm00001eb411600	prcw1	proline rich cell wall protein1	prcw1;proline rich cell wall protein1:	846.86	3.0921	0.300441	10.2919	7.67e-25	1.07e-21
GRMZM2G035305	Zm00001d024030	Zm00001eb411630	IDP876a	NA	NA	621.674	-0.583473	0.189189	-3.08408	0.00204183	0.030303
GRMZM2G012176	Zm00001d024047	Zm00001eb411730	NA	NA	Leucine-rich repeat protein kinase family protein	175.27	1.40806	0.289246	4.86804	1.13e-06	5.66e-05
GRMZM2G151567	Zm00001d024291	Zm00001eb413670	NA	NA	Putative leucine-rich repeat receptor-like protein kinase family protein	115.371	-1.10627	0.341102	-3.24321	0.00118191	0.019854
GRMZM2G046861	Zm00001d024318	Zm00001eb413870	IDP48	NA	VIN3-like protein 2	1715.49	-0.534783	0.141854	-3.76995	0.000163281	0.00402207
GRMZM2G097739	Zm00001d024364	Zm00001eb414260	NA	NA	Cysteine-type endopeptidase/ ubiquitin thiolesterase	1763.36	0.314081	0.101419	3.09688	0.00195571	0.0293911
GRMZM2G123654	Zm00001d024432	Zm00001eb414810	NA	NA	Phenolic glucoside malonyltransferase 1	12.9446	-6.4039	1.364	-4.69495	2.67e-06	0.000120534
GRMZM2G110145	Zm00001d024531	Zm00001eb415630	thx43	Trihelix-transcription factor 43	Putative cellulose synthase-like family protein	1785.87	0.998065	0.251771	3.96418	7.36e-05	0.00207857
GRMZM5G828229	Zm00001d024633	Zm00001eb416430	dar3	monodehydroascorbate reductase3	Monodehydroascorbate reductase 5 mitochondrial	6198.61	0.825449	0.126636	6.51826	7.11e-11	9.26e-09
GRMZM2G016254	Zm00001d024669	Zm00001eb416720	NA	NA	Alpha-humulene/(-)-(E)-beta-caryophyllene synthase	118.89	-6.99014	1.28704	-5.43117	5.6e-08	3.94e-06
GRMZM2G003765	Zm00001d024674	Zm00001eb416750	morf9	multiple organellar RNA editing factor9	Multiple organellar RNA editing factor 9 chloroplastic	738.315	0.752405	0.165041	4.5589	5.14e-06	0.000214517
GRMZM2G005024	Zm00001d024702	Zm00001eb416990	orp2	orange pericarp2	Tryptophan synthase beta chain 2%2C chloroplastic	1099.88	0.391823	0.118174	3.31563	0.000914352	0.0161213
GRMZM2G099002	Zm00001d024762	Zm00001eb417440	cipk17	calcineurin B-like-interacting protein kinase17	Putative CBL-interacting protein kinase family protein	55.669	3.12447	0.650547	4.80284	1.56e-06	7.51e-05
GRMZM2G028104	Zm00001d024763	Zm00001eb417450	umc1739	NA	HXXXD-type acyl-transferase family protein	112.936	1.46057	0.347562	4.20232	2.64e-05	0.000865626
GRMZM2G123029	Zm00001d024767	Zm00001eb417480	NA	NA	Aspartic proteinase A1	1913.24	-0.739742	0.215004	-3.4406	0.000580436	0.01115
GRMZM2G176998	Zm00001d024885	Zm00001eb418440	pza01619	NA	Putative WD40-like beta propeller repeat family protein	3322.45	2.42912	0.243775	9.96462	2.18e-23	2.47e-20
GRMZM2G110567	Zm00001d024886	Zm00001eb418460	pco091486(738)	NA	Zinc finger (C3HC4-type RING finger) family protein	1336.21	4.30608	0.394809	10.9067	1.07e-27	2.12e-24
GRMZM2G174699	Zm00001d024891	Zm00001eb418490	IDP1429	NA	Beta-glucosidase 17	12.0123	5.2428	1.60356	3.26947	0.00107748	0.0183983
GRMZM2G066044	Zm00001d024904	Zm00001eb418620	NA	NA	OSJNBb0004G23.12 protein; OSJNBb0085F13.7 protein	368.627	1.03341	0.243205	4.24913	2.15e-05	0.000726112
GRMZM2G166899	Zm00001d024906	Zm00001eb418650	NA	NA	Glyoxylate/hydroxypyruvate reductase HPR3	46.9723	2.11079	0.503597	4.19143	2.77e-05	0.000902034
GRMZM2G174773	Zm00001d024907	Zm00001eb418680	NA	NA	Glyoxylate/hydroxypyruvate reductase HPR3	72.1563	0.784812	0.266239	2.94777	0.00320073	0.0430499
GRMZM2G164538	Zm00001d024933	Zm00001eb418910	IDP2561	NA	Rhomboid-like protein 19	1183.1	0.341617	0.114767	2.97661	0.00291453	0.0399908
GRMZM2G128651	Zm00001d024939	Zm00001eb418970	NA	NA	Phosphoglycerate mutase-like protein	1033.28	0.437111	0.142392	3.06978	0.0021422	0.0313479
GRMZM5G858454	Zm00001d024952	Zm00001eb419110	aco2	aconitase2	aco2;aconitase2: electrophoretic mobility	3004.25	0.446092	0.138879	3.21208	0.00131779	0.021664
GRMZM2G330635	Zm00001d024963	Zm00001eb419190	gst22	glutathione transferase22	gst22;glutathione transferase22:	1029.84	0.781719	0.243897	3.20512	0.00135004	0.0220563
NA	Zm00001d025043	NA	NA	NA	NA	199.543	-1.08998	0.337798	-3.22673	0.00125214	0.0207847
GRMZM2G359298	Zm00001d025103	Zm00001eb420190	amo1	amine oxidase1	amo1;amine oxidase1: single copy rice cDNA rz69	175.706	-2.19868	0.374033	-5.8783	4.15e-09	3.77e-07
GRMZM2G029641	Zm00001d025195	Zm00001eb420820	NA	NA	Serine carboxypeptidase-like 20	188.114	1.78681	0.274872	6.50052	8e-11	1.03e-08
GRMZM5G830436	Zm00001d025208	Zm00001eb420940	NA	NA	myosin heavy chain-related	650.624	0.795303	0.15134	5.25506	1.48e-07	9.23e-06
GRMZM2G130351	Zm00001d025234	Zm00001eb421110	NA	NA	Probable DNA primase large subunit	843.366	-0.544765	0.179947	-3.02736	0.00246696	0.0351244
GRMZM2G034206	Zm00001d025247	Zm00001eb421200	NA	NA	Beta-13-N-Acetylglucosaminyltransferase family protein	105.139	2.18969	0.431102	5.07929	3.79e-07	2.13e-05
GRMZM2G155962,GRMZM2G458087	Zm00001d025249	Zm00001eb421220	NA	NA	catalytics;hydrolases	881.662	0.713344	0.187716	3.80013	0.000144623	0.00364541
GRMZM2G023194	Zm00001d025286	Zm00001eb421460	isp1	iron-sulfur protein1	isp1;iron-sulfur protein1: cDNA, nuclear-encoded mitochondrial Rieske iron-sulfur protein, functional analysis in yeast	2442.59	0.374075	0.121547	3.07763	0.00208656	0.0307751
GRMZM2G095725	Zm00001d025354	Zm00001eb421950	incw5	invertase cell wall5	incw5;invertase cell wall5:	1058.4	-1.37822	0.23363	-5.89918	3.65e-09	3.35e-07
GRMZM2G055437	Zm00001d025375	Zm00001eb422140	NA	NA	Transducin/WD40 repeat-like superfamily protein	38.884	-1.57484	0.495323	-3.17942	0.00147569	0.0236237
GRMZM2G096365	Zm00001d025474	Zm00001eb423070	pco133519	NA	Chloride channel protein CLC-c	317.211	0.966262	0.170525	5.66638	1.46e-08	1.2e-06
GRMZM2G132875	Zm00001d025533	Zm00001eb423470	dmas8	deoxymugineic acid synthase8	NAD(P)-linked oxidoreductase superfamily protein	17.7477	-3.00881	0.904762	-3.32553	0.000882515	0.0156877
GRMZM2G069830	Zm00001d025568	Zm00001eb423850,Zm00001eb423860	NA	NA	Myosin heavy chain-related protein	296.013	-1.04468	0.256414	-4.0742	4.62e-05	0.00139748
GRMZM2G361569	Zm00001d025616	Zm00001eb424280	NA	NA	30S ribosomal protein 3 chloroplastic	281.432	0.715244	0.182615	3.91668	8.98e-05	0.00244955
NA	Zm00001d025633	NA	NA	NA	NA	7205.03	0.884941	0.158023	5.60008	2.14e-08	1.71e-06
GRMZM2G064159	Zm00001d025644	Zm00001eb424480	IDP6827	NA	Agmatine deiminase	792.192	-0.4842	0.13755	-3.52016	0.000431287	0.00885819
GRMZM2G031963	Zm00001d025669	Zm00001eb424710	wrky59	WRKY-transcription factor 59	Putative WRKY DNA-binding domain superfamily protein	503.853	-0.632025	0.156501	-4.03847	5.38e-05	0.00159395
GRMZM2G123178	Zm00001d025674	Zm00001eb424770	NA	NA	Probably inactive leucine-rich repeat receptor-like protein kinase	547.202	-0.634307	0.179824	-3.52737	0.000419713	0.00866341
NA	Zm00001d025815	NA	NA	NA	NA	13.1808	-3.03307	0.876583	-3.4601	0.000539966	0.0104986
GRMZM2G360873	Zm00001d025816	Zm00001eb426210	NA	NA	DNA mismatch repair protein	875.088	-0.836791	0.240152	-3.48442	0.000493199	0.00985003
AC199705.3_FG008,GRMZM2G377641	Zm00001d025827	Zm00001eb426320	NA	NA	triglyceride lipases;triglyceride lipases	112.993	1.38885	0.36341	3.82171	0.000132531	0.00339087
GRMZM2G175140	Zm00001d025831	Zm00001eb426350	amt1	ammonium transporter1	amt1;ammonium transporter1:	13.1808	-3.95616	1.14509	-3.45489	0.000550509	0.0106524
GRMZM2G005859	Zm00001d025860	Zm00001eb426630	pco098379	NA	NA	135.335	2.24673	0.377601	5.94999	2.68e-09	2.51e-07
GRMZM2G043887	Zm00001d025862	Zm00001eb426650	cl189_1b	NA	L-allo-threonine aldolase%3B Putative threonine aldolase family protein	175.25	1.06603	0.262675	4.05834	4.94e-05	0.00148081
GRMZM2G061499	Zm00001d025863	Zm00001eb426660	NA	NA	Protein LIGHT-DEPENDENT SHORT HYPOCOTYLS 3	143.267	-3.72614	0.592535	-6.28847	3.21e-10	3.73e-08
GRMZM5G896859	Zm00001d025868	Zm00001eb426710	NA	NA	Cytokinin riboside 5'-monophosphate phosphoribohydrolase LOG3	217.693	0.974217	0.265091	3.67504	0.000237816	0.00550514
GRMZM2G122340	Zm00001d025885	Zm00001eb426880	ckx11	cytokinin oxidase11	ckx11;cytokinin oxidase11:	111.956	-2.1634	0.513225	-4.2153	2.49e-05	0.000822981
GRMZM5G812538	Zm00001d025888	Zm00001eb426930	ysl11	yellow stripe-like transporter11	Probable metal-nicotianamine transporter YSL7	62.3583	-1.1467	0.345793	-3.31614	0.00091271	0.0161043
GRMZM2G465091	Zm00001d025896	Zm00001eb427020	tcptf14	TCP-transcription factor 14	Transcription factor TCP21	129.583	1.235	0.359477	3.43555	0.000591353	0.0113124
GRMZM2G468661	Zm00001d025917	Zm00001eb427230	Zm00001d025917	NA	Probable galacturonosyltransferase-like 3	180.842	0.936834	0.275158	3.40471	0.00066235	0.0123937
GRMZM2G468756	Zm00001d025920	Zm00001eb427260	NA	NA	Putative lectin-like receptor protein kinase family protein	73.9986	1.24295	0.419689	2.9616	0.00306047	0.0414678
NA	Zm00001d025943	NA	NA	NA	NA	22.2557	-2.1524	0.663497	-3.24402	0.00117854	0.0198115
GRMZM2G005353	Zm00001d025944	Zm00001eb427470	yab14	yabby14	Yabby14 isoform 1%3B Yabby14 isoform 2	387.978	0.688237	0.203652	3.37948	0.000726231	0.0133685
GRMZM2G429237	Zm00001d025966	Zm00001eb427660	NA	NA	Cysteine-type endopeptidase/ ubiquitin thiolesterase	536.86	-0.498601	0.170384	-2.92634	0.00342976	0.0454124
GRMZM2G126742	Zm00001d025983	Zm00001eb427800	NA	NA	Cationic amino acid transporter 6 chloroplastic	238.723	-1.75914	0.418211	-4.20634	2.6e-05	0.000852712
GRMZM2G427097	Zm00001d025984	Zm00001eb427810	gdh2	glutamic dehydrogenase2	gdh2;glutamic dehydrogenase2: electrophoretic mobility; intralocus hybrid bands occur	457.656	-0.495425	0.164744	-3.00724	0.00263628	0.0368956
GRMZM2G018314,GRMZM2G322506	Zm00001d026010	Zm00001eb427990,Zm00001eb428000,Zm00001eb428010	NA	NA	P-loop containing nucleoside triphosphate hydrolases superfamily protein	338.548	1.26276	0.343931	3.67155	0.000241083	0.00555282
GRMZM2G086474	Zm00001d026046	Zm00001eb428400	bhlh134	bHLH-transcription factor 134	Putative HLH DNA-binding domain superfamily protein	1053.22	-0.572564	0.195306	-2.93163	0.00337189	0.0448856
GRMZM2G134703	Zm00001d026067	Zm00001eb428560	NA	NA	cytochrome P450 family 704 subfamily A polypeptide 2	157.458	-0.891411	0.281144	-3.17065	0.00152098	0.0241854
AC235534.1_FG007	Zm00001d026088	Zm00001eb428740	ocl2	outer cell layer2	Outer cell layer2	96.5542	-1.39966	0.31456	-4.4496	8.6e-06	0.0003343
AC209206.3_FG004	Zm00001d026116	NA	NA	NA	NA	16.4276	-2.61813	0.714002	-3.66684	0.000245571	0.00563535
GRMZM2G148467	Zm00001d026175	Zm00001eb429720	sbp21	SBP-transcription factor 21	Squamosa promoter-binding protein-like (SBP domain) transcription factor family protein	460.059	-1.07298	0.290278	-3.69638	0.000218699	0.00513177
GRMZM2G098813	Zm00001d026231	Zm00001eb430240	zfl1	zea floricaula/leafy1	Zea floricaula/leafy1	344.448	-1.63225	0.302063	-5.40366	6.53e-08	4.47e-06
GRMZM2G091331	Zm00001d026252	Zm00001eb430430	wrky14	WRKY-transcription factor 14	Probable WRKY transcription factor 11	534.796	-0.694631	0.168384	-4.12528	3.7e-05	0.00115749
GRMZM2G128934	Zm00001d026258	Zm00001eb430480	NA	NA	Ubiquitin-specific protease family C19-related protein	1452.68	0.402452	0.13811	2.91399	0.00356838	0.0467322
GRMZM2G327234	Zm00001d026289	Zm00001eb430810	NA	NA	Potassium transporter 10	276.37	1.31941	0.31849	4.14272	3.43e-05	0.00108138
GRMZM2G108125	Zm00001d026293	Zm00001eb430840	NA	NA	Gamma-aminobutyrate transaminase POP2 mitochondrial	105.092	-1.18996	0.375547	-3.16861	0.00153168	0.0243017
GRMZM2G354867	Zm00001d026300	Zm00001eb430920	ago2b	argonaute2b	ago2b;argonaute2b:	411.415	-1.3882	0.184748	-7.51404	5.73e-14	1.26e-11
GRMZM2G354209	Zm00001d026308	Zm00001eb431010	saur78	small auxin up RNA78	Auxin-responsive protein SAUR71	59.1269	1.45567	0.405221	3.59229	0.000327787	0.00709807
GRMZM2G030009	Zm00001d026329	Zm00001eb431160,Zm00001eb431170	NA	NA	OSJNBa0058K23.15 protein; protein	34.9663	-2.40017	0.677677	-3.54177	0.000397457	0.00829022
GRMZM2G021885	Zm00001d026344	Zm00001eb431290	cl12076_1b	NA	myosin heavy chain-related	5474.51	0.721264	0.129279	5.57912	2.42e-08	1.89e-06
GRMZM2G097854	Zm00001d026369	Zm00001eb431500	Zm00001d026369	NA	Anthocyanidin reductase	29.4467	-2.71014	0.688876	-3.93416	8.35e-05	0.00230709
GRMZM2G431504	Zm00001d026371	Zm00001eb431520	Zm00001d026371	NA	Anthocyanidin reductase	847.143	-0.560659	0.191607	-2.92609	0.00343248	0.0454232
GRMZM2G177393	Zm00001d026401	Zm00001eb431780	epf1	epidermal patterning factor-like1	Protein EPIDERMAL PATTERNING FACTOR 2	19.5964	3.21788	1.0059	3.199	0.00137906	0.022438
GRMZM2G177412	Zm00001d026405	Zm00001eb431800	gtr1	glutamyl-tRNA reductase1	Glutamyl-tRNA reductase	385.087	0.696664	0.155358	4.48424	7.32e-06	0.000290503
GRMZM2G085236	Zm00001d026426	Zm00001eb431930	mrpa12	multidrug resistance protein associated12	ABC transporter B family member 19	11248.6	0.528635	0.156108	3.38635	0.000708284	0.0130887
GRMZM2G044100	Zm00001d026434	Zm00001eb431980	si945024a02	NA	OSJNBa0033G05.10 protein; protein	146.106	1.14316	0.320672	3.56489	0.000364006	0.00776243
NA	Zm00001d026436	NA	NA	NA	NA	797.358	0.969047	0.233194	4.15555	3.25e-05	0.00103063
GRMZM2G073465	Zm00001d026458	Zm00001eb432170	ccp3	cysteine protease3	Cysteine protease 1	1951.09	0.472898	0.150375	3.1448	0.00166201	0.0259927
GRMZM2G098290	Zm00001d026501	Zm00001eb432580	gln1	glutamine synthetase1	Glutamine synthetase leaf isozyme chloroplastic	1346.29	0.739575	0.135955	5.43984	5.33e-08	3.78e-06
GRMZM5G866734	Zm00001d026532	Zm00001eb432950	pco137895	NA	Protein RCC2%3B Putative regulator of chromosome condensation (RCC1) family protein	5168.28	-0.348652	0.0934464	-3.73103	0.000190697	0.00456064
GRMZM2G086949	Zm00001d026540	Zm00001eb433020	arftf29	ARF-transcription factor 29	Auxin response factor 5	1004.72	-0.764766	0.15704	-4.86989	1.12e-06	5.62e-05
GRMZM2G179523	Zm00001d026559	Zm00001eb433200,Zm00001eb433210	NA	NA	Phosphatidylinositol 4-kinase gamma 7	1086.06	0.764015	0.202869	3.76605	0.000165847	0.00407005
GRMZM2G475882	Zm00001d026590	Zm00001eb433460	arftf30	ARF-transcription factor 30	Auxin response factor 8	3012.6	1.28847	0.175198	7.35434	1.92e-13	3.89e-11
GRMZM2G092427	Zm00001d026599	Zm00001eb433540	lhcb6	light harvesting chlorophyll a/b binding protein6	lhcb6;light harvesting chlorophyll a/b binding protein6:	149.197	4.1626	0.566047	7.35381	1.93e-13	3.89e-11
GRMZM2G323024	Zm00001d026603	Zm00001eb433610	chlh1	Mg chelatase subunit H 1	chlh1;Mg chelatase subunit H 1:	862.254	0.880581	0.203619	4.32465	1.53e-05	0.000539119
GRMZM2G074107	Zm00001d026652	Zm00001eb434070	NA	NA	DNA binding protein	97.4558	1.53361	0.451147	3.39936	0.000675428	0.0125399
GRMZM2G177224	Zm00001d026669	Zm00001eb434230	cl806_1	NA	Cell division protein FtsZ homolog 2-2 chloroplastic	1940.17	0.263667	0.0857937	3.07327	0.00211726	0.0311237
GRMZM2G136525	Zm00001d026683	Zm00001eb434350	NA	NA	Peroxidase 12	143.334	-1.06302	0.360009	-2.95276	0.00314946	0.0425044
GRMZM2G011590	Zm00001d026695	Zm00001eb434430	si829007e03	NA	Protein NRT1/ PTR FAMILY 5.10	475.072	0.914044	0.22278	4.1029	4.08e-05	0.00125728
GRMZM2G379898	Zm00001d027290	Zm00001eb000430	umc1353a	NA	extensin-like protein	435.575	-4.58835	0.573794	-7.99652	1.28e-15	3.67e-13
GRMZM2G028870	Zm00001d027308	Zm00001eb000600	NA	NA	RING/U-box superfamily protein	74.2716	2.22916	0.385311	5.78534	7.24e-09	6.29e-07
GRMZM2G085872,GRMZM2G086242	Zm00001d027320	Zm00001eb000720,Zm00001eb000750	NA	NA	CemA-like proton extrusion protein-related	112.909	1.01654	0.29755	3.41638	0.000634605	0.0119763
GRMZM2G087207	Zm00001d027383	Zm00001eb001340	Zm00001d027383	NA	Hydroxymethylglutaryl-CoA synthase	1018.13	-0.696725	0.201544	-3.45693	0.000546369	0.0105981
GRMZM2G341934	Zm00001d027411	Zm00001eb001560	NA	NA	Peroxidase 64	113.545	1.96662	0.371508	5.29362	1.2e-07	7.64e-06
GRMZM2G176820	Zm00001d027421	Zm00001eb001640	IDP2420	NA	50S ribosomal protein L11 chloroplastic	218.382	0.807697	0.234949	3.43776	0.000586549	0.0112402
GRMZM2G176840	Zm00001d027422	Zm00001eb001650	Zm00001d027422	NA	PsbP-like protein 1 chloroplastic	206.504	0.704113	0.195483	3.60192	0.00031587	0.00689014
GRMZM2G026223	Zm00001d027425	Zm00001eb001670	zag6	agamous-like6	zag6;agamous-like6: Encodes a MADS-box transcription factor homologous to SUPPRESSOR OF OVEREXPRESSION OF CONSTANS 1 that affects flowering time in Arabidopsis.	412.096	-0.91291	0.147639	-6.1834	6.27e-10	6.86e-08
GRMZM2G119471	Zm00001d027442	Zm00001eb001840	IDP3811	NA	50S ribosomal protein L5	501.848	0.705935	0.15686	4.50041	6.78e-06	0.000271972
GRMZM2G177508	Zm00001d027456	Zm00001eb001950	pba1	PBA1 homolog1	pba1;PBA1 homolog1: somewhat similar to yeast PBA1, a proteosome subunit;defined by short primers from AY107335; contains a CAAD domain, found in aminoacyl-tRHN syntheases; a PFAM functionally uncharacterized domain	24.3508	4.67799	1.00676	4.64658	3.37e-06	0.000148315
GRMZM2G065718	Zm00001d027471	Zm00001eb002090	pco137023	NA	Fasciclin-like arabinogalactan protein 10	470.333	0.723265	0.217661	3.3229	0.000890883	0.0158011
GRMZM2G143588	Zm00001d027479	Zm00001eb002170	NA	NA	DNA polymerase delta small subunit	1354.38	-0.38188	0.125867	-3.034	0.00241334	0.034526
GRMZM2G321041	Zm00001d027483	Zm00001eb002200	GRMZM2G321041	NA	RING-H2 finger protein ATL80	37.0961	1.66469	0.568746	2.92695	0.00342307	0.0454004
GRMZM5G845611	Zm00001d027488	Zm00001eb002270	gpb1	glyceraldehyde phosphate dehydrogenase B1	gpb1;glyceraldehyde phosphate dehydrogenase B1: leaf cDNA csu152 similar to Arabidopsis GapB	398.183	1.51775	0.205849	7.3731	1.67e-13	3.42e-11
GRMZM5G887276	Zm00001d027492	Zm00001eb002310	glk48	G2-like-transcription factor 48	Putative Myb family transcription factor	670.092	-0.540347	0.174747	-3.09217	0.00198696	0.0296923
GRMZM2G089056	Zm00001d027504	Zm00001eb002440	php20537b	NA	php20537b;¬†:	204.162	0.680112	0.235311	2.89027	0.00384909	0.0494527
GRMZM2G007441	Zm00001d027518	NA	IDP6813	NA	Signal recognition particle 43 kDa protein chloroplastic	105.981	2.22577	0.391972	5.67839	1.36e-08	1.13e-06
GRMZM2G099454	Zm00001d027524	Zm00001eb002620	chn22	chitinase22	Basic endochitinase B	217.173	2.53668	0.434881	5.83304	5.44e-09	4.86e-07
GRMZM2G119499	Zm00001d027539	Zm00001eb002780	gst11	glutathione transferase11	gst11;glutathione transferase11:	2497.36	0.763544	0.232561	3.2832	0.00102636	0.0177204
GRMZM2G096247	Zm00001d027541	Zm00001eb002800	gst50	glutathione S-transferase50	csu454(gst);¬†:	138.239	2.0671	0.507416	4.07378	4.63e-05	0.00139828
GRMZM2G096153	Zm00001d027542	Zm00001eb002810	gst10	glutathione transferase10	gst10;glutathione transferase10:	897.423	0.521074	0.150342	3.46593	0.000528407	0.0103415
GRMZM2G475059	Zm00001d027557	Zm00001eb002950	gst31	glutathione transferase31	gst31;glutathione transferase31: glutathione S-transferase subunit 31; matches PCO132874 (in silico from AF244696) placed by overgo on chromosome 1	64.1547	3.03042	0.532681	5.68899	1.28e-08	1.07e-06
GRMZM2G157510	Zm00001d027585	Zm00001eb003110	cki3	cyclin-dependent kinase inhibitor3	cki3;cyclin-dependent kinase inhibitor3:	492.506	-0.507511	0.173983	-2.91701	0.00353409	0.0464581
GRMZM2G450071	Zm00001d027616	Zm00001eb003400	NA	NA	RPM1 interacting protein 13	25.871	-2.19305	0.578664	-3.78985	0.000150739	0.00377229
GRMZM2G028521	Zm00001d027667	Zm00001eb003830	citt1	citrate transporter1	citt1;citrate transporter1:	1299.32	0.466259	0.152699	3.05345	0.00226224	0.0327426
GRMZM2G043799	Zm00001d027676	Zm00001eb003890	NA	NA	Calmodulin-binding receptor-like cytoplasmic kinase 1	95.9786	1.32721	0.309639	4.28629	1.82e-05	0.000629929
GRMZM2G480386	Zm00001d027759	Zm00001eb004710	yuc7	yucca7	yuc7;yucca7:	193.454	-0.92023	0.309849	-2.96993	0.00297869	0.0405906
GRMZM2G056231	Zm00001d027760	Zm00001eb004720,Zm00001eb004730	NA	NA	Histone H2A	3286.83	-0.59922	0.204244	-2.93385	0.00334785	0.0446505
GRMZM2G407396	Zm00001d027805	Zm00001eb005060	NA	NA	Probable phosphopantothenoylcysteine decarboxylase	336.396	0.537923	0.185165	2.9051	0.00367141	0.0477624
GRMZM2G026807	Zm00001d027841	Zm00001eb005330	rpe1	Ribulose-phosphate 3-epimerase1	Ribulose-phosphate 3-epimerase	229.332	0.693038	0.197274	3.51307	0.000442964	0.00903373
GRMZM2G162749	Zm00001d027846	Zm00001eb005380	dof21	C2C2-Dof-transcription factor 21	dof21;C2C2-Dof-transcription factor 21: Locus designated and assigned to a transcription factor family by the GRASSIUS project (Yilmaz et al 2009) , which also provided the mappings to the B73_Reference Genome sequence v2 gene models.	47.7734	1.28189	0.438222	2.92521	0.00344225	0.0454808
GRMZM2G139963	Zm00001d027852	Zm00001eb005440	hb102	Homeobox-transcription factor 102	hb102;Homeobox-transcription factor 102: Locus designated and assigned to a transcription factor family by the GRASSIUS project (Yilmaz et al 2009) , which also provided the mappings to the B73_Reference Genome sequence v2 gene models.	305.001	2.38274	0.256209	9.29996	1.4e-20	8.81e-18
GRMZM2G035243	Zm00001d027856	Zm00001eb005530	pco092990a	NA	Kelch motif family protein	576.745	0.481864	0.156964	3.0699	0.00214131	0.0313479
GRMZM2G159456	Zm00001d027859	Zm00001eb005540	bhlh84	bHLH-transcription factor 84	DNA binding protein	23.7106	3.10605	0.85728	3.62315	0.000291036	0.00644283
GRMZM2G000686	Zm00001d027874	Zm00001eb005690	nfya1	nuclear transcription factor y subunit a1	nfya1;nuclear transcription factor y subunit a1:	341.154	-0.991563	0.302877	-3.27382	0.00106106	0.018183
GRMZM2G399072	Zm00001d027878	Zm00001eb005740	ereb130	AP2-EREBP-transcription factor 130	AP2-EREBP-type transcription factor	1015.15	-2.72214	0.264482	-10.2924	7.63e-25	1.07e-21
GRMZM2G017616	Zm00001d027893	Zm00001eb005920	lox9	lipoxygenase9	lox9;lipoxygenase9:	1631.46	-0.400835	0.105284	-3.80718	0.000140563	0.00358097
GRMZM2G148706	Zm00001d027983	Zm00001eb006670	NA	NA	E3 ubiquitin-protein ligase ATL6	7.1543	-5.40123	1.52439	-3.54322	0.000395274	0.0082519
GRMZM2G154007	Zm00001d027996	Zm00001eb006770	pco147721a	NA	Alcohol dehydrogenase-like 2	926.88	0.7215	0.23237	3.10496	0.00190302	0.0287627
GRMZM2G464393	Zm00001d028004	Zm00001eb006860	NA	NA	Outer arm dynein light chain 1 protein	357.804	1.21016	0.213418	5.6704	1.42e-08	1.18e-06
GRMZM2G119104	Zm00001d028098	Zm00001eb007700	si618060g08	NA	Radical SAM superfamily protein	338.512	-0.54035	0.178504	-3.0271	0.00246913	0.0351343
GRMZM2G055172	Zm00001d028104	Zm00001eb007750	NA	NA	Elongator complex protein 5	399.495	-0.726369	0.203458	-3.57012	0.000356819	0.00763651
GRMZM2G127635	Zm00001d028122	Zm00001eb007900	umc1200	NA	NA	230.302	-0.84032	0.266032	-3.15872	0.00158463	0.0249808
GRMZM2G005624	Zm00001d028129	Zm00001eb007950	gt1	grassy tillers1	gt1;grassy tillers1: numerous basal branches; vegetatively totipotent in combination with id1 and factors for perennialismputative transcription factor that reduces branching, and is induced by shade	34.7381	-6.29861	1.31316	-4.79652	1.61e-06	7.71e-05
GRMZM2G171073	Zm00001d028139	Zm00001eb008010	bnlg1953	NA	bnlg1953;¬†: similar to Arabidopsis C2H2-like zinc finger protein	717.852	-0.564126	0.193816	-2.91063	0.00360703	0.0470534
GRMZM2G047513	Zm00001d028153	Zm00001eb008100	NA	NA	30S ribosomal protein S10 chloroplastic	250.978	0.600192	0.201002	2.986	0.00282652	0.0389627
GRMZM2G159632	Zm00001d028162	Zm00001eb008160	sfp1	sulfate permease1	sfp1;sulfate permease1:	77.0187	-2.32941	0.420593	-5.53839	3.05e-08	2.35e-06
GRMZM2G331638	Zm00001d028170	Zm00001eb008250,Zm00001eb008260	NA	NA	Dopamine beta-monooxygenase	67.3544	1.23067	0.380817	3.23164	0.0012308	0.0205019
GRMZM2G070442	Zm00001d028182	Zm00001eb008380	NA	NA	Protein UPSTREAM OF FLC	960.133	0.97238	0.227118	4.28138	1.86e-05	0.000641613
GRMZM2G098714	Zm00001d028210	Zm00001eb008630	NA	NA	Replication protein A 70 kDa DNA-binding subunit B	2175.16	-0.601364	0.109623	-5.48575	4.12e-08	3.05e-06
GRMZM2G088309	Zm00001d028216	Zm00001eb008680	ifa1	indeterminate floral apex1	ifa1;indeterminate floral apex1: mutants have perturbed floral and inflorescence meristems as well as droopy leaves with increased angle	754.95	0.805911	0.233229	3.45544	0.00054939	0.0106481
AC208897.3_FG004	Zm00001d028230	Zm00001eb008810	stp2	sugar transport2	Sugar transport protein 13	180.026	-0.958157	0.255674	-3.74757	0.000178553	0.0043179
GRMZM5G879116	Zm00001d028231	Zm00001eb008830	NA	NA	Sec14p-like phosphatidylinositol transfer family protein	591.203	-0.644686	0.181877	-3.54463	0.000393165	0.00822229
GRMZM2G134251	Zm00001d028235	Zm00001eb008880	exo2	exochitinase2	Beta-hexosaminidase 2	276.87	0.740605	0.188455	3.92987	8.5e-05	0.0023432
GRMZM2G164965	Zm00001d028240	Zm00001eb008910	IDP810	NA	50S ribosomal protein L15 chloroplastic	450.601	0.876265	0.160963	5.4439	5.21e-08	3.72e-06
GRMZM2G050514	Zm00001d028260	Zm00001eb009090	gln6	glutamine synthetase6	gln6;glutamine synthetase6: cytosolic GS1-1 isoform, gene specific cDNA probe, 6-member nuclear gene family	280.997	4.99628	0.397802	12.5597	3.52e-36	2.79e-32
GRMZM2G433579	Zm00001d028280	Zm00001eb009320	NA	NA	Wall-associated receptor kinase-like 14	327.822	-0.71634	0.244513	-2.92966	0.00339334	0.0450805
GRMZM2G091456	Zm00001d028299	Zm00001eb009510	NA	NA	Squalene epoxidase 1	1655.37	1.26073	0.189951	6.63715	3.2e-11	4.4e-09
GRMZM2G043584	Zm00001d028317	Zm00001eb009640	umc2383a	NA	Leucine-rich repeat receptor-like serine/threonine-protein kinase BAM3	5795.2	-1.00862	0.195767	-5.15214	2.58e-07	1.5e-05
GRMZM2G043470	Zm00001d028319	Zm00001eb009660	NA	NA	Probable receptor-like serine/threonine-protein kinase	427.612	-1.09839	0.272438	-4.0317	5.54e-05	0.00163248
GRMZM2G072292	Zm00001d028337	Zm00001eb009850	perk9	proline-rich extensin-like receptor kinase9	Proline-rich receptor-like protein kinase PERK4	16.8423	-3.70194	1.04917	-3.52843	0.000418025	0.00863604
GRMZM2G072088	Zm00001d028339	Zm00001eb009880	NA	NA	Whole genome shotgun sequence of line PN40024 scaffold_7.assembly12x (Fragment)	929.248	0.80903	0.237655	3.40422	0.000663538	0.0123965
GRMZM2G116846	Zm00001d028348	Zm00001eb009940	NA	NA	Peroxidase 53	18.339	-4.02649	1.04666	-3.84697	0.000119587	0.00313373
GRMZM2G108032	Zm00001d028398	Zm00001eb010420	xyl5	xylanase5	Glycosyl hydrolase family 10 protein	1461.6	-1.89958	0.246784	-7.69736	1.39e-14	3.48e-12
GRMZM2G149481	Zm00001d028401	Zm00001eb010460	aic3	auxin import carrier3	si606065d12;¬†:	3299.22	-1.93989	0.22924	-8.46226	2.62e-17	9.76e-15
GRMZM2G063733	Zm00001d028452	Zm00001eb011270	NA	NA	Glyoxal oxidase	105.691	-1.38725	0.335712	-4.13226	3.59e-05	0.00112734
GRMZM2G073591	Zm00001d028512	Zm00001eb011460	mmp66	NA	mmp66;¬†: Similar to Arabidopsis and Medicago trunculata Phosphatidylinositol-4-phosphate 5-kinase	760.662	-0.658843	0.165951	-3.97011	7.18e-05	0.00204449
GRMZM2G161337	Zm00001d028536	Zm00001eb011670	pco121713	NA	Anthranilate synthase alpha subunit 2 chloroplastic	3562.82	0.493051	0.140028	3.52109	0.000429781	0.00885586
GRMZM2G093305	Zm00001d028537	Zm00001eb011680	NA	NA	zinc finger protein-related	237.622	1.18888	0.320794	3.70607	0.000210499	0.00496635
AC208204.3_FG006	Zm00001d028555	Zm00001eb011880	hsp10	heat shock protein10	17.4 kDa class I heat shock protein 3	470.001	0.823222	0.234464	3.51108	0.000446296	0.00909303
GRMZM2G046382	Zm00001d028557	Zm00001eb011900	hsp9	heat shock protein9	17.4 kDa class I heat shock protein	398.294	0.870272	0.225394	3.86112	0.000112868	0.00298777
GRMZM2G306732	Zm00001d028562	Zm00001eb011940	fbp2	fructose bisphosphatase2	Fructose-1%2C6-bisphosphatase	25.8082	2.08134	0.560268	3.71491	0.000203278	0.0048228
GRMZM2G007055	Zm00001d028565	Zm00001eb011950	umc2185	NA	NA	147.977	1.50118	0.29064	5.16509	2.4e-07	1.41e-05
NA	Zm00001d028574	NA	NA	NA	NA	68.6294	1.38312	0.460863	3.00116	0.00268953	0.0375526
GRMZM2G100086	Zm00001d028585	Zm00001eb012130	sig1	sigma70-like-transcription factor 1	sig2B;sigma-like factor2B:	71.9275	2.51451	0.406108	6.19173	5.95e-10	6.56e-08
GRMZM2G113002	Zm00001d028616	Zm00001eb012360	NA	NA	Putative E3 ubiquitin-protein ligase XBAT31	1021.04	0.603404	0.157873	3.82208	0.00013233	0.00339087
GRMZM2G044027	Zm00001d028653	Zm00001eb012580	tgd1	dTDP-glucose dehydratase homolog csu219	tgd1;dTDP-glucose dehydratase homolog csu219: leaf cDNA csu219, 5' sequence similar to DTDP-glucose dehydratase	2891.31	0.528627	0.149307	3.54054	0.000399313	0.00830882
GRMZM2G119886	Zm00001d028656	Zm00001eb012610	NA	NA	DNA binding protein	2197.74	0.49048	0.14013	3.50018	0.000464943	0.00937759
NA	Zm00001d028670	NA	NA	NA	NA	20.1968	2.59788	0.845319	3.07325	0.00211739	0.0311237
GRMZM2G396674	Zm00001d028685	Zm00001eb012830,Zm00001eb012840	NA	NA	NA	146.245	1.00304	0.318969	3.14462	0.00166301	0.0259927
AC208201.3_FG003	Zm00001d028751	Zm00001eb013440	NA	NA	Protein ESKIMO 1	113.923	1.19765	0.381138	3.1423	0.00167625	0.0261482
GRMZM2G087079,GRMZM2G087161	Zm00001d028756	Zm00001eb013500,Zm00001eb013510	NA	NA	NA	59.3523	2.51936	0.522268	4.82388	1.41e-06	6.94e-05
GRMZM2G006370	Zm00001d028774	Zm00001eb013650	si687046g05a	NA	Protein kinase superfamily protein	1028.7	0.591565	0.140262	4.21757	2.47e-05	0.000815849
GRMZM2G307992	Zm00001d028775	Zm00001eb013660	IDP643	NA	Thioredoxin superfamily protein	396.239	0.656374	0.209975	3.12597	0.00177222	0.0273055
GRMZM2G029543	Zm00001d028787	Zm00001eb013760	pco095766	NA	Malonyl CoA-acyl carrier protein transacylase	1424.79	0.405233	0.125612	3.22608	0.00125497	0.0208065
GRMZM2G144224	Zm00001d028793	Zm00001eb013780	pyl7	pyrabactin resistance-like protein7	Abscisic acid receptor PYL5	92.0933	2.11566	0.527464	4.011	6.05e-05	0.00175853
GRMZM2G066274	Zm00001d028796	Zm00001eb013800	NA	NA	meristematic receptor-like kinase	1508.75	0.744698	0.203617	3.65734	0.000254841	0.00578126
GRMZM2G455809	Zm00001d028806	Zm00001eb013890	ts2	tassel seed2	Sex determination protein tasselseed-2	14.0129	-4.81664	1.38306	-3.4826	0.000496576	0.00988174
GRMZM2G003984	Zm00001d028875	Zm00001eb014570	NA	NA	Lon protease homolog 2 peroxisomal	33.6552	-1.4621	0.471889	-3.0984	0.00194571	0.0292963
GRMZM2G301823	Zm00001d028880	Zm00001eb014600	NA	NA	Calvin cycle protein CP12-2 chloroplastic	609.289	1.17326	0.232549	5.04521	4.53e-07	2.5e-05
GRMZM2G011483	Zm00001d028896	Zm00001eb014760,Zm00001eb014770	NA	NA	ARM repeat superfamily protein	13232.4	-0.664571	0.210657	-3.15475	0.00160636	0.0252564
GRMZM2G121960	Zm00001d028901	Zm00001eb014810	hcf3	high chlorophyll fluorescence3	hcf3;high chlorophyll fluorescence3: (aka hcf9, hcf107) missing PSII thylakoid membrane core complex; green seedling; RNA metabolism	157.664	0.706109	0.224498	3.14528	0.00165926	0.0259682
GRMZM2G160466	Zm00001d028947	Zm00001eb015190	NA	NA	NA	1053.76	-0.767331	0.212574	-3.60971	0.000306541	0.00674221
NA	Zm00001d028957	NA	NA	NA	NA	206.86	1.69843	0.291222	5.83208	5.47e-09	4.87e-07
GRMZM2G033570	Zm00001d028974	Zm00001eb015440	eil3	ethylene insensitive-like3	eil3;ethylene insensitive-like3:	2540.12	0.639672	0.187157	3.41784	0.000631195	0.0119326
GRMZM2G010196	Zm00001d029027	Zm00001eb015790	ycf54	ycf54 homolog	ycf54 ;ycf54 homolog: Ortholog of barley/cyanobacterial Ycf54; subunit of Mg-protoporphyrin IX monomethyl ester cyclase. (A. Barkan, 2015)reduced levels of major light harvesting chlorophyll a/b binding proteins; ortholog of barley/cyanobacterial Ycf54, a subunit of Mg-protoporphyrin IX monomethyl ester cyclase	260.986	1.06033	0.194221	5.45938	4.78e-08	3.49e-06
GRMZM2G106408	Zm00001d029031	Zm00001eb015820	cl27480_1a	NA	Cytochrome P450 CYP714B3	251.058	1.45086	0.307248	4.72213	2.33e-06	0.000106706
GRMZM2G056424	Zm00001d029049	Zm00001eb015950	C0P7G8	NA	Photosystem II repair protein PSB27-H1 chloroplastic	97.4637	2.87688	0.337031	8.53593	1.39e-17	5.71e-15
GRMZM2G353195	Zm00001d029061	Zm00001eb016080	ppr27	pentatricopeptide repeat protein27	PPR containing plant-like protein	173.096	1.54817	0.303419	5.10243	3.35e-07	1.91e-05
GRMZM2G073755	Zm00001d029102	Zm00001eb016420	NA	NA	Dormancy-associated protein homolog 3	283.999	1.45843	0.240496	6.06425	1.33e-09	1.33e-07
GRMZM5G882821	Zm00001d029140	Zm00001eb016740	asg75	NA	asg75;¬†: NCBI: similar to Arabidopsis lipase class 3 family protein	160.114	0.822517	0.284505	2.89104	0.00383964	0.0493579
AC204530.4_FG003	Zm00001d029207	Zm00001eb017240	NA	NA	Annexin-like protein RJ4	9.76654	-3.48719	1.20289	-2.89901	0.00374344	0.0484613
GRMZM5G898740	Zm00001d029208	Zm00001eb017260	NA	NA	Haloacid dehalogenase-like hydrolase (HAD) superfamily protein	287.741	-0.817417	0.236076	-3.46253	0.000535132	0.0104311
GRMZM2G057652	Zm00001d029226	Zm00001eb017450	NA	NA	Rhomboid-like protein 19	151.183	0.882575	0.257285	3.43034	0.000602823	0.0114782
GRMZM2G108530	Zm00001d029234	Zm00001eb017560	NA	NA	Protein Mo25	131.716	1.86212	0.559398	3.32879	0.000872236	0.0155281
GRMZM2G168665	Zm00001d029242	Zm00001eb017630	mterf1	mTERF-domain protein1	Mitochondrial transcription termination factor family protein	25.7949	3.33314	0.828738	4.02195	5.77e-05	0.00169089
GRMZM2G140915	Zm00001d029243	Zm00001eb017640	NA	NA	Cytochrome P450 84A1	39.1263	4.88445	1.42695	3.423	0.000619341	0.0117271
GRMZM2G046297	Zm00001d029258	Zm00001eb017800	NA	NA	Protein kinase superfamily protein	51.5649	2.59036	0.532599	4.86362	1.15e-06	5.76e-05
AC216247.3_FG001	Zm00001d029270	Zm00001eb017880	hsftf19	HSF-transcription factor 19	Heat stress transcription factor B-4	669.459	-0.487209	0.16594	-2.93606	0.00332408	0.0444329
GRMZM2G023325	Zm00001d029353	Zm00001eb018630	bx12	benzoxazinone synthesis12	bx12;benzoxazinone synthesis12:	25.8825	-2.83946	0.820294	-3.46151	0.000537144	0.0104618
GRMZM2G078876	Zm00001d029365	Zm00001eb018690	NA	NA	Non-specific lipid transfer protein-like 1	1443.59	-0.594134	0.203943	-2.91324	0.00357699	0.0467567
GRMZM2G313009	Zm00001d029499	Zm00001eb019850	umc2532	NA	Expressed protein; protein	812.4	1.06042	0.194282	5.45817	4.81e-08	3.5e-06
NA	Zm00001d029505	NA	NA	NA	NA	13.5594	3.07322	0.928086	3.31135	0.000928467	0.0163339
GRMZM2G351259	Zm00001d029519	Zm00001eb020060	NA	NA	Cytochrome P450 99A2	10.208	4.55303	1.33837	3.40192	0.000669137	0.0124626
GRMZM2G068701	Zm00001d029577	Zm00001eb020510	aas1	auxin amido synthetase1	NA	256.651	-0.881356	0.270433	-3.25905	0.00111784	0.0190057
GRMZM2G077316	Zm00001d029594	Zm00001eb020680	aoc1	allene oxide cyclase1	aoc1;allene oxide cyclase1: jasmonate pathway gene induced by herbivory	1757.4	-0.502117	0.172588	-2.90934	0.00362193	0.0472218
GRMZM2G157164	Zm00001d029599	Zm00001eb020730	NA	NA	NA	7.78788	5.02458	1.435	3.50145	0.000462725	0.00935663
GRMZM2G178079	Zm00001d029704	Zm00001eb021660	gst37	glutathione transferase37	gst37;glutathione transferase37:	33.1458	1.79076	0.598041	2.99438	0.00275004	0.0381514
GRMZM2G066369	Zm00001d029707	Zm00001eb021710	gst38	glutathione transferase38	gst38;glutathione transferase38:	102.824	3.15223	0.485489	6.4929	8.42e-11	1.08e-08
GRMZM2G132690	Zm00001d029716	Zm00001eb021790	NA	NA	Heavy metal transport/detoxification superfamily protein	7.39046	4.17361	1.33295	3.13111	0.00174145	0.0269519
GRMZM2G125266	Zm00001d029723	Zm00001eb021880	NA	NA	Mu-crystallin	9.84565	-5.91543	1.53478	-3.85426	0.000116081	0.0030553
GRMZM2G028302	Zm00001d029745	Zm00001eb022040	IDP1986	NA	Protein CURVATURE THYLAKOID 1B chloroplastic	107.574	1.38657	0.279948	4.95298	7.31e-07	3.87e-05
GRMZM2G090029	Zm00001d029820	Zm00001eb022750	smr6	siamese-related6	Cyclin-dependent protein kinase inhibitor SMR1	332.57	1.02704	0.318203	3.22761	0.00124829	0.0207642
GRMZM2G079470	Zm00001d029855	Zm00001eb023010	gras33	GRAS-transcription factor 33	Scarecrow-like protein 6	839.275	-0.939374	0.287051	-3.2725	0.001066	0.0182185
GRMZM2G061099	Zm00001d029872	Zm00001eb023140,Zm00001eb023150	NA	NA	Oxysterol-binding protein-related protein 2A	1174.81	-0.454058	0.13321	-3.4086	0.000652978	0.0122472
GRMZM2G154565	Zm00001d029886	Zm00001eb023230	IDP8097	NA	CONTAINS InterPro DOMAIN/s: Pleckstrin-like plant (InterPro:IPR013666) Pleckstrin homology (InterPro:IPR001849); BEST Arabidopsis thaliana protein match is: FORKED 1 (TAIR:AT3G63300.1); Has 35333 Blast hits to 34131 proteins in 2444 species: Archa /.../8; Bacteria - 22429; Metazoa - 974; Fungi - 991; Plants - 531; Viruses - 0; Other Eukaryotes - 9610 (source: NCBI BLink).	38.2686	-2.00031	0.571107	-3.50251	0.000460898	0.0093276
GRMZM2G094639	Zm00001d029923	Zm00001eb023570	NA	NA	extensin-like protein	5686.19	-1.06636	0.27258	-3.91211	9.15e-05	0.00249355
GRMZM2G161459	Zm00001d029932	Zm00001eb023600	npf2	nitrate transporter/peptide transporter family2	Protein NRT1/ PTR FAMILY 6.3	87.6902	3.38247	0.555261	6.09169	1.12e-09	1.14e-07
GRMZM2G076468	Zm00001d029970	Zm00001eb023840	mmp39	NA	Cyclin-U4-2	20.3078	3.41573	0.617461	5.5319	3.17e-08	2.43e-06
GRMZM2G007939	Zm00001d029983	Zm00001eb023950	NA	NA	Beta-amylase 3 chloroplastic	468.219	-0.951061	0.278978	-3.40909	0.000651789	0.0122367
GRMZM5G887922	Zm00001d029988	Zm00001eb023970	NA	NA	Retrotransposon protein	387.493	0.780133	0.211697	3.68515	0.000228569	0.00532211
GRMZM2G361855	Zm00001d030037	Zm00001eb024430	NA	NA	Replication factor C subunit 3	34.5423	-1.76743	0.606486	-2.91422	0.0035658	0.0467322
NA	Zm00001d030086	Zm00001eb024820	NA	NA	Tetratricopeptide repeat (TPR)-like superfamily protein	22.6616	2.25114	0.751952	2.99373	0.00275588	0.0381879
GRMZM2G143625	Zm00001d030165	Zm00001eb025490	sacd3	stearoyl-acyl-carrier-protein desaturase3	Stearoyl-[acyl-carrier-protein] 9-desaturase 7 chloroplastic	189.726	-1.45774	0.269317	-5.41271	6.21e-08	4.29e-06
GRMZM2G069098	Zm00001d030250	Zm00001eb026090	IDP7178	NA	Transparent testa 12 protein	57.3023	1.76379	0.406627	4.33762	1.44e-05	0.00051131
AC210517.3_FG003	Zm00001d030345	Zm00001eb026680	NA	NA	NA	755.013	0.561203	0.194031	2.89234	0.00382389	0.0492618
AC202185.4_FG004	Zm00001d030346	Zm00001eb026690	umc1461	NA	Hsp20/alpha crystallin family protein	517.048	1.03079	0.233388	4.41663	1e-05	0.000376053
GRMZM2G080530	Zm00001d030526	Zm00001eb027820	pco103007a	NA	Outer arm dynein light chain 1 protein	266.687	1.73077	0.351473	4.92433	8.47e-07	4.41e-05
GRMZM2G119999	Zm00001d030532	Zm00001eb027860	hb127	Homeobox-transcription factor 127	Homeobox-leucine zipper protein ATHB-6	3.66328	-5.77009	1.93984	-2.97452	0.00293447	0.0401628
GRMZM5G811095	Zm00001d030556	Zm00001eb028020	NA	NA	Organic cation/carnitine transporter 7	31.6691	4.98022	0.81667	6.09821	1.07e-09	1.1e-07
GRMZM2G013650	Zm00001d030581	Zm00001eb028190	IDP8049	NA	Pentatricopeptide repeat (PPR) superfamily protein	23.74	2.09877	0.620776	3.38088	0.000722531	0.0133281
GRMZM2G065205	Zm00001d030614	Zm00001eb028400	mcm1	minichromosome maintenance1	mcm1;minichromosome maintenance1:	3512.35	-0.582976	0.119456	-4.88026	1.06e-06	5.36e-05
GRMZM6G924006	Zm00001d030638	Zm00001eb028550	ppd1	photo-system b P domain-containing protein1	PsbP domain-containing protein 1 chloroplastic	218.174	1.18199	0.265767	4.44745	8.69e-06	0.000336555
GRMZM2G166159	Zm00001d030656	Zm00001eb028680	rte1	rotten ear1	rte1;rotten ear1: mutants show distinct defects in vegetative and reproductive development, eventually causing widespread sterility in its tassel and ear.	1008.49	-0.478172	0.118865	-4.02283	5.75e-05	0.00168696
GRMZM2G074393	Zm00001d030762	Zm00001eb029520	si603029f11	NA	NA	8.18991	4.13507	1.34939	3.0644	0.0021811	0.0317818
GRMZM2G100060	Zm00001d030824	Zm00001eb029880	LOC103640481	NA	Cycloartenol synthase	17.0125	1.44307	0.48969	2.94691	0.00320968	0.0431418
GRMZM2G139324	Zm00001d030834	Zm00001eb029980	NA	NA	NA	995.464	-1.24473	0.226012	-5.50737	3.64e-08	2.75e-06
GRMZM2G132450	Zm00001d030851	Zm00001eb030110	AY112092	NA	Cytochrome P450 CYP81N5	766.95	0.634653	0.211524	3.00038	0.00269647	0.0376274
GRMZM2G476637	Zm00001d030864	Zm00001eb030260	NA	NA	BTB/POZ domain-containing protein NPY2	398.672	-1.24672	0.244277	-5.10371	3.33e-07	1.9e-05
GRMZM2G131897	Zm00001d030897	Zm00001eb030450	dof18	C2C2-Dof-transcription factor 18	NA	21.6548	2.11504	0.627571	3.3702	0.000751128	0.0137418
GRMZM2G034563	Zm00001d030911	NA	glk50	G2-like-transcription factor50	glk50;G2-like-transcription factor50:	60.0774	-1.66821	0.430343	-3.87647	0.000105983	0.00282701
GRMZM2G130034	Zm00001d030967	Zm00001eb030970	NA	NA	Ureidoglycolate hydrolase	755.161	-0.713485	0.179077	-3.98423	6.77e-05	0.00194521
GRMZM2G155314	Zm00001d030982	Zm00001eb031110	pco141871	NA	ankyrin repeat family protein	686.016	-0.900343	0.14251	-6.31774	2.65e-10	3.1e-08
GRMZM5G865967	Zm00001d031044	Zm00001eb031560	bhlh163	bHLH-transcription factor 163	Transcription factor PIF4	20.3994	-6.60461	1.35057	-4.89023	1.01e-06	5.11e-05
GRMZM2G171822	Zm00001d031068	Zm00001eb031760	bif2	barren inflorescence2	Protein kinase PINOID	14.6221	-4.51974	1.24018	-3.64441	0.000268002	0.00601678
GRMZM2G300788	Zm00001d031118	Zm00001eb032200	IDP7471	NA	NA	3395.51	-0.40896	0.104277	-3.92187	8.79e-05	0.00240017
GRMZM2G300786	Zm00001d031119	Zm00001eb032220	NA	NA	Protein DYAD	120.354	-1.56923	0.27714	-5.66222	1.49e-08	1.23e-06
NA	Zm00001d031131	Zm00001eb032330	NA	NA	K-exchanger-like protein	108.067	0.980755	0.334574	2.93135	0.0033749	0.0448856
NA	Zm00001d031149	Zm00001eb032500	NA	NA	Dihydroceramide fatty acyl 2-hydroxylase FAH1	232.202	0.627102	0.180664	3.47109	0.000518358	0.0102284
GRMZM2G068604	Zm00001d031167	Zm00001eb032670	bhlh115	bHLH-transcription factor 115	Transcription factor bHLH28	70.9087	2.09135	0.434909	4.8087	1.52e-06	7.37e-05
GRMZM2G051168	Zm00001d031199	Zm00001eb032920	epf3	epidermal patterning factor-like3	EPIDERMAL PATTERNING FACTOR-like protein 2	17.9591	-3.09366	0.891894	-3.46864	0.000523099	0.0102955
GRMZM2G152555	Zm00001d031287	Zm00001eb033760	NA	NA	Oligopeptide transporter 5	477.554	-0.99473	0.214685	-4.63343	3.6e-06	0.00015633
GRMZM2G113840	Zm00001d031316	Zm00001eb033960	bnl5.59a	NA	bnl5.59a;¬†: Tests with B-A translocation stocks indicated that the probe does not map to 1L, 1S, 4L, 7L, or 9L and 6L gave false positives.	4026.17	-0.783195	0.175543	-4.46157	8.14e-06	0.000317715
AC187262.4_FG007	Zm00001d031344	Zm00001eb034220	umc1811	NA	NA	3654.52	0.922769	0.259694	3.5533	0.00038043	0.00803967
GRMZM2G441888	Zm00001d031421	Zm00001eb034740	LOC100282049	NA	Thylakoid lumenal 19 kDa protein	21.8693	2.7865	0.802643	3.47165	0.000517273	0.0102168
GRMZM5G879527	Zm00001d031441	Zm00001eb034940	bhlh112	bHLH-transcription factor 112	Transcription factor bHLH130	189.164	-1.06222	0.283326	-3.74912	0.000177458	0.00430014
GRMZM2G430522	Zm00001d031463	Zm00001eb035180	nactf114	NAC-transcription factor 114	Protein CUP-SHAPED COTYLEDON 3	137.697	-2.61889	0.494987	-5.29083	1.22e-07	7.73e-06
NA	Zm00001d031465	Zm00001eb035200	NA	NA	NA	46.2183	1.24249	0.426516	2.91312	0.0035784	0.0467567
GRMZM2G055992	Zm00001d031470	Zm00001eb035230	NA	NA	Plant intracellular Ras-group-related LRR protein 4	331.674	0.714401	0.18586	3.84375	0.000121167	0.00316122
GRMZM2G141784	Zm00001d031490	Zm00001eb035420	NA	NA	Chaperone protein dnaJ 10	1599.66	0.424	0.135984	3.11801	0.0018208	0.0278915
GRMZM2G157350	Zm00001d031514	Zm00001eb035570,Zm00001eb035580	NA	NA	chaperone protein dnaJ-related	22.0489	2.49443	0.719638	3.46622	0.000527823	0.0103394
GRMZM2G124417	Zm00001d031599	Zm00001eb036440	NA	NA	Proteasome subunit beta type	32.7544	-1.30449	0.432635	-3.01521	0.00256799	0.0361459
GRMZM2G142383	Zm00001d031602	Zm00001eb036480	NA	NA	Uridine kinase-like protein 2 chloroplastic	316.754	-1.01198	0.279863	-3.616	0.000299189	0.00659269
GRMZM2G083538	Zm00001d031638	Zm00001eb036770	cl18044_1	NA	ACR5	138.807	-1.38865	0.345193	-4.02281	5.75e-05	0.00168696
GRMZM2G368827	Zm00001d031647	Zm00001eb036880	sweet11a	sugars will eventually be exported transporter11	sweet11;sugars will eventually be exported transporter11:	325.484	-1.52759	0.331941	-4.602	4.18e-06	0.000178947
GRMZM2G136453	Zm00001d031657	Zm00001eb036930	pap15	purple acid phosphatase15	Probable inactive purple acid phosphatase 27	11576.5	-0.895192	0.237526	-3.76881	0.000164027	0.00403212
GRMZM5G882527	Zm00001d031665	Zm00001eb036990	bhlh173	bHLH-transcription factor 173	Transcription factor bHLH137	781.975	-0.797203	0.13388	-5.95462	2.61e-09	2.46e-07
GRMZM2G045401	Zm00001d031706	Zm00001eb037360	NA	NA	Ankyrin repeat family protein	327.488	0.703814	0.189689	3.71035	0.00020697	0.00489091
GRMZM2G017110	Zm00001d031749	Zm00001eb037690	umc2236	NA	Pyridoxal phosphate (PLP)-dependent transferases superfamily protein	1889.88	0.960488	0.160897	5.96958	2.38e-09	2.28e-07
GRMZM2G154267	Zm00001d031750	Zm00001eb037700	NA	NA	DNA polymerase epsilon subunit B	185.134	-0.819005	0.247612	-3.30761	0.000940951	0.0164805
GRMZM2G155340	Zm00001d031753	Zm00001eb037710	IDP8340	NA	NA	198.021	-1.09634	0.225225	-4.86773	1.13e-06	5.66e-05
GRMZM2G031065	Zm00001d031801	Zm00001eb038140,Zm00001eb038150	NA	NA	Probable carboxylesterase 2	82.0412	1.34404	0.437972	3.06877	0.00214942	0.0313912
AC209845.4_FG010	Zm00001d031826	Zm00001eb038380	NA	NA	AT-hook motif nuclear-localized protein 17	39.8434	2.13641	0.629005	3.3965	0.000682546	0.0126622
GRMZM2G133413	Zm00001d031837	Zm00001eb038430	cyc14	cyclin14	Cyclin-D2-1	484.426	-0.877362	0.17276	-5.0785	3.8e-07	2.13e-05
GRMZM5G884837	Zm00001d031840	Zm00001eb038450	zhd3	ZF-HD transcription factor homolog3	ZF-HD protein dimerisation region containing protein	511.16	-1.34303	0.306316	-4.38444	1.16e-05	0.000426795
GRMZM2G149442	Zm00001d031977	Zm00001eb039710	pat5	protein S-acyltransferase5	Probable protein S-acyltransferase 19	276.452	-0.656515	0.162706	-4.03498	5.46e-05	0.00161179
GRMZM2G042407	Zm00001d032040	Zm00001eb040220	srs1	SHI/STY (SRS)-transcription factor 1	Protein SHI RELATED SEQUENCE 1	4.39196	-5.28039	1.64415	-3.21163	0.00131983	0.0216817
GRMZM2G448185	Zm00001d032079	Zm00001eb040550	Zm00001d032079	NA	Riboflavin synthase-like superfamily protein	122.388	0.82118	0.281463	2.91754	0.00352801	0.0464293
GRMZM2G129879	Zm00001d032098	Zm00001eb040730	flz3	FCS-like zinc finger3	DUF581 family protein	67.3	-2.43632	0.557548	-4.3697	1.24e-05	0.000454539
GRMZM2G389567	Zm00001d032132	NA	umc1486	NA	NA	48.8615	1.74423	0.454348	3.83898	0.000123548	0.00320929
GRMZM2G151955	Zm00001d032142	Zm00001eb041050	IDP4480	NA	Probable LRR receptor-like serine/threonine-protein kinase	2025.29	-0.470324	0.151837	-3.09755	0.00195127	0.0293615
GRMZM2G429940	Zm00001d032155	Zm00001eb041140	cipk6	calcineurin B-like-interacting protein kinase6	CBL-interacting serine/threonine-protein kinase 15	865.048	1.09599	0.291423	3.76082	0.000169354	0.00412898
GRMZM2G438438	Zm00001d032175	Zm00001eb041290	zhd5	ZF-HD-transcription factor 5	Zinc-finger homeodomain protein 8	239.69	-0.933698	0.301982	-3.0919	0.00198882	0.0297013
GRMZM2G161274	Zm00001d032186	Zm00001eb041390	pco076023	NA	Ribonuclease 1	238.559	1.56717	0.25602	6.12127	9.28e-10	9.7e-08
GRMZM2G428555	Zm00001d032194	Zm00001eb041450	myb78	MYB-transcription factor 78	myb domain protein 105	615.636	-0.697367	0.232575	-2.99846	0.00271349	0.0378206
GRMZM2G153184	Zm00001d032197	Zm00001eb041460	NA	NA	Chlorophyll a-b binding protein 4 chloroplastic	410.345	3.63083	0.261336	13.8934	6.95e-44	8.28e-40
GRMZM2G079123	Zm00001d032206	Zm00001eb041540	myb125	MYB-transcription factor 125	myb domain protein 106	30.9747	2.75572	0.735142	3.74856	0.000177854	0.00430536
GRMZM2G166687	Zm00001d032217	Zm00001eb041640	tcptf11	TCP-transcription factor 11	Teosinte branched1 protein	5.64359	-5.89077	1.67358	-3.51987	0.000431753	0.00885819
GRMZM2G373124	Zm00001d032222	Zm00001eb041700	IDP641	NA	UDP-glycosyltransferase 85A7	45.8541	2.94717	0.692713	4.25454	2.09e-05	0.000712831
GRMZM2G135949	Zm00001d032250	Zm00001eb041900	cl5297_-2a	NA	NA	75.7632	0.85788	0.293333	2.9246	0.00344902	0.0455155
GRMZM2G008226	Zm00001d032311	Zm00001eb042370	trps4	trehalose-6-phosphate synthase4	trps4;trehalose-6-phosphate synthase4:	343.626	-1.12982	0.323579	-3.49162	0.000480099	0.00962622
GRMZM2G115635	Zm00001d032322	Zm00001eb042450	nbcs2	nucleobase:cation symporter2	Nucleobase-ascorbate transporter 6	1623.16	-0.400182	0.092562	-4.32339	1.54e-05	0.000541415
GRMZM2G015967	Zm00001d032331	Zm00001eb042520	LOC100285487	NA	Peptidyl-prolyl cis-trans isomerase	271.411	1.31641	0.282379	4.66186	3.13e-06	0.000138482
GRMZM2G141707	Zm00001d032337	Zm00001eb042600	pco085001	NA	Thioredoxin-like protein CITRX chloroplastic	393.617	0.585856	0.165054	3.54949	0.00038598	0.00813633
GRMZM2G074094	Zm00001d032343	Zm00001eb042640	sdg103	SET domain group 103	sdg103;SET domain group 103:	63.1846	-1.37509	0.396771	-3.4657	0.000528851	0.0103415
GRMZM2G174107	Zm00001d032383	Zm00001eb042970	NA	NA	Phosphoenolpyruvate/phosphate translocator 1 chloroplastic	715.632	1.88171	0.198408	9.48403	2.45e-21	1.87e-18
GRMZM2G113742	Zm00001d032384	Zm00001eb042980	glk38	G2-like-transcription factor 38	Protein PHR1-LIKE 3	479.756	-0.446555	0.14925	-2.99199	0.00277167	0.0383398
GRMZM2G451506	Zm00001d032398	Zm00001eb043050	NA	NA	Plant mobile domain protein family	14.0318	-6.21046	1.35499	-4.5834	4.57e-06	0.000193549
GRMZM2G320269	Zm00001d032405	Zm00001eb043100	px20	peroxidase20	Peroxidase 1	54.4433	-2.63487	0.439872	-5.99009	2.1e-09	2.04e-07
GRMZM2G082335	Zm00001d032410	Zm00001eb043170,Zm00001eb043180	NA	NA	NA	12.8474	2.30111	0.772367	2.9793	0.00288911	0.0397107
GRMZM2G025855	Zm00001d032420	Zm00001eb043240	IDP644	NA	30S ribosomal protein S5 chloroplastic	366.683	0.745082	0.176208	4.22842	2.35e-05	0.000781394
GRMZM6G332242	Zm00001d032453	Zm00001eb043580	NA	NA	Trihelix transcription factor GT-2	53.1139	3.73141	1.1928	3.12828	0.00175834	0.0271619
GRMZM2G181231	Zm00001d032457	Zm00001eb043600,Zm00001eb043610	NA	NA	Protein kinase domain containing protein	544.932	1.41849	0.202377	7.00915	2.4e-12	3.99e-10
GRMZM2G176209	Zm00001d032461	Zm00001eb043650	tls1	tasselless1	tls1;tasselless1: encodes an aquaporin; plants generally lack tassels, have ear shoots but ear development is variable ranging from no seed set to a few kernels on a small ball-shaped cob; in some backgrounds, pubescent, leathery at 4-8 leaf stage; similar to bs1 of Woodworth and Micu. Phenotypes corrected by boron spraying (Leonard et al 2014).	138.052	-2.36913	0.603574	-3.92517	8.67e-05	0.00237843
GRMZM2G031893	Zm00001d032473	Zm00001eb043750	umc1128	NA	CDPK-related kinase 3	524.152	-0.745203	0.17322	-4.30207	1.69e-05	0.000590125
GRMZM2G063679	Zm00001d032485	Zm00001eb043850	GRMZM2G063679	NA	CRP3 - Cysteine-rich family protein precursor expressed	118.597	-0.918332	0.272019	-3.37599	0.000735514	0.0135081
GRMZM2G167824	Zm00001d032502	Zm00001eb043940	yab10	yabby homolog10	yab12;C2C2-YABBY-transcription factor 12: Locus designated and assigned to a transcription factor family by the GRASSIUS project (Yilmaz et al 2009) , which also provided the mappings to the B73_Reference Genome sequence v2 gene models.	417.731	-1.11818	0.190679	-5.8642	4.51e-09	4.07e-07
GRMZM2G438386	Zm00001d032504	Zm00001eb043960	skus9	skewed root growth similar9	Monocopper oxidase-like protein SKU5	598.183	2.03025	0.269513	7.53305	4.96e-14	1.12e-11
NA	Zm00001d032520	NA	NA	NA	NA	1645.51	0.549444	0.139096	3.9501	7.81e-05	0.00219177
GRMZM2G036455	Zm00001d032576	Zm00001eb044650	pcr2	protochlorophyllide reductase2	Protochlorophyllide reductase C chloroplastic	29.9524	2.52064	0.648977	3.88401	0.000102746	0.00275921
GRMZM5G870629	Zm00001d032601	Zm00001eb044810	si496036f12(73)	NA	ABC transporter G family member 11	963.126	-0.733273	0.222149	-3.30082	0.00096403	0.0168475
GRMZM2G415359	Zm00001d032695	Zm00001eb045790	mdh4	malate dehydrogenase4	Malate dehydrogenase%2C cytoplasmic	6813.91	0.353567	0.116617	3.03187	0.0024304	0.0346452
GRMZM2G380286	Zm00001d032721	Zm00001eb045990	NA	NA	Long-chain-alcohol oxidase FAO4B	5.05213	-5.029	1.45972	-3.44517	0.000570701	0.0110074
GRMZM2G116885	Zm00001d032732	Zm00001eb046080	cki1	cyclin-dependent kinase inhibitor1	cki1;cyclin-dependent kinase inhibitor1:	158.873	-0.874673	0.272303	-3.21214	0.00131752	0.021664
GRMZM2G445905	Zm00001d032776	Zm00001eb046440	cesa10	cellulose synthase10	cesa10;cellulose synthase10: gene exhibits coexpression with the genes cesa11 and cesa12.	334.88	1.1936	0.216997	5.50054	3.79e-08	2.84e-06
GRMZM2G118433	Zm00001d032819	Zm00001eb046840	npi120	NA	calcium ion binding	3987.37	0.471638	0.144994	3.2528	0.00114272	0.0193596
GRMZM2G173315	Zm00001d032866	Zm00001eb047200,Zm00001eb047210	NA	NA	UDP-glycosyltransferase 86A2	220.627	0.960948	0.332941	2.88624	0.00389872	0.0499825
GRMZM2G038833	Zm00001d032896	Zm00001eb047510	TIDP2957	NA	50S ribosomal protein L28	192.731	0.611376	0.206294	2.96361	0.00304054	0.0412447
GRMZM2G017388	Zm00001d032899	Zm00001eb047550	NA	NA	Cation/calcium exchanger 2	107.202	1.75687	0.332511	5.28363	1.27e-07	8.02e-06
GRMZM2G127421	Zm00001d032926	Zm00001eb047780	chph2	chlorophyllase2	chph2;chlorophyllase2: encodes a chlorophyllase	9.30547	4.1688	1.20375	3.46319	0.000533819	0.0104141
GRMZM2G124434	Zm00001d032950	Zm00001eb047980	gme1	GDP-mannose-3'5'-epimerase1	GDP-mannose 35-epimerase	1519.43	-0.415405	0.131184	-3.16658	0.00154244	0.0244451
GRMZM2G012611	Zm00001d032962	Zm00001eb048030	mmp22	NA	Myosin-binding protein 1	136.179	1.94937	0.377048	5.17007	2.34e-07	1.38e-05
GRMZM2G097349	Zm00001d033005	Zm00001eb048440	hb49	Homeobox-transcription factor 49	Homeobox-leucine zipper protein HAT7	105.189	2.73623	0.500533	5.46663	4.59e-08	3.37e-06
GRMZM2G167986	Zm00001d033020	Zm00001eb048540	cyp8	cytochrome P-450 8	Cytochrome P450 CYP78A1	1981.32	-5.09216	0.541072	-9.41125	4.9e-21	3.43e-18
GRMZM2G070825	Zm00001d033044	Zm00001eb048710	IDP6733	NA	GDSL esterase/lipase	1278.04	-2.43194	0.334659	-7.26692	3.68e-13	6.79e-11
GRMZM2G011078	Zm00001d033090	Zm00001eb049120	IDP6802	NA	Secretory carrier-associated membrane protein 3	32.587	-2.03369	0.457892	-4.44143	8.94e-06	0.000343145
GRMZM2G018627	Zm00001d033136	Zm00001eb049640	lhcb9	light harvesting chlorophyll binding protein9	photosystem II light harvesting complex gene 2.1	2360.61	3.52827	0.322666	10.9348	7.86e-28	1.7e-24
GRMZM2G120621	Zm00001d033139	Zm00001eb049660	NA	NA	Cytochrome P450 71D7	101.287	2.08917	0.493912	4.22983	2.34e-05	0.000778019
GRMZM2G110294	Zm00001d033150	Zm00001eb049770	NA	NA	NA	12.8015	2.70512	0.878837	3.07806	0.0020835	0.030749
GRMZM2G153887	Zm00001d033156	Zm00001eb049820	NA	NA	NA	368.117	-0.735116	0.234016	-3.14131	0.00168192	0.0262194
GRMZM2G417089	Zm00001d033158	Zm00001eb049830	jmj22	JUMONJI-transcription factor 22	Transcription factor jumonji (jmjC) domain-containing protein	3480.47	-0.604888	0.200592	-3.01552	0.00256537	0.0361431
GRMZM2G073725	Zm00001d033174	Zm00001eb049960	gap1	Golgi associated protein homolog	gap1;Golgi associated protein homolog:	3740.52	0.591895	0.149917	3.94816	7.88e-05	0.00220175
GRMZM2G165005	Zm00001d033192	Zm00001eb050120	NA	NA	Os03g0604500 protein	149.063	0.97126	0.308711	3.14618	0.00165418	0.0259057
NA	Zm00001d033230	NA	NA	NA	NA	291.996	-1.08241	0.289307	-3.74139	0.000183002	0.00440313
GRMZM2G103559	Zm00001d033234	Zm00001eb050540	Zm00001d033234	NA	Protein kinase PINOID	20.4662	2.72323	0.59372	4.58672	4.5e-06	0.000191523
GRMZM2G039187	Zm00001d033280	Zm00001eb050910	iqd5	IQ-domain 5	IQ calmodulin-binding motif family protein	418.882	3.07848	0.310847	9.90352	4.02e-23	4.03e-20
NA	Zm00001d033283	NA	NA	NA	NA	839.178	-1.17604	0.216089	-5.44242	5.26e-08	3.74e-06
GRMZM2G070252	Zm00001d033292	Zm00001eb051130	Zm00001d033292	NA	P-loop containing nucleoside triphosphate hydrolases superfamily protein	427.135	1.79192	0.405894	4.41476	1.01e-05	0.000378143
GRMZM2G344521	Zm00001d033324	Zm00001eb051370	abi25	ABI3-VP1-transcription factor 25	B3 domain-containing protein	634.093	-1.0344	0.230568	-4.48629	7.25e-06	0.000288209
GRMZM2G045678	Zm00001d033325	Zm00001eb051380	dof39	C2C2-Dof-transcription factor 39	Dof zinc finger protein DOF1.6	256.079	-1.0745	0.309969	-3.46648	0.000527323	0.0103394
GRMZM2G081915	Zm00001d033339	Zm00001eb051510	snrkII9	SnRK2 serine threonine protein kinase9	Serine/threonine-protein kinase SRK2E	246.79	1.85258	0.344966	5.37033	7.86e-08	5.21e-06
GRMZM2G172506	Zm00001d033344	Zm00001eb051580	npy5	naked pins in yucca homolog5	BTB/POZ domain-containing protein NPY2	58.2186	-0.919863	0.309981	-2.96748	0.00300251	0.0408451
GRMZM2G163761	Zm00001d033379	Zm00001eb051910	kip1	knotted interacting protein1	Knotted1-interacting protein	542.158	-1.87746	0.299986	-6.2585	3.89e-10	4.49e-08
GRMZM2G061101	Zm00001d033404	Zm00001eb052120	hb110	Homeobox-transcription factor 110	Homeobox protein knotted-1-like 1	102.15	4.74631	0.580984	8.16943	3.1e-16	9.84e-14
GRMZM2G095899	Zm00001d033407	Zm00001eb052150	bhlh114	bHLH-transcription factor 114	Transcription factor bHLH28	327.571	-2.07257	0.313463	-6.61185	3.8e-11	5.2e-09
GRMZM2G044762	Zm00001d033421	Zm00001eb052270	NA	NA	Deoxyuridine 5'-triphosphate nucleotidohydrolase	3481.63	-0.754996	0.178238	-4.23588	2.28e-05	0.00076164
GRMZM2G398423	Zm00001d033456	Zm00001eb052530	NA	NA	NA	164.631	0.828978	0.211336	3.92256	8.76e-05	0.00239607
GRMZM2G108766	Zm00001d033457	Zm00001eb052540	tub3	beta tubulin3	Tubulin beta-3 chain	1415.14	2.39237	0.240879	9.93185	3.03e-23	3.28e-20
GRMZM2G169372	Zm00001d033483	Zm00001eb052790	dhn13	dehydrin13	dhn13;dehydrin13:	73.4078	1.93357	0.437128	4.42335	9.72e-06	0.000366274
GRMZM2G038677	Zm00001d033489	Zm00001eb052820	NA	NA	Plant cysteine oxidase 2	19.781	3.48489	1.1327	3.07662	0.00209364	0.0308413
NA	Zm00001d033518	NA	NA	NA	NA	90.863	-1.98329	0.398606	-4.97556	6.51e-07	3.5e-05
GRMZM2G104542	Zm00001d033528	Zm00001eb053220	NA	NA	Protein NRT1/ PTR FAMILY 2.9	73.3917	0.952925	0.31807	2.99597	0.00273577	0.0379994
GRMZM2G072898	Zm00001d033545	Zm00001eb053390	NA	NA	NA	10.535	-6.14566	1.52111	-4.04023	5.34e-05	0.00158793
GRMZM2G159149	Zm00001d033605	Zm00001eb053840	AY112283	NA	Carboxy-lyase	75.1585	-2.77718	0.575688	-4.82411	1.41e-06	6.94e-05
GRMZM2G123204	Zm00001d033619	Zm00001eb054000	pco144935	NA	Adenylosuccinate synthetase%2C chloroplastic	173.428	1.37849	0.288742	4.77412	1.8e-06	8.53e-05
GRMZM2G118003	Zm00001d033649	Zm00001eb054230	cl1052_1	NA	Beta-glucosidase 44	11750	0.606725	0.123993	4.89322	9.92e-07	5.08e-05
GRMZM2G153476	Zm00001d033665	Zm00001eb054380	umc1306	NA	30S ribosomal protein S13 chloroplastic	224.041	0.570111	0.194924	2.92478	0.00344702	0.0455144
AC233950.1_FG002	Zm00001d033673	Zm00001eb054440	tb1	teosinte branched1	Transcription factor TEOSINTE BRANCHED 1	47.7883	-7.31504	1.22264	-5.98297	2.19e-09	2.11e-07
GRMZM2G093849	Zm00001d033675	Zm00001eb054470	NA	NA	NA	100.059	-1.08379	0.283573	-3.82191	0.00013242	0.00339087
GRMZM2G025648	Zm00001d033717	Zm00001eb054790	NA	NA	NA	58.9313	1.22434	0.408651	2.99606	0.00273496	0.0379994
GRMZM2G024104	Zm00001d033747	Zm00001eb054990	gln2	glutamine synthetase2	Glutamine synthetase root isozyme 2	489.33	-1.01266	0.280958	-3.60432	0.000312966	0.00685188
GRMZM2G059964	Zm00001d033793	Zm00001eb055380	NA	NA	Cortical cell-delineating protein	89.8244	1.2051	0.408977	2.94662	0.00321266	0.0431418
GRMZM5G826838	Zm00001d033805	Zm00001eb055490	gpm277	NA	Glutamate decarboxylase 1	589.383	0.659738	0.17103	3.85745	0.000114577	0.00302417
GRMZM2G443453	Zm00001d033837	Zm00001eb055730	IDP738	NA	Sec14p-like phosphatidylinositol transfer family protein	105.465	-1.20351	0.319934	-3.76176	0.00016872	0.00411773
GRMZM2G017087	Zm00001d033859	Zm00001eb055920	kn1	knotted1	Homeotic protein knotted-1	825.278	-10.4139	1.1911	-8.74311	2.27e-18	1.02e-15
GRMZM2G000743	Zm00001d033861	Zm00001eb055940	knox3	knotted related homeobox3	Knotted 1-type homeobox protein 3	353.33	-10.2529	1.2076	-8.49033	2.06e-17	7.9e-15
GRMZM2G082633	Zm00001d033882	NA	NA	NA	Lecithin-cholesterol acyltransferase-like 1	8.4349	4.82194	1.48217	3.2533	0.00114074	0.0193398
GRMZM2G396114	Zm00001d033898	Zm00001eb056260	hb36	Homeobox-transcription factor 36	hb36;Homeobox-transcription factor 36: Locus designated and assigned to a transcription factor family by the GRASSIUS project (Yilmaz et al 2009) , which also provided the mappings to the B73_Reference Genome sequence v2 gene models.NCBI: homeodomain protein JUBEL1	101.843	3.85172	0.636355	6.05279	1.42e-09	1.42e-07
GRMZM2G180246	Zm00001d033905	Zm00001eb056300	gif1	growth-regulating-factor-interacting factor1	gif1;growth-regulating-factor-interacting factor1:	8922.89	-0.603405	0.158183	-3.81461	0.000136397	0.0034823
GRMZM2G147849	Zm00001d033917	Zm00001eb056390	NA	NA	Endo-1%2C4-beta-glucanase Cel1	1021.34	1.09856	0.195224	5.62718	1.83e-08	1.48e-06
GRMZM2G115839	Zm00001d033924	Zm00001eb056440	NA	NA	NA	45.6284	2.71376	0.720806	3.76489	0.000166619	0.00408321
GRMZM2G442658	Zm00001d033931	Zm00001eb056510	adh1	alcohol dehydrogenase1	Alcohol dehydrogenase 1	11350.5	0.579931	0.175746	3.29982	0.000967472	0.016873
GRMZM2G018487	Zm00001d033965	Zm00001eb056780	wrky107	WRKY-transcription factor 107	Protein WRKY1	954.99	-0.466491	0.132512	-3.52038	0.000430936	0.00885819
GRMZM2G421491	Zm00001d034035	Zm00001eb057440	gsht1	glutathione transporter1	gsht1;glutathione transporter1:	294.216	1.31159	0.283183	4.63159	3.63e-06	0.00015744
GRMZM2G032339	Zm00001d034045	Zm00001eb057540	zmm4	Zea mays MADS4	Agamous-like MADS-box protein AGL8	57.4351	-2.83828	0.653121	-4.34572	1.39e-05	0.000496502
GRMZM5G826714	Zm00001d034049	Zm00001eb057580	cobl3	cobra-like3	Brittle stalk-2-like protein 3	1551.28	0.47107	0.104056	4.52709	5.98e-06	0.000244755
GRMZM2G328500	Zm00001d034072	Zm00001eb057810	TIDP3299	NA	UDP-glucose 6-dehydrogenase	5622.57	0.539307	0.171848	3.13829	0.00169939	0.026448
GRMZM2G074317	Zm00001d034076	Zm00001eb057860	mmp165	NA	Cyclic nucleotide-gated ion channel 2	558.972	1.92041	0.219896	8.73323	2.48e-18	1.09e-15
GRMZM2G074501	Zm00001d034091	Zm00001eb058020	NA	NA	Transcription factor bHLH113	92.7554	-1.61183	0.380897	-4.23167	2.32e-05	0.000774941
GRMZM2G047759	Zm00001d034126	Zm00001eb058240	NA	NA	NA	506.302	0.618769	0.19915	3.10704	0.00188969	0.0286338
GRMZM2G099305	Zm00001d034143	Zm00001eb058360	hagtf6	GNAT-transcription factor 6	Probable N-acetyltransferase HLS1	47.0589	-2.10418	0.533318	-3.94546	7.96e-05	0.00222254
GRMZM2G108865	Zm00001d034163	Zm00001eb058480	dof25	C2C2-Dof-transcription factor 25	Dof zinc finger protein DOF5.7	686.845	-1.81532	0.242155	-7.49654	6.55e-14	1.43e-11
GRMZM2G164558	Zm00001d034179	Zm00001eb058590	NA	NA	Plastoquinol-plastocyanin reductase	27.4245	3.39776	0.673373	5.04588	4.51e-07	2.5e-05
GRMZM2G031870	Zm00001d034181	Zm00001eb058610	IDP2395	NA	Probable transcription factor KAN4	90.2913	2.8012	0.424199	6.60351	4.02e-11	5.4e-09
GRMZM2G040030	Zm00001d034188	Zm00001eb058700	NA	NA	Cold-regulated 413 plasma membrane protein 2	919.228	0.625084	0.143225	4.36434	1.28e-05	0.000463689
AC234157.1_FG002	Zm00001d034192	Zm00001eb058750	lem1	lethal embryo mutant1	30S ribosomal protein S9 chloroplastic	250.783	0.785978	0.218209	3.60194	0.000315848	0.00689014
GRMZM2G028151	Zm00001d034204	Zm00001eb058850	ereb184	AP2-EREBP-transcription factor 184	AP2-like ethylene-responsive transcription factor ANT	1234.95	-1.56652	0.16522	-9.48139	2.51e-21	1.87e-18
GRMZM2G135447	Zm00001d034212	Zm00001eb058930	hb8	Homeobox-transcription factor 8	hb8;Homeobox-transcription factor 8: cDNA, shoot meristem and developing stem specific, similar in sequence and expression pattern to kn1	94.3626	-5.30497	1.16844	-4.54022	5.62e-06	0.000231985
GRMZM2G017290	Zm00001d034283	NA	NA	NA	Photosystem I reaction center subunit III	38.258	5.12311	0.975537	5.25158	1.51e-07	9.35e-06
GRMZM2G058414	Zm00001d034340	Zm00001eb059800	NA	NA	Patatin-like protein 6	209.1	1.12968	0.271626	4.15895	3.2e-05	0.00101947
GRMZM2G134917	Zm00001d034368	Zm00001eb060050	cdj1	chaperone DNA J homolog1	cdj1;chaperone DNA J homolog1: leaf cDNA csu63, deduced amino acid sequence nearly identical to chaperone DNA J, multiple copies	1705.39	0.737218	0.137078	5.37808	7.53e-08	5.05e-06
GRMZM2G174136	Zm00001d034380	Zm00001eb060170	pco118188	NA	Myosin-binding protein 7	453.299	0.549762	0.161604	3.40191	0.00066917	0.0124626
GRMZM5G809195	Zm00001d034463	Zm00001eb060950	iaa5	Aux/IAA-transcription factor5	iaa5;Aux/IAA-transcription factor5: Locus designated and assigned to a transcription factor family by the GRASSIUS project (Yilmaz et al 2009) , which also provided the mappings to the B73_Reference Genome sequence v2 gene models.	191.031	1.82215	0.307933	5.91736	3.27e-09	3.03e-07
GRMZM2G013342	Zm00001d034543	Zm00001eb061730	pet7	photosynthetic electron transport7	Photosystem I reaction center subunit II-1 chloroplastic	392.425	2.52113	0.285477	8.8313	1.03e-18	5.03e-16
GRMZM2G139250	Zm00001d034621	Zm00001eb062390	pco116267	NA	Protein trichome birefringence-like 32	1770.4	0.794275	0.175999	4.51295	6.39e-06	0.000258545
GRMZM5G862109	Zm00001d034629	Zm00001eb062460	ts6	tasselseed6	ts6;tasselseed6: Recessive alleles have more than two florets per spikelet, and reversed germ orientation. Dominant Ts6 tassels are compact, pistillate to mixed and ears have irregular kernel placement.	410.783	-1.01557	0.343593	-2.95574	0.00311918	0.0421195
GRMZM2G068244	Zm00001d034665	Zm00001eb062770	NA	NA	NAD-dependent epimerase/dehydratase	1062.32	0.566712	0.193218	2.93302	0.0033568	0.0447448
GRMZM2G177445	Zm00001d034689	Zm00001eb063040	bsk8	brassinosteroid-signaling kinase8	TPR-containing protein kinase	741.312	0.465905	0.149277	3.12109	0.00180185	0.0276546
GRMZM2G081114	Zm00001d034705	Zm00001eb063160	pco087746	NA	NA	25.1308	2.00903	0.570744	3.52001	0.000431532	0.00885819
AC206201.3_FG004,GRMZM2G138382	Zm00001d034713	Zm00001eb063220	NA	NA	Anthranilate synthase alpha subunit 2 chloroplastic	1375.88	-0.837467	0.18537	-4.51781	6.25e-06	0.000253544
GRMZM2G142097	Zm00001d034724	Zm00001eb063340	NA	NA	50S ribosomal protein L18 chloroplastic	143.046	1.14066	0.257767	4.42517	9.64e-06	0.000364359
GRMZM2G053299	Zm00001d034761	Zm00001eb063720	act7	actin7	Actin-7	3238.39	0.352402	0.107345	3.2829	0.00102745	0.0177218
GRMZM2G118005	Zm00001d034808	Zm00001eb064130	NA	NA	30S ribosomal protein S6 alpha chloroplastic	142.5	0.803684	0.24359	3.29933	0.00096915	0.0168874
GRMZM2G155935	Zm00001d034814	Zm00001eb064190	NA	NA	Poly(ADP-ribose) glycohydrolase 1	625.644	0.372703	0.122413	3.04463	0.00232964	0.0335096
GRMZM2G369815	Zm00001d034818	Zm00001eb064230	IDP7387	NA	GDSL esterase/lipase	980.409	0.759937	0.204313	3.71947	0.000199641	0.0047507
GRMZM2G016290	Zm00001d034829	Zm00001eb064350	NA	NA	Pirin-like protein 2	69.9264	1.62075	0.417417	3.88281	0.000103254	0.00276661
GRMZM2G024686	Zm00001d034851	Zm00001eb064530	ask1	aspartate kinase1	Aspartokinase	742.911	-0.492396	0.167457	-2.94043	0.00327752	0.0438846
GRMZM5G821637	Zm00001d034865	Zm00001eb064650	umc1605	NA	Pentatricopeptide repeat-containing protein mitochondrial	532.145	2.0504	0.209674	9.77901	1.39e-22	1.22e-19
GRMZM2G422671	Zm00001d034874	Zm00001eb064740	umc2620	NA	Expressed in cucumber hypocotyls	87.8909	0.808578	0.272644	2.96569	0.00302001	0.0410363
GRMZM2G347956	Zm00001d034897	Zm00001eb064950	psrp1	plastid specific ribosomal protein1	Plastid-specific 30S ribosomal protein 1	298.905	0.996203	0.235029	4.23865	2.25e-05	0.000756564
AC203966.5_FG005	Zm00001d034898	Zm00001eb064970	ga20ox1	gibberellin 20-oxidase1	ga20ox1;gibberellin 20-oxidase1:	258.285	-2.75291	0.46235	-5.95417	2.61e-09	2.46e-07
GRMZM2G434173	Zm00001d034919	Zm00001eb065160	pco140434	NA	RuBisCO large subunit-binding protein subunit alpha	6683.61	0.382928	0.0994644	3.8499	0.000118166	0.00310333
GRMZM2G122337	Zm00001d035001	Zm00001eb260140	fdx1	ferredoxin1	fdx1;ferredoxin1: chloroplast, light induced, N-terminal amino acid sequence of mature protein, cDNA sequence, SSR phi075	58.51	4.58985	0.720512	6.37026	1.89e-10	2.25e-08
GRMZM2G122327	Zm00001d035002	Zm00001eb260150	fdx5	ferredoxin5	fdx5;ferredoxin5: leaf protein, cDNA clone, distinct amino acid sequence compared to other ferredoxins, gene specific probe (aka pfd5)	15.6197	2.90816	0.878757	3.30941	0.000934937	0.0164114
GRMZM2G051677	Zm00001d035037	Zm00001eb260710	frk2	fructokinase2	Fructokinase-2	21709.6	0.620569	0.19404	3.19815	0.00138313	0.0224889
GRMZM2G015708	Zm00001d035056	Zm00001eb260620	GRMZM2G015708	NA	GDSL esterase/lipase	166.971	1.69426	0.379226	4.46768	7.91e-06	0.000310299
GRMZM2G034958	Zm00001d035063	Zm00001eb260690	NA	NA	GDSL esterase/lipase	22.7743	2.73155	0.639706	4.27	1.95e-05	0.000670905
GRMZM2G035023	Zm00001d035064	Zm00001eb260700	NA	NA	HXXXD-type acyl-transferase family protein	133.463	1.46703	0.376243	3.89917	9.65e-05	0.00260977
GRMZM2G009025	Zm00001d035082	Zm00001eb260830	cel21	cellulase 21	Endoglucanase 1	252.085	-1.77985	0.315752	-5.63686	1.73e-08	1.41e-06
GRMZM5G878823	Zm00001d035092	Zm00001eb260930	cl20018_1	NA	RNA-binding (RRM/RBD/RNP motifs) family protein	286.259	0.691566	0.190183	3.63632	0.000276566	0.00618572
GRMZM2G034404	Zm00001d035119	Zm00001eb261170	NA	NA	ACT domain-containing protein ACR8	309.884	-1.32731	0.270766	-4.90205	9.48e-07	4.88e-05
GRMZM2G134066	Zm00001d035134	Zm00001eb261240	cct36	CO CO-LIKE TIMING OF CAB1 protein domain36	Zinc finger protein CONSTANS-LIKE 7	233.814	1.02837	0.292232	3.519	0.000433174	0.00887679
GRMZM2G134130	Zm00001d035135	Zm00001eb261260	NA	NA	Photosystem II core complex protein psbY%3B Photosystem II core complex proteins psbY	81.5468	2.37821	0.477813	4.97729	6.45e-07	3.47e-05
GRMZM2G057091	Zm00001d035169	Zm00001eb261540	NA	NA	Chloroplast J-like domain 1	688.574	0.446007	0.117246	3.80402	0.000142364	0.00360373
GRMZM2G393433	Zm00001d035266	Zm00001eb264380	nactf119	NAC-transcription factor 119	CUC2%3B Putative NAC domain transcription factor superfamily protein	98.6871	-3.41752	0.371951	-9.18809	4e-20	2.44e-17
GRMZM2G004959	Zm00001d035304	Zm00001eb264630	limtf10	LIM-transcription factor 10	LIM domain-containing protein WLIM1	4111.45	0.513141	0.116176	4.41692	1e-05	0.000376053
GRMZM2G081928	Zm00001d035336	Zm00001eb264870	NA	NA	Peroxidase superfamily protein	249.588	-1.79768	0.365208	-4.92234	8.55e-07	4.45e-05
GRMZM5G856011	Zm00001d035401	Zm00001eb263010	NA	NA	Putative DUF26-domain receptor-like protein kinase family protein	78.2083	1.40234	0.438068	3.2012	0.00136855	0.0223127
GRMZM5G832409	Zm00001d035439	Zm00001eb264920	knox5	knotted related homeobox5	knox5;knotted related homeobox5: class I homeobox; cDNA and genomic clones; gene-specific probe; sequence and expression similar to lg3 and knox11	54.3253	-4.57571	0.829705	-5.51486	3.49e-08	2.65e-06
GRMZM2G168441	Zm00001d035454	Zm00001eb265030	NA	NA	NA	101.2	-0.956975	0.284537	-3.36327	0.000770237	0.0140161
GRMZM5G826979	Zm00001d035492	Zm00001eb265430	iqd15	IQ-domain 15	IQ-domain 3	1379.21	0.442507	0.125868	3.51564	0.000438697	0.00896206
GRMZM2G122537	Zm00001d035535	Zm00001eb265710	wox3a	WUSCHEL homeobox 3A	WUSCHEL-related homeobox 3	19.4732	-2.72907	0.941446	-2.89881	0.00374586	0.0484662
GRMZM2G104876	Zm00001d035543	Zm00001eb265760	NA	NA	Glycine-rich protein A3%3B Glycine/proline-rich family protein isoform 1%3B Glycine/proline-rich family protein isoform 2	228.041	0.828168	0.260939	3.1738	0.00150458	0.0240048
GRMZM2G050412	Zm00001d035561	Zm00001eb265900	jac1	jacalin1	Expressed protein; Mannose-specific jacalin-related lectin; protein	23321.7	0.642128	0.16765	3.83018	0.00012805	0.00330161
GRMZM2G163406	Zm00001d035562	Zm00001eb265890	GRMZM2G163406	NA	Expressed protein; Mannose-specific jacalin-related lectin; protein	18960.7	0.622275	0.169935	3.66184	0.000250409	0.00569798
GRMZM2G034724	Zm00001d035597	Zm00001eb266290	pco117817	NA	RmlC-like cupins superfamily protein	45.7922	2.15668	0.620299	3.47684	0.000507357	0.0100459
GRMZM2G334574	Zm00001d035603	Zm00001eb266340	NA	NA	UPA23	62.9641	-1.16878	0.378672	-3.08652	0.00202516	0.030112
GRMZM2G305856	Zm00001d035605	Zm00001eb266370	myb21	MYB-transcription factor 21	Putative MYB DNA-binding domain superfamily protein	82.1872	1.59344	0.410547	3.88126	0.000103918	0.00277815
GRMZM2G025611	Zm00001d035631	Zm00001eb266600	chx12	cation/H+ antiporter 12	Cation/H(+) antiporter 20	7.36185	-6.34765	1.65754	-3.82957	0.00012837	0.0033056
GRMZM2G069162	Zm00001d035657	Zm00001eb266800	umc2314	NA	Putative E3 ubiquitin-protein ligase XBAT31	2127.89	0.769346	0.180203	4.26932	1.96e-05	0.000672004
GRMZM2G055717,GRMZM2G590771	Zm00001d035664	Zm00001eb266860	NA	NA	Putative amino acid selective channel family protein	387.92	1.31039	0.277369	4.72438	2.31e-06	0.000105733
GRMZM2G066326	Zm00001d035689	Zm00001eb267050	ccp5	cysteine protease5	ccp5;cysteine protease5: apoplastic; response to U. maydis infection	2593.25	0.852433	0.219709	3.87983	0.000104529	0.00279135
GRMZM2G070500	Zm00001d035713	Zm00001eb267200	NA	NA	WAT1-related protein	364.511	-3.78038	0.535799	-7.0556	1.72e-12	2.97e-10
GRMZM2G104017	Zm00001d035720	Zm00001eb267260	act3	actin3	Actin-7	5570.17	0.300926	0.097736	3.07897	0.00207718	0.0306938
GRMZM2G110378	Zm00001d035722	Zm00001eb267280	NA	NA	Actin-7	6025.53	0.288158	0.0763802	3.77267	0.000161508	0.0039908
GRMZM2G402309	Zm00001d035723	Zm00001eb267290	NA	NA	Regulator of chromosome condensation (RCC1) family with FYVE zinc finger domain	586.158	0.506757	0.166433	3.04481	0.00232828	0.0335096
GRMZM2G018786	Zm00001d035737	Zm00001eb267390	pco079415b	NA	D-glycerate 3-kinase chloroplastic	256.296	0.915979	0.252164	3.63248	0.000280714	0.00625501
GRMZM2G156956	Zm00001d035763	Zm00001eb267600	NA	NA	Protein MEI2-like 1	1438.94	-0.641624	0.146198	-4.38873	1.14e-05	0.000419109
GRMZM2G461447	Zm00001d035764	Zm00001eb267610	vim103	variant in methylation103	Putative RING finger U-box domain family protein	2984.68	-0.3648	0.106665	-3.42004	0.000626114	0.0118459
GRMZM2G071450	Zm00001d035859	Zm00001eb268360	ploc1	plastocyanin homolog1	ploc1;plastocyanin homolog1: leaf cDNA csu257, similar to plastocyanin	1026.27	2.8113	0.235248	11.9504	6.46e-33	2.57e-29
GRMZM2G107073	Zm00001d035899	Zm00001eb268650	pgl37	polygalacturonase37	Pectin lyase-like superfamily protein	485.04	-0.639426	0.201119	-3.17934	0.0014761	0.0236237
GRMZM2G461716	Zm00001d035981	Zm00001eb269230	si486035f08	NA	Aspartyl protease AED1	124.826	1.83418	0.381242	4.81107	1.5e-06	7.31e-05
GRMZM2G172734	Zm00001d035987	Zm00001eb269260	NA	NA	Putative DUF594 domain containing family protein	95.7654	2.11051	0.371578	5.67986	1.35e-08	1.12e-06
GRMZM2G444845	Zm00001d035999	NA	NA	NA	BAG family molecular chaperone regulator 1	64.0105	1.04848	0.326497	3.21131	0.00132132	0.0216911
GRMZM2G161673	Zm00001d036046	Zm00001eb269720	cl12401_1	NA	Magnesium protoporphyrin IX methyltransferase chloroplastic	331.035	1.24356	0.307212	4.04789	5.17e-05	0.00154074
GRMZM2G430902	Zm00001d036072	Zm00001eb269960	umc2787	NA	Zinc finger (C3HC4-type RING finger) family protein	7.13219	-5.95971	1.43802	-4.14438	3.41e-05	0.00107501
GRMZM2G068672	Zm00001d036118	Zm00001eb270270	hb60	Homeobox-transcription factor 60	Putative homeobox DNA-binding and leucine zipper domain family protein	30.76	3.36386	0.75471	4.45716	8.31e-06	0.000323258
GRMZM5G816636	Zm00001d036206	Zm00001eb270890	NA	NA	ATP-dependent 6-phosphofructokinase 3	36.7934	2.01393	0.577763	3.48573	0.000490792	0.00981584
GRMZM2G033074	Zm00001d036255	Zm00001eb271280	NA	NA	NA	65.1969	1.41906	0.410142	3.45991	0.000540355	0.0104986
GRMZM2G342243	Zm00001d036283	Zm00001eb271440	magi7438	NA	Late embryogenesis abundant protein group 2	520.481	0.587112	0.183175	3.20519	0.00134972	0.0220563
GRMZM2G108798	Zm00001d036426	Zm00001eb272500	srs5	SHI/STY (SRS)-transcription factor 5	Protein SHI RELATED SEQUENCE 1	29.853	-7.79525	1.46189	-5.33229	9.7e-08	6.26e-06
GRMZM2G140917	Zm00001d036475	Zm00001eb272880	NA	NA	ABC1 family protein	293.062	-0.670199	0.186229	-3.5988	0.000319693	0.00696078
GRMZM2G056116	Zm00001d036489	Zm00001eb273000	tpj1	translation of psbJ1	Pentatricopeptide repeat-containing protein	68.4415	1.23035	0.370837	3.31776	0.00090744	0.0160231
GRMZM2G175562	Zm00001d036535	Zm00001eb273380	oec33	oxygen evolving complex, 33kDa subunit	oec33;oxygen evolving complex, 33kDa subunit: (was umc172) cDNA identified by hybrid-selection, in vitro translation and immunoprecipitation with antisera against spinach OEC33	898.392	3.36222	0.290117	11.5892	4.68e-31	1.59e-27
GRMZM2G360081	Zm00001d036653	Zm00001eb274390	stiff1	stiff stalk1	Protein UNUSUAL FLORAL ORGANS	43.5291	-9.34378	1.30086	-7.18277	6.83e-13	1.23e-10
GRMZM2G354319	Zm00001d036676	Zm00001eb274690	bbx24	b-box24	Putative B-box type zinc finger family protein	14.8594	2.59397	0.844766	3.07064	0.002136	0.0313227
GRMZM2G101499	Zm00001d036692	Zm00001eb274800	sbp3	SBP-domain protein3	sbp3;SBP-domain protein3: cDNA sequence with SSR's umc1572, umc1595	59.3066	-1.43151	0.443738	-3.22603	0.0012552	0.0208065
GRMZM2G318592	Zm00001d036711	Zm00001eb274980	NA	NA	NA	346.801	-1.05343	0.232909	-4.52292	6.1e-06	0.000248774
GRMZM2G171317	Zm00001d036719	Zm00001eb275040	dmag1	DNA-3-methyladenine glycosylase1	DNA-3-methyladenine glycosylase I	624.849	-0.380152	0.129683	-2.93139	0.00337447	0.0448856
GRMZM5G848603	Zm00001d036727	Zm00001eb275090	NA	NA	alpha/beta-Hydrolases superfamily protein	154.325	0.785948	0.255164	3.08016	0.00206888	0.0306092
GRMZM2G146760	Zm00001d036784	Zm00001eb275630	elo4	elongation defective-like4	Potassium transporter 8	161.532	-0.785742	0.236807	-3.31807	0.000906407	0.0160177
GRMZM2G026802	Zm00001d036797	Zm00001eb275740	nse1	non-structural maintenance of chromosomes element 4 homolog1	Non-structural maintenance of chromosomes element 4 homolog A	238.13	-0.890562	0.24566	-3.62518	0.000288763	0.00641636
GRMZM2G129642	Zm00001d036804	Zm00001eb275810	mctp10	multiple C2 domain and transmembrane region protein10	FT-interacting protein 1	1493.2	0.715413	0.23355	3.06322	0.0021897	0.0318624
GRMZM2G074438	Zm00001d036807	Zm00001eb275820	bhlh142	bHLH-transcription factor 142	Putative HLH DNA-binding domain superfamily protein	216.59	0.554005	0.18666	2.96798	0.0029976	0.0408017
GRMZM2G076370	Zm00001d036875	Zm00001eb276540	NA	NA	Protein NUCLEAR FUSION DEFECTIVE 4	109.954	1.07388	0.338422	3.17321	0.00150764	0.0240214
GRMZM2G091652	Zm00001d036897	Zm00001eb276780	IDP7016	NA	DEAD-box ATP-dependent RNA helicase 52	17.4525	-2.42128	0.807816	-2.99732	0.00272368	0.037896
GRMZM2G079080	Zm00001d036917	Zm00001eb276980	ago10b	argonaute10b	ago10b;argonaute10b:	1019.09	-0.669161	0.194478	-3.4408	0.000579991	0.01115
GRMZM2G123440	Zm00001d036929	Zm00001eb277070	NA	NA	NA	2998.68	0.311713	0.0901404	3.45808	0.000544043	0.0105616
GRMZM2G122172	Zm00001d036933	Zm00001eb277100	aldh18	aldehyde dehydrogenase18	Aldehyde dehydrogenase family 2 member C4	590.139	-3.32324	0.35605	-9.33362	1.02e-20	6.77e-18
GRMZM2G103526	Zm00001d036978	Zm00001eb277460	NA	NA	HAD superfamily subfamily IIIB acid phosphatase	1218.84	0.701265	0.142275	4.92896	8.27e-07	4.32e-05
GRMZM2G129783	Zm00001d037036	Zm00001eb277960	ppr346	pentatricopeptide repeat protein346	Pentatricopeptide repeat-containing protein chloroplastic	78.6099	1.29967	0.409945	3.17034	0.00152258	0.0241948
GRMZM2G030583	Zm00001d037092	Zm00001eb278400	tps26	terpene synthase26	tps26;terpene synthase26: orthologous to stc1 but function in insect herbivory not clear	186.483	-2.31018	0.413028	-5.59327	2.23e-08	1.77e-06
GRMZM2G016744	Zm00001d037136	Zm00001eb278830	NA	NA	Zinc finger protein 8	102.233	1.87345	0.400167	4.68168	2.85e-06	0.00012716
GRMZM2G329306	Zm00001d037189	Zm00001eb279240	NA	NA	Peptidyl-prolyl cis-trans isomerase CYP40	738.125	-0.714943	0.187053	-3.82215	0.000132294	0.00339087
GRMZM2G122302	Zm00001d037194	Zm00001eb279290	NA	NA	Blue copper protein	44.7958	1.59654	0.529516	3.01509	0.00256906	0.0361459
NA	Zm00001d037197	NA	NA	NA	NA	29.5479	-2.26565	0.59577	-3.80289	0.000143019	0.00361647
GRMZM2G142751	Zm00001d037221	Zm00001eb279580	tcptf10	TCP-transcription factor 10	Transcription factor TCP14	184.129	1.126	0.269924	4.17156	3.03e-05	0.000968556
GRMZM2G020742	Zm00001d037235	Zm00001eb279750	IDP8224	NA	Probable mannan synthase 7	221.485	0.576307	0.171891	3.35274	0.000800144	0.0144939
GRMZM2G156255	Zm00001d037289	Zm00001eb280210	ork1	outward rectifying potassium channel1	ork1;outward rectifying potassium channel1:	234.777	-1.6389	0.275223	-5.95482	2.6e-09	2.46e-07
GRMZM2G349665	Zm00001d037297	Zm00001eb280280	NA	NA	BRASSINOSTEROID INSENSITIVE 1-associated receptor kinase 1%3B Putative leucine-rich repeat receptor-like protein kinase family protein	433.384	-1.33879	0.250414	-5.3463	8.98e-08	5.87e-06
GRMZM2G133331	Zm00001d037317	Zm00001eb280500	fea4	fasciated ear4	Transcription factor PERIANTHIA	401.078	-1.00697	0.276334	-3.64403	0.000268398	0.00602
GRMZM2G047720	Zm00001d037323	Zm00001eb280560	pco136292	NA	Threonine endopeptidase	54.4394	3.51372	0.417566	8.41476	3.94e-17	1.34e-14
GRMZM2G168304	Zm00001d037328	Zm00001eb280610	kcs33	3-ketoacyl-CoA synthase33	3-ketoacyl-CoA synthase	84.9647	-2.54726	0.467322	-5.45075	5.02e-08	3.62e-06
GRMZM2G383404	Zm00001d037384	Zm00001eb280950	cgt2	C-glucosyl transferase2	Anthocyanidin 3-O-glucosyltransferase	962.803	0.915023	0.185552	4.93136	8.17e-07	4.27e-05
GRMZM6G949474	Zm00001d037540	Zm00001eb282320	rfz1	rat frizzled homolog1	Fasciclin-like arabinogalactan protein 2	3219.78	0.646433	0.160151	4.03641	5.43e-05	0.00160402
GRMZM2G078798	Zm00001d037565	Zm00001eb282550	ga2ox1	gibberellin 2-oxidase1	ga2ox1;gibberellin 2-oxidase1: Bolduc and Hake (Plant Cell 21:1647-58, 2009) identify this ga2ox as ga2ox1 by phylogeny. See Supplemental Figure 6. Comparison of syntenic regions containing ga2ox1 in different grasses. They also show that it is a direct target of KN1.	49.3242	-6.60574	1.10115	-5.99892	1.99e-09	1.95e-07
GRMZM2G041065	Zm00001d037576	Zm00001eb282610	uaz280c(ppp)	NA	Pyrophosphate-energized vacuolar membrane proton pump	50.1681	4.18177	0.633006	6.60621	3.94e-11	5.34e-09
GRMZM2G044442	Zm00001d037626	Zm00001eb283010	NA	NA	Serine/threonine protein phosphatase 2A 57 kDa regulatory subunit B' iota isoform	936.199	0.479046	0.147235	3.25362	0.00113945	0.0193317
GRMZM2G145589	Zm00001d037651	Zm00001eb283230	NA	NA	Subtilisin-like serine endopeptidase family protein	230.552	1.02354	0.278599	3.6739	0.000238873	0.00552423
GRMZM2G131609	Zm00001d037672	Zm00001eb283400	rlk4	receptor-like protein kinase4	Putative leucine-rich repeat receptor protein kinase family protein	192.643	1.07549	0.270251	3.97961	6.9e-05	0.00197389
GRMZM2G371793	Zm00001d037680	Zm00001eb283450	vsp2	vegetative storage protein2	Vegetative storage protein 2	381.475	-5.66076	0.720813	-7.8533	4.05e-15	1.1e-12
GRMZM5G828487,GRMZM5G831025	Zm00001d037688	Zm00001eb283520	NA	NA	IQ-domain 25	516.203	1.21269	0.24412	4.96758	6.78e-07	3.64e-05
GRMZM2G118951	Zm00001d037751	Zm00001eb284140	umc2055	NA	Late embryogenesis abundant (LEA) hydroxyproline-rich glycoprotein family	43.429	2.15992	0.451427	4.78465	1.71e-06	8.13e-05
GRMZM2G103945	Zm00001d037779	Zm00001eb284350	tip4a	tonoplast intrinsic protein4	tip4a;tonoplast intrinsic protein4:	30.9809	2.95411	0.711292	4.15316	3.28e-05	0.00104007
GRMZM2G062333	Zm00001d037781	Zm00001eb284360	NA	NA	DNA replication licensing factor MCM6	1857.52	-0.543946	0.180796	-3.00861	0.00262444	0.036773
GRMZM2G100133	Zm00001d037814	Zm00001eb284730	ofp25	OVATE-transcription factor 25	Transcription repressor OFP8	37.0086	-3.78	0.703952	-5.36969	7.89e-08	5.22e-06
GRMZM5G835629	Zm00001d037898	Zm00001eb285380	si946073e11	NA	Protein kinase superfamily protein	1523.99	-0.729527	0.233335	-3.12653	0.00176885	0.0272801
GRMZM2G023105	Zm00001d038039	Zm00001eb286670	IDP7703	NA	Putative VHS/GAT domain containing family protein	127.397	-1.36548	0.347007	-3.93501	8.32e-05	0.00230156
GRMZM2G132478	Zm00001d038064	Zm00001eb286910	cyp28	cytochrome P-450 28	cytochrome P450 family 94 subfamily D polypeptide 2	23.1159	2.66956	0.837421	3.18784	0.00143341	0.0231014
GRMZM2G005973	Zm00001d038084	Zm00001eb287080	IDP7332	NA	50S ribosomal protein L1 chloroplastic	347.993	0.443977	0.138434	3.20714	0.0013406	0.0219773
GRMZM2G013657	Zm00001d038087	Zm00001eb287100	dwil1	dwarf & irregular leaf1	dwil1;dwarf & irregular leaf1: mutant plants have shorter internodes, shorter, wider and wrinkled leaves, as well as smaller leaf angle	928.221	0.606387	0.199238	3.04353	0.0023382	0.0335922
GRMZM2G109352	Zm00001d038101	Zm00001eb287230	cl34612_1	NA	NA	657.353	0.56358	0.170975	3.29627	0.000979763	0.0170226
GRMZM2G153103	Zm00001d038126	Zm00001eb287450	NA	NA	NA	114.247	1.50997	0.356344	4.2374	2.26e-05	0.000757567
GRMZM5G817395	Zm00001d038131	Zm00001eb287500	Zm00001d038131	NA	P-loop containing nucleoside triphosphate hydrolases superfamily protein	2830.24	-0.285069	0.0701917	-4.06129	4.88e-05	0.00146594
GRMZM2G323757	Zm00001d038151	Zm00001eb287650	NA	NA	NA	33.5704	2.49541	0.757972	3.29222	0.000993999	0.0172072
NA	Zm00001d038161	NA	NA	NA	NA	123.232	1.71093	0.268155	6.38038	1.77e-10	2.13e-08
GRMZM2G306345	Zm00001d038163	Zm00001eb287770	pdk1	pyruvate, orthophosphate dikinase1	pdk1;pyruvate, orthophosphate dikinase1: cDNA, genomic and peptide sequences; microsatellite mapped (SSRs phi025, phi078, phi081; nc012 ); cytosolic or plastidic, dependent on transcript processing	167.793	1.58289	0.541127	2.92518	0.00344257	0.0454808
GRMZM2G137151	Zm00001d038170	Zm00001eb287860	dxs1	deoxy xylulose synthase 1	dxs1;deoxy xylulose synthase 1: leaf specific; function inferred from Medicago trunculata gene sequence and expression pattern (Walter 2002)	520.182	1.86043	0.212601	8.75079	2.12e-18	9.71e-16
GRMZM2G038019	Zm00001d038251	Zm00001eb288560,Zm00001eb288570	NA	NA	Adenine nucleotide alpha hydrolases-like superfamily protein	230.064	-1.18935	0.386667	-3.07589	0.00209875	0.0308975
GRMZM2G067022	Zm00001d038275	Zm00001eb288800	aic4	auxin import carrier4	Auxin transporter-like protein 1	176.826	1.54327	0.368068	4.19289	2.75e-05	0.0008987
GRMZM2G122709	Zm00001d038283	Zm00001eb288860	ofp26	OVATE-transcription factor 26	Plant-specific domain TIGR01568 family protein	16.8248	-2.03504	0.590547	-3.44602	0.0005689	0.0109815
GRMZM2G000842	Zm00001d038296	Zm00001eb288970	bzip87	bZIP-transcription factor 87	Putative bZIP transcription factor superfamily protein	513.515	2.32037	0.275643	8.41804	3.83e-17	1.34e-14
GRMZM2G135165	Zm00001d038325	Zm00001eb289190	NA	NA	NA	72.2939	-3.34259	0.664613	-5.02937	4.92e-07	2.7e-05
GRMZM2G063961	Zm00001d038326	Zm00001eb289200	snrkII11	SnRK2 serine threonine protein kinase 11	Serine/threonine-protein kinase SRK2A	336.655	0.941996	0.238372	3.95179	7.76e-05	0.00217889
GRMZM2G077498	Zm00001d038333	Zm00001eb289280	NA	NA	Protein NRT1/ PTR FAMILY 5.10	118.85	1.62847	0.317156	5.13459	2.83e-07	1.63e-05
GRMZM2G378604	Zm00001d038334	Zm00001eb289290	NA	NA	Protein NRT1/ PTR FAMILY 5.10	523.467	1.23735	0.193653	6.38954	1.66e-10	2.03e-08
GRMZM5G856297	Zm00001d038352	Zm00001eb289470	uaz121a	NA	NA	224.18	1.06062	0.298493	3.55324	0.000380518	0.00803967
GRMZM2G125976	Zm00001d038355	Zm00001eb289480	hb76	Homeobox-transcription factor 76	BEL1-like homeodomain protein 9	777.563	-0.864648	0.292987	-2.95115	0.00316592	0.0426781
GRMZM2G059306	Zm00001d038365	Zm00001eb289570	cl25115_1	NA	Aldo-keto reductase family 4 member C9	783.11	1.23575	0.213777	5.78053	7.45e-09	6.43e-07
GRMZM2G146152	Zm00001d038371	Zm00001eb289630	lac2	laccase2	Putative laccase family protein	49.6785	1.63511	0.458843	3.56355	0.000365873	0.00778829
AC213621.5_FG002,AC213621.5_FG004	Zm00001d038373	Zm00001eb289660,Zm00001eb289670	NA	NA	O-fucosyltransferase family protein	496.349	0.640353	0.17433	3.67322	0.00023951	0.00552649
GRMZM2G359892	Zm00001d038442	Zm00001eb290210,Zm00001eb290220	NA	NA	Protein LIGHT-DEPENDENT SHORT HYPOCOTYLS 5	427.566	1.60446	0.318425	5.03874	4.69e-07	2.58e-05
GRMZM2G701201	Zm00001d038485	Zm00001eb290710,Zm00001eb290720	NA	NA	Serine/threonine-protein kinase STN8 chloroplastic	64.3278	1.97328	0.318218	6.20103	5.61e-10	6.24e-08
GRMZM2G037343	Zm00001d038517	Zm00001eb291010	chx16	cation/H+ antiporter 16	Cation/H(+) antiporter 15	20.8845	-2.13583	0.686534	-3.11103	0.00186435	0.0284489
GRMZM2G117558	Zm00001d038542	Zm00001eb291320	NA	NA	NA	69.8682	1.38656	0.303997	4.56109	5.09e-06	0.000212661
GRMZM2G116258	Zm00001d038547	Zm00001eb291360	cl13295_1b	NA	Glutamate-1-semialdehyde 21-aminomutase 2 chloroplastic	1675.41	0.77767	0.144763	5.37203	7.79e-08	5.19e-06
GRMZM2G440902	Zm00001d038553	Zm00001eb291420	NA	NA	UDP-glycosyltransferase 87A1	164.894	-1.68091	0.387099	-4.34233	1.41e-05	0.00050196
GRMZM2G014099	Zm00001d038606	Zm00001eb291900	NA	NA	NA	12.5753	4.22441	1.1202	3.77111	0.000162522	0.00400753
GRMZM2G368410	Zm00001d038657	Zm00001eb292360	NA	NA	P-loop containing nucleoside triphosphate hydrolases superfamily protein	85.1262	1.14623	0.349127	3.28313	0.00102662	0.0177204
GRMZM2G074792	Zm00001d038676	Zm00001eb292590	cl8951_1b	NA	Probable xyloglucan glycosyltransferase 12	569.152	0.575882	0.170863	3.37042	0.000750535	0.0137418
GRMZM2G120151	Zm00001d038683	Zm00001eb292690	tcptf23	TCP-transcription factor 23	Transcription factor TCP5	448.784	-1.83794	0.370933	-4.95491	7.24e-07	3.84e-05
GRMZM2G176217	Zm00001d038688	Zm00001eb292740	rop6	Rho-related protein6	rop6;Rho-related protein6:	1277.72	-0.526727	0.139094	-3.78685	0.00015257	0.00381344
GRMZM2G441325	Zm00001d038698	Zm00001eb292830	arftf23	ARF-transcription factor 23	Auxin response factor 3	1114.59	-0.555115	0.161789	-3.43111	0.000601114	0.011464
GRMZM2G127680	Zm00001d038714	Zm00001eb292970	ofp29	OVATE-transcription factor 29	Transcription repressor OFP5	44.8743	-1.71935	0.554211	-3.10233	0.00192004	0.0289647
GRMZM2G040517	Zm00001d038741	Zm00001eb293210	umc2375	NA	Pistil-specific extensin-like protein	91.9305	-6.33317	0.959996	-6.59708	4.19e-11	5.61e-09
AC204763.2_FG001	Zm00001d038742	Zm00001eb293220	NA	NA	receptor like protein 29	625.436	-1.10017	0.310025	-3.54864	0.000387225	0.00814096
GRMZM2G058314	Zm00001d038765	Zm00001eb293460	NA	NA	Anthocyanidin 5%2C3-O-glucosyltransferase	222.693	0.818279	0.258256	3.16848	0.00153237	0.0243017
GRMZM2G004349	Zm00001d038768	Zm00001eb293480	pco082817	NA	Reticulon-like protein B4	1117.83	-0.485034	0.137082	-3.53828	0.000402739	0.00836378
GRMZM2G360681	Zm00001d038806	Zm00001eb293780	ms42	male sterile42	Chaperone protein ClpB1	632.219	1.46707	0.312059	4.70127	2.59e-06	0.000117084
GRMZM5G892879	Zm00001d038861	Zm00001eb294360	iqd17	IQ-domain 17	IQ-domain 6	781.716	-0.480215	0.162252	-2.95969	0.00307951	0.041631
GRMZM2G021406	Zm00001d038862	Zm00001eb294370	umc1296	NA	Cytokinin riboside 5'-monophosphate phosphoribohydrolase LOG8	1189.03	1.46921	0.197514	7.43851	1.02e-13	2.15e-11
GRMZM2G079617	Zm00001d038875	Zm00001eb294530	pgl26	polygalacturonase26	Polygalacturonase	145.496	-0.947119	0.297609	-3.18243	0.00146047	0.0234423
GRMZM2G170400	Zm00001d038891	Zm00001eb294690	peamt2	phosphoethanolamine N-methyltransferase 2	Phosphoethanolamine N-methyltransferase 3	8059.83	0.582186	0.186087	3.12857	0.00175658	0.0271523
GRMZM2G041694	Zm00001d038897	Zm00001eb294750	NA	NA	Short-chain dehydrogenase/reductase SDRA	17.3928	-4.1207	1.09317	-3.76949	0.000163578	0.00402525
GRMZM2G025518	Zm00001d038920	Zm00001eb294960	NA	NA	DUF1639 family protein	29.3332	-1.33151	0.428339	-3.10853	0.0018802	0.0285767
GRMZM2G386995	Zm00001d038979	Zm00001eb295560,Zm00001eb295570	NA	NA	ARM repeat superfamily protein	1194.88	1.01058	0.290174	3.48265	0.000496474	0.00988174
GRMZM2G451224	Zm00001d038984	Zm00001eb295610	psah1	photosystem I H subunit1	psah1;photosystem I H subunit1: cDNA sequence from csu686, csu704 similar to plant psaH sequences	140.427	3.40015	0.419603	8.10324	5.35e-16	1.57e-13
GRMZM2G079583	Zm00001d038991	Zm00001eb295670	umc2165	NA	Protein MALE DISCOVERER 2	157.601	-0.92904	0.294679	-3.15272	0.00161754	0.0254155
GRMZM2G155686	Zm00001d038996	Zm00001eb295720	ga2ox8	gibberellin 2-oxidase8	ga2ox8;gibberellin 2-oxidase8:	61.1977	-3.47122	0.634101	-5.47424	4.39e-08	3.24e-06
GRMZM2G021794	Zm00001d039010	Zm00001eb295850	umc1248	NA	Fasciclin-like arabinogalactan protein 7	485.387	1.09542	0.237476	4.61274	3.97e-06	0.000171172
GRMZM2G409881	Zm00001d039017	Zm00001eb295920	wox9c	WUSCHEL related homeobox 9c	wox9c;WUSCHEL related homeobox 9c: late embryo in outer layer of suspensor through leaf 4 stage	9.49726	-4.87485	1.39907	-3.48435	0.000493328	0.00985003
GRMZM2G154648	Zm00001d039029	Zm00001eb296010	csu928	NA	thiamine monophosphate synthase	594.82	0.681861	0.189498	3.59824	0.000320374	0.00696288
GRMZM2G402936	Zm00001d039040	Zm00001eb296090	lhcb7	light harvesting complex mesophyll7	Light harvesting complex mesophyll7	527.822	3.22958	0.447416	7.21829	5.26e-13	9.57e-11
GRMZM2G160417	Zm00001d039053	Zm00001eb296230	kcs16	3-ketoacyl-CoA synthase16	3-ketoacyl-CoA synthase	371.861	-0.892317	0.295913	-3.01547	0.00256583	0.0361431
GRMZM2G010953	Zm00001d039180	Zm00001eb297460	cl9062_1	NA	Protein kinase superfamily protein	5354.6	0.230727	0.0672817	3.42927	0.000605203	0.0115051
GRMZM2G141818	Zm00001d039214	Zm00001eb297760	ago104	argonaute104	ago104;argonaute104:	8893.3	-0.524513	0.167445	-3.13244	0.00173359	0.0268841
GRMZM2G095025	Zm00001d039216	Zm00001eb297810	GRMZM2G095025	NA	Putative RING zinc finger domain superfamily protein	19.9819	2.47358	0.783439	3.15734	0.00159214	0.0250825
GRMZM2G052111	Zm00001d039218	Zm00001eb297830	NA	NA	Leucine-rich repeat receptor-like serine/threonine-protein kinase BAM3	1483.55	-0.680219	0.170824	-3.98199	6.83e-05	0.00196132
NA	Zm00001d039258	NA	NA	NA	NA	180.004	1.13632	0.196325	5.78796	7.12e-09	6.22e-07
GRMZM2G010460	Zm00001d039280	Zm00001eb119100	NA	NA	Probable ubiquitin-conjugating enzyme E2 25	177.097	-1.82224	0.521022	-3.49743	0.00046977	0.00946694
GRMZM2G123558	Zm00001d039283	Zm00001eb119130	glr1	glutamic acid- and lysine-rich1	Plasma membrane-associated cation-binding protein 1	87.1106	1.5448	0.452388	3.41477	0.00063836	0.0120122
GRMZM2G099678	Zm00001d039301	Zm00001eb119280	NA	NA	Vegetative storage protein PNI288	119.278	-6.74415	1.41933	-4.75166	2.02e-06	9.39e-05
GRMZM2G159307	Zm00001d039315	Zm00001eb119440	NA	NA	P-loop containing nucleoside triphosphate hydrolases superfamily protein	71.0339	1.69767	0.394013	4.30866	1.64e-05	0.000574509
GRMZM2G352891	Zm00001d039400	Zm00001eb120310	NA	NA	RNA binding (RRM/RBD/RNP motifs) family protein	81.5346	-2.63901	0.568285	-4.64382	3.42e-06	0.000149488
GRMZM2G045330	Zm00001d039407	Zm00001eb120370	gsk1	glycogen synthase kinase1	Shaggy-related protein kinase iota	1202.18	-0.260131	0.0883333	-2.94488	0.00323081	0.0433322
GRMZM2G035256	Zm00001d039415	Zm00001eb120460	NA	NA	Lecithin-cholesterol acyltransferase-like 1	22.1686	2.66539	0.699329	3.81135	0.000138208	0.00352474
GRMZM2G471089	Zm00001d039434	Zm00001eb120710	zag4	zea agamous4	Agamous-like MADS-box protein AGL5	435.364	-3.0916	0.528127	-5.85389	4.8e-09	4.32e-07
GRMZM2G323353	Zm00001d039435	Zm00001eb120730	fun1	feminised upright narrow1	NA	1934.75	0.861394	0.179101	4.80954	1.51e-06	7.35e-05
GRMZM2G371176	Zm00001d039510	Zm00001eb121390	iqd7	IQ-domain 7	IQ-domain 25	415.274	0.897998	0.211428	4.24731	2.16e-05	0.000730997
GRMZM2G083797	Zm00001d039567	Zm00001eb121910	NA	NA	LRR protein WM1.10	58.0694	-0.973905	0.315919	-3.08276	0.00205088	0.0304012
GRMZM5G871126	Zm00001d039595	Zm00001eb122170	NA	NA	BEST Arabidopsis thaliana protein match is: DDT domain superfamily (TAIR:AT1G18950.1); Has 178 Blast hits to 178 proteins in 75 species: Archae - 0; Bacteria - 4; Metazoa - 51; Fungi - 33; Plants - 60; Viruses - 1; Other Eukaryotes - 29 (source: NCB /.../k).	687.528	-0.504425	0.151435	-3.33097	0.000865434	0.0154417
GRMZM2G110212	Zm00001d039596	Zm00001eb122180	mus2	MutS homolog2	mus2;MutS homolog2: NCBI: DNA mismatch repair protein MSH7	1960.47	-0.45463	0.13262	-3.42806	0.000607909	0.0115382
GRMZM2G305900	Zm00001d039615	Zm00001eb122300	NA	NA	HXXXD-type acyl-transferase family protein	8.10347	-3.62156	1.21251	-2.98684	0.00281881	0.038879
GRMZM2G100349	Zm00001d039619	Zm00001eb122360	NA	NA	60S ribosomal protein L18A	17.8798	4.43655	0.955207	4.64459	3.41e-06	0.000149205
GRMZM2G051753	Zm00001d039647	Zm00001eb122660	rte3	rotten ear3	rte3;rotten ear3: phylogenetically related to Class II clade boron transporters	195.059	-1.8824	0.345644	-5.44608	5.15e-08	3.68e-06
GRMZM2G138750	Zm00001d039650	Zm00001eb122680	NA	NA	Cytochrome P450 734A1	80.3335	-2.56521	0.481783	-5.32442	1.01e-07	6.52e-06
GRMZM2G094224	Zm00001d039687	Zm00001eb123000	NA	NA	Photosystem I reaction center subunit XI chloroplastic	38.4773	2.15587	0.570219	3.78077	0.000156344	0.00388333
AC233943.1_FG002	Zm00001d039694	Zm00001eb123060	ra2	ramosa2	ra2;ramosa2: tassel many-branched, upright, not conical like ra1; irregular kernel placement	28.0668	-2.42129	0.794345	-3.04816	0.00230245	0.0331987
GRMZM5G832229	Zm00001d039715	NA	NA	NA	Ultraviolet-B-repressible protein	22.399	2.86537	0.658459	4.35162	1.35e-05	0.000484768
GRMZM2G102714	Zm00001d039732	Zm00001eb123360	NA	NA	Staphylococcal-like nuclease CAN1	87.4249	1.97901	0.492655	4.01704	5.89e-05	0.00171826
GRMZM2G177242	Zm00001d039770	NA	NA	NA	Fasciclin-like arabinogalactan protein 11	139.341	1.79854	0.346942	5.18396	2.17e-07	1.29e-05
AC215260.3_FG003	Zm00001d039840	Zm00001eb124190	hct7	hydroxycinnamoyltransferase7	hct7;hydroxycinnamoyltransferase7: down-regulated in Rp1-D21 mutant lines	13.213	3.55337	1.08908	3.26273	0.00110346	0.0187879
AC215260.3_FG001	Zm00001d039842	Zm00001eb124210	pco115104	NA	Disease resistance response protein-like; protein	104.217	1.42187	0.370773	3.83489	0.000125622	0.00325253
GRMZM2G030712	Zm00001d039866	Zm00001eb124420	NA	NA	Triosephosphate isomerase	716.51	1.57881	0.213884	7.38158	1.56e-13	3.24e-11
GRMZM2G178769	Zm00001d039956	Zm00001eb125080	hct8	hydroxycinnamoyltransferase8	hct8;hydroxycinnamoyltransferase8: down-regulated in Rp1-D21 mutant lines	106.662	4.12342	0.585358	7.04428	1.86e-12	3.19e-10
GRMZM2G098011	Zm00001d039973	Zm00001eb125210	NA	NA	Plastidic glucose transporter 4	243.289	1.07943	0.334134	3.23053	0.00123559	0.0205673
GRMZM2G345840	Zm00001d040008	Zm00001eb125450	pco087404	NA	C2 domain-containing protein	847.014	0.513426	0.158068	3.24814	0.00116162	0.019624
GRMZM2G162709	Zm00001d040019	Zm00001eb125520	myb137	MYB-transcription factor 137	myb domain protein 62	11.1877	-5.89598	1.22329	-4.81977	1.44e-06	7.07e-05
GRMZM2G054050	Zm00001d040034	Zm00001eb125630	pza02427	NA	Multicopper oxidase LPR2	39.0566	2.74592	0.606169	4.52996	5.9e-06	0.000241864
GRMZM2G061758	Zm00001d040046	Zm00001eb125780	NA	NA	E3 ubiquitin-protein ligase SINA-like 10	122.213	-3.30356	0.486867	-6.78535	1.16e-11	1.7e-09
GRMZM2G336879	Zm00001d040061	Zm00001eb125900	NA	NA	Carboxylic ester hydrolase	69.0105	0.947246	0.325914	2.90643	0.00365584	0.0476379
GRMZM5G883759	Zm00001d040126	Zm00001eb126390	umc2793	NA	NA	46.2768	1.75046	0.438153	3.99509	6.47e-05	0.00186716
GRMZM2G166524	Zm00001d040130	Zm00001eb126430	fea3	fasciated ear3	fea3;fasciated ear3: ear tip broad and branched, typically splitting and showing ring fasciation to form a hollow ear.	463.289	1.20563	0.243128	4.95885	7.09e-07	3.79e-05
GRMZM2G056975	Zm00001d040163	Zm00001eb126690	dxr1	deoxy xylulose reductoisomerase1	dxr1;deoxy xylulose reductoisomerase1: enzyme catalyzes the first committed step of the plastidial pathway to apocarotenoids during mycorrhizal establishment	696.497	1.01439	0.138256	7.33701	2.18e-13	4.26e-11
GRMZM2G171400	Zm00001d040183	Zm00001eb126820	cl10929_-2a	NA	pfkB-like carbohydrate kinase family protein	791.192	-0.460105	0.154688	-2.97441	0.00293549	0.0401628
GRMZM2G163975	Zm00001d040186	Zm00001eb126840	NA	NA	Transcription factor bHLH110	194.465	-0.982927	0.247308	-3.9745	7.05e-05	0.00200948
GRMZM2G124066	Zm00001d040188	Zm00001eb126880	NA	NA	HXXXD-type acyl-transferase family protein	865.401	-0.684824	0.221236	-3.09544	0.00196519	0.0294964
GRMZM2G120304	Zm00001d040190	Zm00001eb126900	B4G019	NA	hydroxyproline-rich glycoprotein family protein	3110.94	0.779709	0.176791	4.41035	1.03e-05	0.000384108
GRMZM2G029219	Zm00001d040422	Zm00001eb128730	tom4	transporter of mugineic acid4	Carbohydrate transporter/ sugar porter/ transporter	1580.66	0.886321	0.164868	5.37594	7.62e-08	5.1e-06
GRMZM2G089743	Zm00001d040429	Zm00001eb128780	ago105	argonaute105	ago105;argonaute105:	6096.45	-0.524902	0.152791	-3.43542	0.000591628	0.0113124
GRMZM2G043109	Zm00001d040463	Zm00001eb129000	mpec2	magnesium-protoporphyrin ester cyclase2	Magnesium-protoporphyrin IX monomethyl ester [oxidative] cyclase chloroplastic	163.362	1.66468	0.195352	8.52144	1.58e-17	6.35e-15
GRMZM2G162369	Zm00001d040467	Zm00001eb129040	npi220b	NA	50S ribosomal protein L40	18.5926	3.36902	0.896553	3.75775	0.00017145	0.0041658
GRMZM2G161310	Zm00001d040468	Zm00001eb129050	mfsd1	major facilitator superfamily defense1	mfsd1;major facilitator superfamily defense1: Defense-inducible protein related to integral membrane permeases and bacterial antiporters	78.5854	-1.47404	0.49574	-2.9734	0.00294516	0.0402488
GRMZM2G087741	Zm00001d040611	Zm00001eb130180	lg3	liguleless3	Homeobox protein liguleless 3	275.002	-5.30915	0.695616	-7.63231	2.31e-14	5.55e-12
GRMZM2G378547	Zm00001d040695	Zm00001eb130850	pti1	pto-interacting1	PTI1-like tyrosine-protein kinase 3	55.0378	1.2042	0.405427	2.9702	0.00297605	0.0405906
GRMZM2G104394	Zm00001d040702	Zm00001eb130940	pox1	guaiacol peroxidase1	pox1;guaiacol peroxidase1:	899.475	0.635117	0.195594	3.24712	0.0011658	0.0196666
GRMZM2G314667	Zm00001d040710	Zm00001eb131020	NA	NA	NA	386.79	-0.991071	0.271503	-3.65032	0.000261917	0.00591361
GRMZM2G467435	Zm00001d040725	Zm00001eb131090	pgl11	polygalacturonase11	Polygalacturonase	220.947	-1.82867	0.297226	-6.15244	7.63e-10	8.19e-08
GRMZM2G123815	Zm00001d040741	Zm00001eb131190	si687044h06	NA	Serine carboxypeptidase-like 33	239.95	-0.865693	0.192131	-4.50574	6.61e-06	0.000266129
GRMZM2G034896	Zm00001d040805	Zm00001eb131620	IDP491	NA	Respiratory burst oxidase homolog protein B	182.546	-1.5627	0.331374	-4.71583	2.41e-06	0.00010964
GRMZM2G068947	Zm00001d040842	Zm00001eb131870	opr6	12-oxo-phytodienoic acid reductase6	opr6;12-oxo-phytodienoic acid reductase6: Cytoplasmic	270.349	2.66141	0.24443	10.8882	1.31e-27	2.4e-24
NA	Zm00001d041119	NA	NA	NA	NA	2636.81	0.29321	0.0914739	3.20539	0.00134878	0.0220563
GRMZM2G080503	Zm00001d041232	Zm00001eb134240	NA	NA	Leucine-rich repeat transmembrane protein kinase family protein	94.7072	1.39603	0.446524	3.12643	0.00176943	0.0272801
GRMZM2G061655	Zm00001d041330	Zm00001eb134870	umc1449	NA	NA	432.658	-0.702494	0.232703	-3.01884	0.00253744	0.035828
GRMZM2G086835	Zm00001d041332	Zm00001eb134890	pco083183	NA	Zinc finger protein 7	53.9867	1.71942	0.437557	3.92958	8.51e-05	0.00234324
GRMZM2G157825	Zm00001d041403	Zm00001eb135450	pmei23	pectin methylesterase inhibitor23	NA	98.0784	0.955213	0.308996	3.09135	0.0019925	0.0297191
GRMZM2G138268	Zm00001d041416	Zm00001eb135550	iaa10	Aux/IAA-transcription factor 10	Auxin-responsive protein IAA14	1711.65	0.698797	0.204631	3.4149	0.000638045	0.0120122
GRMZM2G162945	Zm00001d041467	Zm00001eb135880	NA	NA	OSJNBa0058K23.8 protein; protein	106.885	0.983724	0.334731	2.93885	0.00329437	0.0440605
GRMZM2G040750	Zm00001d041634	Zm00001eb137180	NA	NA	NA	100.603	-1.33806	0.276619	-4.83721	1.32e-06	6.53e-05
GRMZM5G891834	Zm00001d041697	Zm00001eb137710	NA	NA	Cofactor-independent phosphoglycerate mutase	649.734	0.603877	0.141924	4.25493	2.09e-05	0.000712618
GRMZM2G323936	Zm00001d041714	Zm00001eb137860	pco061957	NA	Rho GTPase-activating protein 2	1636.09	0.316228	0.10925	2.89452	0.00379733	0.0489726
GRMZM2G005419,GRMZM2G005540	Zm00001d041732	Zm00001eb137990,Zm00001eb138000	NA	NA	NA	12.2635	2.81642	0.956293	2.94514	0.00322807	0.0433198
GRMZM5G821755	Zm00001d041780	Zm00001eb138370	zhd21	ZF-HD-transcription factor 21	Zinc-finger homeodomain protein 4	244.381	-0.89829	0.293831	-3.05717	0.0022344	0.0324138
GRMZM5G844894	Zm00001d041782	Zm00001eb138390	NA	NA	Plant-specific domain TIGR01627 family protein	65.5806	-1.59167	0.53182	-2.99287	0.00276371	0.0382741
GRMZM2G139700	Zm00001d041791	Zm00001eb138470	nactf84	NAC-transcription factor 84	Protein CUP-SHAPED COTYLEDON 3	48.2159	-2.77292	0.535349	-5.17965	2.22e-07	1.32e-05
GRMZM2G358009	Zm00001d041804	Zm00001eb138600	trm2	thioredoxin M2	Thioredoxin M1 chloroplastic	41.9021	2.59875	0.548418	4.73864	2.15e-06	9.97e-05
GRMZM2G080107	Zm00001d041819	Zm00001eb138650	psan1	photosystem I N subunit1	psan1;photosystem I N subunit1: cDNA sequence derived from csu517,csu539,csu937 similar to barley psaN	192.947	3.85387	0.456263	8.44659	3e-17	1.08e-14
NA	Zm00001d041960	NA	NA	NA	NA	30.0141	2.00859	0.599678	3.34945	0.000809716	0.0146073
GRMZM6G161711	Zm00001d041962	Zm00001eb139850	glpdh4	glycerol-3-phosphate dehydrogenase4	Glycerol-3-phosphate dehydrogenase [NAD(+)] 1 chloroplastic	220.891	0.786725	0.173385	4.53745	5.69e-06	0.000233837
GRMZM6G639283	Zm00001d041963	Zm00001eb139860	rz390c(cyb5)	NA	Cytochrome B5 isoform D	1067.17	0.59434	0.154748	3.8407	0.000122683	0.00319029
NA	Zm00001d041969	NA	NA	NA	NA	4.05486	5.07754	1.45939	3.47923	0.00050286	0.00998177
GRMZM2G122431	Zm00001d041972	Zm00001eb139920	NA	NA	Cellulose synthase-like protein G3	13.9419	-5.78978	1.58683	-3.64864	0.000263628	0.00594098
GRMZM2G174249	Zm00001d041991	Zm00001eb140050	incw8	invertase cell wall8	Beta-fructofuranosidase insoluble isoenzyme CWINV3	383.697	-0.759294	0.16092	-4.71844	2.38e-06	0.000108449
GRMZM2G103342	Zm00001d042022	Zm00001eb140320	TIDP3705	NA	Peroxidase 12	17.248	5.08523	1.57119	3.23655	0.00120985	0.0201931
GRMZM2G171390	Zm00001d042026	Zm00001eb140370	phao1	pheophorbide a oxygenase1	Chlorophyllide a oxygenase chloroplastic	63.3602	1.66515	0.456317	3.64911	0.000263151	0.00593585
NA	Zm00001d042035	NA	NA	NA	NA	399.852	1.31337	0.289301	4.53981	5.63e-06	0.000232038
GRMZM2G059083	Zm00001d042049	Zm00001eb140530	fnr4	ferredoxin NADP reductase4	Ferredoxin	325.379	0.975406	0.184768	5.27908	1.3e-07	8.2e-06
GRMZM2G138258	Zm00001d042050	Zm00001eb140540	AY112215	NA	Protein RETICULATA-RELATED 4 chloroplastic	27.5117	-3.92382	0.718531	-5.46089	4.74e-08	3.47e-06
GRMZM2G138338	Zm00001d042051	Zm00001eb140550,Zm00001eb140560	NA	NA	Probably inactive leucine-rich repeat receptor-like protein kinase	1103.24	-0.794987	0.241025	-3.29836	0.000972498	0.0169127
NA	Zm00001d042125	NA	NA	NA	NA	178.937	0.785115	0.201864	3.88933	0.000100521	0.00270862
GRMZM2G366607	Zm00001d042142	Zm00001eb141530	pap26	purple acid phosphatase26	Probable inactive purple acid phosphatase 16	51.5152	-1.85192	0.481919	-3.8428	0.000121641	0.00317012
GRMZM2G092679	Zm00001d042258	Zm00001eb142450	NA	NA	RING finger protein	141.534	-1.17812	0.301685	-3.90513	9.42e-05	0.00255785
GRMZM5G898668	Zm00001d042276	Zm00001eb142640	xt5	beta-1,4-xylosyltransferase5	Probable beta-14-xylosyltransferase IRX10L	65.0442	1.55723	0.332468	4.68385	2.82e-06	0.000126054
GRMZM2G448834	Zm00001d042281	Zm00001eb142720	xt2	beta-1,4-xylosyltransferase2	Secondary cell wall-related glycosyltransferase family 47	439.3	0.65744	0.22232	2.95718	0.00310471	0.0419479
AC203535.4_FG004	Zm00001d042289	Zm00001eb142810	NA	NA	Rieske domain containing protein	67.1606	1.23402	0.355073	3.4754	0.000510092	0.0100917
GRMZM2G030038	Zm00001d042325	Zm00001eb143140	NA	NA	Expressed protein; protein	2432.69	0.823864	0.224709	3.66636	0.00024603	0.00564046
GRMZM2G145390	Zm00001d042357	Zm00001eb143390	pco097656a	NA	Protein XRI1	391.268	-0.537753	0.185297	-2.90211	0.00370657	0.0481135
GRMZM2G145374	Zm00001d042359	Zm00001eb143400	NA	NA	RING/U-box superfamily protein	27.2006	2.18368	0.664206	3.28765	0.00101027	0.0174762
GRMZM2G149837	Zm00001d042366	Zm00001eb143450	NA	NA	NA	606.437	0.456979	0.145762	3.13511	0.00171792	0.0266759
GRMZM2G103812	Zm00001d042367	Zm00001eb143460	pco084514	NA	Selenium-binding protein 3	3913.8	0.284437	0.0933024	3.04855	0.00229952	0.0331766
GRMZM2G180406	Zm00001d042373	Zm00001eb143520	bhlh32	bHLH-transcription factor 32	Transcription factor bHLH62	942.978	0.664089	0.147607	4.49905	6.83e-06	0.00027326
AC214534.3_FG010,GRMZM5G816423,GRMZM5G846152	Zm00001d042388	Zm00001eb143640	NA	NA	DUF538 family protein	586.46	0.975557	0.263938	3.69616	0.000218886	0.00513177
GRMZM2G085113	Zm00001d042445	Zm00001eb144140	te1	terminal ear1	Protein terminal ear1	502.771	-2.19737	0.26945	-8.15501	3.49e-16	1.09e-13
GRMZM2G321810	Zm00001d042447	Zm00001eb144170	jmj18	JUMONJI-transcription factor 18	Lysine-specific demethylase REF6	16.4562	-4.65308	1.04792	-4.44031	8.98e-06	0.000343673
GRMZM2G177244	Zm00001d042460	Zm00001eb144270	abi31	ABI3-VP1-transcription factor 31	B3 domain-containing protein	231.263	-2.7636	0.346618	-7.97305	1.55e-15	4.29e-13
GRMZM2G359397	Zm00001d042478	Zm00001eb144410	si946084h12	NA	GDP-L-galactose phosphorylase 1	141.351	-0.899726	0.279247	-3.22197	0.00127311	0.021074
GRMZM2G115000	Zm00001d042480	Zm00001eb144430	si946043g03a	NA	U-box domain-containing protein 7	2123.81	0.524356	0.150079	3.49388	0.000476063	0.00956141
GRMZM2G114873	Zm00001d042482	Zm00001eb144450	bhlh132	bHLH-transcription factor 132	bhlh132;bHLH-transcription factor 132: Locus designated and assigned to a transcription factor family by the GRASSIUS project (Yilmaz et al 2009) , which also provided the mappings to the B73_Reference Genome sequence v2 gene models.	174.28	1.09703	0.332604	3.2983	0.000972727	0.0169127
GRMZM2G044055	Zm00001d042506	Zm00001eb144610	IDP8267	NA	Formin-like protein 1	806.37	0.805453	0.192273	4.18912	2.8e-05	0.000908791
NA	Zm00001d042540	NA	NA	NA	NA	3598.74	-2.02596	0.594444	-3.40815	0.000654039	0.0122574
GRMZM2G156861	Zm00001d042541	Zm00001eb144960	lox1	lipoxygenase1	lox2;lipoxygenase2:	1624.58	-5.28814	0.861874	-6.13563	8.48e-10	8.97e-08
GRMZM2G026855	Zm00001d042555	Zm00001eb145100	cl32876_1	NA	Zinc-binding dehydrogenase family protein	2409.37	0.425828	0.117802	3.61478	0.0003006	0.00661765
GRMZM2G328795	Zm00001d042558	Zm00001eb145140	NA	NA	TPR repeat-containing protein ZIP4	491.055	0.628387	0.181384	3.46441	0.000531399	0.0103754
GRMZM2G110153	Zm00001d042618	Zm00001eb145660	zmm16	Zea mays MADS16	Floral homeotic protein PISTILLATA	83.7988	-1.38992	0.294113	-4.72581	2.29e-06	0.000105192
GRMZM2G110195	Zm00001d042619	Zm00001eb145670	aaap21	amino acid/auxin permease21	Amino acid permease 2	8.05897	-4.44358	1.45528	-3.05341	0.00226257	0.0327426
GRMZM2G110922	Zm00001d042695	Zm00001eb146500	snrkII4	SnRK2 serine threonine protein kinase 4	Serine/threonine-protein kinase SRK2A	768.655	1.04479	0.24422	4.27808	1.89e-05	0.000649841
GRMZM2G077333	Zm00001d042697	Zm00001eb146510	psbs1	photosystem II subunit PsbS1	psbs1;photosystem II subunit PsbS1: subunit elicits defense against destructive effects of excess absorbed light energy	17.9957	3.80297	1.22256	3.11067	0.00186666	0.0284636
GRMZM2G434098	Zm00001d042752	Zm00001eb146950	ofp14	OVATE-transcription factor 14	Plant-specific domain TIGR01568 family protein	454.807	-0.842392	0.199148	-4.22999	2.34e-05	0.000778019
GRMZM2G133291	Zm00001d042754	Zm00001eb146970	NA	NA	NA	29.7733	1.83419	0.589678	3.1105	0.0018677	0.0284636
GRMZM2G060216	Zm00001d042777	Zm00001eb147220	lg2	liguleless2	Basic leucine zipper protein%3B Liguleless2	514.66	1.87046	0.248369	7.53099	5.04e-14	1.13e-11
GRMZM2G053869	Zm00001d042800	Zm00001eb147390	NA	NA	Protein BUD31-like protein 1	74.8272	1.99159	0.3904	5.10139	3.37e-07	1.92e-05
GRMZM2G003682	Zm00001d042811	Zm00001eb147510,Zm00001eb147520	NA	NA	Nematode resistance protein-like HSPRO2	84.6214	2.20442	0.531819	4.14506	3.4e-05	0.00107393
GRMZM2G116063	Zm00001d042821	Zm00001eb147630	wox5b	WUSCHEL-homeobox-transcription factor 5b	Putative wuschel homeobox protein	25.0075	3.83095	0.740698	5.17208	2.31e-07	1.37e-05
GRMZM2G125522	Zm00001d042830	Zm00001eb147710	myb34	MYB-transcription factor 34	Duplicated homeodomain-like superfamily protein	516.616	0.702366	0.195956	3.5843	0.000337983	0.00728574
GRMZM6G741210	Zm00001d042840	Zm00001eb147750	shbp1	sedoheptulose bisphosphatase1	Sedoheptulose-17-bisphosphatase chloroplastic	84.3811	-1.17405	0.364543	-3.22062	0.00127915	0.0211446
GRMZM2G005000	Zm00001d042850	Zm00001eb147890	NA	NA	RING/FYVE/PHD zinc finger superfamily protein	315.861	0.756693	0.256496	2.95011	0.0031766	0.0427515
GRMZM2G181484	Zm00001d042853	Zm00001eb147910	NA	NA	NA	460.061	-1.00622	0.226404	-4.44436	8.82e-06	0.000339605
GRMZM2G065557	Zm00001d042862	Zm00001eb147950	pco108087	NA	Lipid binding protein	17.4073	3.14171	0.750895	4.18395	2.86e-05	0.000925914
GRMZM2G157679	Zm00001d042907	Zm00001eb148290	gras23	GRAS-transcription factor 23	NA	1347.49	0.853754	0.20272	4.21149	2.54e-05	0.000835812
GRMZM5G871592	Zm00001d042932	Zm00001eb148550	NA	NA	Protein UPSTREAM OF FLC	147.962	-1.26887	0.285842	-4.43906	9.04e-06	0.000344898
GRMZM2G014454	Zm00001d042939	Zm00001eb148620	NA	NA	Metal tolerance protein 11	449.871	-0.501349	0.148591	-3.37402	0.000740784	0.0135839
GRMZM2G426953	Zm00001d042961	Zm00001eb148780	rboh1	respiratory burst oxidase1	rboh1;respiratory burst oxidase1: mutant displays defects in root hair initiation and elongation manifested by a reduced density and length of root hairs.	454.525	0.932245	0.319731	2.91572	0.00354874	0.0465888
GRMZM2G027375	Zm00001d043043	Zm00001eb149420	NA	NA	U-box domain-containing protein 16	213.32	0.999586	0.299915	3.3329	0.000859471	0.0153725
GRMZM2G073376	Zm00001d043165	Zm00001eb150460	NA	NA	Indole-3-acetate beta-glucosyltransferase	990.07	0.469669	0.122085	3.84706	0.000119544	0.00313373
GRMZM2G402092	Zm00001d043168	Zm00001eb150510	pco144630	NA	MAR-binding filament-like protein 1-1 isoform 2	91.6158	1.65735	0.39677	4.17711	2.95e-05	0.000950361
GRMZM2G042492	Zm00001d043170	Zm00001eb150530	NA	NA	Ribosomal protein L34	300.079	0.643462	0.20526	3.13486	0.00171937	0.026681
GRMZM2G139329	Zm00001d043188	Zm00001eb150660	NA	NA	DNA-(apurinic or apyrimidinic site) lyase chloroplastic	209.036	-0.822328	0.188272	-4.36778	1.26e-05	0.000457158
GRMZM2G046911	Zm00001d043193	NA	NA	NA	NA	348.218	0.668423	0.208837	3.20069	0.00137097	0.0223349
GRMZM2G047274	Zm00001d043195	Zm00001eb150730	mca9	metacaspase9	Metacaspase-6	1324.83	0.529634	0.130188	4.06821	4.74e-05	0.00143024
GRMZM2G002165	Zm00001d043201	Zm00001eb150800	hcf148	high chlorophyll fluorescence148	hcf148;high chlorophyll fluorescence148: Ortholog of Arabidopsis Y3IP1. PSI assembly factor, cooperates with Ycf3. (A. Barkan, 2015)mutants lack photosystem I, pale green seedling lethal; the Arabidopsis ortholog, Y3IP1, is a PSI assembly factor and cooperates with Ycf3	281.188	0.617375	0.198364	3.11233	0.00185619	0.0283608
GRMZM2G022934	Zm00001d043235	Zm00001eb151170,Zm00001eb151180	NA	NA	Methylesterase 3	241.32	-1.3499	0.378595	-3.56555	0.000363092	0.00775144
GRMZM2G169782	Zm00001d043271	Zm00001eb151470	NA	NA	BTB/POZ domain-containing protein	751.883	0.7701	0.231745	3.32305	0.000890404	0.0158011
GRMZM2G055000,GRMZM2G355343	Zm00001d043273	Zm00001eb151490	NA	NA	SR protein related family member	202.168	-0.846133	0.243313	-3.47755	0.000506025	0.0100279
GRMZM5G817173	Zm00001d043293	Zm00001eb151670	cko4	cytokinin oxidase 4	cko4;cytokinin oxidase 4:	27.2678	3.47646	1.08459	3.20531	0.00134916	0.0220563
AC190623.3_FG001	Zm00001d043299	Zm00001eb151750	pco070877	NA	Photosystem II reaction center W protein chloroplastic	119.146	3.77337	0.446	8.46047	2.66e-17	9.76e-15
GRMZM2G166946	Zm00001d043368	Zm00001eb152350	tcptf30	TCP-transcription factor 30	TCP family transcription factor containing protein	211.182	-3.86427	0.397051	-9.73244	2.19e-22	1.87e-19
GRMZM2G127695	Zm00001d043419	Zm00001eb152800	NA	NA	NA	154.129	1.15248	0.378586	3.04416	0.0023333	0.0335421
GRMZM2G028159	Zm00001d043421	Zm00001eb152820	NA	NA	NA	59.8029	-1.97849	0.373441	-5.29801	1.17e-07	7.5e-06
NA	Zm00001d043423	NA	NA	NA	NA	472.441	-0.969486	0.300441	-3.22688	0.0012515	0.0207847
AC210193.4_FG002	Zm00001d043430	Zm00001eb152920	umc1767	NA	NA	464.065	0.816552	0.264726	3.08452	0.0020388	0.0302769
GRMZM2G056120	Zm00001d043431	Zm00001eb152940	arftf11	ARF-transcription factor 11	Auxin response factor 11	506.911	-0.776624	0.268284	-2.89479	0.00379414	0.0489579
GRMZM2G055795	Zm00001d043477	Zm00001eb153340	cesa11	cellulose synthase 11	cesa11;cellulose synthase 11: coordinately expressed with loci cesa10 and cesa12	253.091	0.874949	0.280694	3.11709	0.00182647	0.0279606
GRMZM2G042818	Zm00001d043490	Zm00001eb153460	NA	NA	3-hydroxyisobutyryl-CoA hydrolase-like protein 5	443.639	-0.548589	0.182242	-3.01023	0.00261054	0.0365998
GRMZM2G177940	Zm00001d043509	Zm00001eb153600	pme40	pectin methylesterase40	Pectinesterase	305.732	-1.11851	0.370786	-3.0166	0.00255631	0.036073
GRMZM2G140455	Zm00001d043523	Zm00001eb153760	NA	NA	Profilin	23.0054	1.9791	0.676167	2.92694	0.00342313	0.0454004
GRMZM2G023285	Zm00001d043535	Zm00001eb154090	ofp18	OVATE-transcription factor 18	NA	75.5525	-1.84232	0.582611	-3.16219	0.0015659	0.0247509
GRMZM5G800586	Zm00001d043538	Zm00001eb154060	burp2	BURP domain-containing protein-RD22-like2	burp2;BURP domain-containing protein-RD22-like2: Water deficit caused a 1.6-fold increase in the expression; expression up-regulated by ABA.	54.8803	-2.04153	0.625241	-3.26519	0.0010939	0.0186386
GRMZM2G111510	Zm00001d043552	Zm00001eb153930	dnp2	diphosphonucleotide phosphatase2	dnp2;diphosphonucleotide phosphatase2: single copy;	2514.52	-0.439461	0.133392	-3.2945	0.000985971	0.017093
GRMZM2G111436	Zm00001d043554	Zm00001eb153910	NA	NA	Werner syndrome ATP-dependent helicase	555.013	-1.51259	0.281253	-5.37804	7.53e-08	5.05e-06
NA	Zm00001d043566	NA	NA	NA	NA	1234.64	-0.543593	0.164639	-3.30173	0.00096092	0.0168055
GRMZM2G014499	Zm00001d043581	Zm00001eb154300	si946090e04	NA	Subtilisin-like protease SBT5.6	1216.18	-0.741142	0.173114	-4.28124	1.86e-05	0.000641613
GRMZM2G079727	Zm00001d043589	Zm00001eb154380	mads36	MADS-transcription factor 36`	Floral homeotic protein APETALA 3	39.0355	-2.08227	0.547262	-3.80489	0.000141865	0.00360226
GRMZM2G171373	Zm00001d043607	Zm00001eb154520	hex6	hexokinase6	hex6;hexokinase6:	161.968	-1.08935	0.273672	-3.9805	6.88e-05	0.00196885
GRMZM2G054115	Zm00001d043650	Zm00001eb154790	NA	NA	Tryptophan aminotransferase-related protein 4	687.506	0.798799	0.224609	3.5564	0.000375976	0.00797485
GRMZM5G839411	Zm00001d043660	Zm00001eb154930	pin8	PIN-formed protein8	pin8;PIN-formed protein8: similar to Arabidopsis PIN8 (Forestan et al 2012)	56.3715	-1.07458	0.314689	-3.41474	0.000638432	0.0120122
GRMZM2G380088	Zm00001d043674	Zm00001eb155060	NA	NA	Cytidine deaminase	356.844	0.788685	0.269932	2.9218	0.0034802	0.0459017
GRMZM2G331720	Zm00001d043680	Zm00001eb155120	NA	NA	Phospholipase A1-IIdelta	83.9472	1.02323	0.33596	3.0457	0.00232143	0.033432
GRMZM2G137965	Zm00001d043682	Zm00001eb155150	rbap2	WD-repeat protein RBAP2	rbap2;WD-repeat protein RBAP2: first reported as a partial cDNA clone, AF250048, showing high sequence homology with genes rbap1 and rbap3.	6164.84	-0.356977	0.123175	-2.89814	0.00375383	0.048543
GRMZM2G035222	Zm00001d043723	Zm00001eb155550	NA	NA	F-box/kelch-repeat protein	252.856	1.05116	0.329375	3.19137	0.00141602	0.022883
AC233946.1_FG004	Zm00001d043783	Zm00001eb156050	cct16	CO CO-LIKE TIMING OF CAB1 protein domain16	CCT motif family protein	21.4763	2.71945	0.696942	3.90198	9.54e-05	0.00258552
GRMZM2G037368	Zm00001d043878	Zm00001eb156910	rum1	rootless with undetectable meristems1	rum1;rootless with undetectable meristems1: primordia for seminal roots and for laterals on the primary root absent	1568.84	-0.754973	0.134352	-5.61935	1.92e-08	1.54e-06
GRMZM2G152774	Zm00001d043985	Zm00001eb157800	cl912_1	NA	3-5 exonuclease/ nucleic acid binding protein	91.0188	-1.96433	0.523332	-3.7535	0.000174379	0.00422985
GRMZM2G070360	Zm00001d043991	Zm00001eb157850	dba2	DNA binding activity2	dba2;DNA binding activity2: cDNA pAS12 has binding activity; gene specific	1361.19	0.376407	0.114282	3.29367	0.000988898	0.0171313
GRMZM5G814314	Zm00001d043998	Zm00001eb157900	csu456(uce)	NA	Ubiquitin-conjugating enzyme E2 8	1538.05	0.532505	0.145081	3.67039	0.000242176	0.00556819
GRMZM2G004183	Zm00001d044033	Zm00001eb158170	AY109934	NA	TRICHOME BIREFRINGENCE-LIKE 20	783.227	1.7151	0.284489	6.02869	1.65e-09	1.64e-07
GRMZM2G166987	Zm00001d044043	Zm00001eb158290	pco061737	NA	GDSL esterase/lipase	563.525	0.593192	0.158521	3.74204	0.000182535	0.00439634
GRMZM2G023220	Zm00001d044059	Zm00001eb158470	NA	NA	alpha/beta-Hydrolases superfamily protein	501.287	-0.621081	0.164108	-3.78458	0.00015397	0.00383978
GRMZM2G025222	Zm00001d044069	Zm00001eb158550	spi1	sparse inflorescence1	spi1;sparse inflorescence1: mutant tassels have fewer branches and spikelets, and its ears are small, with fewer kernels	71.9007	0.953326	0.324375	2.93896	0.00329313	0.0440605
GRMZM2G126239	Zm00001d044081	Zm00001eb158680	hb46	Homeobox-transcription factor 46	Homeobox-leucine zipper protein ATHB-4	249.087	-3.30967	0.430379	-7.69013	1.47e-14	3.65e-12
GRMZM2G099382	Zm00001d044109	Zm00001eb158920	NA	NA	Tonoplast dicarboxylate transporter	78.3218	-1.81556	0.372086	-4.87942	1.06e-06	5.37e-05
GRMZM2G037431	Zm00001d044110	Zm00001eb158930	pgl108	polygalacturonase108	Polygalacturonase	336.664	-0.723526	0.232194	-3.11605	0.00183293	0.0280414
GRMZM2G180815	Zm00001d044116	Zm00001eb158970	cl12785_1	NA	Rae1-like protein	1067.59	-0.491325	0.136621	-3.59627	0.000322816	0.0069968
GRMZM2G026930	Zm00001d044122	Zm00001eb159020	a1	anthocyaninless1	Dihydroflavonol-4-reductase	69.9833	-2.19615	0.518197	-4.23806	2.25e-05	0.000756653
AC198725.4_FG004	Zm00001d044167	Zm00001eb159380	ofp19	OVATE-transcription factor 19	Ovate protein	241.67	2.06549	0.343763	6.00847	1.87e-09	1.84e-07
GRMZM2G480686,GRMZM2G480687	Zm00001d044176	Zm00001eb159450	NA	NA	NA	183.431	-0.934776	0.320018	-2.92101	0.00348896	0.0459918
GRMZM2G011401	Zm00001d044182	Zm00001eb159500	tmm1	too many mouths-like1	Protein TOO MANY MOUTHS	135.89	2.46859	0.403723	6.11456	9.68e-10	1e-07
GRMZM2G053140	Zm00001d044189	Zm00001eb159560	IDP6843	NA	BEST Arabidopsis thaliana protein match is: loricrin-related (TAIR:AT5G64550.1); Has 3596 Blast hits to 2004 proteins in 150 species: Archae - 0; Bacteria - 54; Metazoa - 1597; Fungi - 38; Plants - 513; Viruses - 9; Other Eukaryotes - 1385 (source: /.../Link).	1313.66	-0.910957	0.127758	-7.13031	1e-12	1.78e-10
GRMZM2G177693	Zm00001d044261	Zm00001eb160120	umc2152	NA	Protein indeterminate-domain 9	889.964	1.28724	0.209126	6.15533	7.49e-10	8.08e-08
GRMZM2G033867	Zm00001d044365	Zm00001eb161050	flz15	FCS-like zinc finger15	MARD1	316.792	-0.702395	0.180642	-3.88832	0.000100941	0.00271687
GRMZM2G066428	Zm00001d044387	Zm00001eb161260	aaap26	amino acid/auxin permease26	Transmembrane amino acid transporter family protein	10.1423	-16.8043	5.28873	-3.17738	0.00148613	0.0237582
GRMZM2G034943	Zm00001d044394	Zm00001eb161340	IDP427	NA	NA	1230.09	-0.495607	0.163309	-3.03478	0.00240711	0.0344783
GRMZM2G480607	Zm00001d044405	Zm00001eb161420	cl2748_2	NA	Protein kinase protein with adenine nucleotide alpha hydrolases-like domain	1792.79	-0.573515	0.125564	-4.5675	4.94e-06	0.00020699
GRMZM2G094428	Zm00001d044475	Zm00001eb162060	IDP253	NA	HXXXD-type acyl-transferase family protein	607.951	0.619828	0.192827	3.21443	0.00130702	0.0215605
GRMZM2G093032	Zm00001d044495	Zm00001eb162210	see2b	senescence enhanced2b	see2b;senescence enhanced2b:	438.635	1.3341	0.193193	6.90553	5e-12	7.89e-10
GRMZM2G071154	Zm00001d044516	Zm00001eb162430	umc1052	NA	DCD (Development and Cell Death) domain protein	1279.12	0.784713	0.197791	3.96739	7.27e-05	0.00205863
GRMZM2G011592	Zm00001d044533	Zm00001eb162620	cax3	calcium exchanger3	cax3;calcium exchanger3: Expression affected by ABP4, auxin, and Ca++. Homolog of Arabidopsis CAX1 involved in auxin transduction pathway.	4771.03	0.728842	0.104456	6.97754	3e-12	4.9e-10
GRMZM2G062718	Zm00001d044579	Zm00001eb162960	kcs19	3-ketoacyl-CoA synthase19	3-ketoacyl-CoA synthase	85.5216	2.20376	0.56159	3.92415	8.7e-05	0.00238576
GRMZM2G409312	Zm00001d044580	Zm00001eb162970	kcs35	3-ketoacyl-CoA synthase35	3-ketoacyl-CoA synthase	51.0781	3.26184	0.849897	3.83793	0.000124077	0.0032195
GRMZM2G075884	Zm00001d044639	Zm00001eb163440	Zm00001d044639	NA	L-type lectin-domain containing receptor kinase IX.1	76.1926	1.91646	0.431519	4.4412	8.95e-06	0.000343145
GRMZM2G006130	Zm00001d044648	Zm00001eb163530	abf1	alpha-L-arabinofuranosidase1	Alpha-L-arabinofuranosidase 1	1814.09	0.385553	0.12065	3.19563	0.00139528	0.0226093
GRMZM2G177895	Zm00001d044666	Zm00001eb163720	fha9	FHA-transcription factor 9	SMAD/FHA domain-containing protein	17.967	2.69274	0.770779	3.49353	0.000476673	0.0095656
GRMZM2G136831	Zm00001d044806	Zm00001eb372130	umc109	NA	Serine/threonine-protein kinase WNK (With No Lysine)-related	569.357	-1.51187	0.369646	-4.09005	4.31e-05	0.00131778
GRMZM2G098643	Zm00001d044812	Zm00001eb372180	pin1	PIN-formed protein1	Putative auxin efflux carrier	3357.88	-0.613394	0.166994	-3.67314	0.000239585	0.00552649
GRMZM2G081239	Zm00001d044826	Zm00001eb372380	nip2c	NOD26-like membrane intrinsic protein2	nip2c;NOD26-like membrane intrinsic protein2:	261.917	3.24423	0.418803	7.74643	9.45e-15	2.45e-12
GRMZM2G113888	Zm00001d044836	Zm00001eb372490	tcptf9	TCP-transcription factor 9	Transcription factor TCP14	272.273	1.87329	0.24513	7.64201	2.14e-14	5.2e-12
GRMZM5G874756	Zm00001d044895	Zm00001eb372940	mrpa26	multidrug resistance associated protein26	ATPase%2C coupled to transmembrane movement of substance	586.355	-0.556066	0.1666	-3.33773	0.000844654	0.0151618
GRMZM2G079949	Zm00001d044921	Zm00001eb373120	pco090392b	NA	Probable carboxylesterase 2	395.784	1.46544	0.312489	4.68959	2.74e-06	0.000123033
GRMZM2G343769	Zm00001d044927	Zm00001eb373160	cki7	cyclin-dependent kinase inhibitor7	cki7;cyclin-dependent kinase inhibitor7:	16.1746	3.04087	1.00281	3.03235	0.00242654	0.0346219
GRMZM5G864689	Zm00001d044982	Zm00001eb373600	NA	NA	Kinesin-like protein KIN-7K chloroplastic	216.616	1.19807	0.390185	3.07052	0.00213684	0.0313227
GRMZM2G046618	Zm00001d045048	Zm00001eb374140	pme2	pectin methylesterase2	pme2;pectin methylesterase2:	365.272	1.38456	0.242146	5.71784	1.08e-08	9.15e-07
GRMZM2G067053	Zm00001d045098	Zm00001eb374600,Zm00001eb374610	NA	NA	BTB/POZ domain-containing protein NPY1	2885.96	-0.930571	0.182714	-5.09306	3.52e-07	1.99e-05
NA	Zm00001d045123	NA	NA	NA	NA	38.8095	-1.5252	0.348766	-4.37314	1.22e-05	0.000448114
NA	Zm00001d045125	NA	NA	NA	NA	58.223	2.18747	0.594577	3.67903	0.000234123	0.00543548
GRMZM2G304362	Zm00001d045192	Zm00001eb375490	rnrl1	ribonucleotide reductase large subunit1	Ribonucleoside-diphosphate reductase large subunit	4909.8	-0.787413	0.121647	-6.47293	9.61e-11	1.22e-08
GRMZM2G063550	Zm00001d045254	Zm00001eb376040	ufgt3	UDP-flavone-glycosyltransferase3	Anthocyanidin 5%2C3-O-glucosyltransferase	20.8382	-4.19587	1.28698	-3.26025	0.00111312	0.018939
GRMZM2G129451	Zm00001d045261	Zm00001eb376100	ss1	starch synthase I	Starch synthase I	1160.03	0.58116	0.178566	3.2546	0.00113553	0.019279
GRMZM2G071249	Zm00001d045264	Zm00001eb376120,Zm00001eb376130	NA	NA	GDSL esterase/lipase	88.4521	1.3719	0.339658	4.03906	5.37e-05	0.0015919
NA	Zm00001d045305	NA	NA	NA	NA	496.346	0.644055	0.137742	4.67579	2.93e-06	0.000130618
GRMZM2G072274	Zm00001d045427	Zm00001eb377840	baf1	barren stalk fastigiate1	baf1;barren stalk fastigiate1: ear shoots often absent, or distorted and fused to culm at base; tassel branches erect, bundled, fused to culm at base	15.8644	-6.78579	1.36784	-4.96094	7.02e-07	3.76e-05
GRMZM2G147319	Zm00001d045454	Zm00001eb378050	NA	NA	Zinc finger (C3HC4-type RING finger) family protein	11.7024	4.2977	1.44664	2.97081	0.00297014	0.0405436
GRMZM5G825515	Zm00001d045519	Zm00001eb378720,Zm00001eb378730	NA	NA	Oligopeptide transporter 7	1322.26	0.632966	0.160145	3.95245	7.74e-05	0.00217544
GRMZM2G093195	Zm00001d045563	Zm00001eb379120	d3	dwarf plant3	d3;dwarf plant3: like d1, plant short and compact; d2 mutation(s) are allelic (d2 is lapsed)	112.121	-2.30266	0.411745	-5.59244	2.24e-08	1.77e-06
GRMZM2G168214	Zm00001d045576	Zm00001eb379260	NA	NA	WAT1-related protein	176.683	-1.79479	0.49371	-3.63532	0.000277641	0.00619325
GRMZM2G051785	Zm00001d045589	Zm00001eb379340	gras32	GRAS-transcription factor 32	Scarecrow-like protein 6	25.0184	-2.33293	0.693257	-3.36518	0.000764932	0.0139515
GRMZM2G049693	Zm00001d045599	Zm00001eb379440	skus12	skewed root growth similar12	Monocopper oxidase-like protein SKU5	4991.97	-0.281416	0.0802946	-3.5048	0.000456956	0.00927146
GRMZM2G052389	Zm00001d045606	Zm00001eb379490	umc2337	NA	Peroxisomal acyl-coenzyme A oxidase 1	1576.99	-0.416588	0.122762	-3.39347	0.000690127	0.012773
GRMZM2G154093	Zm00001d045610	Zm00001eb379510	IDP248	NA	Homogentisate 12-dioxygenase	138.4	0.975752	0.271755	3.59056	0.000329974	0.00713247
GRMZM2G107886	Zm00001d045661	Zm00001eb379950	col4	C2C2-CO-like-transcription factor 4	Zinc finger protein CONSTANS-LIKE 16	30.2663	2.47234	0.654761	3.77594	0.000159404	0.003947
GRMZM2G105364	Zm00001d045685	Zm00001eb380150	php20075b(ext)	NA	NA	3079.24	0.529939	0.169708	3.12265	0.00179232	0.0275618
GRMZM2G145720	Zm00001d045728	Zm00001eb380430	bak1	brassinosteroid insensitive1-associated receptor kinase like1	Protein NSP-INTERACTING KINASE 1	326.445	-0.634307	0.205128	-3.09225	0.00198647	0.0296923
GRMZM2G034318	Zm00001d045778	Zm00001eb380810	NA	NA	NA	6.74218	4.22055	1.16433	3.62486	0.00028912	0.0064183
GRMZM2G013398	Zm00001d045804	Zm00001eb380990	col6	C2C2-CO-like-transcription factor 6	Zinc finger protein CONSTANS-LIKE 9	98.6469	0.837574	0.289119	2.89698	0.00376769	0.0486958
GRMZM2G129947	Zm00001d045987	Zm00001eb382380	NA	NA	NEP-interacting protein 1	372.646	-0.706537	0.223928	-3.15519	0.00160391	0.0252346
GRMZM2G045109	Zm00001d046096	Zm00001eb383050	bhlh34	bHLH-transcription factor 34	Putative HLH DNA-binding domain superfamily protein	46.5493	2.13629	0.550174	3.88293	0.000103203	0.00276661
GRMZM2G046316	Zm00001d046178	Zm00001eb383780	NA	NA	Putative leucine-rich repeat protein kinase family protein	935.487	0.909916	0.190256	4.78259	1.73e-06	8.19e-05
GRMZM2G076272	Zm00001d046223	Zm00001eb384240	hb21	Homeobox-transcription factor 21	Homeobox protein ATH1	797.721	0.750523	0.182405	4.11458	3.88e-05	0.00120303
GRMZM2G099642	Zm00001d046491	Zm00001eb386210	NA	NA	Putative alcohol dehydrogenase superfamily protein	13.1649	-2.96921	0.96849	-3.06581	0.00217079	0.0316839
GRMZM2G087635	Zm00001d046586	Zm00001eb386970	aaap61	amino acid/auxin permease61	Transmembrane amino acid transporter family protein	477.273	0.598432	0.165276	3.62079	0.000293702	0.00648977
GRMZM2G170927	Zm00001d046591	Zm00001eb387010	vpp5	vacuolar-type H+-pyrophosphatase5	vpp5;vacuolar-type H+-pyrophosphatase5: variants affect drought tolerance	1041.04	-1.02992	0.149967	-6.86765	6.53e-12	1.01e-09
GRMZM2G160730	Zm00001d046621	Zm00001eb387280	gl15	glossy15	Floral homeotic protein APETALA 2	173.236	2.20688	0.301752	7.31358	2.6e-13	5.04e-11
GRMZM2G177659	Zm00001d046661	Zm00001eb387570	aaap62	amino acid/auxin permease62	Amino acid transporter-like protein%3B Amino acid transporter-like protein isoform 1%3B Amino acid transporter-like protein isoform 2	2342.78	1.07136	0.156081	6.8641	6.69e-12	1.03e-09
GRMZM2G033555	Zm00001d046697	Zm00001eb387920	AY103770	NA	Dihydroflavonol-4-reductase	1874.67	0.989003	0.182285	5.42559	5.78e-08	4.03e-06
GRMZM2G436344	Zm00001d046774	Zm00001eb388390	NA	NA	Zinc finger protein WIP2	130.789	2.685	0.40977	6.55246	5.66e-11	7.45e-09
GRMZM2G114680	Zm00001d046783	Zm00001eb388460	gras70	GRAS-transcription factor 70	Scarecrow-like protein 18	45.9046	-1.66357	0.529305	-3.14293	0.00167266	0.0261264
GRMZM2G010884	Zm00001d046786	Zm00001eb388510	umc1267	NA	Photosystem I chlorophyll a/b-binding protein 3-1 chloroplastic	545.552	2.43552	0.27098	8.98783	2.52e-19	1.28e-16
GRMZM2G435001	Zm00001d046867	Zm00001eb389070	NA	NA	Putative HLH DNA-binding domain superfamily protein	5.45195	-5.90953	1.54324	-3.82931	0.000128505	0.0033056
GRMZM2G347931	Zm00001d046875	Zm00001eb389110	rdr3	RNA-dependent RNA polymerase3	RNA-dependent RNA polymerase 6	16.7221	-2.44353	0.807962	-3.02431	0.00249197	0.0353747
GRMZM2G055273	Zm00001d046916	Zm00001eb389430	lim166	NA	CASP-like protein 10	135.894	1.80466	0.378682	4.76563	1.88e-06	8.88e-05
GRMZM2G057616	Zm00001d046919	Zm00001eb389440	NA	NA	Chloride channel protein CLC-b	425.771	1.03044	0.224745	4.58492	4.54e-06	0.000192497
GRMZM2G098423	Zm00001d046923	Zm00001eb389520	si707066f01	NA	D-3-phosphoglycerate dehydrogenase 2 chloroplastic	205.881	1.86309	0.268199	6.94667	3.74e-12	6.06e-10
GRMZM2G038783	Zm00001d046925	Zm00001eb389540	col13	C2C2-CO-like-transcription factor 13	Zinc finger protein CONSTANS-LIKE 5	236.038	-1.05445	0.312005	-3.37959	0.000725929	0.0133685
AC208023.3_FG001	Zm00001d046929	Zm00001eb389590	NA	NA	Protein transport protein Sec61 subunit gamma-3	346.325	0.617723	0.199058	3.10323	0.00191419	0.0288948
GRMZM2G095302	Zm00001d046941	Zm00001eb389710	si660003b09	NA	Receptor-like cytosolic serine/threonine-protein kinase RBK1	556.78	-0.401421	0.134081	-2.99387	0.00275465	0.0381879
GRMZM2G109966,GRMZM2G410443	Zm00001d046950	Zm00001eb389810	NA	NA	Protein UNUSUAL FLORAL ORGANS	20.8108	-7.18419	1.23489	-5.81769	5.97e-09	5.26e-07
GRMZM2G110408	Zm00001d046971	Zm00001eb389930	ftsh1	filamentation temperature-sensitive H 2A homolog1	Filamentation temperature-sensitive H 2A isoform 1%3B Filamentation temperature-sensitive H 2A isoform 2%3B Filamentation temperature-sensitive H 2A isoform 3	341.975	0.57788	0.137474	4.20356	2.63e-05	0.000862083
GRMZM2G101058	Zm00001d047081	Zm00001eb391280	gata28	C2C2-GATA-transcription factor 28	GATA transcription factor 2	269.27	2.39821	0.350298	6.84619	7.58e-12	1.16e-09
GRMZM2G026889	Zm00001d047104	Zm00001eb391530	NA	NA	Putative glucuronosyltransferase PGSIP7	30.9569	-1.58362	0.536804	-2.9501	0.00317675	0.0427515
GRMZM2G117999	Zm00001d047125	Zm00001eb391730	NA	NA	Pectin acetylesterase 9	70.8095	-1.47208	0.415092	-3.54641	0.000390525	0.00819587
GRMZM2G128491	Zm00001d047203	Zm00001eb392390	pco068745	NA	NA	1579.52	1.1494	0.175729	6.54076	6.12e-11	8.01e-09
GRMZM2G152908	Zm00001d047253	Zm00001eb392880	sus1	sucrose synthase1	sus1;sucrose synthase1: (was sus2, css1) sucrose synthase-1 (SUS1) of embryo and other tissues, compare sh1; SSRs phi016, 032, 042	144272	1.21124	0.202748	5.97411	2.31e-09	2.22e-07
GRMZM2G125813	Zm00001d047259	Zm00001eb392910	NA	NA	NA	98.9366	1.40492	0.338028	4.15624	3.24e-05	0.0010289
GRMZM5G880028	Zm00001d047402	Zm00001eb394070	umc95	NA	Putative calmodulin-binding family protein	772.439	0.612169	0.179869	3.40343	0.000665465	0.0124227
NA	Zm00001d047424	NA	NA	NA	NA	44.6889	1.58823	0.443282	3.5829	0.000339805	0.00731178
GRMZM2G167338	Zm00001d047451	NA	GRMZM2G167338	NA	Telomerase reverse transcriptase catalytic subunit variant	500.183	-1.19903	0.303576	-3.9497	7.82e-05	0.00219281
GRMZM2G170870	Zm00001d047462	Zm00001eb394520	ufg64	NA	50S ribosomal protein L6 chloroplastic	369.53	0.692377	0.177332	3.90441	9.45e-05	0.00256259
GRMZM2G121360	Zm00001d047492	Zm00001eb394840	pco111663	NA	Heavy metal transport/detoxification superfamily protein	715.316	1.48784	0.21616	6.88302	5.86e-12	9.12e-10
GRMZM2G027437,GRMZM2G027499	Zm00001d047528	Zm00001eb395190,Zm00001eb395200	NA	NA	CONTAINS InterPro DOMAIN/s: PRC-barrel-like (InterPro:IPR011033); Has 300 Blast hits to 300 proteins in 81 species: Archae - 0; Bacteria - 135; Metazoa - 0; Fungi - 0; Plants - 37; Viruses - 0; Other Eukaryotes - 128 (source: NCBI BLink).	195.901	0.793677	0.178029	4.45814	8.27e-06	0.000322302
GRMZM2G099101	Zm00001d047538	Zm00001eb395290	NA	NA	Endo-1%2C4-beta-glucanase	2705.24	-0.519483	0.13188	-3.93906	8.18e-05	0.00227096
GRMZM2G102657	Zm00001d047547	Zm00001eb395350	NA	NA	fringe-related protein	65.7189	-1.05255	0.349415	-3.01232	0.00259259	0.036391
GRMZM2G317584	Zm00001d047563	Zm00001eb395480	eil1	ethylene insensitive-like1	eil1;ethylene insensitive-like1:	1420.69	1.19789	0.209375	5.72129	1.06e-08	8.99e-07
GRMZM2G317262	Zm00001d047573	Zm00001eb395530	NA	NA	F-box protein	864.99	1.15817	0.212322	5.45477	4.9e-08	3.56e-06
GRMZM2G152417	Zm00001d047663	Zm00001eb396330	IDP708	NA	Acetate/butyrate--CoA ligase AAE7 peroxisomal	1902.5	0.763994	0.215276	3.54891	0.000386823	0.00813968
GRMZM2G022686	Zm00001d047671	Zm00001eb396390	myb154	MYB-transcription factor 154	Transcription factor MYB12	15.7419	-4.15844	0.982853	-4.23099	2.33e-05	0.000776211
GRMZM2G443785	Zm00001d047685	Zm00001eb396510	umc2341	NA	Probable galacturonosyltransferase-like 7	206.193	0.788557	0.213199	3.6987	0.00021671	0.00509578
AC206223.3_FG006	Zm00001d047719	Zm00001eb396880	AW215946	NA	Protein kinase superfamily protein	586.411	0.600724	0.153774	3.90654	9.36e-05	0.00254593
GRMZM2G128971	Zm00001d047743	Zm00001eb397050	fad7	fatty acid desaturase7	fad7;fatty acid desaturase7: leaf cDNA and genomic clones similar to Arabidopsis FAD7, cold-induced	721.382	0.536007	0.16107	3.32779	0.000875381	0.0155725
GRMZM2G020953	Zm00001d047771	Zm00001eb397340	NA	NA	NA	106.864	1.27393	0.335685	3.795	0.000147642	0.00371366
GRMZM5G825759	Zm00001d047789	Zm00001eb397520	pco080036b	NA	ATP synthase B chain	101.539	1.04392	0.344271	3.03228	0.00242718	0.0346219
GRMZM2G103270	Zm00001d047806	Zm00001eb397670	umc1417	NA	Putative E3 ubiquitin-protein ligase XBAT31	721.453	0.515898	0.146077	3.5317	0.000412902	0.00854503
GRMZM2G446234	Zm00001d047881	Zm00001eb398220	NA	NA	Putative DUF593 domain containing family protein	1531.56	0.901887	0.183444	4.91641	8.81e-07	4.55e-05
GRMZM2G101062	Zm00001d047911	Zm00001eb398540	GRMZM2G101062	NA	HVA22-like protein i	1540.72	0.531364	0.15304	3.47205	0.000516491	0.0102098
GRMZM2G448330	Zm00001d047937	Zm00001eb398820	NA	NA	armadillo repeat only 1	151.385	1.10549	0.284735	3.88251	0.000103382	0.00276693
GRMZM2G165355	Zm00001d047968	Zm00001eb399100	NA	NA	Zinc finger protein 1	102.385	1.18302	0.386634	3.0598	0.00221484	0.0321692
GRMZM2G407119	Zm00001d047999	Zm00001eb399390	bhlh9	bHLH-transcription factor 9	Putative HLH DNA-binding domain superfamily protein	8.89991	-2.91924	0.937756	-3.11301	0.00185192	0.0283137
GRMZM2G021573	Zm00001d048004	Zm00001eb399440	ereb161	AP2-EREBP-transcription factor 161	AP2-like ethylene-responsive transcription factor ANT	1235.1	-1.51865	0.167378	-9.07319	1.16e-19	6.26e-17
GRMZM2G067402	Zm00001d048020	Zm00001eb399590	hb1	hemoglobin1	hb1;hemoglobin1: suppression of expression associated with programmed cell death (Huang et al 2014)cDNA sequence; SSR umc1733;cloned hb gene codes for a predicted protein of 164 amino acids	77.1294	2.15004	0.720554	2.98388	0.00284622	0.0392117
AC233893.1_FG006	Zm00001d048054	Zm00001eb399900	NA	NA	Putative leucine-rich repeat receptor-like protein kinase family protein	1249.04	0.621908	0.198633	3.13094	0.00174248	0.0269519
GRMZM2G024718	Zm00001d048073	Zm00001eb400020	hsp19	heat shock protein19	Heat shock 70 kDa protein 8	108.164	0.965754	0.324767	2.97368	0.00294254	0.0402361
GRMZM2G040268	Zm00001d048188	Zm00001eb401090	NA	NA	NA	20.3572	3.40088	0.933171	3.64444	0.000267979	0.00601678
GRMZM2G091226	Zm00001d048215	Zm00001eb401340	NA	NA	WW domain containing protein expressed	246.046	-0.862326	0.217465	-3.96536	7.33e-05	0.00207077
GRMZM2G095786	Zm00001d048233	Zm00001eb401510	NA	NA	F-box protein FBX14	835.043	-0.524606	0.17394	-3.01602	0.00256115	0.0361199
GRMZM2G036351	Zm00001d048263	Zm00001eb401740	zim4	ZIM-transcription factor 4	Putative tify domain/CCT motif transcription factor family protein%3B ZIM motif family protein	5.52792	-13.168	3.90715	-3.37022	0.000751089	0.0137418
GRMZM2G178741	Zm00001d048312	Zm00001eb402220	hb22	Homeobox-transcription factor 22	Homeobox-leucine zipper protein ATHB-23	32.2613	3.317	0.654003	5.07185	3.94e-07	2.2e-05
GRMZM2G361256	Zm00001d048329	Zm00001eb402410	IDP8086	NA	ABC transporter C family member 3	123.281	-2.07069	0.334725	-6.18624	6.16e-10	6.76e-08
GRMZM2G126781	Zm00001d048353	Zm00001eb402630	gst13	glutathione transferase13	gst13;glutathione transferase13: cDNA; SSR umc2099	365.897	0.752206	0.231381	3.25095	0.00115022	0.0194451
GRMZM2G358931	Zm00001d048363	Zm00001eb402760	cki4	cyclin-dependent kinase inhibitor4	cki4;cyclin-dependent kinase inhibitor4:	438.124	-0.852653	0.20193	-4.22252	2.42e-05	0.000799233
GRMZM2G352898,GRMZM2G700146	Zm00001d048434	Zm00001eb403330	NA	NA	Type IV inositol polyphosphate 5-phosphatase 7	387.609	-0.824034	0.246046	-3.3491	0.000810748	0.0146082
GRMZM2G479000	Zm00001d048441	Zm00001eb403420	umc1942	NA	Protein PAM68 chloroplastic	135.28	1.69548	0.339712	4.99095	6.01e-07	3.26e-05
GRMZM2G075563	Zm00001d048444	Zm00001eb403450	GRMZM2G075563	NA	Protein SULFUR DEFICIENCY-INDUCED 1	38.3232	-3.12046	1.00426	-3.10723	0.00188851	0.0286338
GRMZM2G374986	Zm00001d048448	Zm00001eb403500	glk30	G2-like-transcription factor 30	Putative MYB DNA-binding domain superfamily protein	31.1603	-2.06165	0.591378	-3.48619	0.000489961	0.00980746
GRMZM2G171466	Zm00001d048479	Zm00001eb403780	TIDP4645	NA	Nascent polypeptide-associated complex alpha subunit-like protein	33.3664	2.60309	0.632757	4.11389	3.89e-05	0.00120508
GRMZM6G617209	Zm00001d048634	Zm00001eb164860	bx6	benzoxazinone synthesis6	DIBOA-glucoside dioxygenase BX6	19591.3	0.659721	0.160774	4.1034	4.07e-05	0.00125617
GRMZM2G455909	Zm00001d048635	Zm00001eb164870,Zm00001eb164890	NA	NA	Disease resistance protein RPM1	12.6003	4.33519	1.0736	4.03799	5.39e-05	0.00159522
NA	Zm00001d048637	NA	NA	NA	NA	18.4951	4.08949	0.776233	5.26839	1.38e-07	8.63e-06
GRMZM2G013170	Zm00001d048639	NA	NA	NA	Disease resistance protein RPM1	25.8215	3.62062	0.785537	4.60911	4.04e-06	0.000173604
GRMZM2G131409	Zm00001d048649	Zm00001eb165030	csu221	NA	Expressed protein; protein	287.952	1.16531	0.320044	3.64109	0.000271484	0.00607777
GRMZM2G106443	Zm00001d048688	Zm00001eb165410	IDP6828	NA	UDP-glycosyltransferase 75B1	24.9725	2.00842	0.572998	3.50511	0.000456421	0.00926849
GRMZM2G085381	Zm00001d048709	Zm00001eb165610	bx1	benzoxazinless1	bx1;benzoxazinless1: plastid localized, committed step in cyclic hydroxamates/DIMBOA synthesis; insect resistance in young seedlings; SSR umc1022	1562.19	0.818397	0.208092	3.93286	8.39e-05	0.00231692
GRMZM2G044104	Zm00001d048814	Zm00001eb166630	NA	NA	Dirigent protein 11	21.9249	2.24708	0.704753	3.18846	0.00143032	0.0230672
GRMZM2G574887	Zm00001d048843	Zm00001eb166870	mab9	math-btb9	mab9;math-btb9:	836.18	0.841373	0.228033	3.6897	0.000224518	0.0052483
GRMZM2G054651	Zm00001d048899	Zm00001eb167300	NA	NA	HVA22-like protein a	1477.11	-0.548608	0.14433	-3.80106	0.00014408	0.00363557
NA	Zm00001d048998	NA	NA	NA	NA	564.729	2.65193	0.216659	12.2401	1.9e-34	1.13e-30
GRMZM2G085711	Zm00001d049008	Zm00001eb168170	NA	NA	Apyrase 1	23.2833	2.47913	0.559475	4.43117	9.37e-06	0.000356065
GRMZM5G870077	Zm00001d049016	Zm00001eb168220	cl12888_1b	NA	F-box/kelch-repeat protein SKIP20	742.725	0.941487	0.2968	3.17212	0.00151328	0.0240951
GRMZM2G017624	Zm00001d049019	Zm00001eb168270	pco133134	NA	Ankyrin repeat protein SKIP35	4810.96	0.508928	0.120054	4.23916	2.24e-05	0.000755902
GRMZM2G139533	Zm00001d049042	Zm00001eb168430	TIDP2941	NA	Methylthioribose-1-phosphate isomerase	957.914	0.39795	0.121863	3.26554	0.00109255	0.0186288
GRMZM2G031615	Zm00001d049141	Zm00001eb169200	iaa14	Aux/IAA-transcription factor 14	Auxin-responsive protein IAA26	55.5471	1.65992	0.436202	3.80539	0.00014158	0.00359918
GRMZM2G135019	Zm00001d049174	Zm00001eb169480	la1	lazy plant1	la1;lazy plant1: prostrate growth habit	244.806	2.67005	0.286868	9.30758	1.31e-20	8.42e-18
NA	Zm00001d049179	NA	NA	NA	NA	15744.8	0.804451	0.162267	4.95758	7.14e-07	3.8e-05
GRMZM2G139894	Zm00001d049190	Zm00001eb169610	mcm7	minichromosome maintenance7	mcm7;minichromosome maintenance7:	9372.93	-0.410321	0.113703	-3.6087	0.000307734	0.0067622
AC211652.4_FG003	Zm00001d049226	Zm00001eb169950	chn34	chitinase34	Glycosyl hydrolase family protein with chitinase insertion domain	48.1221	2.47272	0.443344	5.57742	2.44e-08	1.9e-06
GRMZM2G171394	Zm00001d049233	Zm00001eb170000	NA	NA	Protein RALF-like 33	327.731	0.866414	0.28976	2.99011	0.0027888	0.0385321
GRMZM2G030862	Zm00001d049259	Zm00001eb170230	si486103e10	NA	Long chain base biosynthesis protein 2a	141.711	0.745642	0.209849	3.55323	0.000380533	0.00803967
GRMZM2G147503	Zm00001d049265	Zm00001eb170300	Zm00001d049265	NA	O-methyltransferase ZRP4	16.1984	3.2659	0.844178	3.86874	0.000109399	0.00290835
GRMZM2G007012	Zm00001d049282	Zm00001eb170440	NA	NA	Cytokinin-O-glucosyltransferase 1	25.4058	3.73178	0.754857	4.94368	7.67e-07	4.03e-05
GRMZM2G176173	Zm00001d049347	Zm00001eb170920	col17	C2C2-CO-like-transcription factor 17	Zinc finger protein CONSTANS-LIKE 5	91.383	1.18495	0.390513	3.03435	0.00241053	0.0345065
GRMZM2G174984	Zm00001d049387	Zm00001eb171230	psb3	photosystem II3	psb3;photosystem II3:	207.88	3.47186	0.382282	9.08193	1.07e-19	6.05e-17
GRMZM2G319062	Zm00001d049407	Zm00001eb171410	NA	NA	Polyphenol oxidase chloroplastic	7227.75	1.24428	0.205816	6.04556	1.49e-09	1.48e-07
GRMZM2G122277	Zm00001d049510	Zm00001eb172230	thx44	Trihelix-transcription factor 44	Putative cellulose synthase-like family protein	1634.85	0.999229	0.244052	4.09433	4.23e-05	0.00129627
GRMZM2G055135	Zm00001d049525	Zm00001eb172290	TIDP2780	NA	LOL1%3B LOL1 isoform 1%3B LOL1 isoform 2	283.886	0.99664	0.264939	3.76178	0.000168709	0.00411773
GRMZM2G065076	Zm00001d049526	Zm00001eb172300	NA	NA	Tobamovirus multiplication protein 2A	442.227	0.636601	0.170758	3.72809	0.00019294	0.00460043
AC203909.3_FG003	Zm00001d049539	Zm00001eb172390	NA	NA	FAD-binding Berberine family protein	8.80706	-4.56542	1.40667	-3.24555	0.00117222	0.0197436
AC196475.3_FG004	Zm00001d049541	Zm00001eb172420	bm3	brown midrib3	Flavone 3'-O-methyltransferase 1	2311.19	0.873224	0.226503	3.85524	0.000115614	0.00304638
GRMZM2G128504	Zm00001d049544	Zm00001eb172500,Zm00001eb172510	NA	NA	UDP-glycosyltransferase 83A1	66.8966	2.24554	0.478835	4.68959	2.74e-06	0.000123033
GRMZM2G129585	Zm00001d049545	Zm00001eb172520	umc2206	NA	RING/U-box superfamily protein	402.779	0.933677	0.239312	3.9015	9.56e-05	0.00258767
GRMZM2G139550	Zm00001d049560	Zm00001eb172680	NA	NA	Aldolase superfamily protein	2053	0.559526	0.101798	5.49642	3.88e-08	2.89e-06
GRMZM2G169593	Zm00001d049610	Zm00001eb173100	orp1	orange pericarp1	Tryptophan synthase beta chain 1	1688.51	0.45669	0.144231	3.16637	0.00154356	0.0244465
GRMZM2G089086	Zm00001d049624	Zm00001eb173240	NA	NA	Magnesium transporter CorA-like family protein	135.46	-0.862054	0.274697	-3.1382	0.00169991	0.026448
GRMZM2G308944	Zm00001d049650	Zm00001eb173500,Zm00001eb173510	NA	NA	Photosystem II core complex protein psbY	28.8679	3.02614	0.732428	4.13166	3.6e-05	0.0011288
GRMZM2G092432	Zm00001d049660	Zm00001eb173640	NA	NA	ACR8	298.049	-0.805127	0.239354	-3.36375	0.000768921	0.0140028
GRMZM2G062591	Zm00001d049661	Zm00001eb173650	NA	NA	AT-hook motif nuclear-localized protein 1	665.005	-0.484254	0.165289	-2.92974	0.00339249	0.0450805
GRMZM2G113181	Zm00001d049743	NA	mterf12	mTERF protein domain12	Transcription termination factor MTERF6 chloroplastic/mitochondrial	322.57	0.700166	0.231468	3.02489	0.00248724	0.0353286
GRMZM2G097395	Zm00001d049831	Zm00001eb175240	pco135901b	NA	Nodulin-like protein	320.441	0.780928	0.164891	4.73603	2.18e-06	0.000100608
GRMZM2G129304	Zm00001d049851	Zm00001eb175400	NA	NA	ACT domain-containing protein ACR4	183.417	-1.0823	0.272076	-3.97793	6.95e-05	0.00198554
GRMZM5G801875	Zm00001d049910	Zm00001eb175810	AY107628	NA	Putative MATE efflux family protein%3B Transparent testa 12 protein	347.263	-2.98239	0.353566	-8.43517	3.31e-17	1.18e-14
GRMZM2G134708	Zm00001d049954	Zm00001eb176160	dar2	monodehydroascorbate reductase2	Monodehydroascorbate reductase 1 peroxisomal	157.812	1.4195	0.346507	4.09661	4.19e-05	0.00128692
GRMZM2G005046	Zm00001d049989	Zm00001eb176400,Zm00001eb176410	NA	NA	10-deacetylbaccatin III 10-O-acetyltransferase	209.011	3.01859	0.347808	8.67891	4e-18	1.73e-15
GRMZM2G087259	Zm00001d050011	Zm00001eb176620	GRMZM2G087259	NA	Alpha carbonic anhydrase 7	28.183	4.90327	0.863023	5.68151	1.34e-08	1.12e-06
GRMZM2G166695	Zm00001d050017	Zm00001eb176670	NA	NA	Remorin family protein	277.641	0.518641	0.146264	3.54593	0.000391237	0.00819635
GRMZM2G030768	Zm00001d050061	Zm00001eb176980	chr112a	chromatin complex subunit A	Putative SWI/SNF-related matrix-associated actin-dependent regulator of chromatin subfamily A member 3-like 3	4464.38	-0.546701	0.111803	-4.88986	1.01e-06	5.11e-05
GRMZM2G438007	Zm00001d050132	Zm00001eb177520	brl3	bri1-like receptor kinase3	brl3;bri1-like receptor kinase3: Encodes a brassinosteroid insensitive1-like receptor kinase.	201.787	-1.20705	0.296136	-4.07601	4.58e-05	0.00139019
GRMZM2G352132	Zm00001d050153	Zm00001eb177690	NA	NA	Reticulon-like protein B21	488.96	1.80196	0.283887	6.34745	2.19e-10	2.59e-08
GRMZM2G073079	Zm00001d050196	Zm00001eb178190	eng1	endo-1,3-1,4-beta-D-glucanase1	eng1;endo-1,3-1,4-beta-D-glucanase1: coleoptile enzyme, orthologous to rice enzyme; located in cell wall, IAA- stimulated coleoptile growth inhibited by antibody	2712.59	0.694921	0.167526	4.14813	3.35e-05	0.00106175
AC217947.4_FG002	Zm00001d050218	Zm00001eb178320	NA	NA	NADPH--cytochrome P450 reductase	1035.74	-0.592432	0.19967	-2.96705	0.00300671	0.0408789
GRMZM2G147756	Zm00001d050241	Zm00001eb178490	burp8	BURP domain-containing protein-RD22-like8	burp8;BURP domain-containing protein-RD22-like8:	1661.12	0.720722	0.203379	3.54375	0.000394486	0.00824269
GRMZM2G366659	Zm00001d050293	Zm00001eb178890	trps9	trehalose-6-phosphate synthase9	trps9;trehalose-6-phosphate synthase9:	579.549	-0.479011	0.164845	-2.90583	0.00366284	0.047703
GRMZM2G445478	Zm00001d050340	Zm00001eb179200	NA	NA	NA	382.82	-1.27114	0.156226	-8.13656	4.07e-16	1.26e-13
GRMZM2G040263	Zm00001d050355	Zm00001eb179320	NA	NA	Probable inactive receptor kinase	100.415	-2.80011	0.475396	-5.89006	3.86e-09	3.52e-07
GRMZM2G004878	Zm00001d050368	Zm00001eb179440	umc1511	NA	HMG-Y-related protein A	1635.5	-0.842869	0.227676	-3.70205	0.000213864	0.00503384
GRMZM2G117786	Zm00001d050383	Zm00001eb179540	cl10585_1b	NA	Dihydrolipoyllysine-residue acetyltransferase component 4 of pyruvate dehydrogenase complex chloroplastic	1809.14	0.433214	0.125516	3.45147	0.000557548	0.0107799
GRMZM2G160268	Zm00001d050403	Zm00001eb179680	NA	NA	Chlorophyll a-b binding protein 4	122.822	3.0283	0.412285	7.34515	2.06e-13	4.05e-11
GRMZM2G093999,GRMZM2G099088	Zm00001d050406	Zm00001eb179710	NA	NA	Probable mannan synthase 7	602.748	0.658438	0.131245	5.01684	5.25e-07	2.86e-05
GRMZM2G156079	Zm00001d050649	Zm00001eb181410	pebp2	phosphatidylethanolamine-binding protein2	ZCN2	11.3756	-3.58576	1.18102	-3.03614	0.00239628	0.0343644
GRMZM5G811633	Zm00001d050712	Zm00001eb181840	NA	NA	U-box domain-containing protein 26	30.6387	-1.80139	0.57961	-3.10793	0.00188405	0.0285847
GRMZM2G096171	Zm00001d050768	Zm00001eb182130	crr7	cytokinin response regulator7	crr7;cytokinin response regulator7:	618.525	0.983953	0.203874	4.82629	1.39e-06	6.89e-05
GRMZM2G156803	Zm00001d050844	Zm00001eb182780	IDP8168	NA	Bifunctional riboflavin biosynthesis protein RIBA 1 chloroplastic	128.296	1.11058	0.23903	4.6462	3.38e-06	0.000148315
AC210616.4_FG005	Zm00001d050861	Zm00001eb182890	eil5	EIL-transcription factor 5	ETHYLENE INSENSITIVE 3-like 5 protein	8.93726	-6.12055	1.80267	-3.39527	0.000685615	0.0127092
GRMZM2G104078	Zm00001d050960	Zm00001eb183700	nactf101	NAC-transcription factor 101	ANAC044%3B Putative NAC domain transcription factor superfamily protein	198.983	-0.647335	0.16286	-3.97479	7.04e-05	0.00200948
GRMZM2G407996	Zm00001d050969	Zm00001eb183770	pco100031a	NA	Elongation factor Tu	460.384	0.497862	0.160938	3.0935	0.0019781	0.0296528
GRMZM2G152616	Zm00001d050985	Zm00001eb183880	npi259a	NA	Regulator of chromosome condensation (RCC1) family protein	369.578	0.697719	0.15347	4.54629	5.46e-06	0.000226915
GRMZM2G042181	Zm00001d051102	Zm00001eb184780	pco142509a	NA	Leucine-rich repeat (LRR) family protein	8537.03	1.39567	0.234923	5.94099	2.83e-09	2.65e-07
GRMZM2G459645	Zm00001d051143	Zm00001eb185130	NA	NA	Protein LIGHT-DEPENDENT SHORT HYPOCOTYLS 3	1847.76	0.953213	0.216893	4.39486	1.11e-05	0.000410628
GRMZM2G135132	Zm00001d051157	Zm00001eb185220	IDP326	NA	Adenosine kinase 2	1617.82	0.606131	0.16407	3.69434	0.000220461	0.00516359
GRMZM2G078077	Zm00001d051216	Zm00001eb185560	tcptf25	TCP-transcription factor 25	TCP-domain protein	99.0774	1.58596	0.345856	4.58561	4.53e-06	0.000192202
GRMZM2G111045	Zm00001d051269	Zm00001eb185940	myb103	MYB-transcription factor 103	myb domain protein 17	255.484	-0.724159	0.239564	-3.02282	0.00250434	0.0354658
GRMZM2G150714	Zm00001d051343	Zm00001eb186420,Zm00001eb186430	NA	NA	Protein kinase superfamily protein	458.983	-0.818205	0.22885	-3.57529	0.000349841	0.00750065
GRMZM2G027098	Zm00001d051362	Zm00001eb186570	tip2a	tonoplast intrinsic protein2	tip2a;tonoplast intrinsic protein2:	5.88703	-5.68995	1.68633	-3.37417	0.000740392	0.0135839
GRMZM2G073770	Zm00001d051419	Zm00001eb187000	si687072a12	NA	GSDL-motif protein lipase	2085.45	-0.845189	0.246077	-3.43466	0.000593305	0.0113241
GRMZM2G394528	Zm00001d051442	Zm00001eb187150	csu661	NA	Probable methyltransferase PMT15	1897.09	0.893986	0.177098	5.04797	4.47e-07	2.48e-05
GRMZM2G000520	Zm00001d051451	Zm00001eb187190	ereb127	AP2-EREBP-transcription factor 127	Putative AP2/EREBP transcription factor superfamily protein	7.03788	6.73288	1.58411	4.25027	2.14e-05	0.000723456
GRMZM2G030240	Zm00001d051453	Zm00001eb187200	NA	NA	NA	114.169	0.73983	0.246058	3.00673	0.00264077	0.0369287
GRMZM2G170289	Zm00001d051479	Zm00001eb187440	IDP270	NA	Putative regulator of chromosome condensation (RCC1) family protein	1159.97	-0.714988	0.212937	-3.35775	0.000785804	0.0142775
GRMZM2G057262	Zm00001d051484	Zm00001eb187460	IDP8534	NA	Putative RING zinc finger domain superfamily protein%3B S-ribonuclease binding protein SBP1	56.3275	-1.30801	0.426113	-3.06962	0.00214332	0.0313479
GRMZM2G091044	Zm00001d051511	Zm00001eb187730	platz7	PLATZ-transcription factor 7	PLATZ transcription factor family protein	97.2895	2.21071	0.483475	4.57254	4.82e-06	0.000203146
GRMZM2G070865	Zm00001d051527	Zm00001eb187880	glk29	G2-like-transcription factor 29	Putative MYB DNA-binding domain superfamily protein	85.5367	-1.11409	0.379704	-2.93411	0.00334508	0.0446386
GRMZM2G156472	Zm00001d051532	Zm00001eb187950,Zm00001eb187960	NA	NA	Pentatricopeptide repeat-containing protein	89.1483	2.81991	0.406292	6.94061	3.9e-12	6.28e-10
GRMZM2G110192	Zm00001d051556	Zm00001eb188280	nced6	nine-cis-epoxycarotenoid dioxygenase6	nced6;nine-cis-epoxycarotenoid dioxygenase6:	30.8322	2.72384	0.790752	3.44461	0.000571876	0.0110211
GRMZM2G176289	Zm00001d051569	Zm00001eb188380	bhlh11	bHLH-transcription factor 11	Transcription factor bHLH63	32.5864	3.08443	0.59022	5.22589	1.73e-07	1.06e-05
GRMZM2G119311	Zm00001d051585	Zm00001eb188510	NA	NA	NA	223.624	-0.887418	0.258318	-3.43537	0.000591738	0.0113124
GRMZM2G156307	Zm00001d051598	Zm00001eb188630	si618024b05	NA	Plant-specific domain TIGR01570 family protein	207.821	0.8645	0.290111	2.9799	0.00288344	0.0396557
GRMZM2G064701	Zm00001d051636	Zm00001eb188990	fad1	fatty acid desaturase1	Delta(12)-fatty-acid desaturase	1742.42	-0.95772	0.249772	-3.83437	0.000125885	0.0032558
GRMZM2G126865	Zm00001d051675	Zm00001eb189150	NA	NA	Transmembrane 9 superfamily member 12	752.204	0.56448	0.165236	3.4162	0.000635015	0.0119763
AC186147.3_FG008,GRMZM2G453424	Zm00001d051681	Zm00001eb189090,Zm00001eb189100	NA	NA	Glycosyltransferase 6	120.894	-2.0554	0.380629	-5.39999	6.66e-08	4.55e-06
GRMZM2G122715	Zm00001d051746	Zm00001eb189890	NA	NA	Calcium sensing receptor chloroplastic	306.651	0.951926	0.184437	5.16126	2.45e-07	1.43e-05
GRMZM2G380457	Zm00001d051785	Zm00001eb190110	pco149145	NA	Protein CURVATURE THYLAKOID 1A chloroplastic	87.5454	1.21784	0.315146	3.86436	0.000111382	0.00295778
GRMZM2G003501	Zm00001d051787	Zm00001eb190120	gl4	glossy4	3-ketoacyl-CoA synthase	107.288	1.68257	0.357534	4.70605	2.53e-06	0.00011481
GRMZM2G063220	Zm00001d051800	NA	NA	NA	Caleosin protein%3B Caleosin related protein	98.8943	-1.18671	0.407248	-2.91397	0.00356868	0.0467322
GRMZM2G168378	Zm00001d051807	Zm00001eb190360	ppr239	pentatricopeptide repeat protein239	Pentatricopeptide repeat-containing protein	135.746	0.864542	0.232815	3.71343	0.000204466	0.00484134
GRMZM2G082007	Zm00001d051870	Zm00001eb190920	nanmt1	nicotinate N-methyltransferase1	O-methyltransferase family protein	1019.71	0.829324	0.160573	5.16477	2.41e-07	1.41e-05
GRMZM2G073954	Zm00001d051883	Zm00001eb191060	NA	NA	Divalent ion symporter	260.87	0.781482	0.212221	3.6824	0.000231051	0.00537465
GRMZM2G146234	Zm00001d051896	Zm00001eb191220	LOC100382073	NA	Protein DOWNY MILDEW RESISTANCE 6	14.3466	-4.50444	1.37416	-3.27795	0.00104562	0.0179962
GRMZM2G379005	Zm00001d051981	Zm00001eb191940	gata4	C2C2-GATA-transcription factor 4	GATA transcription factor 8	430.095	0.903133	0.208196	4.33789	1.44e-05	0.00051131
GRMZM2G108284	Zm00001d051990	Zm00001eb192020	NA	NA	Hydroxyproline-rich glycoprotein family protein	79.4346	-1.20313	0.397964	-3.02321	0.0025011	0.0354621
GRMZM2G108712	Zm00001d051995	Zm00001eb192050	pcna2	proliferating cell nuclear antigen2	pcna2;proliferating cell nuclear antigen2: a cell cycle gene regulated by tb1	3954.76	-0.454908	0.118929	-3.82504	0.00013075	0.00335973
GRMZM2G054076	Zm00001d052001	Zm00001eb192080	IDP4515	NA	Chaperone protein dnaJ	689.121	0.877709	0.211098	4.15782	3.21e-05	0.00102318
GRMZM2G043921	Zm00001d052015	Zm00001eb192200	NA	NA	Serine-rich protein	37.6402	2.72511	0.728102	3.74276	0.000182013	0.00439264
GRMZM2G450055	Zm00001d052021	Zm00001eb192280	cl11835_1	NA	DNA replication licensing factor MCM5	2226.84	-0.549618	0.114099	-4.81701	1.46e-06	7.16e-05
GRMZM2G042179	Zm00001d052053	Zm00001eb192590	NA	NA	NA	1122.49	0.710773	0.19619	3.62289	0.000291332	0.0064434
GRMZM2G018398	Zm00001d052087	Zm00001eb192960	ereb14	AP2-EREBP-transcription factor 14	Ethylene-responsive transcription factor RAP2-2	1434.69	0.283165	0.0867031	3.26591	0.00109112	0.0186179
GRMZM2G121151	Zm00001d052118	Zm00001eb193240	NA	NA	Zinc finger protein	492.622	2.26461	0.29082	7.78697	6.86e-15	1.8e-12
GRMZM2G441144	Zm00001d052123	Zm00001eb193260	Zm00001d052123	NA	Thioredoxin-like 5	13.2506	2.68053	0.778389	3.44369	0.000573838	0.01105
GRMZM2G044670	Zm00001d052130	Zm00001eb193320	NA	NA	NA	205.247	-1.41756	0.263272	-5.38438	7.27e-08	4.91e-06
GRMZM2G126732	Zm00001d052136	Zm00001eb193360	acco20	1-aminocyclopropane-1-carboxylate oxidase20	acco20;1-aminocyclopropane-1-carboxylate oxidase20:	469.785	3.12813	0.418513	7.4744	7.76e-14	1.66e-11
GRMZM2G011110	Zm00001d052152	Zm00001eb193550	ereb13	AP2-EREBP-transcription factor 13	Putative AP2/EREBP transcription factor superfamily protein	22.2962	2.97556	0.853419	3.48663	0.000489139	0.00979924
GRMZM2G079316	Zm00001d052162	Zm00001eb193640	NA	NA	NA	326.576	1.42642	0.290893	4.90358	9.41e-07	4.85e-05
GRMZM2G007729	Zm00001d052194	Zm00001eb193940	hsp22	heat shock protein22	23.6 kDa heat shock protein mitochondrial	59.0201	1.68253	0.54899	3.06478	0.00217828	0.0317738
GRMZM2G028216	Zm00001d052216	Zm00001eb194130	rpl29	ribosomal protein L29	rpl29;ribosomal protein L29: cDNA sequence	446.62	0.828373	0.194815	4.25211	2.12e-05	0.000718557
GRMZM2G087245	Zm00001d052224	Zm00001eb194190	pza01976	NA	Wound/stress protein	2084.99	1.53302	0.218596	7.01303	2.33e-12	3.91e-10
GRMZM2G151044	Zm00001d052227	Zm00001eb194210	trpp4	trehalose-6-phosphate phosphatase4	trpp4;trehalose-6-phosphate phosphatase4:	44.0327	-1.79171	0.473451	-3.78436	0.000154107	0.00383978
GRMZM2G025171	Zm00001d052242	Zm00001eb194350	NA	NA	ATP synthase subunit delta chloroplastic	29.2171	2.42759	0.660243	3.67682	0.000236162	0.00547215
NA	Zm00001d052256	NA	NA	NA	NA	1837.8	1.6197	0.184762	8.7664	1.84e-18	8.62e-16
NA	Zm00001d052264	NA	NA	NA	NA	1020.27	-0.873298	0.215558	-4.05134	5.09e-05	0.00152009
GRMZM2G080079	Zm00001d052268	Zm00001eb194620	gol1	goliath1	NEP1-interacting protein-like 2	47.5901	-3.37749	0.656479	-5.14485	2.68e-07	1.55e-05
GRMZM2G149184	Zm00001d052269	Zm00001eb194640	pin3	PIN-formed protein3	Putative auxin efflux carrier	52.9322	-1.39321	0.422314	-3.29899	0.000970349	0.016896
GRMZM2G361659	Zm00001d052288	Zm00001eb194770	e2f13	E2F-DP-transcription factor 213	E2F transcription factor-like E2FE	489.577	-0.51706	0.14694	-3.51886	0.000433405	0.00887679
GRMZM2G090728	Zm00001d052318	Zm00001eb195030	cl33564_1a	NA	Putative DUF231 domain containing family protein	110.208	1.15107	0.314166	3.66389	0.000248412	0.00567322
GRMZM2G070312	Zm00001d052346	Zm00001eb195290	NA	NA	PAP/OAS1 substrate-binding domain superfamily	35.3577	-2.32613	0.726797	-3.20052	0.00137179	0.0223349
GRMZM2G306734	Zm00001d052382	Zm00001eb195670	umc1899	NA	NA	63.6273	1.86857	0.416385	4.48759	7.2e-06	0.000286924
GRMZM2G346113	Zm00001d052385	Zm00001eb195700	c3h50	C3H-transcription factor 350	Putative RNA-binding zinc finger family protein	2764.28	-0.4237	0.137644	-3.07824	0.00208225	0.030749
GRMZM2G171702	Zm00001d052442	Zm00001eb196240	pin4	PIN-formed protein4	pin4 ;PIN-formed protein4: auxin efflux carriter similar to Arabidopsis PIN1 (Forestan et al 2012), but from PIN clade not found in all flowering plants save for the Brassicacease (O'Connor 2014 et al	2565.32	-1.02414	0.186258	-5.49849	3.83e-08	2.86e-06
GRMZM2G357620	Zm00001d052457	Zm00001eb196380	NA	NA	Calcium-transporting ATPase 4 plasma membrane-type	707.579	-0.823877	0.15788	-5.21837	1.81e-07	1.1e-05
GRMZM2G006252	Zm00001d052495	Zm00001eb196670	NA	NA	AT-hook motif nuclear-localized protein 1	370.533	-0.844271	0.207902	-4.0609	4.89e-05	0.0014665
NA	Zm00001d052513	NA	NA	NA	NA	81.4724	-0.916751	0.309302	-2.96393	0.00303737	0.0412308
GRMZM2G166218	Zm00001d052518	Zm00001eb196870	Zm00001d052518	NA	Pollen Ole e 1 allergen and extensin family protein	120.219	-2.58733	0.463381	-5.58359	2.36e-08	1.85e-06
NA	Zm00001d052532	Zm00001eb196970	NA	NA	Major facilitator superfamily protein	50.2901	6.87284	1.18556	5.79715	6.75e-09	5.93e-07
GRMZM2G127230	Zm00001d052556	Zm00001eb197120	NA	NA	Signal recognition particle 54 kDa protein chloroplastic	125.979	0.951478	0.312882	3.04101	0.00235786	0.0338542
GRMZM2G045704	Zm00001d052586	Zm00001eb197320	IDP5961	NA	Cationic amino acid transporter 6 chloroplastic	22.9892	-2.79738	0.854202	-3.27485	0.0010572	0.0181561
GRMZM2G098520	Zm00001d052595	Zm00001eb197410	ssu1	ribulose bisphosphate carboxylase small subunit1	Ribulose bisphosphate carboxylase small chain%2C chloroplastic	207.1	3.12049	0.297696	10.4821	1.04e-25	1.66e-22
GRMZM2G123355	Zm00001d052628	NA	NA	NA	Glycosyltransferase 6	463.573	-0.788866	0.268716	-2.93569	0.00332809	0.0444616
GRMZM2G423831	Zm00001d052630	Zm00001eb197710	npi410	NA	Pentatricopeptide repeat (PPR) superfamily protein	155.351	1.86078	0.265012	7.02149	2.2e-12	3.71e-10
GRMZM2G441541	Zm00001d052653	Zm00001eb197890	rboh4	respiratory burst oxidase4	rboh4;respiratory burst oxidase4:	124.172	1.49061	0.497542	2.99595	0.00273589	0.0379994
GRMZM2G059252	Zm00001d052682	Zm00001eb198120	gpm525	NA	Protein COFACTOR ASSEMBLY OF COMPLEX C SUBUNIT B CCB1 chloroplastic	57.2592	1.45691	0.36296	4.01396	5.97e-05	0.0017387
GRMZM2G173684	Zm00001d052701	Zm00001eb198310	NA	NA	Anthocyanin-related membrane protein 1 (Anm1)-like	122.907	-0.915307	0.302449	-3.02632	0.00247551	0.0351829
GRMZM2G332660	Zm00001d052713	Zm00001eb198360	cdpk29	calcium dependent protein kinase29	Putative calcium-dependent protein kinase family protein	36.6956	1.96678	0.480359	4.0944	4.23e-05	0.00129627
GRMZM2G119468	Zm00001d052731	Zm00001eb198540	NA	NA	Pyridoxal phosphate (PLP)-dependent transferases superfamily protein	28.9834	2.09885	0.616392	3.40505	0.000661516	0.0123878
GRMZM2G157481	Zm00001d052733	Zm00001eb198560,Zm00001eb198570	NA	NA	BAG family molecular chaperone regulator 1	83.4717	1.19312	0.336186	3.54899	0.000386705	0.00813968
GRMZM2G149843	Zm00001d052756	Zm00001eb198740	NA	NA	Putative vesicle-associated membrane protein family protein	606.517	0.622204	0.15858	3.92359	8.72e-05	0.00238856
GRMZM2G130505	Zm00001d052837	Zm00001eb199410	traf33	TNF receptor-associated factor 33	BTB/POZ domain-containing protein	254.673	0.876285	0.261778	3.34744	0.000815617	0.0146848
GRMZM2G138131	Zm00001d052918	Zm00001eb200060	NA	NA	Ubiquitin-protein ligase/ zinc ion binding protein	443.615	-0.633931	0.163577	-3.87542	0.00010644	0.00283602
GRMZM2G079491	Zm00001d052939	Zm00001eb200260	NA	NA	OSJNBb0045P24.5 protein	526.298	-1.19956	0.268833	-4.4621	8.12e-06	0.000317445
GRMZM2G045057	Zm00001d053004	Zm00001eb200830	aic2	auxin import carrier2	aic2;auxin import carrier2:	30.9864	-1.88076	0.560435	-3.3559	0.000791084	0.0143407
GRMZM2G028046	Zm00001d053006	Zm00001eb200840	IDP8537	NA	C2H2-like zinc finger protein	365.031	-0.990025	0.212204	-4.66543	3.08e-06	0.000136352
GRMZM2G155253	Zm00001d053015	Zm00001eb200910	AY110170	NA	Fructose-bisphosphate aldolase	134.834	2.35122	0.336627	6.98464	2.86e-12	4.69e-10
GRMZM2G059706	Zm00001d053055	Zm00001eb201130	pco082540	NA	Dirigent protein 23	92.9841	1.23059	0.386231	3.18616	0.00144173	0.023204
GRMZM2G121034	Zm00001d053067	Zm00001eb201230	NA	NA	NAD(P)-binding Rossmann-fold superfamily protein	508.152	0.775917	0.19461	3.98704	6.69e-05	0.00192484
GRMZM2G435592	Zm00001d053087	Zm00001eb201520	NA	NA	G-type lectin S-receptor-like serine/threonine-protein kinase SD2-5	79.4363	0.984897	0.273705	3.59839	0.000320192	0.00696288
GRMZM2G106363	Zm00001d053091	Zm00001eb201580	fkf2	flavin-binding kelch repeat f-box2	Adagio protein 3	940.668	0.80337	0.153738	5.22558	1.74e-07	1.06e-05
GRMZM2G054896	Zm00001d053103	Zm00001eb201740	NA	NA	Plastid-specific ribosomal protein 6	110.817	1.48014	0.27596	5.36362	8.16e-08	5.37e-06
GRMZM2G149739	Zm00001d053117	Zm00001eb201850	NA	NA	Expressed protein; protein	53.1202	-1.51962	0.37451	-4.05763	4.96e-05	0.00148346
NA	Zm00001d053119	NA	NA	NA	NA	192.206	0.806823	0.267092	3.02077	0.00252134	0.0356429
GRMZM2G332505	Zm00001d053143	Zm00001eb202080	aaap33	amino acid/auxin permease33	Amino acid permease 2	102.188	1.39069	0.347864	3.99782	6.39e-05	0.00184807
GRMZM2G126190	Zm00001d053177	Zm00001eb202400	act8	actin8	Actin-7	5864.46	0.417861	0.108668	3.84529	0.000120409	0.00314833
GRMZM2G017606	Zm00001d053208	Zm00001eb202660	srs3	SHI/STY (SRS)-transcription factor 3	SHI	44.561	-5.48421	0.975179	-5.6238	1.87e-08	1.51e-06
GRMZM2G067910	Zm00001d053259	Zm00001eb203040	prh30	protein phosphatase homolog30	Probable protein phosphatase 2C 74	1342.9	0.352881	0.0934894	3.77456	0.000160292	0.00396485
GRMZM2G043242	Zm00001d053268	Zm00001eb203130	gpm353	NA	Protein MICRORCHIDIA 7	111.17	-2.40345	0.574518	-4.18341	2.87e-05	0.000926872
GRMZM2G043242	Zm00001d053269	Zm00001eb203130	NA	NA	Protein MICRORCHIDIA 7	66.9722	-2.20913	0.509704	-4.33414	1.46e-05	0.000517921
GRMZM2G088138	Zm00001d053342	Zm00001eb203770	si707051h12a	NA	DUF3119 family protein	59.1529	1.48352	0.375185	3.95409	7.68e-05	0.00216312
GRMZM2G356034	Zm00001d053356	Zm00001eb203850	NA	NA	intracellular protein transport protein USO1-related	1193.31	-0.520335	0.169534	-3.06921	0.00214625	0.0313643
GRMZM2G016923	Zm00001d053382	Zm00001eb204050	NA	NA	Extra-large G-protein-like; protein	951.294	-0.756245	0.199788	-3.78524	0.00015356	0.00383417
GRMZM2G085751	Zm00001d053391	Zm00001eb204110	bhlh24	bHLH-transcription factor 24	Transcription factor SPEECHLESS	122.902	0.962471	0.331283	2.90528	0.00366921	0.0477599
GRMZM2G174598	Zm00001d053395	Zm00001eb204160	pgl16	polygalacturonase16	Pectin lyase-like superfamily protein	2096.04	-1.338	0.200808	-6.66307	2.68e-11	3.74e-09
GRMZM2G040452	Zm00001d053566	Zm00001eb205090	prh116	protein phosphatase homolog116	Probable protein phosphatase 2C 72	133.402	-0.776118	0.256814	-3.0221	0.00251031	0.035519
GRMZM2G154505	Zm00001d053568	Zm00001eb205100	rz599b	NA	NA	30.8158	1.60285	0.505388	3.17152	0.00151642	0.024129
GRMZM2G070508	Zm00001d053569	Zm00001eb205110	cyp25	cytochrome P-450 25	Cytochrome P450 711A1	10.4995	-5.38216	1.40883	-3.8203	0.000133288	0.00340656
GRMZM2G121495	Zm00001d053585	Zm00001eb205200	umc1650	NA	Beta-galactosidase	1409.57	-1.01258	0.163348	-6.1989	5.69e-10	6.3e-08
GRMZM2G078832	Zm00001d053620	Zm00001eb205540	AY109933	NA	Peptidyl-prolyl cis-trans isomerase CYP95	1522.53	-0.841083	0.152573	-5.51264	3.53e-08	2.67e-06
GRMZM2G075485	Zm00001d053667	Zm00001eb205970	NA	NA	Chaperone protein dnaJ 6	1168.44	-0.442675	0.1253	-3.53293	0.000410977	0.00851259
GRMZM2G105631	Zm00001d053696	Zm00001eb206230	pco115279b	NA	Glucomannan 4-beta-mannosyltransferase 2	3408.04	0.523401	0.168331	3.10937	0.0018749	0.0285186
GRMZM2G146034	Zm00001d053706	Zm00001eb206350	IDP7571	NA	ABC transporter B family member 15	88.6607	1.5562	0.419006	3.71403	0.000203988	0.00483482
GRMZM2G132854	Zm00001d053822	Zm00001eb207490	NA	NA	OTU-like cysteine protease family protein	706.654	0.393226	0.132119	2.97631	0.00291744	0.0400077
GRMZM2G101872	Zm00001d053829	Zm00001eb207560	NA	NA	early nodulin-like protein 9	196.403	-1.12233	0.307669	-3.64784	0.000264452	0.00595392
GRMZM2G450937	Zm00001d053865	Zm00001eb207850,Zm00001eb207860,Zm00001eb207870	NA	NA	Tyrosine-sulfated glycopeptide receptor 1	114.838	4.21843	0.620161	6.80215	1.03e-11	1.53e-09
GRMZM2G153745	Zm00001d053868	Zm00001eb207900	NA	NA	NA	102.373	1.51084	0.342054	4.41698	1e-05	0.000376053
GRMZM2G155370	Zm00001d053880	Zm00001eb208040	cct24	CO CO-LIKE TIMING OF CAB1 protein domain24	Protein CHLOROPLAST IMPORT APPARATUS 2	35.5495	3.91143	0.58698	6.66365	2.67e-11	3.74e-09
GRMZM2G027187	Zm00001d053956	Zm00001eb208730	NA	NA	65-kDa microtubule-associated protein 3	35.1878	-8.34101	1.2803	-6.51489	7.27e-11	9.42e-09
GRMZM2G324863	Zm00001d053969	Zm00001eb208860	NA	NA	protein dimerizations	356.853	-0.693188	0.218445	-3.17328	0.00150728	0.0240214
GRMZM2G079348	Zm00001d054044	Zm00001eb209570	cat3	catalase3	Catalase isozyme 3	3288.05	1.56177	0.228797	6.826	8.73e-12	1.32e-09
GRMZM2G079143	Zm00001d054047	Zm00001eb209610	IDP9039	NA	CONTAINS InterPro DOMAIN/s: Nin one binding (NOB1) Zn-ribbon like (InterPro:IPR014881) D-site 20S pre-rRNA nuclease (InterPro:IPR017117); Has 1807 Blast hits to 1807 proteins in 277 species: Archae - 0; Bacteria - 0; Metazoa - 736; Fungi - 347; Pla /.../385; Viruses - 0; Other Eukaryotes - 339 (source: NCBI BLink).	2658.4	-0.302215	0.088774	-3.40432	0.0006633	0.0123965
NA	Zm00001d054067	NA	NA	NA	NA	1355.77	1.1445	0.21327	5.36646	8.03e-08	5.3e-06
GRMZM2G163304	Zm00001d054074	Zm00001eb209820	NA	NA	NA	61.3863	1.59234	0.334366	4.76227	1.91e-06	9.01e-05
GRMZM2G384293	Zm00001d054079	Zm00001eb209870	emb14	embryo defective 14	emb14;embryo defective 14: mutant has defective embryo; unlinked suppressor(s) give an albino seedling phenotype	449.798	0.525238	0.170921	3.07298	0.00211934	0.0311237
GRMZM2G037128	Zm00001d054080	Zm00001eb209880	thx21	Trihelix-transcription factor 21	Trihelix transcription factor GTL2	2113.64	0.794891	0.183609	4.32926	1.5e-05	0.000528737
GRMZM2G167103	Zm00001d054085	Zm00001eb209910,Zm00001eb209920	NA	NA	WAT1-related protein	75.3607	1.43691	0.319449	4.49808	6.86e-06	0.000274051
