# Supplementary material for: Regulatory variation controlling architectural pleiotropy in maize
Source: Nat Commun. 2025 Mar 3;16:2140. doi: 10.1038/s41467-025-56884-w (PMC11876617; doi:10.1038/s41467-025-56884-w)
Supplement: Supplementary file 7 — Supplementary Data 4 [file 41467_2025_56884_MOESM7_ESM.xlsx]

## Sheet: Supplementary Data 4
Supplementary Data 4: Gene Ontology (GO) terms associated with DE genes derived from the comparison of B73 stage 2 tassel primordia vs. stage 1. The hypergeometric test was performed with Benjamini-Hochberg correction.
*The GO terms highlighted in blue are the meristem activity terms associated with genes upregulated in tassel stg1. Genes associated to the categories highlighted in blue are over-represented for Transcription Factor families (see the end of the table)
GO ID	Description	GeneRatio	BgRatio	pvalue	p.adjust	qvalue	geneID	Count	Description
GO:0010218	response to far red light	33/835	172/30499	1.02e-18	1.54e-15	1.31e-15	Zm00001d001820/Zm00001d002426/Zm00001d002754/Zm00001d003429/Zm00001d006351/Zm00001d006540/Zm00001d007267/Zm00001d007857/Zm00001d008826/Zm00001d009589/Zm00001d013542/Zm00001d013937/Zm00001d015385/Zm00001d018775/Zm00001d018779/Zm00001d021200/Zm00001d021291/Zm00001d021435/Zm00001d021703/Zm00001d021763/Zm00001d025590/Zm00001d027488/Zm00001d028585/Zm00001d033136/Zm00001d035859/Zm00001d039040/Zm00001d0…	33	up-regulated in tassel stg1
GO:0009637	response to blue light	32/835	164/30499	2.02e-18	1.54e-15	1.31e-15	Zm00001d001820/Zm00001d002426/Zm00001d003429/Zm00001d006540/Zm00001d006553/Zm00001d007267/Zm00001d007445/Zm00001d007857/Zm00001d008826/Zm00001d009589/Zm00001d012578/Zm00001d013937/Zm00001d015385/Zm00001d018775/Zm00001d018779/Zm00001d021200/Zm00001d021435/Zm00001d021703/Zm00001d021763/Zm00001d025590/Zm00001d027488/Zm00001d028585/Zm00001d033136/Zm00001d035859/Zm00001d039040/Zm00001d039589/Zm00001d0…	32	up-regulated in tassel stg1
GO:0009886	post-embryonic animal morphogenesis	46/835	384/30499	5.29e-17	2.69e-14	2.29e-14	Zm00001d001945/Zm00001d002068/Zm00001d002426/Zm00001d003057/Zm00001d003085/Zm00001d003429/Zm00001d004955/Zm00001d006351/Zm00001d007840/Zm00001d007842/Zm00001d010360/Zm00001d010813/Zm00001d013542/Zm00001d014032/Zm00001d015342/Zm00001d016277/Zm00001d017263/Zm00001d018261/Zm00001d018731/Zm00001d018775/Zm00001d025002/Zm00001d025863/Zm00001d027488/Zm00001d032696/Zm00001d033670/Zm00001d034204/Zm00001d0…	46	up-regulated in tassel stg1
GO:0010114	response to red light	26/835	156/30499	1.59e-13	6.07e-11	5.16e-11	Zm00001d001820/Zm00001d002426/Zm00001d003429/Zm00001d006540/Zm00001d007267/Zm00001d007857/Zm00001d009589/Zm00001d013937/Zm00001d015385/Zm00001d018031/Zm00001d018775/Zm00001d018779/Zm00001d021200/Zm00001d021291/Zm00001d021435/Zm00001d021703/Zm00001d021763/Zm00001d027488/Zm00001d028585/Zm00001d033136/Zm00001d035859/Zm00001d039040/Zm00001d044401/Zm00001d044580/Zm00001d048061/Zm00001d049387	26	up-regulated in tassel stg1
GO:0010287	plastoglobule	22/835	112/30499	3.7e-13	1.13e-10	9.6e-11	Zm00001d005446/Zm00001d006663/Zm00001d007267/Zm00001d008706/Zm00001d009589/Zm00001d013146/Zm00001d015385/Zm00001d019518/Zm00001d021435/Zm00001d021763/Zm00001d021906/Zm00001d028282/Zm00001d032197/Zm00001d033136/Zm00001d034184/Zm00001d034543/Zm00001d036535/Zm00001d038984/Zm00001d039040/Zm00001d044401/Zm00001d050403/Zm00001d053586	22	up-regulated in tassel stg1
GO:0009523	photosystem II	14/835	46/30499	1.27e-11	3.23e-09	2.75e-09	Zm00001d006663/Zm00001d008681/Zm00001d009589/Zm00001d015385/Zm00001d021435/Zm00001d021763/Zm00001d021906/Zm00001d032197/Zm00001d033136/Zm00001d039040/Zm00001d043299/Zm00001d044401/Zm00001d049650/Zm00001d050403	14	up-regulated in tassel stg1
GO:0031409	pigment binding	10/835	21/30499	6.02e-11	1.31e-08	1.12e-08	Zm00001d006663/Zm00001d007267/Zm00001d009589/Zm00001d015385/Zm00001d021435/Zm00001d021763/Zm00001d021906/Zm00001d032197/Zm00001d039040/Zm00001d050403	10	up-regulated in tassel stg1
GO:0009944	polarity specification of adaxial/abaxial axis	21/835	133/30499	9.83e-11	1.82e-08	1.55e-08	Zm00001d001945/Zm00001d002068/Zm00001d002801/Zm00001d003057/Zm00001d007840/Zm00001d007842/Zm00001d014032/Zm00001d015342/Zm00001d017263/Zm00001d017391/Zm00001d018261/Zm00001d018731/Zm00001d025863/Zm00001d032696/Zm00001d033246/Zm00001d034204/Zm00001d036917/Zm00001d042560/Zm00001d045481/Zm00001d048004/Zm00001d048083	21	up-regulated in tassel stg1
GO:0009768	photosynthesis, light harvesting in photosystem I	10/835	22/30499	1.08e-10	1.82e-08	1.55e-08	Zm00001d006663/Zm00001d007267/Zm00001d009589/Zm00001d015385/Zm00001d021435/Zm00001d021763/Zm00001d021906/Zm00001d032197/Zm00001d039040/Zm00001d050403	10	up-regulated in tassel stg1
GO:0016168	chlorophyll binding	13/835	48/30499	3.53e-10	4.91e-08	4.18e-08	Zm00001d006663/Zm00001d007267/Zm00001d009589/Zm00001d015385/Zm00001d020877/Zm00001d021435/Zm00001d021763/Zm00001d021906/Zm00001d032197/Zm00001d033136/Zm00001d039040/Zm00001d044401/Zm00001d050403	13	up-regulated in tassel stg1
GO:0010103	stomatal complex morphogenesis	25/835	202/30499	3.67e-10	4.91e-08	4.18e-08	Zm00001d002426/Zm00001d002829/Zm00001d003085/Zm00001d003429/Zm00001d010813/Zm00001d013895/Zm00001d017391/Zm00001d018261/Zm00001d025002/Zm00001d025944/Zm00001d027422/Zm00001d027488/Zm00001d038211/Zm00001d038742/Zm00001d042051/Zm00001d043458/Zm00001d045481/Zm00001d046096/Zm00001d046254/Zm00001d046485/Zm00001d050132/Zm00001d051110/Zm00001d051923/Zm00001d052380/Zm00001d053391	25	up-regulated in tassel stg1
GO:0010155	regulation of proton transport	18/835	103/30499	3.87e-10	4.91e-08	4.18e-08	Zm00001d003429/Zm00001d006540/Zm00001d006553/Zm00001d007267/Zm00001d007857/Zm00001d012578/Zm00001d015385/Zm00001d018779/Zm00001d021200/Zm00001d021703/Zm00001d021763/Zm00001d027488/Zm00001d035859/Zm00001d036046/Zm00001d043196/Zm00001d044580/Zm00001d048061/Zm00001d049387	18	up-regulated in tassel stg1
GO:0018298	protein-chromophore linkage	13/835	50/30499	6.17e-10	7.23e-08	6.15e-08	Zm00001d006663/Zm00001d007267/Zm00001d009589/Zm00001d015385/Zm00001d021435/Zm00001d021763/Zm00001d021906/Zm00001d032197/Zm00001d033136/Zm00001d034038/Zm00001d039040/Zm00001d044401/Zm00001d050403	13	up-regulated in tassel stg1
GO:0080167	response to karrikin	36/835	407/30499	8.57e-10	9.33e-08	7.94e-08	Zm00001d002848/Zm00001d002871/Zm00001d003116/Zm00001d006494/Zm00001d008826/Zm00001d011430/Zm00001d011451/Zm00001d012488/Zm00001d013960/Zm00001d016134/Zm00001d017274/Zm00001d020457/Zm00001d021167/Zm00001d021544/Zm00001d021629/Zm00001d024963/Zm00001d027541/Zm00001d029708/Zm00001d031434/Zm00001d032197/Zm00001d037708/Zm00001d038192/Zm00001d039589/Zm00001d040422/Zm00001d041343/Zm00001d043789/Zm00001d0…	36	up-regulated in tassel stg1
GO:0009299	mRNA transcription	10/835	31/30499	5.91e-09	6e-07	5.11e-07	Zm00001d003057/Zm00001d014032/Zm00001d015342/Zm00001d017263/Zm00001d018775/Zm00001d025863/Zm00001d032696/Zm00001d036617/Zm00001d051143/Zm00001d052268	10	up-regulated in tassel stg1
GO:0035304	regulation of protein dephosphorylation	21/835	168/30499	7.76e-09	7.39e-07	6.29e-07	Zm00001d003429/Zm00001d006540/Zm00001d013119/Zm00001d017939/Zm00001d018142/Zm00001d018247/Zm00001d021703/Zm00001d021763/Zm00001d027488/Zm00001d027957/Zm00001d029049/Zm00001d031434/Zm00001d034543/Zm00001d035859/Zm00001d036535/Zm00001d038984/Zm00001d039177/Zm00001d041819/Zm00001d049650/Zm00001d052118/Zm00001d052180	21	up-regulated in tassel stg1
GO:0009657	plastid organization	13/835	62/30499	1.07e-08	9.56e-07	8.13e-07	Zm00001d006540/Zm00001d007857/Zm00001d008706/Zm00001d016134/Zm00001d018779/Zm00001d021703/Zm00001d027422/Zm00001d029049/Zm00001d034543/Zm00001d035859/Zm00001d038984/Zm00001d043299/Zm00001d049650	13	up-regulated in tassel stg1
GO:0019344	cysteine biosynthetic process	27/835	276/30499	1.34e-08	1.14e-06	9.69e-07	Zm00001d001820/Zm00001d002353/Zm00001d003116/Zm00001d003429/Zm00001d007267/Zm00001d007857/Zm00001d013146/Zm00001d013319/Zm00001d013937/Zm00001d018161/Zm00001d018779/Zm00001d020877/Zm00001d021763/Zm00001d024317/Zm00001d027422/Zm00001d027488/Zm00001d032197/Zm00001d033989/Zm00001d034543/Zm00001d035859/Zm00001d036535/Zm00001d038984/Zm00001d041578/Zm00001d041819/Zm00001d049387/Zm00001d049650/Zm00001d0…	27	up-regulated in tassel stg1
GO:0042335	cuticle development	16/835	101/30499	1.58e-08	1.27e-06	1.08e-06	Zm00001d002353/Zm00001d002848/Zm00001d012535/Zm00001d014168/Zm00001d020206/Zm00001d021200/Zm00001d024317/Zm00001d029715/Zm00001d033522/Zm00001d033989/Zm00001d038211/Zm00001d043458/Zm00001d044580/Zm00001d046254/Zm00001d048061/Zm00001d050992	16	up-regulated in tassel stg1
GO:0009543	chloroplast thylakoid lumen	14/835	76/30499	1.7e-08	1.3e-06	1.1e-06	Zm00001d000001/Zm00001d002426/Zm00001d006540/Zm00001d007857/Zm00001d013146/Zm00001d013455/Zm00001d018779/Zm00001d021703/Zm00001d027422/Zm00001d027879/Zm00001d029049/Zm00001d035859/Zm00001d036535/Zm00001d041819	14	up-regulated in tassel stg1
GO:0009522	photosystem I	11/835	47/30499	4.3e-08	3.04e-06	2.59e-06	Zm00001d007267/Zm00001d009589/Zm00001d015385/Zm00001d021435/Zm00001d021763/Zm00001d021906/Zm00001d032197/Zm00001d033136/Zm00001d039040/Zm00001d044401/Zm00001d050403	11	up-regulated in tassel stg1
GO:0009965	leaf morphogenesis	27/835	292/30499	4.39e-08	3.04e-06	2.59e-06	Zm00001d001820/Zm00001d001945/Zm00001d006351/Zm00001d007840/Zm00001d011797/Zm00001d013119/Zm00001d013542/Zm00001d013937/Zm00001d017939/Zm00001d018142/Zm00001d018247/Zm00001d018261/Zm00001d018731/Zm00001d019648/Zm00001d027957/Zm00001d033246/Zm00001d033898/Zm00001d033905/Zm00001d034204/Zm00001d035859/Zm00001d036535/Zm00001d043036/Zm00001d045481/Zm00001d048004/Zm00001d052112/Zm00001d052118/Zm00001d0…	27	up-regulated in tassel stg1
GO:0048439	flower morphogenesis	17/835	127/30499	7.43e-08	4.92e-06	4.19e-06	Zm00001d001945/Zm00001d002068/Zm00001d003057/Zm00001d006351/Zm00001d007840/Zm00001d007842/Zm00001d013542/Zm00001d014032/Zm00001d015342/Zm00001d017263/Zm00001d018731/Zm00001d025863/Zm00001d032696/Zm00001d034204/Zm00001d036917/Zm00001d043406/Zm00001d048004	17	up-regulated in tassel stg1
GO:0000038	very long-chain fatty acid metabolic process	13/835	76/30499	1.38e-07	8.75e-06	7.44e-06	Zm00001d002848/Zm00001d012535/Zm00001d014168/Zm00001d015477/Zm00001d020206/Zm00001d021200/Zm00001d033522/Zm00001d038211/Zm00001d043458/Zm00001d044580/Zm00001d046254/Zm00001d046865/Zm00001d048061	13	up-regulated in tassel stg1
GO:0009538	photosystem I reaction center	6/835	12/30499	3.32e-07	2.02e-05	1.72e-05	Zm00001d005446/Zm00001d008706/Zm00001d013146/Zm00001d019518/Zm00001d034543/Zm00001d038984	6	up-regulated in tassel stg1
GO:0010025	wax biosynthetic process	10/835	48/30499	5.72e-07	3.35e-05	2.85e-05	Zm00001d002353/Zm00001d002871/Zm00001d013960/Zm00001d015477/Zm00001d021200/Zm00001d024317/Zm00001d033989/Zm00001d044580/Zm00001d046865/Zm00001d048061	10	up-regulated in tassel stg1
GO:0031408	oxylipin biosynthetic process	12/835	76/30499	1.02e-06	5.76e-05	4.9e-05	Zm00001d002000/Zm00001d003429/Zm00001d013493/Zm00001d015852/Zm00001d021200/Zm00001d027488/Zm00001d028282/Zm00001d034184/Zm00001d044580/Zm00001d048061/Zm00001d053586/Zm00001d053675	12	up-regulated in tassel stg1
GO:0009908	flower development	21/835	237/30499	2.69e-06	0.000146297	0.000124491	Zm00001d002562/Zm00001d007445/Zm00001d008826/Zm00001d011430/Zm00001d012337/Zm00001d018358/Zm00001d019944/Zm00001d020614/Zm00001d023669/Zm00001d026540/Zm00001d027409/Zm00001d031064/Zm00001d036653/Zm00001d039589/Zm00001d044136/Zm00001d044481/Zm00001d046950/Zm00001d052316/Zm00001d052442/Zm00001d052591/Zm00001d053091	21	up-regulated in tassel stg1
GO:0009855	determination of bilateral symmetry	18/835	182/30499	2.94e-06	0.00015466	0.000131608	Zm00001d001945/Zm00001d002068/Zm00001d002801/Zm00001d003057/Zm00001d006351/Zm00001d007840/Zm00001d007842/Zm00001d013542/Zm00001d014032/Zm00001d015342/Zm00001d017263/Zm00001d018731/Zm00001d025863/Zm00001d032696/Zm00001d034204/Zm00001d036917/Zm00001d043406/Zm00001d048004	18	up-regulated in tassel stg1
GO:0010158	abaxial cell fate specification	5/835	10/30499	3.42e-06	0.000173558	0.000147688	Zm00001d002829/Zm00001d013895/Zm00001d017391/Zm00001d025944/Zm00001d032502	5	up-regulated in tassel stg1
GO:0048481	plant ovule development	20/835	222/30499	3.59e-06	0.000176405	0.000150111	Zm00001d001945/Zm00001d002075/Zm00001d002829/Zm00001d013119/Zm00001d013542/Zm00001d013895/Zm00001d017391/Zm00001d018142/Zm00001d018247/Zm00001d018261/Zm00001d021200/Zm00001d025944/Zm00001d027957/Zm00001d033905/Zm00001d044580/Zm00001d045481/Zm00001d048061/Zm00001d048083/Zm00001d052118/Zm00001d052180	20	up-regulated in tassel stg1
GO:0006833	water transport	21/835	245/30499	4.53e-06	0.000215977	0.000183785	Zm00001d006714/Zm00001d007097/Zm00001d010410/Zm00001d013319/Zm00001d014757/Zm00001d016237/Zm00001d016446/Zm00001d017526/Zm00001d024767/Zm00001d028709/Zm00001d031168/Zm00001d031253/Zm00001d031913/Zm00001d033316/Zm00001d036431/Zm00001d036541/Zm00001d040314/Zm00001d043458/Zm00001d046254/Zm00001d047757/Zm00001d049641	21	up-regulated in tassel stg1
GO:0010310	regulation of hydrogen peroxide metabolic process	20/835	230/30499	6.13e-06	0.000283012	0.000240828	Zm00001d002564/Zm00001d007857/Zm00001d010399/Zm00001d013119/Zm00001d016134/Zm00001d017939/Zm00001d018142/Zm00001d018247/Zm00001d018779/Zm00001d027957/Zm00001d028282/Zm00001d028484/Zm00001d031434/Zm00001d034184/Zm00001d036431/Zm00001d036535/Zm00001d039177/Zm00001d052118/Zm00001d052180/Zm00001d053586	20	up-regulated in tassel stg1
GO:0009744	response to sucrose	25/835	338/30499	8.11e-06	0.000363498	0.000309317	Zm00001d002848/Zm00001d003429/Zm00001d006540/Zm00001d007173/Zm00001d007267/Zm00001d007857/Zm00001d010662/Zm00001d014530/Zm00001d015385/Zm00001d018779/Zm00001d021200/Zm00001d021703/Zm00001d021763/Zm00001d022388/Zm00001d022440/Zm00001d027488/Zm00001d035859/Zm00001d037708/Zm00001d044580/Zm00001d046915/Zm00001d048061/Zm00001d049387/Zm00001d049641/Zm00001d053715/Zm00001d053800	25	up-regulated in tassel stg1
GO:0030003	cellular cation homeostasis	17/835	178/30499	8.79e-06	0.000382854	0.000325788	Zm00001d005446/Zm00001d006540/Zm00001d008706/Zm00001d010410/Zm00001d011673/Zm00001d018775/Zm00001d019518/Zm00001d020877/Zm00001d021703/Zm00001d024587/Zm00001d032197/Zm00001d033316/Zm00001d034543/Zm00001d035859/Zm00001d036535/Zm00001d046919/Zm00001d051585	17	up-regulated in tassel stg1
GO:0009887	animal organ morphogenesis	32/835	500/30499	9.71e-06	0.000411175	0.000349888	Zm00001d001820/Zm00001d001945/Zm00001d002068/Zm00001d006351/Zm00001d007840/Zm00001d007842/Zm00001d008706/Zm00001d010211/Zm00001d013119/Zm00001d013542/Zm00001d013937/Zm00001d017939/Zm00001d018247/Zm00001d018261/Zm00001d018731/Zm00001d025345/Zm00001d027878/Zm00001d033246/Zm00001d033379/Zm00001d034204/Zm00001d035859/Zm00001d036535/Zm00001d036917/Zm00001d042560/Zm00001d043036/Zm00001d043406/Zm00001d0…	32	up-regulated in tassel stg1
GO:0010014	meristem initiation	17/835	181/30499	1.1e-05	0.000451954	0.000384589	Zm00001d001945/Zm00001d002068/Zm00001d002801/Zm00001d003057/Zm00001d007840/Zm00001d007842/Zm00001d014032/Zm00001d014757/Zm00001d015342/Zm00001d017263/Zm00001d018731/Zm00001d025863/Zm00001d032696/Zm00001d034204/Zm00001d036431/Zm00001d036917/Zm00001d048004	17	up-regulated in tassel stg1
GO:0031348	negative regulation of defense response	27/835	392/30499	1.31e-05	0.000524811	0.000446586	Zm00001d002564/Zm00001d007857/Zm00001d010399/Zm00001d013119/Zm00001d016134/Zm00001d017939/Zm00001d018142/Zm00001d018247/Zm00001d018779/Zm00001d020614/Zm00001d021938/Zm00001d024324/Zm00001d028151/Zm00001d028282/Zm00001d028484/Zm00001d031434/Zm00001d034184/Zm00001d034944/Zm00001d036431/Zm00001d036535/Zm00001d039177/Zm00001d039542/Zm00001d041343/Zm00001d048178/Zm00001d049624/Zm00001d052118/Zm00001d0…	27	up-regulated in tassel stg1
GO:0009644	response to high light intensity	24/835	328/30499	1.46e-05	0.000570987	0.00048588	Zm00001d003429/Zm00001d006540/Zm00001d006663/Zm00001d007097/Zm00001d007267/Zm00001d007857/Zm00001d015385/Zm00001d017199/Zm00001d018779/Zm00001d021200/Zm00001d021703/Zm00001d021763/Zm00001d027488/Zm00001d028709/Zm00001d028820/Zm00001d032197/Zm00001d035859/Zm00001d044426/Zm00001d044580/Zm00001d047687/Zm00001d047757/Zm00001d048061/Zm00001d048201/Zm00001d049387	24	up-regulated in tassel stg1
GO:0070301	cellular response to hydrogen peroxide	17/835	186/30499	1.57e-05	0.000597961	0.000508832	Zm00001d002426/Zm00001d003429/Zm00001d005347/Zm00001d007097/Zm00001d016185/Zm00001d016443/Zm00001d021167/Zm00001d024633/Zm00001d025774/Zm00001d027411/Zm00001d027488/Zm00001d028709/Zm00001d034129/Zm00001d035859/Zm00001d036541/Zm00001d047757/Zm00001d054044	17	up-regulated in tassel stg1
GO:0070838	divalent metal ion transport	13/835	116/30499	1.82e-05	0.000675914	0.000575167	Zm00001d005446/Zm00001d006540/Zm00001d008706/Zm00001d019518/Zm00001d020877/Zm00001d021703/Zm00001d024587/Zm00001d032197/Zm00001d033316/Zm00001d034543/Zm00001d035859/Zm00001d036535/Zm00001d046919	13	up-regulated in tassel stg1
GO:0048864	stem cell development	12/835	100/30499	1.9e-05	0.000688327	0.00058573	Zm00001d006351/Zm00001d007840/Zm00001d013542/Zm00001d018142/Zm00001d018731/Zm00001d019230/Zm00001d027957/Zm00001d033605/Zm00001d034204/Zm00001d036917/Zm00001d048004/Zm00001d052180	12	up-regulated in tassel stg1
GO:0045596	negative regulation of cell differentiation	12/835	102/30499	2.32e-05	0.000822686	0.000700061	Zm00001d006351/Zm00001d007840/Zm00001d013542/Zm00001d018142/Zm00001d018731/Zm00001d019230/Zm00001d027957/Zm00001d033605/Zm00001d034204/Zm00001d036917/Zm00001d048004/Zm00001d052180	12	up-regulated in tassel stg1
GO:0048366	leaf development	14/835	138/30499	2.73e-05	0.000946581	0.000805489	Zm00001d002562/Zm00001d011499/Zm00001d014507/Zm00001d019349/Zm00001d021998/Zm00001d027409/Zm00001d028216/Zm00001d031451/Zm00001d036917/Zm00001d043119/Zm00001d048083/Zm00001d050132/Zm00001d052316/Zm00001d052890	14	up-regulated in tassel stg1
GO:0008356	asymmetric cell division	9/835	59/30499	3.05e-05	0.00103387	0.000879765	Zm00001d010813/Zm00001d018261/Zm00001d021998/Zm00001d029270/Zm00001d038742/Zm00001d042051/Zm00001d045105/Zm00001d045481/Zm00001d052380	9	up-regulated in tassel stg1
GO:0009639	response to red or far red light	8/835	47/30499	3.73e-05	0.00123534	0.00105121	Zm00001d006663/Zm00001d017241/Zm00001d018090/Zm00001d021906/Zm00001d032197/Zm00001d037211/Zm00001d037565/Zm00001d050403	8	up-regulated in tassel stg1
GO:0010207	photosystem II assembly	17/835	200/30499	3.99e-05	0.00129396	0.00110109	Zm00001d001820/Zm00001d003429/Zm00001d006540/Zm00001d007857/Zm00001d008706/Zm00001d013937/Zm00001d016134/Zm00001d018779/Zm00001d021703/Zm00001d027422/Zm00001d027488/Zm00001d029049/Zm00001d034543/Zm00001d036535/Zm00001d038984/Zm00001d043299/Zm00001d049650	17	up-regulated in tassel stg1
GO:0019216	regulation of lipid metabolic process	8/835	48/30499	4.37e-05	0.0013868	0.00118009	Zm00001d003429/Zm00001d021200/Zm00001d027488/Zm00001d028282/Zm00001d034184/Zm00001d044580/Zm00001d048061/Zm00001d053586	8	up-regulated in tassel stg1
GO:0009773	photosynthetic electron transport in photosystem I	9/835	64/30499	5.92e-05	0.00184235	0.00156774	Zm00001d003429/Zm00001d007857/Zm00001d018779/Zm00001d020877/Zm00001d027488/Zm00001d035859/Zm00001d036535/Zm00001d038984/Zm00001d041819	9	up-regulated in tassel stg1
GO:2000762	regulation of phenylpropanoid metabolic process	18/835	229/30499	6.69e-05	0.00202174	0.00172039	Zm00001d002370/Zm00001d007107/Zm00001d010360/Zm00001d014507/Zm00001d016277/Zm00001d017274/Zm00001d017977/Zm00001d018261/Zm00001d026371/Zm00001d028484/Zm00001d031209/Zm00001d031655/Zm00001d033316/Zm00001d041343/Zm00001d044045/Zm00001d045481/Zm00001d050815/Zm00001d051163	18	up-regulated in tassel stg1
GO:0009654	photosystem II oxygen evolving complex	7/835	38/30499	6.77e-05	0.00202174	0.00172039	Zm00001d006540/Zm00001d007857/Zm00001d018779/Zm00001d021703/Zm00001d027422/Zm00001d036535/Zm00001d049387	7	up-regulated in tassel stg1
GO:0009867	jasmonic acid mediated signaling pathway	29/835	486/30499	8.72e-05	0.00251982	0.00214423	Zm00001d002564/Zm00001d005347/Zm00001d007857/Zm00001d010399/Zm00001d012292/Zm00001d013119/Zm00001d016134/Zm00001d017939/Zm00001d018142/Zm00001d018247/Zm00001d018779/Zm00001d020614/Zm00001d024324/Zm00001d027957/Zm00001d028282/Zm00001d028484/Zm00001d031434/Zm00001d034184/Zm00001d034944/Zm00001d036431/Zm00001d036535/Zm00001d039177/Zm00001d039542/Zm00001d042767/Zm00001d044065/Zm00001d052118/Zm00001d0…	29	up-regulated in tassel stg1
GO:0009753	response to jasmonic acid	23/835	344/30499	8.76e-05	0.00251982	0.00214423	Zm00001d002000/Zm00001d002592/Zm00001d005300/Zm00001d010360/Zm00001d011034/Zm00001d013493/Zm00001d014562/Zm00001d015852/Zm00001d016277/Zm00001d017419/Zm00001d020306/Zm00001d020457/Zm00001d022181/Zm00001d024587/Zm00001d024633/Zm00001d027593/Zm00001d028572/Zm00001d032457/Zm00001d032740/Zm00001d033316/Zm00001d038741/Zm00001d042443/Zm00001d053675	23	up-regulated in tassel stg1
GO:0030076	light-harvesting complex	4/835	10/30499	0.000102679	0.00289782	0.00246589	Zm00001d006663/Zm00001d015385/Zm00001d021435/Zm00001d032197	4	up-regulated in tassel stg1
GO:0048438	floral whorl development	7/835	42/30499	0.000131526	0.00364446	0.00310124	Zm00001d003057/Zm00001d007842/Zm00001d014032/Zm00001d015342/Zm00001d017263/Zm00001d025863/Zm00001d032696	7	up-regulated in tassel stg1
GO:0048441	petal development	6/835	30/30499	0.000139975	0.00380931	0.00324151	Zm00001d013542/Zm00001d014507/Zm00001d018261/Zm00001d042560/Zm00001d045481/Zm00001d048083	6	up-regulated in tassel stg1
GO:0042744	hydrogen peroxide catabolic process	19/835	265/30499	0.000143793	0.00384458	0.00327153	Zm00001d002426/Zm00001d003429/Zm00001d005347/Zm00001d007097/Zm00001d013319/Zm00001d014467/Zm00001d016185/Zm00001d016443/Zm00001d024633/Zm00001d025774/Zm00001d027411/Zm00001d027488/Zm00001d028709/Zm00001d034129/Zm00001d035859/Zm00001d036541/Zm00001d037547/Zm00001d047757/Zm00001d054044	19	up-regulated in tassel stg1
GO:0030095	chloroplast photosystem II	4/835	11/30499	0.000157854	0.00414775	0.00352951	Zm00001d018779/Zm00001d021703/Zm00001d027422/Zm00001d029049	4	up-regulated in tassel stg1
GO:0010089	xylem development	12/835	125/30499	0.000170917	0.00435365	0.00370472	Zm00001d002989/Zm00001d005833/Zm00001d006760/Zm00001d007840/Zm00001d007940/Zm00001d014757/Zm00001d018731/Zm00001d023669/Zm00001d031655/Zm00001d034204/Zm00001d036431/Zm00001d048004	12	up-regulated in tassel stg1
GO:0009862	systemic acquired resistance, salicylic acid mediated signaling pathway	23/835	360/30499	0.000171404	0.00435365	0.00370472	Zm00001d002564/Zm00001d007857/Zm00001d010399/Zm00001d013119/Zm00001d016134/Zm00001d017939/Zm00001d018142/Zm00001d018247/Zm00001d018779/Zm00001d020614/Zm00001d024324/Zm00001d027957/Zm00001d028282/Zm00001d028484/Zm00001d031434/Zm00001d034184/Zm00001d034944/Zm00001d036431/Zm00001d036535/Zm00001d039177/Zm00001d052118/Zm00001d052180/Zm00001d053586	23	up-regulated in tassel stg1
GO:0007623	circadian rhythm	14/835	165/30499	0.000190155	0.00475076	0.00404264	Zm00001d003116/Zm00001d007445/Zm00001d008826/Zm00001d011785/Zm00001d012488/Zm00001d016361/Zm00001d017241/Zm00001d017977/Zm00001d021291/Zm00001d031168/Zm00001d038894/Zm00001d039589/Zm00001d042443/Zm00001d053091	14	up-regulated in tassel stg1
GO:0010143	cutin biosynthetic process	7/835	45/30499	0.000206048	0.0050648	0.00430988	Zm00001d003823/Zm00001d011430/Zm00001d015477/Zm00001d022529/Zm00001d029715/Zm00001d044136/Zm00001d046865	7	up-regulated in tassel stg1
GO:0010051	xylem and phloem pattern formation	10/835	94/30499	0.000254989	0.00616831	0.0052489	Zm00001d002068/Zm00001d002801/Zm00001d007840/Zm00001d007842/Zm00001d018731/Zm00001d034204/Zm00001d036917/Zm00001d043406/Zm00001d048004/Zm00001d052442	10	up-regulated in tassel stg1
GO:0019904	protein domain specific binding	9/835	78/30499	0.000279159	0.00664747	0.00565664	Zm00001d005446/Zm00001d006663/Zm00001d008706/Zm00001d013120/Zm00001d015385/Zm00001d018779/Zm00001d032197/Zm00001d034543/Zm00001d041819	9	up-regulated in tassel stg1
GO:0048443	stamen development	10/835	96/30499	0.000302947	0.00710293	0.00604421	Zm00001d010813/Zm00001d013542/Zm00001d018261/Zm00001d025002/Zm00001d025590/Zm00001d032560/Zm00001d038742/Zm00001d045481/Zm00001d046485/Zm00001d048083	10	up-regulated in tassel stg1
GO:0009699	phenylpropanoid biosynthetic process	16/835	216/30499	0.00032633	0.00753527	0.00641211	Zm00001d002564/Zm00001d005472/Zm00001d006873/Zm00001d011649/Zm00001d012953/Zm00001d019312/Zm00001d031092/Zm00001d035562/Zm00001d037384/Zm00001d037708/Zm00001d042192/Zm00001d044122/Zm00001d044339/Zm00001d046915/Zm00001d053715/Zm00001d004220	16	up-regulated in tassel stg1
GO:0019761	glucosinolate biosynthetic process	16/835	220/30499	0.000400034	0.00909928	0.007743	Zm00001d001820/Zm00001d002353/Zm00001d003116/Zm00001d012488/Zm00001d013937/Zm00001d014918/Zm00001d017540/Zm00001d024317/Zm00001d024587/Zm00001d028282/Zm00001d033989/Zm00001d034184/Zm00001d036535/Zm00001d048201/Zm00001d049641/Zm00001d053586	16	up-regulated in tassel stg1
GO:0048574	long-day photoperiodism, flowering	5/835	24/30499	0.000418961	0.00938965	0.00799009	Zm00001d008826/Zm00001d017241/Zm00001d021291/Zm00001d037477/Zm00001d039589	5	up-regulated in tassel stg1
GO:0009610	response to symbiotic fungus	8/835	66/30499	0.000431371	0.00952768	0.00810754	Zm00001d005347/Zm00001d006494/Zm00001d009747/Zm00001d010813/Zm00001d011034/Zm00001d024633/Zm00001d038742/Zm00001d038846	8	up-regulated in tassel stg1
GO:0009697	salicylic acid biosynthetic process	17/835	245/30499	0.000460023	0.0100154	0.00852253	Zm00001d002564/Zm00001d007857/Zm00001d010399/Zm00001d016134/Zm00001d018779/Zm00001d022237/Zm00001d028282/Zm00001d028484/Zm00001d034184/Zm00001d034944/Zm00001d036431/Zm00001d036535/Zm00001d039542/Zm00001d041343/Zm00001d048329/Zm00001d049624/Zm00001d053586	17	up-regulated in tassel stg1
GO:0060416	response to growth hormone	5/835	25/30499	0.000511972	0.0109894	0.00935137	Zm00001d024963/Zm00001d029708/Zm00001d038192/Zm00001d043789/Zm00001d043795	5	up-regulated in tassel stg1
GO:0010582	floral meristem determinacy	6/835	38/30499	0.000540334	0.0112804	0.00959901	Zm00001d018142/Zm00001d027957/Zm00001d028216/Zm00001d043270/Zm00001d048083/Zm00001d052180	6	up-regulated in tassel stg1
GO:0042761	very long-chain fatty acid biosynthetic process	6/835	38/30499	0.000540334	0.0112804	0.00959901	Zm00001d002353/Zm00001d020457/Zm00001d024317/Zm00001d029190/Zm00001d033989/Zm00001d050992	6	up-regulated in tassel stg1
GO:0042127	regulation of cell proliferation	9/835	86/30499	0.000579985	0.0119446	0.0101642	Zm00001d007840/Zm00001d010813/Zm00001d018731/Zm00001d034204/Zm00001d038742/Zm00001d046096/Zm00001d046358/Zm00001d048004/Zm00001d053391	9	up-regulated in tassel stg1
GO:0043900	regulation of multi-organism process	12/835	143/30499	0.000590323	0.0119954	0.0102074	Zm00001d002564/Zm00001d007857/Zm00001d010399/Zm00001d014562/Zm00001d016134/Zm00001d018779/Zm00001d028282/Zm00001d028484/Zm00001d034184/Zm00001d036431/Zm00001d036535/Zm00001d053586	12	up-regulated in tassel stg1
GO:0006364	rRNA processing	22/835	369/30499	0.000602087	0.0120734	0.0102738	Zm00001d002426/Zm00001d003429/Zm00001d006540/Zm00001d007117/Zm00001d007267/Zm00001d008706/Zm00001d015385/Zm00001d016134/Zm00001d017049/Zm00001d018405/Zm00001d018779/Zm00001d021703/Zm00001d021763/Zm00001d027422/Zm00001d027488/Zm00001d028585/Zm00001d029049/Zm00001d034543/Zm00001d036046/Zm00001d038984/Zm00001d043299/Zm00001d049650	22	up-regulated in tassel stg1
GO:0010167	response to nitrate	17/835	252/30499	0.000632728	0.0123625	0.0105199	Zm00001d003116/Zm00001d010954/Zm00001d014467/Zm00001d018161/Zm00001d021167/Zm00001d021442/Zm00001d022626/Zm00001d024587/Zm00001d027996/Zm00001d031749/Zm00001d034160/Zm00001d040519/Zm00001d042443/Zm00001d043710/Zm00001d044061/Zm00001d044261/Zm00001d046919	17	up-regulated in tassel stg1
GO:0016138	glycoside biosynthetic process	17/835	252/30499	0.000632728	0.0123625	0.0105199	Zm00001d001820/Zm00001d002353/Zm00001d003116/Zm00001d012488/Zm00001d013937/Zm00001d014918/Zm00001d017540/Zm00001d024317/Zm00001d024587/Zm00001d028282/Zm00001d033989/Zm00001d034184/Zm00001d036535/Zm00001d048201/Zm00001d049641/Zm00001d052227/Zm00001d053586	17	up-regulated in tassel stg1
GO:0009695	jasmonic acid biosynthetic process	16/835	230/30499	0.000649692	0.0125333	0.0106652	Zm00001d002000/Zm00001d005347/Zm00001d014562/Zm00001d015852/Zm00001d017419/Zm00001d020614/Zm00001d021200/Zm00001d022181/Zm00001d028282/Zm00001d032457/Zm00001d033316/Zm00001d034184/Zm00001d044580/Zm00001d048061/Zm00001d053586/Zm00001d053675	16	up-regulated in tassel stg1
GO:0009595	detection of biotic stimulus	10/835	108/30499	0.000776009	0.014783	0.0125795	Zm00001d002564/Zm00001d007857/Zm00001d010399/Zm00001d016134/Zm00001d018779/Zm00001d028282/Zm00001d034184/Zm00001d036431/Zm00001d036535/Zm00001d053586	10	up-regulated in tassel stg1
GO:0016246	RNA interference	7/835	56/30499	0.000811962	0.0152769	0.0129998	Zm00001d001945/Zm00001d007840/Zm00001d018731/Zm00001d024047/Zm00001d034204/Zm00001d043406/Zm00001d048004	7	up-regulated in tassel stg1
GO:0009734	auxin-activated signaling pathway	20/835	329/30499	0.000824542	0.0153244	0.0130403	Zm00001d001945/Zm00001d002754/Zm00001d010360/Zm00001d013319/Zm00001d014507/Zm00001d016277/Zm00001d022017/Zm00001d024587/Zm00001d025590/Zm00001d025735/Zm00001d026540/Zm00001d031064/Zm00001d031913/Zm00001d042443/Zm00001d043660/Zm00001d044083/Zm00001d044802/Zm00001d046823/Zm00001d050132/Zm00001d052442	20	up-regulated in tassel stg1
GO:0002831	regulation of response to biotic stimulus	9/835	91/30499	0.000876029	0.0158937	0.0135247	Zm00001d002564/Zm00001d007857/Zm00001d018779/Zm00001d028282/Zm00001d028484/Zm00001d034184/Zm00001d036431/Zm00001d036535/Zm00001d053586	9	up-regulated in tassel stg1
GO:0019898	extrinsic component of membrane	9/835	91/30499	0.000876029	0.0158937	0.0135247	Zm00001d006351/Zm00001d006540/Zm00001d007857/Zm00001d013542/Zm00001d018779/Zm00001d021703/Zm00001d027422/Zm00001d032572/Zm00001d036535	9	up-regulated in tassel stg1
GO:0009416	response to light stimulus	17/835	262/30499	0.000974163	0.0174662	0.0148628	Zm00001d003057/Zm00001d007117/Zm00001d014168/Zm00001d015342/Zm00001d016361/Zm00001d019944/Zm00001d020206/Zm00001d022017/Zm00001d022388/Zm00001d028282/Zm00001d034184/Zm00001d036617/Zm00001d039639/Zm00001d044802/Zm00001d051736/Zm00001d052268/Zm00001d053586	17	up-regulated in tassel stg1
GO:0016165	linoleate 13S-lipoxygenase activity	4/835	17/30499	0.000998601	0.0176961	0.0150585	Zm00001d002000/Zm00001d013493/Zm00001d015852/Zm00001d053675	4	up-regulated in tassel stg1
GO:0010077	maintenance of inflorescence meristem identity	5/835	30/30499	0.00122648	0.0214473	0.0182505	Zm00001d018142/Zm00001d019230/Zm00001d027957/Zm00001d033605/Zm00001d052180	5	up-regulated in tassel stg1
GO:0009725	response to hormone	13/835	177/30499	0.00123843	0.0214473	0.0182505	Zm00001d003085/Zm00001d011785/Zm00001d014918/Zm00001d033522/Zm00001d034160/Zm00001d034543/Zm00001d038211/Zm00001d042463/Zm00001d043458/Zm00001d044045/Zm00001d046254/Zm00001d051110/Zm00001d051923	13	up-regulated in tassel stg1
GO:0006098	pentose-phosphate shunt	16/835	245/30499	0.0012674	0.0217025	0.0184676	Zm00001d001820/Zm00001d002426/Zm00001d003429/Zm00001d011797/Zm00001d011965/Zm00001d013937/Zm00001d016134/Zm00001d027422/Zm00001d027488/Zm00001d028528/Zm00001d028585/Zm00001d035859/Zm00001d041819/Zm00001d043789/Zm00001d049641/Zm00001d050810	16	up-regulated in tassel stg1
GO:0010027	thylakoid membrane organization	19/835	317/30499	0.00129593	0.0219444	0.0186735	Zm00001d001820/Zm00001d002829/Zm00001d007117/Zm00001d011034/Zm00001d011797/Zm00001d013119/Zm00001d013895/Zm00001d013937/Zm00001d017391/Zm00001d018247/Zm00001d021200/Zm00001d025944/Zm00001d028585/Zm00001d036535/Zm00001d043146/Zm00001d044580/Zm00001d048061/Zm00001d052118/Zm00001d030010	19	up-regulated in tassel stg1
GO:0016818	hydrolase activity, acting on acid anhydrides, in phosphorus-containing anhydrides	5/835	31/30499	0.00142973	0.0239441	0.0203752	Zm00001d013555/Zm00001d035965/Zm00001d037117/Zm00001d052112/Zm00001d032292	5	up-regulated in tassel stg1
GO:0007030	Golgi organization	19/835	321/30499	0.0014971	0.0247997	0.0211033	Zm00001d006714/Zm00001d007097/Zm00001d010410/Zm00001d011673/Zm00001d013319/Zm00001d014168/Zm00001d014757/Zm00001d016446/Zm00001d020206/Zm00001d024000/Zm00001d024767/Zm00001d028709/Zm00001d031168/Zm00001d036431/Zm00001d036541/Zm00001d040314/Zm00001d047757/Zm00001d049641/Zm00001d053696	19	up-regulated in tassel stg1
GO:0000165	MAPK cascade	25/835	475/30499	0.00157064	0.0257382	0.0219018	Zm00001d002026/Zm00001d002323/Zm00001d002564/Zm00001d007857/Zm00001d010399/Zm00001d013119/Zm00001d016134/Zm00001d017939/Zm00001d018142/Zm00001d018247/Zm00001d018779/Zm00001d020614/Zm00001d024324/Zm00001d027957/Zm00001d028282/Zm00001d028484/Zm00001d031434/Zm00001d034184/Zm00001d036431/Zm00001d036535/Zm00001d039177/Zm00001d050132/Zm00001d052118/Zm00001d052180/Zm00001d053586	25	up-regulated in tassel stg1
GO:0000156	phosphorelay response regulator activity	6/835	47/30499	0.00170649	0.0273757	0.0232953	Zm00001d006212/Zm00001d012994/Zm00001d017241/Zm00001d017977/Zm00001d021291/Zm00001d042463	6	up-regulated in tassel stg1
GO:0052889	9,9'-di-cis-zeta-carotene desaturation to 7,9,7',9'-tetra-cis-lycopene	6/835	47/30499	0.00170649	0.0273757	0.0232953	Zm00001d003085/Zm00001d038211/Zm00001d043458/Zm00001d046254/Zm00001d051110/Zm00001d051923	6	up-regulated in tassel stg1
GO:0008266	poly(U) RNA binding	5/835	33/30499	0.00190911	0.0303071	0.0257897	Zm00001d007857/Zm00001d018779/Zm00001d019648/Zm00001d022237/Zm00001d036535	5	up-regulated in tassel stg1
GO:0060089	molecular transducer activity	9/835	102/30499	0.00196395	0.0308563	0.026257	Zm00001d006212/Zm00001d006553/Zm00001d007445/Zm00001d017241/Zm00001d019944/Zm00001d021291/Zm00001d039639/Zm00001d042463/Zm00001d053091	9	up-regulated in tassel stg1
GO:0098869	cellular oxidant detoxification	16/835	257/30499	0.00206614	0.0321306	0.0273414	Zm00001d002426/Zm00001d003319/Zm00001d011034/Zm00001d014467/Zm00001d016185/Zm00001d016443/Zm00001d025774/Zm00001d027411/Zm00001d028709/Zm00001d034129/Zm00001d037547/Zm00001d038732/Zm00001d038866/Zm00001d047757/Zm00001d054044/Zm00001d007420	16	up-regulated in tassel stg1
GO:0009718	anthocyanin-containing compound biosynthetic process	9/835	103/30499	0.00210085	0.0323404	0.02752	Zm00001d011649/Zm00001d012953/Zm00001d014530/Zm00001d031092/Zm00001d037384/Zm00001d037708/Zm00001d044122/Zm00001d046915/Zm00001d053715	9	up-regulated in tassel stg1
GO:0019464	glycine decarboxylation via glycine cleavage system	3/835	10/30499	0.0021246	0.0323789	0.0275527	Zm00001d002323/Zm00001d026296/Zm00001d053800	3	up-regulated in tassel stg1
GO:0006972	hyperosmotic response	11/835	145/30499	0.00221874	0.0334789	0.0284887	Zm00001d006714/Zm00001d007097/Zm00001d014757/Zm00001d016446/Zm00001d024767/Zm00001d028709/Zm00001d031168/Zm00001d036431/Zm00001d036541/Zm00001d047757/Zm00001d049641	11	up-regulated in tassel stg1
GO:0046914	transition metal ion binding	9/835	104/30499	0.00224525	0.0335467	0.0285465	Zm00001d003164/Zm00001d004138/Zm00001d007130/Zm00001d016577/Zm00001d032873/Zm00001d040040/Zm00001d045649/Zm00001d051905/Zm00001d050811	9	up-regulated in tassel stg1
GO:0009617	response to bacterium	14/835	213/30499	0.00233967	0.034618	0.029458	Zm00001d007097/Zm00001d013119/Zm00001d017939/Zm00001d018142/Zm00001d018247/Zm00001d020457/Zm00001d022181/Zm00001d023669/Zm00001d031434/Zm00001d032815/Zm00001d039177/Zm00001d052118/Zm00001d052316/Zm00001d053696	14	up-regulated in tassel stg1
GO:0004364	glutathione transferase activity	9/835	105/30499	0.00239744	0.0351317	0.0298952	Zm00001d011034/Zm00001d012675/Zm00001d024963/Zm00001d027541/Zm00001d028528/Zm00001d029708/Zm00001d038192/Zm00001d043789/Zm00001d043795	9	up-regulated in tassel stg1
GO:0004028	3-chloroallyl aldehyde dehydrogenase activity	3/835	11/30499	0.00286213	0.0403878	0.0343679	Zm00001d000116/Zm00001d025958/Zm00001d044339	3	up-regulated in tassel stg1
GO:0010586	miRNA metabolic process	3/835	11/30499	0.00286213	0.0403878	0.0343679	Zm00001d006351/Zm00001d013542/Zm00001d036917	3	up-regulated in tassel stg1
GO:0043668	exine	3/835	11/30499	0.00286213	0.0403878	0.0343679	Zm00001d012791/Zm00001d015477/Zm00001d046865	3	up-regulated in tassel stg1
GO:0046244	salicylic acid catabolic process	3/835	11/30499	0.00286213	0.0403878	0.0343679	Zm00001d002564/Zm00001d017274/Zm00001d051163	3	up-regulated in tassel stg1
GO:0006740	NADPH regeneration	13/835	195/30499	0.00291742	0.0407904	0.0347104	Zm00001d001820/Zm00001d002426/Zm00001d003252/Zm00001d003429/Zm00001d011965/Zm00001d013937/Zm00001d027488/Zm00001d028528/Zm00001d028585/Zm00001d035859/Zm00001d041819/Zm00001d049641/Zm00001d050810	13	up-regulated in tassel stg1
GO:0006636	unsaturated fatty acid biosynthetic process	10/835	130/30499	0.00312924	0.0433541	0.036892	Zm00001d001820/Zm00001d003429/Zm00001d013937/Zm00001d021200/Zm00001d027488/Zm00001d028282/Zm00001d034184/Zm00001d044580/Zm00001d048061/Zm00001d053586	10	up-regulated in tassel stg1
GO:0070887	cellular response to chemical stimulus	14/835	221/30499	0.0032677	0.044701	0.0380381	Zm00001d003085/Zm00001d005905/Zm00001d011785/Zm00001d014918/Zm00001d033522/Zm00001d033605/Zm00001d038862/Zm00001d042463/Zm00001d044045/Zm00001d044921/Zm00001d046649/Zm00001d051110/Zm00001d051923/Zm00001d017837	14	up-regulated in tassel stg1
GO:0009062	fatty acid catabolic process	8/835	90/30499	0.00328511	0.044701	0.0380381	Zm00001d002063/Zm00001d002871/Zm00001d010954/Zm00001d012883/Zm00001d013960/Zm00001d020825/Zm00001d048009/Zm00001d052591	8	up-regulated in tassel stg1
GO:0006333	chromatin assembly or disassembly	6/835	54/30499	0.00349345	0.0471152	0.0400925	Zm00001d002829/Zm00001d003252/Zm00001d013895/Zm00001d017391/Zm00001d025944/Zm00001d048083	6	up-regulated in tassel stg1
GO:0004365	glyceraldehyde-3-phosphate dehydrogenase (NAD+) (phosphorylating) activity	3/835	12/30499	0.00373895	0.0491221	0.0418003	Zm00001d003429/Zm00001d027488/Zm00001d049641	3	up-regulated in tassel stg1
GO:0016688	L-ascorbate peroxidase activity	3/835	12/30499	0.00373895	0.0491221	0.0418003	Zm00001d002426/Zm00001d028709/Zm00001d047757	3	up-regulated in tassel stg1
GO:0016741	transferase activity, transferring one-carbon groups	3/835	12/30499	0.00373895	0.0491221	0.0418003	Zm00001d002323/Zm00001d053800/Zm00001d004220	3	up-regulated in tassel stg1
GO:0031540	regulation of anthocyanin biosynthetic process	4/835	24/30499	0.00382994	0.0498875	0.0424515	Zm00001d014507/Zm00001d018261/Zm00001d045481/Zm00001d048083	4	up-regulated in tassel stg1
GO:0009704	de-etiolation	5/835	39/30499	0.00404745	0.0522739	0.0444823	Zm00001d024963/Zm00001d029708/Zm00001d038192/Zm00001d043789/Zm00001d043795	5	up-regulated in tassel stg1
GO:0009736	cytokinin-activated signaling pathway	9/835	115/30499	0.00441388	0.0565273	0.0481017	Zm00001d010410/Zm00001d011499/Zm00001d012994/Zm00001d017977/Zm00001d018081/Zm00001d020267/Zm00001d024000/Zm00001d024939/Zm00001d053696	9	up-regulated in tassel stg1
GO:0010076	maintenance of floral meristem identity	4/835	25/30499	0.00446194	0.0566666	0.0482202	Zm00001d018142/Zm00001d027957/Zm00001d033605/Zm00001d052180	4	up-regulated in tassel stg1
GO:0009266	response to temperature stimulus	10/835	137/30499	0.00454762	0.0572335	0.0487026	Zm00001d007097/Zm00001d013319/Zm00001d014757/Zm00001d016446/Zm00001d018142/Zm00001d024767/Zm00001d027957/Zm00001d036431/Zm00001d036541/Zm00001d052180	10	up-regulated in tassel stg1
GO:0006598	polyamine catabolic process	6/835	57/30499	0.00458168	0.0572335	0.0487026	Zm00001d005347/Zm00001d011673/Zm00001d017274/Zm00001d028709/Zm00001d047757/Zm00001d051163	6	up-regulated in tassel stg1
GO:0009932	cell tip growth	11/835	160/30499	0.00471857	0.0584643	0.0497499	Zm00001d013319/Zm00001d021200/Zm00001d025590/Zm00001d031913/Zm00001d033522/Zm00001d035859/Zm00001d041438/Zm00001d044083/Zm00001d044580/Zm00001d048061/Zm00001d050132	11	up-regulated in tassel stg1
GO:0010073	meristem maintenance	7/835	76/30499	0.00478726	0.058837	0.0500671	Zm00001d001945/Zm00001d002068/Zm00001d002075/Zm00001d006351/Zm00001d013542/Zm00001d036917/Zm00001d052591	7	up-regulated in tassel stg1
GO:0010162	seed dormancy process	13/835	207/30499	0.00483401	0.0589362	0.0501516	Zm00001d002829/Zm00001d005931/Zm00001d007173/Zm00001d009674/Zm00001d013895/Zm00001d017391/Zm00001d022440/Zm00001d025944/Zm00001d042192/Zm00001d044065/Zm00001d044802/Zm00001d049294/Zm00001d052112	13	up-regulated in tassel stg1
GO:0010315	auxin efflux	5/835	41/30499	0.0050374	0.0604489	0.0514387	Zm00001d025590/Zm00001d031913/Zm00001d043660/Zm00001d044083/Zm00001d052442	5	up-regulated in tassel stg1
GO:0042752	regulation of circadian rhythm	5/835	41/30499	0.0050374	0.0604489	0.0514387	Zm00001d017241/Zm00001d021291/Zm00001d036653/Zm00001d046950/Zm00001d053091	5	up-regulated in tassel stg1
GO:0010112	regulation of systemic acquired resistance	3/835	14/30499	0.00593898	0.070711	0.0601713	Zm00001d014562/Zm00001d039997/Zm00001d037909	3	up-regulated in tassel stg1
GO:0032440	2-alkenal reductase [NAD(P)] activity	14/835	238/30499	0.00624636	0.0737941	0.0627949	Zm00001d002075/Zm00001d004929/Zm00001d016694/Zm00001d017540/Zm00001d020867/Zm00001d022432/Zm00001d025002/Zm00001d037477/Zm00001d042051/Zm00001d043581/Zm00001d045154/Zm00001d046178/Zm00001d046485/Zm00001d048495	14	up-regulated in tassel stg1
GO:0010319	stromule	7/835	80/30499	0.00633664	0.074285	0.0632125	Zm00001d003429/Zm00001d022237/Zm00001d024633/Zm00001d027488/Zm00001d027541/Zm00001d044228/Zm00001d054044	7	up-regulated in tassel stg1
GO:1900378	positive regulation of secondary metabolite biosynthetic process	11/835	168/30499	0.00675961	0.0781551	0.0665058	Zm00001d002370/Zm00001d007107/Zm00001d010360/Zm00001d016277/Zm00001d017274/Zm00001d028484/Zm00001d031655/Zm00001d033316/Zm00001d041343/Zm00001d044045/Zm00001d051163	11	up-regulated in tassel stg1
GO:0015630	microtubule cytoskeleton	4/835	28/30499	0.00676933	0.0781551	0.0665058	Zm00001d008819/Zm00001d032572/Zm00001d037688/Zm00001d010396	4	up-regulated in tassel stg1
GO:0008652	cellular amino acid biosynthetic process	9/835	123/30499	0.0068221	0.0781721	0.0665202	Zm00001d002323/Zm00001d017274/Zm00001d021200/Zm00001d026296/Zm00001d044580/Zm00001d048061/Zm00001d048201/Zm00001d051163/Zm00001d001883	9	up-regulated in tassel stg1
GO:0006970	response to osmotic stress	7/835	82/30499	0.00723831	0.0821172	0.0698774	Zm00001d009747/Zm00001d012994/Zm00001d022529/Zm00001d029715/Zm00001d032295/Zm00001d038846/Zm00001d046178	7	up-regulated in tassel stg1
GO:0031361	integral component of thylakoid membrane	3/835	15/30499	0.00727416	0.0821172	0.0698774	Zm00001d006351/Zm00001d033317/Zm00001d036917	3	up-regulated in tassel stg1
GO:0010492	maintenance of shoot apical meristem identity	4/835	29/30499	0.00768517	0.0861191	0.0732827	Zm00001d007840/Zm00001d018731/Zm00001d034204/Zm00001d048004	4	up-regulated in tassel stg1
GO:0010226	response to lithium ion	3/835	16/30499	0.00877271	0.0968813	0.0824407	Zm00001d003085/Zm00001d051110/Zm00001d051923	3	up-regulated in tassel stg1
GO:0015994	chlorophyll metabolic process	3/835	16/30499	0.00877271	0.0968813	0.0824407	Zm00001d028282/Zm00001d034184/Zm00001d053586	3	up-regulated in tassel stg1
GO:0010093	specification of floral organ identity	5/835	47/30499	0.00901863	0.0988805	0.084142	Zm00001d002075/Zm00001d002829/Zm00001d013895/Zm00001d017391/Zm00001d025944	5	up-regulated in tassel stg1
GO:0010077	maintenance of inflorescence meristem identity	11/882	30/30499	3.68e-10	5.57e-07	5.06e-07	Zm00001d002449/Zm00001d007949/Zm00001d011246/Zm00001d013259/Zm00001d018667/Zm00001d022088/Zm00001d026039/Zm00001d026231/Zm00001d027425/Zm00001d038355/Zm00001d048474	11	up-regulated in tassel stg2
GO:0009686	gibberellin biosynthetic process	17/882	91/30499	9.2e-10	6.98e-07	6.33e-07	Zm00001d002999/Zm00001d008909/Zm00001d012212/Zm00001d012712/Zm00001d013409/Zm00001d016675/Zm00001d031840/Zm00001d032961/Zm00001d034898/Zm00001d036001/Zm00001d037114/Zm00001d039394/Zm00001d040019/Zm00001d043411/Zm00001d045563/Zm00001d046783/Zm00001d050443	17	up-regulated in tassel stg2
GO:0009740	gibberellic acid mediated signaling pathway	18/882	135/30499	7.47e-08	3.78e-05	3.43e-05	Zm00001d010732/Zm00001d013409/Zm00001d014793/Zm00001d021285/Zm00001d021290/Zm00001d026231/Zm00001d031840/Zm00001d032040/Zm00001d032961/Zm00001d034898/Zm00001d036001/Zm00001d037114/Zm00001d038688/Zm00001d040536/Zm00001d042127/Zm00001d046783/Zm00001d048968/Zm00001d050443	18	up-regulated in tassel stg2
GO:0031410	cytoplasmic vesicle	14/882	102/30499	1.45e-06	0.000550781	0.000499841	Zm00001d008862/Zm00001d008909/Zm00001d010697/Zm00001d012712/Zm00001d017212/Zm00001d019228/Zm00001d024541/Zm00001d032046/Zm00001d033446/Zm00001d039394/Zm00001d043411/Zm00001d045563/Zm00001d049286/Zm00001d053579	14	up-regulated in tassel stg2
GO:0010076	maintenance of floral meristem identity	7/882	25/30499	5.03e-06	0.00137559	0.00124837	Zm00001d007949/Zm00001d011246/Zm00001d013259/Zm00001d018667/Zm00001d022088/Zm00001d026039/Zm00001d038355	7	up-regulated in tassel stg2
GO:0009536	plastid	24/882	293/30499	5.44e-06	0.00137559	0.00124837	Zm00001d000288/Zm00001d001865/Zm00001d008862/Zm00001d009532/Zm00001d011246/Zm00001d011615/Zm00001d011889/Zm00001d015984/Zm00001d016441/Zm00001d016588/Zm00001d020685/Zm00001d026046/Zm00001d026594/Zm00001d032046/Zm00001d036557/Zm00001d037689/Zm00001d038310/Zm00001d039300/Zm00001d046332/Zm00001d049597/Zm00001d051568/Zm00001d053281/Zm00001d053579/Zm00001d037631	24	up-regulated in tassel stg2
GO:0006826	iron ion transport	15/882	135/30499	9e-06	0.00184316	0.00167269	Zm00001d003349/Zm00001d009248/Zm00001d010210/Zm00001d016441/Zm00001d018445/Zm00001d019228/Zm00001d021692/Zm00001d026690/Zm00001d030656/Zm00001d032461/Zm00001d039467/Zm00001d044533/Zm00001d048692/Zm00001d053281/Zm00001d053566	15	up-regulated in tassel stg2
GO:0052692	raffinose alpha-galactosidase activity	6/882	19/30499	1.13e-05	0.00184316	0.00167269	Zm00001d003277/Zm00001d019552/Zm00001d031300/Zm00001d031303/Zm00001d032608/Zm00001d039685	6	up-regulated in tassel stg2
GO:0032940	secretion by cell	12/882	91/30499	1.23e-05	0.00184316	0.00167269	Zm00001d008862/Zm00001d008909/Zm00001d010697/Zm00001d012712/Zm00001d014793/Zm00001d017212/Zm00001d032046/Zm00001d032115/Zm00001d039394/Zm00001d040205/Zm00001d043411/Zm00001d049286	12	up-regulated in tassel stg2
GO:0032787	monocarboxylic acid metabolic process	18/882	192/30499	1.31e-05	0.00184316	0.00167269	Zm00001d002999/Zm00001d007765/Zm00001d008909/Zm00001d009960/Zm00001d012712/Zm00001d013409/Zm00001d016675/Zm00001d023216/Zm00001d032223/Zm00001d032961/Zm00001d033055/Zm00001d034898/Zm00001d037114/Zm00001d038511/Zm00001d039394/Zm00001d040019/Zm00001d043411/Zm00001d050443	18	up-regulated in tassel stg2
GO:0052634	C-19 gibberellin 2-beta-dioxygenase activity	5/882	12/30499	1.34e-05	0.00184316	0.00167269	Zm00001d002999/Zm00001d008909/Zm00001d012712/Zm00001d039394/Zm00001d043411	5	up-regulated in tassel stg2
GO:0006541	glutamine metabolic process	8/882	41/30499	1.94e-05	0.00230345	0.00209041	Zm00001d002326/Zm00001d011357/Zm00001d011486/Zm00001d036484/Zm00001d039081/Zm00001d039363/Zm00001d044024/Zm00001d052493	8	up-regulated in tassel stg2
GO:0045487	gibberellin catabolic process	5/882	13/30499	2.12e-05	0.00230345	0.00209041	Zm00001d008909/Zm00001d012712/Zm00001d038511/Zm00001d039394/Zm00001d043411	5	up-regulated in tassel stg2
GO:0010106	cellular response to iron ion starvation	14/882	128/30499	2.13e-05	0.00230345	0.00209041	Zm00001d009248/Zm00001d010210/Zm00001d018445/Zm00001d019228/Zm00001d019565/Zm00001d021692/Zm00001d026690/Zm00001d030656/Zm00001d032461/Zm00001d033446/Zm00001d039467/Zm00001d044533/Zm00001d051362/Zm00001d053566	14	up-regulated in tassel stg2
GO:0048438	floral whorl development	8/882	42/30499	2.34e-05	0.00236335	0.00214477	Zm00001d000288/Zm00001d009532/Zm00001d017913/Zm00001d018742/Zm00001d020685/Zm00001d026652/Zm00001d033859/Zm00001d033861	8	up-regulated in tassel stg2
GO:0045944	positive regulation of transcription by RNA polymerase II	20/882	243/30499	3.01e-05	0.00284951	0.00258596	Zm00001d006022/Zm00001d006733/Zm00001d007949/Zm00001d008882/Zm00001d013259/Zm00001d015984/Zm00001d016873/Zm00001d018667/Zm00001d022088/Zm00001d027425/Zm00001d029402/Zm00001d031441/Zm00001d034045/Zm00001d034091/Zm00001d039300/Zm00001d042482/Zm00001d047209/Zm00001d048474/Zm00001d052038/Zm00001d008404	20	up-regulated in tassel stg2
GO:0048864	stem cell development	12/882	100/30499	3.24e-05	0.00288771	0.00262064	Zm00001d002316/Zm00001d002449/Zm00001d007949/Zm00001d011246/Zm00001d013259/Zm00001d018667/Zm00001d022088/Zm00001d026039/Zm00001d026231/Zm00001d027425/Zm00001d040988/Zm00001d048474	12	up-regulated in tassel stg2
GO:0045596	negative regulation of cell differentiation	12/882	102/30499	3.95e-05	0.00332784	0.00302005	Zm00001d002316/Zm00001d002449/Zm00001d007949/Zm00001d011246/Zm00001d013259/Zm00001d018667/Zm00001d022088/Zm00001d026039/Zm00001d026231/Zm00001d027425/Zm00001d040988/Zm00001d048474	12	up-regulated in tassel stg2
GO:0009911	positive regulation of flower development	12/882	107/30499	6.36e-05	0.0050718	0.00460272	Zm00001d004957/Zm00001d008939/Zm00001d011953/Zm00001d019039/Zm00001d020826/Zm00001d022088/Zm00001d027425/Zm00001d030864/Zm00001d034368/Zm00001d039453/Zm00001d048474/Zm00001d052475	12	up-regulated in tassel stg2
GO:0048443	stamen development	11/882	96/30499	0.000104678	0.00793458	0.00720074	Zm00001d003911/Zm00001d005986/Zm00001d008715/Zm00001d008882/Zm00001d018126/Zm00001d018667/Zm00001d021535/Zm00001d037114/Zm00001d037672/Zm00001d038273/Zm00001d051269	11	up-regulated in tassel stg2
GO:0001046	core promoter sequence-specific DNA binding	7/882	40/30499	0.000133861	0.00966346	0.00876971	Zm00001d006733/Zm00001d015984/Zm00001d016873/Zm00001d031441/Zm00001d034091/Zm00001d039300/Zm00001d042482	7	up-regulated in tassel stg2
GO:0005788	endoplasmic reticulum lumen	9/882	69/30499	0.000162833	0.0107328	0.00974018	Zm00001d008862/Zm00001d009783/Zm00001d011687/Zm00001d014792/Zm00001d014993/Zm00001d025565/Zm00001d037586/Zm00001d042372/Zm00001d053579	9	up-regulated in tassel stg2
GO:0046685	response to arsenic-containing substance	9/882	69/30499	0.000162833	0.0107328	0.00974018	Zm00001d006022/Zm00001d012581/Zm00001d028555/Zm00001d028557/Zm00001d031441/Zm00001d032461/Zm00001d039363/Zm00001d042482/Zm00001d054093	9	up-regulated in tassel stg2
GO:0042542	response to hydrogen peroxide	21/882	299/30499	0.000186673	0.0117915	0.0107009	Zm00001d009783/Zm00001d010529/Zm00001d014486/Zm00001d014792/Zm00001d014993/Zm00001d015520/Zm00001d017121/Zm00001d017401/Zm00001d018326/Zm00001d021263/Zm00001d028368/Zm00001d028555/Zm00001d028557/Zm00001d033931/Zm00001d034368/Zm00001d036888/Zm00001d042367/Zm00001d046467/Zm00001d051001/Zm00001d051306/Zm00001d030345	21	up-regulated in tassel stg2
GO:0010268	brassinosteroid homeostasis	7/882	43/30499	0.000214607	0.0130137	0.0118101	Zm00001d003349/Zm00001d004957/Zm00001d039453/Zm00001d039650/Zm00001d045563/Zm00001d046422/Zm00001d052475	7	up-regulated in tassel stg2
GO:0009739	response to gibberellin	15/882	184/30499	0.000317226	0.0184967	0.016786	Zm00001d004744/Zm00001d006739/Zm00001d012212/Zm00001d013736/Zm00001d014007/Zm00001d014863/Zm00001d015614/Zm00001d025872/Zm00001d027425/Zm00001d029963/Zm00001d036768/Zm00001d047182/Zm00001d048437/Zm00001d048474/Zm00001d021616	15	up-regulated in tassel stg2
GO:0002237	response to molecule of bacterial origin	13/882	149/30499	0.000408318	0.0229263	0.0208059	Zm00001d003911/Zm00001d005986/Zm00001d008715/Zm00001d011834/Zm00001d018126/Zm00001d018326/Zm00001d020279/Zm00001d021535/Zm00001d026322/Zm00001d037114/Zm00001d037672/Zm00001d038273/Zm00001d052543	13	up-regulated in tassel stg2
GO:0010075	regulation of meristem growth	22/882	341/30499	0.000432604	0.0234224	0.0212561	Zm00001d002193/Zm00001d002939/Zm00001d004804/Zm00001d011834/Zm00001d013468/Zm00001d014792/Zm00001d017913/Zm00001d022075/Zm00001d024530/Zm00001d026595/Zm00001d028510/Zm00001d030864/Zm00001d032972/Zm00001d033671/Zm00001d037114/Zm00001d038340/Zm00001d039967/Zm00001d040019/Zm00001d046749/Zm00001d047516/Zm00001d048968/Zm00001d050355	22	up-regulated in tassel stg2
GO:0005992	trehalose biosynthetic process	7/882	51/30499	0.000631251	0.0329992	0.0299472	Zm00001d010755/Zm00001d013428/Zm00001d022193/Zm00001d032298/Zm00001d038728/Zm00001d043469/Zm00001d047110	7	up-regulated in tassel stg2
GO:0010582	floral meristem determinacy	6/882	38/30499	0.000719913	0.0363796	0.033015	Zm00001d002449/Zm00001d007949/Zm00001d013259/Zm00001d018667/Zm00001d022088/Zm00001d026231	6	up-regulated in tassel stg2
GO:0010029	regulation of seed germination	9/882	86/30499	0.000854949	0.0418097	0.0379429	Zm00001d013412/Zm00001d013736/Zm00001d020773/Zm00001d026594/Zm00001d033786/Zm00001d044015/Zm00001d047632/Zm00001d047941/Zm00001d051420	9	up-regulated in tassel stg2
GO:0009886	post-embryonic animal morphogenesis	23/882	384/30499	0.000898997	0.04259	0.038651	Zm00001d000288/Zm00001d003911/Zm00001d005986/Zm00001d008715/Zm00001d009532/Zm00001d011834/Zm00001d017913/Zm00001d018126/Zm00001d018667/Zm00001d018742/Zm00001d021285/Zm00001d021535/Zm00001d024723/Zm00001d026652/Zm00001d032040/Zm00001d033859/Zm00001d033861/Zm00001d037114/Zm00001d037672/Zm00001d038273/Zm00001d038275/Zm00001d038355/Zm00001d043851	23	up-regulated in tassel stg2
GO:0001708	cell fate specification	5/882	27/30499	0.000950829	0.0436805	0.0396406	Zm00001d018742/Zm00001d033859/Zm00001d033861/Zm00001d037114/Zm00001d050368	5	up-regulated in tassel stg2
GO:0048439	flower morphogenesis	11/882	127/30499	0.00117902	0.0525706	0.0477085	Zm00001d000288/Zm00001d009532/Zm00001d017913/Zm00001d018742/Zm00001d020685/Zm00001d021285/Zm00001d026652/Zm00001d032040/Zm00001d033859/Zm00001d033861/Zm00001d035439	11	up-regulated in tassel stg2
GO:0010584	pollen exine formation	7/882	57/30499	0.00124133	0.0537675	0.0487947	Zm00001d002625/Zm00001d004957/Zm00001d013865/Zm00001d021024/Zm00001d033055/Zm00001d039453/Zm00001d052475	7	up-regulated in tassel stg2
GO:0015238	drug transmembrane transporter activity	8/882	75/30499	0.00144701	0.0600308	0.0544787	Zm00001d004055/Zm00001d006171/Zm00001d015964/Zm00001d021216/Zm00001d028311/Zm00001d036875/Zm00001d049910/Zm00001d053234	8	up-regulated in tassel stg2
GO:0007231	osmosensory signaling pathway	4/882	18/30499	0.00153747	0.0600308	0.0544787	Zm00001d009248/Zm00001d013412/Zm00001d033786/Zm00001d043543	4	up-regulated in tassel stg2
GO:0033500	carbohydrate homeostasis	4/882	18/30499	0.00153747	0.0600308	0.0544787	Zm00001d009248/Zm00001d013412/Zm00001d033786/Zm00001d043543	4	up-regulated in tassel stg2
GO:0000165	MAPK cascade	26/882	475/30499	0.00158361	0.0600308	0.0544787	Zm00001d003742/Zm00001d004706/Zm00001d007949/Zm00001d008882/Zm00001d010178/Zm00001d012962/Zm00001d013259/Zm00001d016675/Zm00001d016746/Zm00001d018326/Zm00001d018667/Zm00001d019505/Zm00001d020686/Zm00001d021535/Zm00001d022088/Zm00001d027351/Zm00001d027425/Zm00001d030005/Zm00001d030626/Zm00001d034045/Zm00001d034867/Zm00001d035736/Zm00001d043543/Zm00001d044015/Zm00001d044516/Zm00001d048474	26	up-regulated in tassel stg2
GO:0009734	auxin-activated signaling pathway	20/882	329/30499	0.00158392	0.0600308	0.0544787	Zm00001d000288/Zm00001d002432/Zm00001d003911/Zm00001d009532/Zm00001d010697/Zm00001d010732/Zm00001d011352/Zm00001d011953/Zm00001d018126/Zm00001d021285/Zm00001d021290/Zm00001d032040/Zm00001d036593/Zm00001d037691/Zm00001d038273/Zm00001d038275/Zm00001d038688/Zm00001d043922/Zm00001d049715/Zm00001d053819	20	up-regulated in tassel stg2
GO:0080130	L-phenylalanine:2-oxoglutarate aminotransferase activity	4/882	19/30499	0.00190322	0.0703729	0.0638643	Zm00001d008744/Zm00001d016441/Zm00001d043382/Zm00001d053281	4	up-regulated in tassel stg2
GO:0001666	response to hypoxia	10/882	116/30499	0.00201176	0.0714456	0.0648378	Zm00001d004706/Zm00001d012036/Zm00001d012221/Zm00001d014792/Zm00001d027756/Zm00001d028759/Zm00001d031127/Zm00001d033489/Zm00001d033931/Zm00001d049059	10	up-regulated in tassel stg2
GO:0009862	systemic acquired resistance, salicylic acid mediated signaling pathway	21/882	360/30499	0.00202649	0.0714456	0.0648378	Zm00001d003446/Zm00001d003742/Zm00001d004706/Zm00001d005146/Zm00001d012221/Zm00001d012962/Zm00001d016746/Zm00001d019505/Zm00001d020686/Zm00001d027351/Zm00001d027756/Zm00001d028759/Zm00001d030005/Zm00001d031127/Zm00001d033489/Zm00001d033931/Zm00001d034867/Zm00001d035736/Zm00001d043543/Zm00001d044015/Zm00001d044516	21	up-regulated in tassel stg2
GO:0006833	water transport	16/882	245/30499	0.00220111	0.073495	0.0666976	Zm00001d005421/Zm00001d013296/Zm00001d014792/Zm00001d017121/Zm00001d019228/Zm00001d019563/Zm00001d019565/Zm00001d026458/Zm00001d033446/Zm00001d039407/Zm00001d044533/Zm00001d046783/Zm00001d047941/Zm00001d051001/Zm00001d051362/Zm00001d051420	16	up-regulated in tassel stg2
GO:0048527	lateral root development	12/882	158/30499	0.00222623	0.073495	0.0666976	Zm00001d000042/Zm00001d002432/Zm00001d003659/Zm00001d012962/Zm00001d015614/Zm00001d018126/Zm00001d026690/Zm00001d036768/Zm00001d037691/Zm00001d038273/Zm00001d049715/Zm00001d050723	12	up-regulated in tassel stg2
GO:0005506	iron ion binding	26/882	487/30499	0.00223006	0.073495	0.0666976	Zm00001d002589/Zm00001d003349/Zm00001d004957/Zm00001d007765/Zm00001d008909/Zm00001d012212/Zm00001d012712/Zm00001d013759/Zm00001d022075/Zm00001d027756/Zm00001d028278/Zm00001d032042/Zm00001d033624/Zm00001d038511/Zm00001d039394/Zm00001d039453/Zm00001d039650/Zm00001d039697/Zm00001d043411/Zm00001d045563/Zm00001d046234/Zm00001d046422/Zm00001d048702/Zm00001d048703/Zm00001d048705/Zm00001d052475	26	up-regulated in tassel stg2
GO:0006597	spermine biosynthetic process	3/882	10/30499	0.00248398	0.0738376	0.0670086	Zm00001d003157/Zm00001d025773/Zm00001d046112	3	up-regulated in tassel stg2
GO:0006751	glutathione catabolic process	3/882	10/30499	0.00248398	0.0738376	0.0670086	Zm00001d003446/Zm00001d013845/Zm00001d016469	3	up-regulated in tassel stg2
GO:0008865	fructokinase activity	3/882	10/30499	0.00248398	0.0738376	0.0670086	Zm00001d011889/Zm00001d035037/Zm00001d043610	3	up-regulated in tassel stg2
GO:0009310	amine catabolic process	3/882	10/30499	0.00248398	0.0738376	0.0670086	Zm00001d002326/Zm00001d023437/Zm00001d050336	3	up-regulated in tassel stg2
GO:0016707	gibberellin 3-beta-dioxygenase activity	3/882	10/30499	0.00248398	0.0738376	0.0670086	Zm00001d012212/Zm00001d032223/Zm00001d034898	3	up-regulated in tassel stg2
GO:0015250	water channel activity	5/882	34/30499	0.00277398	0.0788044	0.071516	Zm00001d005421/Zm00001d018037/Zm00001d019563/Zm00001d019565/Zm00001d032461	5	up-regulated in tassel stg2
GO:0010154	fruit development	6/882	49/30499	0.00278751	0.0788044	0.071516	Zm00001d002326/Zm00001d007949/Zm00001d013259/Zm00001d018667/Zm00001d022088/Zm00001d038355	6	up-regulated in tassel stg2
GO:0000822	inositol hexakisphosphate binding	4/882	21/30499	0.00280701	0.0788044	0.071516	Zm00001d003911/Zm00001d018126/Zm00001d018445/Zm00001d038273	4	up-regulated in tassel stg2
GO:0046835	carbohydrate phosphorylation	6/882	50/30499	0.00309149	0.084722	0.0768863	Zm00001d008406/Zm00001d011889/Zm00001d032386/Zm00001d035037/Zm00001d037689/Zm00001d040183	6	up-regulated in tassel stg2
GO:0008324	cation transmembrane transporter activity	7/882	67/30499	0.00318566	0.084722	0.0768863	Zm00001d004055/Zm00001d006171/Zm00001d015964/Zm00001d021216/Zm00001d028311/Zm00001d049910/Zm00001d053234	7	up-regulated in tassel stg2
GO:0009625	response to insect	7/882	67/30499	0.00318566	0.084722	0.0768863	Zm00001d003446/Zm00001d004706/Zm00001d019505/Zm00001d024723/Zm00001d026322/Zm00001d038273/Zm00001d043851	7	up-regulated in tassel stg2
GO:0006987	obsolete activation of signaling protein activity involved in unfolded protein response	3/882	11/30499	0.0033424	0.084722	0.0768863	Zm00001d009783/Zm00001d014993/Zm00001d037586	3	up-regulated in tassel stg2
GO:0051513	regulation of monopolar cell growth	3/882	11/30499	0.0033424	0.084722	0.0768863	Zm00001d005297/Zm00001d024904/Zm00001d033391	3	up-regulated in tassel stg2
GO:0010011	auxin binding	4/882	22/30499	0.00335311	0.084722	0.0768863	Zm00001d003911/Zm00001d018126/Zm00001d038273/Zm00001d038275	4	up-regulated in tassel stg2
ID	Description	GeneRatio	BgRatio	pvalue	p.adjust	qvalue	geneID		Description
EREB	EREB	6/15	207/2499	0.000796227	0.00557359	0.00335253	Zm00001d007840/Zm00001d018731/Zm00001d034204/Zm00001d048004/Zm00001d019230/Zm00001d002075		up-regulated in tassel stg1
YAB	YAB	2/15	14/2499	0.00293627	0.0102769	0.00618162	Zm00001d028216/Zm00001d048083		up-regulated in tassel stg1
MADS	MADS	3/15	73/2499	0.00845406	0.0197261	0.0118653	Zm00001d018142/Zm00001d027957/Zm00001d052180		up-regulated in tassel stg1
