# Supplementary material for: Regulatory variation controlling architectural pleiotropy in maize
Source: Nat Commun. 2025 Mar 3;16:2140. doi: 10.1038/s41467-025-56884-w (PMC11876617; doi:10.1038/s41467-025-56884-w)
Supplement: Supplementary file 8 — Supplementary Data 5 [file 41467_2025_56884_MOESM8_ESM.xlsx]

## Sheet: Supplementary Data 5
Supplementary Data 5: GO terms associated with the DE genes derived from the comparison of B73 shoot apex 2 vs. shoot apex 1. The hypergeometric test was performed with Benjamini-Hochberg correction.
*The over-represented Transcription Factor families associated to the up-regulated genes in the enriched categories are at the end on the table.										*The GO terms highlighted in blue are the meristem activity terms associated with genes upregulated in tassel stg1. These are over-represented for TF families (see end of the table)
ID	Description	GeneRatio	BgRatio	pvalue	p.adjust	qvalue	geneID	Count	Description
GO:0048439	flower morphogenesis	29/738	127/30499	3.0383e-20	4.41162e-17	3.78669e-17	Zm00001d000038/Zm00001d001945/Zm00001d003057/Zm00001d006209/Zm00001d007840/Zm00001d007842/Zm00001d014032/Zm00001d014762/Zm00001d015342/Zm00001d017101/Zm00001d017913/Zm00001d018731/Zm00001d018742/Zm00001d021285/Zm00001d025863/Zm00001d026300/Zm00001d032040/Zm00001d033859/Zm00001d033861/Zm00001d034204/Zm00001d035439/Zm00001d036426/Zm00001d036917/Zm00001d037297/Zm00001d040611/Zm00001d043878/Zm00001d0…	29	up-regulated in SAM
GO:0009886	post-embryonic animal morphogenesis	46/738	384/30499	4.48771e-19	3.25808e-16	2.79655e-16	Zm00001d001945/Zm00001d003057/Zm00001d005986/Zm00001d006209/Zm00001d007840/Zm00001d007842/Zm00001d010060/Zm00001d011757/Zm00001d014032/Zm00001d014762/Zm00001d015342/Zm00001d016277/Zm00001d017101/Zm00001d017913/Zm00001d018667/Zm00001d018731/Zm00001d018742/Zm00001d018754/Zm00001d021279/Zm00001d021285/Zm00001d022153/Zm00001d025674/Zm00001d025863/Zm00001d026300/Zm00001d028401/Zm00001d028512/Zm00001d0…	46	up-regulated in SAM
GO:0010014	meristem initiation	32/738	181/30499	1.20123e-18	5.81393e-16	4.99035e-16	Zm00001d000038/Zm00001d001945/Zm00001d003057/Zm00001d006209/Zm00001d007840/Zm00001d007842/Zm00001d010060/Zm00001d010948/Zm00001d014032/Zm00001d015342/Zm00001d017913/Zm00001d018731/Zm00001d018742/Zm00001d018795/Zm00001d025863/Zm00001d031463/Zm00001d032040/Zm00001d033859/Zm00001d033861/Zm00001d034204/Zm00001d035439/Zm00001d036917/Zm00001d037297/Zm00001d038355/Zm00001d039214/Zm00001d039218/Zm00001d0…	32	up-regulated in SAM
GO:0009855	determination of bilateral symmetry	31/738	182/30499	1.27057e-17	4.61217e-15	3.95883e-15	Zm00001d000038/Zm00001d001945/Zm00001d003057/Zm00001d006209/Zm00001d007840/Zm00001d007842/Zm00001d010060/Zm00001d010948/Zm00001d014032/Zm00001d015342/Zm00001d017913/Zm00001d018731/Zm00001d018742/Zm00001d025863/Zm00001d026300/Zm00001d031463/Zm00001d032040/Zm00001d033859/Zm00001d033861/Zm00001d034204/Zm00001d035439/Zm00001d036917/Zm00001d037297/Zm00001d038355/Zm00001d039214/Zm00001d039218/Zm00001d0…	31	up-regulated in SAM
GO:0010051	xylem and phloem pattern formation	22/738	94/30499	6.26984e-16	1.82076e-13	1.56284e-13	Zm00001d000038/Zm00001d006209/Zm00001d007840/Zm00001d007842/Zm00001d010060/Zm00001d017913/Zm00001d018731/Zm00001d018742/Zm00001d032040/Zm00001d033859/Zm00001d033861/Zm00001d034204/Zm00001d035439/Zm00001d036917/Zm00001d037297/Zm00001d038355/Zm00001d040611/Zm00001d044812/Zm00001d048004/Zm00001d052269/Zm00001d052442/Zm00001d053208	22	up-regulated in SAM
GO:0009944	polarity specification of adaxial/abaxial axis	22/738	133/30499	1.22926e-12	2.96489e-10	2.5449e-10	Zm00001d001945/Zm00001d003057/Zm00001d006209/Zm00001d007840/Zm00001d007842/Zm00001d010060/Zm00001d014032/Zm00001d015342/Zm00001d017913/Zm00001d018731/Zm00001d018742/Zm00001d025863/Zm00001d032040/Zm00001d033859/Zm00001d033861/Zm00001d034204/Zm00001d036917/Zm00001d037297/Zm00001d038355/Zm00001d040019/Zm00001d048004/Zm00001d053208	22	up-regulated in SAM
GO:0009734	auxin-activated signaling pathway	34/738	329/30499	1.42935e-12	2.96489e-10	2.5449e-10	Zm00001d000175/Zm00001d001945/Zm00001d002432/Zm00001d002929/Zm00001d006209/Zm00001d006753/Zm00001d011953/Zm00001d014690/Zm00001d014762/Zm00001d015243/Zm00001d016277/Zm00001d017101/Zm00001d021279/Zm00001d021285/Zm00001d022017/Zm00001d026540/Zm00001d028401/Zm00001d029594/Zm00001d031068/Zm00001d032040/Zm00001d034143/Zm00001d036426/Zm00001d038688/Zm00001d038698/Zm00001d043431/Zm00001d043660/Zm00001d0…	34	up-regulated in SAM
GO:0009740	gibberellic acid mediated signaling pathway	21/738	135/30499	1.34993e-11	2.45012e-09	2.10305e-09	Zm00001d003645/Zm00001d006209/Zm00001d011843/Zm00001d011881/Zm00001d013409/Zm00001d014762/Zm00001d016361/Zm00001d021285/Zm00001d026231/Zm00001d028317/Zm00001d031044/Zm00001d031840/Zm00001d032040/Zm00001d034898/Zm00001d036426/Zm00001d038688/Zm00001d039218/Zm00001d045589/Zm00001d046783/Zm00001d050861/Zm00001d053208	21	up-regulated in SAM
GO:0048438	floral whorl development	12/738	42/30499	2.09746e-10	3.38389e-08	2.90455e-08	Zm00001d003057/Zm00001d007842/Zm00001d014032/Zm00001d015342/Zm00001d017913/Zm00001d018742/Zm00001d025863/Zm00001d033859/Zm00001d033861/Zm00001d037297/Zm00001d043878/Zm00001d052495	12	up-regulated in SAM
GO:0006306	DNA methylation	22/738	199/30499	3.67498e-09	5.33608e-07	4.58019e-07	Zm00001d005584/Zm00001d007840/Zm00001d009374/Zm00001d010060/Zm00001d018384/Zm00001d018731/Zm00001d022028/Zm00001d023801/Zm00001d025816/Zm00001d026300/Zm00001d027479/Zm00001d028210/Zm00001d030614/Zm00001d034204/Zm00001d038355/Zm00001d039214/Zm00001d039596/Zm00001d040429/Zm00001d048004/Zm00001d049190/Zm00001d051995/Zm00001d031118	22	up-regulated in SAM
GO:0048864	stem cell development	15/738	100/30499	1.86974e-08	2.46805e-06	2.11844e-06	Zm00001d002449/Zm00001d007840/Zm00001d010060/Zm00001d018667/Zm00001d018731/Zm00001d026231/Zm00001d026300/Zm00001d027425/Zm00001d033605/Zm00001d034204/Zm00001d034629/Zm00001d036917/Zm00001d045589/Zm00001d046875/Zm00001d048004	15	up-regulated in SAM
GO:0045596	negative regulation of cell differentiation	15/738	102/30499	2.46189e-08	2.97889e-06	2.55692e-06	Zm00001d002449/Zm00001d007840/Zm00001d010060/Zm00001d018667/Zm00001d018731/Zm00001d026231/Zm00001d026300/Zm00001d027425/Zm00001d033605/Zm00001d034204/Zm00001d034629/Zm00001d036917/Zm00001d045589/Zm00001d046875/Zm00001d048004	15	up-regulated in SAM
GO:0009686	gibberellin biosynthetic process	14/738	91/30499	3.9949e-08	4.46199e-06	3.82992e-06	Zm00001d003645/Zm00001d012212/Zm00001d013409/Zm00001d027878/Zm00001d031044/Zm00001d031840/Zm00001d034898/Zm00001d037565/Zm00001d038996/Zm00001d040019/Zm00001d045563/Zm00001d045589/Zm00001d046783/Zm00001d050861	14	up-regulated in SAM
GO:0051567	histone H3-K9 methylation	21/738	211/30499	5.27325e-08	5.46911e-06	4.69438e-06	Zm00001d001945/Zm00001d009374/Zm00001d012807/Zm00001d018384/Zm00001d019701/Zm00001d020773/Zm00001d021378/Zm00001d021433/Zm00001d022028/Zm00001d023801/Zm00001d025816/Zm00001d027479/Zm00001d028210/Zm00001d030614/Zm00001d035764/Zm00001d039214/Zm00001d039596/Zm00001d040429/Zm00001d049190/Zm00001d051995/Zm00001d031118	21	up-regulated in SAM
GO:0006346	methylation-dependent chromatin silencing	18/738	158/30499	6.01932e-08	5.8267e-06	5.00132e-06	Zm00001d001945/Zm00001d005584/Zm00001d007840/Zm00001d010060/Zm00001d012807/Zm00001d018731/Zm00001d019701/Zm00001d021378/Zm00001d022028/Zm00001d026300/Zm00001d027479/Zm00001d034204/Zm00001d036917/Zm00001d038355/Zm00001d039214/Zm00001d040429/Zm00001d048004/Zm00001d053382	18	up-regulated in SAM
GO:0010075	regulation of meristem growth	26/738	341/30499	3.16692e-07	2.87398e-05	2.46687e-05	Zm00001d002939/Zm00001d003057/Zm00001d012769/Zm00001d014032/Zm00001d015342/Zm00001d017913/Zm00001d018754/Zm00001d021883/Zm00001d022153/Zm00001d022305/Zm00001d025674/Zm00001d025863/Zm00001d028317/Zm00001d028401/Zm00001d030864/Zm00001d033020/Zm00001d033344/Zm00001d037297/Zm00001d039017/Zm00001d039218/Zm00001d040019/Zm00001d042051/Zm00001d050355/Zm00001d053004/Zm00001d053829/Zm00001d004903	26	up-regulated in SAM
GO:0009908	flower development	21/738	237/30499	3.77915e-07	3.22784e-05	2.7706e-05	Zm00001d005813/Zm00001d006789/Zm00001d012212/Zm00001d022139/Zm00001d023669/Zm00001d026540/Zm00001d027760/Zm00001d028348/Zm00001d029594/Zm00001d030864/Zm00001d033344/Zm00001d034898/Zm00001d035535/Zm00001d036653/Zm00001d043589/Zm00001d043682/Zm00001d044812/Zm00001d045098/Zm00001d046950/Zm00001d052269/Zm00001d052442	21	up-regulated in SAM
GO:0010077	maintenance of inflorescence meristem identity	8/738	30/30499	4.13448e-07	3.33515e-05	2.8627e-05	Zm00001d002449/Zm00001d010060/Zm00001d018667/Zm00001d026231/Zm00001d027425/Zm00001d033605/Zm00001d034629/Zm00001d038355	8	up-regulated in SAM
GO:2000026	regulation of multicellular organismal development	26/738	350/30499	5.2162e-07	3.98628e-05	3.4216e-05	Zm00001d002939/Zm00001d003057/Zm00001d012591/Zm00001d012769/Zm00001d014032/Zm00001d015342/Zm00001d017913/Zm00001d018754/Zm00001d021883/Zm00001d022153/Zm00001d022305/Zm00001d025674/Zm00001d025863/Zm00001d028317/Zm00001d028401/Zm00001d033020/Zm00001d033344/Zm00001d034629/Zm00001d037297/Zm00001d039218/Zm00001d040019/Zm00001d042051/Zm00001d050355/Zm00001d053004/Zm00001d053569/Zm00001d053829	26	up-regulated in SAM
GO:0042555	MCM complex	6/738	15/30499	8.17081e-07	5.93097e-05	5.09081e-05	Zm00001d009374/Zm00001d018384/Zm00001d030614/Zm00001d037781/Zm00001d049190/Zm00001d052021	6	up-regulated in SAM
GO:0006275	regulation of DNA replication	15/738	133/30499	8.57784e-07	5.93097e-05	5.09081e-05	Zm00001d009374/Zm00001d010525/Zm00001d018384/Zm00001d021378/Zm00001d022028/Zm00001d023801/Zm00001d025816/Zm00001d028210/Zm00001d035764/Zm00001d039214/Zm00001d039596/Zm00001d040429/Zm00001d048363/Zm00001d049190/Zm00001d051995	15	up-regulated in SAM
GO:0009909	regulation of flower development	26/738	366/30499	1.21083e-06	7.99149e-05	6.85945e-05	Zm00001d001945/Zm00001d002829/Zm00001d009374/Zm00001d010060/Zm00001d010525/Zm00001d012807/Zm00001d013895/Zm00001d018201/Zm00001d018384/Zm00001d018667/Zm00001d021378/Zm00001d022028/Zm00001d023801/Zm00001d027479/Zm00001d027760/Zm00001d028210/Zm00001d037317/Zm00001d038355/Zm00001d038553/Zm00001d039214/Zm00001d039434/Zm00001d039596/Zm00001d040429/Zm00001d046925/Zm00001d049190/Zm00001d051269	26	up-regulated in SAM
GO:0009926	auxin polar transport	18/738	194/30499	1.30786e-06	8.25659e-05	7.08699e-05	Zm00001d012769/Zm00001d015569/Zm00001d017604/Zm00001d021063/Zm00001d025674/Zm00001d026300/Zm00001d028317/Zm00001d028401/Zm00001d031068/Zm00001d039218/Zm00001d042051/Zm00001d043660/Zm00001d044812/Zm00001d046591/Zm00001d052269/Zm00001d052442/Zm00001d053004/Zm00001d053569	18	up-regulated in SAM
GO:0044036	cell wall macromolecule metabolic process	11/738	76/30499	2.12106e-06	0.000123191	0.000105741	Zm00001d000038/Zm00001d002828/Zm00001d002989/Zm00001d003603/Zm00001d007840/Zm00001d009097/Zm00001d010062/Zm00001d018731/Zm00001d018754/Zm00001d034204/Zm00001d048004	11	up-regulated in SAM
GO:0010073	meristem maintenance	11/738	76/30499	2.12106e-06	0.000123191	0.000105741	Zm00001d000038/Zm00001d001945/Zm00001d002075/Zm00001d010948/Zm00001d031463/Zm00001d035439/Zm00001d036917/Zm00001d039214/Zm00001d040429/Zm00001d040611/Zm00001d047451	11	up-regulated in SAM
GO:0048481	plant ovule development	19/738	222/30499	2.25484e-06	0.000125924	0.000108086	Zm00001d001945/Zm00001d002075/Zm00001d002446/Zm00001d002829/Zm00001d009608/Zm00001d010060/Zm00001d011953/Zm00001d013895/Zm00001d018667/Zm00001d027425/Zm00001d033905/Zm00001d037328/Zm00001d038355/Zm00001d039053/Zm00001d039214/Zm00001d039434/Zm00001d040429/Zm00001d042142/Zm00001d043368	19	up-regulated in SAM
GO:0009555	pollen development	23/738	320/30499	4.06072e-06	0.000218376	0.000187442	Zm00001d002929/Zm00001d005813/Zm00001d009858/Zm00001d014674/Zm00001d015383/Zm00001d017101/Zm00001d022139/Zm00001d025669/Zm00001d025816/Zm00001d027893/Zm00001d028210/Zm00001d035764/Zm00001d039214/Zm00001d040429/Zm00001d042357/Zm00001d043538/Zm00001d043660/Zm00001d045606/Zm00001d049910/Zm00001d052457/Zm00001d052130/Zm00001d031753/Zm00001d018227	23	up-regulated in SAM
GO:0010492	maintenance of shoot apical meristem identity	7/738	29/30499	4.63207e-06	0.000240206	0.000206179	Zm00001d007840/Zm00001d018731/Zm00001d026300/Zm00001d034204/Zm00001d045589/Zm00001d046875/Zm00001d048004	7	up-regulated in SAM
GO:0000347	THO complex	5/738	12/30499	5.62878e-06	0.000281827	0.000241905	Zm00001d009374/Zm00001d018384/Zm00001d030614/Zm00001d037781/Zm00001d049190	5	up-regulated in SAM
GO:0009887	animal organ morphogenesis	30/738	500/30499	5.97906e-06	0.000289387	0.000248393	Zm00001d000038/Zm00001d001945/Zm00001d003349/Zm00001d006209/Zm00001d007840/Zm00001d007842/Zm00001d008893/Zm00001d017913/Zm00001d018731/Zm00001d018742/Zm00001d022256/Zm00001d022372/Zm00001d026300/Zm00001d027878/Zm00001d031044/Zm00001d032040/Zm00001d033379/Zm00001d033859/Zm00001d033861/Zm00001d034204/Zm00001d036917/Zm00001d037297/Zm00001d038683/Zm00001d038875/Zm00001d039407/Zm00001d043368/Zm00001d0…	30	up-regulated in SAM
GO:0048767	root hair elongation	25/738	380/30499	7.45365e-06	0.00034912	0.000299665	Zm00001d005421/Zm00001d008893/Zm00001d009608/Zm00001d012245/Zm00001d012769/Zm00001d018754/Zm00001d019565/Zm00001d021063/Zm00001d022153/Zm00001d025674/Zm00001d028317/Zm00001d028401/Zm00001d031068/Zm00001d037328/Zm00001d038251/Zm00001d038897/Zm00001d039053/Zm00001d039218/Zm00001d039407/Zm00001d045599/Zm00001d050132/Zm00001d050355/Zm00001d051681/Zm00001d052628/Zm00001d053004	25	up-regulated in SAM
GO:0048645	animal organ formation	18/738	222/30499	8.78273e-06	0.000398516	0.000342064	Zm00001d007156/Zm00001d010060/Zm00001d018201/Zm00001d018802/Zm00001d019701/Zm00001d022028/Zm00001d027479/Zm00001d028401/Zm00001d028512/Zm00001d033020/Zm00001d038355/Zm00001d039214/Zm00001d040429/Zm00001d044812/Zm00001d050132/Zm00001d052269/Zm00001d052442/Zm00001d053004	18	up-regulated in SAM
GO:0009851	auxin biosynthetic process	7/738	32/30499	9.37814e-06	0.000412638	0.000354185	Zm00001d006209/Zm00001d014762/Zm00001d019957/Zm00001d021285/Zm00001d032040/Zm00001d036426/Zm00001d053208	7	up-regulated in SAM
GO:0010089	xylem development	13/738	125/30499	1.11898e-05	0.000477872	0.000410179	Zm00001d000038/Zm00001d002989/Zm00001d003603/Zm00001d007840/Zm00001d009097/Zm00001d010062/Zm00001d018731/Zm00001d018742/Zm00001d018754/Zm00001d023669/Zm00001d034204/Zm00001d038355/Zm00001d048004	13	up-regulated in SAM
GO:0005887	integral component of plasma membrane	20/738	278/30499	1.67536e-05	0.000695037	0.000596581	Zm00001d003555/Zm00001d005421/Zm00001d009003/Zm00001d009071/Zm00001d013243/Zm00001d015569/Zm00001d015914/Zm00001d016590/Zm00001d017728/Zm00001d019565/Zm00001d023450/Zm00001d025983/Zm00001d028162/Zm00001d030656/Zm00001d031647/Zm00001d032461/Zm00001d040805/Zm00001d042619/Zm00001d046591/Zm00001d052457	20	up-regulated in SAM
GO:0010165	response to X-ray	5/738	16/30499	2.86412e-05	0.0011552	0.000991556	Zm00001d022028/Zm00001d042357/Zm00001d052130/Zm00001d031753/Zm00001d018227	5	up-regulated in SAM
GO:0009825	multidimensional cell growth	15/738	178/30499	3.08915e-05	0.00121228	0.00104056	Zm00001d008893/Zm00001d009608/Zm00001d012769/Zm00001d021063/Zm00001d023669/Zm00001d025674/Zm00001d028317/Zm00001d028401/Zm00001d037328/Zm00001d039053/Zm00001d039218/Zm00001d039407/Zm00001d045599/Zm00001d050132/Zm00001d053004	15	up-regulated in SAM
GO:0048366	leaf development	13/738	138/30499	3.23766e-05	0.00122724	0.00105339	Zm00001d002929/Zm00001d012212/Zm00001d014690/Zm00001d015569/Zm00001d020941/Zm00001d034898/Zm00001d036917/Zm00001d038683/Zm00001d039434/Zm00001d042445/Zm00001d046591/Zm00001d046875/Zm00001d050132	13	up-regulated in SAM
GO:0006270	DNA replication initiation	12/738	119/30499	3.2963e-05	0.00122724	0.00105339	Zm00001d009374/Zm00001d018384/Zm00001d021378/Zm00001d022028/Zm00001d023801/Zm00001d028210/Zm00001d030614/Zm00001d035764/Zm00001d037781/Zm00001d039596/Zm00001d049190/Zm00001d052021	12	up-regulated in SAM
GO:0008283	cell proliferation	20/738	295/30499	3.90675e-05	0.00137482	0.00118006	Zm00001d009374/Zm00001d017604/Zm00001d018384/Zm00001d021378/Zm00001d021433/Zm00001d022028/Zm00001d023801/Zm00001d027479/Zm00001d028210/Zm00001d030614/Zm00001d033905/Zm00001d035535/Zm00001d035764/Zm00001d039214/Zm00001d039596/Zm00001d040429/Zm00001d049190/Zm00001d050368/Zm00001d051995/Zm00001d031118	20	up-regulated in SAM
GO:0007143	female meiotic nuclear division	5/738	17/30499	3.97674e-05	0.00137482	0.00118006	Zm00001d026300/Zm00001d042357/Zm00001d052130/Zm00001d031753/Zm00001d018227	5	up-regulated in SAM
GO:0006268	DNA unwinding involved in DNA replication	5/738	17/30499	3.97674e-05	0.00137482	0.00118006	Zm00001d009374/Zm00001d018384/Zm00001d030614/Zm00001d037781/Zm00001d049190	5	up-regulated in SAM
GO:0043481	anthocyanin accumulation in tissues in response to UV light	15/738	186/30499	5.13821e-05	0.00173504	0.00148926	Zm00001d009608/Zm00001d012769/Zm00001d021063/Zm00001d025674/Zm00001d026088/Zm00001d027425/Zm00001d028317/Zm00001d028401/Zm00001d031068/Zm00001d037328/Zm00001d039053/Zm00001d039218/Zm00001d045599/Zm00001d050132/Zm00001d053004	15	up-regulated in SAM
GO:0009958	positive gravitropism	9/738	71/30499	5.28704e-05	0.00174472	0.00149757	Zm00001d028401/Zm00001d028512/Zm00001d030864/Zm00001d031068/Zm00001d033344/Zm00001d044812/Zm00001d045098/Zm00001d052269/Zm00001d052442	9	up-regulated in SAM
GO:0010229	inflorescence development	9/738	72/30499	5.91406e-05	0.00190827	0.00163795	Zm00001d027759/Zm00001d030864/Zm00001d033020/Zm00001d042445/Zm00001d044812/Zm00001d045098/Zm00001d050649/Zm00001d052269/Zm00001d052442	9	up-regulated in SAM
GO:0048563	post-embryonic animal organ morphogenesis	17/738	239/30499	8.10924e-05	0.0025597	0.0021971	Zm00001d002829/Zm00001d007156/Zm00001d013895/Zm00001d018201/Zm00001d018802/Zm00001d018857/Zm00001d019701/Zm00001d022028/Zm00001d027479/Zm00001d033020/Zm00001d035439/Zm00001d039214/Zm00001d040429/Zm00001d040611/Zm00001d045589/Zm00001d046783/Zm00001d050132	17	up-regulated in SAM
GO:0010223	secondary shoot formation	6/738	31/30499	8.63887e-05	0.00261326	0.00224307	Zm00001d010060/Zm00001d035266/Zm00001d038355/Zm00001d041791/Zm00001d046783/Zm00001d053569	6	up-regulated in SAM
GO:0009299	mRNA transcription	6/738	31/30499	8.63887e-05	0.00261326	0.00224307	Zm00001d003057/Zm00001d014032/Zm00001d015093/Zm00001d015342/Zm00001d025863/Zm00001d052268	6	up-regulated in SAM
GO:0000271	polysaccharide biosynthetic process	13/738	155/30499	0.000107709	0.00319171	0.00273959	Zm00001d009608/Zm00001d012769/Zm00001d021063/Zm00001d025674/Zm00001d028317/Zm00001d028401/Zm00001d037328/Zm00001d039053/Zm00001d039218/Zm00001d045599/Zm00001d052628/Zm00001d053004/Zm00001d033156	13	up-regulated in SAM
GO:0007389	pattern specification process	12/738	140/30499	0.000159893	0.00464328	0.00398554	Zm00001d002929/Zm00001d009097/Zm00001d012769/Zm00001d014762/Zm00001d021063/Zm00001d021285/Zm00001d025674/Zm00001d028317/Zm00001d036426/Zm00001d042051/Zm00001d043878/Zm00001d052495	12	up-regulated in SAM
GO:0010154	fruit development	7/738	49/30499	0.000167586	0.00477126	0.00409539	Zm00001d002929/Zm00001d010060/Zm00001d018667/Zm00001d026293/Zm00001d032502/Zm00001d033020/Zm00001d038355	7	up-regulated in SAM
GO:0009624	response to nematode	16/738	232/30499	0.000185472	0.00517895	0.00444532	Zm00001d003603/Zm00001d005002/Zm00001d005421/Zm00001d009097/Zm00001d019565/Zm00001d023450/Zm00001d025831/Zm00001d025983/Zm00001d028230/Zm00001d028401/Zm00001d040468/Zm00001d047538/Zm00001d052457/Zm00001d052586/Zm00001d053004/Zm00001d053956	16	up-regulated in SAM
GO:0007050	cell cycle arrest	5/738	23/30499	0.000191719	0.00525237	0.00450834	Zm00001d022028/Zm00001d027585/Zm00001d032732/Zm00001d048363/Zm00001d053969	5	up-regulated in SAM
GO:0048830	adventitious root development	5/738	24/30499	0.000237371	0.00638263	0.00547849	Zm00001d002929/Zm00001d026300/Zm00001d044812/Zm00001d052269/Zm00001d052442	5	up-regulated in SAM
GO:0009416	response to light stimulus	17/738	262/30499	0.000244211	0.00644718	0.0055339	Zm00001d002146/Zm00001d003057/Zm00001d006753/Zm00001d009858/Zm00001d015342/Zm00001d015721/Zm00001d016361/Zm00001d017409/Zm00001d021279/Zm00001d022017/Zm00001d028348/Zm00001d030864/Zm00001d033344/Zm00001d038688/Zm00001d039650/Zm00001d045098/Zm00001d052268	17	up-regulated in SAM
GO:0009965	leaf morphogenesis	18/738	292/30499	0.000303638	0.00787291	0.00675766	Zm00001d001945/Zm00001d007840/Zm00001d008893/Zm00001d018731/Zm00001d022256/Zm00001d026300/Zm00001d031044/Zm00001d031463/Zm00001d033905/Zm00001d034204/Zm00001d035266/Zm00001d039214/Zm00001d039407/Zm00001d040429/Zm00001d041791/Zm00001d043368/Zm00001d043682/Zm00001d048004	18	up-regulated in SAM
GO:0010338	leaf formation	4/738	15/30499	0.000375193	0.00945231	0.00811334	Zm00001d033020/Zm00001d044812/Zm00001d052269/Zm00001d052442	4	up-regulated in SAM
GO:0010260	animal organ senescence	13/738	176/30499	0.000377572	0.00945231	0.00811334	Zm00001d011953/Zm00001d016590/Zm00001d017913/Zm00001d021781/Zm00001d023669/Zm00001d031647/Zm00001d033747/Zm00001d035266/Zm00001d035631/Zm00001d037297/Zm00001d038517/Zm00001d040019/Zm00001d041791	13	up-regulated in SAM
GO:0016246	RNA interference	7/738	56/30499	0.000390954	0.00962143	0.0082585	Zm00001d001945/Zm00001d007840/Zm00001d018731/Zm00001d019701/Zm00001d022028/Zm00001d034204/Zm00001d048004	7	up-regulated in SAM
GO:0080167	response to karrikin	22/738	407/30499	0.000433789	0.0101591	0.00871997	Zm00001d005002/Zm00001d006493/Zm00001d006494/Zm00001d007714/Zm00001d009858/Zm00001d012212/Zm00001d013809/Zm00001d016708/Zm00001d020457/Zm00001d022636/Zm00001d023785/Zm00001d025354/Zm00001d025831/Zm00001d031068/Zm00001d032601/Zm00001d034898/Zm00001d038768/Zm00001d040468/Zm00001d041991/Zm00001d043490/Zm00001d050861/Zm00001d012718	22	up-regulated in SAM
GO:0006261	DNA-dependent DNA replication	11/738	134/30499	0.00043033	0.0101591	0.00871997	Zm00001d015839/Zm00001d018804/Zm00001d025816/Zm00001d031750/Zm00001d033421/Zm00001d039214/Zm00001d040429/Zm00001d043552/Zm00001d045192/Zm00001d050061/Zm00001d053667	11	up-regulated in SAM
GO:0001708	cell fate specification	5/738	27/30499	0.000424598	0.0101591	0.00871997	Zm00001d007842/Zm00001d018742/Zm00001d033859/Zm00001d033861/Zm00001d050368	5	up-regulated in SAM
GO:0010583	response to cyclopentenone	14/738	206/30499	0.000530846	0.0122347	0.0105016	Zm00001d006753/Zm00001d014690/Zm00001d021279/Zm00001d021781/Zm00001d023450/Zm00001d023669/Zm00001d025983/Zm00001d028401/Zm00001d029270/Zm00001d035631/Zm00001d038517/Zm00001d038553/Zm00001d052586/Zm00001d053004	14	up-regulated in SAM
GO:0009932	cell tip growth	12/738	160/30499	0.000546105	0.0123898	0.0106347	Zm00001d009608/Zm00001d012769/Zm00001d021063/Zm00001d025674/Zm00001d028317/Zm00001d028401/Zm00001d037328/Zm00001d039053/Zm00001d039218/Zm00001d045599/Zm00001d050132/Zm00001d053004	12	up-regulated in SAM
GO:0008094	DNA-dependent ATPase activity	7/738	60/30499	0.000599008	0.0133809	0.0114854	Zm00001d009374/Zm00001d018384/Zm00001d022028/Zm00001d025816/Zm00001d030614/Zm00001d039596/Zm00001d049190	7	up-regulated in SAM
GO:0000790	nuclear chromatin	9/738	98/30499	0.000627141	0.0137971	0.0118427	Zm00001d009374/Zm00001d018384/Zm00001d027760/Zm00001d028210/Zm00001d030614/Zm00001d036797/Zm00001d037289/Zm00001d049190/Zm00001d050368	9	up-regulated in SAM
GO:0000079	regulation of cyclin-dependent protein serine/threonine kinase activity	7/738	61/30499	0.000662724	0.0143623	0.0123278	Zm00001d005293/Zm00001d008221/Zm00001d019696/Zm00001d020772/Zm00001d022175/Zm00001d031837/Zm00001d032732	7	up-regulated in SAM
GO:0009616	virus induced gene silencing	11/738	142/30499	0.000701778	0.014985	0.0128623	Zm00001d010060/Zm00001d017913/Zm00001d026300/Zm00001d036917/Zm00001d037297/Zm00001d038355/Zm00001d039214/Zm00001d040429/Zm00001d043878/Zm00001d046875/Zm00001d053382	11	up-regulated in SAM
GO:0010252	auxin homeostasis	7/738	64/30499	0.000886612	0.0186574	0.0160145	Zm00001d006209/Zm00001d006753/Zm00001d022017/Zm00001d032040/Zm00001d043660/Zm00001d044812/Zm00001d053208	7	up-regulated in SAM
GO:0010305	leaf vascular tissue pattern formation	9/738	105/30499	0.0010318	0.0214024	0.0183706	Zm00001d000175/Zm00001d001945/Zm00001d013603/Zm00001d020037/Zm00001d026300/Zm00001d026540/Zm00001d048434/Zm00001d050132/Zm00001d021705	9	up-regulated in SAM
GO:0016597	amino acid binding	9/738	107/30499	0.00117984	0.0237933	0.0204229	Zm00001d000400/Zm00001d017918/Zm00001d021063/Zm00001d021336/Zm00001d031638/Zm00001d034851/Zm00001d035119/Zm00001d049660/Zm00001d049851	9	up-regulated in SAM
GO:0008324	cation transmembrane transporter activity	7/738	67/30499	0.00116622	0.0237933	0.0204229	Zm00001d004094/Zm00001d006493/Zm00001d006494/Zm00001d012883/Zm00001d013809/Zm00001d017590/Zm00001d049910	7	up-regulated in SAM
GO:0016572	histone phosphorylation	8/738	87/30499	0.0012317	0.0244991	0.0210286	Zm00001d002726/Zm00001d012807/Zm00001d021433/Zm00001d025816/Zm00001d035764/Zm00001d039214/Zm00001d040429/Zm00001d053829	8	up-regulated in SAM
GO:0040029	regulation of gene expression, epigenetic	9/738	110/30499	0.00143361	0.0281297	0.024145	Zm00001d011881/Zm00001d023801/Zm00001d028210/Zm00001d039596/Zm00001d045589/Zm00001d046783/Zm00001d049190/Zm00001d051995/Zm00001d052939	9	up-regulated in SAM
GO:0035445	borate transmembrane transport	3/738	10/30499	0.00149113	0.0284885	0.0244529	Zm00001d030656/Zm00001d032461/Zm00001d039647	3	up-regulated in SAM
GO:0010158	abaxial cell fate specification	3/738	10/30499	0.00149113	0.0284885	0.0244529	Zm00001d002829/Zm00001d013895/Zm00001d032502	3	up-regulated in SAM
GO:0010267	production of ta-siRNAs involved in RNA interference	10/738	134/30499	0.00160385	0.0298564	0.025627	Zm00001d010060/Zm00001d017913/Zm00001d026300/Zm00001d036917/Zm00001d037297/Zm00001d038355/Zm00001d039214/Zm00001d040429/Zm00001d046875/Zm00001d053382	10	up-regulated in SAM
GO:0009826	unidimensional cell growth	12/738	181/30499	0.00159804	0.0298564	0.025627	Zm00001d002446/Zm00001d003349/Zm00001d006753/Zm00001d012212/Zm00001d021378/Zm00001d022017/Zm00001d028348/Zm00001d034143/Zm00001d034898/Zm00001d039650/Zm00001d043682/Zm00001d047538	12	up-regulated in SAM
GO:0007140	male meiotic nuclear division	5/738	36/30499	0.00165732	0.0304611	0.0261461	Zm00001d026300/Zm00001d042357/Zm00001d052130/Zm00001d031753/Zm00001d018227	5	up-regulated in SAM
GO:0006826	iron ion transport	10/738	135/30499	0.00169549	0.0307731	0.0264139	Zm00001d003349/Zm00001d012746/Zm00001d021682/Zm00001d021692/Zm00001d025533/Zm00001d030656/Zm00001d032461/Zm00001d040805/Zm00001d042939/Zm00001d053566	10	up-regulated in SAM
GO:0048467	gynoecium development	4/738	22/30499	0.00175755	0.0315057	0.0270428	Zm00001d014762/Zm00001d015093/Zm00001d021285/Zm00001d036426	4	up-regulated in SAM
GO:0019748	secondary metabolic process	11/738	161/30499	0.00194467	0.0344349	0.029557	Zm00001d009608/Zm00001d012212/Zm00001d026369/Zm00001d026371/Zm00001d034898/Zm00001d037328/Zm00001d037565/Zm00001d038996/Zm00001d039053/Zm00001d039615/Zm00001d051896	11	up-regulated in SAM
GO:0015819	lysine transport	3/738	11/30499	0.00201356	0.0348059	0.0298754	Zm00001d023450/Zm00001d025983/Zm00001d052586	3	up-regulated in SAM
GO:0009729	detection of brassinosteroid stimulus	3/738	11/30499	0.00201356	0.0348059	0.0298754	Zm00001d008893/Zm00001d039407/Zm00001d050132	3	up-regulated in SAM
GO:0005986	sucrose biosynthetic process	4/738	23/30499	0.0020872	0.0356543	0.0306036	Zm00001d016708/Zm00001d025354/Zm00001d041991/Zm00001d042840	4	up-regulated in SAM
GO:0000724	double-strand break repair via homologous recombination	9/738	117/30499	0.00219806	0.0371114	0.0318543	Zm00001d022028/Zm00001d023801/Zm00001d025816/Zm00001d028210/Zm00001d035764/Zm00001d036797/Zm00001d039214/Zm00001d040429/Zm00001d005897	9	up-regulated in SAM
GO:0015238	drug transmembrane transporter activity	7/738	75/30499	0.00225519	0.0376383	0.0323066	Zm00001d006493/Zm00001d006494/Zm00001d012883/Zm00001d013809/Zm00001d017590/Zm00001d049910/Zm00001d052939	7	up-regulated in SAM
GO:0051322	anaphase	8/738	96/30499	0.00231385	0.0377496	0.0324022	Zm00001d009374/Zm00001d021883/Zm00001d039214/Zm00001d039596/Zm00001d040429/Zm00001d049190/Zm00001d053829/Zm00001d053956	8	up-regulated in SAM
GO:0048443	stamen development	8/738	96/30499	0.00231385	0.0377496	0.0324022	Zm00001d005986/Zm00001d011757/Zm00001d018667/Zm00001d018754/Zm00001d031068/Zm00001d038742/Zm00001d048233/Zm00001d051269	8	up-regulated in SAM
GO:0010187	negative regulation of seed germination	5/738	39/30499	0.00238483	0.0384752	0.033025	Zm00001d011881/Zm00001d016361/Zm00001d031044/Zm00001d045589/Zm00001d046783	5	up-regulated in SAM
GO:0010358	leaf shaping	4/738	24/30499	0.00245716	0.0387805	0.033287	Zm00001d003349/Zm00001d044812/Zm00001d052269/Zm00001d052442	4	up-regulated in SAM
GO:0009938	negative regulation of gibberellic acid mediated signaling pathway	4/738	24/30499	0.00245716	0.0387805	0.033287	Zm00001d011881/Zm00001d014762/Zm00001d045589/Zm00001d046783	4	up-regulated in SAM
GO:0004861	cyclin-dependent protein serine/threonine kinase inhibitor activity	3/738	12/30499	0.00263669	0.0411664	0.035335	Zm00001d027585/Zm00001d032732/Zm00001d048363	3	up-regulated in SAM
GO:0010076	maintenance of floral meristem identity	4/738	25/30499	0.0028698	0.0443292	0.0380497	Zm00001d010060/Zm00001d018667/Zm00001d033605/Zm00001d038355	4	up-regulated in SAM
GO:2000033	regulation of seed dormancy process	4/738	26/30499	0.00332741	0.049878	0.0428125	Zm00001d011881/Zm00001d038741/Zm00001d045589/Zm00001d046783	4	up-regulated in SAM
GO:0051020	GTPase binding	3/738	13/30499	0.00336642	0.049878	0.0428125	Zm00001d002026/Zm00001d014583/Zm00001d046941	3	up-regulated in SAM
GO:0045487	gibberellin catabolic process	3/738	13/30499	0.00336642	0.049878	0.0428125	Zm00001d014814/Zm00001d037565/Zm00001d038996	3	up-regulated in SAM
GO:0006521	regulation of cellular amino acid metabolic process	4/738	26/30499	0.00332741	0.049878	0.0428125	Zm00001d031638/Zm00001d035119/Zm00001d049660/Zm00001d049851	4	up-regulated in SAM
GO:0009845	seed germination	15/738	278/30499	0.00341105	0.0500287	0.0429418	Zm00001d002642/Zm00001d002829/Zm00001d003645/Zm00001d006789/Zm00001d013409/Zm00001d013895/Zm00001d020773/Zm00001d028210/Zm00001d028337/Zm00001d031044/Zm00001d031840/Zm00001d039017/Zm00001d040805/Zm00001d045589/Zm00001d046783	15	up-regulated in SAM
GO:0010268	brassinosteroid homeostasis	5/738	43/30499	0.00368356	0.0534853	0.0459088	Zm00001d003349/Zm00001d015721/Zm00001d039650/Zm00001d045563/Zm00001d050132	5	up-regulated in SAM
GO:0045177	apical part of cell	4/738	27/30499	0.00383224	0.0545531	0.0468254	Zm00001d038688/Zm00001d044812/Zm00001d052269/Zm00001d052442	4	up-regulated in SAM
GO:0003333	amino acid transmembrane transport	9/738	127/30499	0.0038173	0.0545531	0.0468254	Zm00001d017728/Zm00001d021781/Zm00001d023450/Zm00001d025983/Zm00001d028401/Zm00001d042619/Zm00001d044387/Zm00001d052586/Zm00001d053004	9	up-regulated in SAM
GO:0010106	cellular response to iron ion starvation	9/738	128/30499	0.00402019	0.0566729	0.0486449	Zm00001d012746/Zm00001d019565/Zm00001d021682/Zm00001d021692/Zm00001d030656/Zm00001d032461/Zm00001d040805/Zm00001d051362/Zm00001d053566	9	up-regulated in SAM
GO:0015189	L-lysine transmembrane transporter activity	3/738	14/30499	0.00420804	0.0571035	0.0490145	Zm00001d023450/Zm00001d025983/Zm00001d052586	3	up-regulated in SAM
GO:0015181	arginine transmembrane transporter activity	3/738	14/30499	0.00420804	0.0571035	0.0490145	Zm00001d023450/Zm00001d025983/Zm00001d052586	3	up-regulated in SAM
GO:0009695	jasmonic acid biosynthetic process	13/738	230/30499	0.00420404	0.0571035	0.0490145	Zm00001d005813/Zm00001d009608/Zm00001d013858/Zm00001d019957/Zm00001d022139/Zm00001d027893/Zm00001d029594/Zm00001d031044/Zm00001d037328/Zm00001d039053/Zm00001d042478/Zm00001d045606/Zm00001d047671	13	up-regulated in SAM
GO:0006271	DNA strand elongation involved in DNA replication	3/738	14/30499	0.00420804	0.0571035	0.0490145	Zm00001d003308/Zm00001d027479/Zm00001d030037	3	up-regulated in SAM
GO:0051726	regulation of cell cycle	8/738	108/30499	0.00477934	0.0621791	0.0533711	Zm00001d009374/Zm00001d021378/Zm00001d025816/Zm00001d035764/Zm00001d039214/Zm00001d040429/Zm00001d049190/Zm00001d050960	8	up-regulated in SAM
GO:0031048	chromatin silencing by small RNA	9/738	131/30499	0.00467977	0.0621791	0.0533711	Zm00001d001945/Zm00001d012807/Zm00001d019701/Zm00001d021378/Zm00001d022028/Zm00001d022542/Zm00001d027479/Zm00001d039214/Zm00001d040429	9	up-regulated in SAM
GO:0010162	seed dormancy process	12/738	207/30499	0.00478203	0.0621791	0.0533711	Zm00001d002829/Zm00001d003645/Zm00001d013409/Zm00001d013895/Zm00001d028210/Zm00001d028317/Zm00001d031840/Zm00001d038688/Zm00001d039017/Zm00001d039218/Zm00001d045589/Zm00001d046783	12	up-regulated in SAM
GO:0009733	response to auxin	21/738	463/30499	0.00479618	0.0621791	0.0533711	Zm00001d005813/Zm00001d008893/Zm00001d011843/Zm00001d015721/Zm00001d017077/Zm00001d018795/Zm00001d020457/Zm00001d022139/Zm00001d022530/Zm00001d026300/Zm00001d029886/Zm00001d035266/Zm00001d039407/Zm00001d039650/Zm00001d040019/Zm00001d041791/Zm00001d042478/Zm00001d043490/Zm00001d046783/Zm00001d047671/Zm00001d052288	21	up-regulated in SAM
GO:0007267	cell-cell signaling	9/738	131/30499	0.00467977	0.0621791	0.0533711	Zm00001d010060/Zm00001d017913/Zm00001d026300/Zm00001d036917/Zm00001d037297/Zm00001d038355/Zm00001d039214/Zm00001d040429/Zm00001d053382	9	up-regulated in SAM
GO:0042127	regulation of cell proliferation	7/738	86/30499	0.00486545	0.0625188	0.0536627	Zm00001d007840/Zm00001d011757/Zm00001d018731/Zm00001d034204/Zm00001d038742/Zm00001d048004/Zm00001d049190	7	up-regulated in SAM
GO:0006084	acetyl-CoA metabolic process	9/738	132/30499	0.00491736	0.0626317	0.0537595	Zm00001d009608/Zm00001d021433/Zm00001d028401/Zm00001d029365/Zm00001d039053/Zm00001d049190/Zm00001d050355/Zm00001d053004/Zm00001d053829	9	up-regulated in SAM
GO:0042538	hyperosmotic salinity response	15/738	291/30499	0.00518412	0.0643363	0.0552227	Zm00001d005813/Zm00001d008893/Zm00001d011881/Zm00001d012391/Zm00001d022139/Zm00001d029270/Zm00001d035266/Zm00001d039407/Zm00001d040019/Zm00001d041791/Zm00001d042478/Zm00001d045589/Zm00001d046783/Zm00001d047538/Zm00001d047671	15	up-regulated in SAM
GO:0015698	inorganic anion transport	7/738	87/30499	0.0051834	0.0643363	0.0552227	Zm00001d023450/Zm00001d025831/Zm00001d025983/Zm00001d031287/Zm00001d042619/Zm00001d052457/Zm00001d052586	7	up-regulated in SAM
GO:0005313	L-glutamate transmembrane transporter activity	3/738	15/30499	0.00516625	0.0643363	0.0552227	Zm00001d023450/Zm00001d025983/Zm00001d052586	3	up-regulated in SAM
GO:0010093	specification of floral organ identity	5/738	47/30499	0.00542412	0.0661834	0.0568081	Zm00001d002075/Zm00001d002829/Zm00001d013895/Zm00001d018667/Zm00001d039017	5	up-regulated in SAM
GO:0009639	response to red or far red light	5/738	47/30499	0.00542412	0.0661834	0.0568081	Zm00001d002642/Zm00001d012212/Zm00001d022530/Zm00001d034898/Zm00001d037565	5	up-regulated in SAM
GO:0048441	petal development	4/738	30/30499	0.00565177	0.0678212	0.0582139	Zm00001d002929/Zm00001d018667/Zm00001d039434/Zm00001d039694	4	up-regulated in SAM
GO:0015297	antiporter activity	8/738	111/30499	0.00563091	0.0678212	0.0582139	Zm00001d006493/Zm00001d006494/Zm00001d012883/Zm00001d013809/Zm00001d017590/Zm00001d017728/Zm00001d049910/Zm00001d052939	8	up-regulated in SAM
GO:0009062	fatty acid catabolic process	7/738	90/30499	0.0062311	0.0741603	0.0636551	Zm00001d010948/Zm00001d012883/Zm00001d032601/Zm00001d035439/Zm00001d040611/Zm00001d045589/Zm00001d046783	7	up-regulated in SAM
GO:0048608	reproductive structure development	7/738	91/30499	0.00661311	0.0749709	0.0643509	Zm00001d011748/Zm00001d014690/Zm00001d015243/Zm00001d031044/Zm00001d034045/Zm00001d038698/Zm00001d043431	7	up-regulated in SAM
GO:0043069	negative regulation of programmed cell death	16/738	328/30499	0.00666064	0.0749709	0.0643509	Zm00001d000038/Zm00001d005813/Zm00001d010602/Zm00001d012769/Zm00001d022139/Zm00001d023450/Zm00001d025375/Zm00001d025983/Zm00001d027290/Zm00001d029594/Zm00001d031287/Zm00001d040805/Zm00001d042619/Zm00001d045606/Zm00001d052457/Zm00001d052586	16	up-regulated in SAM
GO:0042802	identical protein binding	12/738	216/30499	0.00665565	0.0749709	0.0643509	Zm00001d001945/Zm00001d002432/Zm00001d006205/Zm00001d009858/Zm00001d014078/Zm00001d015356/Zm00001d021283/Zm00001d024318/Zm00001d026540/Zm00001d031068/Zm00001d033421/Zm00001d043581	12	up-regulated in SAM
GO:0031047	gene silencing by RNA	6/738	69/30499	0.00648399	0.0749709	0.0643509	Zm00001d004415/Zm00001d005584/Zm00001d025816/Zm00001d028210/Zm00001d035764/Zm00001d048363	6	up-regulated in SAM
GO:0016444	somatic cell DNA recombination	5/738	49/30499	0.00648231	0.0749709	0.0643509	Zm00001d025816/Zm00001d028210/Zm00001d035764/Zm00001d039214/Zm00001d040429	5	up-regulated in SAM
GO:0009863	salicylic acid mediated signaling pathway	12/738	216/30499	0.00665565	0.0749709	0.0643509	Zm00001d002970/Zm00001d003488/Zm00001d011881/Zm00001d022530/Zm00001d027290/Zm00001d029594/Zm00001d037317/Zm00001d042478/Zm00001d045589/Zm00001d045606/Zm00001d046783/Zm00001d049624	12	up-regulated in SAM
GO:0005982	starch metabolic process	6/738	69/30499	0.00648399	0.0749709	0.0643509	Zm00001d016684/Zm00001d016708/Zm00001d022153/Zm00001d025354/Zm00001d041991/Zm00001d042051	6	up-regulated in SAM
GO:0048765	root hair cell differentiation	10/738	164/30499	0.00680268	0.0759807	0.0652176	Zm00001d001945/Zm00001d011843/Zm00001d014690/Zm00001d016895/Zm00001d017604/Zm00001d018795/Zm00001d020773/Zm00001d026088/Zm00001d026300/Zm00001d038991	10	up-regulated in SAM
GO:0016132	brassinosteroid biosynthetic process	11/738	191/30499	0.0070763	0.0772541	0.0663106	Zm00001d003349/Zm00001d009608/Zm00001d012746/Zm00001d028401/Zm00001d029365/Zm00001d039053/Zm00001d045427/Zm00001d045563/Zm00001d049661/Zm00001d050355/Zm00001d053004	11	up-regulated in SAM
GO:0010588	cotyledon vascular tissue pattern formation	5/738	50/30499	0.00706217	0.0772541	0.0663106	Zm00001d013603/Zm00001d020037/Zm00001d028401/Zm00001d048434/Zm00001d021705	5	up-regulated in SAM
GO:0010092	specification of animal organ identity	5/738	50/30499	0.00706217	0.0772541	0.0663106	Zm00001d002829/Zm00001d013895/Zm00001d034629/Zm00001d035439/Zm00001d040611	5	up-regulated in SAM
GO:0008810	cellulase activity	4/738	32/30499	0.00713944	0.0773616	0.0664029	Zm00001d009097/Zm00001d015067/Zm00001d035082/Zm00001d047538	4	up-regulated in SAM
GO:0015204	urea transmembrane transporter activity	3/738	17/30499	0.0074486	0.0789443	0.0677614	Zm00001d032461/Zm00001d051362/Zm00001d019243	3	up-regulated in SAM
GO:0010389	regulation of G2/M transition of mitotic cell cycle	6/738	71/30499	0.00744029	0.0789443	0.0677614	Zm00001d010525/Zm00001d018384/Zm00001d023801/Zm00001d028210/Zm00001d039596/Zm00001d048363	6	up-regulated in SAM
GO:0000400	four-way junction DNA binding	3/738	17/30499	0.0074486	0.0789443	0.0677614	Zm00001d022028/Zm00001d025816/Zm00001d039596	3	up-regulated in SAM
GO:0001228	DNA-binding transcription activator activity, RNA polymerase II-specific	6/738	72/30499	0.00795477	0.083698	0.0718417	Zm00001d010416/Zm00001d016361/Zm00001d017409/Zm00001d031441/Zm00001d034091/Zm00001d040186	6	up-regulated in SAM
GO:0009791	post-embryonic development	17/738	365/30499	0.00818927	0.0855455	0.0734275	Zm00001d004415/Zm00001d011748/Zm00001d015243/Zm00001d022372/Zm00001d026088/Zm00001d027878/Zm00001d032502/Zm00001d034045/Zm00001d035899/Zm00001d038698/Zm00001d038875/Zm00001d040725/Zm00001d042460/Zm00001d043431/Zm00001d044110/Zm00001d053395/Zm00001d043535	17	up-regulated in SAM
GO:0015672	monovalent inorganic cation transport	6/738	73/30499	0.00849434	0.0880985	0.0756188	Zm00001d023450/Zm00001d025831/Zm00001d025983/Zm00001d031287/Zm00001d052457/Zm00001d052586	6	up-regulated in SAM
GO:0035197	siRNA binding	3/738	18/30499	0.00877954	0.0895997	0.0769074	Zm00001d026300/Zm00001d039214/Zm00001d040429	3	up-regulated in SAM
GO:0016458	gene silencing	3/738	18/30499	0.00877954	0.0895997	0.0769074	Zm00001d020543/Zm00001d023801/Zm00001d039596	3	up-regulated in SAM
GO:0015250	water channel activity	4/738	34/30499	0.00886457	0.0895997	0.0769074	Zm00001d005421/Zm00001d009003/Zm00001d019565/Zm00001d032461	4	up-regulated in SAM
GO:0006855	drug transmembrane transport	8/738	120/30499	0.00888592	0.0895997	0.0769074	Zm00001d006493/Zm00001d006494/Zm00001d012883/Zm00001d013809/Zm00001d017590/Zm00001d048329/Zm00001d049910/Zm00001d052939	8	up-regulated in SAM
GO:0010218	response to far red light	10/738	172/30499	0.00936727	0.0934311	0.080196	Zm00001d009608/Zm00001d011881/Zm00001d017604/Zm00001d026300/Zm00001d028401/Zm00001d029594/Zm00001d037328/Zm00001d039053/Zm00001d046783/Zm00001d046925	10	up-regulated in SAM
GO:0000911	cytokinesis by cell plate formation	13/738	254/30499	0.00939458	0.0934311	0.080196	Zm00001d009374/Zm00001d012807/Zm00001d017604/Zm00001d018384/Zm00001d021883/Zm00001d035764/Zm00001d039214/Zm00001d039596/Zm00001d040429/Zm00001d048363/Zm00001d049190/Zm00001d053829/Zm00001d053956	13	up-regulated in SAM
GO:0000976	transcription regulatory region sequence-specific DNA binding	5/738	54/30499	0.00974433	0.0962501	0.0826157	Zm00001d026088/Zm00001d028129/Zm00001d030532/Zm00001d033158/Zm00001d044081	5	up-regulated in SAM
GO:0030245	cellulose catabolic process	4/738	35/30499	0.00982054	0.0963475	0.0826993	Zm00001d009097/Zm00001d015067/Zm00001d035082/Zm00001d047538	4	up-regulated in SAM
GO:2000762	regulation of phenylpropanoid metabolic process	12/738	229/30499	0.0103334	0.0974293	0.0836279	Zm00001d002929/Zm00001d004744/Zm00001d010602/Zm00001d013412/Zm00001d016277/Zm00001d026369/Zm00001d026371/Zm00001d038991/Zm00001d042619/Zm00001d043235/Zm00001d052457/Zm00001d053569	12	up-regulated in SAM
GO:0071918	urea transmembrane transport	3/738	19/30499	0.0102407	0.0974293	0.0836279	Zm00001d032461/Zm00001d051362/Zm00001d019243	3	up-regulated in SAM		9.94e-05
GO:0051327	meiotic M phase	13/738	257/30499	0.0102958	0.0974293	0.0836279	Zm00001d013495/Zm00001d022028/Zm00001d022542/Zm00001d025816/Zm00001d026300/Zm00001d028210/Zm00001d031119/Zm00001d035439/Zm00001d036797/Zm00001d039596/Zm00001d040611/Zm00001d042357/Zm00001d050132	13	up-regulated in SAM
GO:0047461	(+)-delta-cadinene synthase activity	3/738	19/30499	0.0102407	0.0974293	0.0836279	Zm00001d004509/Zm00001d024669/Zm00001d037092	3	up-regulated in SAM
GO:0010199	organ boundary specification between lateral organs and the meristem	3/738	19/30499	0.0102407	0.0974293	0.0836279	Zm00001d031463/Zm00001d032194/Zm00001d039694	3	up-regulated in SAM
GO:0000228	nuclear chromosome	3/738	19/30499	0.0102407	0.0974293	0.0836279	Zm00001d022028/Zm00001d025816/Zm00001d039596	3	up-regulated in SAM
GO:0010103	stomatal complex morphogenesis	11/738	202/30499	0.0105287	0.0977519	0.0839048	Zm00001d002829/Zm00001d005986/Zm00001d011757/Zm00001d013895/Zm00001d018754/Zm00001d025674/Zm00001d038742/Zm00001d042051/Zm00001d042840/Zm00001d048233/Zm00001d050132	11	up-regulated in SAM
GO:0009741	response to brassinosteroid	10/738	175/30499	0.010499	0.0977519	0.0839048	Zm00001d001945/Zm00001d002828/Zm00001d003349/Zm00001d006753/Zm00001d014690/Zm00001d015721/Zm00001d016277/Zm00001d021279/Zm00001d039650/Zm00001d042050	10	up-regulated in SAM
GO:0002237	response to molecule of bacterial origin	9/738	149/30499	0.0105696	0.0977519	0.0839048	Zm00001d005986/Zm00001d011757/Zm00001d018754/Zm00001d025674/Zm00001d038742/Zm00001d038991/Zm00001d042051/Zm00001d048233/Zm00001d050132	9	up-regulated in SAM
GO:0010207	photosystem II assembly	56/1119	200/30499	1.3899e-33	2.28499e-30	1.95902e-30	Zm00001d000164/Zm00001d001820/Zm00001d003429/Zm00001d003767/Zm00001d006540/Zm00001d007857/Zm00001d008230/Zm00001d008706/Zm00001d009929/Zm00001d010715/Zm00001d013039/Zm00001d013937/Zm00001d014564/Zm00001d014919/Zm00001d015204/Zm00001d016072/Zm00001d016100/Zm00001d016134/Zm00001d017179/Zm00001d017907/Zm00001d018779/Zm00001d018796/Zm00001d021620/Zm00001d021703/Zm00001d023427/Zm00001d023699/Zm00001d0…	56	up-regulated in ligule enriched
GO:0009637	response to blue light	51/1119	164/30499	3.67566e-33	3.0214e-30	2.59038e-30	Zm00001d000164/Zm00001d001820/Zm00001d003162/Zm00001d003429/Zm00001d004442/Zm00001d005814/Zm00001d006540/Zm00001d006553/Zm00001d007267/Zm00001d007445/Zm00001d007857/Zm00001d009589/Zm00001d009877/Zm00001d009929/Zm00001d011256/Zm00001d011285/Zm00001d012578/Zm00001d013937/Zm00001d014919/Zm00001d015385/Zm00001d016100/Zm00001d017139/Zm00001d017176/Zm00001d018779/Zm00001d018796/Zm00001d020804/Zm00001d0…	51	up-regulated in ligule enriched
GO:0010218	response to far red light	49/1119	172/30499	6.3545e-30	3.48227e-27	2.9855e-27	Zm00001d000164/Zm00001d001820/Zm00001d002754/Zm00001d003162/Zm00001d003429/Zm00001d004442/Zm00001d005814/Zm00001d006351/Zm00001d006540/Zm00001d007267/Zm00001d007857/Zm00001d009589/Zm00001d009877/Zm00001d009929/Zm00001d010082/Zm00001d011256/Zm00001d011285/Zm00001d013465/Zm00001d013937/Zm00001d014919/Zm00001d015385/Zm00001d016100/Zm00001d017139/Zm00001d018779/Zm00001d018796/Zm00001d021435/Zm00001d0…	49	up-regulated in ligule enriched
GO:0019344	cysteine biosynthetic process	60/1119	276/30499	2.80843e-29	1.15426e-26	9.89601e-27	Zm00001d000164/Zm00001d001820/Zm00001d001857/Zm00001d002258/Zm00001d002358/Zm00001d003429/Zm00001d003767/Zm00001d007267/Zm00001d007857/Zm00001d008230/Zm00001d009398/Zm00001d009929/Zm00001d011819/Zm00001d013039/Zm00001d013146/Zm00001d013319/Zm00001d013937/Zm00001d014564/Zm00001d014919/Zm00001d015366/Zm00001d016100/Zm00001d018034/Zm00001d018161/Zm00001d018197/Zm00001d018779/Zm00001d018797/Zm00001d0…	60	up-regulated in ligule enriched
GO:0009657	plastid organization	31/1119	62/30499	3.30572e-28	1.08692e-25	9.31864e-26	Zm00001d003767/Zm00001d006540/Zm00001d007857/Zm00001d008706/Zm00001d009929/Zm00001d010715/Zm00001d013039/Zm00001d013662/Zm00001d014919/Zm00001d016134/Zm00001d017139/Zm00001d018779/Zm00001d021620/Zm00001d021703/Zm00001d023699/Zm00001d027422/Zm00001d029049/Zm00001d034179/Zm00001d034543/Zm00001d035135/Zm00001d035859/Zm00001d038984/Zm00001d039687/Zm00001d042049/Zm00001d043299/Zm00001d044666/Zm00001d0…	31	up-regulated in ligule enriched
GO:0010114	response to red light	40/1119	156/30499	8.8069e-23	2.41309e-20	2.06885e-20	Zm00001d000164/Zm00001d001820/Zm00001d003429/Zm00001d005814/Zm00001d006540/Zm00001d007267/Zm00001d007857/Zm00001d009589/Zm00001d009877/Zm00001d009929/Zm00001d011256/Zm00001d011285/Zm00001d013937/Zm00001d014919/Zm00001d015385/Zm00001d016100/Zm00001d017139/Zm00001d018779/Zm00001d018796/Zm00001d020717/Zm00001d021435/Zm00001d021703/Zm00001d021763/Zm00001d027488/Zm00001d027518/Zm00001d028562/Zm00001d0…	40	up-regulated in ligule enriched
GO:0006364	rRNA processing	60/1119	369/30499	2.54786e-22	5.98383e-20	5.1302e-20	Zm00001d000164/Zm00001d002358/Zm00001d003429/Zm00001d003767/Zm00001d005814/Zm00001d006540/Zm00001d007117/Zm00001d007267/Zm00001d008230/Zm00001d008706/Zm00001d009877/Zm00001d009929/Zm00001d010715/Zm00001d014564/Zm00001d014919/Zm00001d015204/Zm00001d015366/Zm00001d015385/Zm00001d015519/Zm00001d016072/Zm00001d016100/Zm00001d016134/Zm00001d017179/Zm00001d018030/Zm00001d018779/Zm00001d021620/Zm00001d0…	60	up-regulated in ligule enriched
GO:0010287	plastoglobule	34/1119	112/30499	3.63978e-22	7.47975e-20	6.41272e-20	Zm00001d001857/Zm00001d005446/Zm00001d005814/Zm00001d006663/Zm00001d007267/Zm00001d008706/Zm00001d009589/Zm00001d011285/Zm00001d013039/Zm00001d013146/Zm00001d014564/Zm00001d015385/Zm00001d019518/Zm00001d021435/Zm00001d021763/Zm00001d021784/Zm00001d021906/Zm00001d026599/Zm00001d027456/Zm00001d032197/Zm00001d033136/Zm00001d034283/Zm00001d034543/Zm00001d036535/Zm00001d037323/Zm00001d038984/Zm00001d0…	34	up-regulated in ligule enriched
GO:0009523	photosystem II	23/1119	46/30499	2.84871e-21	5.20364e-19	4.46131e-19	Zm00001d005814/Zm00001d006663/Zm00001d008681/Zm00001d009589/Zm00001d010715/Zm00001d011285/Zm00001d011467/Zm00001d015385/Zm00001d021435/Zm00001d021763/Zm00001d021784/Zm00001d021906/Zm00001d022464/Zm00001d032197/Zm00001d033136/Zm00001d039040/Zm00001d039715/Zm00001d042697/Zm00001d043299/Zm00001d046786/Zm00001d049650/Zm00001d050403/Zm00001d016991	23	up-regulated in ligule enriched
GO:0009768	photosynthesis, light harvesting in photosystem I	17/1119	22/30499	7.78466e-21	1.2798e-18	1.09723e-18	Zm00001d001857/Zm00001d003767/Zm00001d005814/Zm00001d006663/Zm00001d007267/Zm00001d009589/Zm00001d011285/Zm00001d015385/Zm00001d021435/Zm00001d021763/Zm00001d021784/Zm00001d021906/Zm00001d026599/Zm00001d032197/Zm00001d039040/Zm00001d046786/Zm00001d050403	17	up-regulated in ligule enriched
GO:0035304	regulation of protein dephosphorylation	39/1119	168/30499	1.44858e-20	2.16497e-18	1.85613e-18	Zm00001d000164/Zm00001d001857/Zm00001d003429/Zm00001d003767/Zm00001d006540/Zm00001d009929/Zm00001d013039/Zm00001d014564/Zm00001d014919/Zm00001d016072/Zm00001d016100/Zm00001d017179/Zm00001d017350/Zm00001d017939/Zm00001d018034/Zm00001d021620/Zm00001d021703/Zm00001d021763/Zm00001d022552/Zm00001d026599/Zm00001d027488/Zm00001d028562/Zm00001d028901/Zm00001d029049/Zm00001d032331/Zm00001d033665/Zm00001d0…	39	up-regulated in ligule enriched
GO:0009773	photosynthetic electron transport in photosystem I	25/1119	64/30499	1.02107e-19	1.39887e-17	1.19931e-17	Zm00001d000164/Zm00001d003429/Zm00001d007857/Zm00001d009929/Zm00001d014564/Zm00001d014919/Zm00001d016100/Zm00001d018030/Zm00001d018779/Zm00001d020877/Zm00001d021620/Zm00001d027488/Zm00001d028562/Zm00001d029745/Zm00001d032331/Zm00001d033665/Zm00001d035001/Zm00001d035859/Zm00001d036535/Zm00001d038984/Zm00001d041819/Zm00001d042049/Zm00001d051746/Zm00001d052242/Zm00001d030762	25	up-regulated in ligule enriched
GO:0031409	pigment binding	16/1119	21/30499	1.66322e-19	2.10333e-17	1.80328e-17	Zm00001d001857/Zm00001d005814/Zm00001d006663/Zm00001d007267/Zm00001d009589/Zm00001d011285/Zm00001d015385/Zm00001d021435/Zm00001d021763/Zm00001d021784/Zm00001d021906/Zm00001d026599/Zm00001d032197/Zm00001d039040/Zm00001d046786/Zm00001d050403	16	up-regulated in ligule enriched
GO:0015995	chlorophyll biosynthetic process	36/1119	155/30499	4.25824e-19	5.00039e-17	4.28706e-17	Zm00001d001820/Zm00001d002358/Zm00001d003429/Zm00001d006866/Zm00001d009877/Zm00001d009929/Zm00001d011819/Zm00001d013937/Zm00001d015204/Zm00001d015366/Zm00001d016100/Zm00001d017139/Zm00001d018030/Zm00001d018034/Zm00001d021620/Zm00001d023427/Zm00001d023536/Zm00001d026405/Zm00001d026603/Zm00001d027421/Zm00001d027488/Zm00001d028153/Zm00001d028562/Zm00001d032331/Zm00001d032576/Zm00001d034665/Zm00001d0…	36	up-regulated in ligule enriched
GO:0010155	regulation of proton transport	29/1119	103/30499	4.14713e-18	4.54526e-16	3.89685e-16	Zm00001d003162/Zm00001d003429/Zm00001d005814/Zm00001d006540/Zm00001d006553/Zm00001d007267/Zm00001d007857/Zm00001d011256/Zm00001d012578/Zm00001d015385/Zm00001d016898/Zm00001d017139/Zm00001d017176/Zm00001d017179/Zm00001d018779/Zm00001d018796/Zm00001d021703/Zm00001d021763/Zm00001d023813/Zm00001d027488/Zm00001d027518/Zm00001d035001/Zm00001d035859/Zm00001d036046/Zm00001d044579/Zm00001d044580/Zm00001d0…	29	up-regulated in ligule enriched
GO:0019288	isopentenyl diphosphate biosynthetic process, methylerythritol 4-phosphate pathway	49/1119	308/30499	4.65901e-18	4.78714e-16	4.10422e-16	Zm00001d001820/Zm00001d003429/Zm00001d004413/Zm00001d005814/Zm00001d006866/Zm00001d008230/Zm00001d009929/Zm00001d010871/Zm00001d012998/Zm00001d013937/Zm00001d015204/Zm00001d015366/Zm00001d016100/Zm00001d017139/Zm00001d017449/Zm00001d018412/Zm00001d021620/Zm00001d021645/Zm00001d023536/Zm00001d025616/Zm00001d027421/Zm00001d027442/Zm00001d027488/Zm00001d027539/Zm00001d027542/Zm00001d028153/Zm00001d0…	49	up-regulated in ligule enriched
GO:0006098	pentose-phosphate shunt	43/1119	245/30499	1.25321e-17	1.21193e-15	1.03904e-15	Zm00001d000164/Zm00001d001820/Zm00001d003429/Zm00001d003767/Zm00001d005814/Zm00001d009877/Zm00001d010871/Zm00001d013937/Zm00001d015366/Zm00001d016134/Zm00001d017139/Zm00001d018030/Zm00001d021245/Zm00001d021645/Zm00001d023427/Zm00001d023699/Zm00001d026669/Zm00001d027422/Zm00001d027488/Zm00001d027539/Zm00001d027542/Zm00001d027557/Zm00001d028562/Zm00001d028585/Zm00001d032331/Zm00001d032576/Zm00001d0…	43	up-regulated in ligule enriched
GO:0016168	chlorophyll binding	20/1119	48/30499	1.04337e-16	9.52948e-15	8.17005e-15	Zm00001d001857/Zm00001d005814/Zm00001d006663/Zm00001d007267/Zm00001d009589/Zm00001d011285/Zm00001d015385/Zm00001d018797/Zm00001d020877/Zm00001d021435/Zm00001d021763/Zm00001d021784/Zm00001d021906/Zm00001d026599/Zm00001d032197/Zm00001d033136/Zm00001d039040/Zm00001d042697/Zm00001d046786/Zm00001d050403	20	up-regulated in ligule enriched
GO:0009522	photosystem I	18/1119	47/30499	2.11829e-14	1.83288e-12	1.57141e-12	Zm00001d001857/Zm00001d003767/Zm00001d005814/Zm00001d007267/Zm00001d009589/Zm00001d011285/Zm00001d015385/Zm00001d018797/Zm00001d021435/Zm00001d021763/Zm00001d021784/Zm00001d021906/Zm00001d026599/Zm00001d032197/Zm00001d033136/Zm00001d039040/Zm00001d046786/Zm00001d050403	18	up-regulated in ligule enriched
GO:0030003	cellular cation homeostasis	32/1119	178/30499	8.9344e-14	7.34408e-12	6.2964e-12	Zm00001d003767/Zm00001d005446/Zm00001d005814/Zm00001d006540/Zm00001d008706/Zm00001d012614/Zm00001d013039/Zm00001d014564/Zm00001d018030/Zm00001d018797/Zm00001d019327/Zm00001d019518/Zm00001d020877/Zm00001d021221/Zm00001d021703/Zm00001d027542/Zm00001d028562/Zm00001d032197/Zm00001d032899/Zm00001d034076/Zm00001d034543/Zm00001d035859/Zm00001d035999/Zm00001d036535/Zm00001d037779/Zm00001d039180/Zm00001d0…	32	up-regulated in ligule enriched
GO:0010027	thylakoid membrane organization	43/1119	317/30499	1.63698e-13	1.28152e-11	1.09871e-11	Zm00001d001820/Zm00001d007117/Zm00001d008230/Zm00001d009877/Zm00001d013295/Zm00001d013937/Zm00001d014564/Zm00001d015519/Zm00001d016072/Zm00001d016100/Zm00001d016802/Zm00001d017179/Zm00001d017391/Zm00001d017449/Zm00001d024674/Zm00001d025944/Zm00001d027421/Zm00001d028153/Zm00001d028562/Zm00001d028585/Zm00001d028901/Zm00001d032331/Zm00001d032576/Zm00001d034808/Zm00001d036535/Zm00001d037136/Zm00001d0…	43	up-regulated in ligule enriched
GO:0018298	protein-chromophore linkage	17/1119	50/30499	1.10217e-12	8.23618e-11	7.06124e-11	Zm00001d001857/Zm00001d005814/Zm00001d006663/Zm00001d007267/Zm00001d009589/Zm00001d011285/Zm00001d015385/Zm00001d021435/Zm00001d021763/Zm00001d021784/Zm00001d021906/Zm00001d026599/Zm00001d032197/Zm00001d033136/Zm00001d039040/Zm00001d046786/Zm00001d050403	17	up-regulated in ligule enriched
GO:0019252	starch biosynthetic process	35/1119	242/30499	4.6339e-12	3.31223e-10	2.83972e-10	Zm00001d001820/Zm00001d001831/Zm00001d006540/Zm00001d007716/Zm00001d010321/Zm00001d010871/Zm00001d013295/Zm00001d013428/Zm00001d013937/Zm00001d017139/Zm00001d018030/Zm00001d018809/Zm00001d021245/Zm00001d021620/Zm00001d021703/Zm00001d026669/Zm00001d027539/Zm00001d027542/Zm00001d028562/Zm00001d032576/Zm00001d035037/Zm00001d038163/Zm00001d038891/Zm00001d041804/Zm00001d042697/Zm00001d043168/Zm00001d0…	35	up-regulated in ligule enriched
GO:0009744	response to sucrose	42/1119	338/30499	5.92172e-12	4.05638e-10	3.47771e-10	Zm00001d002848/Zm00001d003162/Zm00001d003429/Zm00001d005814/Zm00001d006540/Zm00001d007267/Zm00001d007857/Zm00001d010521/Zm00001d011256/Zm00001d015385/Zm00001d015459/Zm00001d015491/Zm00001d016100/Zm00001d017139/Zm00001d017176/Zm00001d018779/Zm00001d018796/Zm00001d021653/Zm00001d021703/Zm00001d021763/Zm00001d023420/Zm00001d023699/Zm00001d025862/Zm00001d027483/Zm00001d027488/Zm00001d027518/Zm00001d0…	42	up-regulated in ligule enriched
GO:0006740	NADPH regeneration	31/1119	195/30499	6.3277e-12	4.16109e-10	3.56749e-10	Zm00001d001820/Zm00001d003429/Zm00001d003767/Zm00001d005814/Zm00001d009877/Zm00001d010871/Zm00001d013937/Zm00001d015366/Zm00001d017139/Zm00001d018030/Zm00001d021645/Zm00001d026669/Zm00001d027488/Zm00001d027539/Zm00001d027542/Zm00001d027557/Zm00001d027841/Zm00001d028585/Zm00001d032331/Zm00001d032576/Zm00001d035859/Zm00001d038084/Zm00001d041804/Zm00001d041819/Zm00001d042049/Zm00001d047462/Zm00001d0…	31	up-regulated in ligule enriched
GO:0009538	photosystem I reaction center	9/1119	12/30499	2.32508e-11	1.47017e-09	1.26044e-09	Zm00001d005446/Zm00001d008706/Zm00001d013039/Zm00001d013146/Zm00001d019518/Zm00001d034283/Zm00001d034543/Zm00001d038984/Zm00001d039687	9	up-regulated in ligule enriched
GO:0070838	divalent metal ion transport	23/1119	116/30499	3.38837e-11	2.06314e-09	1.76882e-09	Zm00001d003767/Zm00001d005446/Zm00001d005814/Zm00001d006540/Zm00001d008706/Zm00001d013039/Zm00001d014564/Zm00001d018030/Zm00001d018797/Zm00001d019518/Zm00001d020877/Zm00001d021703/Zm00001d027542/Zm00001d028562/Zm00001d032197/Zm00001d034543/Zm00001d035859/Zm00001d036535/Zm00001d039180/Zm00001d039687/Zm00001d046919/Zm00001d053143/Zm00001d014600	23	up-regulated in ligule enriched
GO:0019761	glucosinolate biosynthetic process	31/1119	220/30499	1.49457e-10	8.77527e-09	7.52342e-09	Zm00001d001820/Zm00001d001831/Zm00001d004413/Zm00001d005814/Zm00001d006678/Zm00001d007716/Zm00001d009877/Zm00001d009929/Zm00001d013529/Zm00001d013937/Zm00001d014564/Zm00001d016982/Zm00001d017179/Zm00001d017786/Zm00001d018195/Zm00001d018197/Zm00001d023536/Zm00001d027539/Zm00001d027542/Zm00001d029932/Zm00001d032576/Zm00001d033528/Zm00001d036535/Zm00001d036727/Zm00001d036875/Zm00001d042049/Zm00001d0…	31	up-regulated in ligule enriched
GO:0009543	chloroplast thylakoid lumen	18/1119	76/30499	2.12334e-10	1.20372e-08	1.032e-08	Zm00001d006540/Zm00001d007857/Zm00001d009929/Zm00001d013146/Zm00001d013455/Zm00001d014564/Zm00001d018779/Zm00001d021703/Zm00001d027422/Zm00001d029049/Zm00001d030638/Zm00001d031421/Zm00001d032331/Zm00001d034283/Zm00001d035859/Zm00001d036535/Zm00001d041819/Zm00001d049407	18	up-regulated in ligule enriched
GO:0048767	root hair elongation	42/1119	380/30499	2.50677e-10	1.37371e-08	1.17774e-08	Zm00001d004442/Zm00001d005250/Zm00001d011086/Zm00001d013245/Zm00001d013256/Zm00001d013302/Zm00001d013319/Zm00001d014612/Zm00001d015921/Zm00001d016898/Zm00001d021221/Zm00001d022082/Zm00001d023813/Zm00001d024531/Zm00001d026426/Zm00001d027471/Zm00001d031749/Zm00001d032504/Zm00001d033234/Zm00001d033805/Zm00001d034049/Zm00001d034761/Zm00001d035492/Zm00001d035720/Zm00001d035722/Zm00001d035859/Zm00001d0…	42	up-regulated in ligule enriched
GO:0006636	unsaturated fatty acid biosynthetic process	23/1119	130/30499	3.73496e-10	1.98074e-08	1.69817e-08	Zm00001d001820/Zm00001d003429/Zm00001d006866/Zm00001d008230/Zm00001d009929/Zm00001d013937/Zm00001d016100/Zm00001d017139/Zm00001d017840/Zm00001d021620/Zm00001d027488/Zm00001d027542/Zm00001d032331/Zm00001d032576/Zm00001d033339/Zm00001d040463/Zm00001d044579/Zm00001d044580/Zm00001d047743/Zm00001d050383/Zm00001d051746/Zm00001d051787/Zm00001d053015	23	up-regulated in ligule enriched
GO:0009644	response to high light intensity	38/1119	328/30499	4.66389e-10	2.39607e-08	2.05426e-08	Zm00001d002240/Zm00001d003162/Zm00001d003429/Zm00001d005814/Zm00001d006540/Zm00001d006663/Zm00001d007267/Zm00001d007857/Zm00001d011256/Zm00001d013507/Zm00001d015385/Zm00001d016926/Zm00001d017139/Zm00001d017176/Zm00001d018779/Zm00001d018796/Zm00001d021703/Zm00001d021763/Zm00001d021784/Zm00001d027488/Zm00001d027518/Zm00001d028555/Zm00001d028557/Zm00001d030346/Zm00001d032197/Zm00001d034368/Zm00001d0…	38	up-regulated in ligule enriched
GO:0000023	maltose metabolic process	27/1119	180/30499	5.50673e-10	2.74335e-08	2.352e-08	Zm00001d001820/Zm00001d001831/Zm00001d006540/Zm00001d007716/Zm00001d010871/Zm00001d013295/Zm00001d013428/Zm00001d013937/Zm00001d018030/Zm00001d018809/Zm00001d021245/Zm00001d021620/Zm00001d021703/Zm00001d026669/Zm00001d028562/Zm00001d032576/Zm00001d038891/Zm00001d041804/Zm00001d042697/Zm00001d043168/Zm00001d044666/Zm00001d045261/Zm00001d049042/Zm00001d051746/Zm00001d038542/Zm00001d018838/Zm00001d0…	27	up-regulated in ligule enriched
GO:0043085	positive regulation of catalytic activity	25/1119	164/30499	1.68827e-09	8.16329e-08	6.99875e-08	Zm00001d001820/Zm00001d001831/Zm00001d006540/Zm00001d010871/Zm00001d013295/Zm00001d013937/Zm00001d021245/Zm00001d021620/Zm00001d021703/Zm00001d023427/Zm00001d023699/Zm00001d027422/Zm00001d028562/Zm00001d032576/Zm00001d041804/Zm00001d042049/Zm00001d042697/Zm00001d043168/Zm00001d044666/Zm00001d045261/Zm00001d047789/Zm00001d049042/Zm00001d051746/Zm00001d038542/Zm00001d028756	25	up-regulated in ligule enriched
GO:0009902	chloroplast relocation	22/1119	137/30499	5.9004e-09	2.7715e-07	2.37613e-07	Zm00001d000164/Zm00001d001820/Zm00001d003429/Zm00001d009877/Zm00001d013937/Zm00001d014564/Zm00001d016072/Zm00001d016100/Zm00001d017179/Zm00001d027488/Zm00001d028153/Zm00001d028562/Zm00001d028585/Zm00001d028901/Zm00001d032331/Zm00001d032576/Zm00001d036535/Zm00001d038084/Zm00001d043168/Zm00001d053015/Zm00001d054079/Zm00001d018838	22	up-regulated in ligule enriched
GO:0010103	stomatal complex morphogenesis	27/1119	202/30499	7.24803e-09	3.30993e-07	2.83775e-07	Zm00001d000164/Zm00001d003429/Zm00001d007921/Zm00001d008715/Zm00001d009877/Zm00001d010082/Zm00001d017391/Zm00001d017449/Zm00001d019899/Zm00001d023536/Zm00001d025616/Zm00001d025944/Zm00001d027422/Zm00001d027488/Zm00001d032331/Zm00001d035056/Zm00001d035063/Zm00001d035092/Zm00001d037672/Zm00001d040130/Zm00001d042049/Zm00001d042697/Zm00001d044182/Zm00001d044666/Zm00001d046096/Zm00001d049743/Zm00001d0…	27	up-regulated in ligule enriched
GO:0010310	regulation of hydrogen peroxide metabolic process	29/1119	230/30499	7.84383e-09	3.4251e-07	2.93649e-07	Zm00001d000164/Zm00001d007857/Zm00001d014564/Zm00001d016100/Zm00001d016134/Zm00001d017139/Zm00001d017350/Zm00001d017939/Zm00001d018197/Zm00001d018211/Zm00001d018779/Zm00001d020220/Zm00001d022552/Zm00001d032331/Zm00001d033483/Zm00001d033489/Zm00001d033931/Zm00001d034188/Zm00001d036535/Zm00001d037136/Zm00001d037221/Zm00001d042049/Zm00001d045661/Zm00001d047789/Zm00001d048020/Zm00001d048709/Zm00001d0…	29	up-regulated in ligule enriched
GO:0019684	photosynthesis, light reaction	15/1119	64/30499	7.91689e-09	3.4251e-07	2.93649e-07	Zm00001d005446/Zm00001d006866/Zm00001d007921/Zm00001d009877/Zm00001d015366/Zm00001d017139/Zm00001d018034/Zm00001d018197/Zm00001d019518/Zm00001d019899/Zm00001d020220/Zm00001d022237/Zm00001d023536/Zm00001d026603/Zm00001d034665	15	up-regulated in ligule enriched
GO:0030076	light-harvesting complex	7/1119	10/30499	9.56961e-09	4.03396e-07	3.45849e-07	Zm00001d005814/Zm00001d006663/Zm00001d015385/Zm00001d021435/Zm00001d021784/Zm00001d032197/Zm00001d046786	7	up-regulated in ligule enriched
GO:0030095	chloroplast photosystem II	7/1119	11/30499	2.54779e-08	1.04714e-06	8.97761e-07	Zm00001d014564/Zm00001d018779/Zm00001d021703/Zm00001d027422/Zm00001d029049/Zm00001d030638/Zm00001d035135	7	up-regulated in ligule enriched
GO:0010319	stromule	16/1119	80/30499	2.87334e-08	1.15214e-06	9.87781e-07	Zm00001d000164/Zm00001d002454/Zm00001d003429/Zm00001d013428/Zm00001d017711/Zm00001d022237/Zm00001d024633/Zm00001d027488/Zm00001d027541/Zm00001d027841/Zm00001d028562/Zm00001d035092/Zm00001d041804/Zm00001d048353/Zm00001d052242/Zm00001d054044	16	up-regulated in ligule enriched
GO:0007389	pattern specification process	21/1119	140/30499	4.44754e-08	1.74089e-06	1.49255e-06	Zm00001d002258/Zm00001d004442/Zm00001d005250/Zm00001d012417/Zm00001d013071/Zm00001d013256/Zm00001d013302/Zm00001d018034/Zm00001d022082/Zm00001d026426/Zm00001d026652/Zm00001d027471/Zm00001d028796/Zm00001d034049/Zm00001d034463/Zm00001d034724/Zm00001d037540/Zm00001d038275/Zm00001d041416/Zm00001d046178/Zm00001d050241	21	up-regulated in ligule enriched
GO:0016138	glycoside biosynthetic process	29/1119	252/30499	6.06743e-08	2.31973e-06	1.98881e-06	Zm00001d001820/Zm00001d001831/Zm00001d005814/Zm00001d006678/Zm00001d007716/Zm00001d009877/Zm00001d009929/Zm00001d013428/Zm00001d013529/Zm00001d013937/Zm00001d014564/Zm00001d016982/Zm00001d017179/Zm00001d017502/Zm00001d017786/Zm00001d018197/Zm00001d018342/Zm00001d027539/Zm00001d027542/Zm00001d029932/Zm00001d030851/Zm00001d032576/Zm00001d033528/Zm00001d036535/Zm00001d036875/Zm00001d042049/Zm00001d0…	29	up-regulated in ligule enriched
GO:0009639	response to red or far red light	12/1119	47/30499	8.93984e-08	3.34025e-06	2.86374e-06	Zm00001d001857/Zm00001d006663/Zm00001d007188/Zm00001d018090/Zm00001d021784/Zm00001d021906/Zm00001d026599/Zm00001d028974/Zm00001d032197/Zm00001d046786/Zm00001d047563/Zm00001d050403	12	up-regulated in ligule enriched
GO:0009965	leaf morphogenesis	31/1119	292/30499	1.36632e-07	4.99162e-06	4.27954e-06	Zm00001d001820/Zm00001d002358/Zm00001d006351/Zm00001d011819/Zm00001d013662/Zm00001d013937/Zm00001d014564/Zm00001d015366/Zm00001d017350/Zm00001d017939/Zm00001d019648/Zm00001d021620/Zm00001d022552/Zm00001d023427/Zm00001d028901/Zm00001d032576/Zm00001d033005/Zm00001d033898/Zm00001d035092/Zm00001d035859/Zm00001d036535/Zm00001d037136/Zm00001d037221/Zm00001d038547/Zm00001d041804/Zm00001d042026/Zm00001d0…	31	up-regulated in ligule enriched
GO:0009735	response to cytokinin	26/1119	219/30499	1.55615e-07	5.56154e-06	4.76815e-06	Zm00001d000164/Zm00001d002358/Zm00001d002754/Zm00001d005446/Zm00001d011993/Zm00001d013319/Zm00001d015921/Zm00001d016826/Zm00001d018045/Zm00001d020669/Zm00001d023536/Zm00001d024762/Zm00001d027442/Zm00001d028240/Zm00001d028562/Zm00001d033917/Zm00001d036118/Zm00001d037221/Zm00001d038984/Zm00001d039180/Zm00001d044836/Zm00001d046786/Zm00001d047462/Zm00001d047789/Zm00001d049387/Zm00001d052242	26	up-regulated in ligule enriched
GO:0006816	calcium ion transport	23/1119	185/30499	3.49126e-07	1.2212e-05	1.04699e-05	Zm00001d001857/Zm00001d002277/Zm00001d005250/Zm00001d013256/Zm00001d015921/Zm00001d021221/Zm00001d022082/Zm00001d022230/Zm00001d023813/Zm00001d023994/Zm00001d024891/Zm00001d026599/Zm00001d027471/Zm00001d034049/Zm00001d035999/Zm00001d037235/Zm00001d037540/Zm00001d037779/Zm00001d043991/Zm00001d050406/Zm00001d052733/Zm00001d052756/Zm00001d053696	23	up-regulated in ligule enriched
GO:0009595	detection of biotic stimulus	17/1119	108/30499	4.1586e-07	1.42432e-05	1.22113e-05	Zm00001d000164/Zm00001d007857/Zm00001d014564/Zm00001d016100/Zm00001d016134/Zm00001d017139/Zm00001d018197/Zm00001d018211/Zm00001d018779/Zm00001d020220/Zm00001d032331/Zm00001d034188/Zm00001d036535/Zm00001d042049/Zm00001d047789/Zm00001d052136/Zm00001d052242	17	up-regulated in ligule enriched
GO:0010196	nonphotochemical quenching	6/1119	10/30499	4.45354e-07	1.49421e-05	1.28105e-05	Zm00001d001857/Zm00001d007267/Zm00001d016134/Zm00001d026599/Zm00001d042697/Zm00001d030762	6	up-regulated in ligule enriched
GO:0009862	systemic acquired resistance, salicylic acid mediated signaling pathway	34/1119	360/30499	5.59114e-07	1.83837e-05	1.57611e-05	Zm00001d000164/Zm00001d007857/Zm00001d009398/Zm00001d009741/Zm00001d014564/Zm00001d016100/Zm00001d016134/Zm00001d017139/Zm00001d017350/Zm00001d017939/Zm00001d018197/Zm00001d018211/Zm00001d018779/Zm00001d020220/Zm00001d021016/Zm00001d022552/Zm00001d028170/Zm00001d032079/Zm00001d032331/Zm00001d033489/Zm00001d033931/Zm00001d034188/Zm00001d036535/Zm00001d037136/Zm00001d037221/Zm00001d042049/Zm00001d0…	34	up-regulated in ligule enriched
GO:0031408	oxylipin biosynthetic process	14/1119	76/30499	6.07958e-07	1.95977e-05	1.6802e-05	Zm00001d002000/Zm00001d003429/Zm00001d006866/Zm00001d008230/Zm00001d015852/Zm00001d016100/Zm00001d017139/Zm00001d027488/Zm00001d040463/Zm00001d040842/Zm00001d044579/Zm00001d044580/Zm00001d051746/Zm00001d051787	14	up-regulated in ligule enriched
GO:0009654	photosystem II oxygen evolving complex	10/1119	38/30499	7.86661e-07	2.48706e-05	2.13226e-05	Zm00001d006540/Zm00001d007857/Zm00001d014564/Zm00001d018779/Zm00001d021703/Zm00001d027422/Zm00001d030638/Zm00001d031421/Zm00001d036535/Zm00001d049387	10	up-regulated in ligule enriched
GO:0009867	jasmonic acid mediated signaling pathway	41/1119	486/30499	8.06828e-07	2.50269e-05	2.14567e-05	Zm00001d000164/Zm00001d004248/Zm00001d007857/Zm00001d009741/Zm00001d010082/Zm00001d012304/Zm00001d013465/Zm00001d014316/Zm00001d014564/Zm00001d016100/Zm00001d016134/Zm00001d017139/Zm00001d017350/Zm00001d017939/Zm00001d018197/Zm00001d018211/Zm00001d018779/Zm00001d020220/Zm00001d020409/Zm00001d022552/Zm00001d030556/Zm00001d032079/Zm00001d032186/Zm00001d032222/Zm00001d032331/Zm00001d032866/Zm00001d0…	41	up-regulated in ligule enriched
GO:0019904	protein domain specific binding	14/1119	78/30499	8.4591e-07	2.57533e-05	2.20794e-05	Zm00001d001857/Zm00001d005446/Zm00001d006663/Zm00001d008706/Zm00001d015385/Zm00001d018779/Zm00001d021784/Zm00001d024702/Zm00001d032197/Zm00001d034283/Zm00001d034543/Zm00001d041819/Zm00001d042697/Zm00001d046786	14	up-regulated in ligule enriched
GO:0009073	aromatic amino acid family biosynthetic process	16/1119	102/30499	9.49312e-07	2.83758e-05	2.43278e-05	Zm00001d001820/Zm00001d002358/Zm00001d011819/Zm00001d013937/Zm00001d014284/Zm00001d015366/Zm00001d017179/Zm00001d019648/Zm00001d023427/Zm00001d024674/Zm00001d032576/Zm00001d035092/Zm00001d038084/Zm00001d038547/Zm00001d042026/Zm00001d053015	16	up-regulated in ligule enriched
GO:0019216	regulation of lipid metabolic process	11/1119	48/30499	1.00272e-06	2.9437e-05	2.52376e-05	Zm00001d003429/Zm00001d006866/Zm00001d008230/Zm00001d016100/Zm00001d017139/Zm00001d027488/Zm00001d040463/Zm00001d044579/Zm00001d044580/Zm00001d051746/Zm00001d051787	11	up-regulated in ligule enriched
GO:0080167	response to karrikin	36/1119	407/30499	1.25364e-06	3.61576e-05	3.09995e-05	Zm00001d002848/Zm00001d011430/Zm00001d011599/Zm00001d013529/Zm00001d015618/Zm00001d016134/Zm00001d017274/Zm00001d018809/Zm00001d021645/Zm00001d021653/Zm00001d023446/Zm00001d024963/Zm00001d027541/Zm00001d027557/Zm00001d029704/Zm00001d029707/Zm00001d030851/Zm00001d032197/Zm00001d032383/Zm00001d033234/Zm00001d033528/Zm00001d034035/Zm00001d036875/Zm00001d040034/Zm00001d040422/Zm00001d042697/Zm00001d0…	36	up-regulated in ligule enriched
GO:0009697	salicylic acid biosynthetic process	26/1119	245/30499	1.376e-06	3.90023e-05	3.34384e-05	Zm00001d000164/Zm00001d006217/Zm00001d007857/Zm00001d014564/Zm00001d015366/Zm00001d016100/Zm00001d016134/Zm00001d017139/Zm00001d018197/Zm00001d018211/Zm00001d018779/Zm00001d019221/Zm00001d020220/Zm00001d022237/Zm00001d023699/Zm00001d027676/Zm00001d032079/Zm00001d032331/Zm00001d034188/Zm00001d034665/Zm00001d036535/Zm00001d042049/Zm00001d047789/Zm00001d048709/Zm00001d052136/Zm00001d052242	26	up-regulated in ligule enriched
GO:0008266	poly(U) RNA binding	9/1119	33/30499	2.03102e-06	5.65933e-05	4.85199e-05	Zm00001d007857/Zm00001d014564/Zm00001d014919/Zm00001d018779/Zm00001d019648/Zm00001d022237/Zm00001d035092/Zm00001d036535/Zm00001d042049	9	up-regulated in ligule enriched
GO:0008361	regulation of cell size	18/1119	135/30499	2.33498e-06	6.39786e-05	5.48516e-05	Zm00001d002258/Zm00001d004442/Zm00001d005250/Zm00001d012417/Zm00001d013256/Zm00001d013302/Zm00001d022082/Zm00001d026426/Zm00001d027471/Zm00001d028796/Zm00001d033234/Zm00001d034049/Zm00001d034724/Zm00001d037540/Zm00001d038275/Zm00001d041416/Zm00001d046178/Zm00001d050241	18	up-regulated in ligule enriched
GO:0009886	post-embryonic animal morphogenesis	34/1119	384/30499	2.3987e-06	6.46468e-05	5.54246e-05	Zm00001d001879/Zm00001d003429/Zm00001d006351/Zm00001d007082/Zm00001d008715/Zm00001d009877/Zm00001d010082/Zm00001d010507/Zm00001d010596/Zm00001d013071/Zm00001d013302/Zm00001d017263/Zm00001d017449/Zm00001d018973/Zm00001d025616/Zm00001d026652/Zm00001d027488/Zm00001d032331/Zm00001d033404/Zm00001d034463/Zm00001d035056/Zm00001d035063/Zm00001d037672/Zm00001d038275/Zm00001d038442/Zm00001d040130/Zm00001d0…	34	up-regulated in ligule enriched
GO:0000976	transcription regulatory region sequence-specific DNA binding	11/1119	54/30499	3.47314e-06	9.20941e-05	7.89564e-05	Zm00001d002754/Zm00001d005951/Zm00001d006195/Zm00001d006687/Zm00001d020804/Zm00001d027852/Zm00001d028974/Zm00001d033005/Zm00001d036118/Zm00001d048312/Zm00001d033150	11	up-regulated in ligule enriched
GO:0009809	lignin biosynthetic process	14/1119	90/30499	4.96337e-06	0.00012952	0.000111043	Zm00001d005250/Zm00001d005607/Zm00001d009373/Zm00001d015513/Zm00001d015618/Zm00001d017186/Zm00001d018367/Zm00001d020957/Zm00001d024763/Zm00001d039840/Zm00001d039956/Zm00001d046697/Zm00001d049541/Zm00001d051870	14	up-regulated in ligule enriched
GO:0070301	cellular response to hydrogen peroxide	21/1119	186/30499	5.28062e-06	0.000135646	0.000116295	Zm00001d003429/Zm00001d008255/Zm00001d009373/Zm00001d014608/Zm00001d016802/Zm00001d017786/Zm00001d023859/Zm00001d024633/Zm00001d026458/Zm00001d027411/Zm00001d027488/Zm00001d033339/Zm00001d035859/Zm00001d040702/Zm00001d041804/Zm00001d042022/Zm00001d043165/Zm00001d049954/Zm00001d052653/Zm00001d053015/Zm00001d054044	21	up-regulated in ligule enriched
GO:0042744	hydrogen peroxide catabolic process	26/1119	265/30499	5.86926e-06	0.000148447	0.00012727	Zm00001d000305/Zm00001d002258/Zm00001d003429/Zm00001d004413/Zm00001d008255/Zm00001d008898/Zm00001d009373/Zm00001d013319/Zm00001d013465/Zm00001d014608/Zm00001d016802/Zm00001d017786/Zm00001d023859/Zm00001d024633/Zm00001d026458/Zm00001d027411/Zm00001d027488/Zm00001d033339/Zm00001d035859/Zm00001d040702/Zm00001d041804/Zm00001d042022/Zm00001d049954/Zm00001d052653/Zm00001d053015/Zm00001d054044	26	up-regulated in ligule enriched
GO:0015979	photosynthesis	17/1119	131/30499	6.41172e-06	0.00015971	0.000136927	Zm00001d004564/Zm00001d008681/Zm00001d010321/Zm00001d011467/Zm00001d013146/Zm00001d016802/Zm00001d018797/Zm00001d021653/Zm00001d022464/Zm00001d028153/Zm00001d031421/Zm00001d032383/Zm00001d034283/Zm00001d038084/Zm00001d038163/Zm00001d039715/Zm00001d016991	17	up-regulated in ligule enriched
GO:0045036	protein targeting to chloroplast	12/1119	69/30499	7.17328e-06	0.000176013	0.000150904	Zm00001d013507/Zm00001d015204/Zm00001d015519/Zm00001d019648/Zm00001d024674/Zm00001d032337/Zm00001d032420/Zm00001d034865/Zm00001d035092/Zm00001d038084/Zm00001d038547/Zm00001d053880	12	up-regulated in ligule enriched
GO:0009579	thylakoid	17/1119	133/30499	7.87836e-06	0.000190471	0.000163299	Zm00001d000399/Zm00001d011069/Zm00001d011993/Zm00001d013507/Zm00001d018090/Zm00001d018197/Zm00001d023699/Zm00001d027541/Zm00001d027542/Zm00001d027841/Zm00001d028260/Zm00001d029027/Zm00001d032337/Zm00001d034665/Zm00001d034919/Zm00001d038485/Zm00001d048353	17	up-regulated in ligule enriched
GO:0009834	plant-type secondary cell wall biogenesis	15/1119	108/30499	9.6406e-06	0.000229698	0.00019693	Zm00001d002064/Zm00001d005250/Zm00001d007231/Zm00001d009567/Zm00001d013256/Zm00001d020531/Zm00001d022082/Zm00001d032776/Zm00001d034049/Zm00001d034621/Zm00001d039010/Zm00001d039770/Zm00001d042276/Zm00001d042281/Zm00001d043477	15	up-regulated in ligule enriched
GO:0016760	cellulose synthase (UDP-forming) activity	12/1119	73/30499	1.30758e-05	0.000307093	0.000263285	Zm00001d005250/Zm00001d020531/Zm00001d022230/Zm00001d024531/Zm00001d032776/Zm00001d033174/Zm00001d037235/Zm00001d038676/Zm00001d043477/Zm00001d049510/Zm00001d050406/Zm00001d053696	12	up-regulated in ligule enriched
GO:0016117	carotenoid biosynthetic process	18/1119	153/30499	1.38302e-05	0.000320238	0.000274554	Zm00001d001820/Zm00001d002258/Zm00001d006678/Zm00001d006866/Zm00001d009877/Zm00001d009929/Zm00001d013937/Zm00001d017139/Zm00001d023427/Zm00001d028562/Zm00001d028585/Zm00001d032331/Zm00001d032576/Zm00001d043680/Zm00001d044579/Zm00001d044580/Zm00001d051787/Zm00001d052001	18	up-regulated in ligule enriched
GO:0007030	Golgi organization	28/1119	321/30499	2.37145e-05	0.00054148	0.000464235	Zm00001d001857/Zm00001d004413/Zm00001d004564/Zm00001d005250/Zm00001d013245/Zm00001d013256/Zm00001d013319/Zm00001d013465/Zm00001d014898/Zm00001d015921/Zm00001d022082/Zm00001d022230/Zm00001d023813/Zm00001d023994/Zm00001d024891/Zm00001d026458/Zm00001d026599/Zm00001d027471/Zm00001d032695/Zm00001d034049/Zm00001d037235/Zm00001d037540/Zm00001d037779/Zm00001d043991/Zm00001d044533/Zm00001d050406/Zm00001d0…	28	up-regulated in ligule enriched
GO:0031348	negative regulation of defense response	32/1119	392/30499	2.43139e-05	0.000547563	0.00046945	Zm00001d000164/Zm00001d006688/Zm00001d007857/Zm00001d009741/Zm00001d010082/Zm00001d014564/Zm00001d016100/Zm00001d016134/Zm00001d017139/Zm00001d017350/Zm00001d017939/Zm00001d018197/Zm00001d018779/Zm00001d020220/Zm00001d021016/Zm00001d021938/Zm00001d022552/Zm00001d023941/Zm00001d028170/Zm00001d032079/Zm00001d032331/Zm00001d034188/Zm00001d036535/Zm00001d037136/Zm00001d037221/Zm00001d042049/Zm00001d0…	32	up-regulated in ligule enriched
GO:0000096	sulfur amino acid metabolic process	9/1119	44/30499	2.59744e-05	0.000577052	0.000494732	Zm00001d006776/Zm00001d006866/Zm00001d017139/Zm00001d022059/Zm00001d027542/Zm00001d044579/Zm00001d044580/Zm00001d050383/Zm00001d051787	9	up-regulated in ligule enriched
GO:0006782	protoporphyrinogen IX biosynthetic process	6/1119	19/30499	4.32908e-05	0.000948935	0.000813564	Zm00001d002358/Zm00001d008905/Zm00001d013995/Zm00001d015366/Zm00001d026405/Zm00001d038547	6	up-regulated in ligule enriched
GO:0019843	rRNA binding	14/1119	109/30499	4.61884e-05	0.000999128	0.000856596	Zm00001d012998/Zm00001d015204/Zm00001d015519/Zm00001d016072/Zm00001d017130/Zm00001d018432/Zm00001d018693/Zm00001d027421/Zm00001d027442/Zm00001d038084/Zm00001d043170/Zm00001d047462/Zm00001d049743/Zm00001d053103	14	up-regulated in ligule enriched
GO:0009887	animal organ morphogenesis	37/1119	500/30499	4.9431e-05	0.00105538	0.000904827	Zm00001d001820/Zm00001d001879/Zm00001d002358/Zm00001d006195/Zm00001d006351/Zm00001d006687/Zm00001d008706/Zm00001d011819/Zm00001d013662/Zm00001d013937/Zm00001d014564/Zm00001d015366/Zm00001d017350/Zm00001d017939/Zm00001d018848/Zm00001d020032/Zm00001d021620/Zm00001d022552/Zm00001d023446/Zm00001d027852/Zm00001d028901/Zm00001d032576/Zm00001d033005/Zm00001d033404/Zm00001d035092/Zm00001d035859/Zm00001d0…	37	up-regulated in ligule enriched
GO:0000271	polysaccharide biosynthetic process	17/1119	155/30499	5.85612e-05	0.00122732	0.00105224	Zm00001d004442/Zm00001d013256/Zm00001d013302/Zm00001d016898/Zm00001d022082/Zm00001d025917/Zm00001d026426/Zm00001d028299/Zm00001d032504/Zm00001d034049/Zm00001d035859/Zm00001d038275/Zm00001d041416/Zm00001d044579/Zm00001d044580/Zm00001d047685/Zm00001d051787	17	up-regulated in ligule enriched
GO:0043481	anthocyanin accumulation in tissues in response to UV light	19/1119	186/30499	5.89771e-05	0.00122732	0.00105224	Zm00001d004442/Zm00001d005250/Zm00001d013256/Zm00001d013302/Zm00001d013319/Zm00001d016898/Zm00001d022082/Zm00001d026426/Zm00001d032504/Zm00001d033234/Zm00001d034049/Zm00001d035859/Zm00001d038275/Zm00001d041416/Zm00001d044579/Zm00001d044580/Zm00001d050241/Zm00001d051787/Zm00001d053706	19	up-regulated in ligule enriched
GO:0009750	response to fructose	23/1119	252/30499	6.17147e-05	0.00126824	0.00108732	Zm00001d004413/Zm00001d005250/Zm00001d009398/Zm00001d010796/Zm00001d013256/Zm00001d013319/Zm00001d021221/Zm00001d022082/Zm00001d025862/Zm00001d027483/Zm00001d028260/Zm00001d028653/Zm00001d034049/Zm00001d034188/Zm00001d035056/Zm00001d035063/Zm00001d035999/Zm00001d043680/Zm00001d044533/Zm00001d045610/Zm00001d052733/Zm00001d053143/Zm00001d017998	23	up-regulated in ligule enriched
GO:0043900	regulation of multi-organism process	16/1119	143/30499	7.52992e-05	0.00151096	0.00129541	Zm00001d000164/Zm00001d007857/Zm00001d014564/Zm00001d016100/Zm00001d016134/Zm00001d017139/Zm00001d018197/Zm00001d018779/Zm00001d020220/Zm00001d032331/Zm00001d034188/Zm00001d036535/Zm00001d042049/Zm00001d047789/Zm00001d048709/Zm00001d052242	16	up-regulated in ligule enriched
GO:0006766	vitamin metabolic process	9/1119	50/30499	7.53642e-05	0.00151096	0.00129541	Zm00001d006866/Zm00001d016100/Zm00001d017139/Zm00001d021620/Zm00001d044579/Zm00001d044580/Zm00001d050383/Zm00001d051787/Zm00001d053015	9	up-regulated in ligule enriched
GO:0009736	cytokinin-activated signaling pathway	14/1119	115/30499	8.36901e-05	0.00165767	0.00142119	Zm00001d011499/Zm00001d013071/Zm00001d014608/Zm00001d018973/Zm00001d022230/Zm00001d023994/Zm00001d024891/Zm00001d024939/Zm00001d037235/Zm00001d037779/Zm00001d047573/Zm00001d050406/Zm00001d050768/Zm00001d053696	14	up-regulated in ligule enriched
GO:0009932	cell tip growth	17/1119	160/30499	8.72133e-05	0.00170689	0.00146339	Zm00001d004442/Zm00001d005250/Zm00001d013256/Zm00001d013302/Zm00001d013319/Zm00001d016898/Zm00001d022082/Zm00001d026426/Zm00001d032504/Zm00001d034049/Zm00001d035859/Zm00001d038275/Zm00001d041416/Zm00001d044579/Zm00001d044580/Zm00001d050241/Zm00001d051787	17	up-regulated in ligule enriched
GO:0009926	auxin polar transport	19/1119	194/30499	0.000103862	0.00198848	0.00170481	Zm00001d002258/Zm00001d005250/Zm00001d006351/Zm00001d012417/Zm00001d013256/Zm00001d013302/Zm00001d022082/Zm00001d027471/Zm00001d028796/Zm00001d033234/Zm00001d034049/Zm00001d034724/Zm00001d037540/Zm00001d037576/Zm00001d038275/Zm00001d041416/Zm00001d041714/Zm00001d046178/Zm00001d050241	19	up-regulated in ligule enriched
GO:0009825	multidimensional cell growth	18/1119	178/30499	0.00010402	0.00198848	0.00170481	Zm00001d004442/Zm00001d005250/Zm00001d012417/Zm00001d013256/Zm00001d013302/Zm00001d013319/Zm00001d016898/Zm00001d022082/Zm00001d026426/Zm00001d032504/Zm00001d034049/Zm00001d035859/Zm00001d038275/Zm00001d041416/Zm00001d044579/Zm00001d044580/Zm00001d050241/Zm00001d051787	18	up-regulated in ligule enriched
GO:0006833	water transport	22/1119	245/30499	0.00011208	0.00211792	0.00181579	Zm00001d004413/Zm00001d004564/Zm00001d005250/Zm00001d009398/Zm00001d013256/Zm00001d013319/Zm00001d013465/Zm00001d021221/Zm00001d022082/Zm00001d026458/Zm00001d032695/Zm00001d034049/Zm00001d035056/Zm00001d035063/Zm00001d035999/Zm00001d037779/Zm00001d043680/Zm00001d043991/Zm00001d044533/Zm00001d052733/Zm00001d053143/Zm00001d017998	22	up-regulated in ligule enriched
GO:0002831	regulation of response to biotic stimulus	12/1119	91/30499	0.000122594	0.00226454	0.00194149	Zm00001d007857/Zm00001d014564/Zm00001d017139/Zm00001d018197/Zm00001d018779/Zm00001d020220/Zm00001d032331/Zm00001d034188/Zm00001d036535/Zm00001d042049/Zm00001d048709/Zm00001d052242	12	up-regulated in ligule enriched
GO:0042793	plastid transcription	12/1119	91/30499	0.000122594	0.00226454	0.00194149	Zm00001d012141/Zm00001d014564/Zm00001d016072/Zm00001d017179/Zm00001d018432/Zm00001d028901/Zm00001d032331/Zm00001d032337/Zm00001d036535/Zm00001d038084/Zm00001d052216/Zm00001d054079	12	up-regulated in ligule enriched
GO:0016226	iron-sulfur cluster assembly	18/1119	181/30499	0.00012876	0.00235202	0.00201649	Zm00001d000399/Zm00001d017179/Zm00001d017391/Zm00001d017449/Zm00001d018432/Zm00001d019648/Zm00001d024674/Zm00001d025944/Zm00001d034919/Zm00001d035092/Zm00001d037136/Zm00001d038084/Zm00001d044579/Zm00001d044580/Zm00001d049743/Zm00001d051787/Zm00001d052118/Zm00001d054079	18	up-regulated in ligule enriched
GO:0010192	mucilage biosynthetic process	6/1119	23/30499	0.000142016	0.00251377	0.00215516	Zm00001d014938/Zm00001d022230/Zm00001d037235/Zm00001d050406/Zm00001d053696/Zm00001d054080	6	up-regulated in ligule enriched
GO:0009624	response to nematode	21/1119	232/30499	0.000142075	0.00251377	0.00215516	Zm00001d003468/Zm00001d003471/Zm00001d004442/Zm00001d006679/Zm00001d012231/Zm00001d013319/Zm00001d015964/Zm00001d016274/Zm00001d018751/Zm00001d021653/Zm00001d026426/Zm00001d026695/Zm00001d027841/Zm00001d030250/Zm00001d032383/Zm00001d033917/Zm00001d038275/Zm00001d038333/Zm00001d038334/Zm00001d040422/Zm00001d044533	21	up-regulated in ligule enriched
GO:0006546	glycine catabolic process	11/1119	79/30499	0.000142202	0.00251377	0.00215516	Zm00001d002258/Zm00001d006866/Zm00001d016100/Zm00001d017139/Zm00001d021620/Zm00001d027542/Zm00001d044579/Zm00001d044580/Zm00001d050383/Zm00001d051787/Zm00001d053015	11	up-regulated in ligule enriched
GO:0048367	shoot system development	14/1119	125/30499	0.000205385	0.00356921	0.00306004	Zm00001d002064/Zm00001d005607/Zm00001d011700/Zm00001d012417/Zm00001d013319/Zm00001d017186/Zm00001d024531/Zm00001d027471/Zm00001d033917/Zm00001d035064/Zm00001d037540/Zm00001d039840/Zm00001d042821/Zm00001d049510	14	up-regulated in ligule enriched
GO:0071281	cellular response to iron ion	8/1119	45/30499	0.00020625	0.00356921	0.00306004	Zm00001d007188/Zm00001d015921/Zm00001d028974/Zm00001d039283/Zm00001d046586/Zm00001d046661/Zm00001d047563/Zm00001d049042	8	up-regulated in ligule enriched
GO:0042349	guiding stereospecific synthesis activity	7/1119	35/30499	0.00023992	0.00409668	0.00351226	Zm00001d004758/Zm00001d018631/Zm00001d023575/Zm00001d039842/Zm00001d048814/Zm00001d053055/Zm00001d004220	7	up-regulated in ligule enriched
GO:0009072	aromatic amino acid family metabolic process	8/1119	46/30499	0.000241714	0.00409668	0.00351226	Zm00001d006866/Zm00001d016100/Zm00001d017139/Zm00001d021620/Zm00001d044579/Zm00001d044580/Zm00001d050383/Zm00001d051787	8	up-regulated in ligule enriched
GO:0006733	oxidoreduction coenzyme metabolic process	9/1119	59/30499	0.00028143	0.00465367	0.0039898	Zm00001d006866/Zm00001d016100/Zm00001d021620/Zm00001d028299/Zm00001d038170/Zm00001d044579/Zm00001d044580/Zm00001d050383/Zm00001d051787	9	up-regulated in ligule enriched
GO:0032544	plastid translation	5/1119	17/30499	0.000281973	0.00465367	0.0039898	Zm00001d008228/Zm00001d015519/Zm00001d025616/Zm00001d032420/Zm00001d040467	5	up-regulated in ligule enriched
GO:0000272	polysaccharide catabolic process	13/1119	114/30499	0.000286416	0.00465367	0.0039898	Zm00001d001820/Zm00001d002853/Zm00001d013256/Zm00001d013937/Zm00001d022082/Zm00001d026669/Zm00001d027524/Zm00001d028796/Zm00001d032576/Zm00001d034049/Zm00001d034665/Zm00001d043680/Zm00001d050241	13	up-regulated in ligule enriched
GO:0044430	cytoskeletal part	7/1119	36/30499	0.000288471	0.00465367	0.0039898	Zm00001d010366/Zm00001d030526/Zm00001d033280/Zm00001d037688/Zm00001d039510/Zm00001d048188/Zm00001d040126	7	up-regulated in ligule enriched
GO:0009106	lipoate metabolic process	10/1119	72/30499	0.000288731	0.00465367	0.0039898	Zm00001d006866/Zm00001d016100/Zm00001d017139/Zm00001d021620/Zm00001d027542/Zm00001d044579/Zm00001d044580/Zm00001d050383/Zm00001d051787/Zm00001d053015	10	up-regulated in ligule enriched
GO:0009695	jasmonic acid biosynthetic process	20/1119	230/30499	0.000343353	0.00548031	0.00469851	Zm00001d002000/Zm00001d006866/Zm00001d008827/Zm00001d012304/Zm00001d014952/Zm00001d015084/Zm00001d015852/Zm00001d016100/Zm00001d017139/Zm00001d020409/Zm00001d021620/Zm00001d027542/Zm00001d032457/Zm00001d040842/Zm00001d044579/Zm00001d044580/Zm00001d049954/Zm00001d050383/Zm00001d051787/Zm00001d053015	20	up-regulated in ligule enriched
GO:0032880	regulation of protein localization	8/1119	50/30499	0.000436974	0.00690755	0.00592215	Zm00001d003162/Zm00001d004413/Zm00001d013319/Zm00001d013465/Zm00001d017176/Zm00001d029102/Zm00001d044533/Zm00001d049347	8	up-regulated in ligule enriched
GO:0000038	very long-chain fatty acid metabolic process	10/1119	76/30499	0.000450482	0.00705326	0.00604707	Zm00001d002848/Zm00001d006866/Zm00001d017092/Zm00001d031149/Zm00001d035056/Zm00001d035063/Zm00001d044579/Zm00001d044580/Zm00001d050969/Zm00001d051787	10	up-regulated in ligule enriched
GO:0009704	de-etiolation	7/1119	39/30499	0.000483017	0.00736233	0.00631205	Zm00001d008205/Zm00001d017179/Zm00001d024963/Zm00001d027557/Zm00001d029704/Zm00001d029707/Zm00001d051746	7	up-regulated in ligule enriched
GO:0003959	NADPH dehydrogenase activity	4/1119	11/30499	0.000483657	0.00736233	0.00631205	Zm00001d001820/Zm00001d013937/Zm00001d032576/Zm00001d042049	4	up-regulated in ligule enriched
GO:0047259	glucomannan 4-beta-mannosyltransferase activity	4/1119	11/30499	0.000483657	0.00736233	0.00631205	Zm00001d022230/Zm00001d037235/Zm00001d050406/Zm00001d053696	4	up-regulated in ligule enriched
GO:0009108	coenzyme biosynthetic process	8/1119	51/30499	0.000501796	0.00756837	0.0064887	Zm00001d006866/Zm00001d016100/Zm00001d021620/Zm00001d038984/Zm00001d044579/Zm00001d044580/Zm00001d051787/Zm00001d053015	8	up-regulated in ligule enriched
GO:0022626	cytosolic ribosome	14/1119	138/30499	0.000569843	0.00851656	0.00730163	Zm00001d000399/Zm00001d002258/Zm00001d023859/Zm00001d028260/Zm00001d033174/Zm00001d033649/Zm00001d034919/Zm00001d043991/Zm00001d048479/Zm00001d050383/Zm00001d052595/Zm00001d052653/Zm00001d053015/Zm00001d054044	14	up-regulated in ligule enriched
GO:0044283	small molecule biosynthetic process	27/1119	370/30499	0.000606552	0.00898353	0.00770197	Zm00001d003108/Zm00001d005607/Zm00001d006875/Zm00001d009877/Zm00001d010321/Zm00001d010736/Zm00001d011430/Zm00001d012981/Zm00001d015513/Zm00001d015618/Zm00001d017186/Zm00001d018367/Zm00001d020957/Zm00001d024763/Zm00001d028653/Zm00001d030250/Zm00001d032186/Zm00001d038163/Zm00001d039840/Zm00001d039956/Zm00001d040061/Zm00001d044475/Zm00001d046697/Zm00001d049541/Zm00001d049989/Zm00001d051870/Zm00001d0…	27	up-regulated in ligule enriched
GO:0046323	glucose import	6/1119	30/30499	0.00067078	0.00984609	0.00844149	Zm00001d003468/Zm00001d003471/Zm00001d006688/Zm00001d009600/Zm00001d023941/Zm00001d039973	6	up-regulated in ligule enriched
GO:0048564	photosystem I assembly	4/1119	12/30499	0.00070445	0.0102488	0.00878676	Zm00001d013295/Zm00001d017179/Zm00001d030638/Zm00001d043201	4	up-regulated in ligule enriched
GO:0005355	glucose transmembrane transporter activity	7/1119	43/30499	0.000890988	0.012849	0.011016	Zm00001d003468/Zm00001d003471/Zm00001d006688/Zm00001d009600/Zm00001d021938/Zm00001d023941/Zm00001d039973	7	up-regulated in ligule enriched
GO:0051753	mannan synthase activity	4/1119	13/30499	0.000988075	0.0141252	0.0121101	Zm00001d022230/Zm00001d037235/Zm00001d050406/Zm00001d053696	4	up-regulated in ligule enriched
GO:0035428	NA	7/1119	44/30499	0.00102641	0.0143525	0.012305	Zm00001d003468/Zm00001d003471/Zm00001d006688/Zm00001d009600/Zm00001d021938/Zm00001d023941/Zm00001d039973	7	up-regulated in ligule enriched
GO:0047172	shikimate O-hydroxycinnamoyltransferase activity	5/1119	22/30499	0.00103016	0.0143525	0.012305	Zm00001d005607/Zm00001d017186/Zm00001d018367/Zm00001d039840/Zm00001d039956	5	up-regulated in ligule enriched
GO:0047205	quinate O-hydroxycinnamoyltransferase activity	5/1119	22/30499	0.00103016	0.0143525	0.012305	Zm00001d005607/Zm00001d017186/Zm00001d018367/Zm00001d039840/Zm00001d039956	5	up-regulated in ligule enriched
GO:0016174	NAD(P)H oxidase activity	4/1119	14/30499	0.0013433	0.018499	0.01586	Zm00001d023859/Zm00001d032079/Zm00001d042961/Zm00001d052653	4	up-regulated in ligule enriched
GO:0042128	nitrate assimilation	8/1119	59/30499	0.00135029	0.018499	0.01586	Zm00001d004006/Zm00001d013529/Zm00001d016982/Zm00001d018206/Zm00001d028260/Zm00001d029932/Zm00001d033528/Zm00001d042289	8	up-regulated in ligule enriched
GO:0019898	extrinsic component of membrane	10/1119	91/30499	0.0018532	0.0251686	0.0215782	Zm00001d006351/Zm00001d006540/Zm00001d007857/Zm00001d014564/Zm00001d018779/Zm00001d021703/Zm00001d027422/Zm00001d030638/Zm00001d031421/Zm00001d036535	10	up-regulated in ligule enriched
GO:0010015	root morphogenesis	8/1119	62/30499	0.00186964	0.0251686	0.0215782	Zm00001d002258/Zm00001d012417/Zm00001d012437/Zm00001d016364/Zm00001d028796/Zm00001d034724/Zm00001d046178/Zm00001d003184	8	up-regulated in ligule enriched
GO:0044272	sulfur compound biosynthetic process	5/1119	25/30499	0.00189726	0.0251686	0.0215782	Zm00001d006866/Zm00001d017139/Zm00001d044579/Zm00001d044580/Zm00001d051787	5	up-regulated in ligule enriched
GO:0016132	brassinosteroid biosynthetic process	16/1119	191/30499	0.00189836	0.0251686	0.0215782	Zm00001d003181/Zm00001d009567/Zm00001d012067/Zm00001d027471/Zm00001d027996/Zm00001d028299/Zm00001d028537/Zm00001d028796/Zm00001d029031/Zm00001d037540/Zm00001d039010/Zm00001d042373/Zm00001d046178/Zm00001d048054/Zm00001d049560/Zm00001d050383	16	up-regulated in ligule enriched
GO:0008652	cellular amino acid biosynthetic process	12/1119	123/30499	0.00192257	0.0252856	0.0216785	Zm00001d006776/Zm00001d006866/Zm00001d017139/Zm00001d017274/Zm00001d020669/Zm00001d022059/Zm00001d022552/Zm00001d044579/Zm00001d044580/Zm00001d050383/Zm00001d051787/Zm00001d052756	12	up-regulated in ligule enriched
GO:0010540	basipetal auxin transport	7/1119	49/30499	0.00196344	0.0256182	0.0219636	Zm00001d004442/Zm00001d017079/Zm00001d020497/Zm00001d026426/Zm00001d032155/Zm00001d047573/Zm00001d053706	7	up-regulated in ligule enriched
GO:0042398	cellular modified amino acid biosynthetic process	10/1119	93/30499	0.00218207	0.0282466	0.0242171	Zm00001d000294/Zm00001d008827/Zm00001d017274/Zm00001d022552/Zm00001d023376/Zm00001d024702/Zm00001d048709/Zm00001d049541/Zm00001d049610/Zm00001d052756	10	up-regulated in ligule enriched
GO:0009531	secondary cell wall	4/1119	16/30499	0.00230342	0.0295179	0.025307	Zm00001d013256/Zm00001d022082/Zm00001d034049/Zm00001d041714	4	up-regulated in ligule enriched
GO:0016853	isomerase activity	15/1119	177/30499	0.00231618	0.0295179	0.025307	Zm00001d004758/Zm00001d005472/Zm00001d007921/Zm00001d010596/Zm00001d011069/Zm00001d018631/Zm00001d023575/Zm00001d034665/Zm00001d035561/Zm00001d035562/Zm00001d039842/Zm00001d040163/Zm00001d048814/Zm00001d053055/Zm00001d004220	15	up-regulated in ligule enriched
GO:0046165	alcohol biosynthetic process	21/1119	289/30499	0.00244699	0.030945	0.0265305	Zm00001d003181/Zm00001d008827/Zm00001d009567/Zm00001d012067/Zm00001d016982/Zm00001d023309/Zm00001d027471/Zm00001d027996/Zm00001d028299/Zm00001d028796/Zm00001d029031/Zm00001d029932/Zm00001d037540/Zm00001d038891/Zm00001d039010/Zm00001d041963/Zm00001d042373/Zm00001d046178/Zm00001d048054/Zm00001d048634/Zm00001d050383	21	up-regulated in ligule enriched
GO:0015629	actin cytoskeleton	8/1119	65/30499	0.00253493	0.0318124	0.0272742	Zm00001d010366/Zm00001d033280/Zm00001d035304/Zm00001d037688/Zm00001d039510/Zm00001d043523/Zm00001d048188/Zm00001d040126	8	up-regulated in ligule enriched
GO:0010167	response to nitrate	19/1119	252/30499	0.00255449	0.031815	0.0272764	Zm00001d011454/Zm00001d013529/Zm00001d014608/Zm00001d016982/Zm00001d018161/Zm00001d024762/Zm00001d027542/Zm00001d027996/Zm00001d029932/Zm00001d031749/Zm00001d033528/Zm00001d033805/Zm00001d038326/Zm00001d042695/Zm00001d044261/Zm00001d044533/Zm00001d046919/Zm00001d048634/Zm00001d049831	19	up-regulated in ligule enriched
GO:0009610	response to symbiotic fungus	8/1119	66/30499	0.0027936	0.0345314	0.0296053	Zm00001d014203/Zm00001d017786/Zm00001d024633/Zm00001d027856/Zm00001d040130/Zm00001d044182/Zm00001d048054/Zm00001d049954	8	up-regulated in ligule enriched
GO:0009533	chloroplast stromal thylakoid	4/1119	17/30499	0.0029254	0.0356249	0.0305428	Zm00001d007267/Zm00001d016802/Zm00001d035135/Zm00001d049650	4	up-regulated in ligule enriched
GO:0009635	response to herbicide	4/1119	17/30499	0.0029254	0.0356249	0.0305428	Zm00001d016982/Zm00001d018809/Zm00001d021784/Zm00001d029932	4	up-regulated in ligule enriched
GO:0010019	chloroplast-nucleus signaling pathway	4/1119	18/30499	0.00365304	0.0438365	0.037583	Zm00001d009510/Zm00001d011599/Zm00001d016802/Zm00001d023427	4	up-regulated in ligule enriched
GO:0090332	stomatal closure	4/1119	18/30499	0.00365304	0.0438365	0.037583	Zm00001d010796/Zm00001d015921/Zm00001d034814/Zm00001d040190	4	up-regulated in ligule enriched
GO:0046658	anchored component of plasma membrane	20/1119	280/30499	0.00371274	0.04423	0.0379203	Zm00001d001791/Zm00001d006776/Zm00001d009567/Zm00001d012417/Zm00001d013039/Zm00001d013250/Zm00001d013256/Zm00001d013573/Zm00001d015921/Zm00001d018641/Zm00001d022059/Zm00001d022082/Zm00001d027471/Zm00001d032504/Zm00001d034049/Zm00001d037194/Zm00001d037540/Zm00001d039010/Zm00001d039283/Zm00001d048054	20	up-regulated in ligule enriched
GO:0048359	mucilage metabolic process involved in seed coat development	5/1119	29/30499	0.00375683	0.0444333	0.0380946	Zm00001d018281/Zm00001d022230/Zm00001d037235/Zm00001d050406/Zm00001d053696	5	up-regulated in ligule enriched
GO:0042335	cuticle development	10/1119	101/30499	0.00399564	0.0469202	0.0402267	Zm00001d002848/Zm00001d006866/Zm00001d011700/Zm00001d017092/Zm00001d035056/Zm00001d035063/Zm00001d044579/Zm00001d044580/Zm00001d050969/Zm00001d051787	10	up-regulated in ligule enriched
GO:0015171	amino acid transmembrane transporter activity	8/1119	70/30499	0.00403998	0.0471045	0.0403847	Zm00001d004340/Zm00001d018195/Zm00001d027667/Zm00001d035664/Zm00001d038275/Zm00001d046586/Zm00001d046661/Zm00001d051883	8	up-regulated in ligule enriched
GO:0009897	external side of plasma membrane	4/1119	19/30499	0.00449427	0.0520323	0.0446096	Zm00001d012417/Zm00001d013256/Zm00001d022082/Zm00001d034049	4	up-regulated in ligule enriched
GO:0009266	response to temperature stimulus	12/1119	137/30499	0.00467407	0.0537355	0.0460698	Zm00001d004413/Zm00001d004564/Zm00001d005250/Zm00001d012420/Zm00001d013256/Zm00001d013319/Zm00001d013465/Zm00001d016070/Zm00001d022082/Zm00001d026458/Zm00001d032695/Zm00001d034049	12	up-regulated in ligule enriched
GO:0017022	myosin binding	3/1119	10/30499	0.00487046	0.0544697	0.0466992	Zm00001d007503/Zm00001d034380/Zm00001d047881	3	up-regulated in ligule enriched
GO:0018119	peptidyl-cysteine S-nitrosylation	3/1119	10/30499	0.00487046	0.0544697	0.0466992	Zm00001d000164/Zm00001d017092/Zm00001d021703	3	up-regulated in ligule enriched
GO:0030267	glyoxylate reductase (NADP) activity	3/1119	10/30499	0.00487046	0.0544697	0.0466992	Zm00001d014919/Zm00001d024906/Zm00001d024907	3	up-regulated in ligule enriched
GO:0034707	chloride channel complex	3/1119	10/30499	0.00487046	0.0544697	0.0466992	Zm00001d016855/Zm00001d025474/Zm00001d046919	3	up-regulated in ligule enriched
GO:0009299	mRNA transcription	5/1119	31/30499	0.00506017	0.0562089	0.0481904	Zm00001d010507/Zm00001d010596/Zm00001d017263/Zm00001d038442/Zm00001d051143	5	up-regulated in ligule enriched
GO:0010304	PSII associated light-harvesting complex II catabolic process	6/1119	44/30499	0.00516049	0.0569385	0.0488159	Zm00001d003429/Zm00001d014919/Zm00001d017139/Zm00001d027488/Zm00001d027557/Zm00001d053015	6	up-regulated in ligule enriched
GO:0009741	response to brassinosteroid	14/1119	175/30499	0.00531934	0.0582999	0.0499831	Zm00001d002282/Zm00001d008255/Zm00001d013071/Zm00001d013302/Zm00001d014617/Zm00001d018056/Zm00001d018973/Zm00001d022303/Zm00001d029102/Zm00001d041416/Zm00001d046916/Zm00001d047573/Zm00001d047771/Zm00001d028685	14	up-regulated in ligule enriched
GO:0005247	voltage-gated chloride channel activity	4/1119	20/30499	0.00545668	0.0590183	0.050599	Zm00001d015702/Zm00001d016855/Zm00001d025474/Zm00001d046919	4	up-regulated in ligule enriched
GO:0017085	response to insecticide	4/1119	20/30499	0.00545668	0.0590183	0.050599	Zm00001d023859/Zm00001d041962/Zm00001d051157/Zm00001d052653	4	up-regulated in ligule enriched
GO:0009617	response to bacterium	16/1119	213/30499	0.00554393	0.05957	0.051072	Zm00001d007630/Zm00001d008397/Zm00001d011454/Zm00001d017350/Zm00001d017939/Zm00001d022230/Zm00001d022552/Zm00001d037136/Zm00001d037221/Zm00001d037235/Zm00001d045048/Zm00001d045661/Zm00001d048073/Zm00001d050406/Zm00001d052118/Zm00001d053696	16	up-regulated in ligule enriched
GO:0048527	lateral root development	13/1119	158/30499	0.00562461	0.0600445	0.0514788	Zm00001d004442/Zm00001d010082/Zm00001d013071/Zm00001d014612/Zm00001d024963/Zm00001d026426/Zm00001d027557/Zm00001d029704/Zm00001d029707/Zm00001d031490/Zm00001d038326/Zm00001d039216/Zm00001d042695	13	up-regulated in ligule enriched
GO:0019760	glucosinolate metabolic process	6/1119	45/30499	0.00577326	0.0612338	0.0524984	Zm00001d010871/Zm00001d014938/Zm00001d017139/Zm00001d052242/Zm00001d054080/Zm00001d028756	6	up-regulated in ligule enriched
GO:0009699	phenylpropanoid biosynthetic process	16/1119	216/30499	0.00632153	0.0666192	0.0571156	Zm00001d004758/Zm00001d005472/Zm00001d018631/Zm00001d023575/Zm00001d032186/Zm00001d032383/Zm00001d035561/Zm00001d035562/Zm00001d037384/Zm00001d039842/Zm00001d048688/Zm00001d048814/Zm00001d049282/Zm00001d051556/Zm00001d053055/Zm00001d004220	16	up-regulated in ligule enriched
GO:0009854	oxidative photosynthetic carbon pathway	3/1119	11/30499	0.00651551	0.0682261	0.0584933	Zm00001d014919/Zm00001d024906/Zm00001d024907	3	up-regulated in ligule enriched
GO:0009832	plant-type cell wall biogenesis	14/1119	181/30499	0.00711074	0.0739877	0.0634329	Zm00001d006866/Zm00001d012417/Zm00001d013319/Zm00001d014617/Zm00001d016898/Zm00001d027471/Zm00001d028774/Zm00001d028796/Zm00001d033174/Zm00001d034724/Zm00001d037540/Zm00001d043991/Zm00001d046919/Zm00001d050241	14	up-regulated in ligule enriched
GO:0031969	chloroplast membrane	10/1119	110/30499	0.00727702	0.0747714	0.0641048	Zm00001d003429/Zm00001d016411/Zm00001d016802/Zm00001d021653/Zm00001d027488/Zm00001d028901/Zm00001d032383/Zm00001d032926/Zm00001d035169/Zm00001d047743	10	up-regulated in ligule enriched
GO:0051287	NAD binding	10/1119	110/30499	0.00727702	0.0747714	0.0641048	Zm00001d003429/Zm00001d004646/Zm00001d013245/Zm00001d014919/Zm00001d024906/Zm00001d024907/Zm00001d027488/Zm00001d034072/Zm00001d041962/Zm00001d046923	10	up-regulated in ligule enriched
GO:0015020	glucuronosyltransferase activity	4/1119	22/30499	0.00777359	0.0793775	0.0680539	Zm00001d004248/Zm00001d032222/Zm00001d032866/Zm00001d043165	4	up-regulated in ligule enriched
GO:0016137	glycoside metabolic process	7/1119	63/30499	0.00813487	0.0820468	0.0703424	Zm00001d010871/Zm00001d010975/Zm00001d017139/Zm00001d033339/Zm00001d035492/Zm00001d047253/Zm00001d052242	7	up-regulated in ligule enriched
GO:0048481	plant ovule development	16/1119	222/30499	0.00814046	0.0820468	0.0703424	Zm00001d000399/Zm00001d001879/Zm00001d002258/Zm00001d013507/Zm00001d017391/Zm00001d017449/Zm00001d025944/Zm00001d032206/Zm00001d034919/Zm00001d037136/Zm00001d044579/Zm00001d044580/Zm00001d049743/Zm00001d051787/Zm00001d052118/Zm00001d054079	16	up-regulated in ligule enriched
GO:0009534	chloroplast thylakoid	9/1119	95/30499	0.00818472	0.0820468	0.0703424	Zm00001d002258/Zm00001d009339/Zm00001d010871/Zm00001d034897/Zm00001d035056/Zm00001d035063/Zm00001d050383/Zm00001d053015/Zm00001d033150	9	up-regulated in ligule enriched
GO:0004834	tryptophan synthase activity	3/1119	12/30499	0.00845254	0.0834861	0.0715763	Zm00001d024702/Zm00001d048709/Zm00001d049610	3	up-regulated in ligule enriched
GO:0010215	cellulose microfibril organization	3/1119	12/30499	0.00845254	0.0834861	0.0715763	Zm00001d013256/Zm00001d022082/Zm00001d034049	3	up-regulated in ligule enriched
GO:0009658	chloroplast organization	16/1119	223/30499	0.00848064	0.0834861	0.0715763	Zm00001d000399/Zm00001d002258/Zm00001d002550/Zm00001d003162/Zm00001d007117/Zm00001d008230/Zm00001d013507/Zm00001d015519/Zm00001d017130/Zm00001d017176/Zm00001d024674/Zm00001d032337/Zm00001d034919/Zm00001d043201/Zm00001d049743/Zm00001d051598	16	up-regulated in ligule enriched
GO:0006639	acylglycerol metabolic process	4/1119	23/30499	0.00914132	0.0894544	0.0766932	Zm00001d021016/Zm00001d028170/Zm00001d039687/Zm00001d042366	4	up-regulated in ligule enriched
GO:0042631	cellular response to water deprivation	13/1119	168/30499	0.00925135	0.0899148	0.0770879	Zm00001d000294/Zm00001d003162/Zm00001d010336/Zm00001d014203/Zm00001d014919/Zm00001d017176/Zm00001d018809/Zm00001d024762/Zm00001d027856/Zm00001d034188/Zm00001d035056/Zm00001d035063/Zm00001d043165	13	up-regulated in ligule enriched
GO:0015992	NA	9/1119	97/30499	0.00933536	0.0899148	0.0770879	Zm00001d003468/Zm00001d003471/Zm00001d013529/Zm00001d016134/Zm00001d017139/Zm00001d033528/Zm00001d037576/Zm00001d044533/Zm00001d046919	9	up-regulated in ligule enriched
GO:0009963	positive regulation of flavonoid biosynthetic process	14/1119	187/30499	0.00935245	0.0899148	0.0770879	Zm00001d005607/Zm00001d009398/Zm00001d015459/Zm00001d017186/Zm00001d017274/Zm00001d018367/Zm00001d021016/Zm00001d028170/Zm00001d039840/Zm00001d039956/Zm00001d044043/Zm00001d049541/Zm00001d052756/Zm00001d053143	14	up-regulated in ligule enriched
GO:0006096	glycolytic process	20/1119	306/30499	0.00963166	0.0920608	0.0789278	Zm00001d001831/Zm00001d003429/Zm00001d004413/Zm00001d004564/Zm00001d005250/Zm00001d010796/Zm00001d013256/Zm00001d013319/Zm00001d013465/Zm00001d018809/Zm00001d022082/Zm00001d027488/Zm00001d027542/Zm00001d032695/Zm00001d034049/Zm00001d039866/Zm00001d041697/Zm00001d043991/Zm00001d049954/Zm00001d053015	20	up-regulated in ligule enriched
GO:0030244	cellulose biosynthetic process	13/1119	169/30499	0.00969642	0.092144	0.0789991	Zm00001d005250/Zm00001d011195/Zm00001d013319/Zm00001d016474/Zm00001d020531/Zm00001d024531/Zm00001d028656/Zm00001d028751/Zm00001d032776/Zm00001d033174/Zm00001d043477/Zm00001d049510/Zm00001d053259	13	up-regulated in ligule enriched
GO:0009664	plant-type cell wall organization	19/1119	287/30499	0.0100649	0.0950958	0.0815299	Zm00001d001820/Zm00001d006776/Zm00001d011599/Zm00001d012417/Zm00001d013937/Zm00001d016898/Zm00001d022059/Zm00001d026669/Zm00001d027411/Zm00001d027471/Zm00001d028796/Zm00001d032576/Zm00001d034665/Zm00001d034724/Zm00001d037540/Zm00001d040702/Zm00001d042022/Zm00001d046178/Zm00001d050241	19	up-regulated in ligule enriched
GO:0050660	flavin adenine dinucleotide binding	14/1119	189/30499	0.0102121	0.095935	0.0822493	Zm00001d000305/Zm00001d002613/Zm00001d004388/Zm00001d004389/Zm00001d008255/Zm00001d017786/Zm00001d018206/Zm00001d019527/Zm00001d024633/Zm00001d028299/Zm00001d042049/Zm00001d043293/Zm00001d044069/Zm00001d049954	14	up-regulated in ligule enriched
GO:0006821	chloride transport	4/1119	24/30499	0.0106567	0.098198	0.0841895	Zm00001d015702/Zm00001d016855/Zm00001d025474/Zm00001d046919	4	up-regulated in ligule enriched
GO:0009767	photosynthetic electron transport chain	4/1119	24/30499	0.0106567	0.098198	0.0841895	Zm00001d003767/Zm00001d006540/Zm00001d016134/Zm00001d021703	4	up-regulated in ligule enriched
GO:0048585	negative regulation of response to stimulus	3/1119	13/30499	0.0106919	0.098198	0.0841895	Zm00001d007188/Zm00001d028974/Zm00001d047563	3	up-regulated in ligule enriched
GO:0080025	phosphatidylinositol-3,5-bisphosphate binding	3/1119	13/30499	0.0106919	0.098198	0.0841895	Zm00001d012418/Zm00001d015921/Zm00001d039283	3	up-regulated in ligule enriched
ID	Description	GeneRatio	BgRatio	pvalue	p.adjust	qvalue	geneID	Count
HB	HB	17/96	130/2499	4.96806e-06	0.000114265	9.93611e-05	Zm00001d007842/Zm00001d010060/Zm00001d010948/Zm00001d018742/Zm00001d033859/Zm00001d033861/Zm00001d035439/Zm00001d038355/Zm00001d040611/Zm00001d039017/Zm00001d035535/Zm00001d005584/Zm00001d033379/Zm00001d026088/Zm00001d028129/Zm00001d030532/Zm00001d044081	17
ARF	ARF	8/96	37/2499	5.44567e-05	0.000626252	0.000544567	Zm00001d001945/Zm00001d002929/Zm00001d011953/Zm00001d014690/Zm00001d015243/Zm00001d026540/Zm00001d038698/Zm00001d043431	8
ZHD	ZHD	3/10	21/2499	5.91455e-05	0.000295728	0.000186775	Zm00001d003645/Zm00001d013409/Zm00001d031840	3
GRAS	GRAS	2/10	81/2499	0.0394457	0.0986142	0.0622827	Zm00001d045589/Zm00001d046783	2
