# Supplementary material for: Regulatory variation controlling architectural pleiotropy in maize
Source: Nat Commun. 2025 Mar 3;16:2140. doi: 10.1038/s41467-025-56884-w (PMC11876617; doi:10.1038/s41467-025-56884-w)
Supplement: Supplementary file 9 — Supplementary Data 6 [file 41467_2025_56884_MOESM9_ESM.xlsx]

## Sheet: Supplementary Data 6
Supplementary Data 6: Genes that are differentially expressed between tassel stage 1 and stage 2 and shared between the BR mutants compared to B73 control. The Wald test was performed with Benjamini-Hochberg correction.
v3 Gene Model ID	v4 Gene Model ID	v5 Gene Model ID	Gene Symbol MaizeGDB	Full Name MaizeGDB	Description	baseMean	log2FoldChange	lfcSE	stat	pvalue	padj	Genotype
GRMZM2G141399	Zm00001d000002	Zm00001eb413290	du1	dull endosperm1	du1;dull endosperm1: glassy, tarnished endosperm; encodes a starch synthase III, that with an isoamylase-type debranching enzyme represses accumulation of phytoglycogen	2187.56	0.603018	0.259417	2.32452	0.0200979	0.0481316	bin2
GRMZM2G142620	Zm00001d000005	Zm00001eb413270	NA	NA	myosin heavy chain-related	2505.29	0.425399	0.129307	3.28985	0.00100242	0.00365133	bin2
GRMZM2G119146	Zm00001d000030	Zm00001eb391060	NA	NA	RNA-binding KH domain-containing protein PEPPER	2163.3	0.587525	0.12314	4.77121	1.83123e-06	1.42308e-05	bin2
GRMZM2G041125	Zm00001d000034	Zm00001eb391030	NA	NA	Protein kinase superfamily protein	1237.19	1.23456	0.177845	6.94177	3.87217e-12	1.77169e-10	bin2
GRMZM2G028796	Zm00001d000042	Zm00001eb390940,Zm00001eb390950	NA	NA	Protein ARABIDILLO 1	686.144	-0.579274	0.156463	-3.70231	0.000213645	0.00094167	bin2
GRMZM2G428470	Zm00001d000045	Zm00001eb390910,Zm00001eb390920	thx28	Trihelix-transcription factor 28	FRIGIDA interacting protein 2	314.984	-0.629137	0.181338	-3.46941	0.000521596	0.00207082	bin2
GRMZM2G148180	Zm00001d000053	Zm00001eb390850	NA	NA	Histone H3 K4-specific methyltransferase SET7/9 family protein	704.194	-0.583125	0.181167	-3.21872	0.00128766	0.00455229	bin2
GRMZM2G090168	Zm00001d000074	Zm00001eb118470	NA	NA	Transducin/WD40 repeat-like superfamily protein	1326.56	-0.556394	0.207068	-2.68702	0.0072093	0.0202083	bin2
GRMZM2G383240	Zm00001d000080	Zm00001eb118540	cipk8	calcineurin B-like-interacting protein kinase8	cipk8;calcineurin B-like-interacting protein kinase8:	607.316	0.922831	0.29208	3.15952	0.00158029	0.00544597	bin2
GRMZM2G402779	Zm00001d000087	Zm00001eb118590,Zm00001eb118600,Zm00001eb118610	NA	NA	Pentatricopeptide repeat-containing protein	311.479	0.711567	0.216405	3.28813	0.00100855	0.00366949	bin2
GRMZM2G069762	Zm00001d000120	Zm00001eb181430	mch2	maize CRY1 homolog2	mch2;maize CRY1 homolog2: Homolog to yeast 40S ribosomal protein S14 gene family (cDNA probe)	1068.28	-0.588206	0.143397	-4.10193	4.09713e-05	0.000219591	bin2
GRMZM2G016749	Zm00001d000124	Zm00001eb084510	prh112	protein phosphatase homolog112	Probable protein phosphatase 2C 40	446.257	3.23621	0.378279	8.5551	1.17762e-17	5.38811e-15	bin2
GRMZM2G077708,GRMZM2G158911,GRMZM2G159009	Zm00001d000135	Zm00001eb028370	NA	NA	Late embryogenesis abundant protein (LEA) family protein	878.075	-0.57449	0.221254	-2.59652	0.00941724	0.025359	bin2
GRMZM2G420723	Zm00001d000137	Zm00001eb028360	smk9	small kernel9	Putative pentatricopeptide repeat-containing protein mitochondrial	248.199	0.725531	0.208131	3.48593	0.000490427	0.00196081	bin2
GRMZM2G060943	Zm00001d000143	Zm00001eb029640	NA	NA	Expressed protein; protein	1135.15	1.64344	0.263907	6.22732	4.74482e-10	1.05315e-08	bin2
GRMZM2G136069,GRMZM2G435761	Zm00001d000152	Zm00001eb164240	NA	NA	Pentatricopeptide repeat-containing protein	250.031	1.68157	0.559328	3.00641	0.00264349	0.0085156	bin2
GRMZM2G125259	Zm00001d000165	Zm00001eb188140	NA	NA	Bromodomain transcription factor	207.28	-0.843364	0.224112	-3.76314	0.000167793	0.000761717	bin2
GRMZM2G125320	Zm00001d000166	Zm00001eb188160	pza01926	NA	Tudor/PWWP/MBT superfamily protein	505.417	2.09331	0.299938	6.97915	2.96967e-12	1.433e-10	bin2
GRMZM2G063192	Zm00001d000168	Zm00001eb188180	cdc201	cell division cycle201	cdc201;cell division cycle201:	5875.48	-0.640806	0.144178	-4.44455	8.80773e-06	5.68511e-05	bin2
GRMZM2G178822	Zm00001d000169	Zm00001eb188190	mpkl2	MAP kinase-like2	Serine/threonine-protein kinase MHK	2050.55	0.953361	0.171715	5.552	2.82424e-08	3.6266e-07	bin2
GRMZM5G818887	Zm00001d000178	Zm00001eb391210	atg3	autophagy3	Autophagy-related protein 3	232.298	2.17563	0.288809	7.53311	4.95468e-14	4.78585e-12	bin2
GRMZM2G435627	Zm00001d000197	Zm00001eb285950	TIDP3214	NA	DUF3511 domain protein	626.329	-0.986816	0.160042	-6.16597	7.00508e-10	1.47809e-08	bin2
NA	Zm00001d000203	NA	NA	NA	Patatin-like protein 6	61.0299	4.25124	1.12807	3.76861	0.000164156	0.000746753	bin2
GRMZM2G028928	Zm00001d000213	Zm00001eb377210	NA	NA	Putative translation elongation factor family protein	353.831	1.12183	0.280551	3.99866	6.37008e-05	0.00032473	bin2
GRMZM2G138161	Zm00001d000223	Zm00001eb145740	NA	NA	DNA repair metallo-beta-lactamase family protein	63.3623	1.51598	0.519662	2.91723	0.0035315	0.0109723	bin2
GRMZM2G088565	Zm00001d000227	Zm00001eb031900	Zm00001eb031900	NA	Pyruvate dehydrogenase E1 component subunit beta	2344.29	-0.477485	0.115593	-4.13075	3.6158e-05	0.000196293	bin2
GRMZM2G067743	Zm00001d000238	Zm00001eb373670	grftf12	GRF-transcription factor 12	Growth-regulating factor 6	1132.52	-0.650222	0.173028	-3.7579	0.000171348	0.000775554	bin2
GRMZM2G032847	Zm00001d000241	Zm00001eb292410	pco073825	NA	Single-stranded DNA-binding protein mitochondrial	467.195	0.696728	0.276451	2.52026	0.0117269	0.0304904	bin2
GRMZM2G118063	Zm00001d000247	Zm00001eb413140	hb17	Homeobox-transcription factor 17	Homeobox-leucine zipper protein MERISTEM L1	2723.85	-0.690286	0.129958	-5.31161	1.08662e-07	1.1691e-06	bin2
GRMZM5G815453	Zm00001d000279	NA	Zm00001d000279	NA	Ribulose bisphosphate carboxylase large chain	113.104	3.52272	1.18443	2.9742	0.00293753	0.00933482	bin2
GRMZM2G166145	Zm00001d000305	Zm00001eb207980	NA	NA	Disulfide oxidoreductase/ electron carrier/ oxidoreductase	286.095	0.726793	0.244011	2.97852	0.0028964	0.00922172	bin2
NA	Zm00001d000311	NA	NA	NA	Outer membrane OMP85 family protein	178.765	0.745237	0.309365	2.40892	0.0159997	0.0396647	bin2
NA	Zm00001d000314	NA	NA	NA	F-box protein	516.291	-0.787952	0.178066	-4.42506	9.64172e-06	6.14922e-05	bin2
GRMZM2G039106	Zm00001d000346	Zm00001eb192780	si687017h06a	NA	Protein kinase superfamily protein with octicosapeptide/Phox/Bem1p domain	550.506	1.47743	0.211043	7.00061	2.54842e-12	1.26596e-10	bin2
NA	Zm00001d000349	NA	NA	NA	Preprotein translocase subunit SCY1 chloroplastic	120.197	6.92957	0.697276	9.93806	2.84321e-23	9.26887e-20	bin2
NA	Zm00001d000350	NA	csy1	chloroplast SecY-1	Preprotein translocase subunit SCY1 chloroplastic	402.404	0.534495	0.171071	3.12441	0.00178161	0.00603119	bin2
NA	Zm00001d000357	NA	si707052g07	NA	Fatty-acid-binding protein 2	87.3378	3.87073	0.824415	4.69513	2.66441e-06	1.98992e-05	bin2
NA	Zm00001d000361	NA	myb115	MYB-transcription factor 115	Transcription factor MYB104	76.4165	1.43704	0.412234	3.48598	0.000490334	0.00196074	bin2
GRMZM2G347841	Zm00001d000373	Zm00001eb066720,Zm00001eb066740	NA	NA	Adenylate kinase 1 chloroplastic	4.84758	6.9902	2.87423	2.43202	0.0150148	0.0375801	bin2
AC207309.3_FG007,GRMZM2G312078	Zm00001d000390	Zm00001eb393790,Zm00001eb393800	NA	NA	Putative RING zinc finger domain superfamily protein	52.8091	-1.27628	0.435247	-2.93231	0.00336454	0.0105225	bin2
NA	Zm00001d000400	NA	NA	NA	Putative HLH DNA-binding domain superfamily protein	885.745	-1.01617	0.232408	-4.37233	1.22925e-05	7.60588e-05	bin2
GRMZM5G844143	Zm00001d000417	Zm00001eb380730	GRMZM5G844143	NA	Photosystem Q(B) protein	5.2372	6.32096	1.70674	3.70353	0.000212622	0.000937635	bin2
NA	Zm00001d000431	NA	NA	NA	DEAD-box ATP-dependent RNA helicase 51	3.64761	5.19864	2.05112	2.53454	0.0112596	0.0295037	bin2
NA	Zm00001d000432	NA	NA	NA	pescadillo-related	3914.88	1.8806	0.265086	7.09431	1.29998e-12	7.01937e-11	bin2
GRMZM2G354053	Zm00001d000443	Zm00001eb072310	IDP9097	NA	Putative WEB family protein chloroplastic	1272.68	0.508735	0.179101	2.84049	0.00450447	0.0135015	bin2
GRMZM2G172529	Zm00001d001763	Zm00001eb065560	NA	NA	Probable methyltransferase	73.104	-1.19737	0.451251	-2.65344	0.0079675	0.0220096	bin2
GRMZM2G046590,GRMZM2G074530	Zm00001d001765	Zm00001eb065570	NA	NA	Exocyst complex component EXO70A1	1405.85	1.16198	0.171333	6.78203	1.18501e-11	4.62651e-10	bin2
GRMZM2G154437	Zm00001d001767	Zm00001eb065610	mab10	math-btb10	mab10;math-btb10:	1515.04	-0.58486	0.149662	-3.90786	9.31159e-05	0.000455451	bin2
GRMZM2G382104	Zm00001d001780	Zm00001eb065710,Zm00001eb065720	bsk5	brassinosteroid-signaling kinase5	CASP-like protein 1	734.164	0.52135	0.160667	3.24491	0.00117488	0.00419565	bin2
GRMZM2G086876	Zm00001d001784	Zm00001eb065740	ahl9	AT-hook motif nuclear-localized protein homolog9	AT-hook motif nuclear-localized protein 5	1.98439	5.56555	2.30076	2.41901	0.0155629	0.0387291	bin2
GRMZM2G386643	Zm00001d001785	Zm00001eb065750	mctp1	multiple C2 domain and transmembrane region protein1	C2 calcium/lipid-binding plant phosphoribosyltransferase family protein	6428.18	1.0057	0.18309	5.49296	3.95259e-08	4.85556e-07	bin2
GRMZM2G165535	Zm00001d001789	Zm00001eb065790	pmm1	phosphomannomutase1	Phosphomannomutase	296.647	1.09831	0.300196	3.65863	0.000253567	0.00109596	bin2
GRMZM2G064202	Zm00001d001791	Zm00001eb065810	umc1419	NA	Glucan endo-1%2C3-beta-glucosidase	10.4247	6.48836	1.67695	3.86914	0.00010922	0.000522749	bin2
GRMZM2G049536	Zm00001d001799	Zm00001eb065860	pco124429	NA	partner of SLD five 1	276.02	1.65735	0.296705	5.58585	2.32561e-08	3.07254e-07	bin2
GRMZM2G459874	Zm00001d001800	Zm00001eb065870	cl11234_1	NA	GDSL esterase/lipase CPRD49	808.083	-0.396839	0.112422	-3.52989	0.000415727	0.001697	bin2
GRMZM2G051917	Zm00001d001803	Zm00001eb065890	smk10	small kernel10	Plasma-membrane choline transporter family protein	2124.72	1.32251	0.179461	7.36933	1.71488e-13	1.30772e-11	bin2
GRMZM2G051974	Zm00001d001804	Zm00001eb065900,Zm00001eb065910	mlo9	barley mlo defense gene homolog9	mlo9;barley mlo defense gene homolog9: one of 9 seven-transmembrane homologues to barley powdery mildew defense response gene	631.488	-1.01494	0.261173	-3.88609	0.000101873	0.000492712	bin2
GRMZM2G147854	Zm00001d001809	Zm00001eb065950	NA	NA	RNA polymerase II transcription factor B subunit 2	1057.59	1.60354	0.215573	7.43852	1.0182e-13	8.56599e-12	bin2
GRMZM2G018595,GRMZM2G019500	Zm00001d001814	Zm00001eb066010,Zm00001eb066020	IDP6830	NA	Clathrin light chain 2	1773.03	-0.456769	0.163524	-2.79329	0.00521748	0.0153441	bin2
GRMZM2G084958	Zm00001d001820	Zm00001eb066060,Zm00001eb066070	pcr1	protochlorophyllide reductase1	pcr1;protochlorophyllide reductase1: leaf cDNA csu349 similar to plant protochlorophyllide reductase	155.763	9.20907	1.94232	4.74126	2.12388e-06	1.6258e-05	bin2
GRMZM2G160702	Zm00001d001828	Zm00001eb066150	NA	NA	Katanin p80 WD40 repeat-containing subunit B1 homolog	1401.05	1.90333	0.297418	6.39953	1.55857e-10	4.09339e-09	bin2
GRMZM2G150098	Zm00001d001831	Zm00001eb066190	IDP8468	NA	Pyruvate kinase	958.171	-0.481048	0.173013	-2.78041	0.005429	0.015882	bin2
GRMZM2G149996	Zm00001d001835	Zm00001eb066250	NA	NA	Protein ASPARTIC PROTEASE IN GUARD CELL 2	3.06143	6.77091	2.36851	2.85872	0.00425353	0.0128572	bin2
GRMZM2G436214	Zm00001d001842	Zm00001eb066310	ppr85	pentatricopeptide repeat protein85	Tetratricopeptide repeat (TPR)-like superfamily protein	132.715	-0.866409	0.349225	-2.48095	0.0131033	0.0334838	bin2
GRMZM2G137574	Zm00001d001844	Zm00001eb066330	NA	NA	Plastid division protein CDP1 chloroplastic	765.851	1.15603	0.213777	5.40764	6.38604e-08	7.37263e-07	bin2
GRMZM2G044096	Zm00001d001846	Zm00001eb066350	cl35744_1a	NA	Dolichyl-diphosphooligosaccharide--protein glycosyltransferase subunit STT3B	2260.09	0.660863	0.133705	4.94269	7.70523e-07	6.56707e-06	bin2
GRMZM2G084819	Zm00001d001848	Zm00001eb066370	IDP4238	NA	Zinc finger C3HC4 type (RING finger) family protein	3572.12	1.59958	0.208686	7.66503	1.78787e-14	2.11167e-12	bin2
GRMZM2G105330	Zm00001d001849	Zm00001eb066380,Zm00001eb066390	GRMZM2G105330	NA	Probable acyl-activating enzyme 5 peroxisomal	324.636	-1.45391	0.288408	-5.04116	4.62723e-07	4.18731e-06	bin2
GRMZM2G068177	Zm00001d001855	Zm00001eb066460	pat6	protein S-acyltransferase6	DHHC zinc finger domain containing protein	125.174	1.34825	0.265419	5.07969	3.78042e-07	3.50118e-06	bin2
GRMZM2G068059	Zm00001d001856	Zm00001eb066470	NA	NA	Anamorsin homolog	2872.13	-0.415882	0.110976	-3.74748	0.000178619	0.000804419	bin2
GRMZM2G039996	Zm00001d001857	Zm00001eb066480	NA	NA	light harvesting complex photosystem II subunit 6	34.8727	3.28124	1.04879	3.12861	0.00175636	0.00595746	bin2
GRMZM2G040115	Zm00001d001858	Zm00001eb066490,Zm00001eb066500	NA	NA	BTB/POZ domain-containing protein	138.512	-1.37026	0.374191	-3.66193	0.00025032	0.0010839	bin2
GRMZM2G040247	Zm00001d001859	Zm00001eb066510	NA	NA	Vacuolar protein sorting-associated protein 41 homolog	1177.5	0.790576	0.170192	4.64521	3.39732e-06	2.46253e-05	bin2
GRMZM2G040300	Zm00001d001860	Zm00001eb066520	NA	NA	Haloacid dehalogenase-like hydrolase domain-containing protein	33.9469	2.60984	0.698307	3.73739	0.000185943	0.000833087	bin2
GRMZM2G040627	Zm00001d001864	Zm00001eb066560	udg1	uracil-DNA glycosylase1	Uracil-DNA glycosylase mitochondrial	1052.17	-0.477402	0.138096	-3.45702	0.000546181	0.0021589	bin2
GRMZM2G040736	Zm00001d001865	Zm00001eb066570	crr1	cytokinin response regulator1	crr1;cytokinin response regulator1: single copy,cDNA and genomic sequences; induced in leaf by cytokinin, and inorganic nitrogen; SSR umc1622	95.4538	-1.40012	0.456818	-3.06493	0.00217718	0.00717835	bin2
GRMZM2G452142	Zm00001d001877	Zm00001eb066630	Zm00001d001877	NA	Phytosulfokine receptor 1	439.272	-0.828653	0.186731	-4.43767	9.09366e-06	5.85153e-05	bin2
GRMZM2G078274	Zm00001d001879	Zm00001eb066640	arftf3	ARF-transcription factor 3	Auxin response factor 3	918.205	1.18979	0.411259	2.89305	0.00381522	0.0117156	bin2
GRMZM2G078174	Zm00001d001880	Zm00001eb066650	NA	NA	Whole genome shotgun sequence of line PN40024 scaffold_63.assembly12x (Fragment)	858.339	-1.06246	0.246941	-4.30249	1.68887e-05	0.000100561	bin2
GRMZM2G077744	Zm00001d001882	Zm00001eb066670	NA	NA	Signal recognition particle 19 kDa protein	1208.7	-0.399982	0.14776	-2.70697	0.00679	0.0191981	bin2
GRMZM2G078541	Zm00001d001884	Zm00001eb066690	NA	NA	Trypsin family protein	2438.48	0.38768	0.143512	2.70137	0.00690551	0.0194725	bin2
GRMZM2G347841	Zm00001d001885	Zm00001eb066720,Zm00001eb066740	NA	NA	Adenylate kinase 1 chloroplastic	51.4278	1.68464	0.57429	2.93344	0.00335231	0.0104902	bin2
GRMZM2G081387	Zm00001d001887	Zm00001eb066750,Zm00001eb066760	NA	NA	Adenylate kinase 1 chloroplastic	10.7789	2.60915	1.06373	2.45282	0.014174	0.0357849	bin2
GRMZM2G010257	Zm00001d001899	Zm00001eb066820	arpp2a-3	acidic ribosomal protein P2a-3	arpp2a-3;acidic ribosomal protein P2a-3:	914.172	-0.804497	0.21531	-3.73646	0.000186628	0.000835725	bin2
GRMZM2G102349	Zm00001d001909	Zm00001eb066920	GRMZM2G102349	NA	Alternative oxidase	103.127	1.06472	0.421255	2.52751	0.0114875	0.0299895	bin2
GRMZM2G043862	Zm00001d001914	Zm00001eb066950	umc2659	NA	Actin-related protein 8	158.075	2.10981	0.536791	3.93041	8.48024e-05	0.000418397	bin2
GRMZM2G070273	Zm00001d001928	Zm00001eb067080	kcbp1	kinesin-like calmodulin binding protein1	Kinesin-like calmodulin binding protein	1645.76	2.21464	0.285262	7.76352	8.26027e-15	1.11045e-12	bin2
GRMZM2G371944	Zm00001d001932	Zm00001eb067150	Zm00001d001932	NA	Probable plastid-lipid-associated protein 13 chloroplastic	209.911	-0.887196	0.323954	-2.73865	0.00616915	0.0177037	bin2
GRMZM2G071034	Zm00001d001933	Zm00001eb067160	c3h16	C3H-transcription factor 316	Zinc finger CCCH domain-containing protein 52	1716.61	-0.753493	0.160423	-4.69691	2.64125e-06	1.974e-05	bin2
GRMZM2G071333	Zm00001d001935	Zm00001eb067180	NA	NA	Leucine--tRNA ligase cytoplasmic	3037.07	0.86842	0.161712	5.37015	7.86708e-08	8.85513e-07	bin2
GRMZM2G119773,GRMZM5G802365	Zm00001d001939	Zm00001eb067210	cl421_1	NA	Cell division protein FtsZ homolog 1 chloroplastic	1896.37	-0.927961	0.180419	-5.14337	2.6985e-07	2.59981e-06	bin2
GRMZM2G119916	Zm00001d001940	Zm00001eb067220	NA	NA	Cox19 family protein (CHCH motif)	240.797	-0.840706	0.255579	-3.28941	0.00100397	0.00365591	bin2
GRMZM2G018692	Zm00001d001944	Zm00001eb067260	incw6	invertase cell wall6	Beta-fructofuranosidase insoluble isoenzyme CWINV3	29.5206	-2.33393	0.760062	-3.0707	0.00213554	0.00706789	bin2
GRMZM2G034840	Zm00001d001945	Zm00001eb067270	arftf4	ARF-transcription factor 4	Auxin response factor 4	4250.08	0.790835	0.151869	5.20736	1.91545e-07	1.92653e-06	bin2
GRMZM2G047018	Zm00001d001951	Zm00001eb067330	GRMZM2G047018	NA	PHD finger-like domain-containing protein 5A	392.02	-0.619098	0.2475	-2.50141	0.01237	0.0319035	bin2
GRMZM2G365188	Zm00001d001961	Zm00001eb067390,Zm00001eb067400	NA	NA	SAUR-like auxin-responsive protein family	28.374	-1.78033	0.725984	-2.4523	0.0141948	0.035827	bin2
GRMZM2G061745	Zm00001d001966	Zm00001eb067440	pco082032	NA	26S proteasome non-ATPase regulatory subunit 7 homolog A	1848.35	0.87888	0.258026	3.40616	0.000658831	0.00254176	bin2
GRMZM2G061672	Zm00001d001967	Zm00001eb067450	cl15947_1a	NA	Mediator of RNA polymerase II transcription subunit 7a	189.16	2.81627	0.421383	6.68339	2.33481e-11	8.19539e-10	bin2
GRMZM2G029194	Zm00001d001968	Zm00001eb067460	NA	NA	cyclin-related	1452.96	1.80133	0.26367	6.83177	8.38704e-12	3.43922e-10	bin2
GRMZM2G150496	Zm00001d001974	Zm00001eb067500	IDP8938	NA	Inositol-pentakisphosphate 2-kinase	896.794	0.798604	0.174692	4.5715	4.84256e-06	3.34795e-05	bin2
GRMZM2G087201	Zm00001d001980	Zm00001eb067560	NA	NA	Protein kinase-like	434.345	1.11606	0.18914	5.90072	3.61922e-09	6.03127e-08	bin2
GRMZM2G044011	Zm00001d001983	Zm00001eb067580	NA	NA	Protein PELOTA 1	380.736	1.0686	0.23811	4.48782	7.19562e-06	4.73296e-05	bin2
GRMZM2G056572	Zm00001d001988	Zm00001eb067610	prh16	putative protein phosphatase 2C 16	prh16;putative protein phosphatase 2C 16:	1264.2	0.809579	0.136518	5.93018	3.02605e-09	5.16488e-08	bin2
GRMZM2G039345	Zm00001d001995	Zm00001eb067660	rca4	RUBISCO activase4	P-loop containing nucleoside triphosphate hydrolases superfamily protein	136.049	1.95595	0.418436	4.67443	2.94764e-06	2.1759e-05	bin2
GRMZM2G039588	Zm00001d001999	Zm00001eb067700	GRMZM2G039588	NA	Galactose mutarotase-like superfamily protein	1335.81	1.4704	0.354	4.15368	3.27175e-05	0.00017975	bin2
GRMZM2G040095	Zm00001d002000	Zm00001eb067710	lox6	lipoxygenase6	lox6;lipoxygenase6:	154.205	3.54032	0.933199	3.79374	0.000148393	0.000684607	bin2
GRMZM2G045049	Zm00001d002003	Zm00001eb067720	GRMZM2G045049	NA	Probable phosphoribosylformylglycinamidine synthase chloroplastic/mitochondrial	2376.22	1.36017	0.246382	5.52057	3.379e-08	4.22659e-07	bin2
GRMZM2G036297	Zm00001d002005	Zm00001eb067740	lg1	liguleless1	Protein LIGULELESS 1	247.311	-2.92966	0.785822	-3.72815	0.000192892	0.000859935	bin2
GRMZM2G067463	Zm00001d002011	Zm00001eb067800	ereb45	AP2-EREBP-transcription factor 45	Ethylene-responsive transcription factor ERF003	3.3959	6.00742	2.21935	2.70684	0.00679268	0.0192015	bin2
GRMZM2G040017	Zm00001d002022	Zm00001eb067920	cax2	calcium exchanger2	Vacuolar cation/proton exchanger 2	703.873	1.74192	0.336031	5.18382	2.17392e-07	2.15165e-06	bin2
GRMZM2G086489	Zm00001d002024	Zm00001eb067960	NA	NA	NADPH--cytochrome P450 reductase 2	3553.04	1.13878	0.151472	7.51809	5.55836e-14	5.30996e-12	bin2
GRMZM2G086573	Zm00001d002025	Zm00001eb067970,Zm00001eb067980	ereb24	AP2-EREBP-transcription factor 24	AP2-like ethylene-responsive transcription factor AIL5	157.436	-1.12285	0.433899	-2.5878	0.00965907	0.0259032	bin2
GRMZM2G086801	Zm00001d002027	Zm00001eb068020,Zm00001eb068030	pco066126	NA	COP9 signalosome complex subunit 5b	2731.94	0.562588	0.192912	2.9163	0.00354212	0.011004	bin2
GRMZM2G386525	Zm00001d002028	Zm00001eb068040	NA	NA	Protein FATTY ACID EXPORT 2 chloroplastic	793.505	-1.00531	0.159536	-6.30148	2.94817e-10	7.02177e-09	bin2
GRMZM2G095209	Zm00001d002039	Zm00001eb068170	NA	NA	Wall-associated receptor kinase-like protein 9	114.598	1.51783	0.423879	3.58081	0.000342534	0.00143037	bin2
GRMZM2G443903	Zm00001d002046	Zm00001eb068240,Zm00001eb068250,Zm00001eb068260	NA	NA	Alpha-N-acetylglucosaminidase	240.627	0.886868	0.314288	2.82183	0.00477506	0.0141945	bin2
GRMZM2G081886	Zm00001d002051	Zm00001eb068270	NA	NA	D-3-phosphoglycerate dehydrogenase 3 chloroplastic	2702.48	-0.300925	0.124665	-2.41388	0.0157838	0.0391965	bin2
GRMZM2G082097,GRMZM2G177145	Zm00001d002053	Zm00001eb068290,Zm00001eb068300	cl34175_1	NA	Small RNA degrading nuclease 3	618.874	1.02027	0.26934	3.78803	0.000151846	0.000697699	bin2
GRMZM2G032209	Zm00001d002056	Zm00001eb068330	cl12596_1a	NA	CDT1-like protein a chloroplastic	895.936	1.78917	0.298312	5.99763	2.00212e-09	3.6387e-08	bin2
GRMZM2G160523	Zm00001d002063	Zm00001eb068370,Zm00001eb068380	NA	NA	UDP-glycosyltransferase 89B1	888.737	-1.04376	0.276852	-3.77008	0.000163194	0.000743036	bin2
GRMZM2G160585	Zm00001d002064	Zm00001eb068390	pglcat7	glycosyltransferase	Glycosyltransferase	15.0106	4.44967	1.3929	3.19453	0.0014006	0.00489582	bin2
GRMZM2G166281	Zm00001d002065	Zm00001eb068400	mir3	maize insect resistance3	mir3;maize insect resistance3: apoplastic; pest defense protease	4441.39	-1.23877	0.186953	-6.6261	3.44671e-11	1.13498e-09	bin2
GRMZM2G096546	Zm00001d002066	Zm00001eb068410	irx15	irregular xylem ortholog15	Protein IRX15-LIKE	227.752	-0.721072	0.275793	-2.61454	0.00893484	0.0242351	bin2
GRMZM2G400961	Zm00001d002071	Zm00001eb068470	NA	NA	DNA topoisomerase 2	8.14632	3.99402	1.59616	2.50227	0.01234	0.0318357	bin2
GRMZM2G174784	Zm00001d002075	Zm00001eb068520	ereb197	AP2-EREBP-transcription factor 197	Floral homeotic protein APETALA 2	82.3401	1.18874	0.423928	2.8041	0.00504575	0.0149013	bin2
GRMZM2G174917	Zm00001d002079	Zm00001eb068530	ereb47	AP2-EREBP-transcription factor 47	Dehydration responsive element binding protein	237.842	-0.960384	0.297143	-3.23206	0.00122902	0.00436986	bin2
GRMZM2G174926	Zm00001d002080	Zm00001eb068540	NA	NA	E3 ubiquitin-protein ligase MBR2	3346.92	0.56106	0.166174	3.37633	0.000734588	0.00278419	bin2
GRMZM2G000093	Zm00001d002082	Zm00001eb068550	si486073d01	NA	Crossover junction endonuclease EME1B	779.129	-0.694315	0.294279	-2.35937	0.0183058	0.0444481	bin2
GRMZM2G023239	Zm00001d002086	Zm00001eb068590	NA	NA	Ubiquitin carboxyl-terminal hydrolase 22	382.887	-0.416856	0.169335	-2.46173	0.013827	0.0350343	bin2
GRMZM2G071310,GRMZM5G892758	Zm00001d002089	Zm00001eb068620	NA	NA	Tetratricopeptide repeat (TPR)-like superfamily protein	849.417	1.48358	0.315929	4.69592	2.65413e-06	1.98281e-05	bin2
GRMZM2G071163	Zm00001d002090	Zm00001eb068630	NA	NA	Synaptotagmin-5	584.568	1.38142	0.24889	5.55033	2.85139e-08	3.65785e-07	bin2
GRMZM2G071119	Zm00001d002091	Zm00001eb068640	GRMZM2G071119	NA	Putative chloride channel-like protein CLC-g	504.646	1.07691	0.252169	4.2706	1.94951e-05	0.00011428	bin2
GRMZM2G372074	Zm00001d002094	Zm00001eb068660	gpm470	NA	Bifunctional inhibitor/lipid-transfer protein/seed storage 2S albumin superfamily protein	101.215	4.57032	0.94139	4.85487	1.20468e-06	9.8151e-06	bin2
GRMZM2G070881	Zm00001d002095	Zm00001eb068670	AY109603	NA	ubiquitin-associated (UBA)/TS-N domain-containing protein	344.986	0.530278	0.200979	2.63848	0.00832791	0.0228143	bin2
GRMZM2G361388	Zm00001d002096	Zm00001eb068680	NA	NA	Sterile alpha motif (SAM) domain-containing protein	9.23563	7.54697	1.75287	4.3055	1.66607e-05	9.93396e-05	bin2
GRMZM2G023037	Zm00001d002099	Zm00001eb068710	si660042c08	NA	Cyclic nucleotide-gated ion channel 9	742.626	0.48245	0.163384	2.95286	0.00314842	0.00992156	bin2
GRMZM2G022192	Zm00001d002104	Zm00001eb068770	ami4	amidase4	Glutamyl-tRNA(Gln) amidotransferase subunit A%2C chloroplastic/mitochondrial	765.928	-0.448968	0.15108	-2.97171	0.00296143	0.00940389	bin2
GRMZM2G021635	Zm00001d002105	Zm00001eb068780	pco119647	NA	V-type proton ATPase subunit D	1397.53	-0.427047	0.119826	-3.56388	0.00036541	0.00151365	bin2
GRMZM5G824964	Zm00001d002115	Zm00001eb068860	IDP3972	NA	Microtubule-associated protein RP/EB family member 1B	781.984	0.796025	0.23102	3.4457	0.000569572	0.00223813	bin2
GRMZM2G054225	Zm00001d002125	Zm00001eb068960,Zm00001eb068970	nrpd2/e2	nuclear RNA polymerase D2/E2	nrpd2/e2;nuclear RNA polymerase D2/E2: This gene was found by both the Chandler Lab (as mop2) and the Hollick lab (as rmr7).	5373.11	1.18222	0.149071	7.93059	2.18111e-15	3.62314e-13	bin2
GRMZM2G010474	Zm00001d002136	Zm00001eb069080	NA	NA	Protein MIZU-KUSSEI 1	119.667	-1.1374	0.473451	-2.40236	0.0162895	0.0402606	bin2
GRMZM5G899080	Zm00001d002137	Zm00001eb069090	propep1	precursor elicitor peptide1	propep1;precursor elicitor peptide1:	617.33	-1.02969	0.287942	-3.57602	0.000348862	0.00145317	bin2
GRMZM2G138782	Zm00001d002145	Zm00001eb069160	NA	NA	Formation of crista junctions protein 1	684.808	1.36897	0.230834	5.93052	3.01986e-09	5.16102e-08	bin2
GRMZM2G159161	Zm00001d002146	Zm00001eb069180	cl13411_1b	NA	BTB/POZ domain-containing protein	17.232	-2.43621	0.813518	-2.99466	0.00274749	0.00880602	bin2
GRMZM2G106056,GRMZM2G106105	Zm00001d002154	Zm00001eb069270,Zm00001eb069280	mre11a	meiotic recombination protein 11 homolog A	mre11a;meiotic recombination protein 11 homolog A:	801.864	1.12277	0.369775	3.03636	0.00239451	0.00780709	bin2
GRMZM2G106056,GRMZM2G106105	Zm00001d002155	Zm00001eb069270,Zm00001eb069280	cl3044_1b	NA	LSM7-like	952.588	-0.641271	0.272716	-2.35142	0.0187019	0.0452663	bin2
GRMZM2G106245	Zm00001d002156	Zm00001eb069290	sgb101	silencing gene B101	Silencing group B protein	763.353	-1.04429	0.155602	-6.71131	1.92885e-11	6.97028e-10	bin2
GRMZM2G106578	Zm00001d002163	Zm00001eb069350	dgk3	diacylglycerol kinase3	Diacylglycerol kinase 5	536.821	-0.854638	0.308294	-2.77215	0.00556867	0.0162197	bin2
GRMZM2G379758	Zm00001d002166	Zm00001eb069390	cl17699_1a	NA	Eukaryotic translation initiation factor 3 subunit C	7582.3	0.785532	0.157579	4.98499	6.19649e-07	5.42297e-06	bin2
GRMZM2G115598	Zm00001d002169	Zm00001eb069420	NA	NA	Eukaryotic translation initiation factor 3 subunit C	8938.56	0.44715	0.160228	2.7907	0.00525937	0.0154499	bin2
GRMZM2G419290,GRMZM2G419318	Zm00001d002172	Zm00001eb069440,Zm00001eb069450,Zm00001eb069460	NA	NA	G-type lectin S-receptor-like serine/threonine-protein kinase B120	295.899	-0.59111	0.192986	-3.06297	0.00219155	0.00721481	bin2
GRMZM2G042055	Zm00001d002175	Zm00001eb069500	flr3	feronia-like receptor3	Receptor-like protein kinase FERONIA	1963.29	-0.539865	0.14237	-3.79199	0.000149446	0.000688614	bin2
GRMZM2G164400	Zm00001d002184	Zm00001eb069570	pza03747	NA	Peroxisome biogenesis protein 22	378.147	0.482325	0.208128	2.31744	0.0204797	0.0489069	bin2
GRMZM2G164277	Zm00001d002185	Zm00001eb069580	sdg140	NA	Histone-lysine N-methyltransferase ATXR2	654.185	0.609104	0.259757	2.3449	0.0190324	0.0459639	bin2
GRMZM2G114861	Zm00001d002186	Zm00001eb069600	dv1	divergent spindle1	dv1;divergent spindle1: chromosomes unoriented at metaphase I; partial male and female sterility; encodes a kinesin-14A motor protein	1577.81	1.25965	0.22272	5.65577	1.55152e-08	2.14464e-07	bin2
GRMZM2G121074	Zm00001d002190	Zm00001eb069620	sda1	severe depolymerization of actin1	ARM repeat superfamily protein	3319.29	0.76841	0.155447	4.94322	7.6844e-07	6.5536e-06	bin2
GRMZM2G180870	Zm00001d002193	Zm00001eb069640	NA	NA	Xyloglucan endotransglucosylase/hydrolase protein 9	12141.8	-0.766052	0.188267	-4.06897	4.7221e-05	0.000249044	bin2
GRMZM2G155217	Zm00001d002200	Zm00001eb069700	umc1961	NA	Transcription factor bHLH112	22.3676	2.5845	0.905325	2.85477	0.00430676	0.0129895	bin2
GRMZM2G301389	Zm00001d002232	Zm00001eb070040	NA	NA	F-box only protein 7	21.6562	3.93684	0.672379	5.85509	4.76745e-09	7.66554e-08	bin2
GRMZM2G001289	Zm00001d002234	Zm00001eb070050	hb75	Homeobox-transcription factor 75	Homeodomain leucine zipper family IV protein	3414.82	-1.05173	0.230126	-4.57025	4.87152e-06	3.36554e-05	bin2
GRMZM2G012088	Zm00001d002243	Zm00001eb070120	pco079863	NA	Polyadenylate-binding protein-interacting protein 3	790.643	0.538124	0.129718	4.14843	3.34759e-05	0.000183491	bin2
GRMZM2G012628	Zm00001d002244	Zm00001eb070130	cl862_1	NA	Polyadenylate-binding protein RBP45C	3442.83	0.594866	0.112531	5.28623	1.24864e-07	1.32215e-06	bin2
GRMZM2G302701,GRMZM2G443445,GRMZM2G443447	Zm00001d002250	Zm00001eb070170,Zm00001eb070180	NA	NA	Probable cinnamyl alcohol dehydrogenase 1	3313.68	0.881808	0.177723	4.9617	6.98775e-07	6.03246e-06	bin2
GRMZM2G302712	Zm00001d002253	Zm00001eb070200	NA	NA	60S ribosomal protein L27	1352.03	-1.13597	0.185618	-6.11993	9.36156e-10	1.88387e-08	bin2
GRMZM5G876898	Zm00001d002258	Zm00001eb070250	ammt1	aminomethyltransferase1	Aminomethyltransferase	1395.97	-0.621642	0.146042	-4.2566	2.0756e-05	0.000120749	bin2
GRMZM2G000052	Zm00001d002266	Zm00001eb070310	pao2	polyamine oxidase2	Lysine-specific histone demethylase 1	568.417	0.811934	0.324759	2.50011	0.0124154	0.0319955	bin2
GRMZM2G000039	Zm00001d002272	Zm00001eb070360	cl8900_1	NA	SIT4 phosphatase-associated family protein	1056.7	1.2001	0.466802	2.57089	0.0101438	0.0269895	bin2
GRMZM2G084181	Zm00001d002275	Zm00001eb070400	mrpa5	multidrug resistance-associated protein5	ABC transporter C family member 2	4509.21	1.72955	0.234122	7.3874	1.49725e-13	1.17971e-11	bin2
GRMZM2G165060	Zm00001d002283	Zm00001eb070460	NA	NA	Protein kinase superfamily protein	10.5639	4.20588	1.53511	2.73979	0.00614784	0.0176464	bin2
GRMZM2G380518	Zm00001d002286	Zm00001eb070500	NA	NA	OSJNBa0058K23.8 protein; protein	249.738	-0.747542	0.21912	-3.41156	0.000645911	0.00249672	bin2
GRMZM2G080041	Zm00001d002287	Zm00001eb070510	NA	NA	LRR receptor-like serine/threonine-protein kinase FLS2	355.039	-0.893445	0.223235	-4.00226	6.27411e-05	0.000320401	bin2
GRMZM2G080054	Zm00001d002288	Zm00001eb070520	bhlh148	bHLH-transcription factor 148	Protein SPATULA	116	-1.14389	0.344968	-3.31594	0.000913356	0.00336303	bin2
GRMZM2G008060	Zm00001d002314	Zm00001eb070740	cl44168_1	NA	Tetratricopeptide repeat (TPR)-like superfamily protein	133.766	-0.729462	0.300687	-2.42598	0.015267	0.0381236	bin2
GRMZM2G007791	Zm00001d002316	Zm00001eb070760	ago2a	argonaute2a	ago2a;argonaute2a:	1621.35	-1.44907	0.26931	-5.38068	7.42048e-08	8.41365e-07	bin2
GRMZM2G306374	Zm00001d002334	Zm00001eb070920	NA	NA	AICARFT/IMPCHase bienzyme family protein	3798.66	0.355926	0.103554	3.43711	0.00058796	0.00230482	bin2
GRMZM2G044800	Zm00001d002339	Zm00001eb070950	uaz251b(rpS11)	NA	40S ribosomal protein S11	5498.98	0.517917	0.19403	2.66927	0.00760174	0.0211425	bin2
GRMZM2G046070	Zm00001d002346	Zm00001eb071040	cad1	cinnamyl alcohol dehydrogenase1	cad1;cinnamyl alcohol dehydrogenase1: identification based on two EST/RFLP sequences that match in one TIGR contig and in the Cornsensus sequence for the overgo (EH Coe Dec 2006)	784.258	-1.06717	0.253896	-4.20317	2.63205e-05	0.00014887	bin2
GRMZM2G345700	Zm00001d002347	Zm00001eb071050	si707071g02a	NA	Bifunctional inhibitor/lipid-transfer protein/seed storage 2S albumin superfamily protein	5.56776	7.69301	1.79324	4.29	1.78669e-05	0.000105782	bin2
GRMZM2G093632	Zm00001d002348	Zm00001eb071060	NA	NA	Carbohydrate-binding X8 domain superfamily protein	3.94629	5.87062	2.11815	2.77158	0.00557851	0.0162447	bin2
GRMZM2G093603	Zm00001d002349	Zm00001eb071070	ks3	kaurene synthase3	ks3;kaurene synthase3: functionality inferred from expression data and sequence similarity (Song et al 2011; Nelissen et al 2012)	1071.62	0.693696	0.237732	2.91798	0.00352309	0.0109522	bin2
GRMZM2G049538	Zm00001d002351	Zm00001eb071090	tps1	terpene synthase1	tps1;terpene synthase1: possible plant defense gene	1.84195	7.93238	2.87202	2.76195	0.00574564	0.0166754	bin2
GRMZM2G121063	Zm00001d002359	Zm00001eb071150	hak15	potassium high-affinity transporter15	Probable potassium transporter 15	706.135	0.751038	0.265016	2.83394	0.0045978	0.0137337	bin2
GRMZM2G068967	Zm00001d002364	Zm00001eb071190	ereb97	AP2-EREBP-transcription factor 97	Ethylene-responsive transcription factor 4	14.2555	6.70189	1.67502	4.00108	6.30544e-05	0.000321749	bin2
GRMZM2G102069	Zm00001d002372	Zm00001eb071290	si707030f05	NA	evolutionarily conserved C-terminal region 10	276.343	1.56877	0.370891	4.22974	2.33964e-05	0.00013443	bin2
GRMZM2G102000	Zm00001d002373	Zm00001eb071300	NA	NA	26S proteasome non-ATPase regulatory subunit 1 homolog B	2922.5	0.422085	0.117793	3.58328	0.000339304	0.00141812	bin2
NA	Zm00001d002377	Zm00001eb071360	pco060261p	NA	Galactokinase	892.484	0.695085	0.207391	3.35157	0.000803555	0.00300325	bin2
GRMZM2G040920	Zm00001d002382	Zm00001eb071400	NA	NA	Core-2/I-branching beta-16-N-acetylglucosaminyltransferase family protein	114.686	0.703823	0.236077	2.98133	0.00287002	0.0091504	bin2
GRMZM2G040878	Zm00001d002384	Zm00001eb071430	pco102443	NA	PAP fibrillin family protein	228.557	-1.13875	0.436543	-2.60857	0.00909222	0.0246261	bin2
GRMZM2G130889	Zm00001d002388	Zm00001eb071480	NA	NA	Mannosyl-oligosaccharide 12-alpha-mannosidase MNS1	940.797	0.652872	0.216692	3.0129	0.00258762	0.00835832	bin2
GRMZM5G851753,GRMZM5G863846	Zm00001d002390	Zm00001eb071490	IDP4173	NA	DNA ligase 4	1256.26	0.640571	0.193188	3.31579	0.000913836	0.00336432	bin2
GRMZM2G175362	Zm00001d002391	Zm00001eb071500	NA	NA	Ubiquitin-specific protease family C19-related protein	996.112	0.619034	0.130748	4.73455	2.19546e-06	1.6742e-05	bin2
GRMZM2G072065	Zm00001d002403	Zm00001eb071580	NA	NA	Peptidyl-tRNA hydrolase II (PTH2) family protein	139.698	-1.00564	0.325449	-3.09001	0.00200148	0.00667502	bin2
GRMZM2G071907	Zm00001d002405	Zm00001eb071590	wrky50	WRKY-transcription factor 50	Probable WRKY transcription factor 11	642.491	-1.09559	0.193247	-5.66941	1.43294e-08	1.99846e-07	bin2
GRMZM2G392125	Zm00001d002410	Zm00001eb071650	NA	NA	Probable xyloglucan endotransglucosylase/hydrolase protein 21	54.7256	3.07311	1.14971	2.67294	0.00751903	0.0209382	bin2
GRMZM2G091191	Zm00001d002412	Zm00001eb071660	NA	NA	Probable xyloglucan endotransglucosylase/hydrolase protein 21	5.5442	5.45377	1.54328	3.53387	0.000409521	0.00167561	bin2
GRMZM2G156365	Zm00001d002422	Zm00001eb071760	IDP7897	NA	Pectin acetylesterase 7	458.96	1.09618	0.334909	3.27308	0.00106382	0.00384858	bin2
GRMZM2G156356	Zm00001d002423	Zm00001eb071770	mex1	maltose excess protein1	Maltose excess protein 1-like	362.138	-0.67525	0.210017	-3.21522	0.00130345	0.00459814	bin2
GRMZM2G156227,GRMZM2G175447	Zm00001d002426	Zm00001eb071800	morf2	multiple organellar RNA editing factor2	Thylakoid lumenal 29 kDa protein chloroplastic	709.625	0.517507	0.188796	2.74109	0.00612362	0.0175854	bin2
GRMZM2G041407	Zm00001d002430	NA	NA	NA	GPCR-type G protein 2	2.98071	4.00664	1.66218	2.41047	0.0159321	0.0395232	bin2
GRMZM2G374203,GRMZM5G856943	Zm00001d002432	Zm00001eb071850,Zm00001eb071860	NA	NA	Protein BREVIS RADIX	936.394	-0.584441	0.20853	-2.80267	0.00506809	0.0149588	bin2
GRMZM2G374203,GRMZM5G856943	Zm00001d002433	Zm00001eb071850,Zm00001eb071860	NA	NA	OSJNBa0083N12.13 protein; protein	568.29	-0.605125	0.228484	-2.64843	0.00808667	0.0222915	bin2
GRMZM2G125728	Zm00001d002440	Zm00001eb071930	NA	NA	Clathrin interactor EPSIN 1	1731.65	0.622353	0.12243	5.08334	3.70862e-07	3.44692e-06	bin2
GRMZM2G313020	Zm00001d002441	Zm00001eb071940	NA	NA	P-loop containing nucleoside triphosphate hydrolases superfamily protein	3004.19	2.6097	0.381662	6.83774	8.04544e-12	3.33056e-10	bin2
GRMZM2G539821	Zm00001d002444	Zm00001eb071960	NA	NA	scramblase-related	128.261	1.79906	0.337303	5.33366	9.62544e-08	1.05078e-06	bin2
GRMZM2G180190	Zm00001d002449	Zm00001eb071990	zfl2	Zea floricaula leafy2	Floricaula/leafy-like 2	3238.3	-1.19491	0.177496	-6.732	1.67345e-11	6.19938e-10	bin2
GRMZM2G149649	Zm00001d002450	Zm00001eb072000	NA	NA	60S ribosomal protein L12-3	2884.47	-0.862465	0.159131	-5.41984	5.9651e-08	6.9575e-07	bin2
GRMZM2G149556	Zm00001d002451	NA	NA	NA	Hydrogen peroxide-induced 1	866.215	-0.543004	0.207146	-2.62136	0.00875789	0.0238022	bin2
GRMZM2G024898	Zm00001d002452	Zm00001eb072020	wrky70	WRKY-transcription factor 70	Probable WRKY transcription factor 35	322.885	-1.19731	0.258515	-4.63147	3.63081e-06	2.59999e-05	bin2
GRMZM2G463280	Zm00001d002454	Zm00001eb072030	IDP445	NA	Phosphoribulokinase	3.01006	6.11824	2.54668	2.40244	0.0162862	0.0402563	bin2
GRMZM2G361049	Zm00001d002462	Zm00001eb072100,Zm00001eb072110	NA	NA	Peroxisome biogenesis protein 6	2849.13	0.461758	0.176363	2.61823	0.00883867	0.0240017	bin2
GRMZM2G342039	Zm00001d002478	Zm00001eb072220	cl37019_1a	NA	NDR1/HIN1-like 8	367.671	0.840275	0.204617	4.10658	4.01567e-05	0.000215936	bin2
GRMZM2G014276	Zm00001d002483	Zm00001eb072270	NA	NA	Transducin family protein / WD-40 repeat family protein	1142.69	1.20558	0.271681	4.43748	9.10187e-06	5.85537e-05	bin2
GRMZM2G359331	Zm00001d002485	Zm00001eb072330	NA	NA	Putative WEB family protein chloroplastic	1088.06	0.839284	0.18526	4.53031	5.88963e-06	3.97725e-05	bin2
GRMZM2G131280	Zm00001d002489	Zm00001eb072360	platz5	PLATZ-transcription factor 5	PLATZ transcription factor family protein	8.34026	5.20795	1.53867	3.38471	0.00071253	0.00271599	bin2
GRMZM2G092190	Zm00001d002499	Zm00001eb072460,Zm00001eb072470	csu425(gct)	NA	UDP-Glycosyltransferase superfamily protein	393.377	0.956703	0.309401	3.09212	0.00198734	0.00663123	bin2
GRMZM2G031904	Zm00001d002500	Zm00001eb072480	umc1422	NA	OSJNBa0086O06.9 protein; protein	99.0916	-2.026	0.517772	-3.91292	9.11855e-05	0.000447218	bin2
GRMZM2G032260	Zm00001d002504	Zm00001eb072520	NA	NA	Transducin/WD40 repeat-like superfamily protein	618.154	0.465485	0.16389	2.84023	0.00450813	0.0135109	bin2
GRMZM2G100732	Zm00001d002510	Zm00001eb072560	cl68101_1	NA	Regulator of nonsense transcripts 1 homolog	1047.62	0.692448	0.275767	2.51099	0.0120393	0.0311802	bin2
GRMZM6G815941	Zm00001d002511	Zm00001eb072570	NA	NA	Sirohydrochlorin ferrochelatase chloroplastic	312.875	0.836014	0.302501	2.76367	0.00571546	0.0165972	bin2
GRMZM2G322817	Zm00001d002520	Zm00001eb072650	flz6	FCS-like zinc finger6	OSJNBa0013K16.16 protein; protein	122.968	-3.35142	0.592662	-5.65485	1.55979e-08	2.15121e-07	bin2
GRMZM2G024517	Zm00001d002521	Zm00001eb072660	flz7	FCS-like zinc finger7	OSJNBa0013K16.16 protein; protein	7.68357	4.33251	1.61727	2.67891	0.00738632	0.0206402	bin2
GRMZM2G146866	Zm00001d002536	Zm00001eb072760,Zm00001eb072770	NA	NA	Probable L-type lectin-domain containing receptor kinase S.5	1.48953	8.97321	3.88774	2.30808	0.0209949	0.0499632	bin2
GRMZM2G016705	Zm00001d002537	Zm00001eb072780	NA	NA	Protein MULTIPLE CHLOROPLAST DIVISION SITE 1	325.578	0.555746	0.170526	3.25901	0.00111804	0.00402185	bin2
GRMZM2G314386	Zm00001d002538	Zm00001eb072790	NA	NA	GTP binding	568.089	2.50392	0.364472	6.86998	6.42113e-12	2.75433e-10	bin2
GRMZM2G314396	Zm00001d002540	Zm00001eb072810,Zm00001eb072820	cdpk5	calcium dependent protein kinase5	cdpk5;calcium dependent protein kinase5: single copy;	126.432	2.60718	0.512743	5.08478	3.68057e-07	3.42452e-06	bin2
GRMZM2G314412	Zm00001d002541	Zm00001eb072830	NA	NA	Transducin/WD40 repeat-like superfamily protein	17.2734	2.29345	0.851761	2.6926	0.00708973	0.0199053	bin2
GRMZM2G479684	Zm00001d002543	Zm00001eb072850	NA	NA	Histone H4	2894.94	-1.02319	0.200033	-5.11509	3.13592e-07	2.97075e-06	bin2
GRMZM2G318527	Zm00001d002544	Zm00001eb072860	cl27927_1	NA	Regulator of chromosome condensation (RCC1) family with FYVE zinc finger domain	1211.19	1.68664	0.24976	6.75303	1.44793e-11	5.50468e-10	bin2
GRMZM2G421279	Zm00001d002546	NA	his403	histone H4 family3	Histone H4	3668.89	-0.959117	0.208055	-4.60993	4.02811e-06	2.85781e-05	bin2
GRMZM2G120724,GRMZM2G356273	Zm00001d002548	Zm00001eb072890	umc2193	NA	Expansin-A13	423.145	-0.496082	0.198679	-2.4969	0.0125286	0.032252	bin2
GRMZM2G076771	Zm00001d002550	Zm00001eb072910	ppr93	pentatricopeptide repeat protein93	Pentatricopeptide repeat-containing protein chloroplastic	2.38101	7.81074	2.31427	3.37503	0.000738078	0.00279474	bin2
GRMZM2G303118	Zm00001d002553	Zm00001eb072940	AY106040	NA	P-loop containing nucleoside triphosphate hydrolases superfamily protein	1266.85	1.04956	0.234983	4.46655	7.949e-06	5.18145e-05	bin2
GRMZM2G050234	Zm00001d002564	Zm00001eb073030	GRMZM2G050234	NA	Protein DMR6-LIKE OXYGENASE 2	41.1754	3.87388	1.39402	2.77893	0.00545386	0.0159369	bin2
GRMZM2G426067	Zm00001d002579	Zm00001eb073180	NA	NA	fringe-related protein	1336.64	-0.712341	0.138108	-5.15787	2.49774e-07	2.42521e-06	bin2
GRMZM2G125494	Zm00001d002580	Zm00001eb073200	msl2	mechanosensitive channel of small conductance-like2	Mechanosensitive ion channel protein 1 mitochondrial	1241.9	1.54059	0.22879	6.73362	1.65488e-11	6.14523e-10	bin2
GRMZM2G164318	Zm00001d002589	Zm00001eb073250	hyd4	hydroxylase4	hyd4;hydroxylase4: beta-carotene hydroxylase	104.991	-2.02276	0.407601	-4.9626	6.95572e-07	6.00878e-06	bin2
GRMZM2G164405	Zm00001d002592	Zm00001eb073290	acs2	1-aminocyclopropane-1-carboxylate synthase2	acs2;1-aminocyclopropane-1-carboxylate synthase2:	6.63167	18.822	2.79851	6.72572	1.7473e-11	6.41823e-10	bin2
GRMZM2G164428	Zm00001d002594	Zm00001eb073310	ofp7	OVATE-transcription factor 7	Transcription repressor OFP6	198.456	-0.929948	0.257011	-3.61831	0.000296529	0.0012585	bin2
GRMZM2G114192	Zm00001d002597	Zm00001eb073350	NA	NA	Rho GTPase-activating protein 3	576.632	1.17231	0.198523	5.90515	3.52324e-09	5.90528e-08	bin2
GRMZM2G114220	Zm00001d002598	Zm00001eb073360	pco125270a	NA	Ubiquitin fusion degradation protein 1	534.499	1.09556	0.199056	5.50378	3.71727e-08	4.60553e-07	bin2
GRMZM2G114276	Zm00001d002599	Zm00001eb073370	IDP1954	NA	Probable LRR receptor-like serine/threonine-protein kinase	7122.47	-0.705847	0.168138	-4.19802	2.6926e-05	0.000151637	bin2
GRMZM2G080274	Zm00001d002601	Zm00001eb073400	hon101	histone one (H1) 101	histone H1-3	8917.52	-0.929424	0.184206	-5.04558	4.52148e-07	4.10443e-06	bin2
GRMZM2G556131	Zm00001d002602	Zm00001eb073410	dps2	dihydrodipicolinate synthase2	4-hydroxy-tetrahydrodipicolinate synthase 2 chloroplastic	183.058	1.41209	0.221041	6.38837	1.67658e-10	4.33817e-09	bin2
GRMZM2G003752	Zm00001d002607	Zm00001eb073440	NA	NA	Fasciclin-like arabinogalactan protein 10	4295.73	-0.729089	0.182185	-4.00191	6.2834e-05	0.00032075	bin2
GRMZM2G303135	Zm00001d002609	Zm00001eb073470	NA	NA	Xyloglucan galactosyltransferase XLT2	154.552	-1.37032	0.308432	-4.44287	8.87687e-06	5.72475e-05	bin2
GRMZM2G086430	Zm00001d002614	Zm00001eb073510	spx8	SPX domain-containing membrane protein8	SPX domain-containing membrane protein	227.212	1.56769	0.398474	3.93424	8.34618e-05	0.000412798	bin2
GRMZM2G086484	Zm00001d002615	Zm00001eb073520	NA	NA	Pleckstrin homology (PH) domain superfamily protein	993.645	1.63344	0.251973	6.48262	9.01435e-11	2.56373e-09	bin2
GRMZM2G161913	Zm00001d002617	Zm00001eb073540	NA	NA	Protein CTR9 homolog	2746.74	1.42294	0.240638	5.91321	3.35505e-09	5.65244e-08	bin2
GRMZM2G042756	Zm00001d002618	Zm00001eb073550	ereb105	AP2-EREBP-transcription factor 105	Dehydration-responsive element-binding protein 1D	7.66409	10.3095	2.86483	3.59864	0.000319892	0.00134409	bin2
GRMZM2G081032,GRMZM2G081060	Zm00001d002624	Zm00001eb073610,Zm00001eb073620	NA	NA	RING/U-box superfamily protein	272.959	1.69147	0.554003	3.05317	0.0022644	0.00742649	bin2
GRMZM2G128179	Zm00001d002625	Zm00001eb073630	NA	NA	Probable methyltransferase PMT15	174.095	-1.05718	0.337132	-3.13581	0.00171382	0.00583887	bin2
GRMZM2G095892	Zm00001d002630	Zm00001eb073660	iqd26	IQ-domain 26	Calmodulin binding protein	4630.64	-0.869077	0.135923	-6.39391	1.61697e-10	4.22128e-09	bin2
GRMZM6G303298	Zm00001d002642	Zm00001eb073750	NA	NA	Dof zinc finger protein DOF2.5	2357.18	-1.11089	0.137367	-8.08701	6.11468e-16	1.32892e-13	bin2
GRMZM2G069525	Zm00001d002649	Zm00001eb073790	glk37	G2-like-transcription factor 37	Putative Myb family transcription factor	501.135	-0.959702	0.195009	-4.92131	8.59661e-07	7.22525e-06	bin2
GRMZM2G176647	Zm00001d002658	Zm00001eb073880	NA	NA	Transducin/WD40 repeat-like superfamily protein	577.255	2.13618	0.376158	5.67895	1.35522e-08	1.90946e-07	bin2
GRMZM2G145968	Zm00001d002659	Zm00001eb073900	nfd102	nucleosome/chromatin assembly factor D	nfd102;nucleosome/chromatin assembly factor D: novel HMG, cDNA and peptide sequences	1457.1	-0.709231	0.153358	-4.62468	3.75181e-06	2.68042e-05	bin2
GRMZM2G057131	Zm00001d002661	Zm00001eb073910	shai1	shohai1	NLP transcription factor	339.204	-1.04236	0.291449	-3.57646	0.000348278	0.00145121	bin2
GRMZM2G138886	Zm00001d002662	Zm00001eb073920	cyc8	cyclin8	cyc8;cyclin8: functions primarily during the mitotic cell cycle during maize endosperm development	2174.2	-0.598238	0.130406	-4.5875	4.48586e-06	3.13398e-05	bin2
GRMZM2G082181	Zm00001d002663	Zm00001eb073930	laz9	lazarus ortholog9	Protein LAZ1	387.417	2.06381	0.344615	5.98875	2.11455e-09	3.79281e-08	bin2
GRMZM2G101383	Zm00001d002676	Zm00001eb074060	pus1	tRNA pseudouridine synthase B4	Pseudouridine synthase family protein	435.977	1.93267	0.353492	5.46735	4.56819e-08	5.50548e-07	bin2
GRMZM2G020500	Zm00001d002687	Zm00001eb074170	NA	NA	Cytochrome P450 86A7	308.809	-0.651831	0.251679	-2.58993	0.00959942	0.0257644	bin2
GRMZM2G175504	Zm00001d002688	Zm00001eb074180,Zm00001eb074190,Zm00001eb074200	NA	NA	Mitogen-activated protein kinase kinase kinase YODA	568.164	0.834954	0.215476	3.87492	0.000106658	0.000512527	bin2
GRMZM2G047347,GRMZM2G349344	Zm00001d002693	Zm00001eb074240	NA	NA	U-box domain-containing protein 33	197.078	1.04045	0.381788	2.72519	0.00642639	0.018329	bin2
GRMZM2G047347,GRMZM2G349344	Zm00001d002694	Zm00001eb074240	si614008d02	NA	Branched-chain-amino-acid aminotransferase 3 chloroplastic	158.999	2.00325	0.658868	3.04044	0.00236232	0.00771563	bin2
GRMZM2G087678	Zm00001d002696	Zm00001eb074280	NA	NA	Rop guanine nucleotide exchange factor 2	610.857	-0.597054	0.204555	-2.91879	0.00351398	0.0109283	bin2
GRMZM2G099130	Zm00001d002703	Zm00001eb074340	NA	NA	SPT2 chromatin protein	646.249	0.854321	0.194508	4.39222	1.12199e-05	7.01591e-05	bin2
GRMZM2G171556	Zm00001d002711	NA	NA	NA	Serine racemase	381.67	1.12602	0.225032	5.00382	5.62062e-07	4.96901e-06	bin2
GRMZM2G469313	Zm00001d002712	Zm00001eb074400	NA	NA	MDIS1-interacting receptor like kinase 2	391.689	-0.662654	0.220508	-3.00513	0.00265469	0.00854849	bin2
GRMZM2G044143	Zm00001d002715	Zm00001eb074430	NA	NA	BEACH domain-containing protein C2	4401.36	1.37129	0.186588	7.34928	1.99282e-13	1.4765e-11	bin2
GRMZM2G003307	Zm00001d002716	Zm00001eb074440	NA	NA	pre-mRNA processing ribonucleoprotein binding region-containing protein	1732.05	1.08619	0.144001	7.54293	4.59536e-14	4.52252e-12	bin2
GRMZM5G825321	Zm00001d002718	Zm00001eb074460	gras31	GRAS-transcription factor 31	Scarecrow-like protein 6	1558.76	-0.648072	0.143089	-4.52916	5.92195e-06	3.99494e-05	bin2
GRMZM2G162276	Zm00001d002721	Zm00001eb074480	NA	NA	extensin-like protein	66.777	1.97905	0.628494	3.14888	0.00163899	0.0056221	bin2
GRMZM2G162333	Zm00001d002726	Zm00001eb074530	pme36	pectin methylesterase36	Pectinesterase	6386.37	-0.772216	0.257421	-2.99982	0.00270143	0.00867971	bin2
GRMZM2G170516	Zm00001d002730	Zm00001eb074560	NA	NA	Protein TRIGALACTOSYLDIACYLGLYCEROL 1 chloroplastic	203.393	-0.555196	0.238715	-2.32577	0.0200307	0.0479794	bin2
GRMZM2G132777	Zm00001d002734	Zm00001eb074610	nagk1	N-acetylglutamate kinase1	Acetylglutamate kinase	1718.25	-0.469529	0.123598	-3.79885	0.000145367	0.000672076	bin2
GRMZM2G084062	Zm00001d002737	Zm00001eb074650	NA	NA	Eukaryotic translation initiation factor 3 subunit C	2518.77	0.880063	0.18369	4.79101	1.65943e-06	1.30159e-05	bin2
GRMZM2G044752	Zm00001d002754	Zm00001eb074830	hb53	Homeobox-transcription factor 53	Homeobox-leucine zipper protein ATHB-4	4.19158	9.05335	2.5871	3.49942	0.000466277	0.00187662	bin2
GRMZM2G086648	Zm00001d002770	Zm00001eb074980	IDP7173	NA	ARM repeat superfamily protein	517.136	1.35693	0.367106	3.69628	0.000218785	0.000961563	bin2
AC212835.3_FG007	Zm00001d002775	Zm00001eb075030	AC212835.3_FG007	NA	CONTAINS InterPro DOMAIN/s: Endoribonuclease XendoU (InterPro:IPR018998); Has 943 Blast hits to 770 proteins in 162 species: Archae - 0; Bacteria - 61; Metazoa - 472; Fungi - 40; Plants - 78; Viruses - 35; Other Eukaryotes - 257 (source: NCBI BLink).	146.106	0.738986	0.308379	2.39636	0.016559	0.0408492	bin2
GRMZM5G857992	Zm00001d002778	Zm00001eb075050	ckb1	CK2 regulatory subunit B1	ckb1;CK2 regulatory subunit B1:	454.066	-0.43153	0.186673	-2.31169	0.020795	0.0495376	bin2
GRMZM2G019919	Zm00001d002781	Zm00001eb075060	rws1	RNA recognition water-stress protein1	rws1;RNA recognition water-stress protein1: water-stress protein, with RNA recognition motif	5874.46	0.800705	0.188362	4.25089	2.12925e-05	0.000123539	bin2
GRMZM2G320827	Zm00001d002782	Zm00001eb075070,Zm00001eb075080	thx32	Trihelix-transcription factor 32	FRIGIDA interacting protein 2	279.558	-0.63286	0.203983	-3.10252	0.0019188	0.00642975	bin2
GRMZM2G076950	Zm00001d002789	Zm00001eb075140	NA	NA	Pentatricopeptide repeat-containing protein	56.1661	2.28967	0.541724	4.22664	2.3721e-05	0.000135906	bin2
GRMZM2G051179	Zm00001d002797	Zm00001eb075200	ysl1	yellow stripe-like transporter1	Metal-nicotianamine transporter YSL2	803.702	0.834609	0.181801	4.59077	4.41616e-06	3.09327e-05	bin2
GRMZM2G351318	Zm00001d002798	Zm00001eb075210	NA	NA	OJ000126_13.10 protein; protein	111.266	-1.56578	0.399311	-3.92121	8.81048e-05	0.000433215	bin2
GRMZM2G168917	Zm00001d002802	Zm00001eb075270	npi269a	NA	Leucine-rich repeat receptor protein kinase EXS	26.1029	2.06161	0.779711	2.64407	0.00819162	0.0225047	bin2
GRMZM2G104166	Zm00001d002810	Zm00001eb075310	cl36099_1a	NA	SH3 domain-containing protein 2	141.473	0.705265	0.261436	2.69766	0.0069829	0.0196646	bin2
GRMZM2G404973	Zm00001d002811	Zm00001eb075320	gata11	C2C2-GATA-transcription factor 11	GATA zinc finger family protein	2036.44	-0.51201	0.123771	-4.13674	3.52274e-05	0.000192122	bin2
GRMZM2G109217	Zm00001d002814	Zm00001eb075360	NA	NA	Polyprotein	727.685	0.750378	0.242133	3.09903	0.00194154	0.00649587	bin2
GRMZM5G860469	Zm00001d002817	Zm00001eb075380	IDP7189	NA	Kinesin-like protein KIN-7G	439.647	0.935312	0.235402	3.97325	7.08991e-05	0.000357442	bin2
GRMZM5G810061	Zm00001d002822	Zm00001eb075420	NA	NA	Elongation factor G chloroplastic	319.926	1.21345	0.223101	5.439	5.35792e-08	6.31997e-07	bin2
GRMZM2G062554	Zm00001d002824	Zm00001eb075460	pco079297	NA	Vacuolar processing enzyme%2C beta-isozyme	1022.47	1.07736	0.229615	4.69205	2.70483e-06	2.01606e-05	bin2
GRMZM2G123202	Zm00001d002843	Zm00001eb075640	myb54	MYB-transcription factor 54	P-type R2R3 Myb protein	249.291	-0.697658	0.236207	-2.95359	0.00314102	0.00990062	bin2
GRMZM2G053977	Zm00001d002848	Zm00001eb075670	NA	NA	(+)-neomenthol dehydrogenase	8.47565	9.97446	3.39099	2.94146	0.00326666	0.0102595	bin2
GRMZM2G177937	Zm00001d002854	Zm00001eb075740	NA	NA	Thioredoxin M1 chloroplastic	258.313	-0.50699	0.218323	-2.3222	0.020222	0.0483578	bin2
GRMZM2G078373	Zm00001d002859	Zm00001eb075800	fad11	fatty acid desaturase11	Sphingolipid delta(4)-desaturase DES1-like	947.286	-0.509435	0.143724	-3.54452	0.000393321	0.00161719	bin2
GRMZM2G027049	Zm00001d002865	Zm00001eb075850	NA	NA	Transducin/WD40 repeat-like superfamily protein	372.42	-1.67806	0.475164	-3.53153	0.00041316	0.00168706	bin2
GRMZM2G026558	Zm00001d002869	Zm00001eb075920	NA	NA	OSJNBa0074L08.7 protein	1683.52	-1.03874	0.157836	-6.58116	4.66778e-11	1.47685e-09	bin2
GRMZM2G177812	Zm00001d002871	Zm00001eb075940	abcg11	ABC transporter G family member 11	abcg11;ABC transporter G family member 11: Ortholog of Arabidopsis ABCG11/COF1/WBC11. Plasma membrane-localized ATP-binding cassette transporter; cutin transport to extracellular matrix. (A. Barkan, 2015)Ortholog of Arabidopsis ABCG11/COF1/WBC11, a plasma membrane- localized ATP-binding cassette transporter; cutin transport to extracellular matrix	775.374	-0.371989	0.14136	-2.63149	0.00850103	0.0232227	bin2
GRMZM5G836429	Zm00001d002878	Zm00001eb076010	pco105859	NA	Uncharacterized ACR%2C YggU family COG1872 containing protein	391.762	-1.19003	0.224367	-5.30396	1.1332e-07	1.21172e-06	bin2
GRMZM2G061928	Zm00001d002889	Zm00001eb076120	pco131913	NA	Soluble inorganic pyrophosphatase	1657.72	1.15283	0.189457	6.08491	1.16559e-09	2.27195e-08	bin2
GRMZM5G827171	Zm00001d002919	Zm00001eb076340	pco141572	NA	Tetratricopeptide repeat (TPR)-like superfamily protein	1526.37	1.17798	0.175435	6.71462	1.8856e-11	6.84908e-10	bin2
GRMZM2G031360	Zm00001d002925	Zm00001eb076380,Zm00001eb076390,Zm00001eb076400	cl554_3(180)	NA	AP-4 complex subunit mu	1887.21	0.701671	0.160825	4.36295	1.28318e-05	7.89481e-05	bin2
AC212859.3_FG007	Zm00001d002933	Zm00001eb076460	NA	NA	DDB1- and CUL4-associated factor homolog 1	1584.44	0.68997	0.195199	3.5347	0.000408238	0.00167088	bin2
GRMZM2G357972	Zm00001d002938	Zm00001eb076530	sdg107	set domain gene107	sdg107;set domain gene107:	1550.36	0.470577	0.126626	3.71628	0.000202178	0.000896279	bin2
GRMZM2G127581	Zm00001d002942	Zm00001eb076570	tfcb1	tubulin-folding cofactor B1	Tubulin-folding cofactor B	1490.96	-0.747405	0.132157	-5.65544	1.5545e-08	2.14732e-07	bin2
AC199765.4_FG008,GRMZM2G002642	Zm00001d002943	Zm00001eb076590,Zm00001eb076600	NA	NA	Probable methyltransferase PMT25	1441.91	-0.333871	0.106669	-3.12999	0.00174812	0.00593632	bin2
GRMZM2G177273	Zm00001d002944	Zm00001eb076610	umc2627	NA	Dolichyl-diphosphooligosaccharide--protein glycosyltransferase 67 kDasubunit	2309.59	0.271705	0.109689	2.47705	0.0132472	0.033785	bin2
GRMZM2G176881	Zm00001d002946	Zm00001eb076650	NA	NA	Probable magnesium transporter NIPA4	563.468	1.10754	0.1904	5.81692	5.99434e-09	9.37807e-08	bin2
AC183412.5_FG005,GRMZM2G062024	Zm00001d002962	Zm00001eb076780	NA	NA	Probable sphingolipid transporter spinster homolog 2	180.913	1.07382	0.265741	4.04087	5.32537e-05	0.000277051	bin2
GRMZM2G062412	Zm00001d002967	Zm00001eb076820	pco139673a	NA	AFG1-like ATPase family protein	191.565	1.38634	0.523011	2.6507	0.0080325	0.022168	bin2
GRMZM2G474929	Zm00001d002968	Zm00001eb076830	NA	NA	Pentatricopeptide repeat-containing protein	119.333	-0.781737	0.300028	-2.60555	0.00917273	0.024821	bin2
GRMZM2G474883	Zm00001d002969	Zm00001eb076840	pco133719a	NA	ATP-dependent Clp protease proteolytic subunit 2 mitochondrial	1373.32	-0.87568	0.141315	-6.19663	5.76835e-10	1.2547e-08	bin2
GRMZM2G133012	Zm00001d002980	Zm00001eb076950	NA	NA	Protein RETICULATA chloroplastic	992.18	-0.83261	0.147205	-5.65613	1.5482e-08	2.14202e-07	bin2
GRMZM2G306741	Zm00001d002992	Zm00001eb077010	NA	NA	DUF3755 family protein	20.9545	6.58813	1.2078	5.45466	4.90654e-08	5.85641e-07	bin2
GRMZM2G006964	Zm00001d002999	Zm00001eb077080	ga2ox2	gibberellin 2-oxidase2	ga2ox2;gibberellin 2-oxidase2:	833.352	-1.27034	0.258283	-4.91838	8.72619e-07	7.32944e-06	bin2
GRMZM2G387389	Zm00001d003004	Zm00001eb077110	NA	NA	BEST Arabidopsis thaliana protein match is: myosin heavy chain-related (TAIR:AT2G34730.1); Has 8284 Blast hits to 6001 proteins in 578 species: Archae - 107; Bacteria - 678; Metazoa - 3983; Fungi - 607; Plants - 315; Viruses - 16; Other Eukaryotes - /.../(source: NCBI BLink).	90.6161	1.13642	0.343812	3.30535	0.000948571	0.00347552	bin2
GRMZM2G178681	Zm00001d003007	Zm00001eb077140	NA	NA	Pentatricopeptide repeat (PPR) superfamily protein	1272.49	-0.614384	0.151147	-4.06481	4.80715e-05	0.000252865	bin2
GRMZM2G171372	Zm00001d003014	Zm00001eb077210	IDP147	NA	Small nuclear ribonucleoprotein family protein	745.295	-0.913077	0.196448	-4.64792	3.35297e-06	2.43445e-05	bin2
GRMZM2G441347	Zm00001d003016	Zm00001eb077230,Zm00001eb077240	pal2	phenylalanine ammonia lyase2	pal2;phenylalanine ammonia lyase2:	4540.1	-0.639879	0.213033	-3.00366	0.00266756	0.00858465	bin2
GRMZM2G003775,GRMZM2G089767	Zm00001d003017	Zm00001eb077250	IDP4743	NA	Adenosine kinase 2	245.192	1.0338	0.355678	2.90656	0.00365432	0.0112934	bin2
GRMZM2G059365	Zm00001d003031	Zm00001eb077380	AY104214	NA	DEAD-box ATP-dependent RNA helicase 13	2649.88	1.0289	0.175176	5.87352	4.26627e-09	6.98896e-08	bin2
GRMZM2G002903	Zm00001d003033	Zm00001eb077390	AI691686	NA	Nuclear transport factor 2 (NTF2) family protein with RNA binding (RRM-RBD-RNP motifs) domain	1243.45	0.304462	0.119056	2.55731	0.0105486	0.0279071	bin2
GRMZM2G076279	Zm00001d003034	Zm00001eb077400	IDP7808	NA	S-adenosyl-L-methionine-dependent methyltransferases superfamily protein	849.729	-0.562677	0.161092	-3.49289	0.000477823	0.00191658	bin2
GRMZM2G077420	Zm00001d003047	Zm00001eb077530	NA	NA	Pentatricopeptide repeat-containing protein mitochondrial	556.435	1.17605	0.212959	5.52243	3.34334e-08	4.186e-07	bin2
GRMZM2G032694	Zm00001d003049	Zm00001eb077550	NA	NA	Casein kinase 1-like protein 6	768.478	0.468524	0.146922	3.18893	0.00142801	0.00498227	bin2
GRMZM2G331779	Zm00001d003050	Zm00001eb077560	NA	NA	Putative pentatricopeptide repeat-containing protein	360.017	0.366432	0.152932	2.39604	0.0165734	0.0408771	bin2
GRMZM2G147241	Zm00001d003057	Zm00001eb077610	NA	NA	Protein LIGHT-DEPENDENT SHORT HYPOCOTYLS 3	226.31	2.42251	0.712318	3.40088	0.000671689	0.00258525	bin2
GRMZM2G147268	Zm00001d003059	Zm00001eb077640	IDP7441	NA	Probable low-specificity L-threonine aldolase 1	771.147	-0.790545	0.196686	-4.01932	5.83663e-05	0.000300532	bin2
GRMZM2G173309	Zm00001d003076	Zm00001eb077790	NA	NA	General transcription factor IIH subunit 2	833.833	0.721978	0.164367	4.39247	1.12072e-05	7.01258e-05	bin2
GRMZM2G150295	Zm00001d003081	Zm00001eb077840	grx1	glutaredoxin homolog1	grx1;glutaredoxin homolog1: leaf cDNA csu40, similar to E. coli glutaredoxin	3793.91	-0.630223	0.16168	-3.89796	9.70074e-05	0.000472006	bin2
GRMZM2G001241	Zm00001d003085	Zm00001eb077880	csu861	NA	GDSL esterase/lipase LTL1	8.86808	11.819	3.29215	3.59004	0.000330628	0.00138474	bin2
GRMZM2G052078	Zm00001d003087	Zm00001eb077900	NA	NA	CLIP-associated protein	1847.29	0.72828	0.264398	2.75449	0.00587843	0.016991	bin2
GRMZM2G051932,GRMZM2G055420	Zm00001d003089	Zm00001eb077920	NA	NA	Phosphatidylinositol N-acetyglucosaminlytransferase subunit P-related	237.642	1.83541	0.396	4.63487	3.57167e-06	2.56397e-05	bin2
GRMZM2G082191	Zm00001d003101	Zm00001eb077980	umc2743	NA	Probable leucine-rich repeat receptor-like protein kinase	994.904	2.03522	0.227095	8.96196	3.18944e-19	2.5994e-16	bin2
GRMZM2G045820	Zm00001d003103	Zm00001eb078000	cl44044_1b	NA	F-box protein	483.328	-0.743002	0.160475	-4.63002	3.65623e-06	2.61675e-05	bin2
GRMZM2G352129	Zm00001d003106	Zm00001eb078040	AY103944	NA	AY103944;¬†: similar to Arabidopsis poly(A) binding protein 8	5005.2	-0.41804	0.129932	-3.21738	0.00129367	0.00457201	bin2
GRMZM2G170101	Zm00001d003108	Zm00001eb078070	aprt1	adenine phosphoribosyltransferase1	aprt1;adenine phosphoribosyltransferase1:	280.406	-1.0643	0.373531	-2.8493	0.00438156	0.0131831	bin2
GRMZM2G056036	Zm00001d003109	Zm00001eb078080	cl17706_1	NA	Dol-P-Glc:Glc(2)Man(9)GlcNAc(2)-PP-Dol alpha-12-glucosyltransferase	397.947	1.8017	0.279094	6.45554	1.07833e-10	2.99181e-09	bin2
GRMZM2G055957	Zm00001d003110	Zm00001eb078090	NA	NA	Calmodulin-binding receptor-like cytoplasmic kinase 3	42.7713	2.68772	0.717169	3.74768	0.000178477	0.000804055	bin2
GRMZM2G366150	Zm00001d003112	Zm00001eb078100	pco142939	NA	Leucine-rich repeat family protein	383.656	0.784666	0.301696	2.60085	0.00929921	0.0251085	bin2
GRMZM2G366065	Zm00001d003116	Zm00001eb078120	NA	NA	Major facilitator superfamily protein	245.113	1.60113	0.263462	6.07728	1.22242e-09	2.37561e-08	bin2
GRMZM2G086371	Zm00001d003119	Zm00001eb078140	NA	NA	Trafficking protein particle complex II-specific subunit 120 homolog	1146.97	1.0149	0.181312	5.59755	2.17402e-08	2.89131e-07	bin2
GRMZM2G041876	Zm00001d003123	Zm00001eb078170	NA	NA	LOCATED IN: cytosol chloroplast; EXPRESSED IN: 24 plant structures; EXPRESSED DURING: 14 growth stages; BEST Arabidopsis thaliana protein match is: Tudor/PWWP/MBT superfamily protein (TAIR:AT1G15940.1); Has 137162 Blast hits to 70781 proteins in 29 /.../cies: Archae - 289; Bacteria - 24182; Metazoa - 56725; Fungi - 20130; Plants - 6559; Viruses - 758; Other Eukaryotes - 28519 (source: NCBI BLink).	2175.95	1.5916	0.234458	6.78842	1.13367e-11	4.45945e-10	bin2
GRMZM2G083253	Zm00001d003127	Zm00001eb078210	NA	NA	60S ribosomal protein L23a-1	6273.14	0.436837	0.181783	2.40307	0.016258	0.0402017	bin2
GRMZM2G157061	Zm00001d003147	Zm00001eb078350	cl533_1	NA	Eukaryotic translation initiation factor isoform 4G-2	4029.66	0.522835	0.178863	2.92311	0.00346558	0.0107932	bin2
GRMZM2G457697	Zm00001d003148	Zm00001eb078360	NA	NA	Enhancer of rudimentary homolog	29.1033	-1.60816	0.549105	-2.9287	0.00340388	0.0106252	bin2
GRMZM2G075145	Zm00001d003151	Zm00001eb078390	NA	NA	N-acetyltransferase ESCO1	476.424	-0.604806	0.25634	-2.35939	0.018305	0.0444481	bin2
NA	Zm00001d003153	Zm00001eb078400	NA	NA	Protein CHROMOSOME TRANSMISSION FIDELITY 7	490.679	-0.826685	0.283717	-2.91377	0.00357095	0.0110804	bin2
GRMZM2G154397	Zm00001d003157	Zm00001eb078440	sam2	S-adenosyl methionine decarboxylase2	S-adenosylmethionine decarboxylase proenzyme S-adenosylmethionine decarboxylase alpha chain S-adenosylmethionine decarboxylase beta chain	15756.7	-0.490415	0.135137	-3.62901	0.000284508	0.001214	bin2
GRMZM2G154344	Zm00001d003159	Zm00001eb078460	NA	NA	ATP synthase E chain	123.781	-1.38345	0.435549	-3.17633	0.00149151	0.00517887	bin2
GRMZM2G095598	Zm00001d003162	Zm00001eb078490	col11	C2C2-CO-like-transcription factor 11	Zinc finger protein CONSTANS-LIKE 5	8.01068	8.07417	1.75593	4.59824	4.26079e-06	2.99681e-05	bin2
GRMZM2G323679	Zm00001d003164	Zm00001eb078500,Zm00001eb078510	rnrs3	ribonucleotide reductase small subunit3	Ribonucleoside-diphosphate reductase small chain C	3825.02	-0.637678	0.166858	-3.82169	0.000132541	0.000620476	bin2
GRMZM2G160801	Zm00001d003166	Zm00001eb078520	NA	NA	LETM1-like protein	782.494	1.22323	0.245879	4.97494	6.52669e-07	5.68144e-06	bin2
GRMZM2G053557	Zm00001d003179	Zm00001eb078600	pco142465	NA	myb-like DNA-binding domain containing protein expressed	402.931	0.904397	0.279219	3.23903	0.00119937	0.0042755	bin2
GRMZM2G112483	Zm00001d003180	Zm00001eb078620,Zm00001eb078630	bzip121	bZIP-transcription factor 121	Probable transcription factor PosF21	871.455	-0.410213	0.153369	-2.67467	0.00748031	0.0208492	bin2
GRMZM2G089596	Zm00001d003193	Zm00001eb078760	NA	NA	basic helix-loop-helix (bHLH) DNA-binding superfamily protein	341.916	-1.17618	0.374084	-3.14415	0.00166572	0.00569954	bin2
GRMZM2G364597	Zm00001d003196	Zm00001eb078780	NA	NA	RNA-binding CRS1 / YhbY (CRM) domain protein	292.099	2.14957	0.388813	5.52856	3.22866e-08	4.06e-07	bin2
GRMZM2G057113	Zm00001d003200	Zm00001eb078810	cl1856_4	NA	S-adenosyl-L-methionine-dependent methyltransferases superfamily protein	219.154	1.39485	0.294665	4.73368	2.20482e-06	1.68085e-05	bin2
GRMZM2G477632	Zm00001d003202	Zm00001eb078820	NA	NA	Ribosomal protein L10 family protein	4.05594	5.31326	1.93251	2.7494	0.00597044	0.0172016	bin2
GRMZM2G080176,GRMZM2G178236	Zm00001d003203	Zm00001eb078830	NA	NA	DNA-directed RNA polymerase III subunit 1	1373.76	0.983965	0.215972	4.55598	5.21408e-06	3.57005e-05	bin2
GRMZM2G081053	Zm00001d003213	Zm00001eb078890	NA	NA	CONTAINS InterPro DOMAIN/s: Ankyrin repeat-containing domain (InterPro:IPR020683) Ankyrin repeat (InterPro:IPR002110); BEST Arabidopsis thaliana protein match is: XB3 ortholog 2 in Arabidopsis thaliana (TAIR:AT5G57740.1); Has 66374 Blast hits to 25 /.../oteins in 1201 species: Archae - 121; Bacteria - 8133; Metazoa - 29530; Fungi - 5885; Plants - 3349; Viruses - 785; Other Eukaryotes - 18571 (sou…	1481.02	-1.56054	0.215699	-7.2348	4.66203e-13	2.8949e-11	bin2
GRMZM2G021219	Zm00001d003220	Zm00001eb078940	NA	NA	ATP/GTP binding protein	2418.67	1.72832	0.275069	6.28321	3.31662e-10	7.72988e-09	bin2
GRMZM2G021710	Zm00001d003227	Zm00001eb078990	NA	NA	Tetratricopeptide repeat (TPR)-like superfamily protein	370.956	1.17486	0.228019	5.15246	2.57097e-07	2.49167e-06	bin2
GRMZM2G023204	Zm00001d003228	Zm00001eb079000	NA	NA	Serine/threonine-protein kinase OXI1	337.78	-0.823339	0.264102	-3.11751	0.00182387	0.00615032	bin2
GRMZM2G099183	Zm00001d003242	Zm00001eb079110	NA	NA	DNA-directed RNA polymerases II and IV subunit 5A	1420.46	-0.797014	0.156917	-5.0792	3.79026e-07	3.50408e-06	bin2
GRMZM2G021619	Zm00001d003245	Zm00001eb079130	NA	NA	Inactive LRR receptor-like serine/threonine-protein kinase BIR2	1517.39	-0.582423	0.13213	-4.40794	1.04359e-05	6.59962e-05	bin2
GRMZM2G030598	Zm00001d003246	Zm00001eb079150	NA	NA	Galactose oxidase/kelch repeat superfamily protein	290.599	1.27371	0.257219	4.95185	7.35128e-07	6.3087e-06	bin2
GRMZM2G130230	Zm00001d003252	Zm00001eb079220	gpdh1	glucose-6-phosphate dehydrogenase1	gpdh1;glucose-6-phosphate dehydrogenase1: leaf cDNA csu350, 5' sequence similar to plant glucose-6-phosphate dehydrogenase	304.72	1.5441	0.32389	4.76737	1.86645e-06	1.44743e-05	bin2
GRMZM2G142712	Zm00001d003254	Zm00001eb079230	NA	NA	Plant UBX domain-containing protein 1	548.224	-0.842013	0.263306	-3.19784	0.00138459	0.00484699	bin2
GRMZM2G093720	Zm00001d003256	Zm00001eb079260	NA	NA	Serine/threonine protein phosphatase 2A 59 kDa regulatory subunit B' eta isoform	637.455	0.658866	0.197609	3.33419	0.000855497	0.00317283	bin2
GRMZM2G093557,GRMZM2G100872	Zm00001d003258	Zm00001eb079270,Zm00001eb079280	hag103a	histone acetyl transferase GNAT/MYST103a	Elongator complex protein 3	766.018	0.687905	0.164474	4.18246	2.88376e-05	0.000161288	bin2
GRMZM2G100815,GRMZM2G372930	Zm00001d003259	Zm00001eb079290	NA	NA	Galactose oxidase/kelch repeat superfamily protein	1564.55	0.772086	0.202844	3.80631	0.000141053	0.000654567	bin2
GRMZM2G063262	Zm00001d003262	Zm00001eb079310	NA	NA	Steroid nuclear receptor ligand-binding	373.344	0.709807	0.234474	3.02724	0.00246801	0.00801586	bin2
GRMZM2G045070	Zm00001d003265	Zm00001eb079330	NA	NA	Topoisomerase-like protein	1939.67	0.659854	0.168638	3.91284	9.12157e-05	0.000447247	bin2
GRMZM2G022413	Zm00001d003271	Zm00001eb079380	msr1	methionine sulfoxide reductase1	Peptide methionine sulfoxide reductase	149.088	-1.77683	0.318285	-5.5825	2.37086e-08	3.12756e-07	bin2
GRMZM2G022627	Zm00001d003272	Zm00001eb079390	NA	NA	Nucleotide binding protein	60.8643	-1.50015	0.515772	-2.90855	0.00363112	0.0112352	bin2
NA	Zm00001d003277	Zm00001eb079430	aga5	alkaline galactosidase5	Stachyose synthase	1033.58	-0.603542	0.221241	-2.72799	0.00637219	0.0181943	bin2
GRMZM2G165633	Zm00001d003281	Zm00001eb079470	NA	NA	Cellulase (glycosyl hydrolase family 5) protein	501.972	-0.947466	0.248966	-3.80561	0.000141457	0.000656207	bin2
GRMZM2G135396,GRMZM2G135410	Zm00001d003284	Zm00001eb079500,Zm00001eb079510	mybr93	MYB-related-transcription factor 93	SWI/SNF complex subunit SWI3A	833.261	0.414321	0.141507	2.92791	0.00341244	0.0106468	bin2
GRMZM2G163471	Zm00001d003288	Zm00001eb079540	NA	NA	Eukaryotic translation initiation factor 4B2	3177.06	-0.612754	0.174741	-3.50664	0.000453797	0.00183404	bin2
GRMZM2G147884	Zm00001d003309	Zm00001eb079760	pco118120	NA	Copper amine oxidase family protein	5785.2	0.636572	0.136524	4.66272	3.12056e-06	2.28672e-05	bin2
GRMZM2G165844	Zm00001d003319	Zm00001eb079870	NA	NA	OSJNBb0022F23.18 protein	507.593	0.844857	0.216019	3.91103	9.19032e-05	0.000450194	bin2
GRMZM2G165836	Zm00001d003320	Zm00001eb079890	fcp1	fon2-like cle protein1	fcp1;fon2-like cle protein1: mutants have a fasciated ear phenotype	43.9333	-1.66199	0.629257	-2.64119	0.00826142	0.0226646	bin2
GRMZM2G124096	Zm00001d003329	Zm00001eb079940	NA	NA	RNA binding (RRM/RBD/RNP motifs) family protein	1447.45	0.825734	0.160033	5.15978	2.47239e-07	2.40777e-06	bin2
GRMZM5G816457	Zm00001d003331	Zm00001eb079950	wrky72	WRKY-transcription factor 72	Probable WRKY transcription factor 34	1112.41	-1.44934	0.201348	-7.19818	6.10206e-13	3.69238e-11	bin2
GRMZM2G151434	Zm00001d003333	Zm00001eb079970	NA	NA	hapless 8	1198.47	1.02961	0.19959	5.15862	2.48776e-07	2.41821e-06	bin2
GRMZM2G151418	Zm00001d003334	Zm00001eb079980	mlkp1	Maize LINC KASH AtWIP-like1	WPP domain-interacting protein 2	68.1315	-1.55283	0.500192	-3.10447	0.00190621	0.00639243	bin2
GRMZM2G301194	Zm00001d003368	Zm00001eb080260	NA	NA	Kinesin KP1	1514.93	0.715596	0.152011	4.70753	2.50734e-06	1.88169e-05	bin2
GRMZM2G408598	Zm00001d003372	Zm00001eb080310	si660054f12	NA	ARM repeat superfamily protein	1358.33	1.43289	0.298317	4.80326	1.56104e-06	1.23332e-05	bin2
GRMZM2G179253,GRMZM2G179268	Zm00001d003377	Zm00001eb080350,Zm00001eb080360	stk2	serine-threonine kinase2	stk2;serine-threonine kinase2: Sequence orthologous to rice stk2, in maize BAC contig overlapping b0178I03 and b0004G18 (Alleman 2006)	23.5683	2.1336	0.767269	2.78078	0.00542289	0.0158695	bin2
GRMZM2G102356	Zm00001d003379	Zm00001eb080380,Zm00001eb080390	prp2	pathogenesis-related protein2	Major latex protein 22%3B Pathogenesis-related protein 2	1328.55	-0.983447	0.188381	-5.22051	1.78428e-07	1.80925e-06	bin2
GRMZM2G107003	Zm00001d003380	Zm00001eb080410	cl22897_1a	NA	Gibberellin-regulated protein 14	1451.88	-0.956614	0.205568	-4.65351	3.26335e-06	2.37798e-05	bin2
GRMZM2G408963	Zm00001d003381	Zm00001eb080420	cl6947_1	NA	Peroxidase 65	1022.93	-0.780125	0.181424	-4.3	1.70795e-05	0.000101489	bin2
GRMZM5G869350	Zm00001d003382	Zm00001eb080440	NA	NA	Sterile alpha motif (SAM) domain-containing protein	493.754	1.59117	0.244131	6.51768	7.14016e-11	2.11368e-09	bin2
GRMZM2G029001	Zm00001d003394	Zm00001eb080490	NA	NA	RING/U-box superfamily protein	708.655	-0.55907	0.163084	-3.42811	0.000607806	0.00237157	bin2
GRMZM2G325131	Zm00001d003395	Zm00001eb080510	ans1	anthranilate synthase homolog1	ans1;anthranilate synthase homolog1: leaf cDNA csu65 sequence similar to yeast TRP3 gene	1283.97	0.547408	0.216394	2.52968	0.0114167	0.0298463	bin2
GRMZM2G168968	Zm00001d003397	Zm00001eb080530	NA	NA	Putative pentatricopeptide repeat-containing protein	262.935	0.739946	0.183846	4.02481	5.70219e-05	0.000294598	bin2
GRMZM2G094532	Zm00001d003398	Zm00001eb080540	fl1	floury endosperm1	fl1;floury endosperm1: (was o4) endosperm opaque, soft; dosage effect with fl1-ref allele, but o4 allele is recessive	245.9	-0.692235	0.290634	-2.38181	0.0172277	0.0422432	bin2
GRMZM2G394321	Zm00001d003399	Zm00001eb080550	NA	NA	Probable inactive receptor kinase	1123.11	-0.819626	0.203108	-4.03542	5.45047e-05	0.000282826	bin2
GRMZM2G103116	Zm00001d003400	Zm00001eb080560	NA	NA	Microtubule motor	285.695	-1.05483	0.254538	-4.1441	3.41155e-05	0.000186605	bin2
GRMZM2G102499	Zm00001d003401	Zm00001eb080570	grf1	general regulatory factor1	14-3-3-like protein GF14-6	10257.1	-0.803016	0.126489	-6.3485	2.17427e-10	5.37488e-09	bin2
GRMZM2G414537	Zm00001d003404	Zm00001eb080610	NA	NA	OSJNBa0072F16.18 protein; protein	16.3182	5.95766	1.29425	4.60318	4.16078e-06	2.93438e-05	bin2
GRMZM2G114619	Zm00001d003406	Zm00001eb080640	NA	NA	Formin-like protein 11	184.073	1.09705	0.397911	2.75704	0.00583276	0.0168739	bin2
GRMZM2G010238	Zm00001d003415	Zm00001eb080710	NA	NA	Cyclic pyranopterin monophosphate synthase accessory protein mitochondrial	185.329	1.22974	0.287237	4.28126	1.85835e-05	0.000109626	bin2
GRMZM2G430411	Zm00001d003425	Zm00001eb080790,Zm00001eb080800	NA	NA	CLE family OsCLE401 protein	2.67994	5.40249	2.27797	2.37163	0.01771	0.0432347	bin2
GRMZM2G430362	Zm00001d003427	Zm00001eb080820	NA	NA	DExH-box ATP-dependent RNA helicase DExH18 mitochondrial	2745.6	0.351579	0.12096	2.90659	0.00365398	0.0112934	bin2
GRMZM2G009948	Zm00001d003428	Zm00001eb080830	NA	NA	Mog1/PsbP/DUF1795-like photosystem II reaction center PsbP family protein	380.887	-0.450474	0.161036	-2.79735	0.00515229	0.0151781	bin2
GRMZM2G337113	Zm00001d003429	Zm00001eb080840	gpa1	glyceraldehyde-3-phosphate dehydrogenase1	Glyceraldehyde-3-phosphate dehydrogenase A%2C chloroplastic	18.3555	14.1971	2.99021	4.74788	2.05557e-06	1.57814e-05	bin2
GRMZM2G315401	Zm00001d003432	Zm00001eb080870	NA	NA	Galactose mutarotase-like superfamily protein	161.583	-1.1248	0.330141	-3.40702	0.00065677	0.00253531	bin2
GRMZM2G094792	Zm00001d003438	Zm00001eb080920	cl35118_-1a	NA	loricrin-related	238.807	1.01825	0.340542	2.99008	0.00278903	0.00892491	bin2
GRMZM2G065073	Zm00001d003446	Zm00001eb080950	IDP2449	NA	Gamma-glutamyltranspeptidase 1	1768.14	-2.15289	0.277936	-7.74598	9.48468e-15	1.2368e-12	bin2
GRMZM2G071996	Zm00001d003459	Zm00001eb081060	cl11315_1a	NA	Protein disulfide-isomerase LQY1 chloroplastic	15.2351	3.98847	1.09306	3.64889	0.000263374	0.00113272	bin2
GRMZM2G071768	Zm00001d003460	Zm00001eb081070	pco143041	NA	Endoplasmic reticulum vesicle transporter protein	420.281	0.590335	0.214951	2.74636	0.00602602	0.0173311	bin2
GRMZM2G071714	Zm00001d003462	Zm00001eb081090	umc2251	NA	Lipoyl synthase%2C mitochondrial	990.058	-0.418063	0.13841	-3.02047	0.0025238	0.00817648	bin2
GRMZM2G442523	Zm00001d003468	Zm00001eb081120	IDP8920	NA	Sugar transport protein 5	1293.56	-0.954628	0.15575	-6.12924	8.82985e-10	1.79348e-08	bin2
GRMZM2G049568	Zm00001d003476	Zm00001eb081190	NA	NA	Ubiquitin carboxyl-terminal hydrolase	404.313	1.15928	0.404142	2.8685	0.00412421	0.0125273	bin2
GRMZM2G171277	Zm00001d003497	Zm00001eb081320	GRMZM2G171277	NA	RING-H2 finger protein ATL54	96.2424	-1.12642	0.346267	-3.25303	0.00114183	0.00409234	bin2
GRMZM2G160994	Zm00001d003500	Zm00001eb081350	NA	NA	Pentatricopeptide repeat-containing protein mitochondrial	732.038	-0.85622	0.183037	-4.67785	2.899e-06	2.14302e-05	bin2
GRMZM2G167262	Zm00001d003502	Zm00001eb081370	NA	NA	Signal recognition particle 19 kDa protein	670.874	-0.972841	0.239874	-4.05563	4.99993e-05	0.000261738	bin2
GRMZM2G127173	Zm00001d003511	Zm00001eb081450	NA	NA	Mitochondrial uncoupling protein 3	141.151	-0.814843	0.268519	-3.03459	0.00240865	0.00784927	bin2
GRMZM2G104843	Zm00001d003533	Zm00001eb081610,Zm00001eb081620	ts1	tassel seed1	Lipoxygenase	121.331	2.28757	0.766009	2.98635	0.0028233	0.0090176	bin2
GRMZM2G105542	Zm00001d003534	Zm00001eb081630	NA	NA	Pentatricopeptide repeat-containing protein	177.257	0.818003	0.2392	3.41974	0.000626801	0.00243585	bin2
GRMZM2G028139,GRMZM2G331614	Zm00001d003556	Zm00001eb081790	NA	NA	Putative translation initiation factor IF-2	1691.78	0.637991	0.153166	4.16536	3.10858e-05	0.000172017	bin2
GRMZM2G019468	Zm00001d003566	Zm00001eb081870	pco142662	NA	26S proteasome non-ATPase regulatory subunit 11 homolog	1849.97	1.48689	0.319547	4.6531	3.26976e-06	2.382e-05	bin2
AC206968.3_FG003	Zm00001d003567	Zm00001eb081880	NA	NA	26S proteasome non-ATPase regulatory subunit 11 homolog	1321.93	1.91254	0.51021	3.74854	0.00017787	0.000801735	bin2
AC202073.4_FG001,GRMZM2G147158	Zm00001d003572	Zm00001eb081930	GRMZM2G147158	NA	Calmodulin-binding protein 60 C	172.543	0.82878	0.355003	2.33457	0.0195657	0.0470646	bin2
GRMZM2G005346	Zm00001d003590	Zm00001eb082080	pza02450	NA	AI714808;¬†: similar to Arabidopsis protein phosphatase methylesterase 1	1070.82	1.07862	0.200946	5.36771	7.97445e-08	8.94422e-07	bin2
GRMZM2G082149	Zm00001d003593	Zm00001eb082100	NA	NA	Expressed protein; protein	29.0507	-2.04389	0.529593	-3.85935	0.000113687	0.000541148	bin2
GRMZM2G179827	Zm00001d003598	Zm00001eb082130	LOC100217235	NA	Two-component response regulator ARR16	753.853	-1.61479	0.218169	-7.40153	1.34628e-13	1.08034e-11	bin2
GRMZM2G016894	Zm00001d003602	Zm00001eb082160	cl12292_1a	NA	Transmembrane CLPTM1 family protein	2525.68	0.934543	0.180763	5.16999	2.34107e-07	2.2979e-06	bin2
GRMZM2G047681	Zm00001d003615	Zm00001eb082280	NA	NA	T-complex protein 11	827.289	0.568959	0.219899	2.58737	0.00967122	0.0259304	bin2
GRMZM2G018059,GRMZM2G018223	Zm00001d003621	Zm00001eb082370,Zm00001eb082380	IDP267	NA	U-box domain-containing protein 33	2405.53	0.566982	0.142264	3.98542	6.73598e-05	0.000341248	bin2
GRMZM2G361100	Zm00001d003624	Zm00001eb082390	NA	NA	U-box domain-containing protein 26	126.536	-1.29008	0.358152	-3.60205	0.000315717	0.00132848	bin2
GRMZM2G003720	Zm00001d003630	Zm00001eb082470	NA	NA	Thioesterase superfamily protein	52.3166	-0.967485	0.366234	-2.64171	0.00824877	0.0226403	bin2
GRMZM2G003565	Zm00001d003632	Zm00001eb082500	rcc2	regulator of chromosome condensation2	rcc2;regulator of chromosome condensation2:	2947.03	-0.254123	0.106785	-2.37977	0.0173235	0.0424502	bin2
GRMZM2G120517	Zm00001d003643	Zm00001eb082560	apx10	ascorbate peroxidase10	L-ascorbate peroxidase S chloroplastic/mitochondrial	1188.71	0.291941	0.107873	2.70634	0.00680288	0.0192253	bin2
GRMZM2G410831,GRMZM5G867831	Zm00001d003644	Zm00001eb082570	NA	NA	Kinesin-like protein KIN-7C mitochondrial	1476.76	0.668301	0.223784	2.98637	0.00282311	0.0090176	bin2
GRMZM2G089619	Zm00001d003645	Zm00001eb082590	zhd15	ZF-HD-transcription factor 15	ZF-HD homeobox protein	3912.11	-0.929049	0.170329	-5.45444	4.9127e-08	5.86108e-07	bin2
GRMZM2G357660	Zm00001d003648	Zm00001eb082620	umc2030	NA	Increased DNA methylation 1	4957.8	1.46959	0.21114	6.96026	3.39638e-12	1.58993e-10	bin2
GRMZM2G047512	Zm00001d003653	Zm00001eb082670	NA	NA	SLL1 protein	1245.51	-0.574243	0.158726	-3.61782	0.0002971	0.0012599	bin2
GRMZM2G113629	Zm00001d003654	Zm00001eb082680	pdi10	protein disulfide isomerase10	pdi10;protein disulfide isomerase10:	438.621	1.55995	0.341606	4.5665	4.95926e-06	3.4162e-05	bin2
GRMZM2G013283	Zm00001d003655	Zm00001eb082690	si707050e05a	NA	DExH-box ATP-dependent RNA helicase DExH7 chloroplastic	1641.79	1.04597	0.25438	4.11182	3.92548e-05	0.000211653	bin2
GRMZM2G155626	Zm00001d003658	Zm00001eb082710	IDP8426	NA	Phosphoribosylglycinamide formyltransferase chloroplastic	272.32	-0.621587	0.227037	-2.73782	0.00618474	0.0177426	bin2
GRMZM2G155593	Zm00001d003659	Zm00001eb082720	snrkII7	SnRK2 serine threonine protein kinase7	Serine/threonine-protein kinase SRK2A	4017.99	-0.770878	0.129742	-5.94161	2.82243e-09	4.87154e-08	bin2
GRMZM2G091717	Zm00001d003660	Zm00001eb082730	NA	NA	Acetyltransferase	232.797	-0.96284	0.270532	-3.55906	0.00037218	0.00153827	bin2
GRMZM2G050925	Zm00001d003672	Zm00001eb082850	IDP7161	NA	40S ribosomal protein S10-1	3163.64	-0.809329	0.125027	-6.47321	9.59416e-11	2.69339e-09	bin2
GRMZM2G109677	Zm00001d003680	Zm00001eb082930,Zm00001eb082940	NA	NA	60S ribosomal protein L3-1	5900.96	-0.399929	0.105913	-3.77602	0.000159356	0.000726829	bin2
GRMZM2G135727	Zm00001d003683	Zm00001eb082960	npi340c	NA	60S ribosomal protein L3-1	19766.6	-0.457009	0.0863203	-5.29435	1.19444e-07	1.27147e-06	bin2
GRMZM2G142111	Zm00001d003684	Zm00001eb082970	NA	NA	Alba DNA/RNA-binding protein	346.753	-0.621541	0.211823	-2.93424	0.00334366	0.010466	bin2
GRMZM2G107588	Zm00001d003685	Zm00001eb082980	NA	NA	COP9 signalosome complex subunit 8	640.639	-0.509883	0.198634	-2.56695	0.0102597	0.0272645	bin2
GRMZM2G368698	Zm00001d003709	Zm00001eb083160	invinh4	invertase inhibitor4	Cell wall / vacuolar inhibitor of fructosidase 2	157.497	-0.803808	0.319855	-2.51304	0.0119697	0.0310124	bin2
GRMZM2G044681	Zm00001d003713	Zm00001eb083200	cl7164_1a	NA	Exocyst complex component SEC5A	628.943	1.22698	0.282939	4.33658	1.4472e-05	8.75909e-05	bin2
GRMZM2G447984	Zm00001d003725	Zm00001eb083310	NA	NA	Histone H3.2	3956.19	-0.787892	0.200304	-3.93348	8.3724e-05	0.000413938	bin2
GRMZM5G864735	Zm00001d003730	Zm00001eb083380	NA	NA	Histone H3.2	6247.58	-0.618592	0.176548	-3.50382	0.000458636	0.00184901	bin2
AC233887.1_FG006	Zm00001d003750	Zm00001eb083520	NA	NA	Digalactosyldiacylglycerol synthase 1 chloroplastic	568.833	1.56153	0.254869	6.12679	8.96694e-10	1.81285e-08	bin2
GRMZM5G800014	Zm00001d003751	Zm00001eb083530,Zm00001eb083540	NA	NA	NDR1/HIN1-like 1	4.90321	6.58642	2.39614	2.74877	0.005982	0.0172273	bin2
GRMZM2G136306	Zm00001d003756	Zm00001eb083600	si606031e03a	NA	Transmembrane protein C20orf108	38.3507	-1.68453	0.532919	-3.16095	0.00157255	0.00542484	bin2
GRMZM2G136364	Zm00001d003757	Zm00001eb083610	IDP2455	NA	Bifunctional inhibitor/lipid-transfer protein/seed storage 2S albumin superfamily protein	23.0808	14.7409	2.39136	6.16426	7.08148e-10	1.4906e-08	bin2
GRMZM2G001653	Zm00001d003767	Zm00001eb083680,Zm00001eb083690	pco139896	NA	Photosystem I subunit O	7.90265	27.2033	4.21859	6.44845	1.13003e-10	3.11534e-09	bin2
GRMZM2G045185	Zm00001d003773	Zm00001eb083750	NA	NA	OTU-like cysteine protease family protein	2714.19	-0.990096	0.206706	-4.78986	1.66894e-06	1.30826e-05	bin2
GRMZM2G434669	Zm00001d003775	Zm00001eb083770	NA	NA	OJ000126_13.10 protein; protein	175.649	-1.02546	0.31801	-3.22461	0.00126146	0.00447238	bin2
GRMZM5G819523	Zm00001d003779	Zm00001eb083820	IDP7309	NA	Glutaredoxin family protein	1902.03	-0.929334	0.159777	-5.81644	6.01147e-09	9.39923e-08	bin2
AC226327.2_FG004,GRMZM2G056996,GRMZM2G153275,GRMZM2G373738	Zm00001d003786	Zm00001eb083880,Zm00001eb083890,Zm00001eb083900,Zm00001eb083930	NA	NA	Pentatricopeptide repeat-containing protein	941.578	1.1358	0.225716	5.03198	4.85451e-07	4.37023e-06	bin2
AC226327.2_FG004,GRMZM2G056996,GRMZM2G153275,GRMZM2G373738	Zm00001d003789	Zm00001eb083880,Zm00001eb083890,Zm00001eb083900,Zm00001eb083930	NA	NA	Ras-related protein RABD1	61.5021	-1.83959	0.503939	-3.65042	0.000261816	0.00112694	bin2
AC226327.2_FG004,GRMZM2G056996,GRMZM2G153275,GRMZM2G373738	Zm00001d003791	Zm00001eb083880,Zm00001eb083890,Zm00001eb083900,Zm00001eb083930	NA	NA	Pentatricopeptide repeat-containing protein	602.466	1.58676	0.397659	3.99025	6.60043e-05	0.000335227	bin2
GRMZM2G062544,GRMZM2G062574	Zm00001d003807	Zm00001eb084060,Zm00001eb084070,Zm00001eb084080	NA	NA	late embryogenesis abundant protein-related / LEA protein-related	387.594	0.76258	0.213508	3.57167	0.000354706	0.0014754	bin2
GRMZM2G412524	Zm00001d003812	Zm00001eb084110	NA	NA	Serine/threonine-protein kinase KIPK	3135.8	0.369966	0.129946	2.84707	0.00441241	0.013262	bin2
GRMZM2G119703,GRMZM2G703055	Zm00001d003813	Zm00001eb084120	hda102	histone deacetylase	hda102;histone deacetylase:	857.471	2.69537	0.423075	6.3709	1.87921e-10	4.7783e-09	bin2
GRMZM2G073054	Zm00001d003817	Zm00001eb084160	sbe4	starch branching enzyme4	Starch branching enzyme IIa	4491.81	1.03971	0.227932	4.56149	5.0791e-06	3.48679e-05	bin2
GRMZM2G002978	Zm00001d003836	Zm00001eb084300	thx26	Trihelix-transcription factor 26	aspartate/glutamate/uridylate kinase family protein	702.546	-0.5035	0.170868	-2.94671	0.00321172	0.0101088	bin2
GRMZM2G149567	Zm00001d003847	Zm00001eb084420	pco133857	NA	Chaperone protein ClpD chloroplastic	204.543	0.67671	0.2517	2.68856	0.00717618	0.0201328	bin2
GRMZM2G068590,GRMZM5G842686	Zm00001d003850	Zm00001eb084550	Zm00001d003850	NA	Probable BOI-related E3 ubiquitin-protein ligase 2	1261.35	-0.988125	0.200021	-4.94012	7.80751e-07	6.64122e-06	bin2
GRMZM2G422938	Zm00001d003851	Zm00001eb084540	gpm120	NA	Probable alpha-amylase 2	748.561	1.85093	0.305726	6.05421	1.41111e-09	2.69808e-08	bin2
GRMZM2G165063	Zm00001d003852	Zm00001eb084560	NA	NA	Inhibitor of apoptosis-like protein	560.159	-1.37284	0.237291	-5.78545	7.23205e-09	1.09914e-07	bin2
GRMZM2G136624	Zm00001d003872	Zm00001eb084730	NA	NA	Coilin	851.268	1.24743	0.168855	7.38755	1.49559e-13	1.17971e-11	bin2
GRMZM2G001084,GRMZM2G373849	Zm00001d003894	Zm00001eb084890	NA	NA	Double Clp-N motif-containing P-loop nucleoside triphosphate hydrolases superfamily protein	2752.35	0.677373	0.117781	5.75112	8.86532e-09	1.32043e-07	bin2
GRMZM2G123940	Zm00001d003895	Zm00001eb084910	NA	NA	Serine carboxypeptidase-like 46	2927.41	-0.465514	0.13997	-3.3258	0.00088164	0.00326006	bin2
AC196489.3_FG002	Zm00001d003896	Zm00001eb084920,Zm00001eb084930	rpl12	ribosomal protein L12	60S ribosomal protein L12	5158.02	-0.902261	0.152471	-5.91758	3.26705e-09	5.51487e-08	bin2
GRMZM2G096717,GRMZM2G399641	Zm00001d003897	Zm00001eb084940	ba2	barren stalk2	RING finger protein	89.0188	-0.903129	0.283483	-3.18583	0.00144338	0.00503051	bin2
GRMZM2G079658	Zm00001d003902	Zm00001eb084970	NA	NA	Polynucleotide adenylyltransferase family protein	403.211	1.66784	0.336575	4.95532	7.221e-07	6.21121e-06	bin2
GRMZM5G886989	Zm00001d003904	Zm00001eb084990	cl8995_1a	NA	Transport protein particle (TRAPP) component	360.96	0.87874	0.194079	4.52774	5.96187e-06	4.01875e-05	bin2
GRMZM2G025294	Zm00001d003917	Zm00001eb085100	NA	NA	RNA polymerase III RPC4	770.656	0.55895	0.227264	2.45947	0.013914	0.0352275	bin2
GRMZM5G807639	Zm00001d003923	Zm00001eb085130	NA	NA	Dihydrolipoyllysine-residue succinyltransferase component of 2-oxoglutarate dehydrogenase complex	1347.58	0.497579	0.174657	2.84888	0.00438729	0.0131988	bin2
GRMZM2G108255	Zm00001d003937	Zm00001eb085270	NA	NA	RecQ-mediated genome instability protein 1	665.161	0.650648	0.168945	3.85123	0.000117524	0.000557682	bin2
GRMZM2G108338	Zm00001d003938	Zm00001eb085280	NA	NA	Steroleosin	16.3717	-3.08085	1.2598	-2.4455	0.0144651	0.036386	bin2
GRMZM2G155281	Zm00001d003945	Zm00001eb085330	mde1	mouse DNA EBV homolog1	mde1;mouse DNA EBV homolog1: endosperm cDNA 5C02D07, similar to mouse homolog to Epstein-Barr virus IR3 repeat	9384.12	-1.21268	0.138448	-8.7591	1.96816e-18	1.09212e-15	bin2
AC235541.1_FG002	Zm00001d003948	Zm00001eb085350	umc1454	NA	DNAJ heat shock N-terminal domain-containing protein	2854.45	0.403914	0.150637	2.68137	0.00733204	0.0205088	bin2
GRMZM2G179106	Zm00001d003950	Zm00001eb085380	NA	NA	Major facilitator superfamily protein	416.655	0.688002	0.242552	2.83652	0.00456086	0.0136527	bin2
GRMZM2G143205	Zm00001d003958	Zm00001eb085420	camta1	CAMTA-transcription factor 1	Calmodulin-binding transcription activator 4	1302.72	1.34861	0.193218	6.97977	2.95663e-12	1.433e-10	bin2
GRMZM2G024933,GRMZM2G112176	Zm00001d003974	Zm00001eb085500	umc131	NA	Phosphoenolpyruvate carboxylase family protein	421.026	2.30979	0.454742	5.07935	3.7872e-07	3.50284e-06	bin2
GRMZM2G096048	Zm00001d003978	Zm00001eb085520	NA	NA	BEST Arabidopsis thaliana protein match is: C2H2-like zinc finger protein (TAIR:AT2G01940.3); Has 78 Blast hits to 78 proteins in 11 species: Archae - 0; Bacteria - 0; Metazoa - 0; Fungi - 0; Plants - 78; Viruses - 0; Other Eukaryotes - 0 (source: N /.../ink).	8.98997	5.92809	1.82162	3.25429	0.00113674	0.00407845	bin2
GRMZM2G019056	Zm00001d003981	Zm00001eb085540	NA	NA	Drought-induced protein 1	5.04649	3.99756	1.59329	2.50899	0.0121077	0.0313264	bin2
GRMZM2G000980	Zm00001d003984	Zm00001eb085570	NA	NA	splicing factor-related	1960.49	-0.492187	0.126668	-3.88566	0.000102054	0.00049325	bin2
GRMZM2G125263	Zm00001d003986	Zm00001eb085590	NA	NA	Leucine-rich repeat protein kinase family protein	65.4105	4.27084	0.523241	8.16227	3.28785e-16	7.93955e-14	bin2
AC202435.3_FG001	Zm00001d003993	Zm00001eb085610	NA	NA	F-box protein	279.353	-0.8329	0.279472	-2.98026	0.00288003	0.00917556	bin2
GRMZM2G073931	Zm00001d003996	Zm00001eb085630	NA	NA	myosin heavy chain-related	63.7455	1.79334	0.485371	3.69478	0.000220081	0.000966935	bin2
GRMZM2G173536	Zm00001d004006	Zm00001eb085680	NA	NA	SNF1-related protein kinase regulatory subunit gamma-1	444.62	0.480181	0.201051	2.38835	0.016924	0.0415924	bin2
GRMZM2G116693	Zm00001d004025	Zm00001eb085870	NA	NA	DnaJ domain ;Myb-like DNA-binding domain	1463.89	0.891746	0.20238	4.4063	1.05149e-05	6.6351e-05	bin2
AC197056.3_FG005	Zm00001d004033	Zm00001eb085940	NA	NA	DnaJ domain ;Myb-like DNA-binding domain	1597.39	0.984846	0.150529	6.54257	6.0471e-11	1.84239e-09	bin2
GRMZM2G111912	Zm00001d004036	Zm00001eb085950	NA	NA	Protein XRI1	139.627	0.86629	0.3478	2.49077	0.0127467	0.032736	bin2
GRMZM2G351023	Zm00001d004042	Zm00001eb086000	NA	NA	3-oxoacyl-[acyl-carrier-protein] reductase chloroplastic	49.9533	3.33828	0.715997	4.66242	3.12512e-06	2.28877e-05	bin2
GRMZM2G076351	Zm00001d004051	Zm00001eb086040	NA	NA	Mitochondrial import inner membrane translocase subunit Tim17/Tim22/Tim23 family protein	261.206	-0.615972	0.197967	-3.11148	0.00186151	0.00626185	bin2
AC206642.4_FG001	Zm00001d004052	Zm00001eb086050	NA	NA	60S ribosomal protein L35	5027.05	-0.955235	0.154753	-6.17265	6.71538e-10	1.43086e-08	bin2
GRMZM2G010765	Zm00001d004055	Zm00001eb086100	NA	NA	Protein DETOXIFICATION 16	266.156	-1.1407	0.287964	-3.96128	7.45503e-05	0.000373468	bin2
GRMZM2G069174	Zm00001d004070	Zm00001eb086160	pco105214a	NA	RNA-binding protein-like	1805.64	-0.656639	0.116404	-5.64101	1.69051e-08	2.30589e-07	bin2
GRMZM2G157027	Zm00001d004075	Zm00001eb086200,Zm00001eb086210	pap21	purple acid phosphatase21	Probable inactive purple acid phosphatase 27	25.2129	2.56645	1.02211	2.51094	0.012041	0.0311809	bin2
GRMZM2G102583	Zm00001d004086	Zm00001eb086270,Zm00001eb086280	wrky105	WRKY-transcription factor 105	Probable WRKY transcription factor 11	511.245	-0.82109	0.184569	-4.44869	8.63956e-06	5.59522e-05	bin2
GRMZM2G064168	Zm00001d004090	Zm00001eb086320	NA	NA	DEAD-box helicase family protein	623.954	-0.505668	0.197667	-2.55818	0.0105222	0.0278513	bin2
GRMZM2G359779	Zm00001d004094	Zm00001eb086360	NA	NA	Protein SMAX1-LIKE 4	2725.09	-0.388436	0.168112	-2.31058	0.0208563	0.0496651	bin2
GRMZM2G022107	Zm00001d004099	Zm00001eb086400	NA	NA	U11/U12 small nuclear ribonucleoprotein 48 kDa protein	596.48	-0.488946	0.197913	-2.47051	0.0134921	0.0343024	bin2
GRMZM2G028004	Zm00001d004120	Zm00001eb086530	cl14903_1	NA	Prolyl 4-hydroxylase 1	252.901	1.62368	0.321447	5.05115	4.39148e-07	3.99895e-06	bin2
GRMZM5G858094	Zm00001d004125	Zm00001eb086560	acc2	acetyl-CoA carboxylase2	acc2;acetyl-CoA carboxylase2: graminicide (e.g., sethoxydim, haloxyfop) resistance; encodes acetyl-CoA carboxylase	6894.89	1.32358	0.208001	6.36331	1.97451e-10	4.97059e-09	bin2
GRMZM2G177575	Zm00001d004132	Zm00001eb086640	cl36164_1(158)	NA	Eukaryotic aspartyl protease family protein	182.022	0.691532	0.291008	2.37634	0.0174854	0.0427506	bin2
GRMZM2G177596	Zm00001d004133	Zm00001eb086650	NA	NA	OSJNBa0065B15.1 protein; OSJNBb0071D01.5 protein; protein	1070.31	-1.17512	0.174571	-6.73149	1.67939e-11	6.21255e-10	bin2
GRMZM2G084863	Zm00001d004136	Zm00001eb086680	umc1949	NA	Glutathione S-transferase family protein	577.094	0.709035	0.216502	3.27496	0.00105676	0.00382516	bin2
GRMZM2G085086	Zm00001d004138	Zm00001eb086700	umc1635	NA	Heavy metal-associated isoprenylated plant protein 27	37.6721	5.27664	1.33919	3.94018	8.14212e-05	0.000403815	bin2
GRMZM2G013765	Zm00001d004140	Zm00001eb086720	NA	NA	RING/FYVE/PHD zinc finger superfamily protein	1661.69	0.374446	0.133162	2.81196	0.00492412	0.0145856	bin2
GRMZM2G118697,GRMZM2G154811,GRMZM2G453879,GRMZM2G455115	Zm00001d004153	Zm00001eb086790	NA	NA	Cleavage and polyadenylation specificity factor subunit 1	480.163	1.51283	0.290001	5.21665	1.82192e-07	1.84456e-06	bin2
GRMZM2G118697,GRMZM2G154811,GRMZM2G453879,GRMZM2G455115	Zm00001d004154	Zm00001eb086790	NA	NA	Cleavage and polyadenylation specificity factor subunit 1	1782.01	0.796571	0.15746	5.05887	4.21741e-07	3.8593e-06	bin2
GRMZM2G012942	Zm00001d004159	Zm00001eb086800	NA	NA	SNARE-interacting protein KEULE	493.893	1.14093	0.301964	3.77838	0.000157852	0.000720979	bin2
GRMZM2G027307	Zm00001d004169	Zm00001eb086860	pat8	protein S-acyltransferase8	Probable protein S-acyltransferase 14	517.468	1.05124	0.162463	6.47063	9.75948e-11	2.73391e-09	bin2
GRMZM2G028730	Zm00001d004176	Zm00001eb086910	NA	NA	ER membrane protein complex subunit 8/9 homolog	346.157	-0.646596	0.244108	-2.6488	0.00807769	0.0222692	bin2
GRMZM2G159678	Zm00001d004193	Zm00001eb086990	NA	NA	Probable carbohydrate esterase	421.678	-0.715461	0.175994	-4.06525	4.79809e-05	0.000252439	bin2
GRMZM5G806387	Zm00001d004198	Zm00001eb087050	gl14	glossy14	CASP-like protein 2A1	699.483	-0.835364	0.185656	-4.49954	6.81022e-06	4.50674e-05	bin2
GRMZM2G148751	Zm00001d004200	Zm00001eb087060	NA	NA	hydroxyproline-rich glycoprotein family protein	183.545	-1.01904	0.325607	-3.12967	0.00175004	0.00594051	bin2
GRMZM2G353548	Zm00001d004215	Zm00001eb087120,Zm00001eb087130	NA	NA	Transducin family protein / WD-40 repeat family protein	1313.66	0.796508	0.180115	4.42223	9.76864e-06	6.21988e-05	bin2
GRMZM2G154685	Zm00001d004243	Zm00001eb087350	NA	NA	Peptidyl-prolyl cis-trans isomerase FKBP65	4.80938	6.04902	1.76307	3.43096	0.000601441	0.00234779	bin2
GRMZM2G083935	Zm00001d004248	Zm00001eb087380	Zm00001d004248	NA	UDP-glycosyltransferase 85A7	421.358	-2.01804	0.325573	-6.19843	5.70287e-10	1.24172e-08	bin2
GRMZM2G101250	Zm00001d004260	Zm00001eb087460,Zm00001eb087470	NA	NA	Actin-related protein 9	512.639	1.30244	0.249242	5.2256	1.73595e-07	1.76712e-06	bin2
GRMZM2G077863	Zm00001d004270	Zm00001eb087500	NA	NA	GDSL esterase/lipase	184.648	1.49698	0.433205	3.45559	0.000549092	0.00216876	bin2
GRMZM2G450496	Zm00001d004282	Zm00001eb087590	NA	NA	Putative disease resistance RPP13-like protein 1	66.0517	1.97533	0.576065	3.42901	0.000605784	0.00236439	bin2
GRMZM2G000114	Zm00001d004300	Zm00001eb087670	pco073802a	NA	E3 ubiquitin-protein ligase MBR2	985.835	1.10103	0.303027	3.63345	0.000279651	0.00119523	bin2
GRMZM5G803404	Zm00001d004335	Zm00001eb087920	NA	NA	ABC transporter G family member 24	15.2002	6.23661	1.28463	4.85478	1.2052e-06	9.81618e-06	bin2
GRMZM2G360907	Zm00001d004339	Zm00001eb087930	NA	NA	Pumilio homolog 3	529.937	2.05341	0.354116	5.79867	6.68416e-09	1.02664e-07	bin2
GRMZM2G090675	Zm00001d004354	Zm00001eb088050	NA	NA	CBS domain-containing protein CBSX1 chloroplastic	25.5561	2.76947	0.990163	2.79698	0.00515823	0.0151918	bin2
GRMZM2G365957	Zm00001d004361	Zm00001eb088090	mrpa9	multidrug resistance associated protein9	ABC transporter C family member 4	653.004	1.31505	0.167476	7.85217	4.08885e-15	6.30989e-13	bin2
GRMZM2G137984	Zm00001d004396	Zm00001eb088370	NA	NA	Vacuolar protein sorting-associated protein 54 chloroplastic	1525.73	0.734895	0.249398	2.94667	0.00321213	0.0101089	bin2
GRMZM2G023028	Zm00001d004409	Zm00001eb088460	NA	NA	DNA-directed RNA polymerase subunit	45.4313	-1.76977	0.501383	-3.52978	0.000415906	0.0016972	bin2
GRMZM2G325749	Zm00001d004410	Zm00001eb088470	phm4880	NA	Ribosomal L18p/L5e family protein	328.327	-0.737225	0.208643	-3.53343	0.000410212	0.00167764	bin2
GRMZM2G036708	Zm00001d004413	Zm00001eb088500	NA	NA	Cysteine synthase	23.5938	4.59346	1.71415	2.67973	0.00736813	0.0206004	bin2
GRMZM2G327247	Zm00001d004415	Zm00001eb088520	IDP7594	NA	Probable RNA-dependent RNA polymerase 5	181.929	0.784127	0.336833	2.32794	0.0199152	0.0477687	bin2
AC217553.3_FG008	Zm00001d004416	Zm00001eb088530,Zm00001eb088540	Zm00001e008723	NA	Probable RNA-dependent RNA polymerase 5	697.568	1.49651	0.345433	4.33226	1.47585e-05	8.90975e-05	bin2
GRMZM2G158043	Zm00001d004438	Zm00001eb088740	zpu1	pullulanase-type starch debranching enzyme1	zpu1;pullulanase-type starch debranching enzyme1: single copy, cDNA clone similar to rice sequence; SSR umc1003The zpu1 gene encodes a pullulanase-type starch debranching enzyme. Analysis of plants homozygous for the zpu1-204 mutation reveal the genes role in starch catabolism. zpu1-204 endosperm accumulate maltooligosaccharides not found in wild type plants. zpu1-204 are also deficient for linea…	323.187	1.33454	0.429042	3.11051	0.00186763	0.00628003	bin2
GRMZM2G392106	Zm00001d004446	Zm00001eb088810,Zm00001eb088820	NA	NA	DUF1635 family protein	11.3809	3.64261	1.46717	2.48275	0.0130371	0.0333276	bin2
GRMZM2G131912	Zm00001d004448	Zm00001eb088830	cl2557_1b	NA	Probable pectate lyase 8	762.787	-1.3793	0.266551	-5.17462	2.28371e-07	2.24836e-06	bin2
GRMZM2G131597	Zm00001d004460	Zm00001eb088880	NA	NA	AAR2 protein family	480.499	-0.829362	0.348877	-2.37723	0.0174431	0.0426789	bin2
GRMZM2G069773	Zm00001d004472	Zm00001eb089010	phm13360	NA	Polyketide cyclase/dehydrase and lipid transport superfamily protein	466.4	0.995629	0.428961	2.32102	0.0202855	0.0484963	bin2
GRMZM2G033894	Zm00001d004473	Zm00001eb089020	NA	NA	Pyruvate dehydrogenase E1 component subunit alpha-3 chloroplastic	2984.17	-0.501204	0.106209	-4.71905	2.36949e-06	1.79016e-05	bin2
GRMZM2G319454	Zm00001d004482	Zm00001eb089090	IDP592	NA	transmembrane-like protein	172.226	-1.0443	0.276692	-3.77424	0.000160496	0.000731646	bin2
GRMZM2G075551	Zm00001d004498	Zm00001eb089260	NA	NA	D111/G-patch domain-containing protein	512.991	-1.03793	0.355556	-2.91919	0.00350947	0.0109156	bin2
GRMZM2G050590	Zm00001d004512	Zm00001eb089380	e2f5	E2F-DP-transcription factor 25	Transcription factor E2FC	284.487	0.829017	0.265051	3.12776	0.00176145	0.00597071	bin2
GRMZM2G119261	Zm00001d004521	Zm00001eb089420	mybr114	MYB-related-transcription factor 114	SWI/SNF complex subunit SWI3D	937.719	1.11258	0.170683	6.51841	7.10548e-11	2.1082e-09	bin2
GRMZM2G147623	Zm00001d004541	Zm00001eb089580	c3h10	C3H-transcription factor 310	Zinc finger CCCH domain-containing protein 24	1868.87	0.6647	0.137944	4.81864	1.44543e-06	1.15422e-05	bin2
GRMZM2G506062	Zm00001d004573	Zm00001eb089860	NA	NA	60 kDa jasmonate-induced protein	309.345	-0.76822	0.243308	-3.1574	0.00159182	0.00547686	bin2
GRMZM2G092160	Zm00001d004591	Zm00001eb089980	NA	NA	60 kDa jasmonate-induced protein	1013.87	-0.822096	0.147297	-5.5812	2.38867e-08	3.14787e-07	bin2
GRMZM2G003692	Zm00001d004616	Zm00001eb090170	NA	NA	NAD(P)-binding Rossmann-fold superfamily protein	456.189	1.4894	0.376477	3.95616	7.61639e-05	0.000380819	bin2
AC235540.1_FG002	Zm00001d004635	Zm00001eb090350	NA	NA	Leucine-rich repeat protein kinase family protein	6.34998	9.38737	2.01938	4.64863	3.34144e-06	2.42946e-05	bin2
GRMZM2G056695	Zm00001d004640	Zm00001eb090390	NA	NA	Sec23/Sec24 protein transport family protein	380.647	1.91834	0.430012	4.46113	8.15295e-06	5.30644e-05	bin2
GRMZM2G148270	Zm00001d004650	Zm00001eb090500	NA	NA	CRP7 - Cysteine-rich family protein precursor expressed	225.87	-1.15474	0.269321	-4.28758	1.80627e-05	0.000106868	bin2
AC204311.4_FG004,GRMZM2G451357	Zm00001d004659	Zm00001eb090590	NA	NA	Ubiquitin carboxyl-terminal hydrolase 5	1090.57	0.857058	0.275945	3.1059	0.00189699	0.00636315	bin2
GRMZM5G877316	Zm00001d004677	Zm00001eb090730	NA	NA	Eukaryotic initiation factor 5C CG2922-PF%2C isoform F	123.188	9.77354	1.75234	5.57743	2.44092e-08	3.21025e-07	bin2
GRMZM2G132154	Zm00001d004691	Zm00001eb090850	NA	NA	Serine carboxypeptidase-like 43	155.586	-0.787146	0.33355	-2.3599	0.0182796	0.0443968	bin2
GRMZM2G082330	Zm00001d004702	Zm00001eb090920	NA	NA	Signal peptide peptidase-like 3	1096.23	0.707316	0.2441	2.89764	0.00375976	0.0115691	bin2
GRMZM2G152739	Zm00001d004706	Zm00001eb090980	NA	NA	Lipase-like PAD4	425.79	-0.784496	0.192677	-4.07157	4.66977e-05	0.000246633	bin2
GRMZM2G365677	Zm00001d004708	Zm00001eb091000	NA	NA	F-box protein interaction domain containing protein	314.865	-0.825924	0.245169	-3.3688	0.000754975	0.00284987	bin2
GRMZM2G395736	Zm00001d004709	Zm00001eb091010,Zm00001eb091020	NA	NA	transcription coactivators	635.469	2.13846	0.376566	5.67883	1.35621e-08	1.90983e-07	bin2
GRMZM2G046498	Zm00001d004716	Zm00001eb091060	csu50c	NA	NAD kinase 2 chloroplastic	425.311	0.95515	0.244545	3.90583	9.39027e-05	0.000458783	bin2
GRMZM2G335126	Zm00001d004737	Zm00001eb091240	NA	NA	Armadillo/beta-catenin-like repeat ; C2 calcium/lipid-binding domain (CaLB) protein	2692.85	1.08208	0.17417	6.21279	5.20535e-10	1.14562e-08	bin2
GRMZM2G087105	Zm00001d004739	Zm00001eb091260	pco071460b	NA	F-box/WD-40 repeat-containing protein	1287.55	-0.976633	0.204711	-4.7708	1.83495e-06	1.42512e-05	bin2
GRMZM2G087212	Zm00001d004740	Zm00001eb091270	NA	NA	Transmembrane 9 superfamily protein member 3	1564.75	1.89581	0.254897	7.43757	1.02554e-13	8.60007e-12	bin2
GRMZM2G124715	Zm00001d004744	Zm00001eb091300	myb64	MYB-transcription factor 64	Transcription repressor MYB6	321.533	-1.15099	0.214963	-5.35437	8.58529e-08	9.54409e-07	bin2
GRMZM2G000959	Zm00001d004763	Zm00001eb091430	NA	NA	Probable glucan endo-13-beta-glucosidase A6	313.989	-1.20893	0.29062	-4.15983	3.18491e-05	0.000175608	bin2
GRMZM2G111143	Zm00001d004768	Zm00001eb091470	pco087970a	NA	Glycosyl hydrolase superfamily protein	1924.16	-1.06833	0.173464	-6.15881	7.32921e-10	1.53407e-08	bin2
GRMZM2G162286	Zm00001d004784	Zm00001eb091560	AW681281	NA	Protein TPLATE	506.233	-0.786086	0.183847	-4.27575	1.90496e-05	0.000112122	bin2
GRMZM2G472770	Zm00001d004785	Zm00001eb091570,Zm00001eb091580	AW681281	NA	Protein TPLATE	1275.57	0.738195	0.181099	4.07619	4.57795e-05	0.000242423	bin2
GRMZM2G169688	Zm00001d004790	Zm00001eb091620	NA	NA	Transcription factor GTE12	2221.24	0.78235	0.150838	5.18671	2.14046e-07	2.12563e-06	bin2
GRMZM2G133716	Zm00001d004810	Zm00001eb091700	fha6	FHA-transcription factor 6	FHA domain-containing protein PS1	3701.85	0.378796	0.148966	2.54283	0.0109958	0.0288996	bin2
GRMZM2G047486	Zm00001d004812	Zm00001eb091710	cdpk11	calcium dependent protein kinase11	cdpk11;calcium dependent protein kinase11: encodes a protein that functions in abscisic acid signaling upstream of the MAP kinase encoded by mpk2, aka MPK5 (Ding et al 2012)	1587.94	-0.270317	0.110223	-2.45246	0.0141883	0.0358142	bin2
GRMZM2G177005	Zm00001d004821	Zm00001eb091780	NA	NA	V-type proton ATPase 16 kDa proteolipid subunit	912.362	-0.552713	0.165365	-3.34238	0.000830646	0.00309166	bin2
GRMZM2G324314	Zm00001d004839	Zm00001eb091870	NA	NA	60S ribosomal protein L3-1	5370.38	-0.341123	0.10418	-3.27437	0.00105896	0.00383207	bin2
GRMZM2G132968	Zm00001d004841	Zm00001eb091900	NA	NA	60S ribosomal protein L3-1	11842.7	-0.766271	0.161891	-4.73325	2.20951e-06	1.68347e-05	bin2
GRMZM5G854138	Zm00001d004843	Zm00001eb091920	aasr2	abscisic acid stress ripening2	aasr2;abscisic acid stress ripening2:	32.424	8.70382	2.50659	3.47237	0.00051588	0.00205313	bin2
GRMZM2G006765,GRMZM2G010282	Zm00001d004855	Zm00001eb092060,Zm00001eb092070	act4	actin4	Actin-7	584.168	0.699259	0.277257	2.52206	0.0116671	0.030376	bin2
GRMZM2G460472	Zm00001d004868	Zm00001eb092180	NA	NA	Transcription factor LHW	1288.02	0.605966	0.188782	3.20987	0.00132796	0.00467194	bin2
GRMZM2G135446	Zm00001d004875	Zm00001eb092230	cct11	CO CO-LIKE TIMING OF CAB1 protein domain11	Two-component response regulator-like APRR9	420	0.789677	0.341837	2.3101	0.0208827	0.0497235	bin2
GRMZM2G032478	Zm00001d004881	Zm00001eb092280	ofp10	OVATE-transcription factor 10	Transcription repressor OFP6	13.2205	-2.7892	0.969704	-2.87635	0.00402308	0.0122658	bin2
GRMZM2G348866	Zm00001d004896	Zm00001eb092570	NA	NA	mRNA-decapping enzyme-like protein	661.349	-0.570041	0.196585	-2.89972	0.00373497	0.0115058	bin2
GRMZM2G044493	Zm00001d004908	Zm00001eb092640	NA	NA	Expressed protein; protein	13.1446	-2.78109	1.04435	-2.66299	0.00774509	0.0214908	bin2
GRMZM2G055973	Zm00001d004917	Zm00001eb092730	NA	NA	RING-H2 finger protein ATL7	102.604	-1.16216	0.302193	-3.84575	0.000120182	0.000569364	bin2
GRMZM2G051738	Zm00001d004924	Zm00001eb092800	NA	NA	AT-hook motif nuclear-localized protein 1	418.048	-0.914859	0.244224	-3.74598	0.000179692	0.00080879	bin2
GRMZM2G403562	Zm00001d004925	Zm00001eb092810	ddt1	DDT-transcription factor 1	DDT domain-containing protein PTM	2001.88	0.888915	0.164066	5.41805	6.02532e-08	7.01519e-07	bin2
GRMZM2G119117	Zm00001d004927	Zm00001eb092840	NA	NA	Os12g0146300 protein	960.879	-0.665914	0.151744	-4.38841	1.14182e-05	7.1224e-05	bin2
GRMZM2G046201	Zm00001d004929	Zm00001eb092850	NA	NA	Leucine-rich repeat receptor-like protein kinase PXC1	4317.18	-0.520858	0.174405	-2.98649	0.00282199	0.00901708	bin2
GRMZM2G092581	Zm00001d004931	Zm00001eb092880	hipp1	heavy metal-associated isoprenylated plant protein1	Heavy metal transport/detoxification superfamily protein	1278.15	-0.938437	0.157332	-5.96469	2.45097e-09	4.31608e-08	bin2
GRMZM2G145666	Zm00001d004934	Zm00001eb092900	Zm00001d004934	NA	Protein TRAUCO	971.493	-0.549331	0.149597	-3.67207	0.000240596	0.00104631	bin2
GRMZM2G162697,GRMZM2G469969	Zm00001d004956	Zm00001eb093120,Zm00001eb093130	gldh1	galactono lactone dehydrogenase1	gldh1;galactono lactone dehydrogenase1: ascorbate biosynthesis, based on orthology to the Arabidopsis gene vtc2.	3702.95	-0.248864	0.102094	-2.4376	0.0147851	0.037073	bin2
GRMZM2G162737	Zm00001d004957	Zm00001eb093140	NA	NA	Cytochrome P450 90A1	224.417	-0.715159	0.287495	-2.48756	0.0128624	0.0329878	bin2
GRMZM2G095392	Zm00001d004976	Zm00001eb093250	NA	NA	PP2A regulatory subunit TAP46	1424.89	-0.317754	0.0947023	-3.35529	0.000792813	0.0029712	bin2
GRMZM2G123660	Zm00001d004979	Zm00001eb093280	AY111877	NA	E3 ubiquitin-protein ligase listerin	2423.66	1.2765	0.20305	6.28666	3.24374e-10	7.60763e-09	bin2
GRMZM2G131793	Zm00001d004982	Zm00001eb093290	NA	NA	Noc2p family	2244.69	2.28143	0.354057	6.44368	1.16612e-10	3.19795e-09	bin2
GRMZM2G101867	Zm00001d004986	Zm00001eb093320	umc2110	NA	RNA-binding (RRM/RBD/RNP motifs) family protein	2012.07	0.746677	0.229183	3.25799	0.00112206	0.00403464	bin2
GRMZM2G074351	Zm00001d004993	Zm00001eb093390	NA	NA	RNA binding (RRM/RBD/RNP motifs) family protein	697.169	1.37568	0.211362	6.50865	7.5828e-11	2.22202e-09	bin2
GRMZM2G025024	Zm00001d005004	Zm00001eb093460	cl26857_1	NA	Protein kinase superfamily protein	800.319	1.3802	0.201491	6.84995	7.38749e-12	3.11757e-10	bin2
GRMZM2G175008	Zm00001d005013	Zm00001eb093540	NA	NA	ENTH/VHS family protein	430.909	2.90451	0.739323	3.92861	8.54398e-05	0.000421303	bin2
GRMZM2G377797	Zm00001d005023	Zm00001eb093610	NA	NA	40S ribosomal protein S16	4750.21	-0.667636	0.142138	-4.6971	2.63887e-06	1.9731e-05	bin2
GRMZM2G045970	Zm00001d005035	Zm00001eb093730	NA	NA	Ethanolamine-phosphate cytidylyltransferase	730.16	1.13298	0.140484	8.06484	7.33298e-16	1.49518e-13	bin2
GRMZM2G353024	Zm00001d005051	Zm00001eb093890	NA	NA	Root phototropism protein 2	104.615	-1.2653	0.426355	-2.96773	0.0030001	0.00951047	bin2
GRMZM2G389362	Zm00001d005062	Zm00001eb093970	NA	NA	Vacuolar-sorting receptor 1	2017.74	0.743522	0.304024	2.44561	0.0144609	0.0363859	bin2
AC207533.2_FG002	Zm00001d005063	Zm00001eb093980	NA	NA	Regulatory-associated protein of TOR 1	977.873	1.2987	0.260004	4.99491	5.88622e-07	5.17575e-06	bin2
GRMZM2G444808	Zm00001d005065	Zm00001eb094000	cl26752_1	NA	BcpLH protein	2399.91	0.492193	0.126062	3.90436	9.44753e-05	0.000461321	bin2
GRMZM2G452717	Zm00001d005072	Zm00001eb094050	umc255a	NA	F-box/LRR-repeat protein 3	615.16	0.847221	0.312534	2.71081	0.00671186	0.0190267	bin2
GRMZM5G890665	Zm00001d005080	Zm00001eb094160	mate5	multidrug and toxic compound extrusion5	mate5;multidrug and toxic compound extrusion5: Sorghum ortholog: Sb05g000630	98.1157	-1.92702	0.725491	-2.65616	0.00790363	0.0218586	bin2
GRMZM5G804382	Zm00001d005090	Zm00001eb094250	NA	NA	Clathrin heavy chain 2	4842.74	0.450731	0.194603	2.31615	0.02055	0.0490476	bin2
GRMZM2G146267,GRMZM2G146283	Zm00001d005100	Zm00001eb094330,Zm00001eb094340	pbf1	prolamin-box binding factor1	RNA binding (RRM/RBD/RNP motifs) family protein	1724.18	1.82361	0.275793	6.61223	3.78568e-11	1.22647e-09	bin2
GRMZM2G151268	Zm00001d005102	Zm00001eb094350	ton1	tonneau1	Protein TONNEAU 1b	995.556	-0.714904	0.277215	-2.57887	0.00991229	0.0264761	bin2
GRMZM2G070054,GRMZM2G313812	Zm00001d005107	Zm00001eb094390	NA	NA	FRIGIDA-like protein 3	4822.31	0.732379	0.109844	6.66743	2.60326e-11	8.97172e-10	bin2
GRMZM2G180704	Zm00001d005108	Zm00001eb094400	snrk1a2	SNF1-related kinase alpha1-like2	SNF1-related protein kinase catalytic alpha subunit KIN10	1919.53	2.41461	0.328635	7.34739	2.02121e-13	1.49329e-11	bin2
GRMZM2G010363	Zm00001d005118	Zm00001eb094480	NA	NA	Sec14p-like phosphatidylinositol transfer family protein	604.67	0.978819	0.181333	5.39791	6.7421e-08	7.74258e-07	bin2
GRMZM2G021299	Zm00001d005127	Zm00001eb094520	upl9	ubiquitin-protein ligase9	E3 ubiquitin-protein ligase UPL1	4870.07	2.39082	0.372512	6.41811	1.37977e-10	3.67187e-09	bin2
GRMZM2G013915,GRMZM2G013936,GRMZM2G313944	Zm00001d005137	Zm00001eb094550	LOC103647182	NA	Protein ENHANCED DOWNY MILDEW 2	1587.52	1.848	0.242001	7.63635	2.23469e-14	2.50132e-12	bin2
GRMZM2G102242	Zm00001d005140	Zm00001eb094560	NA	NA	Meiotic nuclear division protein 1 homolog	285.035	4.77949	0.597973	7.99282	1.31885e-15	2.35586e-13	bin2
GRMZM2G057910	Zm00001d005144	Zm00001eb094580	NA	NA	NAD-dependent dyhydrogenase%2C Gfo/Idh/MocA family	472.144	-1.12306	0.274495	-4.09136	4.2886e-05	0.000228772	bin2
GRMZM2G080139	Zm00001d005156	Zm00001eb094690	NA	NA	Retrovirus-related Pol polyprotein LINE-1	1114.45	0.957202	0.15227	6.2862	3.25337e-10	7.61768e-09	bin2
GRMZM2G049588	Zm00001d005157	Zm00001eb094700	NA	NA	Glutamine-dependent NAD(+) synthetase	728.98	1.23954	0.246886	5.02072	5.1479e-07	4.58999e-06	bin2
GRMZM5G831712	Zm00001d005168	Zm00001eb094840,Zm00001eb094850	parp2	poly(ADP-ribose) polymerase2	parp2;poly(ADP-ribose) polymerase2:	5064.86	0.963512	0.187137	5.14871	2.62286e-07	2.53162e-06	bin2
GRMZM2G009626	Zm00001d005173	Zm00001eb094880	IDP8613	NA	Sterol 3-beta-glucosyltransferase UGT80A2	242.263	1.81176	0.393412	4.60525	4.11964e-06	2.91403e-05	bin2
GRMZM2G047316	Zm00001d005185	Zm00001eb094990	alf19	Alfin-like-transcription factor 19	PHD finger protein ALFIN-LIKE 2	238.382	-0.731289	0.223186	-3.27659	0.00105068	0.00380684	bin2
GRMZM2G152438	Zm00001d005188	Zm00001eb095000	pco119600	NA	Cytochrome b5 domain-containing protein RLF	180.311	1.98259	0.478334	4.14477	3.40152e-05	0.000186095	bin2
GRMZM2G455491	Zm00001d005189	Zm00001eb095010	hma4	heavy metal ATPase4	Cadmium/zinc-transporting ATPase HMA2	4.29211	-21.6079	2.48838	-8.68349	3.83809e-18	1.96269e-15	bin2
GRMZM5G876616	Zm00001d005193	Zm00001eb095030	cl14746_1a	NA	Protein LURP1	53.8844	1.72849	0.595478	2.9027	0.00369963	0.0114158	bin2
GRMZM2G026301	Zm00001d005199	Zm00001eb095070	NA	NA	Protein kinase superfamily protein	2648.4	0.327766	0.0944335	3.47086	0.000518785	0.00206161	bin2
GRMZM2G139900	Zm00001d005200	Zm00001eb095080	pco128954a	NA	40S ribosomal protein S12	2424.84	-0.642511	0.140583	-4.57035	4.86921e-06	3.36484e-05	bin2
GRMZM2G163769	Zm00001d005228	Zm00001eb095190	pza02939	NA	Ribosomal protein L22p/L17e family protein	2064.84	-0.606369	0.0996306	-6.08617	1.15643e-09	2.25861e-08	bin2
GRMZM2G151549	Zm00001d005238	Zm00001eb095240	NA	NA	Eukaryotic translation initiation factor 3 subunit E	3382.43	-0.238603	0.0875617	-2.72497	0.0064308	0.0183336	bin2
GRMZM2G150754	Zm00001d005241	Zm00001eb095270,Zm00001eb095280	NA	NA	Mediator of RNA polymerase II transcription subunit 33A	1494.86	-0.622823	0.166901	-3.73168	0.000190204	0.000849694	bin2
GRMZM2G171370	Zm00001d005244	Zm00001eb095290	bzip86	bZIP-transcription factor 86	G-box-binding factor 1	883.266	-0.71861	0.148215	-4.84842	1.24448e-06	1.00952e-05	bin2
GRMZM2G400005	Zm00001d005246	Zm00001eb095310	NA	NA	BAG family molecular chaperone regulator 6	35.9306	3.3163	0.724847	4.57517	4.75836e-06	3.30136e-05	bin2
GRMZM2G051367	Zm00001d005248	Zm00001eb095330	GRMZM2G051367	NA	Dolichyl-diphosphooligosaccharide--protein glycosyltransferase 48 kDa subunit	1554.74	1.08384	0.172305	6.29027	3.16906e-10	7.45259e-09	bin2
GRMZM2G018241,GRMZM2G150404	Zm00001d005250	Zm00001eb095350	cesa9	cellulose synthase9	Cellulose synthase A catalytic subunit 3 [UDP-forming]	1229.66	0.529167	0.141104	3.75019	0.000176699	0.000797285	bin2
GRMZM2G073928	Zm00001d005252	Zm00001eb095370	NA	NA	Leucine-rich repeat receptor-like tyrosine-protein kinase PXC3	1893.58	-0.556171	0.198372	-2.80367	0.00505245	0.0149194	bin2
GRMZM2G068212	Zm00001d005256	Zm00001eb095410	sfp7	sulfate transporter7	Sulfate transporter 4.1 chloroplastic	190.281	1.45357	0.265789	5.46888	4.52885e-08	5.4631e-07	bin2
GRMZM2G068212	Zm00001d005257	Zm00001eb095410	NA	NA	Sulfate transporter 4.1 chloroplastic	286.089	1.17746	0.346451	3.39863	0.000677244	0.00260317	bin2
GRMZM2G158575	Zm00001d005264	Zm00001eb095440	cl52258_1	NA	Tetratricopeptide repeat (TPR)-like superfamily protein	2390.86	0.95527	0.17719	5.39122	6.99814e-08	7.98388e-07	bin2
GRMZM2G088261	Zm00001d005269	Zm00001eb095480	si606019c02	NA	Protein NEDD1	993.416	1.13979	0.182176	6.25652	3.93673e-10	9.00614e-09	bin2
GRMZM2G086418	Zm00001d005270	Zm00001eb095500	NA	NA	Probable tyrosine-protein phosphatase	247.546	-0.720661	0.24965	-2.88669	0.0038932	0.011927	bin2
GRMZM2G060872	Zm00001d005271	Zm00001eb095510	NA	NA	serine/threonine protein kinase 3	406.036	0.911106	0.236889	3.84614	0.000119995	0.000568581	bin2
GRMZM2G411260	Zm00001d005275	Zm00001eb095530	NA	NA	ARM repeat superfamily protein	1194.53	-0.298874	0.116782	-2.55924	0.01049	0.0277858	bin2
GRMZM2G161382	Zm00001d005293	Zm00001eb095620	cyc11	cyclin11	cyc11;cyclin11: Associates to cyclin dependent kinase proteins during germination and the complexes formed develop kinase activity.	3768.64	-1.0889	0.137863	-7.89842	2.82459e-15	4.51934e-13	bin2
GRMZM5G874167	Zm00001d005295	Zm00001eb095630	IDP825	NA	DNA-directed RNA polymerases II IV and V subunit 3	2403.15	-0.278567	0.118745	-2.34592	0.0189804	0.0458595	bin2
GRMZM2G163724	Zm00001d005298	Zm00001eb095660	NA	NA	receptor-like kinase	3198.64	-1.13077	0.128213	-8.8195	1.14976e-18	7.3136e-16	bin2
GRMZM2G335146	Zm00001d005302	Zm00001eb095710	NA	NA	CAX-interacting protein 4	587.953	-0.409553	0.170219	-2.40603	0.0161267	0.039921	bin2
GRMZM2G064352	Zm00001d005313	Zm00001eb095800	NA	NA	alpha/beta-Hydrolases superfamily protein	132.105	1.91312	0.403597	4.74017	2.13539e-06	1.63317e-05	bin2
GRMZM2G703231	Zm00001d005317	Zm00001eb095830,Zm00001eb095840	pco080190	NA	Amino acid binding protein	262.002	-0.644706	0.192134	-3.3555	0.000792207	0.00296978	bin2
GRMZM2G142502	Zm00001d005323	Zm00001eb095880	NA	NA	C2H2-like zinc finger protein	1292.09	2.15163	0.312248	6.89077	5.54922e-12	2.41609e-10	bin2
GRMZM2G047727	Zm00001d005334	Zm00001eb095960	NA	NA	Ubiquitin-60S ribosomal protein L40-1	6342.13	-0.700653	0.167876	-4.17364	2.99766e-05	0.000166719	bin2
GRMZM2G103345	Zm00001d005338	Zm00001eb095980	NA	NA	Single-stranded nucleic acid binding R3H protein	1550.6	0.429813	0.163475	2.62922	0.00855799	0.0233514	bin2
GRMZM2G085153	Zm00001d005346	Zm00001eb096060	GRMZM2G085153	NA	Aldo-keto reductase/ oxidoreductase	375.474	0.395141	0.16909	2.33687	0.0194458	0.0468064	bin2
GRMZM2G084881	Zm00001d005347	Zm00001eb096070	dar1	monodehydroascorbate reductase homolog1	dar1;monodehydroascorbate reductase homolog1: leaf cDNA csu196 sequence similar to cucumber monodehydroascorbate reductase (NADH)	1997.04	-0.448384	0.14893	-3.01071	0.00260636	0.0084147	bin2
GRMZM2G466560	Zm00001d005350	Zm00001eb096100	NA	NA	ENTH/VHS family protein	834.066	1.76153	0.226817	7.76631	8.08035e-15	1.09758e-12	bin2
GRMZM2G466543	Zm00001d005351	Zm00001eb096110,Zm00001eb096120	NA	NA	Arogenate dehydratase/prephenate dehydratase 6 chloroplastic	539.046	-0.854411	0.211166	-4.04616	5.20637e-05	0.000271564	bin2
GRMZM2G098622,GRMZM2G331533,GRMZM2G476810	Zm00001d005355	Zm00001eb096130	NA	NA	Nuclear pore complex protein GP210	638.293	0.846416	0.234812	3.60465	0.000312571	0.00131759	bin2
GRMZM2G098622,GRMZM2G331533,GRMZM2G476810	Zm00001d005356	Zm00001eb096130	NA	NA	Nuclear pore complex protein GP210	2637.24	2.72175	0.413998	6.57431	4.88804e-11	1.53221e-09	bin2
GRMZM2G098622,GRMZM2G331533,GRMZM2G476810	Zm00001d005358	Zm00001eb096130	NA	NA	Nuclear pore complex protein GP210	1923.24	1.50053	0.162344	9.24286	2.39984e-20	2.50351e-17	bin2
GRMZM2G048762	Zm00001d005370	Zm00001eb096280	NA	NA	GPI mannosyltransferase 1	287.461	1.54451	0.225008	6.86423	6.6849e-12	2.86123e-10	bin2
GRMZM2G045706	Zm00001d005391	Zm00001eb096480	ccp14	cysteine protease14	Cysteine proteinases superfamily protein	3.72114	8.56821	2.39319	3.58025	0.000343263	0.00143283	bin2
GRMZM2G352855	Zm00001d005392	Zm00001eb096490	NA	NA	Lecithin-cholesterol acyltransferase-like 1	1689.73	-0.737375	0.192855	-3.82347	0.000131584	0.00061677	bin2
GRMZM5G872070	Zm00001d005394	Zm00001eb096510	umc2253	NA	Fiber protein Fb34	409.124	-0.916958	0.219358	-4.18019	2.91261e-05	0.000162692	bin2
AC230020.1_FG002,GRMZM2G504906,GRMZM2G504910	Zm00001d005403	Zm00001eb096590	NA	NA	Protein prenylyltransferase superfamily protein	1730.48	1.91081	0.240117	7.95784	1.75071e-15	2.9457e-13	bin2
GRMZM5G872997	Zm00001d005406	Zm00001eb096610	NA	NA	LUC7 N_terminus domain-containing protein	790.366	0.73214	0.16302	4.4911	7.0855e-06	4.66925e-05	bin2
GRMZM2G092125	Zm00001d005421	Zm00001eb096680	pip2b	plasma membrane intrinsic protein2	Aquaporin PIP2-2	1357.07	-2.02492	0.254018	-7.97156	1.56681e-15	2.72416e-13	bin2
GRMZM2G322661	Zm00001d005424	Zm00001eb096690	cl803_1	NA	DNA-directed RNA polymerases I%2C II%2C and III 7.3 kDa polypeptide	629.574	1.51546	0.27815	5.44837	5.08337e-08	6.03983e-07	bin2
GRMZM2G105922	Zm00001d005431	Zm00001eb096750	NA	NA	Beta-glucosidase GBA2 type family protein	324.392	0.974444	0.342251	2.84716	0.00441114	0.0132614	bin2
GRMZM2G050885	Zm00001d005442	Zm00001eb096850	IDP7761	NA	Ankyrin repeat family protein	848.386	-0.440173	0.146951	-2.99537	0.00274115	0.00878785	bin2
GRMZM2G016066	Zm00001d005446	Zm00001eb096870	pet9	photosynthetic electron transport9	Photosystem I reaction center subunit IV A	10.5741	6.85285	1.94108	3.53043	0.000414878	0.00169381	bin2
GRMZM2G028353	Zm00001d005451	Zm00001eb096900	NA	NA	Cellulose synthase A catalytic subunit 5 [UDP-forming]	1360.36	0.989951	0.250159	3.95728	7.58072e-05	0.0003794	bin2
GRMZM2G130052	Zm00001d005468	Zm00001eb097040	NA	NA	vesicle-associated membrane protein 724	303.465	0.916084	0.218475	4.19309	2.75186e-05	0.000154607	bin2
GRMZM2G402417	Zm00001d005472	Zm00001eb097070	umc2192	NA	Expressed protein; Mannose-specific jacalin-related lectin; protein	57.5709	3.0285	1.2285	2.46519	0.013694	0.0347513	bin2
GRMZM2G067756	Zm00001d005480	Zm00001eb097130	cl5705_1a	NA	BTB/POZ domain-containing protein	402.222	0.845325	0.211912	3.98903	6.63428e-05	0.00033675	bin2
GRMZM2G145944	Zm00001d005484	Zm00001eb097160	pld12	phospholipase D12	pld12;phospholipase D12:	146.163	2.30001	0.436399	5.27042	1.36109e-07	1.42904e-06	bin2
GRMZM2G176977	Zm00001d005489	Zm00001eb097200	IDP866	NA	D-isomer specific 2-hydroxyacid dehydrogenase family protein	815.659	0.964009	0.220368	4.37454	1.21691e-05	7.53309e-05	bin2
GRMZM2G029486	Zm00001d005495	Zm00001eb097220	ras11A1	ras related protein11A1	Ras-related protein RABA2a	387.785	-0.665113	0.207668	-3.20277	0.00136112	0.00477508	bin2
GRMZM2G029632	Zm00001d005497	Zm00001eb097230	cl15186_1b	NA	UDP-Glycosyltransferase superfamily protein	308.603	1.91848	0.457152	4.19658	2.70977e-05	0.000152472	bin2
GRMZM2G047431	Zm00001d005498	Zm00001eb097240	cl4750_1	NA	Guanosine nucleotide diphosphate dissociation inhibitor 2	290.414	2.9483	0.411206	7.16988	7.50624e-13	4.45929e-11	bin2
GRMZM2G147885	Zm00001d005501	Zm00001eb097290	prh27	protein phosphatase homolog27	Serine/threonine protein phosphatase 2A 59 kDa regulatory subunit B' eta isoform	168.839	1.95876	0.326557	5.99823	1.99484e-09	3.62799e-08	bin2
GRMZM2G018775	Zm00001d005502	Zm00001eb097300	pco062669	NA	Protein SMG7	2065.3	1.33649	0.243713	5.48388	4.16103e-08	5.08288e-07	bin2
GRMZM2G014106	Zm00001d005516	Zm00001eb097400	NA	NA	Enhancer of polycomb-like transcription factor protein	517.549	0.735401	0.197083	3.73143	0.000190399	0.000850275	bin2
GRMZM2G000601	Zm00001d005532	Zm00001eb097550	cl25406_3a	NA	Ubiquitin-conjugating enzyme E2-17 kDa	211.794	-0.70708	0.235376	-3.00405	0.00266412	0.0085757	bin2
GRMZM2G104546	Zm00001d005535	Zm00001eb097580,Zm00001eb097590	akh2	aspartate kinase homoserine dehydrogenase2	Bifunctional aspartokinase/homoserine dehydrogenase 2%2C chloroplastic Aspartokinase Homoserine dehydrogenase	721.567	1.15206	0.192205	5.9939	2.04862e-09	3.70514e-08	bin2
GRMZM2G047095	Zm00001d005539	Zm00001eb097670	pco095974	NA	Ferrochelatase	201.704	1.76593	0.29872	5.91165	3.38707e-09	5.70269e-08	bin2
GRMZM2G106213	Zm00001d005546	Zm00001eb097730	agp1	ADP glucose pyrophosphorylase small subunit embryo 1	agp1;ADP glucose pyrophosphorylase small subunit embryo 1: embryo cDNA that hybridizes to endosperm transcripts, distinct from sh2 and bt2 but most similar to the bt2 gene product	2786.31	1.13967	0.211613	5.38562	7.21937e-08	8.21112e-07	bin2
GRMZM2G038730	Zm00001d005554	Zm00001eb097780	NA	NA	Two-pore potassium channel 3	104.143	0.748223	0.304703	2.45558	0.0140657	0.0355286	bin2
GRMZM5G887303	Zm00001d005558	Zm00001eb097790	NA	NA	Putative leucyl-tRNA synthetase	3282.35	0.690238	0.137482	5.02058	5.15153e-07	4.59088e-06	bin2
GRMZM2G033694	Zm00001d005563	Zm00001eb097830	sdg110b	NA	Histone-lysine N-methyltransferase ASHH3	300.136	1.18488	0.448559	2.64152	0.00825342	0.0226483	bin2
GRMZM2G134998	Zm00001d005566	Zm00001eb097850	NA	NA	Zinc finger%2C C2H2 type family protein	173.921	-2.16802	0.361537	-5.99669	2.01383e-09	3.65488e-08	bin2
GRMZM2G138178	Zm00001d005573	Zm00001eb097890	NA	NA	Mediator of RNA polymerase II transcription subunit 25	2381.73	-0.77572	0.263615	-2.94262	0.00325446	0.0102236	bin2
GRMZM2G116004	Zm00001d005586	Zm00001eb098030	cl38736_1b	NA	Peroxisome biogenesis protein 3-1	224.031	1.49212	0.243354	6.13147	8.70707e-10	1.77684e-08	bin2
GRMZM2G100484	Zm00001d005590	Zm00001eb098070	nbcs5	nucleobase:cation symporter5	Nucleobase-ascorbate transporter 2	2221.51	-0.510343	0.176113	-2.89781	0.00375782	0.0115653	bin2
GRMZM2G347743	Zm00001d005627	Zm00001eb098370	cl38068_1a	NA	Serine carboxypeptidase-like 19	477.345	0.646152	0.238575	2.70838	0.00676122	0.0191333	bin2
GRMZM2G006678	Zm00001d005632	Zm00001eb098430	NA	NA	NADH kinase	222.299	0.92836	0.287941	3.22413	0.00126355	0.00447798	bin2
AC229978.2_FG002,GRMZM2G055960	Zm00001d005638	Zm00001eb098460	NA	NA	Retinol dehydrogenase 13	958.14	1.37472	0.182318	7.54021	4.69202e-14	4.58307e-12	bin2
GRMZM5G890561	Zm00001d005642	Zm00001eb098510	NA	NA	60S ribosomal protein L35a-2	6849.7	-1.14165	0.167723	-6.80673	9.98392e-12	3.98136e-10	bin2
GRMZM5G868354	Zm00001d005645	Zm00001eb098520	NA	NA	Uncharacterised conserved protein UCP009193	214.242	-0.887588	0.277772	-3.19538	0.00139647	0.00488398	bin2
GRMZM2G150762	Zm00001d005648	Zm00001eb098560,Zm00001eb098570	hir2	hypersensitive induced response2	hir2;hypersensitive induced response2: cDNA sequence	226.431	-0.792791	0.218135	-3.6344	0.000278623	0.00119123	bin2
GRMZM2G150616	Zm00001d005649	Zm00001eb098580	vdac1a	voltage-dependent anion channel protein1a	vdac1a;voltage-dependent anion channel protein1a:	613.837	0.575328	0.174732	3.29264	0.000992525	0.00361927	bin2
GRMZM2G300955	Zm00001d005650	Zm00001eb098590	sdg119	set domain gene119	Histone-lysine N-methyltransferase H3 lysine-9 specific SUVH5	1352.11	0.983623	0.186195	5.28275	1.27258e-07	1.34531e-06	bin2
GRMZM5G869532	Zm00001d005652	Zm00001eb098600	NA	NA	Probable beta-14-xylosyltransferase IRX14	11.3841	3.76415	1.51846	2.47892	0.0131782	0.0336388	bin2
GRMZM2G139903	Zm00001d005662	Zm00001eb098680	NA	NA	Protein SCO1 homolog 2 mitochondrial	368.237	1.18548	0.222189	5.33543	9.53193e-08	1.04144e-06	bin2
GRMZM2G163426	Zm00001d005671	Zm00001eb098730	tlc5	TRAM/LAG/CRN8 5	ASC1-like protein 1	76.3213	2.4189	0.632666	3.82335	0.000131653	0.000616983	bin2
GRMZM2G034848	Zm00001d005674	Zm00001eb098760	Zm00001eb098760	NA	Enolase	467.011	0.373572	0.148169	2.52126	0.0116935	0.030423	bin2
GRMZM2G039525	Zm00001d005680	Zm00001eb098840	NA	NA	Protein ALTERED XYLOGLUCAN 4	161.781	-1.02933	0.396813	-2.59399	0.00948691	0.0254992	bin2
GRMZM2G110358	Zm00001d005681	Zm00001eb098850	NA	NA	RNA ligase/cyclic nucleotide phosphodiesterase family protein	153.442	-1.11993	0.23108	-4.84649	1.25665e-06	1.01781e-05	bin2
GRMZM2G527891	Zm00001d005687	Zm00001eb098910	trps5	trehalose-6-phosphate synthase5	trps5;trehalose-6-phosphate synthase5:	732.469	0.804522	0.203447	3.95445	7.67113e-05	0.00038305	bin2
GRMZM2G119906	Zm00001d005694	Zm00001eb098980	prin2	plastid redox insensitive2	prin2;plastid redox insensitive2: Maize ortholog of Arabidopsis PRIN2. Required for transcription by the plastid-encoded polymerase (PEP). (A. Barkan, 2015)orthologous to At1g10522	803.093	-0.856256	0.185897	-4.60609	4.10321e-06	2.90477e-05	bin2
GRMZM2G119950	Zm00001d005695	Zm00001eb098990	NA	NA	Succinate dehydrogenase subunit 7A mitochondrial	365.897	-0.543866	0.234163	-2.32259	0.0202011	0.048321	bin2
GRMZM2G098828	Zm00001d005696	Zm00001eb099000	mkkk16	MAP kinase kinase kinase16	NPK1-related protein kinase 2	1077.88	0.859935	0.165962	5.1815	2.20103e-07	2.1727e-06	bin2
GRMZM2G116196	Zm00001d005707	Zm00001eb099080	NA	NA	AUGMIN subunit 5	1008.28	0.665809	0.209315	3.1809	0.00146819	0.0051081	bin2
GRMZM2G043501	Zm00001d005711	Zm00001eb099100	NA	NA	malonyl-CoA decarboxylase family protein	247.01	-0.673433	0.251999	-2.67236	0.00753189	0.0209684	bin2
GRMZM2G009136	Zm00001d005713	Zm00001eb099120	gpm193b	NA	Annexin	661.704	2.80249	0.430698	6.50687	7.67347e-11	2.24354e-09	bin2
GRMZM2G114681	Zm00001d005726	Zm00001eb099240	zim15	ZIM-transcription factor 15	Protein TIFY 6B	907.629	-0.823038	0.191987	-4.28694	1.8115e-05	0.000107129	bin2
GRMZM2G105772	Zm00001d005732	Zm00001eb099280	NA	NA	Ubiquitin receptor RAD23c	1069.76	0.325657	0.12604	2.58376	0.00977285	0.0261733	bin2
GRMZM2G040840	Zm00001d005735	Zm00001eb099320	NA	NA	Protein kinase superfamily protein	21.084	3.67386	0.982546	3.73912	0.000184663	0.000828063	bin2
GRMZM2G343442	Zm00001d005736	Zm00001eb099340,Zm00001eb099350,Zm00001eb099360	NA	NA	Transcription initiation factor TFIID subunit 2	212.611	2.58944	0.415746	6.2284	4.71211e-10	1.04834e-08	bin2
GRMZM2G110242	Zm00001d005737	Zm00001eb099370	wab1	Wavy auricles in blades1	wab1;Wavy auricles in blades1: dominant confers auricle tissue in blade portion of leafrecessive mutants showed extremely acute tassel branch angles accompanied by a significant reduction in the size of the pulvinus compared with normal plants	253.39	-3.26951	0.553465	-5.90735	3.47664e-09	5.84595e-08	bin2
GRMZM2G176141	Zm00001d005740	Zm00001eb099390,Zm00001eb099400	bhlh138	bHLH-transcription factor 138	Transcription factor AIG1	336.989	-0.923596	0.253783	-3.63931	0.000273365	0.00117086	bin2
GRMZM2G059106	Zm00001d005751	Zm00001eb099480	NA	NA	Golgi SNAP receptor complex member 1	204.872	1.49534	0.346929	4.31023	1.63084e-05	9.75066e-05	bin2
GRMZM2G359521	Zm00001d005752	Zm00001eb099490	NA	NA	DUF868 family protein	871.279	-1.29607	0.215316	-6.01941	1.75055e-09	3.25404e-08	bin2
GRMZM2G051955	Zm00001d005757	Zm00001eb099540,Zm00001eb099550	zhd20	ZF-HD-transcription factor 20	ZF-HD homeobox protein	1010.44	-0.463909	0.177871	-2.60812	0.0091042	0.0246509	bin2
AC165178.2_FG004	Zm00001d005760	Zm00001eb099570	myb35	MYB-transcription factor 35	R2R3MYB-domain protein	82.6629	-1.0468	0.395664	-2.64569	0.00815254	0.0224333	bin2
GRMZM2G113619	Zm00001d005765	Zm00001eb099600	si707047e03a	NA	RING/FYVE/PHD zinc finger superfamily protein	477.128	0.782358	0.273811	2.8573	0.00427268	0.0129091	bin2
GRMZM2G057852	Zm00001d005789	Zm00001eb099910	his2b3	histone 2B3	his2b3;histone 2B3: genomic sequence selected with his2B cDNA probe	3753.38	-0.753426	0.23424	-3.21647	0.00129779	0.00458249	bin2
GRMZM2G332838	Zm00001d005791	Zm00001eb099930	NA	NA	Histone H4	2808.48	-0.985811	0.188562	-5.22805	1.71308e-07	1.74725e-06	bin2
GRMZM2G140160	Zm00001d005795	Zm00001eb099970	NA	NA	Protein binding protein	177.523	5.51814	1.70522	3.23602	0.00121208	0.00431786	bin2
GRMZM2G148333	Zm00001d005798	Zm00001eb099980	ereb202	AP2-EREBP-transcription factor 202	Ethylene-responsive transcription factor RAP2-2	556.365	-0.5219	0.21008	-2.48429	0.0129809	0.0332327	bin2
GRMZM2G045243	Zm00001d005802	Zm00001eb100000	saur22	small auxin up RNA22	SAUR-like auxin-responsive protein family	31.9976	-2.03047	0.876378	-2.31689	0.0205098	0.0489651	bin2
GRMZM2G100333	Zm00001d005808	Zm00001eb100060,Zm00001eb100070	NA	NA	Probable ethanolamine kinase	402.923	1.45266	0.288834	5.0294	4.92026e-07	4.41723e-06	bin2
AC190999.2_FG004,GRMZM2G399284	Zm00001d005812	Zm00001eb100100,Zm00001eb100110	si618043g03	NA	sterile alpha motif (SAM) domain-containing protein	2771.17	0.642034	0.164456	3.90399	9.46188e-05	0.000461676	bin2
GRMZM2G161291	Zm00001d005817	Zm00001eb100170	cl10049_1	NA	Lung seven transmembrane receptor family protein	1181.53	1.93712	0.256066	7.56492	3.88113e-14	4.04879e-12	bin2
GRMZM2G130440	Zm00001d005818	Zm00001eb100180	aldh20	aldehyde dehydrogenase20	Aldehyde dehydrogenase family 7 member B4	3309.22	1.00932	0.169996	5.93734	2.89688e-09	4.98027e-08	bin2
GRMZM2G147467	Zm00001d005821	Zm00001eb100200	NA	NA	Flavonoid 3-monooxygenase	24.4027	-2.31072	0.63758	-3.62421	0.000289846	0.00123395	bin2
GRMZM5G820822	Zm00001d005828	Zm00001eb100260	cl1876_2	NA	Thiol protease aleurain	111.826	-1.30917	0.488832	-2.67815	0.00740298	0.0206735	bin2
GRMZM2G061885	Zm00001d005831	Zm00001eb100310,Zm00001eb100320	pza01735	NA	Phospholipid:diacylglycerol acyltransferase 1	1311.6	-0.709178	0.174275	-4.06931	4.71532e-05	0.000248737	bin2
GRMZM2G365515	Zm00001d005834	Zm00001eb100350	NA	NA	Mitochondrial carrier-like protein	229.923	-0.907397	0.275213	-3.29707	0.000976975	0.00356893	bin2
GRMZM2G088242	Zm00001d005843	Zm00001eb100410	hsftf2	HSF-transcription factor 2	AT-HSFB4	1280.68	-0.697716	0.153299	-4.55133	5.33074e-06	3.63466e-05	bin2
GRMZM2G176486	Zm00001d005849	Zm00001eb100460,Zm00001eb100470	NA	NA	Histone H3 K4-specific methyltransferase SET7/9 family protein	319.649	-1.6148	0.287724	-5.61232	1.99629e-08	2.6809e-07	bin2
GRMZM2G134497	Zm00001d005857	Zm00001eb100540	cl15300_1	NA	Transmembrane emp24 domain-containing protein 10	23.0047	2.02904	0.709131	2.8613	0.00421909	0.0127709	bin2
GRMZM2G134430	Zm00001d005858	Zm00001eb100550	TIDP2671	NA	Transmembrane protein 50A	344.627	-1.33949	0.268401	-4.99062	6.01845e-07	5.27778e-06	bin2
GRMZM2G366130	Zm00001d005875	Zm00001eb100690	hb59	Homeobox-transcription factor 59	Homeobox-leucine zipper protein HAT14	2.6902	-7.68583	2.43923	-3.15093	0.00162752	0.00558866	bin2
GRMZM2G001973	Zm00001d005881	Zm00001eb100720	NA	NA	Remorin family protein	197.01	1.98423	0.311504	6.36984	1.89225e-10	4.79695e-09	bin2
GRMZM2G002043	Zm00001d005882	Zm00001eb100730	GRMZM2G002043	NA	Digalactosyldiacylglycerol synthase 1 chloroplastic	702.484	-0.886001	0.246035	-3.60112	0.000316851	0.00133282	bin2
GRMZM2G138396	Zm00001d005892	Zm00001eb100800	ereb211	AP2-EREBP-transcription factor 211	Ethylene-responsive transcription factor ERF109	9.21925	10.1385	2.69886	3.7566	0.000172236	0.000779313	bin2
GRMZM2G381059	Zm00001d005894	Zm00001eb100820,Zm00001eb100830	si945034c07	NA	Leucine-rich repeat (LRR) family protein	154.261	-0.772053	0.305106	-2.53044	0.0113919	0.0297995	bin2
AC207732.3_FG010,GRMZM2G063775	Zm00001d005902	Zm00001eb100920	pco137522	NA	Sec23/Sec24 protein transport family protein	678.69	2.08677	0.333442	6.25828	3.89253e-10	8.92851e-09	bin2
GRMZM2G066516	Zm00001d005917	Zm00001eb101010	NA	NA	protein; Ternary complex factor MIP1-like protein	101.173	-1.229	0.396554	-3.09919	0.00194049	0.00649404	bin2
GRMZM2G015409	Zm00001d005940	Zm00001eb101200	NA	NA	RING-H2 finger protein ATL54	185.514	-0.82292	0.234499	-3.50927	0.000449341	0.00181771	bin2
GRMZM2G048411	Zm00001d005958	Zm00001eb101320	mbd117	methyl binding domain117	mbd117;methyl binding domain117:	2468.91	0.927645	0.171101	5.42162	5.90622e-08	6.89499e-07	bin2
GRMZM2G137541	Zm00001d005964	Zm00001eb101360	bhlh151	bHLH-transcription factor 151	Transcription factor bHLH76	132.144	-1.11507	0.329544	-3.38369	0.000715186	0.00272412	bin2
GRMZM2G009478	Zm00001d005969	Zm00001eb101410	bhlh157	bHLH-transcription factor 157	Transcription factor BIM3	676.512	-0.644366	0.227456	-2.83292	0.00461246	0.0137698	bin2
GRMZM2G403276	Zm00001d005971	NA	NA	NA	Fasciclin-like arabinogalactan protein 2	28.9363	3.0946	0.856575	3.61275	0.000302962	0.00128101	bin2
GRMZM2G048008	Zm00001d005981	Zm00001eb101530	NA	NA	Probable galacturonosyltransferase 4	473.155	0.846793	0.174031	4.86577	1.14012e-06	9.33733e-06	bin2
AC233861.1_FG001	Zm00001d005986	Zm00001eb101560	rlk5	receptor-like protein kinase5	Probable LRR receptor-like serine/threonine-protein kinase	42.6671	-3.11644	0.851435	-3.66022	0.000252	0.00109045	bin2
GRMZM2G022162	Zm00001d005993	Zm00001eb101630	ca5p12	CCAAT-HAP5-transcription factor 512	Nuclear transcription factor Y subunit C-9	72.012	-1.20207	0.428243	-2.80699	0.00500073	0.0147784	bin2
GRMZM2G031837	Zm00001d005995	Zm00001eb101640	IDP504	NA	Phosphatidylinositol/phosphatidylcholine transfer protein SFH13	2069.63	-0.602135	0.189434	-3.17859	0.00147991	0.00514233	bin2
GRMZM2G004138	Zm00001d005998	Zm00001eb101680	Zm00001d005998	NA	Caffeoyl-CoA O-methyltransferase 1	984.402	-0.932427	0.137412	-6.78565	1.15563e-11	4.52535e-10	bin2
GRMZM2G052671	Zm00001d006001	Zm00001eb101700	wrky71	WRKY-transcription factor 71	Probable WRKY transcription factor 34	239.515	0.726932	0.282208	2.57587	0.00999884	0.026646	bin2
GRMZM2G112165	Zm00001d006008	Zm00001eb101750	pza03529	NA	Heat shock protein 90-2	40669.5	-0.476169	0.131529	-3.62026	0.000294312	0.00125051	bin2
GRMZM2G134334	Zm00001d006016	Zm00001eb101840	znf13	zinc finger protein13	Multiple stress-responsive zinc-finger protein ISAP1	17.05	8.64231	2.02165	4.27488	1.91243e-05	0.000112486	bin2
GRMZM2G126018	Zm00001d006028	Zm00001eb101920	sbp23	SBP-transcription factor 23	Squamosa promoter-binding-like protein 15	1272.28	-0.981953	0.241524	-4.06565	4.7899e-05	0.000252161	bin2
GRMZM2G041633	Zm00001d006030	Zm00001eb101940	cl9715_1b	NA	ENT domain containing protein	921.469	1.28912	0.263519	4.89194	9.98485e-07	8.28523e-06	bin2
GRMZM2G159926	Zm00001d006034	Zm00001eb101980	umc2380	NA	DNA binding protein	79.4332	-1.57182	0.434759	-3.61539	0.000299898	0.00126991	bin2
GRMZM2G058095	Zm00001d006040	Zm00001eb102030	Zm00001d006040	NA	3-hydroxy-3-methylglutaryl-coenzyme A reductase 2	677.225	-0.706253	0.131573	-5.36776	7.97206e-08	8.94422e-07	bin2
GRMZM2G446050	Zm00001d006041	Zm00001eb102050	NA	NA	Proton pump-interactor 1	3118.45	0.53483	0.124472	4.29679	1.73288e-05	0.000102853	bin2
GRMZM2G025095	Zm00001d006046	Zm00001eb102090	mbd111	methyl binding domain111	mbd111;methyl binding domain111:	1358.77	2.12093	0.289513	7.32587	2.37353e-13	1.68669e-11	bin2
GRMZM2G007885	Zm00001d006052	Zm00001eb102150	NA	NA	myosin heavy chain-related	1083.13	0.653229	0.192063	3.40112	0.000671094	0.00258372	bin2
GRMZM2G158884	Zm00001d006055	Zm00001eb102180	NA	NA	RNA-binding KH domain-containing protein	580.439	0.645038	0.168381	3.83083	0.000127713	0.000600788	bin2
GRMZM2G047971	Zm00001d006064	Zm00001eb102250	cl1797_1b	NA	60S ribosomal protein L32-1	1207.04	-0.697782	0.168688	-4.13653	3.52593e-05	0.000192256	bin2
GRMZM2G083504	Zm00001d006065	Zm00001eb102260	bhlh121	bHLH-transcription factor 121	Transcription factor bHLH62	221.897	-0.860946	0.355318	-2.42303	0.0153916	0.0383759	bin2
GRMZM2G013892	Zm00001d006070	Zm00001eb102300	NA	NA	RING/U-box superfamily protein	387.26	-1.0293	0.253509	-4.06019	4.90318e-05	0.000257553	bin2
GRMZM2G014917,GRMZM2G023694	Zm00001d006079	Zm00001eb102350	NA	NA	Ubiquitin carboxyl-terminal hydrolase 2	1354.47	0.945285	0.207868	4.54752	5.42813e-06	3.68949e-05	bin2
GRMZM2G035996	Zm00001d006089	Zm00001eb102420	Zm00001d006089	NA	Shaggy kinase homolog	306.067	1.71565	0.373544	4.59289	4.37147e-06	3.06391e-05	bin2
GRMZM2G061734	Zm00001d006091	Zm00001eb102440	sbp5	SBP-transcription factor 5	Squamosa promoter-binding-like protein 6	514.44	-0.580187	0.224272	-2.58698	0.00968214	0.0259544	bin2
GRMZM2G178968	Zm00001d006100	Zm00001eb102500	IDP7491	NA	60S ribosomal protein L7a-1	6995.48	-0.333836	0.107303	-3.11116	0.00186354	0.00626706	bin2
GRMZM2G179031	Zm00001d006103	Zm00001eb102530	IDP7470	NA	Double-stranded RNA-binding protein 3	776.428	-0.595964	0.19571	-3.04513	0.00232577	0.00760768	bin2
GRMZM2G097226	Zm00001d006107	Zm00001eb102550	pdh3	pyruvate dehydrogenase3	pdh3;pyruvate dehydrogenase3: multi-copy family	1061.93	0.853298	0.18738	4.55383	5.26775e-06	3.60018e-05	bin2
GRMZM2G420865	Zm00001d006113	Zm00001eb102610	cl47231_1a	NA	DEAD-box ATP-dependent RNA helicase 28	2339.73	1.01814	0.244885	4.15762	3.21579e-05	0.000176893	bin2
GRMZM2G022921	Zm00001d006124	Zm00001eb102740	NA	NA	CONTAINS InterPro DOMAIN/s: Basic helix-loop-helix Nulp1-type (InterPro:IPR006994); Has 2929 Blast hits to 2464 proteins in 333 species: Archae - 2; Bacteria - 151; Metazoa - 913; Fungi - 372; Plants - 141; Viruses - 47; Other Eukaryotes - 1303 (so /.../NCBI BLink).	978.147	1.27145	0.21753	5.84493	5.0679e-09	8.06411e-08	bin2
GRMZM2G023080	Zm00001d006125	Zm00001eb102760	NA	NA	Proteasome subunit beta type	1861.08	0.499506	0.18999	2.62912	0.00856071	0.0233539	bin2
GRMZM2G023293	Zm00001d006126	Zm00001eb102770	NA	NA	Trigger factor	135.854	2.46531	0.434345	5.67591	1.37952e-08	1.93637e-07	bin2
GRMZM2G180847	Zm00001d006127	Zm00001eb102780	bzip65	bZIP-transcription factor 65	Probable transcription factor PosF21	472.863	-0.821309	0.229431	-3.57976	0.000343915	0.00143532	bin2
GRMZM2G038880,GRMZM5G848608	Zm00001d006131	Zm00001eb102830	NA	NA	BAG-associated GRAM protein 1	546.588	1.22018	0.380181	3.20946	0.00132983	0.00467789	bin2
GRMZM2G040965	Zm00001d006132	Zm00001eb102840	NA	NA	Formin-like protein 1	3189.87	-0.733093	0.129788	-5.64838	1.61969e-08	2.21856e-07	bin2
GRMZM2G022032	Zm00001d006142	Zm00001eb102920	NA	NA	Ankyrin repeat family protein	800.746	0.860429	0.242926	3.54195	0.000397187	0.00163154	bin2
GRMZM2G107560	Zm00001d006150	Zm00001eb102950	bhlh95	bHLH-transcription factor 95	Transcription factor bHLH28	1.16122	8.20158	3.21556	2.55059	0.010754	0.0283584	bin2
GRMZM2G703307	Zm00001d006162	Zm00001eb103050	NA	NA	ATG8-interacting protein 1	142.652	1.08736	0.300829	3.61455	0.000300867	0.0012736	bin2
AC199782.5_FG003	Zm00001d006165	Zm00001eb103060	tcptf19	TCP-transcription factor 19	Transcription factor TCP9	347.804	-0.716678	0.23354	-3.06876	0.00214946	0.00710163	bin2
AC199782.5_FG002	Zm00001d006166	Zm00001eb103070	Zm00001d006166	NA	Hydroxymethylglutaryl-CoA synthase	1190.11	0.776188	0.149285	5.19937	1.99968e-07	1.99968e-06	bin2
AC199782.5_FG001	Zm00001d006167	Zm00001eb103080	pco094838	NA	P-loop containing nucleoside triphosphate hydrolases superfamily protein	365.592	0.959982	0.253728	3.78351	0.000154633	0.000709006	bin2
GRMZM2G004188	Zm00001d006168	Zm00001eb103090	NA	NA	Flap endonuclease GEN-like 1	671.928	0.305211	0.130485	2.33906	0.0193325	0.0465593	bin2
GRMZM2G035098	Zm00001d006172	Zm00001eb103140	NA	NA	Serine/threonine-protein kinase Rio1	326.739	1.91937	0.319557	6.00635	1.89749e-09	3.48497e-08	bin2
GRMZM2G018146	Zm00001d006175	Zm00001eb103160	NA	NA	Testis intracellular mediator protein	576.206	0.919269	0.190533	4.82473	1.40195e-06	1.12328e-05	bin2
GRMZM2G124820	Zm00001d006182	Zm00001eb103220	NA	NA	aldolase like	542.307	-1.15385	0.236848	-4.87168	1.10654e-06	9.08643e-06	bin2
GRMZM2G026311	Zm00001d006183	Zm00001eb103240	cl9441_1a	NA	Vacuolar protein sorting-associated protein 22 homolog 1	311.186	0.600455	0.222278	2.70137	0.00690547	0.0194725	bin2
GRMZM2G148769	Zm00001d006185	Zm00001eb103260	umc2374	NA	6-phosphogluconolactonase	4480.9	-0.405553	0.147954	-2.74107	0.00612386	0.0175854	bin2
GRMZM2G034260	Zm00001d006194	Zm00001eb103320	NA	NA	Mediator complex subunit 10 CG5057-PA	532.534	-1.28179	0.273191	-4.69191	2.70662e-06	2.01682e-05	bin2
GRMZM2G034013	Zm00001d006196	Zm00001eb103340	pco067179	NA	30S ribosomal protein S31	79.471	-1.19264	0.411411	-2.89891	0.00374466	0.0115315	bin2
GRMZM2G172826	Zm00001d006199	Zm00001eb103380	NA	NA	Cytochrome P450 71A26	9.56224	7.75258	1.97148	3.93237	8.4112e-05	0.00041562	bin2
GRMZM2G073882	Zm00001d006205	Zm00001eb103410	NA	NA	Subtilisin-like protease SBT3.9	807.187	-0.48188	0.159938	-3.01291	0.00258758	0.00835832	bin2
GRMZM2G046313	Zm00001d006207	Zm00001eb103420	NA	NA	RNA recognition motif 2 family protein	483.996	-1.15248	0.188439	-6.11594	9.5988e-10	1.92311e-08	bin2
GRMZM2G379577	Zm00001d006210	Zm00001eb103470	NA	NA	Polygalacturonate 4-alpha-galacturonosyltransferase	397.205	1.85974	0.309971	5.99973	1.97641e-09	3.60454e-08	bin2
GRMZM2G367834	Zm00001d006212	Zm00001eb103490	prrh1	pseudo-response regulator homolog1	Two-component response regulator-like APRR9	257.167	2.30134	0.343672	6.69634	2.13698e-11	7.56208e-10	bin2
GRMZM2G050714,GRMZM2G058105	Zm00001d006226	Zm00001eb103610,Zm00001eb103630,Zm00001eb103660	NA	NA	Protein binding protein	657.168	-0.911164	0.151851	-6.00038	1.96854e-09	3.59269e-08	bin2
GRMZM2G042604	Zm00001d006235	Zm00001eb103720	magi50422	NA	Proteasome subunit alpha type	1878.27	-0.745517	0.11282	-6.60799	3.89574e-11	1.25433e-09	bin2
GRMZM2G050305,GRMZM5G892094	Zm00001d006236	Zm00001eb103730,Zm00001eb103740	GRMZM5G892094	NA	myb31;MYB31 transcription factor31: R2R3-MYB factor, regulates lignin genes	162.635	1.25366	0.45427	2.75971	0.00578522	0.0167606	bin2
GRMZM2G050268	Zm00001d006237	Zm00001eb103750	cl9864_1	NA	Protein POLLENLESS 3-LIKE 2	1741.45	-0.99584	0.131784	-7.55658	4.13791e-14	4.19909e-12	bin2
GRMZM2G050193	Zm00001d006238	Zm00001eb103760	IDP9032	NA	Calcium lipid binding protein-like	1271.56	2.36677	0.37467	6.31695	2.66775e-10	6.44212e-09	bin2
GRMZM2G151122	Zm00001d006243	Zm00001eb103810	si687001b08a	NA	Beta-galactosidase 11	355.351	-1.02623	0.346654	-2.96039	0.00307253	0.00970469	bin2
GRMZM5G892426	Zm00001d006244	Zm00001eb103820	NA	NA	Mediator of RNA polymerase II transcription subunit 4	1014.62	-0.992559	0.171428	-5.78995	7.04059e-09	1.07264e-07	bin2
GRMZM2G108991	Zm00001d006254	Zm00001eb103940,Zm00001eb103950	NA	NA	Serine/threonine protein phosphatase 2A 59 kDa regulatory subunit B' zeta isoform	1486.65	-0.656428	0.187159	-3.50733	0.000452632	0.00183018	bin2
GRMZM2G409722	Zm00001d006256	Zm00001eb103980	IDP456	NA	syringolide-induced protein 14-1-1	12.8179	5.68205	1.84826	3.07426	0.00211024	0.00699657	bin2
GRMZM2G459847	Zm00001d006268	Zm00001eb104050	NA	NA	DUF674 family protein	49.3349	-1.62852	0.564354	-2.88563	0.00390633	0.0119602	bin2
GRMZM2G158679	Zm00001d006269	Zm00001eb104060	NA	NA	Pollen-specific kinase partner protein	1113.8	-0.533164	0.151775	-3.51285	0.000443324	0.00179588	bin2
GRMZM2G140116	Zm00001d006287	Zm00001eb104220	rpl14a	60S ribosomal protein L14	60S ribosomal protein L14-1	5976.27	-0.598278	0.140134	-4.26934	1.96056e-05	0.000114876	bin2
GRMZM2G312501	Zm00001d006295	Zm00001eb104280	si946075a08ac	NA	DNA-binding bromodomain-containing protein	332.002	0.5585	0.227136	2.45888	0.0139373	0.035276	bin2
GRMZM2G117870	Zm00001d006296	Zm00001eb104290	TIDP3513	NA	Valine--tRNA ligase mitochondrial 1	7828.65	-0.452772	0.135711	-3.33628	0.000849066	0.00315347	bin2
GRMZM2G117865	Zm00001d006297	Zm00001eb104300	NA	NA	G-type lectin S-receptor-like serine/threonine-protein kinase B120	22.9056	3.72761	0.809769	4.60331	4.15837e-06	2.93347e-05	bin2
GRMZM6G729818	Zm00001d006309	Zm00001eb104400	ugp1	UDP-glucose pyrophosphorylase1	UTP--glucose-1-phosphate uridylyltransferase 1	4719.75	-1.12093	0.217749	-5.14778	2.63583e-07	2.54319e-06	bin2
GRMZM5G819999	Zm00001d006310	Zm00001eb104410	NA	NA	Nudix hydrolase 23 chloroplastic	112.987	-0.793444	0.327939	-2.41949	0.0155423	0.0386889	bin2
AC233910.1_FG001	Zm00001d006315	Zm00001eb104460	NA	NA	Mitochondrial phosphate carrier protein 1 mitochondrial	49.2247	-1.37996	0.584505	-2.36091	0.01823	0.0443134	bin2
GRMZM2G409224	Zm00001d006323	Zm00001eb104540	pco061382	NA	Histone-lysine N-methyltransferase ATX4	6594.36	2.4506	0.265549	9.22845	2.74574e-20	2.75418e-17	bin2
GRMZM2G409213	Zm00001d006324	Zm00001eb104550,Zm00001eb104560	sdg106	set domain gene106	sdg106;set domain gene106:	546.44	-1.30653	0.17468	-7.47959	7.45569e-14	6.68194e-12	bin2
GRMZM2G039811	Zm00001d006328	Zm00001eb104590	si605057h03a	NA	Transmembrane 9 superfamily member 9	386.084	1.12328	0.177885	6.31465	2.70765e-10	6.50236e-09	bin2
GRMZM2G153369	Zm00001d006329	Zm00001eb104610	pmpm2	proteolipid membrane potential regulator2	Hydrophobic protein RCI2B	53.985	-0.988135	0.348212	-2.83774	0.00454345	0.0136074	bin2
GRMZM2G153523	Zm00001d006330	Zm00001eb104630	NA	NA	Eukaryotic aspartyl protease family protein	134.633	2.21703	0.701682	3.15959	0.00157989	0.00544587	bin2
GRMZM2G153575	Zm00001d006331	Zm00001eb104640	thx46	Trihelix-transcription factor 46	sequence-specific DNA binding transcription factors	42.2688	1.73967	0.607523	2.86354	0.00418935	0.0127	bin2
GRMZM2G081812	Zm00001d006344	Zm00001eb104750	AY109722	NA	Protein SUPPRESSOR OF FRI 4	1899.39	-0.312612	0.118069	-2.6477	0.00810423	0.0223309	bin2
GRMZM2G063868	Zm00001d006345	Zm00001eb104760	pat11	protein S-acyltransferase11	Probable protein S-acyltransferase 12	63.2704	1.14818	0.414569	2.76959	0.00561275	0.0163284	bin2
GRMZM2G004619	Zm00001d006348	Zm00001eb104790	grftf2	GRF-transcription factor 2	growth-regulating factor 9	619.154	-1.07335	0.197408	-5.4372	5.41239e-08	6.37557e-07	bin2
GRMZM2G137944	Zm00001d006350	Zm00001eb104810	cl54646_1a	NA	Serine/threonine-protein kinase/endoribonuclease IRE1a	703.494	1.95726	0.278193	7.03562	1.98376e-12	1.01246e-10	bin2
GRMZM2G352428	Zm00001d006354	Zm00001eb104840	cl58600_1	NA	F22G5.33	55.7379	1.94708	0.524719	3.71072	0.000206672	0.000914803	bin2
GRMZM2G052434	Zm00001d006355	Zm00001eb104850	NA	NA	Protein kinase superfamily protein	116.664	1.83594	0.512984	3.57894	0.000344994	0.00143913	bin2
GRMZM2G165949,GRMZM2G172917,GRMZM2G371695	Zm00001d006357	Zm00001eb104860	IDP6905	NA	Protein GRIP	768.664	0.694763	0.206307	3.36762	0.000758193	0.00286077	bin2
GRMZM2G114322	Zm00001d006360	Zm00001eb104880	IDP3824	NA	Expansin-like A2	950.223	-0.582945	0.186184	-3.13102	0.00174199	0.0059209	bin2
GRMZM2G105869	Zm00001d006369	Zm00001eb104980	sdg116	set domain gene116	sdg116;set domain gene116:	164.789	-0.860264	0.24933	-3.45031	0.00055995	0.00220497	bin2
GRMZM5G868679	Zm00001d006374	Zm00001eb105030	pap31	purple acid phosphatase31	Probable inactive purple acid phosphatase 1	389.108	-0.645854	0.227152	-2.84327	0.00446537	0.0133951	bin2
GRMZM2G062268,GRMZM2G135111,GRMZM2G563726	Zm00001d006377	Zm00001eb105060	NA	NA	Asparagine--tRNA ligase chloroplastic/mitochondrial	341.693	0.910337	0.270481	3.36562	0.000763715	0.00287911	bin2
GRMZM2G133421	Zm00001d006384	Zm00001eb105090	NA	NA	lipid transporters	322.299	0.908283	0.238849	3.80276	0.000143096	0.000662631	bin2
GRMZM2G157126	Zm00001d006386	Zm00001eb105100	NA	NA	AP-3 complex subunit mu	9.17753	5.30907	1.56612	3.38996	0.000699035	0.00267353	bin2
GRMZM2G034794	Zm00001d006388	Zm00001eb105120	rpl15a	60S ribosomal protein L15	Ribosomal protein L15	5841.3	-0.716904	0.132553	-5.40845	6.35718e-08	7.34258e-07	bin2
GRMZM2G117572,GRMZM2G385622,GRMZM2G385635,GRMZM2G417715	Zm00001d006401	Zm00001eb105230,Zm00001eb105240,Zm00001eb105250,Zm00001eb105260,Zm00001eb105270	NA	NA	Cytochrome f	36.7624	1.67679	0.724917	2.31308	0.0207184	0.0493958	bin2
GRMZM2G117572,GRMZM2G385622,GRMZM2G385635,GRMZM2G417715	Zm00001d006403	Zm00001eb105230,Zm00001eb105240,Zm00001eb105250,Zm00001eb105260,Zm00001eb105270	NA	NA	ATP synthase subunit beta%2C chloroplastic	100.584	3.58182	0.787572	4.54793	5.41755e-06	3.68422e-05	bin2
GRMZM2G173416,GRMZM2G474236	Zm00001d006422	Zm00001eb105420	pco129049	NA	Peptide-N(4)-(N-acetyl-beta-glucosaminyl)asparagine amidase	1511.95	0.64444	0.150647	4.27782	1.88735e-05	0.000111236	bin2
AC219056.2_FG004,GRMZM2G181158,GRMZM5G836167	Zm00001d006428	Zm00001eb105480	chr119	chromatin complex subunit A 119	Protein CHROMATIN REMODELING 4	2976.09	2.54623	0.324618	7.84378	4.37175e-15	6.47814e-13	bin2
GRMZM5G871936	Zm00001d006430	Zm00001eb105490	NA	NA	2-oxoglutarate (2OG) and Fe(II)-dependent oxygenase superfamily protein	238.265	2.03837	0.333389	6.11408	9.71152e-10	1.94082e-08	bin2
GRMZM2G171628	Zm00001d006439	Zm00001eb105550	atp3	ATP synthase3	atp3;ATP synthase3:	2532.6	-0.557711	0.127662	-4.36864	1.25021e-05	7.71545e-05	bin2
GRMZM2G121427,GRMZM2G421655	Zm00001d006443	NA	NA	NA	P-loop containing nucleoside triphosphate hydrolases superfamily protein	689.34	1.27316	0.255205	4.9888	6.07558e-07	5.32251e-06	bin2
GRMZM2G113779	Zm00001d006451	Zm00001eb105640	sbp13	SBP-transcription factor 13	Squamosa promoter-binding-like protein 5	1275.12	-0.894533	0.212706	-4.20548	2.60529e-05	0.000147612	bin2
GRMZM2G457003	Zm00001d006454	Zm00001eb105670	NA	NA	Filament-like plant protein 3	627.754	-0.767901	0.300758	-2.55321	0.0106734	0.0282007	bin2
GRMZM2G154864	Zm00001d006455	Zm00001eb105680	NA	NA	Transducin/WD40 repeat-like superfamily protein	1305.02	-1.04481	0.231507	-4.51308	6.38938e-06	4.26176e-05	bin2
GRMZM2G179505	Zm00001d006457	Zm00001eb105710	NA	NA	Hydrolase/ protein serine/threonine phosphatase	1164.29	1.07312	0.231225	4.64101	3.46718e-06	2.50691e-05	bin2
GRMZM2G480809	Zm00001d006459	Zm00001eb105730	NA	NA	Pre-mRNA-splicing factor ATP-dependent RNA helicase DEAH7	2142.07	0.394477	0.107704	3.66261	0.000249654	0.00108158	bin2
GRMZM2G064655	Zm00001d006463	Zm00001eb105770	dof34	C2C2-Dof-transcription factor 34	Dof zinc finger protein DOF1.6	185.473	-1.5867	0.456937	-3.47247	0.000515684	0.00205266	bin2
GRMZM2G336962	Zm00001d006472	Zm00001eb105830	NA	NA	DNA-binding bromodomain-containing protein	1941.51	0.809279	0.150775	5.36746	7.98542e-08	8.94683e-07	bin2
GRMZM2G127729	Zm00001d006480	Zm00001eb105900	pco102368	NA	Serine/arginine-rich splicing factor SR45a	1609.79	0.670983	0.149952	4.47464	7.65416e-06	5.00679e-05	bin2
GRMZM2G127714	Zm00001d006481	Zm00001eb105910	NA	NA	BNR/Asp-box repeat family protein	43.3233	1.32744	0.531189	2.49899	0.0124549	0.0320845	bin2
GRMZM2G169615	Zm00001d006496	Zm00001eb106040	cl866_1a	NA	Polyadenylate-binding protein RBP45C	3026.97	0.316269	0.127257	2.48528	0.012945	0.0331539	bin2
GRMZM2G125935	Zm00001d006497	Zm00001eb106050	NA	NA	DEAD-box ATP-dependent RNA helicase 32	2498.78	1.3047	0.178907	7.29258	3.04065e-13	2.05441e-11	bin2
GRMZM2G096944	Zm00001d006499	Zm00001eb106060	IDP4268	NA	Condensin-2 complex subunit H2	800.954	-0.553686	0.235272	-2.35339	0.0186033	0.0450781	bin2
GRMZM2G026309	Zm00001d006504	Zm00001eb106100	NA	NA	Microtubule-associated protein TORTIFOLIA1	1147.45	0.545087	0.182411	2.98823	0.00280599	0.00897366	bin2
GRMZM2G426556	Zm00001d006507	Zm00001eb106120	NA	NA	Phospholipase A I	950.901	1.00136	0.18033	5.55294	2.80899e-08	3.61114e-07	bin2
GRMZM2G067063	Zm00001d006512	Zm00001eb106180	pdi12	protein disulfide isomerase12	pdi12;protein disulfide isomerase12:	1499.78	1.73705	0.270533	6.42084	1.35521e-10	3.62481e-09	bin2
GRMZM2G010941	Zm00001d006517	Zm00001eb106230	cl4521_1a	NA	Ypt/Rab-GAP domain of gyp1p superfamily protein	93.9481	2.36779	0.714968	3.31174	0.00092717	0.00340668	bin2
GRMZM2G365250	Zm00001d006533	Zm00001eb106360	NA	NA	Villin-4	1272.38	2.11876	0.394021	5.37727	7.56229e-08	8.54896e-07	bin2
GRMZM5G804323	Zm00001d006540	Zm00001eb106430	LOC103647735	NA	Oxygen-evolving enhancer protein 3-1	18.992	8.26186	1.77335	4.6589	3.17901e-06	2.32432e-05	bin2
GRMZM5G821027	Zm00001d006541	Zm00001eb106440	cl18725_-2a	NA	Ribosomal L28 family	332.288	-0.656174	0.249946	-2.62526	0.00865827	0.0235683	bin2
GRMZM2G151826	Zm00001d006547	Zm00001eb106450	pco099353	NA	Histone H2A	2835.16	-1.05924	0.192098	-5.51405	3.50666e-08	4.36325e-07	bin2
GRMZM2G151726	Zm00001d006548	Zm00001eb106460	NA	NA	Histone H2A	2984.08	-1.13085	0.189041	-5.98206	2.20336e-09	3.93587e-08	bin2
GRMZM5G864498	Zm00001d006549	Zm00001eb106470	NA	NA	Formin-like protein 5	514.304	1.01516	0.262836	3.86235	0.000112303	0.000535537	bin2
GRMZM2G046011	Zm00001d006555	Zm00001eb106530	pco066751	NA	60S ribosomal protein L38	712.492	-0.97219	0.23092	-4.21007	2.55296e-05	0.000145025	bin2
GRMZM2G163233	Zm00001d006565	Zm00001eb106620,Zm00001eb106630	vpp10	vacuolar proton pump10	ms32;male sterile32: like ms1	445.328	1.32611	0.276216	4.80098	1.57889e-06	1.24403e-05	bin2
GRMZM5G821988	Zm00001d006573	Zm00001eb106680	cl534_1a	NA	Eukaryotic translation initiation factor 4G	9526.74	0.936091	0.148065	6.32216	2.57925e-10	6.26067e-09	bin2
GRMZM2G415012	Zm00001d006580	Zm00001eb106740	mmp223	NA	Lysine-specific demethylase JMJ25	1925.71	-0.625482	0.148197	-4.22062	2.43633e-05	0.000139128	bin2
NA	Zm00001d006591	Zm00001eb106850,Zm00001eb106860	NA	NA	F-box domain containing protein	114.293	-1.43773	0.371648	-3.86853	0.000109492	0.000523954	bin2
NA	Zm00001d006601	Zm00001eb106950	NA	NA	Cotton fiber expressed protein 1	688.171	-0.904125	0.178001	-5.07934	3.78758e-07	3.50284e-06	bin2
GRMZM2G448715	Zm00001d006605	Zm00001eb107010	cl24382_1a	NA	Secretory carrier-associated membrane protein 3	459.453	1.2814	0.255899	5.00745	5.51563e-07	4.88447e-06	bin2
GRMZM2G167318,GRMZM5G804327	Zm00001d006607	Zm00001eb107040	NA	NA	HOPM interactor 7	5012.23	1.16194	0.192424	6.03844	1.55614e-09	2.93027e-08	bin2
GRMZM2G073197	Zm00001d006608	Zm00001eb107050	umc2679	NA	Whole genome shotgun sequence of line PN40024 scaffold_35.assembly12x (Fragment)	246.323	-0.747948	0.282833	-2.64449	0.00818151	0.0224864	bin2
GRMZM2G117968	Zm00001d006610	Zm00001eb107080	NA	NA	Peptidyl-prolyl cis-trans isomerase CYP37 chloroplastic	94.5208	1.33187	0.470172	2.83274	0.00461508	0.0137729	bin2
GRMZM2G418415	Zm00001d006611	Zm00001eb107090	GRMZM2G418415	NA	alpha/beta-Hydrolases superfamily protein	91.764	-0.93283	0.392052	-2.37935	0.0173432	0.0424864	bin2
GRMZM2G117900	Zm00001d006613	Zm00001eb107110	NA	NA	eukaryotic translation initiation factor 2 gamma subunit	3138.81	0.767663	0.143017	5.36765	7.97709e-08	8.94422e-07	bin2
GRMZM2G099622	Zm00001d006619	Zm00001eb107170	c3h15	C3H-transcription factor 315	Zinc finger CCCH domain-containing protein 56	723.845	-0.644305	0.15142	-4.25508	2.08977e-05	0.000121519	bin2
GRMZM2G099295	Zm00001d006623	NA	umc2562	NA	Polygalacturonase inhibitor 1	2376.84	-0.717468	0.176806	-4.05795	4.95058e-05	0.000259624	bin2
GRMZM2G099239	Zm00001d006626	Zm00001eb107230	NA	NA	Remorin family protein	23.7096	4.03455	1.30661	3.08779	0.00201648	0.00672158	bin2
GRMZM2G060114	Zm00001d006629	Zm00001eb107280	mterf8	mTERF-domain protein8	Mitochondrial transcription termination factor family protein	288.583	-0.779751	0.204945	-3.8047	0.000141979	0.000658394	bin2
GRMZM2G089159	Zm00001d006644	Zm00001eb107400	mkkk27	MAP kinase kinase kinase27	mkkk27;MAP kinase kinase kinase27: function inferred from sequence similarity (Kong et al 2013)	945.98	0.531282	0.159353	3.33399	0.000856097	0.00317461	bin2
GRMZM2G327406	Zm00001d006645	Zm00001eb107420	NA	NA	Adenylyl-sulfate kinase	613.869	-0.474055	0.204314	-2.32023	0.0203284	0.0485943	bin2
GRMZM2G099167	Zm00001d006651	Zm00001eb107490	tua5	alpha tubulin5	Tubulin alpha-5 chain	2985.98	-0.417599	0.139228	-2.99939	0.0027052	0.00868879	bin2
GRMZM2G113476	Zm00001d006657	Zm00001eb107520	w3	white seedling3	Homogentisate solanesyltransferase chloroplastic	141.807	1.12939	0.455737	2.47816	0.0132063	0.0336972	bin2
GRMZM2G113420	Zm00001d006658	Zm00001eb107530	NA	NA	Glucan endo-13-beta-glucosidase 4	711.038	1.23594	0.212684	5.81114	6.20505e-09	9.6729e-08	bin2
GRMZM2G038519	Zm00001d006663	Zm00001eb107560	lhca1	light harvesting complex A1	lhca1;light harvesting complex A1: leaf cDNA csu800 similar to photosystem I antenna protein	21.2597	4.43874	1.56668	2.83321	0.00460834	0.0137591	bin2
AC194970.5_FG002	Zm00001d006677	Zm00001eb107670	bzr7	BZR-transcription factor 7	Protein BRASSINAZOLE-RESISTANT 1	2494.74	-0.563137	0.181717	-3.09898	0.00194188	0.00649618	bin2
AC194970.5_FG009	Zm00001d006680	Zm00001eb107710	cl19120_1a	NA	P-loop containing nucleoside triphosphate hydrolases superfamily protein	3770.06	-0.571507	0.130437	-4.38147	1.17881e-05	7.32159e-05	bin2
GRMZM2G022242	Zm00001d006683	Zm00001eb107750	NA	NA	UDP-glycosyltransferase 78D2	220.039	-0.790808	0.240374	-3.28991	0.00100221	0.00365133	bin2
GRMZM2G022266	Zm00001d006684	Zm00001eb107760	NA	NA	Transferase%2C transferring glycosyl groups	42.9533	-1.55508	0.432591	-3.59481	0.000324628	0.00136235	bin2
GRMZM2G062156	Zm00001d006688	Zm00001eb107810	NA	NA	Putative polyol transporter 1	4.53427	5.50144	1.92274	2.86125	0.00421973	0.0127713	bin2
GRMZM2G130773	Zm00001d006700	Zm00001eb107900	mterf9	mTERF-domain protein9	mTERF family protein	213.223	1.86106	0.324058	5.74298	9.30265e-09	1.37614e-07	bin2
GRMZM2G130854	Zm00001d006702	Zm00001eb107920	wrky116	WRKY-transcription factor 116	Probable WRKY transcription factor 20	1322.54	0.589986	0.147417	4.00216	6.27665e-05	0.000320468	bin2
GRMZM2G014400	Zm00001d006704	Zm00001eb107930	NA	NA	RNA-binding (RRM/RBD/RNP motifs) family protein	283.181	0.692281	0.251985	2.74731	0.00600858	0.0172905	bin2
GRMZM2G112954	Zm00001d006705	Zm00001eb107940	NA	NA	ARM repeat superfamily protein	237.278	-0.941019	0.289236	-3.25347	0.00114005	0.00408752	bin2
GRMZM2G129575	Zm00001d006717	Zm00001eb108060	sae2	SUMO-activating enzyme2	SUMO-activating enzyme subunit 2	1521.77	2.01552	0.336308	5.99306	2.05926e-09	3.72179e-08	bin2
GRMZM2G454474	Zm00001d006720	Zm00001eb108070	NA	NA	Triacylglycerol lipase	66.4057	-1.62406	0.511465	-3.17532	0.00149672	0.0051942	bin2
GRMZM2G028905	Zm00001d006722	Zm00001eb108100	NA	NA	Arabinosyltransferase RRA3	316.602	0.622563	0.234081	2.65961	0.00782312	0.021675	bin2
GRMZM2G090274	Zm00001d006725	Zm00001eb108120	NA	NA	Eukaryotic peptide chain release factor subunit 1-2	3312.68	1.33069	0.201798	6.59417	4.27638e-11	1.36509e-09	bin2
GRMZM2G007060	Zm00001d006731	Zm00001eb108170	cl51637_1	NA	interferon-related developmental regulator family protein / IFRD protein family	314.896	1.55833	0.442424	3.52225	0.000427901	0.00174043	bin2
GRMZM2G383841	Zm00001d006733	Zm00001eb108190	bhlh147	bHLH-transcription factor 147	Transcription factor bHLH85	18.1941	-4.01193	1.32009	-3.03913	0.00237263	0.00774542	bin2
GRMZM5G823629	Zm00001d006737	Zm00001eb108220	NA	NA	nucleotide sugar transporter-KT 1	502.094	0.852419	0.298943	2.85144	0.00435214	0.0131097	bin2
GRMZM2G177110	Zm00001d006739	Zm00001eb108240	lbd14	LBD-transcription factor 14	Seed specific protein Bn15D17A	91.8663	-1.8629	0.436933	-4.26358	2.01177e-05	0.000117533	bin2
NA	Zm00001d006751	Zm00001eb108310	NA	NA	Eukaryotic aspartyl protease family protein	582.628	1.8185	0.328577	5.53447	3.12164e-08	3.95206e-07	bin2
GRMZM2G175718	Zm00001d006752	Zm00001eb108320	si605094e02a	NA	FRIGIDA-like protein 3	533.829	-0.870653	0.22075	-3.94407	8.01114e-05	0.000398342	bin2
GRMZM2G378121	Zm00001d006756	Zm00001eb108360	NA	NA	WPP domain-containing protein 2	513.008	-0.616815	0.223345	-2.76171	0.00574994	0.0166824	bin2
GRMZM2G414002	Zm00001d006758	Zm00001eb108390	GRMZM2G414002	NA	Formin-like protein 20	1264.45	0.812748	0.2846	2.85575	0.00429349	0.0129555	bin2
GRMZM2G146416	Zm00001d006763	Zm00001eb108440	cl31766_1	NA	myosin heavy chain-related	239.51	1.93781	0.342003	5.66607	1.46108e-08	2.03443e-07	bin2
AC233952.1_FG006,GRMZM5G873123	Zm00001d006769	Zm00001eb108470	ppr129	pentatricopeptide repeat protein129	Pentatricopeptide repeat-containing protein mitochondrial	1800.53	-0.449837	0.118446	-3.79783	0.000145967	0.000674492	bin2
GRMZM2G016106	Zm00001d006771	Zm00001eb108490,Zm00001eb108500	NA	NA	RNA-binding (RRM/RBD/RNP motifs) family protein	955.558	-0.58264	0.249337	-2.33675	0.0194519	0.0468168	bin2
GRMZM2G036752,GRMZM5G898684	Zm00001d006776	Zm00001eb108530,Zm00001eb108540,Zm00001eb108550,Zm00001eb108560	NA	NA	PLASMODESMATA CALLOSE-BINDING PROTEIN 2	766.807	-1.39431	0.222155	-6.27632	3.46676e-10	8.01019e-09	bin2
GRMZM2G457889	Zm00001d006780	Zm00001eb108570	hda109	histone deacetylase	hda109;histone deacetylase:	2598.32	1.26326	0.162803	7.75946	8.52913e-15	1.14072e-12	bin2
GRMZM2G017351	Zm00001d006790	Zm00001eb108620	gpm863	NA	Mitogen-activated protein kinase 16	1374.52	0.832595	0.186638	4.46101	8.15745e-06	5.30804e-05	bin2
GRMZM2G340048	Zm00001d006793	Zm00001eb108640	NA	NA	Cysteine-rich receptor-like protein kinase 10	147.993	1.22757	0.446094	2.75182	0.00592644	0.0171013	bin2
GRMZM2G102625	Zm00001d006798	Zm00001eb108690	chr12	chromatin complex subunit A 12	Probable ATP-dependent DNA helicase CHR12	2805.23	1.48969	0.197186	7.55474	4.19694e-14	4.24249e-12	bin2
GRMZM5G830681	Zm00001d006820	Zm00001eb108800	NA	NA	UDP-arabinopyranose mutase 3	4.48237	4.39359	1.66022	2.6464	0.00813547	0.0223977	bin2
GRMZM2G321404	Zm00001d006821	Zm00001eb108820	phi435417	NA	Mitochondrial import inner membrane translocase subunit TIM17-2	800.124	-0.980067	0.156707	-6.25414	3.9971e-10	9.12024e-09	bin2
AC205608.4_FG004	Zm00001d006823	Zm00001eb108840	pco106840	NA	Peptide transporter PTR2	284.282	0.932276	0.257882	3.61513	0.000300197	0.00127096	bin2
GRMZM2G111614	Zm00001d006839	Zm00001eb108960	pco110680	NA	Peroxisome biogenesis factor 10	166.584	1.28486	0.295974	4.34112	1.41757e-05	8.60374e-05	bin2
GRMZM2G358381	Zm00001d006856	Zm00001eb109130,Zm00001eb109140	NA	NA	Pentatricopeptide repeat-containing protein mitochondrial	508.403	1.92868	0.38183	5.05116	4.39135e-07	3.99895e-06	bin2
GRMZM2G124335	Zm00001d006866	Zm00001eb109290	pco121523	NA	3-oxoacyl-[acyl-carrier-protein] synthase II chloroplastic	1530.18	0.94185	0.168881	5.57701	2.44691e-08	3.21431e-07	bin2
GRMZM2G159237	Zm00001d006871	Zm00001eb109330	NA	NA	40S ribosomal protein Sa-1	7770.81	-0.680268	0.122668	-5.54562	2.9291e-08	3.74465e-07	bin2
GRMZM2G125004	Zm00001d006874	Zm00001eb109360	NA	NA	F-box only protein 13	335.279	-0.660276	0.277636	-2.37821	0.0173971	0.0425905	bin2
GRMZM2G056467	Zm00001d006883	Zm00001eb109480	NA	NA	Calmodulin binding protein	27.0413	-1.82044	0.777279	-2.34207	0.0191772	0.0462538	bin2
GRMZM2G056564	Zm00001d006884	Zm00001eb109490	GRMZM2G056564	NA	SAP domain-containing protein	477.946	-0.908345	0.262959	-3.45433	0.000551672	0.00217697	bin2
GRMZM2G056612	Zm00001d006885	Zm00001eb109500	bnl6.20	NA	CDPK-related kinase 5	642.179	0.940151	0.311485	3.01829	0.00254207	0.0082275	bin2
GRMZM5G851698	Zm00001d006899	Zm00001eb109610	rps6b	ribosomal proteinS6b	40S ribosomal protein S6	12976.3	-0.550019	0.096779	-5.68325	1.32157e-08	1.87014e-07	bin2
GRMZM2G365160	Zm00001d006900	Zm00001eb109620	umc1464	NA	Phospho-2-dehydro-3-deoxyheptonate aldolase 2 chloroplastic	5469.41	-0.603502	0.170572	-3.53811	0.000403002	0.00165178	bin2
GRMZM2G419969	Zm00001d006904	Zm00001eb109660	NA	NA	Multifunctional methyltransferase subunit TRM112-like protein	533.734	-0.883177	0.21724	-4.06544	4.7942e-05	0.000252336	bin2
GRMZM2G077823	Zm00001d006906	Zm00001eb109680	TIDP3152	NA	Serine/arginine-rich splicing factor SC35	612.919	-0.890363	0.220629	-4.03556	5.44724e-05	0.000282714	bin2
GRMZM2G086805	Zm00001d006907	Zm00001eb109690	bnlg1316	NA	Transcription elongation factor SPT4	1765.52	-0.392683	0.166315	-2.36108	0.0182217	0.0442973	bin2
GRMZM2G162781	Zm00001d006917	Zm00001eb109780	NA	NA	Probable inactive receptor kinase	1193.34	0.422588	0.141742	2.9814	0.00286932	0.00914926	bin2
GRMZM2G044126	Zm00001d006918	Zm00001eb109790	ham101	histone acetyl transferase MYST family 101	ham101;histone acetyl transferase MYST family 101:	765.477	0.709053	0.215938	3.2836	0.0010249	0.00372432	bin2
GRMZM2G064630	Zm00001d006922	Zm00001eb109820	myb7	MYB-transcription factor 7	myb domain protein 88	309.26	1.3205	0.270646	4.87908	1.06585e-06	8.78825e-06	bin2
GRMZM2G064640	Zm00001d006924	Zm00001eb109830	NA	NA	40S ribosomal protein S9%3B Ribosomal protein S9	3647.98	-0.68826	0.139129	-4.94692	7.53969e-07	6.45129e-06	bin2
GRMZM2G141510	Zm00001d006929	Zm00001eb109880	NA	NA	xylulose kinase-2	681.183	0.521934	0.132867	3.92825	8.55669e-05	0.00042185	bin2
GRMZM2G075744	Zm00001d006930	Zm00001eb109890	TIDP3543	NA	zinc knuckle (CCHC-type) family protein	730.296	0.750099	0.167704	4.47275	7.72209e-06	5.04869e-05	bin2
GRMZM2G075619	Zm00001d006931	Zm00001eb109900	NA	NA	calcium ion binding	134.228	0.764523	0.227355	3.36268	0.000771901	0.00290663	bin2
GRMZM2G102944	Zm00001d006938	Zm00001eb109970	hasp1	haspin-like1	Serine/threonine-protein kinase haspin homolog	1228.63	0.799509	0.171369	4.66543	3.07972e-06	2.26124e-05	bin2
GRMZM2G323082	Zm00001d006941	Zm00001eb109990	NA	NA	Putative endonuclease or glycosyl hydrolase	157.745	2.12605	0.55892	3.80385	0.000142462	0.000660283	bin2
GRMZM2G075002	Zm00001d006944	Zm00001eb110020	cipk21	calcineurin B-like-interacting protein kinase21	CBL-interacting serine/threonine-protein kinase 1	5.3379	4.68661	1.44629	3.24043	0.00119352	0.00425696	bin2
GRMZM2G021129	Zm00001d006951	Zm00001eb110070	NA	NA	Transmembrane emp24 domain-containing protein p24delta9	732.312	-0.521287	0.151899	-3.43181	0.000599573	0.00234225	bin2
GRMZM2G119745	Zm00001d007009	Zm00001eb110080	NA	NA	DNAJ heat shock N-terminal domain-containing protein	1400.01	1.29448	0.214109	6.04588	1.48594e-09	2.82047e-08	bin2
GRMZM2G354013	Zm00001d007016	Zm00001eb110140	NA	NA	Disease resistance protein RGA2	24.8862	2.07405	0.618119	3.35542	0.000792451	0.00297027	bin2
GRMZM2G035063	Zm00001d007031	Zm00001eb110270	NA	NA	Chaperonin	423.681	-0.856131	0.236509	-3.61986	0.000294761	0.00125201	bin2
GRMZM2G049347	Zm00001d007034	Zm00001eb110300	NA	NA	Synaptotagmin-5	1147.83	1.25848	0.299657	4.19974	2.67218e-05	0.000150747	bin2
GRMZM2G060160	Zm00001d007043	Zm00001eb110380	NA	NA	Tetratricopeptide repeat (TPR)-like superfamily protein	2973.43	-0.620035	0.190923	-3.24757	0.00116394	0.00416287	bin2
GRMZM2G040209	Zm00001d007048	Zm00001eb110430	NA	NA	NADH dehydrogenase [ubiquinone] flavoprotein 1 mitochondrial	2625.43	-0.231918	0.0976879	-2.37407	0.0175931	0.0429936	bin2
GRMZM2G077500	Zm00001d007050	Zm00001eb110450	NA	NA	Probable protein phosphatase 2C 35	242.044	-0.67434	0.199801	-3.37506	0.000737988	0.00279474	bin2
GRMZM2G008095	Zm00001d007053	Zm00001eb110460	NA	NA	Got1/Sft2-like vescicle transport protein family	338.395	-0.871331	0.179123	-4.86442	1.14795e-06	9.39395e-06	bin2
GRMZM2G153877	Zm00001d007062	Zm00001eb110540	NA	NA	SNARE associated Golgi protein family	286.954	1.7359	0.271915	6.38398	1.72548e-10	4.4511e-09	bin2
GRMZM2G059015	Zm00001d007065	Zm00001eb110560	NA	NA	Nuclear pore complex protein NUP98A	6096.51	-0.712898	0.141572	-5.0356	4.76364e-07	4.30328e-06	bin2
GRMZM2G172138	Zm00001d007067	Zm00001eb110580	IDP785	NA	Transmembrane protein 115	995.833	0.538694	0.150111	3.58863	0.000332422	0.00139136	bin2
GRMZM5G819438	Zm00001d007069	Zm00001eb110600	pco073370	NA	NudC domain-containing protein 2	561.812	-0.454438	0.180661	-2.51543	0.0118889	0.0308397	bin2
GRMZM2G327686	Zm00001d007072	Zm00001eb110630	AY107622	NA	Uncharacterised protein family (UPF0114)	12.0819	2.95746	1.16931	2.52924	0.0114308	0.0298683	bin2
GRMZM2G327595	Zm00001d007073	Zm00001eb110640	umc2085	NA	Serine carboxypeptidase-like 40	3.46152	6.40611	2.32561	2.75459	0.00587652	0.0169873	bin2
GRMZM2G166971	Zm00001d007079	NA	NA	NA	Phospholipase A2 family protein	155.26	-1.30592	0.366736	-3.56093	0.000369544	0.00152858	bin2
GRMZM2G141432	Zm00001d007084	Zm00001eb110750	NA	NA	Histone H2B	7748.2	-0.950127	0.172925	-5.49446	3.91914e-08	4.82179e-07	bin2
GRMZM2G141258	Zm00001d007089	Zm00001eb110770	NA	NA	Protein CHROMATIN REMODELING 5	2172.66	1.84342	0.343207	5.37118	7.82252e-08	8.81259e-07	bin2
GRMZM2G137713	Zm00001d007093	Zm00001eb110830	NA	NA	Protein ENHANCED DISEASE RESISTANCE 2	112.039	1.63609	0.37428	4.37129	1.23517e-05	7.63706e-05	bin2
GRMZM2G327635	Zm00001d007096	Zm00001eb110850,Zm00001eb110860,Zm00001eb110870	IDP1674	NA	Ubiquitin carboxyl-terminal hydrolase	3561.59	0.944029	0.15755	5.99193	2.07367e-09	3.74265e-08	bin2
GRMZM2G030148	Zm00001d007100	Zm00001eb110890	smk1	small kernel1	smk1;small kernel1: encodes a pentatricopeptide repeat protein required for mitochondrial nad7 transcript editing	128.579	-0.922315	0.270811	-3.40575	0.000659838	0.00254434	bin2
GRMZM2G131554	Zm00001d007105	Zm00001eb110930	mmp34	NA	Protein NETWORKED 3A	748.498	-0.903655	0.178936	-5.05015	4.41457e-07	4.01856e-06	bin2
GRMZM5G813532	Zm00001d007107	Zm00001eb110960,Zm00001eb110970	bbx7	b-box7	Zinc finger protein CONSTANS-LIKE 13	35.2958	2.18719	0.790514	2.7668	0.00566098	0.0164555	bin2
GRMZM2G053434	Zm00001d007108	Zm00001eb110980	si687057g05	NA	S-adenosyl-L-methionine-dependent methyltransferases superfamily protein	225.234	-0.589021	0.236191	-2.49383	0.0126372	0.0324837	bin2
GRMZM2G306998	Zm00001d007112	Zm00001eb111010	NA	NA	Cytochrome P450 71D8	32.6818	-3.70154	1.05651	-3.50354	0.000459124	0.00185069	bin2
GRMZM2G005493	Zm00001d007113	Zm00001eb111020	Zm00001d007113	NA	Xylose isomerase	3365.56	0.612941	0.145046	4.22585	2.38043e-05	0.000136353	bin2
GRMZM2G171068	Zm00001d007121	Zm00001eb111100	si683010e05a	NA	CW-type Zinc Finger	1453.91	1.47054	0.463309	3.174	0.00150352	0.00521295	bin2
GRMZM2G474451	Zm00001d007125	Zm00001eb111120	NA	NA	Pentatricopeptide repeat-containing protein	139.877	0.907178	0.326538	2.77817	0.00546668	0.015969	bin2
GRMZM2G123486	Zm00001d007130	Zm00001eb111160	NA	NA	Heavy metal transport/detoxification superfamily protein	88.5078	1.53873	0.455902	3.37513	0.000737819	0.00279474	bin2
GRMZM2G057448	Zm00001d007133	Zm00001eb111180	prmt4	protein arginine methyltransferase4	Histone-arginine methyltransferase CARM1	1619.5	-1.01828	0.256848	-3.96452	7.35449e-05	0.000369069	bin2
GRMZM2G157621	Zm00001d007139	Zm00001eb111230	cl69005_1	NA	AAA-type ATPase family protein	1653.21	0.554459	0.172334	3.21736	0.00129377	0.00457201	bin2
GRMZM2G010783	Zm00001d007153	Zm00001eb111350	pco074618	NA	Hypoxia-responsive family protein	734.393	-0.768052	0.30281	-2.53641	0.0111994	0.0293726	bin2
GRMZM2G010991,GRMZM2G312434	Zm00001d007154	Zm00001eb111360,Zm00001eb111370	IDP469	NA	60S ribosomal protein L22-2	1352.8	-1.03677	0.232864	-4.45227	8.49685e-06	5.50827e-05	bin2
GRMZM2G008444	Zm00001d007164	Zm00001eb111490	wprb2	web1-pmi2 related b2	WEB family protein	1595.42	-0.55688	0.135928	-4.09687	4.18782e-05	0.000224037	bin2
GRMZM2G359105	Zm00001d007169	Zm00001eb111550	NA	NA	PAP/OAS1 substrate-binding domain superfamily	5.7737	5.58717	1.57705	3.5428	0.000395909	0.0016268	bin2
GRMZM2G030646	Zm00001d007179	Zm00001eb111600	NA	NA	Eukaryotic translation initiation factor 2 subunit beta	1002.96	1.74636	0.29775	5.86519	4.48618e-09	7.29424e-08	bin2
GRMZM2G005103	Zm00001d007184	Zm00001eb111640	cl34424_1	NA	Probable galacturonosyltransferase 7	672.814	1.44508	0.234528	6.16167	7.19795e-10	1.50902e-08	bin2
GRMZM2G003409	Zm00001d007187	Zm00001eb111670	mmc0381	NA	hydroxyproline-rich glycoprotein family protein	752.379	-0.542689	0.215029	-2.5238	0.0116094	0.0302681	bin2
GRMZM2G318296	Zm00001d007190	Zm00001eb111700	NA	NA	Zinc finger (C3HC4-type RING finger) family protein	1435.82	-0.783866	0.208877	-3.75277	0.000174895	0.000790101	bin2
GRMZM2G109425	Zm00001d007192	Zm00001eb111720	NA	NA	T-complex protein 1 subunit zeta	6880.57	0.731141	0.169195	4.3213	1.55113e-05	9.32105e-05	bin2
GRMZM2G097568	Zm00001d007193	Zm00001eb111730	IDP117	NA	SNARE-like superfamily protein	377.568	1.53623	0.340307	4.51424	6.35432e-06	4.24724e-05	bin2
GRMZM2G395244	Zm00001d007194	Zm00001eb111740	TIDP2761	NA	Calmodulin-7	444.32	-0.658188	0.190479	-3.45544	0.000549403	0.00216966	bin2
GRMZM2G402307	Zm00001d007197	NA	Zm00001d007197	NA	RINT1-like protein MAG2L	573.884	1.30841	0.205979	6.35213	2.12349e-10	5.26933e-09	bin2
GRMZM2G101390	Zm00001d007200	Zm00001eb111790	bnlg1746	NA	Centromere protein-like	1173.7	-0.680292	0.253355	-2.68513	0.00725013	0.0203075	bin2
GRMZM2G387383	Zm00001d007202	Zm00001eb111810	umc1798	NA	Lon protease homolog 2 peroxisomal	1875.12	0.69475	0.183253	3.7912	0.00014992	0.000690555	bin2
GRMZM2G002280	Zm00001d007204	Zm00001eb111820	pco138005	NA	zinc finger (C3HC4-type RING finger) family protein	552.832	-0.643482	0.189831	-3.38975	0.000699558	0.00267466	bin2
GRMZM2G095695	Zm00001d007214	Zm00001eb111900	cl31945_1	NA	Mitochondrial import inner membrane translocase subunit TIM44-2	1038.73	2.14118	0.366802	5.83741	5.30193e-09	8.38535e-08	bin2
GRMZM2G095593	Zm00001d007215	Zm00001eb111910	Zm00001d007215	NA	26S proteasome regulatory subunit 4 homolog A	6154.92	0.375008	0.101429	3.69725	0.00021795	0.000958052	bin2
GRMZM2G151905	Zm00001d007225	Zm00001eb111960	NA	NA	ARM repeat superfamily protein	1045.75	0.862651	0.237186	3.63703	0.0002758	0.00118032	bin2
GRMZM2G129238	Zm00001d007229	Zm00001eb111990	plc3	phospholipase C3	Phosphoinositide phospholipase C 4	203.289	0.882834	0.304298	2.90121	0.00371722	0.011458	bin2
GRMZM2G140970	Zm00001d007232	Zm00001eb112020	NA	NA	dentin sialophosphoprotein-related	1926.76	-0.24752	0.102081	-2.42474	0.0153195	0.0382255	bin2
GRMZM2G140667	Zm00001d007234	Zm00001eb112040	apx2	ascorbate peroxidase2	apx2;ascorbate peroxidase2: leaf cDNA, similar to plant cytosolic ascorbate peroxidase; sequence distinct from apx1	5684.64	-0.781309	0.162706	-4.80197	1.57112e-06	1.23916e-05	bin2
GRMZM2G033931	Zm00001d007241	Zm00001eb112090	NA	NA	Protein NETWORKED 2D	683.989	1.19918	0.205004	5.84956	4.92882e-09	7.88611e-08	bin2
GRMZM2G068220	Zm00001d007251	Zm00001eb112150	nbcs8	nucleobase:cation symporter8	Adenine/guanine permease AZG2	624.367	-0.912816	0.267297	-3.41499	0.000637838	0.00247029	bin2
GRMZM2G011575	Zm00001d007261	Zm00001eb112220	NA	NA	Expressed protein; protein	274.649	2.13438	0.312887	6.82158	9.00444e-12	3.65219e-10	bin2
GRMZM2G172330	Zm00001d007277	Zm00001eb112380	cl27483_1	NA	Brassinosteroid LRR receptor kinase	1208.36	2.4068	0.275664	8.73091	2.5263e-18	1.37262e-15	bin2
GRMZM2G077256	Zm00001d007287	Zm00001eb112470	NA	NA	60S ribosomal protein L18a-2	66.6535	-1.76536	0.590377	-2.99022	0.00278776	0.00892304	bin2
GRMZM2G077215	Zm00001d007288	Zm00001eb112480	NA	NA	Acetolactate synthase small subunit 1 chloroplastic	286.333	1.58778	0.317133	5.00665	5.53853e-07	4.90308e-06	bin2
GRMZM2G011315	Zm00001d007300	Zm00001eb112580	NA	NA	Target of Myb protein 1	523.896	-0.526801	0.167433	-3.14633	0.00165335	0.00566316	bin2
GRMZM2G129268	Zm00001d007307	Zm00001eb112620,Zm00001eb112630	cl28980_1a	NA	Probable magnesium transporter NIPA4	423.043	2.10827	0.240072	8.78185	1.60806e-18	9.11698e-16	bin2
GRMZM2G003852	Zm00001d007316	Zm00001eb112720	cl10369_1	NA	Oligosaccharyltransferase complex/magnesium transporter family protein	804.718	-0.610011	0.180859	-3.37285	0.000743936	0.00281431	bin2
GRMZM2G005990	Zm00001d007318	Zm00001eb112740	drts3	bifunctional dihydrofolate reductase-thymidylate synthase3	Bifunctional dihydrofolate reductase-thymidylate synthase Dihydrofolate reductase Thymidylate synthase	1879.04	2.26392	0.328043	6.90129	5.15312e-12	2.27016e-10	bin2
GRMZM2G057159	Zm00001d007319	Zm00001eb112750	IDP8180	NA	Subtilisin-like serine endopeptidase family protein	11.8535	4.7643	1.64576	2.89489	0.00379294	0.011656	bin2
GRMZM2G401511	Zm00001d007327	Zm00001eb112810,Zm00001eb112820	NA	NA	Plant-specific domain TIGR01627 family protein	299.786	-0.69867	0.229015	-3.05076	0.00228262	0.0074778	bin2
GRMZM5G887286	Zm00001d007339	Zm00001eb112900	NA	NA	Zinc finger protein 511	490.383	-1.02153	0.397592	-2.56929	0.0101907	0.0271005	bin2
GRMZM2G319947,GRMZM2G369445	Zm00001d007360	Zm00001eb113050	NA	NA	ARM repeat superfamily protein	129.692	-1.02904	0.378763	-2.71684	0.00659087	0.0187162	bin2
GRMZM2G094978	Zm00001d007366	Zm00001eb113090	cl26646_1	NA	Haloacid dehalogenase-like hydrolase domain-containing protein	413.346	0.996728	0.206772	4.82041	1.43263e-06	1.14505e-05	bin2
GRMZM2G172101	Zm00001d007369	Zm00001eb113120,Zm00001eb113130,Zm00001eb113140	NA	NA	Serine--tRNA ligase cytoplasmic	1335.61	0.726425	0.189662	3.83011	0.000128085	0.000602217	bin2
GRMZM2G052507	Zm00001d007372	Zm00001eb113170	umc1551	NA	Serine carboxypeptidase 1	3124.46	-1.86197	0.229339	-8.11884	4.70652e-16	1.05815e-13	bin2
GRMZM2G172297	Zm00001d007382	Zm00001eb113220	bhlh96	bHLH-transcription factor 96	Transcription factor ICE1	400.89	-0.930557	0.213682	-4.35487	1.33146e-05	8.16089e-05	bin2
GRMZM2G172369	Zm00001d007383	Zm00001eb113240	cl1922_1b	NA	Probable alpha-mannosidase	4376.92	0.463488	0.131175	3.53337	0.000410301	0.00167775	bin2
GRMZM5G875676	Zm00001d007387	Zm00001eb113280	hagtf14	GNAT-transcription factor 14	Retrotransposon protein	108.648	-1.58173	0.432485	-3.6573	0.00025489	0.00110077	bin2
GRMZM2G130379	Zm00001d007394	Zm00001eb113350	NA	NA	Rubredoxin-like superfamily protein	4.53705	7.21974	1.88387	3.83239	0.000126905	0.000597201	bin2
GRMZM2G003043	Zm00001d007407	Zm00001eb113470	rrb1	related to retinoblastoma1	Retinoblastoma-related protein 1	1198.29	2.11132	0.265455	7.95358	1.81205e-15	3.02937e-13	bin2
GRMZM2G166718	Zm00001d007417	Zm00001eb113530	si486075e01	NA	ATP-dependent DNA helicase chloroplastic	405.485	1.29341	0.282216	4.58306	4.58226e-06	3.19362e-05	bin2
GRMZM2G064366	Zm00001d007441	Zm00001eb113730	NA	NA	Lung seven transmembrane receptor family protein	866.447	0.889912	0.143933	6.18284	6.29585e-10	1.35293e-08	bin2
GRMZM2G107945	Zm00001d007445	Zm00001eb113780	fkf1	flavin-binding kelch repeat f-box1	Adagio protein 3	569.966	1.48051	0.465502	3.18046	0.0014704	0.00511303	bin2
GRMZM2G057056	Zm00001d007454	Zm00001eb113870	IDP4105	NA	Maf-like protein CV_0124	108.501	1.76831	0.592837	2.9828	0.00285625	0.00911651	bin2
GRMZM2G099765	Zm00001d007464	Zm00001eb113940	ccp34	cysteine protease34	KDEL-tailed cysteine endopeptidase CEP1	3.61761	5.20936	1.95453	2.66527	0.00769255	0.0213632	bin2
GRMZM2G099862	Zm00001d007465	Zm00001eb113950	grftf15	GRF-transcription factor 15	Growth-regulating factor 2	1186.32	-0.829252	0.148099	-5.59932	2.152e-08	2.86494e-07	bin2
GRMZM2G405804	Zm00001d007475	Zm00001eb114050	NA	NA	BEST Arabidopsis thaliana protein match is: DNA binding;ATP binding (TAIR:AT3G48770.1); Has 66 Blast hits to 55 proteins in 9 species: Archae - 0; Bacteria - 0; Metazoa - 0; Fungi - 0; Plants - 66; Viruses - 0; Other Eukaryotes - 0 (source: NCBI BLink).	863.097	1.24008	0.255853	4.84686	1.25431e-06	1.01655e-05	bin2
GRMZM2G372058	Zm00001d007485	Zm00001eb114110,Zm00001eb114120	NA	NA	LRR receptor-like serine/threonine-protein kinase GSO2	131.295	1.9164	0.39674	4.83037	1.36281e-06	1.09394e-05	bin2
GRMZM2G433731	Zm00001d007491	Zm00001eb114160	NA	NA	Disease resistance protein RPS2	1.78151	6.06987	2.55038	2.37998	0.0173136	0.0424378	bin2
GRMZM2G023652	Zm00001d007496	Zm00001eb114200	pco073973a	NA	Lymphoid organ expressed yellow head virus receptor protein	2017.02	-0.367547	0.125647	-2.92524	0.00344194	0.0107273	bin2
GRMZM2G457381	Zm00001d007500	Zm00001eb114240	NA	NA	Replication factor C subunit 1	5325.72	1.51087	0.197344	7.65604	1.91747e-14	2.21273e-12	bin2
GRMZM2G083095	Zm00001d007508	Zm00001eb114320	cl8405_1a	NA	T-complex protein 1 subunit theta	4195.29	-0.319685	0.138337	-2.31092	0.0208375	0.0496248	bin2
GRMZM2G066394,GRMZM6G847892	Zm00001d007514	Zm00001eb114360	NA	NA	Putative H/ACA ribonucleoprotein complex subunit 1-like protein 1	1421.95	-0.836971	0.114097	-7.33563	2.20674e-13	1.58983e-11	bin2
GRMZM2G000936	Zm00001d007522	Zm00001eb114430	traf3	TNF receptor-associated factor 3	ETO1-like protein 1	1494.86	0.439952	0.143538	3.06505	0.00217632	0.00717703	bin2
GRMZM2G053713,GRMZM2G318412,GRMZM2G450166	Zm00001d007529	Zm00001eb114460,Zm00001eb114470,Zm00001eb114480,Zm00001eb114490,Zm00001eb114500	prh123	protein phosphatase homolog123	Protein phosphatase 2C family protein	324.402	3.60671	0.495603	7.27742	3.40265e-13	2.2638e-11	bin2
AC215723.3_FG001,GRMZM2G439814,GRMZM2G453956	Zm00001d007548	Zm00001eb114600	ppr148	pentatricopeptide repeat protein148	Pentatricopeptide repeat-containing protein mitochondrial	378.452	1.72148	0.308439	5.58129	2.38744e-08	3.14785e-07	bin2
GRMZM2G458122	Zm00001d007550	NA	NA	NA	Tetratricopeptide repeat (TPR)-like superfamily protein	51.0846	5.28342	0.767292	6.8858	5.74636e-12	2.4936e-10	bin2
GRMZM2G135087	Zm00001d007575	Zm00001eb114820	NA	NA	OSJNBa0004L19.23 protein	90.1736	-1.00323	0.327432	-3.06393	0.00218452	0.00719621	bin2
GRMZM2G094959	Zm00001d007577	Zm00001eb114830	pco120776	NA	Transducin/WD40 repeat-like superfamily protein	584.876	0.614004	0.215182	2.85341	0.00432524	0.0130392	bin2
NA	Zm00001d007585	Zm00001eb114880	NA	NA	Centromere/kinetochore protein zw10 homolog	988.948	1.16129	0.285193	4.07195	4.66211e-05	0.000246279	bin2
GRMZM2G078638	Zm00001d007594	Zm00001eb114970	pco112876	NA	Peptidyl-prolyl cis-trans isomerase CYP23	794.557	0.531356	0.136754	3.88549	0.000102123	0.00049349	bin2
GRMZM2G105570	Zm00001d007597	Zm00001eb115000	abcf1	ABC family1	abcf1;ABC family1: transmembrane transport	279.26	0.806897	0.180595	4.46799	7.89568e-06	5.15056e-05	bin2
GRMZM2G105510,GRMZM2G144635,GRMZM2G445163	Zm00001d007600	Zm00001eb115010	BG266188	NA	Thioredoxin domain-containing protein PLP3B	266.416	2.06361	0.324317	6.36294	1.97928e-10	4.9778e-09	bin2
GRMZM2G168476	Zm00001d007636	Zm00001eb115250	NA	NA	Protein OBERON 2	1568.93	-0.72099	0.120333	-5.99163	2.07752e-09	3.74441e-08	bin2
GRMZM2G037104	Zm00001d007638	Zm00001eb115270	pls1	phospholipid synthesis1	pls1;phospholipid synthesis1: endosperm cDNA complements E. coli temperature sensitive mutant in plsC	1778.79	0.45694	0.115348	3.96142	7.45061e-05	0.000373318	bin2
GRMZM2G302233	Zm00001d007639	Zm00001eb115290	cl915_1	NA	GTP-binding family protein	691.713	0.875588	0.172096	5.08779	3.62253e-07	3.37413e-06	bin2
GRMZM2G134027	Zm00001d007650	Zm00001eb115370	NA	NA	Armadillo/beta-catenin-like repeat family protein	1161.41	0.878929	0.160422	5.47886	4.28066e-08	5.20221e-07	bin2
GRMZM2G001777,GRMZM2G039974,GRMZM2G040039,GRMZM2G437004	Zm00001d007675	Zm00001eb115600,Zm00001eb115610,Zm00001eb115620,Zm00001eb115630	NA	NA	Nodulin homeobox	1217.54	0.56393	0.199222	2.83066	0.00464519	0.0138564	bin2
GRMZM2G131443	Zm00001d007677	Zm00001eb115650	NA	NA	Sister-chromatid cohesion protein 3	2877.36	2.27274	0.33224	6.84065	7.8835e-12	3.27913e-10	bin2
GRMZM2G131443	Zm00001d007679	Zm00001eb115650	NA	NA	Sister-chromatid cohesion protein 3	1939.52	1.31042	0.253401	5.1713	2.32465e-07	2.28436e-06	bin2
GRMZM2G134559	Zm00001d007682	Zm00001eb115680	IDP114	NA	2-oxoglutarate (2OG) and Fe(II)-dependent oxygenase superfamily protein	250.732	-0.991216	0.281783	-3.51765	0.000435382	0.00176673	bin2
GRMZM2G158872	Zm00001d007692	Zm00001eb115800	cl3093_1	NA	Auxilin-related protein 1	1223.63	0.62172	0.204977	3.03312	0.0024204	0.00788557	bin2
GRMZM2G066902	Zm00001d007706	Zm00001eb115870	NA	NA	Heat shock 70 kDa protein 14	210.427	-0.611841	0.222444	-2.75054	0.00594977	0.0171478	bin2
GRMZM2G082302	Zm00001d007709	Zm00001eb115900	si605072g03a	NA	Probable E3 ubiquitin-protein ligase ARI16	243.612	-0.861945	0.228251	-3.77631	0.00015917	0.000726316	bin2
GRMZM2G703415	Zm00001d007719	Zm00001eb116020	NA	NA	DEAD-box ATP-dependent RNA helicase 40	3447.55	-0.556675	0.16039	-3.47077	0.000518975	0.00206198	bin2
GRMZM2G092284	Zm00001d007754	Zm00001eb116240	NA	NA	mitochondrial 28S ribosomal protein S29-related	1165.25	0.743311	0.191963	3.87216	0.000107874	0.000517351	bin2
GRMZM2G036034	Zm00001d007758	Zm00001eb116280	NA	NA	Coatomer subunit gamma	3798.29	1.09221	0.178727	6.11105	9.89768e-10	1.96897e-08	bin2
GRMZM2G105652	Zm00001d007760	Zm00001eb116310	NA	NA	Exocyst complex component EXO84B	559.346	1.03318	0.164242	6.29058	3.1629e-10	7.44479e-09	bin2
GRMZM2G008919	Zm00001d007767	Zm00001eb116400	pco097999	NA	Vesicle-associated membrane protein 722	1969.51	-0.330198	0.114913	-2.87346	0.00406003	0.0123583	bin2
GRMZM2G008862	Zm00001d007769	Zm00001eb116420,Zm00001eb116430	cl30073_1a	NA	DDT domain-containing protein DDR4	1070.08	1.33078	0.222867	5.9712	2.35511e-09	4.1698e-08	bin2
GRMZM2G008765,GRMZM2G703437	Zm00001d007770	Zm00001eb116440	NA	NA	proline-rich family protein	1749.19	-0.338081	0.106511	-3.17413	0.00150288	0.00521141	bin2
GRMZM2G147891	Zm00001d007782	Zm00001eb116570	NA	NA	zinc ion binding	923.66	1.0895	0.181198	6.01277	1.82381e-09	3.3782e-08	bin2
GRMZM2G147819	Zm00001d007783	Zm00001eb116580	csu109a	NA	P-loop containing nucleoside triphosphate hydrolases superfamily protein	144.208	1.02783	0.332558	3.09068	0.00199696	0.00666164	bin2
GRMZM2G025014	Zm00001d007784	Zm00001eb116590	c3h4	C3H-transcription factor 34	Splicing factor U2af small subunit A	3437	-0.292976	0.113589	-2.57925	0.00990149	0.0264581	bin2
GRMZM2G024808	Zm00001d007785	Zm00001eb116610	NA	NA	Nitrate and chloride transporter	1546.08	-0.96998	0.164978	-5.87945	4.11641e-09	6.77752e-08	bin2
GRMZM2G111172	Zm00001d007810	Zm00001eb116830	IDP661	NA	40S ribosomal protein S15-4	8238.06	-0.895793	0.111277	-8.0501	8.27253e-16	1.64693e-13	bin2
GRMZM2G080222,GRMZM2G156110,GRMZM2G380341,GRMZM2G703442	Zm00001d007815	Zm00001eb116850,Zm00001eb116860	NA	NA	40S ribosomal protein S15-4	2293.25	-0.80992	0.138486	-5.8484	4.96324e-09	7.92659e-08	bin2
GRMZM2G080222,GRMZM2G156110,GRMZM2G380341,GRMZM2G703442	Zm00001d007819	Zm00001eb116850,Zm00001eb116860	NA	NA	40S ribosomal protein S15-4	2893.52	-0.895456	0.1391	-6.43751	1.21449e-10	3.3097e-09	bin2
GRMZM2G018992	Zm00001d007820	Zm00001eb116880	NA	NA	Plant-specific domain TIGR01615 family protein	246.385	-0.65331	0.277751	-2.35215	0.0186655	0.0452034	bin2
GRMZM2G018607	Zm00001d007823	Zm00001eb116920	NA	NA	ABC transporter F family member 4	2034.97	-0.591291	0.160673	-3.68008	0.000233161	0.00101771	bin2
GRMZM2G018197	Zm00001d007824	Zm00001eb116930	NA	NA	60S ribosomal protein L4-1	17776.9	-0.817389	0.126791	-6.44672	1.14294e-10	3.14097e-09	bin2
GRMZM2G117226	Zm00001d007825	Zm00001eb116940	NA	NA	Plant Tudor-like RNA-binding protein	302.039	1.33315	0.258057	5.16611	2.39018e-07	2.33994e-06	bin2
GRMZM2G355752	Zm00001d007827	Zm00001eb116960	elip1	early light inducible protein1	elip1;early light inducible protein1: Encodes a protein that binds chlorophyll to avoid cross-reactions that could lead to the generation of harmful reactive oxygen species	311.683	-1.96251	0.34214	-5.73597	9.69537e-09	1.42133e-07	bin2
GRMZM2G176375	Zm00001d007831	Zm00001eb117000	NA	NA	Bifunctional inhibitor/lipid-transfer protein/seed storage 2S albumin superfamily protein	5.42272	6.45036	1.9103	3.37662	0.000733837	0.00278256	bin2
GRMZM2G170934	Zm00001d007835	Zm00001eb117030	NA	NA	FRIGIDA-like protein 4a	5556.07	-0.63742	0.187109	-3.40668	0.000657577	0.00253767	bin2
GRMZM2G469469	Zm00001d007837	Zm00001eb117050	NA	NA	Biopterin transport-related protein BT1	275.07	0.914535	0.238483	3.8348	0.000125669	0.000592451	bin2
GRMZM2G042343	Zm00001d007839	Zm00001eb117850	NA	NA	RNA-binding protein 1	664.386	-0.550176	0.141878	-3.8778	0.000105406	0.000507192	bin2
GRMZM2G146688	Zm00001d007840	Zm00001eb117830,Zm00001eb117840	ereb41	AP2-EREBP-transcription factor 41	AP2-like ethylene-responsive transcription factor ANT	3888.12	-0.829635	0.172002	-4.8234	1.41135e-06	1.12908e-05	bin2
GRMZM2G016677	Zm00001d007857	Zm00001eb117660,Zm00001eb117670	pspb1	photosystem II oxygen evolving polypeptide1	pspb1;photosystem II oxygen evolving polypeptide1: sequence similar to OEC23 photosystem II polypeptide; located by Huang et al 2013 to thylakoid peripheral on lumen side	18.5936	8.91957	2.04754	4.35624	1.32317e-05	8.11959e-05	bin2
GRMZM2G034572	Zm00001d007862	Zm00001eb117610,Zm00001eb117620	pan2	pangloss2	pan2;pangloss2: Defines polarization in divisions of subsidiary mother cells at guard cells	9631.12	-0.354401	0.097866	-3.62129	0.00029314	0.00124634	bin2
NA	Zm00001d007865	Zm00001eb117590	NA	NA	CSC1-like protein ERD4	1336.2	0.559013	0.190169	2.93956	0.00328682	0.0103128	bin2
GRMZM2G095969	Zm00001d007881	Zm00001eb117460	NA	NA	TatD related DNase	750.65	0.651575	0.229828	2.83506	0.00458175	0.0136969	bin2
GRMZM5G851654	Zm00001d007884	Zm00001eb117430	NA	NA	MD-2-related lipid recognition domain-containing protein / ML domain-containing protein	1511.79	-1.00211	0.235772	-4.25032	2.13467e-05	0.000123771	bin2
GRMZM2G362693	Zm00001d007885	Zm00001eb117420	NA	NA	Glutaredoxin family protein	137.005	-1.55178	0.335761	-4.62167	3.8067e-06	2.71476e-05	bin2
GRMZM2G362718	Zm00001d007886	Zm00001eb117400,Zm00001eb117410	LOC103648264	NA	Protein ENHANCED DOWNY MILDEW 2	1745.32	0.699984	0.205352	3.4087	0.000652743	0.00252051	bin2
GRMZM2G037923	Zm00001d007889	Zm00001eb117070	pco139663a	NA	ATP binding protein	3887.63	0.48797	0.185376	2.63233	0.00848016	0.0231754	bin2
GRMZM2G340130	Zm00001d007890	Zm00001eb117080	csu810a	NA	YT521-B-like family protein	4098.77	0.842211	0.175224	4.80648	1.53609e-06	1.21693e-05	bin2
GRMZM5G878490	Zm00001d007891	Zm00001eb117090	mads62	MADS-transcription factor 62	MADS-box transcription factor family protein	92.7955	-1.09173	0.447745	-2.43829	0.0147571	0.0370133	bin2
GRMZM2G037614	Zm00001d007892	Zm00001eb117100	pco118301	NA	2-oxoisovalerate dehydrogenase subunit beta 1 mitochondrial	641.884	-0.67599	0.183297	-3.68794	0.000226073	0.000989756	bin2
GRMZM2G022041	Zm00001d007898	Zm00001eb117150	NA	NA	Small nuclear ribonucleoprotein-associated protein	2636.62	-0.938169	0.145254	-6.45883	1.05513e-10	2.93994e-09	bin2
GRMZM5G822237	Zm00001d007901	Zm00001eb117180	NA	NA	Cylicin-1	35.376	3.39208	0.962739	3.52336	0.00042611	0.0017345	bin2
GRMZM2G330772	Zm00001d007902	Zm00001eb117190	Zm00001d007902	NA	Syntaxin 132	523.632	1.52457	0.262634	5.80492	6.43983e-09	9.96741e-08	bin2
GRMZM5G864266	Zm00001d007904	Zm00001eb117210	NA	NA	Ubiquitin carboxyl-terminal hydrolase 13	2410.65	2.21529	0.320405	6.91402	4.71116e-12	2.10749e-10	bin2
NA	Zm00001d007921	Zm00001eb118450	NA	NA	Tic62 protein	2.70298	12.3958	4.60164	2.69378	0.00706471	0.0198479	bin2
GRMZM5G850015	Zm00001d007936	Zm00001eb118250	phi101049	NA	Pyridoxal 5'-phosphate synthase-like subunit PDX1.2	361.697	-0.845928	0.229731	-3.68225	0.000231183	0.00100975	bin2
GRMZM2G461569	Zm00001d007945	Zm00001eb118150	pco128913	NA	Urease	724.728	1.4675	0.270361	5.42791	5.70166e-08	6.68312e-07	bin2
GRMZM2G148693	Zm00001d007949	Zm00001eb118120	zap1	zea apetala homolog1	Agamous-like MADS-box protein AGL8	664.623	-1.32683	0.233247	-5.68855	1.28122e-08	1.82094e-07	bin2
GRMZM2G143602	Zm00001d007951	Zm00001eb118100	cka1	CK2 protein kinase alpha 1	Casein kinase II subunit alpha	1792.52	1.30045	0.243605	5.33836	9.37894e-08	1.02731e-06	bin2
GRMZM2G070542	Zm00001d007960	Zm00001eb118030	pco099347	NA	T-complex protein 1 subunit epsilon	7627.58	0.54573	0.122027	4.4722	7.74188e-06	5.05909e-05	bin2
GRMZM2G173882	Zm00001d007962	Zm00001eb118010	glk27	G2-like-transcription factor 27	Myb-like DNA-binding domain%2C SHAQKYF class family protein	136.874	-1.33064	0.310709	-4.28259	1.8473e-05	0.000109048	bin2
GRMZM2G079888	Zm00001d007966	Zm00001eb117970	sudh4	succinate dehydrogenase4	sudh4;succinate dehydrogenase4:	2409.03	0.661282	0.1321	5.00592	5.55961e-07	4.91841e-06	bin2
GRMZM2G103955	Zm00001d007972	Zm00001eb117930	NA	NA	Tetratricopeptide repeat (TPR)-like superfamily protein	4582.51	-0.474574	0.158131	-3.00114	0.00268974	0.00864643	bin2
GRMZM2G083572	Zm00001d007975	Zm00001eb117900	NA	NA	BTB/POZ domain-containing protein	2812.09	-0.57588	0.14775	-3.89767	9.71222e-05	0.000472476	bin2
GRMZM2G081127	Zm00001d008176	Zm00001eb332190	sbp9	SBP-transcription factor 9	Squamosa promoter-binding protein-like (SBP domain) transcription factor family protein	554.262	1.15735	0.217361	5.32456	1.01199e-07	1.09878e-06	bin2
GRMZM2G085038	Zm00001d008177	Zm00001eb332200	IDP7800	NA	PTI1-like tyrosine-protein kinase 3	812.903	0.806691	0.125525	6.42653	1.30546e-10	3.50993e-09	bin2
GRMZM2G085111	Zm00001d008178	Zm00001eb332210	pco084581b	NA	ABC transporter B family member 21	675.22	0.816394	0.14663	5.56772	2.58099e-08	3.36225e-07	bin2
GRMZM2G077233	Zm00001d008189	Zm00001eb332290	pco140262e	NA	Retrotransposon protein SINE subclass%3B Retrotransposon protein SINE subclass isoform 1%3B Retrotransposon protein SINE subclass isoform 2%3B Retrotransposon protein SINE subclass isoform 3	2134.61	1.04762	0.168237	6.22703	4.75361e-10	1.0542e-08	bin2
GRMZM2G042636	Zm00001d008216	Zm00001eb332520	magi9825	NA	Tubulin beta-6 chain	2192.28	-0.438413	0.148867	-2.945	0.00322953	0.0101575	bin2
GRMZM2G005980	Zm00001d008224	Zm00001eb332580	NA	NA	DNA-binding protein	3967.92	1.01156	0.200488	5.04551	4.52322e-07	4.10458e-06	bin2
GRMZM2G456960	Zm00001d008229	Zm00001eb332640	mybr107	MYB-related-transcription factor 107	Putative MYB DNA-binding domain superfamily protein	4.43899	6.59087	2.40499	2.7405	0.00613456	0.0176122	bin2
GRMZM2G081462	Zm00001d008230	Zm00001eb332650	mpec1	magnesium-protoporphyrin ester cyclase1	Magnesium-protoporphyrin IX monomethyl ester [oxidative] cyclase chloroplastic	165.113	1.80973	0.483442	3.74343	0.000181527	0.000816104	bin2
GRMZM2G132804	Zm00001d008233	Zm00001eb332660	cl18659_1b	NA	COP9 signalosome complex subunit 2	1061.17	2.02904	0.289093	7.01863	2.24061e-12	1.12809e-10	bin2
GRMZM2G417125	Zm00001d008237	Zm00001eb332700	NA	NA	RING/U-box superfamily protein	211.304	-1.54888	0.40049	-3.86747	0.000109972	0.000525866	bin2
GRMZM2G082214	Zm00001d008238	Zm00001eb332710	cl45_1	NA	Histidine biosynthesis protein hisIE	601.033	0.448141	0.179172	2.50118	0.012378	0.0319179	bin2
GRMZM2G120876	Zm00001d008242	Zm00001eb332770	NA	NA	Mitochondrial import receptor subunit TOM40-1	1438.45	-0.78227	0.190713	-4.10183	4.09894e-05	0.000219643	bin2
GRMZM2G120857	Zm00001d008244	Zm00001eb332780	imd4	isopropylmalate dehydrogenase4	imd4;isopropylmalate dehydrogenase4:	885.125	0.611428	0.205893	2.96963	0.00298158	0.00945982	bin2
GRMZM2G589579	Zm00001d008249	Zm00001eb332830	ago4a	argonaute4a	ago4a;argonaute4a:	6425.92	1.91296	0.249592	7.66437	1.79717e-14	2.11167e-12	bin2
GRMZM2G312419	Zm00001d008251	Zm00001eb332860	myb60	MYB-transcription factor 60	Putative MYB DNA-binding domain superfamily protein	426.615	-1.1312	0.198205	-5.70721	1.14845e-08	1.64931e-07	bin2
GRMZM2G007915	Zm00001d008256	Zm00001eb332890,Zm00001eb332900	smk501	small kernel 501	NEDD8-activating enzyme E1 catalytic subunit	2143.26	0.829547	0.135865	6.10566	1.02379e-09	2.032e-08	bin2
GRMZM2G007057	Zm00001d008260	Zm00001eb332950	NA	NA	Ubiquitin-conjugating enzyme E2 20	1839.51	-0.775257	0.182884	-4.23907	2.24444e-05	0.000129474	bin2
GRMZM2G007057	Zm00001d008261	Zm00001eb332950	NA	NA	Ubiquitin-conjugating enzyme E2 20	408.68	-1.18249	0.210505	-5.61739	1.93861e-08	2.60612e-07	bin2
GRMZM5G806649	Zm00001d008264	Zm00001eb332970	NA	NA	Mitochondrial import inner membrane translocase subunit Tim17/Tim22/Tim23 family protein	512.721	-0.33921	0.125469	-2.70353	0.00686072	0.0193707	bin2
GRMZM2G013461	Zm00001d008268	Zm00001eb333010	psei4	cystatin4	psei4;cystatin4:	2460.77	-0.461949	0.161562	-2.85927	0.00424615	0.0128394	bin2
GRMZM2G175071	Zm00001d008271	Zm00001eb333030	mmp148	NA	Hydroxymethylglutaryl-CoA lyase mitochondrial	815.223	-0.426174	0.174561	-2.4414	0.0146303	0.0367414	bin2
GRMZM2G044963	Zm00001d008278	Zm00001eb333100	NA	NA	Calmodulin-7	1549.54	-0.797258	0.185187	-4.30515	1.66876e-05	9.94774e-05	bin2
GRMZM2G074857	Zm00001d008281	Zm00001eb333130	TIDP3564	NA	EMB1374 isoform 1%3B EMB1374 isoform 2	244.076	-0.877217	0.212856	-4.12118	3.7693e-05	0.000203864	bin2
GRMZM5G834837	Zm00001d008283	Zm00001eb333150	si660046c04	NA	Serpin-Z1	41.8716	3.59104	0.947289	3.79085	0.000150131	0.00069128	bin2
GRMZM2G050325	Zm00001d008287	Zm00001eb333190	cl17031_1	NA	Phenazine biosynthesis PhzC/PhzF protein	1577.88	-0.59828	0.227078	-2.63469	0.00842137	0.023034	bin2
GRMZM2G139952	Zm00001d008289	Zm00001eb333210	NA	NA	La-related protein 1A	1581.93	1.49679	0.344641	4.34304	1.40522e-05	8.54068e-05	bin2
GRMZM2G139952	Zm00001d008291	Zm00001eb333210	NA	NA	La-related protein 1C	2321.02	0.409127	0.133333	3.06846	0.00215162	0.00710668	bin2
GRMZM2G028156	Zm00001d008293	Zm00001eb333220	NA	NA	Probable splicing factor 3A subunit 1	3810.83	-0.316025	0.110981	-2.84755	0.00440576	0.0132483	bin2
GRMZM2G128080	Zm00001d008294	Zm00001eb333230	cl30189_1	NA	Translin family protein	838.608	-0.907205	0.209885	-4.3224	1.54342e-05	9.27685e-05	bin2
GRMZM2G015361	Zm00001d008295	Zm00001eb333240	arf4	ADP-ribosylation factor homolog4	ADP-ribosylation factor A1B	492.658	0.724199	0.268391	2.6983	0.00696949	0.0196311	bin2
GRMZM2G012728	Zm00001d008296	Zm00001eb333260	NA	NA	Phytochrome kinase substrate 1	106.25	-1.81347	0.42425	-4.27452	1.91546e-05	0.000112639	bin2
AC195172.3_FG001,GRMZM2G092415	Zm00001d008303	Zm00001eb333320	NA	NA	Electron transfer flavoprotein subunit alpha mitochondrial	456.476	1.24182	0.349703	3.55108	0.000383658	0.00158219	bin2
GRMZM2G020148	Zm00001d008305	Zm00001eb333330	tlc14	TRAM/LAG/CRN8 14	TRAM LAG1 and CLN8 (TLC) lipid-sensing domain containing protein	55.0461	2.91154	0.728094	3.99885	6.36509e-05	0.000324594	bin2
GRMZM2G022711	Zm00001d008306	Zm00001eb333340	AY109699	NA	RING/U-box superfamily protein	472.155	0.832168	0.250116	3.32712	0.00087748	0.00324697	bin2
GRMZM2G167492	Zm00001d008308	Zm00001eb333350	nactf97	NAC-transcription factor 97	Putative NAC domain transcription factor superfamily protein	8.8783	8.46034	1.59993	5.28796	1.23689e-07	1.31184e-06	bin2
GRMZM2G029731,GRMZM2G051512	Zm00001d008310	Zm00001eb333360	ipp1	inositol-x-phosphate phosphatase1	Inositol-1-monophosphatase	434.066	0.912233	0.313649	2.90845	0.00363224	0.0112371	bin2
GRMZM2G334857	Zm00001d008321	Zm00001eb333450	Zm00001d008321	NA	Serine/threonine-protein kinase RUNKEL	2051.45	0.536529	0.153009	3.50652	0.000454009	0.00183455	bin2
GRMZM2G146047	Zm00001d008326	Zm00001eb333510	NA	NA	Putative RNA helicase family protein	1610.26	1.14635	0.175881	6.51775	7.13709e-11	2.11368e-09	bin2
GRMZM2G146012	Zm00001d008330	Zm00001eb333540	NA	NA	Dynein light chain type 1 family protein	306.145	-0.841736	0.265156	-3.1745	0.00150096	0.00520683	bin2
GRMZM2G017329	Zm00001d008333	Zm00001eb333570	NA	NA	Syntaxin-22	680.216	1.31684	0.283804	4.63997	3.48455e-06	2.51598e-05	bin2
GRMZM2G116506,GRMZM2G416836	Zm00001d008338	Zm00001eb333590,Zm00001eb333600,Zm00001eb333610	trps14	trehalose-6-phosphate synthase14	trps14;trehalose-6-phosphate synthase14:	214.566	1.20354	0.288559	4.17087	3.03445e-05	0.000168451	bin2
GRMZM2G024730	Zm00001d008354	Zm00001eb333730	cl14773_2b	NA	Zinc knuckle (CCHC-type) family protein	1008.58	1.81085	0.294686	6.14501	7.99597e-10	1.6498e-08	bin2
GRMZM2G024655	Zm00001d008356	Zm00001eb333750	c3h42	C3H-transcription factor 342	C2H2 and C2HC zinc fingers superfamily protein	147.347	-1.27804	0.356936	-3.58059	0.000342819	0.0014312	bin2
GRMZM2G024151	Zm00001d008357	Zm00001eb333760	gsk5	glycogen synthase kinase5	Glycogen synthase kinase-3 MsK-3%3B Putative glycogen synthase kinase family protein	5438.5	1.09888	0.185595	5.92083	3.20322e-09	5.41978e-08	bin2
GRMZM2G044819	Zm00001d008363	Zm00001eb333800,Zm00001eb333810	NA	NA	5-nucleotidase	514.236	2.44124	0.411302	5.93538	2.93162e-09	5.03004e-08	bin2
GRMZM2G006526,GRMZM2G044553	Zm00001d008380	Zm00001eb333990	NA	NA	rRNA processing protein-related	680.961	1.77567	0.329306	5.39217	6.96137e-08	7.95478e-07	bin2
GRMZM2G156673	Zm00001d008387	Zm00001eb334050	rps5	ribosomal protein S5	rps5;ribosomal protein S5: endosperm cDNA 5C06A11 similar to ribosomal protein	9269.74	-0.653271	0.135603	-4.81753	1.45346e-06	1.16027e-05	bin2
GRMZM2G154499	Zm00001d008405	Zm00001eb334200	NA	NA	Iron-sulfur assembly protein IscA-like 1 mitochondrial	138.644	-0.813216	0.251566	-3.23261	0.00122664	0.00436197	bin2
GRMZM2G051842	Zm00001d008406	Zm00001eb334210	IDP397	NA	pfkB-like carbohydrate kinase family protein	1808	-1.33228	0.271933	-4.89931	9.61739e-07	8.02116e-06	bin2
GRMZM2G429169	Zm00001d008412	Zm00001eb334270	NA	NA	DNAJ heat shock N-terminal domain-containing protein	2345.27	2.43796	0.349313	6.97932	2.96616e-12	1.433e-10	bin2
GRMZM2G166507	Zm00001d008413	Zm00001eb334280	si687063d09	NA	DNAJ heat shock N-terminal domain-containing protein	2381.55	2.09935	0.290289	7.23194	4.76141e-13	2.94959e-11	bin2
GRMZM2G065560	Zm00001d008414	Zm00001eb367360	NA	NA	L-ascorbate peroxidase 2 cytosolic	107.215	9.98328	2.75272	3.6267	0.000287069	0.00122332	bin2
GRMZM2G080937	Zm00001d008422	Zm00001eb334320	pco142176	NA	Protein EXECUTER 2 chloroplastic	612.435	1.11583	0.213596	5.22402	1.75082e-07	1.78156e-06	bin2
GRMZM2G322047	Zm00001d008425	Zm00001eb334360	NA	NA	Putative homeodomain-like transcription factor superfamily protein	289.014	2.06838	0.32846	6.2972	3.03062e-10	7.19841e-09	bin2
GRMZM2G035341	Zm00001d008428	Zm00001eb334390	GRMZM2G035341	NA	RING-box protein 1a	1038.43	-0.935995	0.211826	-4.4187	9.92946e-06	6.30995e-05	bin2
AC187090.3_FG003,AC187090.3_FG011,GRMZM2G034428,GRMZM2G034543,GRMZM2G034611,GRMZM2G064750,GRMZM2G069153,GRMZM2G077900,GRMZM2G077914,GRMZM2G093072,GRMZM2G113378,GRMZM2G113400,GRMZM2G113421,GRMZM2G333022,GRMZM2G333045,GRMZM2G366953,GRMZM2G395778,GRMZM2G473485,GRMZM2G473511,GRMZM2G502350,GRMZM2G700375,GRMZM5G825193	Zm00001d008468	Zm00001eb334630,Zm00001eb334640,Zm00001eb334650,Zm00001eb334670,Zm00001eb334680,Zm00001eb334690,Zm00001eb334700,Zm00001eb334710,Zm00001eb334720,Zm00001eb334730	NA	NA	PR5-like receptor kinase	17.6787	5.76465	1.18902	4.84825	1.24552e-06	1.01005e-05	bin2
AC187090.3_FG003,AC187090.3_FG011,GRMZM2G034428,GRMZM2G034543,GRMZM2G034611,GRMZM2G064750,GRMZM2G069153,GRMZM2G077900,GRMZM2G077914,GRMZM2G093072,GRMZM2G113378,GRMZM2G113400,GRMZM2G113421,GRMZM2G333022,GRMZM2G333045,GRMZM2G366953,GRMZM2G395778,GRMZM2G473485,GRMZM2G473511,GRMZM2G502350,GRMZM2G700375,GRMZM5G825193	Zm00001d008488	Zm00001eb334630,Zm00001eb334640,Zm00001eb334650,Zm00001eb334670,Zm00001eb334680,Zm00001eb334690,Zm00001eb334700,Zm00001eb334710,Zm00001eb334720,Zm00001eb334730	NA	NA	Cysteine-rich receptor-like protein kinase 37	148.22	1.72139	0.522512	3.29446	0.000986126	0.00359988	bin2
GRMZM2G095757	Zm00001d008493	Zm00001eb334750	IDP8183	NA	CDP-diacylglycerol--serine O-phosphatidyltransferase 1	206.272	1.23175	0.449877	2.73798	0.00618179	0.0177361	bin2
GRMZM5G875864	Zm00001d008495	Zm00001eb334770	IDP8330	NA	Glycosyltransferase family 61 protein	1867.95	-0.686647	0.163517	-4.19923	2.6782e-05	0.000150923	bin2
GRMZM2G094050	Zm00001d008500	Zm00001eb334820	TIDP3217	NA	Sarcoplasmic reticulum histidine-rich calcium-binding protein	724.699	0.556883	0.152311	3.65622	0.000255957	0.00110446	bin2
GRMZM2G049781	Zm00001d008515	Zm00001eb334940	umc1817	NA	Heavy metal transport/detoxification superfamily protein	3573.81	-1.0007	0.133606	-7.48993	6.8911e-14	6.23091e-12	bin2
GRMZM2G030384	Zm00001d008517	Zm00001eb334960	NA	NA	Actin-interacting protein 1-2	821.045	0.944839	0.213509	4.42529	9.63143e-06	6.14752e-05	bin2
GRMZM2G078360	Zm00001d008520	Zm00001eb334990	NA	NA	Probable ubiquitin-conjugating enzyme E2 23	1972.4	0.476288	0.17936	2.65549	0.00791925	0.0218902	bin2
GRMZM2G081892	Zm00001d008546	Zm00001eb335190,Zm00001eb335200	ereb118	AP2-EREBP-transcription factor 118	Putative AP2/EREBP transcription factor superfamily protein isoform 1%3B Putative AP2/EREBP transcription factor superfamily protein isoform 2	2640.41	-0.688311	0.150459	-4.57474	4.76806e-06	3.30633e-05	bin2
GRMZM2G153704	Zm00001d008567	Zm00001eb335340,Zm00001eb335350	glct1	glucose translocator1	glct1;glucose translocator1:	2978.31	0.590703	0.193698	3.04961	0.00229141	0.00750457	bin2
GRMZM2G097900	Zm00001d008573	NA	NA	NA	Calmodulin protein 2%2C touch-induced	227.448	1.72912	0.629257	2.74788	0.00599823	0.0172664	bin2
GRMZM2G172396	Zm00001d008585	Zm00001eb335510,Zm00001eb335520	GRMZM2G172396	NA	PR5-like receptor kinase	139.736	1.09853	0.400308	2.7442	0.00606577	0.0174301	bin2
GRMZM2G119361	Zm00001d008591	Zm00001eb335590	cl31747_3b	NA	Octicosapeptide/Phox/Bem1p family protein	2328.88	-0.989497	0.247156	-4.00354	6.24028e-05	0.000318861	bin2
GRMZM2G041238	Zm00001d008594	Zm00001eb335620	NA	NA	60S ribosomal protein L26-1	6460.39	-0.971616	0.125388	-7.74886	9.27207e-15	1.22129e-12	bin2
GRMZM2G126860	Zm00001d008596	Zm00001eb335640	NA	NA	Vacuolar sorting protein 4b	1204.99	0.303268	0.101307	2.99357	0.00275735	0.00883218	bin2
GRMZM2G126956	Zm00001d008597	Zm00001eb335650	NA	NA	Protein DAMAGED DNA-BINDING 2	1074.38	0.46187	0.157105	2.93988	0.0032834	0.0103033	bin2
GRMZM2G176568	Zm00001d008601	Zm00001eb335680	mybr18	MYB-related-transcription factor 18	Putative MYB DNA-binding domain superfamily protein	12.3659	3.46028	1.3052	2.65115	0.00802189	0.0221434	bin2
GRMZM2G079458	Zm00001d008602	Zm00001eb335690	mybr21	MYB-related-transcription factor 21	Duplicated homeodomain-like superfamily protein	589.429	-0.502969	0.156115	-3.22178	0.00127396	0.0045085	bin2
GRMZM2G020484	Zm00001d008604	Zm00001eb335710	NA	NA	Protein NRT1/ PTR FAMILY 8.1	1107.85	-0.517333	0.141247	-3.66261	0.000249658	0.00108158	bin2
GRMZM2G010422	Zm00001d008613	Zm00001eb335820	cl9762_1b	NA	CONTAINS InterPro DOMAIN/s: Vacuolar import/degradation protein Vid24 (InterPro:IPR018618); Has 318 Blast hits to 317 proteins in 131 species: Archae - 0; Bacteria - 0; Metazoa - 80; Fungi - 184; Plants - 51; Viruses - 0; Other Eukaryotes - 3 (sourc /.../I BLink).	205.669	4.21216	0.590314	7.13545	9.64703e-13	5.50535e-11	bin2
GRMZM2G010315	Zm00001d008614	Zm00001eb335830	NA	NA	Actin-related protein 5	1024.58	0.422532	0.152925	2.76299	0.00572742	0.0166264	bin2
GRMZM2G018177	Zm00001d008619	Zm00001eb335870	tpi3	triose phosphate isomerase3	tpi3;triose phosphate isomerase3: electrophoretic mobility; cytosolic; dimeric; intra/interlocus hybrids occur with Tpi4 & Tpi5	2473.59	-0.315156	0.128013	-2.46191	0.0138198	0.0350195	bin2
GRMZM2G353895	Zm00001d008621	Zm00001eb335890	NA	NA	Protein TRM32	9.1046	4.2193	1.35097	3.12317	0.00178912	0.00604955	bin2
GRMZM2G481843	Zm00001d008622	Zm00001eb335900	gl26	glossy26	Synaptic glycoprotein SC2	2002.71	-0.436324	0.149759	-2.91351	0.00357385	0.011088	bin2
GRMZM2G181266	Zm00001d008623	Zm00001eb335910	NA	NA	Very-long-chain (3R)-3-hydroxyacyl-CoA dehydratase PASTICCINO 2	8.90144	4.66865	1.42783	3.26975	0.00107641	0.00388765	bin2
GRMZM2G305901	Zm00001d008649	Zm00001eb336170	NA	NA	RING/U-box superfamily protein	322.098	0.956009	0.328433	2.91082	0.00360483	0.0111632	bin2
AC218457.2_FG013,GRMZM2G321420,GRMZM2G327855,GRMZM2G499182	Zm00001d008654	Zm00001eb336210	NA	NA	WD40/YVTN repeat-like-containing domain;Bromodomain	2032.38	1.86528	0.246466	7.56811	3.78691e-14	3.98237e-12	bin2
GRMZM2G097775	Zm00001d008656	Zm00001eb336220	NA	NA	Transcription initiation factor TFIID subunit 15b	1260.26	-0.890888	0.180784	-4.92792	8.31102e-07	7.00781e-06	bin2
AC212565.3_FG001	Zm00001d008669	Zm00001eb336310	NA	NA	Histone H4	4425.53	-1.14162	0.235313	-4.85147	1.2255e-06	9.95359e-06	bin2
GRMZM2G380414	Zm00001d008681	Zm00001eb336410	GRMZM2G380414	NA	Ultraviolet-B-repressible protein	4.28594	11.8038	2.77825	4.24865	2.15067e-05	0.000124588	bin2
GRMZM2G141216	Zm00001d008690	Zm00001eb336460	NA	NA	Putative RING zinc finger domain superfamily protein	248.141	0.674306	0.247512	2.72434	0.00644304	0.0183641	bin2
GRMZM2G143258	Zm00001d008693	Zm00001eb336490	NA	NA	alpha/beta-Hydrolases superfamily protein	72.9666	-1.06307	0.427391	-2.48735	0.01287	0.0329974	bin2
GRMZM2G127308	Zm00001d008700	Zm00001eb336530	vt2	vanishing tassel2	vt2;vanishing tassel2: inflorescence development; TRP-depenedent auxin synthesis	902.154	-1.05205	0.324391	-3.24316	0.00118212	0.00421863	bin2
GRMZM2G026015	Zm00001d008706	Zm00001eb336580	umc1974	NA	Photosystem I reaction center subunit XI chloroplastic	11.7026	13.8203	2.49179	5.54634	2.91714e-08	3.73119e-07	bin2
GRMZM2G025215	Zm00001d008708	Zm00001eb336590	cl31807_1	NA	Putative DUF1421 domain family protein	945.986	-0.466664	0.166512	-2.80259	0.00506948	0.0149612	bin2
GRMZM2G463493	Zm00001d008715	Zm00001eb336650	rlk3	receptor-like protein kinase3	Putative leucine-rich repeat receptor protein kinase family protein	1307.11	-1.81181	0.347595	-5.21242	1.86389e-07	1.88047e-06	bin2
GRMZM2G067675	Zm00001d008724	Zm00001eb336730	NA	NA	Protein NSP-INTERACTING KINASE 3	635.74	-0.996129	0.248454	-4.00931	6.08962e-05	0.000312079	bin2
GRMZM2G061969	Zm00001d008727	Zm00001eb336760	pld2	phospholipase D2	pld2;phospholipase D2:	240.459	1.27006	0.432611	2.93579	0.00332699	0.0104251	bin2
GRMZM2G061735	Zm00001d008731	Zm00001eb336800	cl3994_1d	NA	Alba DNA/RNA-binding protein	1294.15	-0.539674	0.19315	-2.79406	0.00520504	0.0153145	bin2
GRMZM2G171912	Zm00001d008734	Zm00001eb336820	bzip122	bZIP-transcription factor 122	Putative bZIP transcription factor superfamily protein	395.08	-0.815307	0.20346	-4.0072	6.14428e-05	0.00031451	bin2
GRMZM2G080722	Zm00001d008736	Zm00001eb336840	pco108073(625)	NA	Monothiol glutaredoxin-S15 mitochondrial	255.17	1.24753	0.341235	3.65594	0.000256244	0.00110552	bin2
GRMZM2G080521	Zm00001d008737	Zm00001eb336850	NA	NA	Acyl-protein thioesterase 2	894.493	-1.63544	0.282027	-5.79886	6.67684e-09	1.02612e-07	bin2
GRMZM2G175171	Zm00001d008739	Zm00001eb336870	ocd1	oxalyl-CoA decarboxylase1	2-hydroxyacyl-CoA lyase	1649.02	-0.889824	0.153233	-5.80701	6.35996e-09	9.86721e-08	bin2
GRMZM2G107696	Zm00001d008743	Zm00001eb336890	pco107820(625)	NA	Ubiquitin carboxyl-terminal hydrolase	4780.51	1.14432	0.165901	6.89762	5.28798e-12	2.31978e-10	bin2
GRMZM2G107639	Zm00001d008744	Zm00001eb336900	NA	NA	Transaminase/ transferase isoform 1%3B Transaminase/ transferase isoform 2%3B Transaminase/ transferase%2C transferring nitrogenous groups	1209.73	-0.928898	0.15556	-5.97132	2.35346e-09	4.16972e-08	bin2
GRMZM2G130953	Zm00001d008749	Zm00001eb336930	bif1	barren inflorescence1	bif1;barren inflorescence1: dominant Bif1 plants have ear and tassel with many fewer spikelets, bare rachis appendages	470.307	-0.720022	0.272662	-2.64071	0.00827325	0.0226884	bin2
GRMZM2G032190	Zm00001d008759	Zm00001eb337030	umc1913	NA	BEST Arabidopsis thaliana protein match is: copper ion binding (TAIR:AT4G32610.1); Has 43784 Blast hits to 26928 proteins in 1799 species: Archae - 86; Bacteria - 6347; Metazoa - 15971; Fungi - 5398; Plants - 1931; Viruses - 259; Other Eukaryotes - /.../(source: NCBI BLink).	1042.82	-0.578007	0.170697	-3.38616	0.000708779	0.00270525	bin2
GRMZM2G365983	Zm00001d008763	Zm00001eb337050	si606069f05b	NA	Enhancer of polycomb-like transcription factor protein	1806.13	0.869663	0.151701	5.73274	9.88184e-09	1.44218e-07	bin2
GRMZM2G047949,GRMZM2G540210	Zm00001d008777	Zm00001eb337140	cl30827_1	NA	DExH-box ATP-dependent RNA helicase DExH10	3406.63	0.293573	0.106513	2.75623	0.00584727	0.0169103	bin2
GRMZM2G125020	Zm00001d008782	Zm00001eb337180	flz32	FCS-like zinc finger32	Protein MARD1	2086.04	-0.780288	0.215033	-3.62869	0.000284868	0.00121534	bin2
GRMZM2G070487	Zm00001d008788	Zm00001eb337210	NA	NA	Eukaryotic translation initiation factor 3 subunit A	3664.86	1.85096	0.290361	6.37469	1.83338e-10	4.67974e-09	bin2
GRMZM2G167554	Zm00001d008791	Zm00001eb337250	pco106628	NA	Putative AGC protein kinase family protein	1678.1	1.30892	0.220735	5.92984	3.03233e-09	5.16887e-08	bin2
GRMZM2G095280	Zm00001d008795	Zm00001eb337300	NA	NA	UDP-glycosyltransferase 74B1	84.958	-1.47808	0.521238	-2.83572	0.00457231	0.0136766	bin2
GRMZM2G080588	Zm00001d008815	Zm00001eb337510	NA	NA	Putative aurora-related protein kinase family protein%3B Serine/threonine-protein kinase Eg2-like	449.366	0.654804	0.246361	2.6579	0.00786288	0.021769	bin2
GRMZM2G112681	Zm00001d008817	Zm00001eb337530	nactf47	NAC-transcription factor 47	NAC domain containing protein 75	9.19077	4.19631	1.52671	2.7486	0.00598496	0.0172339	bin2
GRMZM2G107101	Zm00001d008826	Zm00001eb337600	gi1	gigantea1	gi1;gigantea1: homologous to Arabidopsis photoperiod gene gigantea	6161.85	1.14518	0.192308	5.9549	2.60237e-09	4.54891e-08	bin2
GRMZM2G046290	Zm00001d008842	Zm00001eb337700	NA	NA	Protein indeterminate-domain 11	411.804	-1.19093	0.370609	-3.21343	0.00131159	0.0046231	bin2
GRMZM2G032049	Zm00001d008846	Zm00001eb337800	cl743_1b	NA	Glutaminyl-tRNA synthetase	2461.26	1.14677	0.167793	6.83442	8.23376e-12	3.38628e-10	bin2
GRMZM2G032252	Zm00001d008847	Zm00001eb337810	nfd110	nucleosome/chromatin assembly factor D110	nfd110;nucleosome/chromatin assembly factor D110:	4397.15	1.82972	0.255495	7.16149	7.98044e-13	4.70882e-11	bin2
GRMZM2G004182	Zm00001d008858	Zm00001eb337890	NA	NA	Whole genome shotgun sequence of line PN40024 scaffold_2.assembly12x (Fragment)	454.276	-1.19688	0.361268	-3.31301	0.000922992	0.00339419	bin2
GRMZM2G325612	Zm00001d008862	Zm00001eb337910,Zm00001eb337920	cko5	cytokinin oxidase 5	cko5;cytokinin oxidase 5:	89.8926	-3.55184	0.763239	-4.65364	3.26128e-06	2.37714e-05	bin2
GRMZM2G309568	Zm00001d008865	Zm00001eb337940	NA	NA	Protein translocase subunit SECA2 chloroplastic	314.143	0.967153	0.336143	2.87721	0.00401214	0.0122376	bin2
AC187157.4_FG002	Zm00001d008871	Zm00001eb337990	NA	NA	Nuclear pore complex protein NUP35	1553.06	-0.859258	0.160986	-5.33748	9.42463e-08	1.03102e-06	bin2
GRMZM2G151909	Zm00001d008878	Zm00001eb338030	vq42	VQ motif-transcription factor42	DNA-binding WRKY	203.038	-1.26452	0.309645	-4.08379	4.43079e-05	0.000235346	bin2
GRMZM2G359952	Zm00001d008882	Zm00001eb338060	zmm2	Zea mays MADS2	tub6;beta tubulin6:	147.237	-2.09142	0.470897	-4.44136	8.93932e-06	5.76075e-05	bin2
GRMZM2G306043	Zm00001d008889	Zm00001eb338130,Zm00001eb338140	NA	NA	O-fucosyltransferase family protein	7.11708	5.46997	1.84746	2.96081	0.00306832	0.00969257	bin2
GRMZM2G005536	Zm00001d008890	Zm00001eb338160	dpold3b	DNA polymerase delta subunit 3b	DNA-directed DNA polymerases	383.488	1.47305	0.269883	5.45809	4.81273e-08	5.76026e-07	bin2
GRMZM2G382379	Zm00001d008898	Zm00001eb338220	NA	NA	Peroxidase 68	207.829	-1.33327	0.353716	-3.76932	0.00016369	0.000744774	bin2
GRMZM2G069816	Zm00001d008907	Zm00001eb338310	NA	NA	Polyadenylate-binding protein-interacting protein 9	904.5	0.416144	0.13778	3.02035	0.0025248	0.0081787	bin2
GRMZM2G152354	Zm00001d008909	Zm00001eb338340,Zm00001eb338350	ga2ox9	gibberellin 2-oxidase9	ga2ox9;gibberellin 2-oxidase9:	415.825	-1.55283	0.272394	-5.70069	1.19324e-08	1.70987e-07	bin2
GRMZM2G112686	Zm00001d008929	Zm00001eb338570	umc2147	NA	GDSL esterase/lipase	3893.37	-0.891822	0.127562	-6.99126	2.72426e-12	1.333e-10	bin2
GRMZM2G007021	Zm00001d008932	Zm00001eb338610	cl4180_1b	NA	SEC13 protein isoform 1%3B SEC13 protein isoform 2%3B SEC13-related protein	1386.22	-0.694919	0.143282	-4.85	1.23462e-06	1.00214e-05	bin2
GRMZM2G074103	Zm00001d008940	Zm00001eb338660	IDP88	NA	ABC transporter D family member 2 chloroplastic	271.61	0.6769	0.23389	2.89409	0.0038026	0.011681	bin2
GRMZM2G001421	Zm00001d008957	Zm00001eb338800,Zm00001eb338810	aas10	auxin amido synthetase10	Indole-3-acetic acid-amido synthetase GH3.6	180.358	-1.1533	0.457118	-2.52299	0.0116362	0.03032	bin2
GRMZM2G127687	Zm00001d008965	Zm00001eb338910	NA	NA	Putative inactive receptor-like protein kinase	1330.38	-0.850936	0.162246	-5.24472	1.56519e-07	1.61026e-06	bin2
GRMZM2G072029	Zm00001d008974	Zm00001eb338980	si707081g03	NA	Mitochondrial arginine transporter BAC2	34.3926	3.32638	1.19657	2.77994	0.00543696	0.0159	bin2
GRMZM2G010596	Zm00001d008976	Zm00001eb339000	NA	NA	3-methyl-2-oxobutanoate hydroxymethyltransferase 1 mitochondrial	475.229	-0.633885	0.177795	-3.56526	0.000363495	0.00150691	bin2
GRMZM2G416622	Zm00001d008980	Zm00001eb339040	NA	NA	Probable membrane-associated kinase regulator 2	1411.35	-0.921937	0.217148	-4.24567	2.17944e-05	0.000126143	bin2
AC200099.4_FG003,AC200099.4_FG006,GRMZM2G058366	Zm00001d008984	Zm00001eb339090,Zm00001eb339100,Zm00001eb339110	ras7B1	ras-related protein7B1	Cytochrome P450 71A26	415.945	0.640488	0.230382	2.78012	0.00543388	0.0158927	bin2
GRMZM2G032348	Zm00001d008993	Zm00001eb339200	NA	NA	DUF4378 domain protein	4379.77	-0.710705	0.133358	-5.32932	9.85812e-08	1.07478e-06	bin2
GRMZM2G432644	Zm00001d009003	Zm00001eb339280	NA	NA	Transducin/WD40 repeat-like superfamily protein	56.1868	-1.8635	0.527362	-3.53363	0.000409901	0.0016769	bin2
GRMZM2G107205	Zm00001d009005	Zm00001eb339300	si707082c03c	NA	VHS domain-containing protein	464.378	0.687269	0.242861	2.82989	0.00465645	0.0138842	bin2
GRMZM2G076636	Zm00001d009013	Zm00001eb339360	bhlh99	bHLH-transcription factor 99	Putative HLH DNA-binding domain superfamily protein	457.157	-0.56081	0.231383	-2.42373	0.0153618	0.0383201	bin2
GRMZM2G076705	Zm00001d009014	Zm00001eb339370	NA	NA	KH domain-containing protein HEN4	3764.26	0.821551	0.137692	5.96658	2.42282e-09	4.27517e-08	bin2
GRMZM2G375675	Zm00001d009017	Zm00001eb339390	nlp4	NLP-transcription factor 4	Protein NLP6	817.848	1.13221	0.236612	4.78509	1.70907e-06	1.33691e-05	bin2
GRMZM2G067522,GRMZM2G067581	Zm00001d009023	Zm00001eb339450,Zm00001eb339460	pco079748	NA	Nucleic acid-binding OB-fold-like protein	1976.34	-0.962493	0.156314	-6.15743	7.39326e-10	1.54624e-08	bin2
GRMZM2G070520	Zm00001d009029	Zm00001eb339500	NA	NA	Putative leucine-rich repeat receptor-like protein kinase family protein	3563.26	-0.667177	0.122587	-5.44248	5.25425e-08	6.21455e-07	bin2
GRMZM2G051659,GRMZM2G700446,GRMZM5G884914	Zm00001d009034	Zm00001eb339560,Zm00001eb339570	NA	NA	ubiquitin carrier protein 7	137.399	1.5907	0.505181	3.14877	0.00163957	0.00562261	bin2
GRMZM2G075992,GRMZM6G733144	Zm00001d009055	Zm00001eb339710	gsk10	glycogen synthase kinase10	Shaggy-related protein kinase alpha	455.063	2.1266	0.287617	7.39387	1.42618e-13	1.13399e-11	bin2
GRMZM2G180990	Zm00001d009074	Zm00001eb339860	NA	NA	pseudouridine synthase and archaeosine transglycosylase (PUA) domain-containing protein	658.898	2.16524	0.367726	5.88818	3.9047e-09	6.4534e-08	bin2
GRMZM2G158008,GRMZM2G343588	Zm00001d009075	Zm00001eb339870	pld16	phospholipase D16	pld16;phospholipase D16:	354.308	1.54988	0.28104	5.51481	3.49164e-08	4.34664e-07	bin2
GRMZM2G085402	Zm00001d009077	Zm00001eb339890	NA	NA	Mono-/di-acylglycerol lipase N-terminal;Lipase class 3	484.004	0.740516	0.273218	2.71035	0.00672132	0.0190493	bin2
GRMZM2G086897	Zm00001d009083	Zm00001eb339960	NA	NA	Binding protein	114.639	-1.40699	0.502209	-2.80159	0.00508509	0.0149988	bin2
GRMZM2G331566	Zm00001d009097	Zm00001eb340080,Zm00001eb340090	cl50524_1b	NA	Endoglucanase 1	6581.21	-0.888952	0.15881	-5.59758	2.17361e-08	2.89131e-07	bin2
GRMZM2G004519	Zm00001d009106	Zm00001eb340160	NA	NA	Putative RING zinc finger domain superfamily protein	23.9822	2.46108	0.907657	2.71147	0.00669865	0.0189929	bin2
GRMZM2G009894	Zm00001d009117	Zm00001eb340270	NA	NA	60S ribosomal protein L29	170.178	-1.49325	0.427639	-3.49183	0.000479715	0.00192328	bin2
GRMZM2G143777	Zm00001d009122	Zm00001eb340320	NA	NA	Pentatricopeptide repeat-containing protein mitochondrial	1610.25	0.779023	0.176906	4.4036	1.0647e-05	6.70869e-05	bin2
NA	Zm00001d009123	Zm00001eb340330	NA	NA	Galactose oxidase/kelch repeat superfamily protein	1493.01	-0.698778	0.147223	-4.74639	2.07075e-06	1.58839e-05	bin2
GRMZM2G014788	Zm00001d009125	Zm00001eb340350	Zm00001d009125	NA	Carbohydrate-binding-like fold	3858.91	2.75837	0.341998	8.06547	7.29556e-16	1.49518e-13	bin2
GRMZM2G002416	Zm00001d009127	Zm00001eb340370	NA	NA	ATP-citrate synthase beta chain protein 2	1792.62	1.62597	0.29539	5.50449	3.70242e-08	4.58931e-07	bin2
GRMZM2G054123	Zm00001d009146	Zm00001eb340450	sams2	S-adenosylmethionine synthetase2	S-adenosylmethionine synthase	2513.9	-0.61169	0.232844	-2.62704	0.00861323	0.0234744	bin2
GRMZM2G097103	Zm00001d009147	Zm00001eb340460	NA	NA	CONTAINS InterPro DOMAIN/s: NEFA-interacting nuclear protein NIP30 N-terminal (InterPro:IPR019331); Has 398 Blast hits to 395 proteins in 139 species: Archae - 0; Bacteria - 6; Metazoa - 193; Fungi - 83; Plants - 36; Viruses - 0; Other Eukaryotes - /.../ource: NCBI BLink).	347.524	-1.14249	0.320611	-3.56348	0.000365966	0.00151546	bin2
GRMZM2G003417,GRMZM2G124553	Zm00001d009156	Zm00001eb340520	NA	NA	Protein ABC transporter 1 mitochondrial	423.745	-0.477	0.154681	-3.08377	0.00204395	0.00680013	bin2
GRMZM2G305362	Zm00001d009160	Zm00001eb340550	thx47	Trihelix-transcription factor 47	sequence-specific DNA binding transcription factors	691.667	-0.970116	0.341252	-2.84281	0.00447173	0.0134126	bin2
GRMZM2G335657	Zm00001d009163	Zm00001eb340590	umc2353	NA	Dihydrolipoyl dehydrogenase	1636.7	0.310078	0.125538	2.47	0.0135112	0.0343427	bin2
GRMZM2G001915	Zm00001d009171	Zm00001eb340650	NA	NA	Mitochondrial substrate carrier family protein	163.693	1.21574	0.288145	4.21919	2.45182e-05	0.000139951	bin2
GRMZM2G120202	Zm00001d009181	Zm00001eb340700	cl384_2a	NA	Serine/threonine-protein phosphatase	267.882	1.26949	0.288615	4.39857	1.08969e-05	6.83962e-05	bin2
GRMZM2G132903	Zm00001d009182	Zm00001eb340720	ech1	enoyl-CoA hydratase1	ech1;enoyl-CoA hydratase1: leaf cDNA 6C06C04 (uaz348) similar to animal fatty acid beta-oxidation enzyme	2373.98	0.524804	0.148175	3.54179	0.000397421	0.00163199	bin2
GRMZM2G061684	Zm00001d009183	Zm00001eb340730	NA	NA	Dual specificity protein phosphatase PHS1	487.282	1.72949	0.37081	4.66408	3.09998e-06	2.27291e-05	bin2
GRMZM2G371670	Zm00001d009189	Zm00001eb340770,Zm00001eb340780	NA	NA	TPR repeat%3B TPR repeat-containing domain protein	13.6242	3.0037	0.962476	3.12081	0.00180356	0.00609208	bin2
GRMZM2G075690	Zm00001d009205	Zm00001eb340870	NA	NA	AMSH-like ubiquitin thioesterase 3	344.005	2.38824	0.333928	7.15194	8.55604e-13	5.00317e-11	bin2
GRMZM2G086636	Zm00001d009211	Zm00001eb340890	NA	NA	GTP-binding protein SAR1A	1336.4	-0.617574	0.189607	-3.25713	0.00112545	0.00404406	bin2
GRMZM2G145595	Zm00001d009212	Zm00001eb340900	NA	NA	dihydrolipoyl dehydrogenases	672.556	-0.950928	0.280635	-3.38849	0.000702792	0.00268515	bin2
AC194898.3_FG003,GRMZM2G035395	Zm00001d009221	Zm00001eb340940	NA	NA	binding	802.278	1.50935	0.216587	6.9688	3.19653e-12	1.51574e-10	bin2
GRMZM2G099231	Zm00001d009230	Zm00001eb341080	parp1	poly(ADP-ribose) polymerase1	Poly [ADP-ribose] polymerase 2	487.532	1.13263	0.206787	5.47726	4.31954e-08	5.24446e-07	bin2
GRMZM2G124718	Zm00001d009231	Zm00001eb341090	parp1	poly(ADP-ribose) polymerase1	parp1;poly(ADP-ribose) polymerase1:	379.824	1.86917	0.36862	5.07071	3.96332e-07	3.65113e-06	bin2
GRMZM2G117401	Zm00001d009233	Zm00001eb341150	cl34021_1	NA	Kinesin-like protein KIN-13A	2188.15	1.82524	0.303232	6.01927	1.75209e-09	3.2546e-08	bin2
GRMZM2G012601	Zm00001d009236	Zm00001eb341180	esdl2	early in short days-like2	Ubiquitin-like-specific protease ESD4	859.398	1.66888	0.312471	5.34091	9.24804e-08	1.01382e-06	bin2
GRMZM2G077259	Zm00001d009247	Zm00001eb341250	NA	NA	Rapid alkalinization factor 1	28.8443	-1.97512	0.726565	-2.71844	0.00655905	0.0186462	bin2
GRMZM2G022547	Zm00001d009248	Zm00001eb341260	NA	NA	Respiratory burst oxidase homolog protein B	1104.98	0.381058	0.13616	2.79861	0.00513237	0.0151262	bin2
GRMZM2G102015	Zm00001d009260	Zm00001eb341290	NA	NA	Dephospho-CoA kinase	30.7778	3.24495	0.730497	4.44211	8.90811e-06	5.74348e-05	bin2
GRMZM2G043238	Zm00001d009270	Zm00001eb341370	NA	NA	Protein HASTY 1	2376.25	1.75423	0.365496	4.79959	1.58994e-06	1.25123e-05	bin2
GRMZM2G051790	Zm00001d009288	Zm00001eb341540	NA	NA	Light-mediated development protein DET1	766.584	2.52725	0.428361	5.8998	3.6395e-09	6.05732e-08	bin2
GRMZM2G049565	Zm00001d009305	Zm00001eb341620	NA	NA	Thioesterase superfamily protein	19.282	-2.23342	0.746073	-2.99358	0.0027573	0.00883218	bin2
AC235535.1_FG001	Zm00001d009312	Zm00001eb341650	chr126a	chromatin complex subunit A 126a	Putative chromatin-remodeling factor family	8622.23	0.947754	0.202063	4.69038	2.72694e-06	2.0308e-05	bin2
GRMZM2G439589	Zm00001d009315	Zm00001eb341670	NA	NA	NAD(P)-binding Rossmann-fold superfamily protein	79.6657	1.74431	0.459717	3.79432	0.00014805	0.000683147	bin2
GRMZM2G302405	Zm00001d009316	Zm00001eb341680	pco087281a	NA	Tetratricopeptide repeat protein 5	134.723	2.04785	0.56268	3.63946	0.000273213	0.0011704	bin2
GRMZM2G302405	Zm00001d009317	Zm00001eb341680	NA	NA	Tetratricopeptide repeat protein 5	224.825	0.984149	0.301267	3.2667	0.00108811	0.00392718	bin2
GRMZM2G173119	Zm00001d009324	Zm00001eb341740	NA	NA	AMSH-like ubiquitin thioesterase 3	398.223	1.47324	0.248358	5.93192	2.99413e-09	5.12381e-08	bin2
GRMZM2G578572	Zm00001d009352	Zm00001eb341940	umc120a	NA	bromo-adjacent homology (BAH) domain-containing protein	1877.88	0.56771	0.140018	4.05455	5.02305e-05	0.000262791	bin2
GRMZM2G006554,GRMZM2G074824,GRMZM2G469012	Zm00001d009364	Zm00001eb342010	GRMZM2G074824	NA	Protein kinase and PP2C-like domain-containing protein	358.05	1.6328	0.302301	5.40125	6.61773e-08	7.61653e-07	bin2
GRMZM2G023840	Zm00001d009373	Zm00001eb342070	px24	peroxidase24	Peroxidase 72	14.7645	8.94959	1.54307	5.79985	6.63762e-09	1.0225e-07	bin2
GRMZM2G122344	Zm00001d009387	Zm00001eb342190	ppr429	pentatricopeptide repeat protein429	Pentatricopeptide repeat-containing protein	625.749	-0.797585	0.195843	-4.07257	4.6497e-05	0.000245673	bin2
NA	Zm00001d009396	Zm00001eb342240	jmj1	JUMONJI-transcription factor 1	2-oxoglutarate (2OG) and Fe(II)-dependent oxygenase superfamily protein	94.812	1.61612	0.480746	3.36168	0.000774688	0.00291584	bin2
GRMZM2G048611	Zm00001d009401	Zm00001eb342290	cl11333_1	NA	DNAJ heat shock N-terminal domain-containing protein	611.547	-0.666112	0.164787	-4.04226	5.29389e-05	0.000275798	bin2
GRMZM5G889321	Zm00001d009409	Zm00001eb342340	NA	NA	Glycosyltransferase family protein 64 protein C5	459.254	0.689813	0.177267	3.89137	9.96781e-05	0.000483557	bin2
GRMZM2G387569	Zm00001d009413	Zm00001eb342360	NA	NA	DUF1639 family protein	74.3195	-0.923749	0.342015	-2.7009	0.00691525	0.019493	bin2
GRMZM2G387594,GRMZM2G387602	Zm00001d009415	Zm00001eb342380	NA	NA	Arabinogalactan peptide 3	54.0016	-2.47046	0.521941	-4.73322	2.20991e-06	1.68347e-05	bin2
GRMZM2G109651	Zm00001d009424	Zm00001eb342490	si605013b05b	NA	Cyclin/Brf1-like TBP-binding protein	728.92	0.84499	0.226262	3.73456	0.000188041	0.000841042	bin2
GRMZM2G168681	Zm00001d009431	Zm00001eb342550	fps1	farnesyl pyrophosphate synthase1	fps1;farnesyl pyrophosphate synthase1: endosperm cDNA sequence; two copies detected; up-regulated in endosperm mutants, o2 and fl2 (Li et al. 1996).	863.854	0.446056	0.131194	3.39997	0.000673932	0.00259197	bin2
GRMZM2G119722	Zm00001d009436	Zm00001eb342590	cl2587_-2b	NA	DNAJ heat shock N-terminal domain-containing protein	667.321	1.51691	0.230586	6.57849	4.75264e-11	1.49839e-09	bin2
GRMZM2G355610	Zm00001d009439	Zm00001eb342620	NA	NA	Putative CRAL/TRIO domain containing%2C Sec14p-like phosphatidylinositol transfer family protein	217.719	1.97864	0.359754	5.49999	3.79814e-08	4.69457e-07	bin2
GRMZM2G153961,GRMZM5G843537	Zm00001d009448	Zm00001eb342680,Zm00001eb342690	mrpa25	multidrug resistance associated protein25	ABC transporter B family member 9	30.4355	2.21406	0.758933	2.91733	0.00353039	0.0109702	bin2
GRMZM2G171223	Zm00001d009475	Zm00001eb342910	NA	NA	DUF1639 family protein	147.874	-0.844141	0.307681	-2.74356	0.00607771	0.0174624	bin2
GRMZM2G045818	Zm00001d009476	Zm00001eb342930	NA	NA	Probable ribosomal protein S11 mitochondrial	1428.12	-0.659371	0.129738	-5.08234	3.72812e-07	3.46135e-06	bin2
GRMZM2G040477	Zm00001d009480	Zm00001eb342960	rack2	receptor for activated C kinase2	Receptor for activated C kinase 1A	10888.1	-0.775812	0.132399	-5.85967	4.63787e-09	7.51277e-08	bin2
GRMZM2G022101	Zm00001d009484	Zm00001eb343000	NA	NA	Indole-3-acetate beta-glucosyltransferase	10.3827	-3.83706	1.11295	-3.44765	0.000565494	0.00222344	bin2
GRMZM2G323387	Zm00001d009487	Zm00001eb343010,Zm00001eb343020	NA	NA	DUF4228 domain protein	5.08826	9.65616	2.74623	3.51615	0.000437861	0.00177541	bin2
GRMZM2G101042	Zm00001d009495	Zm00001eb343100,Zm00001eb343110	pza00793	NA	Ribosomal protein L7/L12 oligomerisation;Ribosomal protein L7/L12 C-terminal/adaptor protein ClpS-like	364.971	-1.027	0.180608	-5.68634	1.29792e-08	1.8402e-07	bin2
GRMZM2G314647,GRMZM2G314692	Zm00001d009504	Zm00001eb343200,Zm00001eb343210	NA	NA	Dynamin protein 1A	1246.83	0.904823	0.209085	4.32754	1.50783e-05	9.08389e-05	bin2
GRMZM2G156606	Zm00001d009508	Zm00001eb343240	NA	NA	DUF1639 family protein	486.524	-0.873073	0.208126	-4.19492	2.72969e-05	0.000153494	bin2
GRMZM2G559610	Zm00001d009515	Zm00001eb343330	NA	NA	Tetratricopeptide repeat (TPR)-like superfamily protein	97.5895	5.17502	1.30393	3.96879	7.22388e-05	0.000363634	bin2
GRMZM2G083738,GRMZM2G153863	Zm00001d009517	Zm00001eb343340,Zm00001eb343350	NA	NA	Ribosomal protein L1p/L10e family	2516.61	-0.655438	0.150729	-4.34845	1.37102e-05	8.35622e-05	bin2
GRMZM2G345039	Zm00001d009522	Zm00001eb343390	rph1	RNase PH homolog	rph1;RNase PH homolog: endosperm cDNA 5C06F11 similar to E. coli tRNA processing enzyme	1071.25	0.429619	0.124343	3.45511	0.000550064	0.00217194	bin2
GRMZM2G573324	Zm00001d009532	Zm00001eb343460	iaa36	Aux/IAA-transcription factor 36	IAA19-auxin-responsive Aux/IAA family member	474.506	-0.788677	0.188326	-4.18783	2.81629e-05	0.000157886	bin2
GRMZM2G103628	Zm00001d009539	Zm00001eb343490	TIDP3362	NA	Probable beta-14-xylosyltransferase IRX9H	246.994	1.24836	0.213472	5.84788	4.9787e-09	7.94156e-08	bin2
GRMZM2G168654	Zm00001d009541	Zm00001eb343520	NA	NA	Golgin candidate 5	333.951	1.96039	0.319055	6.14436	8.02885e-10	1.65528e-08	bin2
GRMZM2G177771	Zm00001d009542	Zm00001eb343530	NA	NA	Golgin candidate 5	280.808	1.28444	0.270816	4.74285	2.1073e-06	1.61405e-05	bin2
GRMZM2G060467	Zm00001d009548	Zm00001eb343570	si486053d12b	NA	hydroxyproline-rich glycoprotein family protein	1303.75	0.567034	0.148747	3.81206	0.000137812	0.000642042	bin2
GRMZM2G119256	Zm00001d009554	Zm00001eb343610	kds1	CMP-KDO synthetase1	kds1;CMP-KDO synthetase1: author match, gene identification in TIGR contig	455.048	1.6631	0.275926	6.02735	1.66675e-09	3.12051e-08	bin2
GRMZM5G803565	Zm00001d009555	Zm00001eb343620	si660071f05b	NA	Hydroxyproline-rich glycoprotein family protein	421.706	0.62835	0.16139	3.89336	9.88662e-05	0.000480334	bin2
GRMZM2G119316	Zm00001d009556	Zm00001eb343630	NA	NA	HSP40/DnaJ peptide-binding protein	283.292	-0.953105	0.356014	-2.67715	0.00742504	0.0207262	bin2
GRMZM2G125294	Zm00001d009562	Zm00001eb343660	hb29	Homeobox-transcription factor 29	Putative homeodomain-like transcription factor superfamily protein	3133.23	1.00989	0.182222	5.54211	2.98855e-08	3.80759e-07	bin2
GRMZM2G098129	Zm00001d009564	Zm00001eb343670	cl37601_1b	NA	Guanylate-binding family protein	2380.12	0.803621	0.166899	4.81501	1.47189e-06	1.17212e-05	bin2
GRMZM2G001514,GRMZM2G025240	Zm00001d009567	Zm00001eb343680	NA	NA	Fasciclin-like arabinogalactan protein 7	77.3523	1.70952	0.705739	2.42232	0.0154218	0.0384439	bin2
GRMZM2G311898	Zm00001d009568	Zm00001eb343720	grx17	glutaredoxin17	Glutaredoxin-C9	5.53284	8.80352	1.82276	4.82977	1.3669e-06	1.09655e-05	bin2
GRMZM2G031827	Zm00001d009570	Zm00001eb343760	c3h36	C3H-transcription factor 336	Splicing factor U2af subunit isoform 1%3B Splicing factor U2af subunit isoform 2%3B Splicing factor U2af subunit isoform 3%3B Splicing factor U2af subunit isoform 4%3B Splicing factor U2af subunit isoform 5	267.016	5.60579	1.47897	3.79033	0.000150445	0.000692481	bin2
GRMZM2G124701	Zm00001d009571	Zm00001eb343770	cl12262_1b	NA	C-terminal zinc-finger%3B Putative RING zinc finger domain superfamily protein isoform 1%3B Putative RING zinc finger domain superfamily protein isoform 2	128.024	2.89188	0.566982	5.10047	3.3881e-07	3.17619e-06	bin2
GRMZM2G124758	Zm00001d009572	Zm00001eb343780	NA	NA	Ras-related protein RABA1f	587.565	-0.731617	0.191714	-3.81619	0.000135527	0.000632522	bin2
GRMZM2G113720	Zm00001d009579	Zm00001eb343830	pco154872	NA	60S ribosomal protein L18a	5259.04	-0.695345	0.127796	-5.44105	5.29664e-08	6.25618e-07	bin2
GRMZM2G413652	Zm00001d009580	Zm00001eb343840	pco130711	NA	Urease accessory protein G	995.327	-0.867334	0.176851	-4.90431	9.37571e-07	7.8271e-06	bin2
GRMZM2G034052	Zm00001d009587	Zm00001eb343870	mpk16	MAP kinase16	Putative MAP kinase family protein	168.64	1.03133	0.325058	3.17274	0.00151006	0.00523215	bin2
GRMZM2G155216	Zm00001d009589	Zm00001eb343900	lhcb3	light harvesting chlorophyll a/b binding protein3	Chlorophyll a-b binding protein M9%2C chloroplastic	31.6666	8.09093	2.0059	4.03357	5.49368e-05	0.000284728	bin2
GRMZM2G158024	Zm00001d009596	Zm00001eb343970	era1	E. coli Ras-like protein1	era1;E. coli Ras-like protein1: Ortholog of Arabidopsis ERA1. Note that there are two unrelated Arabidopsis genes with this name. Required for cp ribosome accumulation. Putative chloroplast ribosome assembly factor. ERA domain (IPR005662). (A. Barkan, 2015)Ortholog of Arabidopsis ERA1. Required for cp ribosome accumulation. Putative cp ribosome assembly factor. ERA domain (IPR005662).	137.121	0.735429	0.247839	2.96736	0.00300367	0.00951873	bin2
GRMZM2G158091	Zm00001d009597	Zm00001eb343980	NA	NA	FtsJ-like methyltransferase family protein	2716.6	-0.544019	0.134678	-4.03941	5.35863e-05	0.00027867	bin2
GRMZM2G020291	Zm00001d009617	Zm00001eb344140	spa1	suppressor of phya-105 1	Protein SUPPRESSOR OF PHYA-105 1	814.707	0.900203	0.173642	5.18423	2.16905e-07	2.14927e-06	bin2
AC234185.1_FG006	Zm00001d009628	Zm00001eb344240	mads59	MADS-transcription factor 59	DNA binding protein%3B Putative MADS-box transcription factor family protein	139.271	-1.51659	0.258399	-5.8692	4.37909e-09	7.14237e-08	bin2
GRMZM2G102891,GRMZM2G105712,GRMZM2G119809,GRMZM2G164129	Zm00001d009652	Zm00001eb344440,Zm00001eb344460	arpp2a-2	acidic ribosomal protein P2a-2	arpp2a-2;acidic ribosomal protein P2a-2:	2084.22	-0.530071	0.120149	-4.41178	1.02523e-05	6.49927e-05	bin2
GRMZM2G102891,GRMZM2G105712,GRMZM2G119809,GRMZM2G164129	Zm00001d009653	Zm00001eb344440,Zm00001eb344460	arpp2a	acidic ribosomal protein P2a	60S acidic ribosomal protein P2A	3415.02	-0.683537	0.11941	-5.72427	1.03881e-08	1.50763e-07	bin2
GRMZM2G102891,GRMZM2G105712,GRMZM2G119809,GRMZM2G164129	Zm00001d009657	Zm00001eb344440,Zm00001eb344460	NA	NA	60S acidic ribosomal protein P2-5	1442.63	-0.973857	0.127336	-7.64791	2.04276e-14	2.32634e-12	bin2
GRMZM2G397616	Zm00001d009668	Zm00001eb344540	gata26	C2C2-GATA-transcription factor 26	GATA transcription factor 19	961.08	-1.63923	0.205707	-7.96874	1.60301e-15	2.76864e-13	bin2
GRMZM2G097768	Zm00001d009669	Zm00001eb344570	stp1	sugar transport1	Sugar transporter ERD6-like 6	666.254	-0.523041	0.221432	-2.36209	0.0181723	0.0442062	bin2
GRMZM2G328438	Zm00001d009674	Zm00001eb344590,Zm00001eb344600	zhd11	ZF-HD-transcription factor 11	Zinc-finger homeodomain protein 5	397.606	-0.580408	0.234277	-2.47745	0.0132326	0.0337542	bin2
GRMZM2G150484	Zm00001d009683	Zm00001eb344700	pco095946	NA	Putative DUF1296 domain containing family protein	3001.7	-0.756888	0.213717	-3.54155	0.00039779	0.00163309	bin2
GRMZM2G045664	Zm00001d009700	Zm00001eb344820	pco134925a	NA	Probable desiccation-related protein LEA14	115.196	3.87417	1.08966	3.55539	0.000377425	0.0015592	bin2
GRMZM2G013115,GRMZM2G128748	Zm00001d009702	Zm00001eb344850	NA	NA	P-loop containing nucleoside triphosphate hydrolases superfamily protein	940.994	-1.44026	0.2817	-5.11275	3.175e-07	3.00091e-06	bin2
AC231180.2_FG001,GRMZM2G316807	Zm00001d009716	Zm00001eb344970	NA	NA	Extra-large G-protein-like; protein	646.522	0.891286	0.195815	4.55167	5.32209e-06	3.62971e-05	bin2
GRMZM2G158818	Zm00001d009719	Zm00001eb345020	prh67	protein phosphatase homolog67	Probable protein phosphatase 2C 76	1630.31	0.439879	0.109826	4.00523	6.19577e-05	0.000316834	bin2
GRMZM5G807767	Zm00001d009723	Zm00001eb345040	ptac14	plastid transcriptionally active14	ptac14;plastid transcriptionally active14: Ortholog of Arabidopsis PTAC14. Associates with Plastid Encoded RNA polymerase (PEP). Required for PEP-mediated transcription. (A. Barkan, 2015)ortholog of Arabidopsis PTAC14, a PEP-associated protein, required for PEP-mediated transcription; cpRNA defects in maize similar to other PEP-deficient mutants	514.359	0.805388	0.247262	3.25723	0.00112505	0.00404374	bin2
GRMZM5G822426,GRMZM5G864412,GRMZM5G896826	Zm00001d009724	Zm00001eb345050,Zm00001eb345060	NA	NA	TPR repeat-containing thioredoxin TTL1	1094.62	-0.354444	0.142753	-2.48291	0.0130313	0.0333226	bin2
GRMZM5G884544	Zm00001d009731	Zm00001eb345110	NA	NA	Putative homeodomain-like transcription factor superfamily protein isoform 1%3B Putative homeodomain-like transcription factor superfamily protein isoform 2	419.606	0.953996	0.216299	4.41055	1.0311e-05	6.53333e-05	bin2
GRMZM2G130784,GRMZM2G431850	Zm00001d009733	Zm00001eb345130,Zm00001eb345140	NA	NA	Pentatricopeptide repeat-containing protein mitochondrial	246.487	2.19481	0.311466	7.04673	1.83168e-12	9.44078e-11	bin2
GRMZM2G464401	Zm00001d009740	Zm00001eb345200	NA	NA	Plasminogen activator inhibitor 1 RNA-binding protein	11500.6	-0.49719	0.104009	-4.78028	1.75055e-06	1.36648e-05	bin2
GRMZM2G129291	Zm00001d009746	NA	NA	NA	PIF / Ping-Pong family of plant transposases	233.295	-0.854431	0.266024	-3.21185	0.00131881	0.00464603	bin2
GRMZM2G023418	Zm00001d009749	Zm00001eb345280	NA	NA	eukaryotic translation initiation factor 2 (eIF-2) family protein	7292.31	0.907242	0.171424	5.29239	1.20731e-07	1.28308e-06	bin2
GRMZM2G018048,GRMZM2G018142,GRMZM2G316740,GRMZM2G350628,GRMZM2G350684	Zm00001d009750	Zm00001eb345290	NA	NA	Chromatin modification-related protein EAF1 B	1633.69	0.573822	0.148338	3.86834	0.000109579	0.000524179	bin2
GRMZM2G018048,GRMZM2G018142,GRMZM2G316740,GRMZM2G350628,GRMZM2G350684	Zm00001d009751	Zm00001eb345290	NA	NA	Chromatin modification-related protein EAF1 B	754.656	1.72985	0.272451	6.34923	2.16395e-10	5.35443e-09	bin2
GRMZM2G451483	Zm00001d009753	Zm00001eb345350	NA	NA	ATP-dependent zinc metalloprotease FTSH 4 mitochondrial	3533.24	-0.396319	0.112341	-3.52783	0.000418987	0.00170871	bin2
GRMZM2G053261	Zm00001d009756	Zm00001eb345380	NA	NA	Putative casein kinase family protein	1253.89	-1.1803	0.283283	-4.16653	3.09274e-05	0.00017125	bin2
GRMZM5G892645	Zm00001d009761	Zm00001eb345420	NA	NA	Spliceosome RNA helicase BAT1 isoform 1%3B Spliceosome RNA helicase BAT1 isoform 2%3B Spliceosome RNA helicase BAT1 isoform 3	5421.57	0.854325	0.155495	5.49424	3.92392e-08	4.82488e-07	bin2
GRMZM2G073774,GRMZM2G152958	Zm00001d009779	Zm00001eb345610	NA	NA	dihydrolipoyl dehydrogenases	1562.33	0.712019	0.161528	4.40802	1.04321e-05	6.59879e-05	bin2
GRMZM2G073888	Zm00001d009780	Zm00001eb345620	tubg1	gamma-tubulin1	tubg1;gamma-tubulin1:	654.443	1.16571	0.298774	3.90164	9.55446e-05	0.000465323	bin2
GRMZM2G086964	Zm00001d009783	Zm00001eb345630	cl10549_1b	NA	DnaJ protein ERDJ3B	1571.35	-0.814298	0.175672	-4.63534	3.56347e-06	2.55987e-05	bin2
GRMZM2G008464	Zm00001d009803	Zm00001eb345800	nad3	NADH-ubiquinone oxidorectase3	NADH-ubiquinone oxidoreductase 10.5 kDa subunit%3B NADH-ubiquinone oxidoreductase subunit	7.42842	30	12.2495	2.44909	0.0143219	0.0361053	bin2
GRMZM2G028885	Zm00001d009808	Zm00001eb345840,Zm00001eb345850	NA	NA	Probable galacturonosyltransferase 7	43.26	4.20474	0.736368	5.71011	1.12904e-08	1.62322e-07	bin2
GRMZM6G929553	Zm00001d009811	Zm00001eb345890	NA	NA	Protein NETWORKED 4A	740.418	2.10044	0.299457	7.01417	2.31324e-12	1.15795e-10	bin2
GRMZM2G063511	Zm00001d009813	Zm00001eb345900	GRMZM2G063511	NA	Nucleotide/sugar transporter family protein	413.693	1.48275	0.244476	6.065	1.3195e-09	2.5453e-08	bin2
GRMZM2G055116	Zm00001d009837	Zm00001eb346030	rfri2	red and far red insensitive2	RING/U-box superfamily protein	972.058	-0.676912	0.19189	-3.52761	0.000419326	0.00170982	bin2
GRMZM2G137348	Zm00001d009840	Zm00001eb346040	NA	NA	Kinesin-like protein KIN-13A	3462.13	1.76998	0.263194	6.72498	1.7562e-11	6.44186e-10	bin2
GRMZM2G137286	Zm00001d009844	Zm00001eb346060	cl384_1c	NA	Serine/threonine-protein phosphatase	185.122	1.81886	0.337621	5.38727	7.15342e-08	8.14322e-07	bin2
GRMZM2G130010	Zm00001d009847	Zm00001eb346090	pco101520b	NA	Mediator of RNA polymerase II transcription subunit 28	364.434	-0.601724	0.236723	-2.54189	0.0110254	0.0289737	bin2
GRMZM2G104025	Zm00001d009848	Zm00001eb346100	NA	NA	60S ribosomal protein L18-3	11342.1	-0.59434	0.0961926	-6.17864	6.46562e-10	1.38443e-08	bin2
GRMZM2G088088	Zm00001d009850	Zm00001eb346120	imp1	importin1	Importin subunit alpha	5140.62	-0.813945	0.10569	-7.70121	1.34779e-14	1.65803e-12	bin2
GRMZM2G139874	Zm00001d009858	Zm00001eb346150	pco098406	NA	Trans-cinnamate 4-monooxygenase	2957.24	-1.23958	0.170993	-7.24933	4.18826e-13	2.6772e-11	bin2
GRMZM2G015126	Zm00001d009859	Zm00001eb346160	pza02522	NA	Ankyrin like protein	1129.46	1.31935	0.243287	5.42301	5.8604e-08	6.85071e-07	bin2
GRMZM2G067080	Zm00001d009866	Zm00001eb346200	gpm734	NA	Peptidase S24/S26A/S26B/S26C family protein	514.855	1.3117	0.332446	3.94559	7.96053e-05	0.000396279	bin2
GRMZM2G110509	Zm00001d009870	Zm00001eb346230	elfa7	elongation factor alpha7	Elongation factor 1-alpha	11703.3	-0.447296	0.150789	-2.96637	0.00301336	0.00954554	bin2
AC199363.4_FG003,GRMZM2G177447	Zm00001d009873	Zm00001eb346260	NA	NA	Heat shock protein DnaJ with tetratricopeptide repeat	1149.74	1.88328	0.278016	6.774	1.25269e-11	4.86162e-10	bin2
GRMZM2G449496	Zm00001d009877	Zm00001eb346280	ptac16	plastid transcriptionally active16	Protein plastid transcriptionally active 16 chloroplastic	7.44411	9.02571	2.04314	4.41757	9.98181e-06	6.34167e-05	bin2
NA	Zm00001d009888	Zm00001eb346380	NA	NA	DNA primase	1438.27	2.63873	0.35974	7.33511	2.21538e-13	1.59166e-11	bin2
GRMZM2G083068	Zm00001d009903	Zm00001eb346550	NA	NA	pfkB-like carbohydrate kinase family protein	204.948	0.734861	0.298285	2.46362	0.0137543	0.0348807	bin2
GRMZM2G306851	Zm00001d009907	Zm00001eb346570	IDP7978	NA	alpha/beta-Hydrolases superfamily protein	1.42802	7.80711	3.20524	2.43573	0.0148616	0.0372433	bin2
GRMZM2G145573	Zm00001d009910	Zm00001eb346590	umc1470	NA	Catalytic/ oxidoreductase%2C acting on NADH or NADPH	507.905	-0.627855	0.221919	-2.82921	0.00466634	0.0139115	bin2
GRMZM2G351775	Zm00001d009912	Zm00001eb346620	cl14391_1	NA	Chaperone protein dnaJ 49	235.54	1.94089	0.374238	5.18623	2.1459e-07	2.12957e-06	bin2
GRMZM2G145914	Zm00001d009927	Zm00001eb346760	si687063a01	NA	oxidoreductase 2OG-Fe(II) oxygenase family protein	422.791	-0.85587	0.285182	-3.00114	0.00268971	0.00864643	bin2
GRMZM2G025882	Zm00001d009929	Zm00001eb346800	pco076489	NA	Beta-propeller domain of methanol dehydrogenase type%3B Beta-propeller domains of methanol dehydrogenase type	3.48805	13.6693	4.9262	2.77482	0.00552329	0.0161056	bin2
GRMZM2G062974	Zm00001d009936	Zm00001eb346860	chn21	chitinase21	Basic endochitinase A	140.253	-1.61405	0.48168	-3.35087	0.000805582	0.00300997	bin2
GRMZM2G000777	Zm00001d009943	Zm00001eb346910	NA	NA	Late embryogeneis abundant protein%3B Late embryogenesis abundant protein	192.255	-1.34615	0.26173	-5.1433	2.69953e-07	2.59985e-06	bin2
GRMZM2G135530	Zm00001d009945	Zm00001eb346920	NA	NA	Os05g0181800 protein; Unknow protein	4.1488	5.57082	2.35246	2.36808	0.0178807	0.0435985	bin2
GRMZM5G856067	Zm00001d009946	Zm00001eb346930	NA	NA	Ribosomal protein L18ae family	35.5468	3.22925	0.72052	4.48183	7.40054e-06	4.85184e-05	bin2
GRMZM2G151738	Zm00001d009952	Zm00001eb346980	NA	NA	Leucine-rich repeat extensin-like protein 3	352.178	-0.858666	0.280893	-3.05692	0.00223627	0.00734255	bin2
GRMZM2G060210	Zm00001d009960	Zm00001eb347020,Zm00001eb347030	NA	NA	HXXXD-type acyl-transferase family protein	431.225	-2.32727	0.480629	-4.84215	1.28442e-06	1.03708e-05	bin2
GRMZM2G117465	Zm00001d009965	Zm00001eb347060	NA	NA	Serine/threonine-protein kinase-like protein	352.446	-0.557211	0.2098	-2.65591	0.00790946	0.0218701	bin2
GRMZM2G053322	Zm00001d009967	Zm00001eb347070	sqd1	sulfolipid biosynthesis1	UDP-sulfoquinovose synthase chloroplastic	1036.17	0.807756	0.161631	4.99754	5.80648e-07	5.11425e-06	bin2
GRMZM2G474755	Zm00001d009985	Zm00001eb347180	si707005c08b	NA	Polcalcin Jun o 2	18.2985	8.16571	2.1187	3.85412	0.000116149	0.000551961	bin2
GRMZM2G042592	Zm00001d010000	Zm00001eb347280	pco077319	NA	Thioredoxin-like 2-2 chloroplastic	49.43	-1.37586	0.44621	-3.08345	0.00204619	0.00680671	bin2
GRMZM2G124179	Zm00001d010008	Zm00001eb347320	NA	NA	Haloacid dehalogenase-like hydrolase (HAD) superfamily protein	783.816	-0.764683	0.170076	-4.49613	6.92027e-06	4.57145e-05	bin2
GRMZM2G517332	Zm00001d010026	Zm00001eb347450	NA	NA	Lysophospholipid acyltransferase LPEAT1	384.062	0.872481	0.22358	3.90232	9.52738e-05	0.000464177	bin2
GRMZM2G088761,GRMZM2G432083,GRMZM2G449569,GRMZM5G830596	Zm00001d010029	Zm00001eb347460	NA	NA	Cation-chloride cotransporter 1	1185.19	1.18435	0.199606	5.93343	2.96678e-09	5.08034e-08	bin2
GRMZM2G149975	Zm00001d010030	NA	NA	NA	60S ribosomal protein L29-1	469.568	-0.897508	0.243437	-3.68681	0.000227081	0.000993503	bin2
GRMZM5G898867	Zm00001d010033	Zm00001eb347490	cl4363_2	NA	Putative DUF231 domain containing family protein	638.026	-0.637382	0.19024	-3.35041	0.000806932	0.00301458	bin2
GRMZM2G147221	Zm00001d010039	Zm00001eb347530	NA	NA	Cellulase containing protein	2898.9	-0.61236	0.151043	-4.05421	5.03049e-05	0.000263074	bin2
GRMZM2G147271	Zm00001d010040	Zm00001eb347540	NA	NA	Profilin family protein	50.331	-1.37724	0.551412	-2.49767	0.0125014	0.0321884	bin2
GRMZM2G083344	Zm00001d010043	Zm00001eb347570	cl14476_1b	NA	Triose phosphate/phosphate translocator TPT chloroplastic	810.855	2.10294	0.317682	6.61962	3.60113e-11	1.17691e-09	bin2
GRMZM2G006661	Zm00001d010047	Zm00001eb347590	mlkt2	Maize LINC KASH AtWIT-like2	WPP domain-interacting tail-anchored protein 1	916.667	2.65748	0.642236	4.13785	3.50574e-05	0.000191356	bin2
GRMZM2G086637	Zm00001d010049	Zm00001eb347610	NA	NA	Patellin-5%3B Putative patellin family protein isoform 1%3B Putative patellin family protein isoform 2	4079.11	-0.793767	0.126976	-6.25132	4.06999e-10	9.24612e-09	bin2
GRMZM2G074645	Zm00001d010060	Zm00001eb347710	hb123	Homeobox-transcription factor 123	BEL1-like homeodomain protein 9	899.186	-0.862461	0.148207	-5.81931	5.90915e-09	9.27078e-08	bin2
AC208341.4_FG005	Zm00001d010067	NA	NA	NA	Pleckstrin homology domain-containing protein 1	289.752	-0.662676	0.275208	-2.40791	0.0160439	0.0397517	bin2
GRMZM2G145905	Zm00001d010109	Zm00001eb348080	NA	NA	LETM1-like protein	1843.86	0.654702	0.223379	2.93091	0.00337976	0.0105676	bin2
GRMZM2G107721	Zm00001d010116	Zm00001eb348150	NA	NA	UPF0503 protein chloroplastic	781.674	-0.844749	0.191075	-4.42104	9.82261e-06	6.24966e-05	bin2
GRMZM2G098712	Zm00001d010121	Zm00001eb348200	NA	NA	Pentatricopeptide repeat-containing protein	386.565	0.567622	0.234472	2.42085	0.0154842	0.0385664	bin2
GRMZM2G160556	Zm00001d010126	Zm00001eb348230	NA	NA	Arginyl-tRNA--protein transferase 1	688.204	1.53968	0.262808	5.85857	4.66864e-09	7.55324e-08	bin2
GRMZM2G141735	Zm00001d010141	Zm00001eb348320	NA	NA	sec23/sec24 transport family protein	872.078	0.788116	0.21809	3.61371	0.000301841	0.0012773	bin2
GRMZM2G132868	Zm00001d010168	Zm00001eb348490	bzip116	bZIP-transcription factor 116	G-box-binding factor 4%3B Putative bZIP transcription factor superfamily protein	55.414	-1.14574	0.493157	-2.32328	0.0201642	0.0482681	bin2
GRMZM2G052926	Zm00001d010173	Zm00001eb348540	IDP8219	NA	Polypyrimidine tract-binding protein homolog 3	1337.66	-0.381555	0.161878	-2.35706	0.0184203	0.0446885	bin2
GRMZM2G052855	Zm00001d010174	Zm00001eb348550	NA	NA	Protein LIKE COV 2	278.327	0.743009	0.222825	3.33449	0.000854561	0.00317026	bin2
GRMZM2G147051	Zm00001d010178	Zm00001eb348580	pco077003	NA	Protein kinase superfamily protein	2142.68	-0.954328	0.146119	-6.53117	6.52561e-11	1.96749e-09	bin2
GRMZM5G808899	Zm00001d010189	Zm00001eb348650	cl24065_1	NA	DUF1682 family protein	1045.42	-0.504379	0.149269	-3.379	0.000727513	0.00276381	bin2
GRMZM2G316889	Zm00001d010195	Zm00001eb348700	NA	NA	Protein NRT1/ PTR FAMILY 5.10	360.098	-0.951362	0.383159	-2.48294	0.0130303	0.0333226	bin2
GRMZM2G018238	Zm00001d010197	Zm00001eb348710	NA	NA	Amidophosphoribosyltransferase	395.868	-0.582717	0.226947	-2.56764	0.0102395	0.027219	bin2
GRMZM2G097421	Zm00001d010198	Zm00001eb348730	pco114417	NA	Probable magnesium transporter NIPA6	553.835	0.926336	0.167221	5.53958	3.03198e-08	3.85351e-07	bin2
GRMZM2G147213	Zm00001d010200	Zm00001eb348750	NA	NA	ATP binding protein	2210.7	0.983028	0.161099	6.10202	1.04735e-09	2.07088e-08	bin2
GRMZM2G131176	Zm00001d010202	Zm00001eb348770	mctp14	multiple C2 domain and transmembrane region protein14	Phosphoribosylanthranilate transferase%2C mRNA	996.189	-0.369939	0.158139	-2.33933	0.0193182	0.046538	bin2
GRMZM5G887068	Zm00001d010211	Zm00001eb348850	umc1457	NA	Universal stress protein family protein	283.441	-0.644588	0.255162	-2.52619	0.0115307	0.0300932	bin2
GRMZM2G111596	Zm00001d010213	Zm00001eb348870	NA	NA	RNA recognition motif-containing protein	200.986	1.18851	0.49519	2.40012	0.0163899	0.0404743	bin2
GRMZM2G104400	Zm00001d010227	Zm00001eb349010	nactf38	NAC-transcription factor 38	Putative NAC domain transcription factor superfamily protein isoform 1%3B Putative NAC domain transcription factor superfamily protein isoform 2	3167.7	1.99656	0.313574	6.36711	1.92628e-10	4.85384e-09	bin2
GRMZM2G408096	Zm00001d010235	Zm00001eb349090	NA	NA	zinc ion binding;DNA binding	3418.76	1.07459	0.206904	5.19366	2.06201e-07	2.05728e-06	bin2
AC218035.3_FG001,AC218035.3_FG004	Zm00001d010243	Zm00001eb349160	NA	NA	Protein root UVB sensitive 6	561.481	0.814926	0.213561	3.81589	0.000135695	0.000633081	bin2
GRMZM2G435373	Zm00001d010251	Zm00001eb349240,Zm00001eb349250	LOC100501867	NA	Guanosine nucleotide diphosphate dissociation inhibitor 2	3688.97	1.4648	0.235114	6.23016	4.6595e-10	1.03863e-08	bin2
GRMZM2G017603	Zm00001d010266	Zm00001eb349330	NA	NA	Putative disease resistance RPP13-like protein 1	280.507	0.764406	0.216438	3.53175	0.000412817	0.00168592	bin2
GRMZM2G047152	Zm00001d010269	Zm00001eb349360	nldr2	NBS-LRR disease resistance protein2	Putative disease resistance RPP13-like protein 1	230.84	0.680735	0.200503	3.39514	0.000685933	0.00263048	bin2
GRMZM2G055970	Zm00001d010282	Zm00001eb349480	NA	NA	Single-stranded nucleic acid binding R3H protein	2223.97	0.804404	0.136007	5.91442	3.33049e-09	5.61469e-08	bin2
GRMZM2G082959	Zm00001d010284	Zm00001eb349490	NA	NA	Probable carboxylesterase 17	3.66048	8.87975	2.92889	3.03178	0.00243116	0.0079137	bin2
GRMZM2G099981	Zm00001d010304	Zm00001eb349640	NA	NA	Leucine-rich repeat (LRR) family protein	929.488	-0.688636	0.159644	-4.31357	1.60638e-05	9.61982e-05	bin2
AC198490.3_FG003,GRMZM2G100116,GRMZM2G100152	Zm00001d010305	Zm00001eb349670	NA	NA	transducin family protein / WD-40 repeat family protein	368.782	1.13209	0.213232	5.3092	1.10106e-07	1.18172e-06	bin2
GRMZM2G016605	Zm00001d010308	Zm00001eb349710	gid2	gibberellin-insensitive dwarf protein homolog2	Gibberellin receptor GID1A	382.49	-0.557228	0.212566	-2.62143	0.00875606	0.0237997	bin2
GRMZM2G078468	Zm00001d010315	Zm00001eb349780,Zm00001eb349790	atg18h	autophagy18h	Autophagy-related protein 18g	748.287	1.086	0.191937	5.6581	1.53056e-08	2.12099e-07	bin2
GRMZM2G097457	Zm00001d010321	Zm00001eb349810	pdk2	pyruvate, orthophosphate dikinase2	pdk2;pyruvate, orthophosphate dikinase2: cytosolic	1429.31	-0.848135	0.282411	-3.00319	0.00267166	0.00859679	bin2
GRMZM2G060824	Zm00001d010324	Zm00001eb349830	cl23765_1	NA	Probable manganese-transporting ATPase PDR2	2087.56	0.779078	0.209625	3.71654	0.000201972	0.000895667	bin2
GRMZM2G060922	Zm00001d010325	Zm00001eb349840	sbip1b	small basic membrane intrinsic protein1b	sbip1b;small basic membrane intrinsic protein1b:	330.822	-0.520466	0.179406	-2.90104	0.00371923	0.0114614	bin2
GRMZM2G089308	Zm00001d010336	Zm00001eb349870	msr5	methionine sulfoxide reductase5	Peptide methionine sulfoxide reductase B3	186.319	-0.69423	0.258558	-2.68501	0.00725282	0.0203129	bin2
GRMZM2G098227	Zm00001d010341	Zm00001eb349910	traf27	TNF receptor-associated factor 27	ARM REPEAT PROTEIN INTERACTING WITH ABF2	1761.02	0.802926	0.203491	3.94575	7.95516e-05	0.000396087	bin2
GRMZM2G117388	Zm00001d010368	Zm00001eb350050	der1	derlin1	der1;derlin1: endoplasmic reticulum-associated degradation protein	445.82	1.05882	0.267029	3.96519	7.33378e-05	0.000368171	bin2
GRMZM2G015906	Zm00001d010395	Zm00001eb350240	NA	NA	saposin B domain-containing protein	57.2063	1.27118	0.445355	2.85431	0.00431307	0.0130071	bin2
GRMZM2G449681	Zm00001d010399	Zm00001eb350280	wrky92	WRKY-transcription factor 92	Putative WRKY DNA-binding domain superfamily protein isoform 1%3B Putative WRKY DNA-binding domain superfamily protein isoform 2	57.8444	3.80735	1.11673	3.40938	0.000651112	0.00251533	bin2
GRMZM2G021069	Zm00001d010406	Zm00001eb350340	mcm6	minichromosome maintenance6	mcm6;minichromosome maintenance6: Essential for both vegetative as well as reproductive growth and development in plants.	5418.23	1.03286	0.245266	4.21117	2.54053e-05	0.000144477	bin2
GRMZM2G035465	Zm00001d010411	Zm00001eb350370	iaa38	Aux/IAA-transcription factor 38	Auxin-responsive protein IAA27	1490.19	-0.745158	0.150931	-4.93708	7.93002e-07	6.7235e-06	bin2
AC203424.3_FG001,GRMZM2G016655	Zm00001d010413	Zm00001eb350390	NA	NA	catalytics	3909.22	1.63146	0.202945	8.03892	9.0636e-16	1.77728e-13	bin2
GRMZM2G072238	Zm00001d010416	Zm00001eb350430	pco106446	NA	Transcription factor bHLH133	1049.9	-0.767558	0.140942	-5.44592	5.15376e-08	6.11232e-07	bin2
GRMZM2G157564	Zm00001d010426	Zm00001eb350510	pco109526	NA	CER5	647.224	-0.651605	0.192777	-3.38009	0.000724608	0.00275398	bin2
GRMZM2G131152	Zm00001d010443	Zm00001eb350620	AY110056	NA	Protein trichome birefringence-like 26	471.41	0.328256	0.139236	2.35755	0.018396	0.0446461	bin2
GRMZM2G110584	Zm00001d010447	Zm00001eb350650	NA	NA	Leucine-rich repeat (LRR) family protein	168.185	1.57488	0.545141	2.88894	0.0038654	0.0118558	bin2
GRMZM2G080851	Zm00001d010448	Zm00001eb350660	NA	NA	Putative leucine-rich repeat receptor-like protein kinase family protein%3B Receptor protein kinase-like	148.077	1.54993	0.437749	3.54068	0.000399097	0.00163732	bin2
GRMZM2G044775	Zm00001d010452	Zm00001eb350700	NA	NA	Nudix hydrolase 11	104.991	-1.07704	0.438765	-2.45471	0.0140998	0.0356046	bin2
GRMZM2G150201	Zm00001d010454	Zm00001eb350710	cl335_1	NA	Mannosyl-oligosaccharide 12-alpha-mannosidase MNS3	466.738	1.70407	0.269542	6.32208	2.58061e-10	6.26067e-09	bin2
GRMZM2G060999	Zm00001d010462	Zm00001eb350790	cl11898_1b	NA	RING/U-box superfamily protein	533.223	0.611876	0.147528	4.14752	3.36101e-05	0.000184111	bin2
GRMZM2G029756	Zm00001d010463	Zm00001eb350800	NA	NA	Phospholipase A1-Igamma1 chloroplastic	200.538	-1.03196	0.285755	-3.61136	0.000304594	0.00128736	bin2
GRMZM2G139574	Zm00001d010466	Zm00001eb350830	NA	NA	Glycosyltransferase family 61 protein	197.475	-0.603911	0.241031	-2.50553	0.0122267	0.0315841	bin2
GRMZM2G145752	Zm00001d010480	Zm00001eb350920	NA	NA	Protein binding protein	223.958	0.688025	0.204865	3.35842	0.000783881	0.00294407	bin2
GRMZM2G452671	Zm00001d010481	Zm00001eb350930	NA	NA	Ribosomal protein L34e superfamily protein	59.505	-0.942565	0.385197	-2.44697	0.0144064	0.0362734	bin2
GRMZM2G074377	Zm00001d010488	Zm00001eb350970	TIDP3632	NA	Golgin subfamily A member 4	4710.48	-0.380747	0.121186	-3.14183	0.00167897	0.00573962	bin2
GRMZM2G084489	Zm00001d010490	Zm00001eb350990	NA	NA	CW-type Zinc Finger	784.626	2.06378	0.379966	5.43147	5.58924e-08	6.5661e-07	bin2
GRMZM2G134230	Zm00001d010491	Zm00001eb351000	NA	NA	Succinate dehydrogenase subunit 4 mitochondrial	1819.23	-0.944782	0.167232	-5.64953	1.60883e-08	2.20488e-07	bin2
GRMZM2G019596	Zm00001d010495	Zm00001eb351060	NA	NA	Vesicle-associated protein 2-2	153.353	2.22507	0.436153	5.10158	3.36833e-07	3.15993e-06	bin2
GRMZM2G111411	Zm00001d010504	Zm00001eb351120	NA	NA	Ran-binding protein 1 homolog a	1248.91	-0.507679	0.157576	-3.2218	0.00127389	0.0045085	bin2
GRMZM2G010452	Zm00001d010512	Zm00001eb351190	NA	NA	ARM repeat superfamily protein	2312.95	1.24065	0.226759	5.47124	4.46902e-08	5.39593e-07	bin2
GRMZM2G038401	Zm00001d010522	Zm00001eb351270	ndl1	needle1	ATP-dependent zinc metalloprotease FTSH 10 mitochondrial	3621.88	1.12716	0.171647	6.56673	5.14323e-11	1.59495e-09	bin2
GRMZM2G055489	Zm00001d010523	Zm00001eb351280	spp1	sucrose-phosphatase1	Sucrose-phosphatase 1	789.661	1.8982	0.322514	5.88562	3.96573e-09	6.54596e-08	bin2
GRMZM2G382792	Zm00001d010526	Zm00001eb351310	NA	NA	O-fucosyltransferase family protein	140.034	2.62341	0.561373	4.6732	2.96537e-06	2.18713e-05	bin2
GRMZM2G421415	Zm00001d010527	NA	NA	NA	Fasciclin-like arabinogalactan protein 4	758.405	-0.910682	0.190814	-4.77262	1.81842e-06	1.41396e-05	bin2
GRMZM2G009936	Zm00001d010528	Zm00001eb351330	NA	NA	60S ribosomal protein L36	3391.49	-0.616421	0.216737	-2.8441	0.00445373	0.0133617	bin2
GRMZM5G802801	Zm00001d010529	Zm00001eb351340	hsp7	heat shock protein7	Probable mediator of RNA polymerase II transcription subunit 37c	1685.93	-1.16228	0.367658	-3.16132	0.00157058	0.00541951	bin2
GRMZM5G874500	Zm00001d010530	Zm00001eb351350	pco098162	NA	Cysteine--tRNA ligase 1 cytoplasmic	2701.66	1.03717	0.196136	5.28799	1.23664e-07	1.31184e-06	bin2
GRMZM2G007276	Zm00001d010534	Zm00001eb351380	csu204(uce)	NA	ubiquitin carrier protein 7	2955.28	0.706595	0.23018	3.06975	0.0021424	0.00708526	bin2
GRMZM2G390400	Zm00001d010546	Zm00001eb351500	NA	NA	Putative SAC3/GANP family protein	805.184	1.69044	0.275739	6.13057	8.75673e-10	1.78279e-08	bin2
GRMZM2G095905,GRMZM2G095921	Zm00001d010556	Zm00001eb351570	NA	NA	Tudor/PWWP/MBT superfamily protein	4888.78	2.21249	0.271048	8.16272	3.27561e-16	7.93955e-14	bin2
GRMZM2G422641	Zm00001d010558	Zm00001eb351580	NA	NA	Protein NETWORKED 2D	118.825	1.49134	0.345682	4.31421	1.60174e-05	9.60086e-05	bin2
GRMZM2G163561	Zm00001d010566	Zm00001eb351630	NA	NA	40S ribosomal protein S23-2	1526.71	-0.378594	0.148266	-2.55348	0.0106653	0.0281844	bin2
GRMZM2G328988	Zm00001d010572	Zm00001eb351670	upl10	ubiquitin-protein ligase10	E3 ubiquitin-protein ligase UPL4	1366.45	1.38371	0.247953	5.58052	2.39805e-08	3.15705e-07	bin2
GRMZM2G064426	Zm00001d010574	Zm00001eb351690	cadtfr15	CCAAT-DR1-transcription factor 15	Nuclear transcription factor Y subunit B-8	774.127	-0.58341	0.137016	-4.25796	2.06297e-05	0.000120041	bin2
GRMZM2G063896	Zm00001d010575	Zm00001eb351700	NA	NA	Histone H4	2937.54	-1.01765	0.209931	-4.84756	1.24986e-06	1.01325e-05	bin2
GRMZM2G068091	Zm00001d010576	Zm00001eb351710,Zm00001eb351720,Zm00001eb351730	NA	NA	Haloacid dehalogenase-like hydrolase (HAD) superfamily protein	17.4585	3.04277	1.23154	2.4707	0.0134848	0.0342906	bin2
GRMZM2G173874	Zm00001d010583	Zm00001eb351750	pco101267	NA	SelT-like protein	642.54	0.527729	0.138597	3.80766	0.000140288	0.000651828	bin2
AC197705.4_FG011	Zm00001d010585	Zm00001eb351780	si947005e09	NA	UTP--glucose-1-phosphate uridylyltransferase 3 chloroplastic	454.59	1.224	0.369728	3.31054	0.000931176	0.00341803	bin2
AC197705.4_FG001	Zm00001d010588	Zm00001eb351810	pdc1	pyruvate decarboxylase1	pdc1;pyruvate decarboxylase1: cDNA and genomic clone, SSR UMC1163	5.21189	6.09675	2.21113	2.75729	0.00582818	0.0168663	bin2
GRMZM2G065566	Zm00001d010602	Zm00001eb351930	cl7841_1	NA	Protein binding protein	4291.89	-0.477361	0.145081	-3.2903	0.00100079	0.00364687	bin2
GRMZM5G831519	Zm00001d010603	Zm00001eb351940	cl16631_1b	NA	PRA1 family protein B4	1379.54	-0.542715	0.14723	-3.68616	0.00022766	0.000995703	bin2
GRMZM2G162445	Zm00001d010611	Zm00001eb351990	roa4	replication origin activator4	Putative mini-chromosome maintenance (MCM) complex protein family	2667.52	0.467302	0.186661	2.50348	0.0122978	0.0317456	bin2
GRMZM5G827266	Zm00001d010614	Zm00001eb352030	NA	NA	40S ribosomal protein S26	11747.6	-0.841772	0.182369	-4.61576	3.91662e-06	2.78629e-05	bin2
GRMZM2G122569	Zm00001d010622	Zm00001eb352100	cl3622_1b	NA	KH domain-containing protein	309.435	0.66037	0.164447	4.0157	5.92698e-05	0.000304583	bin2
GRMZM2G138840	Zm00001d010625	Zm00001eb352130	pco132911	NA	Transducin/WD40 repeat-like superfamily protein	1666.42	0.901057	0.198397	4.54169	5.5806e-06	3.78425e-05	bin2
GRMZM2G142640	Zm00001d010631	Zm00001eb352180	NA	NA	60S ribosomal protein L24%3B 60S ribosomal protein L24 isoform 1%3B 60S ribosomal protein L24 isoform 2%3B 60S ribosomal protein L24 isoform 3	6320.5	-0.458944	0.119229	-3.84927	0.00011847	0.000561764	bin2
GRMZM2G300589	Zm00001d010635	Zm00001eb352220	NA	NA	RING/U-box superfamily protein	184.604	-0.931401	0.270123	-3.44806	0.000564632	0.00222072	bin2
GRMZM2G161009	Zm00001d010638	Zm00001eb352240	bzip96	bZIP-transcription factor 96	ABSCISIC ACID-INSENSITIVE 5-like protein 2	253.569	-0.788639	0.218818	-3.60409	0.000313246	0.00131957	bin2
GRMZM2G140577	Zm00001d010646	Zm00001eb352310	sdg105	set domain gene105	Putative histone-lysine N-methyltransferase family protein	2775.44	0.942426	0.151618	6.21579	5.1068e-10	1.12583e-08	bin2
GRMZM2G004703	Zm00001d010650	Zm00001eb352350	IDP7337	NA	Calmodulin	1316.44	-0.760554	0.214707	-3.54228	0.000396683	0.00162972	bin2
GRMZM2G062555	Zm00001d010654	Zm00001eb352390	NA	NA	Probable sugar phosphate/phosphate translocator	1576.11	-0.49555	0.115349	-4.29608	1.73845e-05	0.000103113	bin2
GRMZM2G034647	Zm00001d010656	Zm00001eb352410	cyc1	cyclin1	Cyclin1	2191.89	-0.883681	0.110431	-8.00208	1.22333e-15	2.20031e-13	bin2
GRMZM2G066158	Zm00001d010676	Zm00001eb352570	ereb93	AP2-EREBP-transcription factor 93	Ethylene-responsive transcription factor 12	303.01	-1.13168	0.300974	-3.76006	0.000169873	0.000769816	bin2
GRMZM2G410318	Zm00001d010684	Zm00001eb352650	NA	NA	Nuclear pore complex protein NUP205	254.433	1.17013	0.475266	2.46204	0.0138148	0.0350102	bin2
GRMZM2G366873	Zm00001d010697	Zm00001eb352740,Zm00001eb352750	aas12	auxin amido synthetase12	Indole-3-acetic acid-amido synthetase GH3.6	1097.02	-0.99397	0.250839	-3.96258	7.4145e-05	0.000371865	bin2
GRMZM2G384755	Zm00001d010700	Zm00001eb352780	IDP8437	NA	G-type lectin S-receptor-like serine/threonine-protein kinase B120	28.1	3.03096	0.836759	3.62226	0.000292039	0.00124248	bin2
GRMZM2G100809	Zm00001d010703	Zm00001eb352800	NA	NA	Secretory carrier-associated membrane protein 3	554.411	1.52705	0.402995	3.78924	0.000151107	0.00069467	bin2
GRMZM2G157631	Zm00001d010705	Zm00001eb352820	NA	NA	F-box domain containing protein	640.015	-0.668889	0.18133	-3.6888	0.000225314	0.000986599	bin2
GRMZM2G060284	Zm00001d010711	Zm00001eb352850	NA	NA	Transcription initiation factor IIF beta subunit	248.077	0.800743	0.269603	2.97008	0.00297721	0.0094471	bin2
GRMZM2G096600,GRMZM2G173198	Zm00001d010713	Zm00001eb352860	cpp8	CPP-transcription factor 8	Protein tesmin/TSO1-like CXC 4	338.548	-0.791312	0.316623	-2.49923	0.0124464	0.0320658	bin2
GRMZM2G173137	Zm00001d010714	Zm00001eb352870	trud1	tRNA pseudouridine synthase D1	Pseudouridine synthase family protein	2252.73	1.36518	0.245255	5.56637	2.60103e-08	3.38497e-07	bin2
GRMZM2G154936	Zm00001d010728	NA	pco098884	NA	PLASMODESMATA CALLOSE-BINDING PROTEIN 2	4724.1	-0.652359	0.129768	-5.02711	4.97932e-07	4.46717e-06	bin2
GRMZM2G035651	Zm00001d010731	Zm00001eb353050	cl40108_1	NA	Mitochondrial import inner membrane translocase subunit TIM50	536.062	0.828559	0.223746	3.70313	0.000212954	0.000938942	bin2
AC209819.3_FG012	Zm00001d010732	Zm00001eb353070	rop7	Rho-related protein from plants 7	rop7;Rho-related protein from plants 7: cDNA, plasma membrane targeting, SSR umc1950In Maize Genetics Conference Abstracts rop7 was called rop1. These abstracts are indeed discussing rop7.	132.734	-1.44617	0.33115	-4.3671	1.25908e-05	7.75914e-05	bin2
GRMZM2G073044	Zm00001d010751	Zm00001eb353230	lbd38	LBD-transcription factor 38	Seed specific protein Bn15D17A	383.408	-0.733203	0.288778	-2.53899	0.0111174	0.0291721	bin2
GRMZM2G136369	Zm00001d010758	Zm00001eb353320	hox1	homeobox1	hox1;homeobox1: cDNA Zmhox1a, meristem specific, nuclear, protein product binds to feedback control element of sh1 promoter; SSR's umc1309, umc1343	706.524	2.38373	0.459344	5.18942	2.10947e-07	2.09741e-06	bin2
GRMZM2G180668	Zm00001d010759	Zm00001eb353330	vq44	VQ motif-transcription factor44	DNA-binding WRKY	172.292	-0.84726	0.258138	-3.2822	0.00103001	0.00374178	bin2
GRMZM2G162884	Zm00001d010782	Zm00001eb353440	si683029b02b	NA	Inner membrane protein oxaA	420.293	-0.859408	0.354115	-2.42692	0.0152275	0.0380408	bin2
GRMZM2G173700	Zm00001d010790	Zm00001eb353510	krp3	kinesin-related protein3	krp3;kinesin-related protein3:	2092.5	1.57865	0.275304	5.7342	9.79765e-09	1.4329e-07	bin2
GRMZM2G058690	Zm00001d010795	Zm00001eb353550	iqd20	IQ-domain 20	IQ-domain 25	207.072	-0.948966	0.262855	-3.61023	0.000305926	0.00129228	bin2
GRMZM2G082707	Zm00001d010803	Zm00001eb353650	TIDP2716	NA	50S ribosomal protein L20	244.697	-0.839764	0.287008	-2.92593	0.00343433	0.0107061	bin2
GRMZM2G319747	Zm00001d010804	Zm00001eb353660	AY104566	NA	Proteasome maturation factor UMP1	3270.46	-0.599599	0.162945	-3.67976	0.000233456	0.00101866	bin2
GRMZM2G052200	Zm00001d010806	Zm00001eb353680	NA	NA	Protein LIKE COV 1	180.352	0.794934	0.329055	2.41581	0.0157002	0.0390187	bin2
GRMZM2G044866	Zm00001d010816	Zm00001eb353780	NA	NA	Inner membrane protein oxaA	230.765	0.8986	0.254419	3.53197	0.000412477	0.00168479	bin2
GRMZM2G044744	Zm00001d010821	Zm00001eb353810	ss4	starch synthase4	ss4;starch synthase4:	204.695	1.48207	0.401222	3.69389	0.000220847	0.000969806	bin2
GRMZM2G420684	Zm00001d010822	Zm00001eb353820	csu841b	NA	Acid phosphatase/vanadium-dependent haloperoxidase-related protein	262.485	-1.09036	0.193088	-5.64697	1.63305e-08	2.23569e-07	bin2
GRMZM2G048200	Zm00001d010825	Zm00001eb353850	NA	NA	GDSL esterase/lipase LIP-4	26.8757	-2.20313	0.728544	-3.02402	0.0024944	0.00808928	bin2
GRMZM2G017142	Zm00001d010834	Zm00001eb353930	alf9	Alfin-like-transcription factor 9	PHD finger protein ALFIN-LIKE 2	295.498	-0.796949	0.227401	-3.5046	0.000457295	0.00184446	bin2
GRMZM2G029027	Zm00001d010835	Zm00001eb353940	NA	NA	Arginine--tRNA ligase chloroplastic/mitochondrial	1384.16	1.08262	0.200825	5.39084	7.01307e-08	7.99741e-07	bin2
GRMZM2G059693	Zm00001d010840	Zm00001eb353970	umc1562	NA	triacylglycerol lipase-like 1	16.8552	30	5.16944	5.80334	6.50086e-09	1.0044e-07	bin2
GRMZM5G855411	Zm00001d010841	Zm00001eb353980	NA	NA	Factor of DNA methylation 1	226.514	1.09222	0.318036	3.43427	0.000594153	0.00232491	bin2
GRMZM2G380515	Zm00001d010842	Zm00001eb353990	cchh1	Cys2His2 Zinc Finger1	Pentatricopeptide repeat-containing protein	1173.13	1.01259	0.21244	4.76651	1.87447e-06	1.45278e-05	bin2
AC208327.4_FG003	Zm00001d010850	Zm00001eb354080	NA	NA	Transducin family protein / WD-40 repeat family protein	2776.98	0.952618	0.185329	5.14014	2.74528e-07	2.63903e-06	bin2
GRMZM2G150367	Zm00001d010855	Zm00001eb354140	pco152469	NA	Stress protein%3B Stress-related protein	1022.77	-0.845277	0.212736	-3.97337	7.08626e-05	0.000357327	bin2
GRMZM2G135978	Zm00001d010863	Zm00001eb354200	tir1	transport inhibitor response1	Protein TRANSPORT INHIBITOR RESPONSE 1	3788.82	-0.348182	0.129963	-2.67907	0.0073826	0.020632	bin2
GRMZM2G090963	Zm00001d010866	Zm00001eb354210	umc1959	NA	ATP-dependent DNA helicase Q-like SIM	708.165	0.769247	0.228855	3.36128	0.000775818	0.00291841	bin2
GRMZM2G150485	Zm00001d010867	Zm00001eb354230	fold2	bifunctional protein FolD2	Bifunctional protein FolD 2	1279.31	-0.517982	0.147916	-3.50186	0.000462019	0.00186178	bin2
GRMZM2G135320,GRMZM2G135366	Zm00001d010869	Zm00001eb354250	NA	NA	Tudor/PWWP/MBT superfamily protein	2437.99	-0.742822	0.158561	-4.68478	2.80258e-06	2.07882e-05	bin2
GRMZM2G025954	Zm00001d010871	Zm00001eb354270	pco072881	NA	Thioredoxin F2 chloroplastic	6.34545	8.38457	2.41505	3.4718	0.000516982	0.00205689	bin2
GRMZM2G443340	Zm00001d010872	Zm00001eb354280	pco108839	NA	CONTAINS InterPro DOMAIN/s: Ribosomal protein S27/S33 mitochondrial (InterPro:IPR013219); Has 101 Blast hits to 101 proteins in 55 species: Archae - 0; Bacteria - 0; Metazoa - 8; Fungi - 59; Plants - 26; Viruses - 0; Other Eukaryotes - 8 (source: N /.../ink).	1481.88	-1.09112	0.288425	-3.78301	0.000154944	0.000710058	bin2
GRMZM2G372200	Zm00001d010877	Zm00001eb354310	umc1263	NA	BRCT domain-containing DNA repair protein	740.504	1.67215	0.25983	6.43555	1.23025e-10	3.34219e-09	bin2
GRMZM2G011491	Zm00001d010880	Zm00001eb354320	ppr440	pentatricopeptide repeat protein440	Pentatricopeptide repeat-containing protein mitochondrial	2251.59	1.03601	0.159074	6.51275	7.37855e-11	2.17438e-09	bin2
GRMZM2G054040	Zm00001d010884	Zm00001eb354360	cl24394_1	NA	CRM-domain containing factor CFM3A chloroplastic/mitochondrial	431.8	0.634617	0.210945	3.00845	0.00262586	0.00846716	bin2
GRMZM2G170798	Zm00001d010887	Zm00001eb354380	NA	NA	Serine/threonine-protein phosphatase BSL1	1346.74	1.1234	0.200927	5.59109	2.25653e-08	2.9858e-07	bin2
GRMZM2G002427	Zm00001d010914	Zm00001eb354560	cl17205_1	NA	F-box protein SKIP19	649.606	-0.383688	0.14976	-2.56201	0.0104068	0.0275878	bin2
GRMZM2G042593	Zm00001d010918	Zm00001eb354610	mneap1	Maize Nuclear Envelope-Associated Protein1	Plant IF-like protein	369.167	0.805963	0.17701	4.55322	5.28307e-06	3.60782e-05	bin2
GRMZM2G117198	Zm00001d010920	Zm00001eb354640	sams1	S-adenosylmethionine synthetase1	S-adenosylmethionine synthase	7943.44	-0.397595	0.156105	-2.54698	0.0108661	0.0286077	bin2
GRMZM2G065622	Zm00001d010927	Zm00001eb354720	cl9164_1a	NA	Putative RNA polymerase II subunit B1 CTD phosphatase RPAP2 homolog	1367.14	0.384184	0.119611	3.21194	0.00131843	0.0046453	bin2
GRMZM2G065599	Zm00001d010928	Zm00001eb354730	met6	DNA methyl transferase6	met6;DNA methyl transferase6:	1277.3	1.97568	0.256971	7.68836	1.49036e-14	1.80784e-12	bin2
GRMZM2G034043	Zm00001d010946	Zm00001eb354870	ufg80	NA	Tetratricopeptide repeat (TPR)-like superfamily protein	1127.75	1.04561	0.171316	6.1034	1.03833e-09	2.0546e-08	bin2
GRMZM2G094241	Zm00001d010948	Zm00001eb354880	lg4	liguleless4	lg4;liguleless4: dominant Lg4 plants lack ligule and auricle but show vestiges sporadically in bladeclass I homeobox; cDNA and genomic clones; sequence and expression similar to lg3 and knox5	627.64	-0.880724	0.181005	-4.86574	1.14031e-06	9.33733e-06	bin2
GRMZM2G020096	Zm00001d010950	Zm00001eb354890	IDP3898	NA	Glutamate--cysteine ligase chloroplastic	3935.09	0.753596	0.280779	2.68395	0.00727579	0.0203706	bin2
GRMZM2G117007	Zm00001d010956	Zm00001eb354920	c3h7	C3H-transcription factor 37	Zinc finger CCCH domain-containing protein 29	152.584	1.8175	0.771297	2.35642	0.0184522	0.0447492	bin2
GRMZM2G119483	Zm00001d010958	Zm00001eb354940	cl824_1	NA	DnaJ subfamily B member 13	920.769	-0.603293	0.140616	-4.29035	1.78395e-05	0.000105667	bin2
GRMZM2G089406	Zm00001d010967	Zm00001eb355010	mybr85	MYB-related-transcription factor 85	Putative MYB DNA-binding domain superfamily protein	4684.22	0.755038	0.140855	5.36041	8.30329e-08	9.25822e-07	bin2
GRMZM2G351937,GRMZM2G351941	Zm00001d010971	Zm00001eb355060,Zm00001eb355080	NA	NA	Receptor-like kinase LIP2	668.364	-0.682855	0.163773	-4.16951	3.05254e-05	0.000169239	bin2
GRMZM2G351921	Zm00001d010972	Zm00001eb355090,Zm00001eb355100	NA	NA	Disease resistance protein RPM1	128.592	-0.78756	0.291542	-2.70136	0.00690571	0.0194725	bin2
GRMZM2G155123	Zm00001d010974	Zm00001eb355110	phd17	PHD-transcription factor 17	E3 SUMO-protein ligase SIZ1	1675.94	1.15897	0.285494	4.05953	4.91719e-05	0.000258237	bin2
GRMZM2G012584	Zm00001d010975	Zm00001eb355120	iqd21	IQ-domain 21	IQ-domain 3	905.337	-0.794028	0.19468	-4.07864	4.53003e-05	0.000240129	bin2
GRMZM2G012874	Zm00001d010976	Zm00001eb355140	Zm00001d010976	NA	Probable beta-14-xylosyltransferase IRX9	380.277	-0.565328	0.179649	-3.14685	0.00165037	0.00565445	bin2
GRMZM2G024838	Zm00001d010994	Zm00001eb355270	nzp1	non-zein protein1	Structural constituent of ribosome	467.123	-0.600496	0.192787	-3.11481	0.00184063	0.00620123	bin2
GRMZM2G053991,GRMZM2G353250	Zm00001d011001	NA	si687015g11	NA	Protein ALUMINUM SENSITIVE 3	224.053	-2.53959	0.599457	-4.23649	2.27044e-05	0.0001308	bin2
GRMZM2G175419	Zm00001d011004	Zm00001eb355350	RS2Z37A	NA	Serine/arginine-rich splicing factor RS2Z32	4248.19	-0.832066	0.164771	-5.04983	4.42193e-07	4.02386e-06	bin2
GRMZM2G056014	Zm00001d011013	Zm00001eb355420	cap1	calcium pump1	Calcium pump1	1965.51	-0.587252	0.129299	-4.5418	5.57758e-06	3.78318e-05	bin2
GRMZM5G855672	Zm00001d011034	Zm00001eb355540	dhar1	dehydroascorbate reductase like1	dhar1;dehydroascorbate reductase like1:	2785.29	-0.709734	0.177825	-3.9912	6.5739e-05	0.00033414	bin2
GRMZM2G102674	Zm00001d011041	Zm00001eb355610,Zm00001eb355620	NA	NA	UPA23	73.8124	-2.52422	0.405274	-6.22842	4.71172e-10	1.04834e-08	bin2
GRMZM2G141922	Zm00001d011060	Zm00001eb355740	IDP689	NA	Putative E3 ubiquitin-protein ligase XBAT31	2603.12	-0.396482	0.168379	-2.3547	0.0185376	0.0449339	bin2
GRMZM2G141873	Zm00001d011061	Zm00001eb355750	si614032b07d	NA	Pectin acetylesterase 5	135.794	1.29359	0.456322	2.83482	0.00458519	0.0137056	bin2
GRMZM2G070978	Zm00001d011064	Zm00001eb355790,Zm00001eb355800	NA	NA	Putative mitochondrial import inner membrane translocase subunit Tim17 family protein	4.21708	4.99014	1.90378	2.62117	0.00876282	0.0238131	bin2
GRMZM2G047588	Zm00001d011066	Zm00001eb355810	blk3	bik1-like kinase3	Protein kinase APK1A chloroplastic	435.753	-0.987463	0.309005	-3.19562	0.00139531	0.00488059	bin2
GRMZM2G042623	Zm00001d011078	Zm00001eb355970	csu829	NA	Pumilio homolog 3	2268.94	0.768821	0.181551	4.23473	2.28822e-05	0.000131766	bin2
GRMZM2G028393	Zm00001d011080	Zm00001eb355990	sci1	subtilisin-chymotrypsin inhibitor homolog1	Protease inhibitor%3B Proteinase inhibitor	34.5853	-3.86958	1.26757	-3.05275	0.00226751	0.00743485	bin2
GRMZM2G028986	Zm00001d011081	Zm00001eb356000	rz390a(cyb5)	NA	Cytochrome B5 isoform D	1772.32	-0.789051	0.144867	-5.44672	5.13075e-08	6.09058e-07	bin2
GRMZM2G067985	Zm00001d011086	Zm00001eb356050,Zm00001eb356060	uaz233a(act)	NA	Actin-7	5370.5	0.553618	0.089487	6.18657	6.14871e-10	1.32747e-08	bin2
GRMZM2G067985	Zm00001d011087	Zm00001eb356050,Zm00001eb356060	act11	actin11	Actin-7	5794.78	0.284991	0.117113	2.43347	0.0149549	0.0374455	bin2
GRMZM2G060045	Zm00001d011091	Zm00001eb356090	umc12a	NA	ABC transporter D family member 1	1508.28	1.28461	0.242795	5.29094	1.21689e-07	1.29272e-06	bin2
AC199001.3_FG005,GRMZM2G162525	Zm00001d011096	Zm00001eb356140	ago1	argonaute1	ago1;argonaute1: Proposed to interact with small RNAs in dorsiventral leaf patterning	10717	-0.600826	0.117243	-5.12463	2.98117e-07	2.84378e-06	bin2
GRMZM2G098031,GRMZM2G098039	Zm00001d011099	Zm00001eb356170	mmt1	methionine S-methyltransferase1	Methionine S-methyltransferase	3541.4	0.40544	0.159531	2.54145	0.0110395	0.0289997	bin2
GRMZM2G098153	Zm00001d011100	Zm00001eb356180	pco062167	NA	Eukaryotic translation initiation factor 3 subunit F	1338.54	-0.410674	0.117108	-3.50681	0.000453518	0.00183319	bin2
GRMZM2G098212	Zm00001d011102	Zm00001eb356200	NA	NA	Ankyrin-1	1188.75	-0.442337	0.114217	-3.87278	0.000107601	0.000516331	bin2
GRMZM2G098237	Zm00001d011103	Zm00001eb356210	pco112154	NA	copper ion binding	661.276	-0.442184	0.164029	-2.69578	0.00702249	0.0197527	bin2
GRMZM2G076544	Zm00001d011104	Zm00001eb356220	NA	NA	Photosynthetic NDH subunit of lumenal location 5 chloroplastic	2025.81	-0.396577	0.0944587	-4.19842	2.68787e-05	0.000151436	bin2
GRMZM2G339151	Zm00001d011108	Zm00001eb356240	vim102	variant in methylation102	vim102;variant in methylation102:	5641.66	-0.330551	0.116155	-2.84578	0.00443024	0.013305	bin2
GRMZM2G175273	Zm00001d011113	Zm00001eb356280,Zm00001eb356290	pco133825	NA	Uncharacterised protein family SERF	4159.46	-0.84961	0.14162	-5.99924	1.98237e-09	3.61288e-08	bin2
GRMZM5G802360	Zm00001d011122	Zm00001eb356340	cl7443_1	NA	Transcription initiation factor TFIID subunit 14b	683.311	-0.391152	0.138473	-2.82475	0.00473179	0.0140841	bin2
GRMZM2G176707	Zm00001d011130	Zm00001eb356410	IDP2365	NA	Nucleosome assembly protein 1;2	2868.89	1.28657	0.198366	6.48587	8.82239e-11	2.51737e-09	bin2
GRMZM2G001243,GRMZM2G437575	Zm00001d011131	Zm00001eb356420	prh19	protein phosphatase homolog19	Protein phosphatase 2C 16	193.89	-0.889242	0.319123	-2.78652	0.0053277	0.0156278	bin2
GRMZM2G181269	Zm00001d011136	Zm00001eb356460	NA	NA	NADH dehydrogenase [ubiquinone] 1 beta subcomplex subunit 2	275.586	-0.630516	0.260837	-2.41728	0.0156369	0.0388873	bin2
NA	Zm00001d011138	Zm00001eb356480	iqd22	IQ-domain 22	Protein IQ-DOMAIN 31	3084.7	0.843095	0.12389	6.80518	1.00923e-11	4.01229e-10	bin2
GRMZM2G464754	Zm00001d011140	Zm00001eb356500	NA	NA	transducin family protein / WD-40 repeat family protein	1629.32	1.23104	0.285549	4.31113	1.62425e-05	9.71345e-05	bin2
AC207342.3_FG007	Zm00001d011145	Zm00001eb356530	NA	NA	F-box protein SKIP8	274.596	-0.599949	0.16236	-3.69518	0.00021973	0.000965552	bin2
GRMZM2G088218	Zm00001d011149	Zm00001eb356560	pco088497	NA	DEAD-box ATP-dependent RNA helicase 56	242.713	2.839	0.496965	5.71267	1.11216e-08	1.60502e-07	bin2
GRMZM2G088218	Zm00001d011150	Zm00001eb356560	NA	NA	DEAD-box ATP-dependent RNA helicase 56	878.862	1.83296	0.274396	6.68	2.38941e-11	8.31986e-10	bin2
GRMZM2G077206	Zm00001d011154	Zm00001eb356600	gst27	glutathione transferase27	gst27;glutathione transferase27:	3.13725	-6.44649	2.32034	-2.77825	0.00546531	0.0159668	bin2
GRMZM2G335720	Zm00001d011158	Zm00001eb356650	phd10	PHD-transcription factor 10	RING/FYVE/PHD-type zinc finger family protein	1028.05	1.00141	0.163438	6.12715	8.94673e-10	1.8102e-08	bin2
GRMZM2G094595	Zm00001d011159	Zm00001eb356680	NA	NA	Ubiquitin-conjugating enzyme family protein	1077.36	1.47789	0.155896	9.47992	2.54474e-21	3.24221e-18	bin2
GRMZM2G003734	Zm00001d011177	Zm00001eb356850	si486029c04	NA	Vacuolar protein-sorting protein 33	884.304	1.59228	0.274906	5.7921	6.95128e-09	1.06079e-07	bin2
AC199315.4_FG001	Zm00001d011185	Zm00001eb356920	NA	NA	Protein transport protein Sec61 subunit beta	202.455	-0.726255	0.232536	-3.12319	0.00178899	0.00604955	bin2
GRMZM2G142984	Zm00001d011188	Zm00001eb356940	NA	NA	3'-5' exonuclease domain-containing protein / K homology domain-containing protein / KH domain-containing protein	2876.79	0.920197	0.142378	6.46307	1.02602e-10	2.86494e-09	bin2
GRMZM2G136765	Zm00001d011195	Zm00001eb357000	prh57	protein phosphatase homolog57	Probable protein phosphatase 2C 74	116.421	1.21961	0.326197	3.73888	0.000184839	0.000828708	bin2
GRMZM2G409343,GRMZM5G852338	Zm00001d011197	Zm00001eb357010	IDP788	NA	Myosin family protein with Dil domain	58.6329	1.91472	0.803754	2.38222	0.0172084	0.0422038	bin2
GRMZM2G170632	Zm00001d011199	Zm00001eb357030	NA	NA	zinc ion binding	1444.03	1.02066	0.226587	4.50449	6.65325e-06	4.4107e-05	bin2
GRMZM2G165428	Zm00001d011211	Zm00001eb357110	NA	NA	Putative leucine-rich repeat protein kinase family protein	2357.46	-0.502964	0.180484	-2.78675	0.00532398	0.0156204	bin2
AC196426.3_FG007	Zm00001d011213	Zm00001eb357140	NA	NA	Protein ROOT HAIR DEFECTIVE 3	1829.01	1.63966	0.26941	6.08609	1.15702e-09	2.25861e-08	bin2
GRMZM2G096655	Zm00001d011217	Zm00001eb357160	NA	NA	Late embryogenesis abundant (LEA) hydroxyproline-rich glycoprotein family	356.113	-0.963956	0.239711	-4.02133	5.78705e-05	0.000298304	bin2
GRMZM2G027333	Zm00001d011223	Zm00001eb357220	NA	NA	Protein indeterminate-domain 9	563.1	-1.24742	0.185005	-6.74267	1.55506e-11	5.81865e-10	bin2
GRMZM2G114895	Zm00001d011224	Zm00001eb357240	NA	NA	Ribosomal protein L34	452.202	-1.12117	0.273801	-4.09483	4.22483e-05	0.000225832	bin2
NA	Zm00001d011225	Zm00001eb357250	gar3	gibberellin responsive3	ZmGR2c-like	9.7516	5.34028	1.81315	2.9453	0.00322645	0.0101503	bin2
GRMZM2G420119	Zm00001d011226	Zm00001eb357260	mcf2	mitochrondrial carrier family protein2	mcf2;mitochrondrial carrier family protein2: complements yeast mutant deficienct in mitochondrial Coenzyme A transport; mitochondrial (Zallot et al 2013)	200.867	1.66035	0.324792	5.11204	3.18701e-07	3.00605e-06	bin2
GRMZM2G470292,GRMZM2G700686	Zm00001d011233	Zm00001eb357330	LOC100384768	NA	SIT4 phosphatase-associated family protein	2393.81	0.760714	0.319813	2.37862	0.0173776	0.0425562	bin2
GRMZM2G304575	Zm00001d011236	Zm00001eb357340	NA	NA	Histone H2B	2251.35	-0.554191	0.13183	-4.20384	2.62425e-05	0.000148461	bin2
GRMZM2G086236	Zm00001d011243	Zm00001eb357410	NA	NA	Coiled-coil domain-containing protein	412.168	2.34036	0.418582	5.59116	2.25553e-08	2.9858e-07	bin2
GRMZM2G086052	Zm00001d011245	Zm00001eb357440	IDP7815	NA	midA	1097.4	-0.337785	0.109495	-3.08493	0.00203598	0.00677793	bin2
GRMZM5G842645	Zm00001d011246	Zm00001eb357450	NA	NA	Cytokinin riboside 5'-monophosphate phosphoribohydrolase LOG7	158.126	-1.92861	0.395374	-4.87795	1.07195e-06	8.82743e-06	bin2
GRMZM2G094039	Zm00001d011258	Zm00001eb357530	NA	NA	Serine/threonine-protein kinase AFC3	740.277	1.41159	0.342176	4.12534	3.70194e-05	0.000200554	bin2
GRMZM2G423169	Zm00001d011263	Zm00001eb357570	NA	NA	Ribosomal protein L25/Gln-tRNA synthetase anti-codon-binding domain	1340.99	-0.448265	0.121178	-3.69922	0.000216263	0.00095164	bin2
GRMZM2G028190	Zm00001d011272	Zm00001eb357620	cl12769_-1	NA	CASC3/Barentsz eIF4AIII binding	773.035	-0.601939	0.229054	-2.62794	0.00859039	0.0234202	bin2
AC194341.4_FG002	Zm00001d011278	Zm00001eb357670	NA	NA	Mitochondrial ATP synthase subunit G protein	686.45	-0.494999	0.214129	-2.31168	0.0207952	0.0495376	bin2
GRMZM2G164185	Zm00001d011282	Zm00001eb357700	si614045g12c	NA	Serine/threonine protein phosphatase 2A 55 kDa regulatory subunit B beta isoform	825.913	0.702813	0.154936	4.53614	5.72922e-06	3.87797e-05	bin2
GRMZM2G351977	Zm00001d011285	Zm00001eb357740	lhcb10	light harvesting chlorophyll a/b binding protein10	photosystem II light harvesting complex gene B1B2	9.08679	12.3209	2.80715	4.3891	1.13819e-05	7.10143e-05	bin2
GRMZM2G044343	Zm00001d011298	Zm00001eb357790	NA	NA	C3HC zinc finger-like	991.913	0.739242	0.209057	3.53609	0.000406103	0.00166292	bin2
GRMZM2G005298	Zm00001d011301	Zm00001eb357830	sbe3	starch branching enzyme3	Starch branching enzyme III	318.265	1.83616	0.307668	5.96801	2.40162e-09	4.24065e-08	bin2
GRMZM2G425377	Zm00001d011309	Zm00001eb357900	lug9	leunig-related9	Transcriptional corepressor LEUNIG	2125.72	0.889001	0.242766	3.66197	0.000250282	0.0010839	bin2
GRMZM2G050548	Zm00001d011312	Zm00001eb357920	NA	NA	Putative leucine-rich repeat receptor-like protein kinase family protein	1578.15	-0.986225	0.190617	-5.17387	2.29294e-07	2.25618e-06	bin2
GRMZM2G157758	Zm00001d011314	Zm00001eb357940	NA	NA	ATP synthase subunit epsilon%2C mitochondrial	444.034	-0.721635	0.269878	-2.67393	0.00749672	0.0208905	bin2
GRMZM2G157589	Zm00001d011329	Zm00001eb358040	met4	DNA methyl transferase4	met4;DNA methyl transferase4:	359.044	0.814367	0.283476	2.87279	0.00406869	0.0123817	bin2
GRMZM2G134738	Zm00001d011330	Zm00001eb358050	NA	NA	Cytochrome c oxidase subunit 5b-2 mitochondrial	1195.55	-0.538656	0.147538	-3.65097	0.000261257	0.00112491	bin2
GRMZM2G117742,GRMZM5G803433	Zm00001d011335	Zm00001eb358090,Zm00001eb358100	NA	NA	Protein trichome birefringence-like 36	34.0086	1.56491	0.60666	2.57956	0.00989277	0.0264375	bin2
GRMZM2G117742,GRMZM5G803433	Zm00001d011336	Zm00001eb358090,Zm00001eb358100	NA	NA	UBP1-associated protein 2C	4674.21	-1.08726	0.146048	-7.44455	9.72753e-14	8.29066e-12	bin2
GRMZM2G050072	Zm00001d011348	Zm00001eb358170	NA	NA	HXXXD-type acyl-transferase family protein	678.665	-0.706622	0.200549	-3.52343	0.000425994	0.0017343	bin2
GRMZM2G128658	Zm00001d011352	Zm00001eb358210	umc1121	NA	Electron transporter	2691.57	-0.675186	0.12953	-5.2126	1.86208e-07	1.88047e-06	bin2
GRMZM2G107757	Zm00001d011353	Zm00001eb358220	NA	NA	Vacuolar protein sorting-associated protein 32 homolog 1	399.119	0.6311	0.193581	3.26013	0.00111361	0.00400843	bin2
GRMZM2G039889	Zm00001d011355	Zm00001eb358260	c3h46	C3H-transcription factor 346	Zinc finger CCCH domain-containing protein 37	1967.62	-0.456346	0.196745	-2.31947	0.0203693	0.0486788	bin2
GRMZM2G134183	Zm00001d011360	Zm00001eb358290	cl1157_1e	NA	CENPCB protein	1210.63	0.479719	0.158312	3.03022	0.00244376	0.00794777	bin2
GRMZM2G000256	Zm00001d011362	Zm00001eb358300	Zm00001d011362	NA	PsbP domain-containing protein 5 chloroplastic	217.738	0.695323	0.17987	3.8657	0.000110772	0.000529303	bin2
GRMZM2G024315	Zm00001d011363	Zm00001eb358310	pco114043	NA	Putative oxidoreductase%2C aldo/keto reductase family protein	492.496	-1.07118	0.257645	-4.15758	3.21636e-05	0.000176893	bin2
GRMZM2G052844	Zm00001d011369	Zm00001eb358400	pgl44	polygalacturonase44	Pectin lyase-like superfamily protein	1719.82	-0.328737	0.104577	-3.14349	0.00166944	0.00571153	bin2
GRMZM2G037694	Zm00001d011370	Zm00001eb358410	chn31	chitinase31	Hydrolase%2C hydrolyzing O-glycosyl compound	361.788	0.839167	0.23237	3.61135	0.000304612	0.00128736	bin2
GRMZM2G374065	Zm00001d011373	Zm00001eb358420	NA	NA	Extra-large G-protein-like; protein	3246.69	0.874292	0.194664	4.49129	7.07926e-06	4.66701e-05	bin2
GRMZM2G091276	Zm00001d011377	Zm00001eb358430	aas13	auxin amido synthetase13	Jasmonic acid-amido synthetase JAR1	146.485	1.00923	0.251525	4.01244	6.00951e-05	0.000308216	bin2
GRMZM2G051995,GRMZM2G159053	Zm00001d011379	Zm00001eb358450	GRMZM2G159053	NA	glycosyl transferase family 1 protein	1803.92	-0.765904	0.257476	-2.97466	0.00293311	0.00932646	bin2
AC196259.2_FG010,GRMZM2G310795,GRMZM2G481201	Zm00001d011382	Zm00001eb358480,Zm00001eb358490	NA	NA	glycosyl transferase family 1 protein	35.8929	7.73064	1.65287	4.6771	2.90967e-06	2.14969e-05	bin2
GRMZM2G025031	Zm00001d011387	Zm00001eb358470,Zm00001eb358510	GRMZM2G025031	NA	Uroporphyrinogen decarboxylase 1 chloroplastic	109.373	3.99008	0.535264	7.45441	9.02706e-14	7.76572e-12	bin2
GRMZM2G025387	Zm00001d011392	Zm00001eb358560	cdpk17	calcium dependent protein kinase17	Calcium-dependent protein kinase%2C isoform 2%3B Putative calcium-dependent protein kinase family protein isoform 1%3B Putative calcium-dependent protein kinase family protein isoform 2	2658.19	-0.27133	0.10639	-2.55033	0.0107622	0.0283772	bin2
GRMZM2G074540	Zm00001d011393	Zm00001eb358580	NA	NA	S-type anion channel SLAH3	4.20104	4.44516	1.83442	2.4232	0.0153846	0.0383674	bin2
GRMZM2G149704	Zm00001d011401	Zm00001eb358660	NA	NA	Protein SGT1 homolog A	679.372	0.792754	0.209488	3.78425	0.000154174	0.000707028	bin2
GRMZM2G132686	Zm00001d011405	Zm00001eb358690	NA	NA	ATP binding microtubule motor family protein	1856.27	1.01756	0.179432	5.67101	1.41957e-08	1.98193e-07	bin2
GRMZM2G339503	Zm00001d011412	Zm00001eb358730	NA	NA	Mitochondrial import receptor subunit TOM7-1	412.067	-0.68758	0.277444	-2.47827	0.0132022	0.0336901	bin2
GRMZM2G102318	Zm00001d011417	Zm00001eb358750,Zm00001eb358760	NA	NA	cytochrome P450 family 72 subfamily A polypeptide 8	104.118	-0.966459	0.382827	-2.52453	0.0115852	0.0302112	bin2
GRMZM2G056247	Zm00001d011418	Zm00001eb358770	NA	NA	cytochrome P450 family 72 subfamily A polypeptide 8	197.05	0.752944	0.246804	3.05077	0.00228253	0.0074778	bin2
GRMZM2G162347	Zm00001d011424	Zm00001eb358870	NA	NA	SCP1-like small phosphatase 4b	260.471	2.85809	0.424669	6.73015	1.69491e-11	6.26108e-10	bin2
GRMZM2G131334	Zm00001d011426	Zm00001eb358890,Zm00001eb358900	mpk8	MAP kinase8	Putative MAP kinase family protein	1138.83	0.796828	0.224823	3.54425	0.000393731	0.00161862	bin2
GRMZM2G177150	Zm00001d011430	Zm00001eb358940	gpat13	glycerol-3-phosphate acyltransferase13	Glycerol-3-phosphate acyltransferase 1	7.74522	9.21437	2.12195	4.34241	1.40926e-05	8.55745e-05	bin2
GRMZM2G177076	Zm00001d011431	Zm00001eb358960	NA	NA	Carbohydrate-binding X8 domain superfamily protein	7.1033	5.71945	1.96009	2.91795	0.00352336	0.0109522	bin2
GRMZM2G070837	Zm00001d011443	Zm00001eb359070	NA	NA	Putative AMP-dependent synthetase and ligase superfamily protein	733.726	-1.19566	0.276939	-4.31742	1.57864e-05	9.47328e-05	bin2
GRMZM2G034025	Zm00001d011447	Zm00001eb359130	NA	NA	MAG2-interacting protein 2	2475.72	2.54585	0.329022	7.73764	1.01279e-14	1.3076e-12	bin2
GRMZM2G176182	Zm00001d011451	Zm00001eb359160,Zm00001eb359170	NA	NA	DUF1645 family protein	39.6598	-1.34719	0.552541	-2.43817	0.0147618	0.0370215	bin2
GRMZM2G094165	Zm00001d011454	Zm00001eb359190	cah6	carbonic anhydrase6	cah6;carbonic anhydrase6: predicted beta carbonic anhydrase	292.19	-1.48278	0.273862	-5.41434	6.15161e-08	7.14309e-07	bin2
GRMZM2G063729	Zm00001d011457	Zm00001eb359210	NA	NA	Radical SAM superfamily protein	270.851	0.558706	0.217852	2.56461	0.0103291	0.0274159	bin2
GRMZM2G063672	Zm00001d011459	Zm00001eb359230	NA	NA	Protein HYPER-SENSITIVITY-RELATED 4	47.195	-1.16606	0.466856	-2.49768	0.0125009	0.0321884	bin2
GRMZM2G043117	Zm00001d011463	Zm00001eb359250	NA	NA	Plant-specific domain TIGR01570 family protein	1368.64	-1.37735	0.174593	-7.88892	3.04804e-15	4.78873e-13	bin2
GRMZM2G050003	Zm00001d011471	Zm00001eb359310	NA	NA	ADPATP carrier protein 1 chloroplastic	3073.31	-0.711365	0.13788	-5.15931	2.47867e-07	2.41157e-06	bin2
GRMZM2G132547	Zm00001d011486	Zm00001eb359410	NA	NA	CTP synthase family protein	4264.25	-0.838539	0.295681	-2.83596	0.00456886	0.0136678	bin2
GRMZM2G432128	Zm00001d011487	Zm00001eb359420	idh1	isocitrate dehydrogenase1	idh1;isocitrate dehydrogenase1: electrophoretic mobility; null allele is known; cytosolic; dimeric; intra/interlocus hybrid bands occur	1726.8	0.461879	0.145777	3.1684	0.0015328	0.00530319	bin2
GRMZM2G104047	Zm00001d011492	Zm00001eb359440	NA	NA	Eukaryotic translation initiation factor 3 subunit 10	2017.06	0.981655	0.159263	6.16375	7.10426e-10	1.49298e-08	bin2
GRMZM2G151542	Zm00001d011499	Zm00001eb359500	ereb80	AP2-EREBP-transcription factor 80	Ethylene-responsive transcription factor CRF4	18.3971	3.19832	0.986891	3.24081	0.00119192	0.00425184	bin2
GRMZM2G030167	Zm00001d011504	Zm00001eb359540	GRMZM2G030167	NA	V-type proton ATPase subunit E3	1117.11	1.32503	0.209303	6.33068	2.44085e-10	5.96601e-09	bin2
GRMZM2G171170	Zm00001d011507	Zm00001eb359560	NA	NA	Polynucleotidyl transferase ribonuclease H-like superfamily protein	243.679	-0.705694	0.274634	-2.56958	0.0101821	0.0270829	bin2
GRMZM5G826801	Zm00001d011513	Zm00001eb359610	NA	NA	Polynucleotidyl transferase ribonuclease H-like superfamily protein	23.8009	3.05893	0.815963	3.74886	0.000177641	0.000800845	bin2
GRMZM2G064336	Zm00001d011514	Zm00001eb359620	pco077224	NA	Iron-sulfur cluster assembly protein 1	953.157	-0.399927	0.139165	-2.87377	0.004056	0.0123486	bin2
GRMZM2G000719	Zm00001d011518	Zm00001eb359650	si687057a06d	NA	Carboxyl-terminal-processing protease	222.535	0.831644	0.287864	2.88901	0.00386454	0.0118558	bin2
GRMZM2G007848	Zm00001d011525	Zm00001eb359720	mpk19	MAP kinase19	Mitogen-activated protein kinase 20	780.364	1.29953	0.272796	4.76374	1.90033e-06	1.47064e-05	bin2
GRMZM2G007630,GRMZM2G178346	Zm00001d011526	Zm00001eb359730	NA	NA	pfkB-like carbohydrate kinase family protein	929.21	-0.857854	0.134916	-6.35842	2.03834e-10	5.09683e-09	bin2
GRMZM2G126928	Zm00001d011534	Zm00001eb359780	pco155588b	NA	60S ribosomal protein L18a	1956.12	-0.666753	0.122951	-5.4229	5.86402e-08	6.85187e-07	bin2
GRMZM2G120816,GRMZM2G420935	Zm00001d011541	Zm00001eb359830,Zm00001eb359840	NA	NA	RING/U-box superfamily protein	520.136	1.22427	0.279373	4.38221	1.17483e-05	7.30732e-05	bin2
GRMZM2G178886	Zm00001d011543	Zm00001eb359850	grx18	glutaredoxin18	Grx_I1-glutaredoxin subgroup III	19.8329	2.69408	1.05995	2.5417	0.0110314	0.0289814	bin2
GRMZM2G163159	Zm00001d011570	Zm00001eb360110	NA	NA	RING/U-box superfamily protein	847.007	-0.71545	0.185983	-3.84685	0.000119645	0.000567027	bin2
GRMZM2G163157	Zm00001d011571	Zm00001eb360120	thx14	Trihelix-transcription factor 14	6b-interacting protein 1	167.024	-0.796574	0.272231	-2.9261	0.00343238	0.0107013	bin2
GRMZM2G163141	Zm00001d011572	Zm00001eb360130	NA	NA	Protein kinase superfamily protein	208.949	1.4466	0.488027	2.96418	0.00303493	0.00960336	bin2
GRMZM2G163141	Zm00001d011573	Zm00001eb360130	NA	NA	Protein kinase superfamily protein	132.337	1.97102	0.414772	4.75207	2.01349e-06	1.54902e-05	bin2
GRMZM2G068586	Zm00001d011578	Zm00001eb360160	tubtf1	TUB-transcription factor 1	Tubby-like F-box protein 7	1142.09	-0.852046	0.248698	-3.42602	0.000612484	0.00238669	bin2
GRMZM2G059449	Zm00001d011579	Zm00001eb360170	NA	NA	Pentatricopeptide repeat-containing protein chloroplastic	916.472	0.891024	0.238853	3.73043	0.000191156	0.000853365	bin2
GRMZM2G059497	Zm00001d011580	Zm00001eb360180	NA	NA	Protein MALE DISCOVERER 2	463.585	0.815495	0.241717	3.37376	0.000741486	0.00280626	bin2
GRMZM2G055936	Zm00001d011581	Zm00001eb360190	prdx4	peroxiredoxin4	Peroxiredoxin-2B	4044.47	-0.786211	0.146971	-5.34943	8.82321e-08	9.74626e-07	bin2
GRMZM2G163848	Zm00001d011588	Zm00001eb360250	rul1	rum1-like1	rul1;rum1-like1:	1911.71	-0.76738	0.14022	-5.4727	4.43226e-08	5.36645e-07	bin2
GRMZM2G080767,GRMZM2G126235	Zm00001d011595	Zm00001eb360320	cl14040_1	NA	Two pore calcium channel protein 1	393.112	2.43294	0.413039	5.89033	3.85436e-09	6.38233e-08	bin2
GRMZM2G462623	Zm00001d011597	Zm00001eb360340	e2f9	E2F-DP-transcription factor 29	Transcription factor-like protein DPA	672.214	0.959459	0.238333	4.02571	5.68032e-05	0.000293759	bin2
GRMZM2G169116	Zm00001d011602	Zm00001eb360390	NA	NA	evolutionarily conserved C-terminal region 8	246.929	2.51611	0.432728	5.81454	6.08018e-09	9.4896e-08	bin2
GRMZM2G076827	Zm00001d011606	Zm00001eb360440,Zm00001eb360450	NA	NA	Ubiquitin-like superfamily protein	1497.31	0.649916	0.151591	4.28729	1.80869e-05	0.000106987	bin2
GRMZM2G077054	Zm00001d011610	Zm00001eb360480	gogat1	glutamate synthase1	Glutamate synthase 1 [NADH] chloroplastic	1473.77	1.48325	0.262317	5.65441	1.56387e-08	2.15569e-07	bin2
GRMZM2G085438	Zm00001d011619	Zm00001eb360560	cl38646_1	NA	alpha/beta-Hydrolases superfamily protein	334.597	-1.21281	0.521292	-2.32656	0.0199889	0.0478973	bin2
GRMZM2G092018	Zm00001d011632	Zm00001eb360650	cyt1	cytidyltransferase1	Cytidyltransferase isoform 1%3B Cytidyltransferase isoform 2	471.441	1.26072	0.25289	4.98527	6.18741e-07	5.41684e-06	bin2
GRMZM2G065538	Zm00001d011639	Zm00001eb360750	abi33	ABI3-VP1-transcription factor 33	AP2/ERF and B3 domain-containing transcription repressor TEM1	79.8937	-1.29229	0.421294	-3.06742	0.00215915	0.00712717	bin2
GRMZM2G060886	Zm00001d011642	Zm00001eb360800	pco129777b	NA	Phosphoethanolamine N-methyltransferase 3	670.178	2.17989	0.376537	5.7893	7.06787e-09	1.07607e-07	bin2
GRMZM2G316904,GRMZM2G316907	Zm00001d011643	Zm00001eb360810,Zm00001eb360820,Zm00001eb360830	NA	NA	Putative leucine-rich repeat receptor-like protein kinase family protein	651.641	0.888532	0.185354	4.79371	1.63725e-06	1.28497e-05	bin2
GRMZM2G010987	Zm00001d011649	Zm00001eb360890	NA	NA	UDP-glycosyltransferase 88A1	60.5252	2.21618	0.617522	3.58883	0.000332164	0.0013905	bin2
GRMZM2G126691	Zm00001d011652	Zm00001eb360910	cl2996_1	NA	SWAP (Suppressor-of-White-APricot)/surp domain-containing protein	1320.75	0.959288	0.17095	5.61151	2.00567e-08	2.69073e-07	bin2
GRMZM2G075906	Zm00001d011660	Zm00001eb360990	NA	NA	Putative regulator of chromosome condensation (RCC1) family protein	191.241	1.48612	0.287445	5.1701	2.33965e-07	2.29737e-06	bin2
GRMZM2G157043	Zm00001d011663	Zm00001eb361010	NA	NA	Putative CRAL/TRIO domain containing%2C Sec14p-like phosphatidylinositol transfer family protein	80.2012	1.39593	0.537076	2.59913	0.00934602	0.0252167	bin2
GRMZM2G147721	Zm00001d011673	Zm00001eb361070	fps2	farnesyl diphosphate synthase2	fps2;farnesyl diphosphate synthase2: weakly expressed in wounded leaves (Richter et al 2015)	132.675	2.30262	0.446307	5.15928	2.47907e-07	2.41157e-06	bin2
GRMZM2G436835	Zm00001d011676	Zm00001eb361080	NA	NA	AP-1 complex subunit mu-2	1175.59	-1.04707	0.239708	-4.36811	1.25327e-05	7.72701e-05	bin2
GRMZM2G455124	Zm00001d011679	Zm00001eb361110	nrt5	nitrate transport5	High affinity nitrate transporter 2.5	3.93067	19.7392	3.74676	5.26833	1.3767e-07	1.4431e-06	bin2
GRMZM2G020785,GRMZM2G112535	Zm00001d011680	Zm00001eb361120,Zm00001eb361130	kelp3	p15 (PC4 Sub1)-transcription factor 3	RNA polymerase II transcriptional coactivator KELP	840.355	-0.524908	0.109284	-4.80315	1.56187e-06	1.2336e-05	bin2
GRMZM2G089553	Zm00001d011685	Zm00001eb361150	sbei1	starch branching enzyme IIb interacting protein1	Anoctamin-like protein	391.191	2.39675	0.339573	7.05815	1.68734e-12	8.78358e-11	bin2
GRMZM5G833406	Zm00001d011687	Zm00001eb361170	jih2	jasmonoyl-l-isoleucine hydrolase2	IAA-amino acid hydrolase ILR1-like 4	53.2533	-3.6886	1.1132	-3.31351	0.000921325	0.00338902	bin2
GRMZM2G023667	Zm00001d011692	Zm00001eb361200,Zm00001eb361210	NA	NA	Glycylpeptide N-tetradecanoyltransferase	1435.17	-0.609503	0.0976439	-6.2421	4.31735e-10	9.71496e-09	bin2
GRMZM2G057416	Zm00001d011696	Zm00001eb361220	NA	NA	Putative casein kinase family protein	1708.02	0.273901	0.105394	2.59884	0.00935405	0.0252247	bin2
GRMZM2G102404	Zm00001d011699	Zm00001eb361250	NA	NA	Survival protein SurE-like phosphatase/nucleotidase	554.406	-0.821372	0.261555	-3.14034	0.0016875	0.00576275	bin2
GRMZM2G404207	Zm00001d011700	Zm00001eb361260	LOC103636223	NA	Protein kinase superfamily protein	692.131	0.366103	0.14153	2.58675	0.00968851	0.0259688	bin2
GRMZM2G035701	Zm00001d011712	Zm00001eb361390,Zm00001eb361400	abi19	ABI3-VP1-transcription factor 19	Putative B3 DNA binding domain family protein	46.5471	-3.11386	0.775017	-4.01779	5.87462e-05	0.00030207	bin2
AC199632.4_FG007,GRMZM2G058155	Zm00001d011713	Zm00001eb361410	NA	NA	Myosin family protein with Dil domain	624.81	2.45512	0.472745	5.19332	2.06574e-07	2.05942e-06	bin2
GRMZM2G408706	Zm00001d011720	Zm00001eb361490,Zm00001eb361500	vde3	violaxanthin de-epoxidase3	vde3;violaxanthin de-epoxidase3: sequence ortholog of Arabidopsis AT1G08550 (AVDE1)	126.59	1.04499	0.290216	3.60072	0.000317331	0.00133441	bin2
GRMZM5G887216	Zm00001d011731	Zm00001eb361600	NA	NA	Metal ion binding protein	118.319	-1.8127	0.329784	-5.49664	3.87097e-08	4.77648e-07	bin2
GRMZM2G042034,GRMZM5G878308	Zm00001d011732	Zm00001eb361610	nad2	NADH dehydrogenase2	nad2;NADH dehydrogenase2: vegetative meristem cDNA 7C02A11	2128.42	-0.398558	0.150863	-2.64185	0.00824543	0.0226335	bin2
GRMZM2G151252	Zm00001d011741	Zm00001eb361700	pco066882b	NA	40S ribosomal protein S24	5380	-0.404721	0.173457	-2.33327	0.0196342	0.0471944	bin2
GRMZM2G151614	Zm00001d011742	Zm00001eb361710	NA	NA	SUPPRESSOR OF ABI3-5	849.245	1.56989	0.250857	6.25812	3.89653e-10	8.92984e-09	bin2
GRMZM2G313737	Zm00001d011745	Zm00001eb361750	abi20	ABI3-VP1-transcription factor 20	B3 domain-containing protein	719.097	1.36684	0.259952	5.25806	1.4558e-07	1.51264e-06	bin2
GRMZM2G061602	Zm00001d011746	Zm00001eb361760	NA	NA	SPA1-related 3	191.776	1.04308	0.309078	3.37481	0.000738664	0.00279639	bin2
GRMZM2G001139	Zm00001d011748	Zm00001eb361790	mads43	MADS-transcription factor 43	Floral homeotic protein APETALA 3	2874.03	-1.58219	0.174944	-9.044	1.51042e-19	1.31306e-16	bin2
GRMZM2G144716	Zm00001d011750	Zm00001eb361800,Zm00001eb361810	crk1	crumpled kernel1	NADH:ubiquinone oxidoreductase intermediate-associated protein 30	838.288	1.21697	0.291861	4.1697	3.05006e-05	0.000169138	bin2
GRMZM2G144701	Zm00001d011754	Zm00001eb361850	NA	NA	HVA22-like protein f	582.629	1.64376	0.255168	6.44188	1.18e-10	3.22584e-09	bin2
GRMZM2G166413	Zm00001d011757	Zm00001eb361880	tmm2	too many mouths-like2	Too many mouths protein	4540.38	-1.00087	0.167894	-5.96132	2.50204e-09	4.3853e-08	bin2
NA	Zm00001d011761	Zm00001eb361970	NA	NA	Peroxisomal membrane protein 2	454.032	-0.361617	0.150984	-2.39507	0.0166173	0.0409582	bin2
GRMZM2G124876	Zm00001d011762	Zm00001eb361980	NA	NA	Protein STICHEL-like 3	417.753	0.334052	0.12722	2.62579	0.00864483	0.0235489	bin2
GRMZM2G176301	Zm00001d011765	Zm00001eb362010	NA	NA	Methylsterol monooxygenase 2-2	215.711	1.00043	0.28916	3.45977	0.000540638	0.00213893	bin2
GRMZM2G341404	Zm00001d011767	Zm00001eb362030	NA	NA	DnaJ subfamily C member 7	918.182	0.961035	0.212856	4.51495	6.33316e-06	4.23727e-05	bin2
GRMZM2G045421	Zm00001d011770	Zm00001eb362080	cl3744_1	NA	Putative PWWP domain family protein	1127.36	0.531752	0.159104	3.34215	0.000831308	0.00309368	bin2
GRMZM2G138967	Zm00001d011771	Zm00001eb362090	gata17	C2C2-GATA-transcription factor 17	GATA zinc finger family protein	426.919	-0.81236	0.19439	-4.17901	2.92778e-05	0.000163399	bin2
GRMZM2G438673	Zm00001d011773	Zm00001eb362110	NA	NA	2-methoxy-6-polyprenyl-14-benzoquinol methylase mitochondrial	283.662	0.73362	0.283514	2.58759	0.00966497	0.0259164	bin2
GRMZM2G168412	Zm00001d011780	Zm00001eb362190	NA	NA	Radical SAM superfamily protein	560.832	-0.479042	0.197562	-2.42477	0.0153179	0.0382251	bin2
GRMZM2G168386	Zm00001d011781	Zm00001eb362200	cl17969_1	NA	CONTAINS InterPro DOMAIN/s: Kinetochore-Ndc80 complex subunit Spc25 (InterPro:IPR013255); Has 194 Blast hits to 194 proteins in 72 species: Archae - 0; Bacteria - 4; Metazoa - 72; Fungi - 39; Plants - 62; Viruses - 0; Other Eukaryotes - 17 (source: /.../BLink).	177.016	3.1237	0.568042	5.49907	3.81802e-08	4.71597e-07	bin2
GRMZM2G067601	Zm00001d011786	Zm00001eb362250	phm15278	NA	Cytochrome B5 isoform D	1396.93	-0.750551	0.141767	-5.29427	1.19494e-07	1.27148e-06	bin2
GRMZM2G167767	Zm00001d011796	Zm00001eb362360	NA	NA	Putative mitochondrial processing peptidase alpha subunit family protein	433.881	-0.862989	0.23498	-3.67261	0.000240084	0.00104461	bin2
GRMZM2G167766	Zm00001d011797	Zm00001eb362370	NA	NA	Protein COFACTOR ASSEMBLY OF COMPLEX C SUBUNIT B CCB3 chloroplastic	3.3047	9.02043	2.49355	3.61751	0.00029745	0.00126117	bin2
GRMZM2G092616	Zm00001d011805	Zm00001eb362420	NA	NA	Putative regulator of chromosome condensation (RCC1) family protein	816.715	1.4268	0.214642	6.64735	2.98416e-11	1.00035e-09	bin2
GRMZM2G446960	Zm00001d011816	Zm00001eb362490	NA	NA	40S ribosomal protein S10-1	2290.88	-0.780121	0.169452	-4.60379	4.14875e-06	2.92827e-05	bin2
GRMZM2G118265	Zm00001d011821	Zm00001eb362520	NA	NA	Copine (Calcium-dependent phospholipid-binding protein) family	706.287	0.454026	0.191378	2.3724	0.0176728	0.0431614	bin2
GRMZM2G118644	Zm00001d011825	Zm00001eb362550	NA	NA	Probable gamma-secretase subunit PEN-2	452.579	-0.738651	0.191168	-3.86387	0.000111603	0.000532689	bin2
GRMZM2G133885	Zm00001d011827	Zm00001eb362570	cl40750_1	NA	Phosphatidylserine decarboxylase proenzyme 3	1035.64	0.949541	0.185708	5.11308	3.16956e-07	2.99892e-06	bin2
GRMZM2G133926	Zm00001d011828	Zm00001eb362580	sr45_2	splicing regulator45_2	Serine/arginine-rich splicing factor SR45	2472.22	-0.516559	0.114658	-4.50523	6.63016e-06	4.39748e-05	bin2
GRMZM2G133952	Zm00001d011829	Zm00001eb362590	mlh1	mutatorL homolog1	DNA mismatch repair protein MLH1	490.443	1.28872	0.326839	3.94298	8.0475e-05	0.000399693	bin2
GRMZM2G133959	Zm00001d011830	Zm00001eb362600	NA	NA	alpha/beta-Hydrolases superfamily protein	133.758	2.37973	0.449272	5.29687	1.17807e-07	1.25558e-06	bin2
GRMZM2G059191	Zm00001d011833	Zm00001eb362640	GRMZM2G059191	NA	Ferredoxin--NADP reductase leaf isozyme 1 chloroplastic	4.34036	7.83252	2.08181	3.76235	0.000168322	0.000763848	bin2
GRMZM2G059117	Zm00001d011834	Zm00001eb362650	NA	NA	Putative leucine-rich repeat receptor-like protein kinase family protein	4600.83	-0.833712	0.158196	-5.27011	1.3634e-07	1.43088e-06	bin2
GRMZM2G077776	Zm00001d011842	Zm00001eb362730	NA	NA	Eukaryotic aspartyl protease family protein	697.583	-0.860972	0.256433	-3.35749	0.000786536	0.00295191	bin2
GRMZM2G077752	Zm00001d011843	Zm00001eb362740	lrp1	lateral root primordia1	Protein SHI RELATED SEQUENCE 6	1403.49	-0.976258	0.184701	-5.2856	1.25292e-07	1.32614e-06	bin2
GRMZM2G319187	Zm00001d011849	Zm00001eb362820	crr4	cytokinin response regulator4	crr4;cytokinin response regulator4:	416.073	-1.15717	0.275517	-4.19999	2.6693e-05	0.000150617	bin2
GRMZM2G319130	Zm00001d011851	Zm00001eb362840	NA	NA	Putative regulator of chromosome condensation (RCC1) family protein	715.642	1.04046	0.169706	6.13095	8.73576e-10	1.78102e-08	bin2
GRMZM2G180988	Zm00001d011854	Zm00001eb362860	vln2	villin-like2	Villin-2	1851.77	0.65624	0.177191	3.70359	0.000212574	0.000937583	bin2
GRMZM2G109472	Zm00001d011855	Zm00001eb362870	NA	NA	Probable ADP-ribosylation factor GTPase-activating protein AGD11	3973.18	-0.349838	0.0734304	-4.76422	1.8959e-06	1.46765e-05	bin2
GRMZM2G402708	Zm00001d011872	Zm00001eb363040	osca10	hyperosmolality-gated calcium-permeable channels10	CSC1-like protein	2.23171	5.76652	2.21889	2.59884	0.00935406	0.0252247	bin2
GRMZM2G060723	Zm00001d011878	Zm00001eb363100	trl1	tassels replace upper ears-like1	Regulatory protein NPR5	399.222	-1.25429	0.378245	-3.31606	0.000912956	0.00336239	bin2
GRMZM2G060977	Zm00001d011885	Zm00001eb363160	cl13281_1b	NA	RNA-binding (RRM/RBD/RNP motifs) family protein	1396.52	0.784885	0.22956	3.41908	0.000628324	0.00244068	bin2
GRMZM2G028685	Zm00001d011895	Zm00001eb363260	NA	NA	BRCT domain-containing DNA repair protein	123.527	3.73489	0.552642	6.75824	1.39673e-11	5.34117e-10	bin2
GRMZM2G005433,GRMZM2G303587	Zm00001d011901	Zm00001eb363330	psb28	photosystem II subunit28	Tetratricopeptide repeat (TPR)-like superfamily protein	478.706	-0.873016	0.28089	-3.10803	0.00188338	0.00632565	bin2
GRMZM2G005170	Zm00001d011904	Zm00001eb363370	NA	NA	Vesicle-associated protein 2-2	382.758	1.26622	0.227122	5.57507	2.4743e-08	3.2427e-07	bin2
GRMZM2G037585	Zm00001d011908	Zm00001eb363390	perk3	proline-rich extensin-like receptor kinase3	Protein kinase superfamily protein	618.601	-0.479567	0.195944	-2.44747	0.0143864	0.0362264	bin2
GRMZM2G461666	Zm00001d011917	Zm00001eb363470	NA	NA	methyl esterase 10	38.1181	-1.77197	0.525348	-3.37295	0.00074367	0.00281371	bin2
GRMZM2G118515	Zm00001d011918	Zm00001eb363480	tcp1	thiamine diphosphate carrier protein1	tcp1;thiamine diphosphate carrier protein1: complements yeast null TCP1 mutant	109.958	2.83667	0.632805	4.48269	7.37075e-06	4.83717e-05	bin2
GRMZM2G122607	Zm00001d011920	Zm00001eb363500	atg18a	autophagy18a	WD repeat-containing protein domain phosphoinositide-interacting protein 3	868.552	-0.655302	0.157776	-4.15337	3.2762e-05	0.000179957	bin2
GRMZM2G395429	Zm00001d011922	Zm00001eb363530	NA	NA	Protein RALF-like 33	63.389	-1.33151	0.475442	-2.80057	0.0051012	0.0150395	bin2
GRMZM2G095510	Zm00001d011923	Zm00001eb363540	traf26	TNF receptor-associated factor 26	BTB/POZ domain-containing protein	465.2	0.624769	0.224928	2.77764	0.00547547	0.0159839	bin2
GRMZM2G002147	Zm00001d011928	Zm00001eb363590	NA	NA	ARM repeat superfamily protein	2381.53	-1.0234	0.154507	-6.62369	3.50346e-11	1.15221e-09	bin2
GRMZM2G161168	Zm00001d011941	Zm00001eb363720	NA	NA	aminopeptidases	937.902	1.10904	0.252638	4.38982	1.13442e-05	7.07994e-05	bin2
GRMZM2G010202	Zm00001d011943	Zm00001eb363730	NA	NA	Long chain base biosynthesis protein 2a	294.443	0.70317	0.205269	3.42561	0.000613418	0.00238954	bin2
GRMZM2G116557	Zm00001d011953	Zm00001eb363810	arftf25	ARF-transcription factor 25	arftf25;ARF-transcription factor 25: Locus designated and assigned to a transcription factor family by the GRASSIUS project (Yilmaz et al 2009) , which also provided the mappings to the B73_Reference Genome sequence v2 gene models.	10666	0.2885	0.0972998	2.96506	0.00302623	0.0095793	bin2
GRMZM2G054341	Zm00001d011955	Zm00001eb363820	umc2356	NA	Heavy metal transport/detoxification superfamily protein	5.01363	-5.31896	1.8318	-2.90367	0.00368814	0.0113871	bin2
GRMZM2G054380	Zm00001d011956	Zm00001eb363830	sdg118	set domain gene118	sdg118;set domain gene118:	3555.32	0.74004	0.187956	3.93729	8.24056e-05	0.000408193	bin2
GRMZM2G300375	Zm00001d011963	Zm00001eb363860	NA	NA	ATP-dependent RNA helicase DHX8	1271.89	0.893024	0.177264	5.03781	4.70886e-07	4.25527e-06	bin2
GRMZM2G134176	Zm00001d011966	Zm00001eb363890	cl9888_1c	NA	Ubiquitin carrier protein%3B Ubiquitin-conjugating enzyme E2-22 kDa	992.4	-0.494155	0.165635	-2.98339	0.00285072	0.00909998	bin2
GRMZM2G134073	Zm00001d011969	Zm00001eb363940	nactf9	NAC-transcription factor 9	NAC domain containing protein 84	192.341	-1.15854	0.279717	-4.14182	3.44564e-05	0.000188351	bin2
GRMZM2G433942	Zm00001d011970	Zm00001eb363950	pat33	protein S-acyltransferase33	Probable protein S-acyltransferase 7	1993.53	0.593621	0.121268	4.89511	9.82504e-07	8.17082e-06	bin2
GRMZM2G027932	Zm00001d011983	Zm00001eb364090	NA	NA	GYF domain-containing protein	2262.55	0.945698	0.153694	6.15313	7.59679e-10	1.5812e-08	bin2
GRMZM2G027857	Zm00001d011984	Zm00001eb364100	atg6b	autophagy6b	Beclin-1-like protein	396.343	0.597533	0.184669	3.23569	0.0012135	0.00432173	bin2
GRMZM2G145280	Zm00001d011992	Zm00001eb364190	bbc1	breast basic conserved homolog1	60S ribosomal protein L13	6466.36	-0.649205	0.138751	-4.67892	2.88384e-06	2.13424e-05	bin2
GRMZM2G064954	Zm00001d011994	Zm00001eb364210	NA	NA	F-box only protein 6	605.258	0.678245	0.228319	2.9706	0.0029722	0.0094335	bin2
GRMZM2G064905	Zm00001d011997	Zm00001eb364230	NA	NA	DNAJ heat shock N-terminal domain-containing protein	751.339	1.23053	0.242044	5.08392	3.69733e-07	3.43889e-06	bin2
GRMZM2G461793	Zm00001d012003	Zm00001eb364260	cl9362_1	NA	MAK16-like protein RBM13	1180.57	0.754398	0.22108	3.41234	0.000644081	0.00249075	bin2
GRMZM2G371033	Zm00001d012015	Zm00001eb364360	sbp18	SBP-transcription factor 18	Squamosa promoter-binding protein-like (SBP domain) transcription factor family protein	79.8652	-1.27555	0.388793	-3.28079	0.00103518	0.00375729	bin2
GRMZM2G176638	Zm00001d012016	Zm00001eb364370	si496009b01	NA	F-box protein	1168.83	-0.89757	0.175546	-5.11303	3.17025e-07	2.99892e-06	bin2
GRMZM2G003518	Zm00001d012020	Zm00001eb364390	NA	NA	exocyst subunit exo70 family protein F1	147.246	-0.742648	0.279555	-2.65654	0.00789477	0.0218387	bin2
GRMZM2G180335	Zm00001d012027	Zm00001eb364470	cl33496_1c	NA	Dynamin-related protein 3A	1256.47	1.24609	0.207501	6.00521	1.91079e-09	3.50447e-08	bin2
GRMZM2G070898	Zm00001d012034	Zm00001eb364590,Zm00001eb364600	NA	NA	N-acetylglucosaminyl transferase component family protein / Gpi1 family protein	328.075	2.45702	0.426615	5.75933	8.44474e-09	1.25995e-07	bin2
GRMZM2G032447	Zm00001d012040	Zm00001eb364640	cepr1	constitutive expresser of pathogenesis-related genes1	Protein CPR-5	397.325	1.90782	0.263438	7.24198	4.42171e-13	2.77207e-11	bin2
GRMZM2G053898	Zm00001d012042	Zm00001eb364660	sumo1a	small ubiquitin-related modifier1a	Small ubiquitin-related modifier 2	3275.9	-0.630589	0.182687	-3.45174	0.00055698	0.00219539	bin2
GRMZM2G082372	Zm00001d012047	Zm00001eb364700	NA	NA	Wiscott-Aldrich syndrome	108.167	-1.11922	0.338919	-3.30233	0.000958841	0.00350773	bin2
GRMZM2G107491	Zm00001d012049	Zm00001eb364730	c3h49	C3H-transcription factor 349	Zinc finger CCCH domain-containing protein 33	523.03	0.927807	0.288412	3.21695	0.00129561	0.00457672	bin2
GRMZM2G042118	Zm00001d012052	Zm00001eb364750	pco106379	NA	RNA-binding (RRM/RBD/RNP motifs) family protein	6494.48	-0.492695	0.145887	-3.37724	0.000732177	0.00277869	bin2
GRMZM2G030762	Zm00001d012067	Zm00001eb364850	bhlh55	bHLH-transcription factor 55	Transcription factor bHLH62	503.207	-0.538789	0.195882	-2.75058	0.00594898	0.0171478	bin2
GRMZM2G030717	Zm00001d012068	Zm00001eb364860	psei10	cystatin10	psei10;cystatin10:	3.5267	5.44038	2.15468	2.52491	0.0115729	0.0301896	bin2
GRMZM2G170975	Zm00001d012079	Zm00001eb364920	stmg1	stomagen-like1	EPIDERMAL PATTERNING FACTOR-like protein 9	16.2265	4.28719	1.24095	3.45475	0.000550805	0.00217413	bin2
GRMZM2G170969	Zm00001d012081	Zm00001eb364940	cl17328_1	NA	PVR3-like protein%3B Protease inhibitor/seed storage/LTP family protein	1839.79	-0.721609	0.266445	-2.70828	0.00676324	0.019137	bin2
GRMZM2G166875,GRMZM2G166877	Zm00001d012084	Zm00001eb365000	NA	NA	snRNA-activating protein complex subunit	608.469	0.743603	0.19301	3.85266	0.000116839	0.000554938	bin2
GRMZM2G166873	Zm00001d012085	Zm00001eb365010	cl60188_1b	NA	Putative bZIP transcription factor superfamily protein	771.738	1.20006	0.231509	5.18362	2.17623e-07	2.1523e-06	bin2
GRMZM2G166855	Zm00001d012086	Zm00001eb365020	umc2361	NA	Dolichyl-diphosphooligosaccharide--protein glycosyltransferase subunit 2	1868.62	0.51456	0.134985	3.81199	0.000137854	0.000642122	bin2
GRMZM5G898314	Zm00001d012092	Zm00001eb365080	hdt104	histone deacetylase 104	Histone deacetylase HDT1	1622.59	1.12363	0.206213	5.44887	5.06905e-08	6.02895e-07	bin2
GRMZM2G065971	Zm00001d012102	Zm00001eb365190	mgt8	magnesium transporter8	mgt8;magnesium transporter8: encodes CorA/MRS2/MGT-type magnesium transporter	350.899	0.733381	0.273333	2.68311	0.00729411	0.0204154	bin2
GRMZM2G066024	Zm00001d012103	Zm00001eb365200	ald2	aldolase2	ald2;aldolase2: second aldolase locus initially found by RFLP mapping using an ald1 probe	8181.71	-0.692825	0.122871	-5.63862	1.71414e-08	2.33446e-07	bin2
GRMZM2G061419	Zm00001d012108	Zm00001eb365210	umc2616	NA	Nucleotide-diphospho-sugar transferases superfamily protein	901.324	1.11706	0.386847	2.88761	0.0038818	0.0118963	bin2
GRMZM2G088828	Zm00001d012118	Zm00001eb365330	NA	NA	GPI transamidase component PIG-S-related	816.988	0.979404	0.167698	5.84027	5.21161e-09	8.25907e-08	bin2
GRMZM2G339379	Zm00001d012119	Zm00001eb365340	jmj11	JUMONJI-transcription factor 11	Lysine-specific demethylase REF6	832.343	0.509405	0.152393	3.34271	0.000829637	0.00308878	bin2
GRMZM5G805585	Zm00001d012144	Zm00001eb365590	IDP1436	NA	4-coumarate--CoA ligase-like 9	1242	-0.866247	0.143844	-6.02211	1.72153e-09	3.20697e-08	bin2
GRMZM2G700757	Zm00001d012145	Zm00001eb365600	IDP355a	NA	DNA repair protein recA homolog 3 mitochondrial	872.141	0.451244	0.13285	3.39664	0.000682186	0.00261792	bin2
GRMZM5G842886	Zm00001d012153	Zm00001eb365640	cl37712_1	NA	CMP-sialic acid transporter 3	456.084	1.43224	0.277987	5.15219	2.57464e-07	2.49338e-06	bin2
GRMZM5G813206	Zm00001d012155	Zm00001eb365660	umc2602	NA	ARM repeat superfamily protein	485.319	1.35195	0.341545	3.95834	7.54724e-05	0.000377797	bin2
GRMZM2G010105	Zm00001d012166	Zm00001eb365740	NA	NA	Faciata 1-like protein	2358.68	1.45649	0.248966	5.85014	4.91148e-09	7.86803e-08	bin2
GRMZM2G024607	Zm00001d012168	Zm00001eb365760	NA	NA	Membrane-associated protein VIPP1 chloroplastic	222.629	-0.934768	0.344526	-2.7132	0.00666367	0.0189065	bin2
GRMZM2G329325	Zm00001d012169	Zm00001eb365770	NA	NA	RHOMBOID-like protein 13	105.381	-0.875716	0.325771	-2.68813	0.00718534	0.0201555	bin2
GRMZM2G028516	Zm00001d012170	Zm00001eb365780	NA	NA	Calreticulin-3	1002.83	1.96665	0.287355	6.84396	7.70333e-12	3.22476e-10	bin2
GRMZM2G026969	Zm00001d012173	Zm00001eb365810	pco070293b	NA	Fructokinase-1	508.71	-0.561668	0.133651	-4.2025	2.63978e-05	0.00014921	bin2
GRMZM2G418635	Zm00001d012175	Zm00001eb365820,Zm00001eb365830	NA	NA	Pectin acetylesterase 5	25.1035	3.36432	0.771112	4.36295	1.28321e-05	7.89481e-05	bin2
GRMZM2G117405	Zm00001d012176	Zm00001eb365840	exo4	exochitinase4	Beta-hexosaminidase 3	7.33815	5.71619	1.46503	3.90177	9.54936e-05	0.000465161	bin2
GRMZM2G418689	Zm00001d012177	Zm00001eb365850,Zm00001eb365860	NA	NA	Serine/threonine-protein kinase	181.286	-0.738528	0.318914	-2.31576	0.0205716	0.0490812	bin2
GRMZM2G080816	Zm00001d012178	Zm00001eb365870	NA	NA	Rhodanese-like domain-containing protein 4A chloroplastic	289.148	-0.697407	0.217231	-3.21044	0.00132532	0.00466454	bin2
GRMZM2G171996,GRMZM2G472991	Zm00001d012195	Zm00001eb365930,Zm00001eb365940	IDP27	NA	protein serine/threonine kinases;ATP binding;catalytics	825.761	0.927999	0.232369	3.99364	6.50672e-05	0.000331048	bin2
GRMZM2G172829	Zm00001d012199	Zm00001eb365990,Zm00001eb366000	NA	NA	CLP protease regulatory subunit CLPX3 mitochondrial	1046.02	-0.87216	0.238047	-3.66381	0.000248491	0.00107728	bin2
GRMZM2G050693	Zm00001d012203	Zm00001eb366020	pco105945	NA	Electron transporter	351.895	-0.67088	0.199068	-3.37011	0.000751388	0.0028392	bin2
GRMZM2G049269	Zm00001d012211	Zm00001eb366080	umc1369	NA	Probable methyltransferase PMT25	5095.53	0.426663	0.106174	4.01854	5.85596e-05	0.000301349	bin2
GRMZM2G049418	Zm00001d012212	Zm00001eb366090	ga20ox5	gibberellin 20-oxidase5	Gibberellin 20 oxidase 5	190.308	-1.68194	0.404392	-4.15918	3.19393e-05	0.00017603	bin2
GRMZM2G096407	Zm00001d012231	Zm00001eb366310	aaap56	amino acid/auxin permease56	Amino acid permease 6	15.5292	4.34665	1.49218	2.91295	0.00358027	0.0111006	bin2
GRMZM2G114172	Zm00001d012244	Zm00001eb366430	pza01316	NA	Ubiquitin-like domain-containing CTD phosphatase	795.084	1.1577	0.216157	5.3558	8.51788e-08	9.47723e-07	bin2
GRMZM2G114057	Zm00001d012245	Zm00001eb366440	NA	NA	Adenine nucleotide alpha hydrolases-like superfamily protein	1247.13	-0.978673	0.217085	-4.50824	6.53671e-06	4.34559e-05	bin2
GRMZM5G827798	Zm00001d012251	Zm00001eb366510	NA	NA	5'-3' exonuclease family protein	8.63526	5.78816	1.40154	4.12986	3.62979e-05	0.000196891	bin2
GRMZM2G033649	Zm00001d012254	Zm00001eb366530	NA	NA	Putative patellin family protein	1713.35	-0.746784	0.141076	-5.29349	1.20007e-07	1.27642e-06	bin2
GRMZM2G405094	Zm00001d012255	Zm00001eb366540	myb163	MYB-transcription factor 163	Putative MYB DNA-binding domain superfamily protein	28.3136	-1.86303	0.643563	-2.89487	0.00379311	0.011656	bin2
GRMZM2G148800	Zm00001d012259	Zm00001eb366570	IDP8514	NA	Protein NRT1/ PTR FAMILY 5.10	8.74623	-4.59922	1.63823	-2.80744	0.00499376	0.0147645	bin2
GRMZM2G075956	Zm00001d012260	Zm00001eb366580	pco129491	NA	Protein SENSITIVE TO PROTON RHIZOTOXICITY 1	1321.6	1.14843	0.202713	5.66527	1.46793e-08	2.04289e-07	bin2
GRMZM2G047214	Zm00001d012267	Zm00001eb366640	NA	NA	NPL4-like protein 1	1052.68	-0.467417	0.140097	-3.33639	0.000848742	0.00315271	bin2
GRMZM2G438293	Zm00001d012273	Zm00001eb366690	bzip44	bZIP-transcription factor 44	Putative bZIP transcription factor superfamily protein	320.255	-0.84598	0.221192	-3.82464	0.000130963	0.000614302	bin2
GRMZM2G387076	Zm00001d012275	Zm00001eb366710	cl11215_-2b	NA	Histone H3	247.354	0.869811	0.210453	4.13304	3.57992e-05	0.000194759	bin2
GRMZM2G085035	Zm00001d012282	Zm00001eb366770	ofp35	OVATE-transcription factor 35	Transcription repressor OFP6	415.624	-1.84648	0.24652	-7.49016	6.87881e-14	6.23091e-12	bin2
GRMZM2G169412	Zm00001d012286	Zm00001eb366800	NA	NA	Sorting nexin 1	587.86	1.66431	0.289691	5.74512	9.1857e-09	1.36115e-07	bin2
GRMZM2G169398	Zm00001d012289	Zm00001eb366820	NA	NA	Transposon protein Mutator sub-class	243.905	-0.958397	0.207944	-4.60891	4.04779e-06	2.87099e-05	bin2
AC232238.2_FG008	Zm00001d012290	Zm00001eb366840	NA	NA	hemerythrin HHE cation-binding domain protein	74.5016	-1.33229	0.476326	-2.79701	0.00515782	0.0151918	bin2
AC232238.2_FG004,GRMZM2G168087	Zm00001d012294	Zm00001eb366880,Zm00001eb366890	lrs1	liguleless related sequence1	lrs1;liguleless related sequence1: bzip90 locus designated and assigned to a transcription factor family by the GRASSIUS project (Yilmaz et al 2009) , which also provided the mappings to the B73_Reference Genome sequence v2 gene models.	536.69	-1.46892	0.292356	-5.02443	5.0492e-07	4.51743e-06	bin2
GRMZM2G396248	Zm00001d012304	Zm00001eb366960,Zm00001eb366970	NA	NA	Putative cytochrome P450 superfamily protein	31.0373	8.73027	1.32064	6.61065	3.82639e-11	1.23505e-09	bin2
GRMZM2G095611	Zm00001d012307	Zm00001eb367000	nbcs22	nucleobase:cation symporter22	Nucleobase-ascorbate transporter 12	981.167	0.701799	0.121826	5.76066	8.3788e-09	1.25083e-07	bin2
GRMZM2G123394	Zm00001d012321	Zm00001eb367110	NA	NA	Nematode resistance protein-like HSPRO2	84.0788	3.77928	0.976676	3.86954	0.000109042	0.000522088	bin2
GRMZM2G177324	Zm00001d012327	Zm00001eb367170	NA	NA	Probable ubiquitin-like-specific protease 2B	1071.87	2.90055	0.371742	7.80258	6.06556e-15	8.55081e-13	bin2
GRMZM2G177324	Zm00001d012329	Zm00001eb367170	NA	NA	Probable ubiquitin-like-specific protease 2B	2798.42	3.06847	0.38451	7.9802	1.46091e-15	2.55708e-13	bin2
GRMZM5G897988	Zm00001d012361	Zm00001eb367490	pco111461	NA	Ataxin-3 homolog	419.292	-0.758204	0.198115	-3.8271	0.000129663	0.000608863	bin2
GRMZM5G857641	Zm00001d012362	Zm00001eb367500	NA	NA	O-fucosyltransferase family protein	5.37356	5.97503	1.92547	3.10315	0.0019147	0.00641762	bin2
GRMZM2G169293	Zm00001d012380	Zm00001eb367670	GRMZM2G169293	NA	Phosphatidylinositol:ceramide inositolphosphotransferase 1	383.385	1.08579	0.247528	4.38652	1.15179e-05	7.17771e-05	bin2
GRMZM2G028535	Zm00001d012391	Zm00001eb367740	pco085448	NA	Delta 1-pyrroline-5-carboxylate synthetase isoform 1%3B Delta 1-pyrroline-5-carboxylate synthetase isoform 2	4366.18	1.94481	0.260613	7.46245	8.4931e-14	7.38333e-12	bin2
GRMZM2G149317	Zm00001d012394	Zm00001eb367770	psy2	phytoene synthase2	psy2;phytoene synthase2: single copy cDNA, csu572, similar to tomato phytoene synthase; carotenoid biosynthesis	91.4856	-1.28615	0.395293	-3.25368	0.00113922	0.00408511	bin2
GRMZM2G337819	Zm00001d012398	Zm00001eb367810	LOC103636503	NA	Putative regulator of chromosome condensation (RCC1) family protein	554.873	-1.48384	0.361588	-4.10367	4.06652e-05	0.000218205	bin2
GRMZM2G092120	Zm00001d012400	Zm00001eb367830	si605069e01	NA	Probable methyltransferase PMT10	610.428	1.06087	0.248286	4.27279	1.93041e-05	0.00011339	bin2
AC205326.3_FG002	Zm00001d012404	Zm00001eb367870	NA	NA	myb domain protein 3r-3	260.094	1.06752	0.271318	3.93458	8.33414e-05	0.00041228	bin2
GRMZM2G310431	Zm00001d012420	Zm00001eb368000	hsp1	heat shock protein1	Heat shock 70 kDa protein	4282.22	-1.05485	0.411147	-2.56563	0.0102989	0.0273491	bin2
GRMZM2G112908,GRMZM2G112912	Zm00001d012423	Zm00001eb368020	umc1268	NA	Histone H2B	3813.3	-0.708829	0.169947	-4.17089	3.03413e-05	0.000168451	bin2
GRMZM2G112865	Zm00001d012425	Zm00001eb368030	si603005c07	NA	Ribosomal protein L17 family protein	649.68	-0.537374	0.146322	-3.67254	0.000240147	0.00104471	bin2
GRMZM2G179985	Zm00001d012437	Zm00001eb368150	cl26733_1b	NA	Putative lung seven transmembrane receptor family protein	395.924	-0.589015	0.155182	-3.79565	0.000147256	0.000680086	bin2
GRMZM2G143780	Zm00001d012439	NA	his408	histone408	Histone H4	1626.46	-0.894918	0.22546	-3.96929	7.20868e-05	0.000363079	bin2
GRMZM5G801793,GRMZM5G879240	Zm00001d012446	Zm00001eb368270	NA	NA	V-type proton ATPase subunit a1	512.458	1.96199	0.361802	5.42281	5.86679e-08	6.85203e-07	bin2
GRMZM2G700806,GRMZM5G840487	Zm00001d012447	Zm00001eb368280,Zm00001eb368290	NA	NA	Interactor of constitutive active ROPs 3	493.755	-0.878602	0.181667	-4.83633	1.32261e-06	1.06504e-05	bin2
GRMZM2G066755	Zm00001d012451	Zm00001eb368330	cl28155_-2	NA	CTD small phosphatase-like protein%3B CTD small phosphatase-like protein isoform 1%3B CTD small phosphatase-like protein isoform 2	203.837	0.732023	0.291874	2.50801	0.0121415	0.031395	bin2
GRMZM2G311220	Zm00001d012457	Zm00001eb368360,Zm00001eb368370	cdpk27	calcium dependent protein kinase27	Calcium-dependent protein kinase 13	1662.47	-0.601953	0.250077	-2.40707	0.0160811	0.0398286	bin2
GRMZM2G046293	Zm00001d012459	Zm00001eb368390	pco135182	NA	Farnesol kinase chloroplastic	152.22	1.20297	0.294415	4.08597	4.38924e-05	0.00023352	bin2
GRMZM2G046418	Zm00001d012460	Zm00001eb368400	NA	NA	BAG family molecular chaperone regulator 4	877.179	-0.483534	0.147457	-3.27915	0.00104119	0.0037756	bin2
GRMZM2G099045	Zm00001d012465	NA	NA	NA	UPF0051 protein ABCI8 chloroplastic	118.978	0.716363	0.291672	2.45605	0.0140472	0.0354923	bin2
GRMZM2G135362	Zm00001d012472	Zm00001eb368510	NA	NA	Ankyrin repeat family protein	164.933	-0.880668	0.341481	-2.57897	0.00990953	0.0264714	bin2
GRMZM2G019413	Zm00001d012488	Zm00001eb368700	NA	NA	Major facilitator superfamily protein	410.228	-0.661509	0.278363	-2.37643	0.0174812	0.0427441	bin2
GRMZM2G140837	Zm00001d012501	Zm00001eb368810	IDP7331	NA	Endoplasmic reticulum vesicle transporter protein	688.39	1.52187	0.229239	6.63882	3.16211e-11	1.04921e-09	bin2
GRMZM2G166345	Zm00001d012503	Zm00001eb368820	cl12627_1	NA	Nucleic acid-binding OB-fold-like protein	1576.91	2.22362	0.290771	7.64735	2.0516e-14	2.32634e-12	bin2
AC218972.3_FG001	Zm00001d012511	Zm00001eb368920	pco102994b	NA	Protein kinase family protein with ARM repeat domain	1379.44	0.454458	0.166011	2.73751	0.00619056	0.0177554	bin2
AC218972.3_FG004	Zm00001d012514	Zm00001eb368950	NA	NA	Probable inactive receptor kinase	1399.99	0.46386	0.143493	3.23263	0.00122655	0.00436197	bin2
GRMZM5G805026	Zm00001d012516	Zm00001eb368970	wox13b	WUSCHEL-related homeobox transcription factor 13b	WUSCHEL-related homeobox 13	46.6117	-1.054	0.420266	-2.50794	0.0121438	0.031398	bin2
GRMZM2G130764	Zm00001d012522	Zm00001eb369030	phm14046	NA	Calcium uniporter protein 5 mitochondrial	302.389	-0.751816	0.202921	-3.70496	0.000211423	0.000933295	bin2
GRMZM2G068755	Zm00001d012525	Zm00001eb369050	NA	NA	Protein MOR1	4313.72	1.27034	0.213985	5.93655	2.91077e-09	5.00085e-08	bin2
GRMZM2G068973	Zm00001d012527	Zm00001eb369060	nactf23	NAC-transcription factor 23	NAC domain-containing protein 2	12.1724	2.9263	1.02255	2.86178	0.00421266	0.0127558	bin2
GRMZM2G069078	Zm00001d012528	Zm00001eb369070	emp603	empty pericarp603	Pentatricopeptide repeat-containing protein mitochondrial	314.64	-0.617458	0.228883	-2.6977	0.00698194	0.019664	bin2
GRMZM2G069106	Zm00001d012529	Zm00001eb369080	cl23911_1b	NA	Zinc finger protein VAR3 chloroplastic	731.232	1.51016	0.235207	6.42054	1.35791e-10	3.62481e-09	bin2
GRMZM2G379035	Zm00001d012535	Zm00001eb369130	pco081246	NA	Putative bifunctional inhibitor/LTP/seed storage protein family	43.4087	4.10572	1.18228	3.47273	0.000515201	0.00205105	bin2
GRMZM5G806622	Zm00001d012539	Zm00001eb369170	IDP7296	NA	Protein RETICULATA-RELATED 3 chloroplastic	760.175	-0.881908	0.176708	-4.99076	6.01422e-07	5.27585e-06	bin2
GRMZM2G121785	Zm00001d012549	Zm00001eb369240	NA	NA	Probable U3 small nucleolar RNA-associated protein 11	714.87	1.52992	0.267734	5.71435	1.10126e-08	1.59295e-07	bin2
GRMZM2G172932	Zm00001d012556	Zm00001eb369310	tub6	beta tubulin6	tubb6;beta tubulin6b: cDNA sequence, gene specific probe	5268.96	-0.400754	0.111873	-3.58221	0.000340696	0.00142325	bin2
GRMZM2G310115	Zm00001d012560	Zm00001eb369330,Zm00001eb369340	cyc4	cyclin4	cyc4;cyclin4:	3796.59	-0.628496	0.1148	-5.47468	4.38292e-08	5.31411e-07	bin2
AC204359.3_FG005	Zm00001d012562	Zm00001eb369360	IDP387	NA	Probable sugar phosphate/phosphate translocator	231.638	-0.661709	0.243065	-2.72236	0.00648184	0.0184528	bin2
GRMZM2G132251	Zm00001d012581	Zm00001eb369540	IDP8743	NA	Serine/threonine-protein kinase WNK (With No Lysine)-related	118.048	-1.44532	0.282705	-5.11248	3.17956e-07	3.00228e-06	bin2
GRMZM2G106344	Zm00001d012591	Zm00001eb369590	NA	NA	Probable nucleoredoxin 1	997.186	-0.741648	0.221703	-3.34523	0.000822143	0.00306438	bin2
GRMZM2G139349	Zm00001d012598	Zm00001eb369660	NA	NA	40S ribosomal protein S25-2	2978.78	-0.845373	0.174134	-4.85472	1.20557e-06	9.81618e-06	bin2
GRMZM2G139296	Zm00001d012599	Zm00001eb369670	TIDP7121	NA	F1F0-ATPase inhibitor protein; protein	525.003	-0.823312	0.185152	-4.44668	8.72071e-06	5.63938e-05	bin2
GRMZM2G139198	Zm00001d012601	Zm00001eb369690	NA	NA	RNA-binding KH domain-containing protein	516.448	-0.712423	0.162953	-4.37196	1.23135e-05	7.61706e-05	bin2
GRMZM2G139193	Zm00001d012602	Zm00001eb369700	NA	NA	early nodulin-like protein 9	6.22848	5.087	1.88271	2.70195	0.00689341	0.0194504	bin2
GRMZM2G159643	Zm00001d012607	Zm00001eb369750	gpm345	NA	NAD(P)H dehydrogenase (quinone) FQR1	313.065	-0.521073	0.192452	-2.70755	0.00677814	0.0191729	bin2
GRMZM2G106702	Zm00001d012609	Zm00001eb369770	NA	NA	Serine/threonine-protein kinase	49.1835	3.24389	0.910482	3.56283	0.000366876	0.00151875	bin2
GRMZM2G106690	Zm00001d012610	Zm00001eb369780	NA	NA	USP family protein	1044.06	-0.721334	0.139103	-5.18561	2.15307e-07	2.13425e-06	bin2
GRMZM2G404056	Zm00001d012611	Zm00001eb369790	si605026c07	NA	DNA repair metallo-beta-lactamase family protein	375.354	0.516455	0.172111	3.00072	0.00269346	0.00865625	bin2
GRMZM2G404043	Zm00001d012612	Zm00001eb369800	NA	NA	Pentatricopeptide repeat-containing protein	188.39	0.664703	0.25187	2.63907	0.00831334	0.0227792	bin2
GRMZM2G090528	Zm00001d012614	Zm00001eb369820	NA	NA	Cyclic nucleotide-gated ion channel 4	867.722	-2.53596	0.33229	-7.63175	2.3158e-14	2.58103e-12	bin2
GRMZM5G817625	Zm00001d012620	Zm00001eb369860	pco122156	NA	Transducin/WD40 repeat-like superfamily protein	1828.89	1.51258	0.468651	3.22751	0.00124872	0.00443263	bin2
GRMZM5G829297	Zm00001d012624	Zm00001eb369880	NA	NA	SNF2 domain-containing protein / helicase domain-containing protein / zinc finger protein-related	2381.37	1.75052	0.252041	6.94539	3.77426e-12	1.73297e-10	bin2
GRMZM2G133029	Zm00001d012633	Zm00001eb369940	aed2	aspartyl protease2	Eukaryotic aspartyl protease family protein	573.046	0.841209	0.160611	5.23755	1.62726e-07	1.67017e-06	bin2
GRMZM2G085602	Zm00001d012640	Zm00001eb369980,Zm00001eb369990	pza00760	NA	Jacalin-related lectin 3	340.992	0.988831	0.2353	4.20243	2.64065e-05	0.000149227	bin2
GRMZM2G173868	Zm00001d012643	Zm00001eb370020	cl68424_1b	NA	ER degradation-enhancing alpha-mannosidase-like 1	686.105	1.0157	0.296354	3.4273	0.000609611	0.00237731	bin2
GRMZM2G111472	Zm00001d012647	Zm00001eb370050	NA	NA	Polyketide cyclase / dehydrase and lipid transport protein	213.287	-1.01656	0.345995	-2.93808	0.00330249	0.010357	bin2
GRMZM2G116086	Zm00001d012651	Zm00001eb370090	NA	NA	Protein kinase family protein	2591.93	1.49802	0.265298	5.64654	1.6371e-08	2.24006e-07	bin2
GRMZM2G079257	Zm00001d012652	Zm00001eb370100	NA	NA	Signal recognition particle 54 kDa protein 3	1820.47	0.676497	0.14794	4.57278	4.81293e-06	3.33212e-05	bin2
GRMZM2G079389	Zm00001d012653	Zm00001eb370110	NA	NA	dyggve-melchior-clausen syndrome protein	202.099	1.57119	0.346023	4.54071	5.60661e-06	3.80089e-05	bin2
GRMZM2G079468	Zm00001d012654	Zm00001eb370120	NA	NA	2-oxoglutarate (2OG) and Fe(II)-dependent oxygenase superfamily protein	376.221	1.1004	0.429286	2.56332	0.0103676	0.0275035	bin2
GRMZM5G837606	Zm00001d012655	Zm00001eb370130	si606058d10b	NA	Putative subtilase family protein	1053.12	0.39809	0.171802	2.31714	0.020496	0.0489411	bin2
GRMZM5G825226	Zm00001d012659	Zm00001eb370150	tlc17	TRAM/LAG/CRN8 17	TRAM LAG1 and CLN8 (TLC) lipid-sensing domain containing protein	68.2014	2.6023	0.517218	5.03133	4.87077e-07	4.38185e-06	bin2
GRMZM2G037280,GRMZM2G468132	Zm00001d012661	Zm00001eb370170	NA	NA	DExH-box ATP-dependent RNA helicase DExH6	1957.22	0.475033	0.177565	2.67527	0.00746702	0.0208211	bin2
GRMZM2G027131	Zm00001d012664	Zm00001eb370210	cl21045_1	NA	Putative RING zinc finger domain superfamily protein	781.794	-0.46875	0.193447	-2.42315	0.0153867	0.0383674	bin2
GRMZM2G027535	Zm00001d012665	Zm00001eb370220	bsdtf8	BSD-transcription factor 8	BSD domain-containing protein	451.476	0.402272	0.159281	2.52555	0.0115518	0.0301439	bin2
GRMZM2G116087,GRMZM2G124365	Zm00001d012674	Zm00001eb370320	cmu1	chorismate mutase1	cmu1;chorismate mutase1: function largely predicted; protein heterodimerizes with fungal chorismate mutase	883.958	-0.381454	0.154752	-2.46493	0.0137039	0.034773	bin2
GRMZM2G116273	Zm00001d012675	Zm00001eb370330	gst1	glutathione-S-transferase1	Glutathione S-transferase 1	8618.6	-0.472622	0.165836	-2.84994	0.00437274	0.0131611	bin2
GRMZM2G153274	Zm00001d012677	Zm00001eb370350,Zm00001eb370370	gpx6	glycerophosphodiester phosphodiesterase6	Glycerophosphodiester phosphodiesterase GDPD5	1038.15	1.50328	0.309335	4.85973	1.17546e-06	9.595e-06	bin2
GRMZM2G073959	Zm00001d012681	Zm00001eb370400,Zm00001eb370410	si606022a06b	NA	RHOMBOID-like protein 12 mitochondrial	679.688	-0.749136	0.198234	-3.77904	0.000157434	0.000719701	bin2
GRMZM2G035421	Zm00001d012687	Zm00001eb370460	NA	NA	Putative phospholipase%2C patatin family protein	331.692	1.16384	0.312663	3.72235	0.000197375	0.000876925	bin2
GRMZM2G104246	Zm00001d012688	Zm00001eb370470	cpp7	CPP-transcription factor 7	Protein tesmin/TSO1-like CXC 5	376.82	0.889977	0.213294	4.17254	3.01225e-05	0.000167397	bin2
GRMZM5G868767	Zm00001d012694	Zm00001eb370530	cl14612_1b	NA	Putative HCNGP-related transcriptional regulator family protein	500.209	0.629652	0.232339	2.71006	0.00672705	0.0190552	bin2
GRMZM2G136250	Zm00001d012699	Zm00001eb370560	cl9001_1b	NA	Cupin%2C RmlC-type%3B Cupin%2C RmlC-type isoform 1%3B Cupin%2C RmlC-type isoform 2%3B Cupin%2C RmlC-type isoform 3	320.678	1.31429	0.282386	4.65422	3.25206e-06	2.37109e-05	bin2
GRMZM2G040970	Zm00001d012708	Zm00001eb370620	phi233376	NA	Pentatricopeptide repeat-containing protein	301.08	3.58859	0.476712	7.52779	5.16074e-14	4.94824e-12	bin2
GRMZM2G160444	Zm00001d012709	Zm00001eb370630,Zm00001eb370640	umc1663	NA	Interactor of constitutive active ROPs 1	5736.92	-0.878398	0.112936	-7.77781	7.37887e-15	1.00877e-12	bin2
GRMZM2G031724	Zm00001d012712	Zm00001eb370660	ga2ox10	gibberellin 2-oxidase10	ga2ox10;gibberellin 2-oxidase10:	441.734	-1.5152	0.274078	-5.52836	3.23246e-08	4.06277e-07	bin2
GRMZM2G153648	Zm00001d012729	NA	NA	NA	Protein NUCLEAR FUSION DEFECTIVE 6 chloroplastic/mitochondrial	304.704	-0.9956	0.22956	-4.33699	1.44444e-05	8.74445e-05	bin2
GRMZM2G470499	Zm00001d012743	Zm00001eb370920,Zm00001eb370930	perk10	proline-rich extensin-like receptor kinase10	Putative prolin-rich extensin-like receptor protein kinase family protein	8541.46	-0.792176	0.235731	-3.3605	0.000778007	0.0029258	bin2
GRMZM2G351018	Zm00001d012751	Zm00001eb371020	hox4	homeobox4	Putative homeodomain-like transcription factor superfamily protein	4561.16	0.668733	0.172539	3.87583	0.000106262	0.000510936	bin2
GRMZM2G063737	Zm00001d012752	Zm00001eb371030	NA	NA	Dynamin-related protein 5A	1009.14	0.493407	0.154708	3.18927	0.00142633	0.00497729	bin2
GRMZM2G044576	Zm00001d012757	Zm00001eb371070	gata13	C2C2-GATA-transcription factor 13	Putative GATA transcription factor family protein	21.055	-2.88695	0.812058	-3.5551	0.000377834	0.00156065	bin2
GRMZM2G055219	Zm00001d012760	Zm00001eb371090	NA	NA	Golgin candidate 1	448.455	1.3582	0.263948	5.14571	2.66504e-07	2.56947e-06	bin2
GRMZM2G124883	Zm00001d012763	Zm00001eb371130	krp16	kinesin-related protein16	krp16;kinesin-related protein16:	3601.74	1.97525	0.300402	6.57535	4.85373e-11	1.52329e-09	bin2
GRMZM2G118770	Zm00001d012764	Zm00001eb371140	me4	malic enzyme4	me4;malic enzyme4: Embryo and root specific; cytosolic	3.70873	4.47016	1.92055	2.32754	0.0199365	0.0478065	bin2
GRMZM2G118806	Zm00001d012765	Zm00001eb371150	si603014b11	NA	Peptidase M28 family protein	620.001	-0.897237	0.213422	-4.20405	2.6218e-05	0.000148387	bin2
AC203173.3_FG004	Zm00001d012770	Zm00001eb371200	Zm00001d012770	NA	Putative translation elongation factor family protein	20461.8	0.441832	0.167374	2.63979	0.00829585	0.0227384	bin2
GRMZM2G356260	Zm00001d012795	Zm00001eb210210	NA	NA	SH2 domain protein B	184.411	1.29301	0.547833	2.36023	0.0182634	0.0443698	bin2
AC220970.4_FG001	Zm00001d012807	Zm00001eb210340	NA	NA	Kinesin-like protein KIN-12E	301.29	1.43218	0.279888	5.11697	3.10485e-07	2.94453e-06	bin2
GRMZM2G035150	Zm00001d012809	Zm00001eb210360	NA	NA	Cysteine-type peptidase	200.266	-1.13096	0.282544	-4.00276	6.26085e-05	0.000319849	bin2
GRMZM2G144196	Zm00001d012810	Zm00001eb210370	sig6	sigma-like factor6	sig6;sigma-like factor6:	13.892	4.86818	1.38502	3.51488	0.000439958	0.00178308	bin2
GRMZM5G861064	Zm00001d012811	Zm00001eb210380	AI676903	NA	La-related protein 1C	930.314	-0.771277	0.252516	-3.05436	0.00225539	0.00739964	bin2
GRMZM2G130314	Zm00001d012812	Zm00001eb210410,Zm00001eb210420	NA	NA	Pentatricopeptide repeat-containing protein	246.295	-0.898156	0.228459	-3.93136	8.44658e-05	0.000417052	bin2
GRMZM2G130302	Zm00001d012813	Zm00001eb210430	NA	NA	DUF3475 domain protein	8.99804	3.75609	1.44802	2.59396	0.00948788	0.0254992	bin2
GRMZM2G022258	Zm00001d012815	Zm00001eb210450	cl1001_1b	NA	Protein EXPORTIN 1A	3285.3	1.98752	0.284203	6.99331	2.68469e-12	1.3161e-10	bin2
GRMZM2G014170	Zm00001d012817	Zm00001eb210470	akin3	AKINbetagamma-1 protein kinase3	Sucrose nonfermenting 4-like protein	885.712	1.23473	0.281225	4.39054	1.13067e-05	7.06297e-05	bin2
GRMZM2G019695	Zm00001d012820	Zm00001eb210500	IDP1619	NA	Outer envelope pore protein 24A chloroplastic	658.712	-0.755856	0.187725	-4.0264	5.66379e-05	0.000293079	bin2
GRMZM2G072894	Zm00001d012821	Zm00001eb210510	sro4	similar to RCD one4	Probable inactive poly [ADP-ribose] polymerase SRO1	1756.71	0.839356	0.182916	4.58875	4.45899e-06	3.11938e-05	bin2
GRMZM2G084164	Zm00001d012822	Zm00001eb210520	umc1253	NA	TRF-like 10	1565.41	1.40568	0.201131	6.9889	2.77059e-12	1.35313e-10	bin2
GRMZM2G083620	Zm00001d012826	Zm00001eb210560	NA	NA	Exosome complex exonuclease RRP46 homolog	1272.27	-0.78851	0.106972	-7.37121	1.69084e-13	1.29507e-11	bin2
GRMZM2G083410	Zm00001d012830	Zm00001eb210590	NA	NA	Protein BCCIP homolog	1335.74	-0.45352	0.119124	-3.80711	0.000140601	0.000652819	bin2
GRMZM2G082976,GRMZM2G083081,GRMZM2G384070	Zm00001d012834	Zm00001eb210610,Zm00001eb210620,Zm00001eb210630	der2	derlin2	der2;derlin2:	1096.3	-0.807688	0.161563	-4.9992	5.75682e-07	5.07566e-06	bin2
GRMZM2G028889	Zm00001d012836	Zm00001eb210650	NA	NA	hydroxyproline-rich glycoprotein family protein	11.2167	4.35275	1.03065	4.22331	2.4074e-05	0.000137717	bin2
GRMZM2G028955	Zm00001d012837	Zm00001eb210660	his2a2	histone2A2	Histone H2A	9142.55	-0.972496	0.183186	-5.30878	1.10363e-07	1.1835e-06	bin2
GRMZM2G033117	Zm00001d012838	Zm00001eb210680	umc1416	NA	DCD (Development and Cell Death) domain protein	2382.93	-0.57929	0.104243	-5.55713	2.74239e-08	3.54417e-07	bin2
GRMZM2G313656	Zm00001d012848	Zm00001eb210760	NA	NA	SAM domain family protein	33.6209	-1.45974	0.562359	-2.59575	0.0094386	0.0254034	bin2
GRMZM2G013042	Zm00001d012849	Zm00001eb210770	cl9439_1	NA	NAD(P)-binding Rossmann-fold superfamily protein	309.664	-0.550424	0.237023	-2.32224	0.0202199	0.0483578	bin2
GRMZM2G012229	Zm00001d012852	Zm00001eb210800	NA	NA	RPM1-interacting protein 4	619.549	-0.937735	0.170632	-5.49565	3.89277e-08	4.7979e-07	bin2
GRMZM2G159950	Zm00001d012853	Zm00001eb210810	NA	NA	B-cell receptor-associated protein 31-like	261.832	-1.19914	0.251946	-4.75951	1.94063e-06	1.49872e-05	bin2
GRMZM2G034326	Zm00001d012857	Zm00001eb210850	pco144871	NA	DNA-directed RNA polymerases II IV and V subunit 8B	1802.17	0.599103	0.139363	4.29886	1.71677e-05	0.000101989	bin2
GRMZM2G136854	Zm00001d012861	Zm00001eb210890	NA	NA	ALBINO3-like protein 1 chloroplastic	201.884	1.37295	0.321405	4.27173	1.93966e-05	0.000113805	bin2
GRMZM2G099160	Zm00001d012863	Zm00001eb210900	cast1	castor-like1	Putative ion channel protein CASTOR	768.677	0.970957	0.280963	3.45582	0.00054863	0.00216726	bin2
GRMZM2G125271	Zm00001d012878	Zm00001eb211010	rps4	ribosomal protein S4	rps4;ribosomal protein S4: vegetative meristem cDNA 7C02E04 similar to cytoplasm ribosomal protein	12107	-0.490562	0.096798	-5.0679	4.02236e-07	3.69768e-06	bin2
GRMZM2G134270	Zm00001d012884	Zm00001eb211070	NA	NA	FAD/NAD(P)-binding oxidoreductase family protein	430.743	0.893418	0.209263	4.26936	1.96037e-05	0.000114876	bin2
GRMZM2G125300	Zm00001d012886	Zm00001eb211090	rps21d	40S ribosomal protein S21d	40S ribosomal protein S21	746.62	-0.923748	0.236203	-3.91082	9.19841e-05	0.000450506	bin2
GRMZM2G125784	Zm00001d012890	Zm00001eb211130	NA	NA	Mitochondrial ribosomal protein L27	340.77	-0.88124	0.266004	-3.31288	0.000923399	0.00339521	bin2
GRMZM2G010861,GRMZM2G326195	Zm00001d012892	Zm00001eb211150	acb9	Acyl-CoA-binding protein9	Acyl-CoA-binding domain-containing protein 4	846.988	0.630557	0.173146	3.64176	0.00027078	0.00116131	bin2
GRMZM2G326272	Zm00001d012893	Zm00001eb211170	NA	NA	Translocase of chloroplast 159 chloroplastic	872.615	1.20008	0.219307	5.47213	4.44663e-08	5.38135e-07	bin2
GRMZM2G138523	Zm00001d012911	Zm00001eb211320	NA	NA	Huntingtin interacting protein K	52.4182	-1.24281	0.470759	-2.64001	0.00829028	0.0227255	bin2
GRMZM2G138511	Zm00001d012913	Zm00001eb211330	magi70287	NA	Chaperone DnaJ-domain superfamily protein	1227.65	1.3346	0.210524	6.33943	2.3061e-10	5.66853e-09	bin2
GRMZM2G398668	Zm00001d012918	Zm00001eb211370	NA	NA	Flap endonuclease 1	298.248	2.10629	0.277533	7.58934	3.21534e-14	3.43672e-12	bin2
GRMZM2G100419	Zm00001d012921	Zm00001eb211390	laz4	lazarus ortholog4	Protein LAZ1	497.029	0.653661	0.140935	4.63802	3.51761e-06	2.53566e-05	bin2
GRMZM2G415491	Zm00001d012922	Zm00001eb211400	rh3	RNA helicase3	rh3;RNA helicase3:	439.482	0.686745	0.187645	3.6598	0.00025241	0.00109187	bin2
GRMZM2G415498	Zm00001d012923	NA	NA	NA	RMUA	993.949	1.98976	0.37343	5.32834	9.91138e-08	1.07928e-06	bin2
GRMZM2G121663	Zm00001d012928	Zm00001eb211430	NA	NA	AT-rich interactive domain-containing protein 2	62.6934	1.25697	0.496261	2.53288	0.0113128	0.0296224	bin2
GRMZM2G121715	Zm00001d012929	Zm00001eb211440	si603009b06	NA	Receptor protein kinase TMK1	186.783	-0.763407	0.255479	-2.98814	0.00280683	0.00897523	bin2
GRMZM2G121826	Zm00001d012931	Zm00001eb211460	bsk9	brassinosteroid-signaling kinase9	Protein kinase protein with tetratricopeptide repeat domain	1156.08	-1.27615	0.172614	-7.3931	1.43446e-13	1.13711e-11	bin2
GRMZM2G121843	Zm00001d012933	NA	NA	NA	Mitotic-spindle organizing protein 1A	250.581	-1.87267	0.240776	-7.77766	7.38783e-15	1.00877e-12	bin2
GRMZM2G121851	Zm00001d012934	Zm00001eb211480	IDP7849	NA	Calmodulin binding protein	411.148	1.907	0.248763	7.66593	1.77546e-14	2.11167e-12	bin2
GRMZM2G085460,GRMZM2G420823	Zm00001d012935	Zm00001eb211490	nbcs15	nucleobase:cation symporter15	Nucleobase-ascorbate transporter 6	2327.62	-1.22457	0.229877	-5.32709	9.97992e-08	1.0863e-06	bin2
GRMZM2G085301	Zm00001d012938	Zm00001eb211520	IDP4503	NA	D-xylose-proton symporter-like 3 chloroplastic	741.644	1.05662	0.225552	4.68457	2.80549e-06	2.08038e-05	bin2
GRMZM2G144020	Zm00001d012955	Zm00001eb211620	IDP122	NA	Fes1A	189.964	0.626484	0.234639	2.66999	0.00758525	0.0210989	bin2
GRMZM2G445169	Zm00001d012957	Zm00001eb211650	GRMZM2G445169	NA	Expansin-A6	1265.51	-0.619066	0.195413	-3.16799	0.00153496	0.00530855	bin2
GRMZM2G144109	Zm00001d012962	Zm00001eb211690	prh24	protein phosphatase homolog24	Probable protein phosphatase 2C 4	286.926	-0.696921	0.23002	-3.02982	0.00244699	0.00795631	bin2
GRMZM2G002765	Zm00001d012969	Zm00001eb211770	NA	NA	NEDD8-activating enzyme E1 regulatory subunit AXR1	869.673	-1.00651	0.365788	-2.75162	0.0059301	0.0171081	bin2
GRMZM2G017682	Zm00001d012970	Zm00001eb211790,Zm00001eb211800	NA	NA	Phosphatidylinositol N-acetyglucosaminlytransferase subunit P-related	150.313	0.6727	0.273417	2.46035	0.0138803	0.035149	bin2
GRMZM2G119186	Zm00001d012972	NA	chi3	chalcone flavanone isomerase3	chi3;chalcone flavanone isomerase3: Similar to chi1; expressed in various tissues, but not root, embryo, or internode (Sekhon et al 2011)	356.592	-1.56703	0.335859	-4.66573	3.07524e-06	2.25861e-05	bin2
GRMZM2G107076	Zm00001d012982	Zm00001eb211970	NA	NA	NAD(P)-binding Rossmann-fold superfamily protein	640.575	-0.734091	0.264895	-2.77125	0.00558415	0.0162593	bin2
GRMZM2G165209	Zm00001d012984	Zm00001eb211990	NA	NA	Protein FLC EXPRESSOR	729.396	-0.482974	0.127396	-3.79112	0.000149967	0.000690648	bin2
GRMZM2G165270	Zm00001d012991	Zm00001eb212020	NA	NA	2-oxoglutarate-dependent dioxygenase family protein	894.663	1.17242	0.176071	6.6588	2.76063e-11	9.41791e-10	bin2
GRMZM5G899149	Zm00001d012992	Zm00001eb212030	NA	NA	40S ribosomal protein S26-3	2023.64	-0.85627	0.160076	-5.34916	8.83656e-08	9.75141e-07	bin2
GRMZM2G108694	Zm00001d012994	Zm00001eb212050,Zm00001eb212070	NA	NA	Histidine kinase CKI1	32.1294	1.61822	0.615109	2.63078	0.00851892	0.0232642	bin2
GRMZM2G108643	Zm00001d012998	Zm00001eb212080,Zm00001eb212090	NA	NA	50S ribosomal protein L17 chloroplastic	205.235	-0.745391	0.312533	-2.385	0.0170791	0.04193	bin2
GRMZM2G336533	Zm00001d013003	Zm00001eb212120	nactf60	NAC-transcription factor 60	NAC domain-containing protein 2	42.2311	2.80477	1.08963	2.57405	0.0100515	0.0267712	bin2
GRMZM2G124441	Zm00001d013005	Zm00001eb212150	pco067763	NA	RING/U-box superfamily protein	2252.61	-0.485522	0.142295	-3.41209	0.000644669	0.00249266	bin2
GRMZM2G096165	Zm00001d013008	Zm00001eb212180	NA	NA	Ribosomal protein	485.474	-0.945521	0.268574	-3.52053	0.000430693	0.00175015	bin2
GRMZM2G358416	Zm00001d013009	Zm00001eb212190	pco078089	NA	Splicing factor 3B subunit 6-like protein	458.267	-0.606822	0.228454	-2.65621	0.00790238	0.0218575	bin2
GRMZM5G854045	Zm00001d013012	Zm00001eb212230	NA	NA	HIT zinc finger ;PAPA-1-like conserved region	1453.15	1.01572	0.219391	4.62974	3.66121e-06	2.6196e-05	bin2
GRMZM2G043453	Zm00001d013013	Zm00001eb212250	chld1	Mg chelataseD1	Magnesium-chelatase subunit ChlD chloroplastic	612.831	0.941244	0.307574	3.06022	0.00221177	0.00727586	bin2
GRMZM2G038075,GRMZM2G332976	Zm00001d013015	Zm00001eb212260,Zm00001eb212270	sca1	short chain alcohol dehydrogenase1	sca1;short chain alcohol dehydrogenase1: single copy leaf cDNA, csu149, similar to ts2	902.564	-0.766156	0.153893	-4.97849	6.40822e-07	5.59212e-06	bin2
AC210013.4_FG008	Zm00001d013023	Zm00001eb212370	IDP69	NA	Protein GLE1	750.651	0.936029	0.252078	3.71325	0.000204611	0.000906293	bin2
AC210013.4_FG019	Zm00001d013034	Zm00001eb212470	NA	NA	40S ribosomal protein S2-1	8672.93	-0.891001	0.141081	-6.31555	2.69211e-10	6.47098e-09	bin2
GRMZM2G024150	Zm00001d013039	Zm00001eb212520	psad1	photosystem I subunit d1	psad1;photosystem I subunit d1: Designated from Zhao,Y.Y. and Bogorad,L. unpublished submission to GenBank	4.10901	30	7.46026	4.02131	5.78766e-05	0.000298304	bin2
GRMZM2G024395,GRMZM2G024657	Zm00001d013040	Zm00001eb212530,Zm00001eb212540	gpm707	NA	Cysteine proteinases superfamily protein	673.722	-0.706363	0.152078	-4.64474	3.40508e-06	2.46679e-05	bin2
GRMZM2G318346	Zm00001d013041	Zm00001eb212550	cybc7	cytochrome b-c1 complex subunit 7	Cytochrome b-c1 complex subunit 7	566.942	-0.76374	0.185988	-4.10639	4.01894e-05	0.000216067	bin2
GRMZM2G108355	Zm00001d013047	Zm00001eb212620	prh28	protein phosphatase homolog28	Serine/threonine-protein phosphatase	1295.51	1.18232	0.254368	4.64807	3.35058e-06	2.43339e-05	bin2
GRMZM2G108225	Zm00001d013048	Zm00001eb212630	sqs1	squalene synthase1	sqs1;squalene synthase1:	1342.66	0.841986	0.198687	4.23775	2.25771e-05	0.000130153	bin2
[truncated: 12,655 more rows]
