# Supplementary material for: Regulatory variation controlling architectural pleiotropy in maize
Source: Nat Commun. 2025 Mar 3;16:2140. doi: 10.1038/s41467-025-56884-w (PMC11876617; doi:10.1038/s41467-025-56884-w)
Supplement: Supplementary file 10 — Supplementary Data 7 [file 41467_2025_56884_MOESM10_ESM.xlsx]

## Sheet: Supplementary Data 7
Supplementary Data 7: Relative expression of genes commonly differentially expressed in the two brassinosteroid mutants along the tassel stage 1 to stage 2 developmental gradient compared to the B73 control.
v3 Gene Model ID	v4 Gene Model ID	v5 Gene Model ID	Gene Symbol MaizeGDB	Full Name MaizeGDB	Description	TPM			Relative Expression			Tissue
						bin2 tassel stage1	bri1 tassel stage1	B73 tassel stage1	bin2 tassel stage1	bri1 tassel stage1	B73 tassel stage1
Zm00001d001933	GRMZM2G071034	Zm00001eb067160	c3h16	C3H-transcription factor 316	Zinc finger CCCH domain-containing protein 52	105.37	92.7312	59.553	0.408958	0.359906	0.231135	Stage1
Zm00001d002005	GRMZM2G036297	Zm00001eb067740	lg1	liguleless1	Protein LIGULELESS 1	8.8665	7.48966	1.26535	0.503163	0.425029	0.0718073	Stage1
Zm00001d002405	GRMZM2G071907	Zm00001eb071590	wrky50	WRKY-transcription factor 50	Probable WRKY transcription factor 11	41.0334	37.2458	25.5376	0.395248	0.358765	0.245987	Stage1
Zm00001d002449	GRMZM2G180190	Zm00001eb071990	zfl2	Zea floricaula leafy2	Floricaula/leafy-like 2	103.999	92.8111	51.2315	0.419281	0.374175	0.206544	Stage1
Zm00001d002630	GRMZM2G095892	Zm00001eb073660	iqd26	IQ-domain 26	Calmodulin binding protein	162.081	138.11	91.3669	0.413938	0.35272	0.233342	Stage1
Zm00001d002811	GRMZM2G404973	Zm00001eb075320	gata11	C2C2-GATA-transcription factor 11	GATA zinc finger family protein	96.2529	84.4822	60.8315	0.398453	0.349726	0.251821	Stage1
Zm00001d003331	GRMZM5G816457	Zm00001eb079950	wrky72	WRKY-transcription factor 72	Probable WRKY transcription factor 34	26.8698	24.9404	12.0172	0.420976	0.390747	0.188277	Stage1
Zm00001d003645	GRMZM2G089619	Zm00001eb082590	zhd15	ZF-HD-transcription factor 15	ZF-HD homeobox protein	243.364	213.52	132.905	0.412629	0.362027	0.225344	Stage1
Zm00001d004086	GRMZM2G102583	Zm00001eb086270,Zm00001eb086280	wrky105	WRKY-transcription factor 105	Probable WRKY transcription factor 11	28.12	22.3362	17.0759	0.416395	0.330749	0.252856	Stage1
Zm00001d004744	GRMZM2G124715	Zm00001eb091300	myb64	MYB-transcription factor 64	Transcription repressor MYB6	21.1617	15.4646	13.4642	0.422469	0.308733	0.268797	Stage1
Zm00001d005737	GRMZM2G110242	Zm00001eb099370	wab1	Wavy auricles in blades1	wab1;Wavy auricles in blades1: dominant confers auricle tissue in blade portion of leafrecessive mutants showed extremely acute tassel branch angles accompanied by a significant reduction in the size of the pulvinus compared with normal plants	12.261	7.3484	1.55963	0.579196	0.347129	0.0736751	Stage1
Zm00001d005740	GRMZM2G176141	Zm00001eb099390,Zm00001eb099400	bhlh138	bHLH-transcription factor 138	Transcription factor AIG1	12.9183	11.5131	7.85029	0.400174	0.356645	0.243181	Stage1
Zm00001d005964	GRMZM2G137541	Zm00001eb101360	bhlh151	bHLH-transcription factor 151	Transcription factor bHLH76	5.38186	4.1024	3.02363	0.430277	0.327985	0.241738	Stage1
Zm00001d006348	GRMZM2G004619	Zm00001eb104790	grftf2	GRF-transcription factor 2	growth-regulating factor 9	45.3266	36.0867	24.016	0.429924	0.342283	0.227793	Stage1
Zm00001d006463	GRMZM2G064655	Zm00001eb105770	dof34	C2C2-Dof-transcription factor 34	Dof zinc finger protein DOF1.6	2.78378	2.5818	1.0646	0.432924	0.401513	0.165563	Stage1
Zm00001d007465	GRMZM2G099862	Zm00001eb113950	grftf15	GRF-transcription factor 15	Growth-regulating factor 2	80.886	72.5497	55.5364	0.387066	0.347174	0.26576	Stage1
Zm00001d007949	GRMZM2G148693	Zm00001eb118120	zap1	zea apetala homolog1	Agamous-like MADS-box protein AGL8	39.1871	31.1893	19.0573	0.438169	0.348743	0.213088	Stage1
Zm00001d008882	GRMZM2G359952	Zm00001eb338060	zmm2	Zea mays MADS2	tub6;beta tubulin6:	10.0033	8.03306	2.85154	0.478905	0.384579	0.136516	Stage1
Zm00001d009668	GRMZM2G397616	Zm00001eb344540	gata26	C2C2-GATA-transcription factor 26	GATA transcription factor 19	91.6899	76.2902	34.5471	0.452729	0.376691	0.17058	Stage1
Zm00001d010060	GRMZM2G074645	Zm00001eb347710	hb123	Homeobox-transcription factor 123	BEL1-like homeodomain protein 9	23.455	19.4984	11.2953	0.43236	0.359426	0.208213	Stage1
Zm00001d011692	GRMZM2G023667	Zm00001eb361200,Zm00001eb361210	NA	NA	Glycylpeptide N-tetradecanoyltransferase	53.7871	51.7073	32.5339	0.389682	0.374614	0.235704	Stage1
Zm00001d011748	GRMZM2G001139	Zm00001eb361790	mads43	MADS-transcription factor 43	Floral homeotic protein APETALA 3	253.309	211.358	140.377	0.418662	0.349327	0.232011	Stage1
Zm00001d011969	GRMZM2G134073	Zm00001eb363940	nactf9	NAC-transcription factor 9	NAC domain containing protein 84	12.2543	11.8865	8.44376	0.376076	0.364791	0.259134	Stage1
Zm00001d012282	GRMZM2G085035	Zm00001eb366770	ofp35	OVATE-transcription factor 35	Transcription repressor OFP6	38.3473	26.0012	12.6186	0.498229	0.337823	0.163949	Stage1
Zm00001d013182	GRMZM2G033267,GRMZM2G336888	Zm00001eb213970	NA	NA	BTB/POZ domain-containing protein	31.2291	24.175	17.6904	0.427243	0.330736	0.24202	Stage1
Zm00001d013409	GRMZM2G425236	Zm00001eb216050,Zm00001eb216060	zhd4	ZF-HD-transcription factor 4	ZF-HD protein dimerisation region containing protein	63.0816	52.801	34.9908	0.41811	0.349969	0.231921	Stage1
Zm00001d013465	GRMZM2G024973	Zm00001eb216610	d9	dwarf plant9	Dwarf plant9	73.5519	57.5417	26.8962	0.465548	0.364212	0.17024	Stage1
Zm00001d013709	GRMZM2G023347,GRMZM5G880069	Zm00001eb218870,Zm00001eb218880	wrky109	WRKY-transcription factor 109	Probable WRKY transcription factor 74	97.8434	76.326	72.9106	0.395999	0.308912	0.295089	Stage1
Zm00001d015485	GRMZM2G472945	Zm00001eb233920	tubtf8	TUB-transcription factor 8	Tubby-like protein 8	24.5825	21.2309	19.279	0.377655	0.326165	0.29618	Stage1
Zm00001d015549	GRMZM2G370332	Zm00001eb234270	knox6	knotted related homeobox6	knox6;knotted related homeobox6: similar to knox2 in sequence and expression; cDNA and genomic clones; gene specific probe	25.4122	24.6978	19.2385	0.366442	0.356141	0.277417	Stage1
Zm00001d016873	GRMZM5G839518	Zm00001eb244380	bhlh152	bHLH-transcription factor 152	Transcription factor bHLH69	13.6453	10.7211	7.41993	0.429282	0.337287	0.233431	Stage1
Zm00001d016911	GRMZM2G023988	Zm00001eb244720	cchh3	Cys2His2 Zinc Finger3	C2H2 and C2HC zinc fingers superfamily protein	25.7048	22.6341	14.3311	0.410162	0.361163	0.228675	Stage1
Zm00001d017602	GRMZM2G045977	Zm00001eb250620	grftf13	GRF-transcription factor 13	NA	61.6033	44.6249	38.3884	0.425977	0.308574	0.265449	Stage1
Zm00001d017702	GRMZM2G060834	Zm00001eb251390	glk47	G2-like-transcription factor 47	Probable transcription factor KAN2	55.1816	52.8743	32.6051	0.392302	0.375899	0.231799	Stage1
Zm00001d018667	GRMZM2G072582	Zm00001eb298680	mads3	MADS3	mads3;MADS3:	55.8315	47.8379	21.3614	0.446542	0.382609	0.170849	Stage1
Zm00001d018742	GRMZM2G028041	Zm00001eb299420	rs1	rough sheath1	rs1;rough sheath1: shoot meristem and developing stem specific; dominant Rs1 plants have extreme ligule disorganization (aka kn2)	188.003	163.736	114.477	0.403253	0.351202	0.245545	Stage1
Zm00001d020826	GRMZM5G818643	Zm00001eb315870	bhlh86	bHLH-transcription factor 86	Transcription factor bHLH76	17.6448	15.4532	7.59175	0.433643	0.379781	0.186576	Stage1
Zm00001d020941	GRMZM2G307588	Zm00001eb316740	tsh4	tassel sheath4	tsh4;tassel sheath4: tsh4 mutant tassels have one to five long tassel branches, instead of ~13 observed in non-mutant W22. In place of tassel branches, long bract leaves were present, clustered at the base of the tassel.	569.122	414.285	220.338	0.472793	0.344164	0.183044	Stage1
Zm00001d021189	AC200057.4_FG007	Zm00001eb318730	bzip47	bZIP-transcription factor 47	Probable transcription factor PosF21	19.7711	18.876	14.0258	0.375356	0.358363	0.266282	Stage1
Zm00001d021285	GRMZM2G135783	Zm00001eb319530	srs7	SHI/STY (SRS)-transcription factor 7	Protein SHI RELATED SEQUENCE 1	32.2697	26.4197	10.4314	0.46686	0.382225	0.150915	Stage1
Zm00001d021362	GRMZM2G096709	Zm00001eb320200	grftf3	GRF-transcription factor 3	growth-regulating factor 9	62.9427	51.8472	41.7835	0.402001	0.331137	0.266862	Stage1
Zm00001d022550	GRMZM2G077124	Zm00001eb331250	bzip92	bZIP-transcription factor 92	ABSCISIC ACID-INSENSITIVE 5-like protein 2	49.9649	47.9464	38.7119	0.365713	0.350939	0.283348	Stage1
Zm00001d022628	GRMZM2G000818	Zm00001eb332030	myb11	MYB-transcription factor 11	R2R3MYB-domain protein	11.3502	8.81277	7.1262	0.415922	0.322941	0.261137	Stage1
Zm00001d023455	GRMZM2G057753	NA	ofp38	OVATE-transcription factor 38	Transcription repressor OFP13	10.2229	7.12866	4.56435	0.46646	0.325273	0.208266	Stage1
Zm00001d023523	GRMZM2G001272,GRMZM2G301122	Zm00001eb407680,Zm00001eb407690	tubtf14	TUB-transcription factor 14	tubtf14;TUB-transcription factor 14: Locus designated and assigned to a transcription factor family by the GRASSIUS project (Yilmaz et al 2009) , which also provided the mappings to the B73_Reference Genome sequence v2 gene models.	112.513	105.203	80.4439	0.377358	0.352842	0.269801	Stage1
Zm00001d023962	GRMZM2G115424	Zm00001eb411150	chr109a	chromatin complex subunit A	PHD finger protein ALFIN-LIKE 6	80.1868	72.2293	57.4704	0.382048	0.344135	0.273817	Stage1
Zm00001d024532	GRMZM2G123308	Zm00001eb415640	glk55	G2-like-transcription factor 55	KANADI-like transcription factor FEATHERED%3B Putative MYB DNA-binding domain superfamily protein	40.9718	36.8799	18.7675	0.424054	0.381704	0.194242	Stage1
Zm00001d024534	GRMZM2G305582	Zm00001eb415660	c3h31	C3H-transcription factor 331	Zinc finger CCCH domain-containing protein 12	65.3282	54.9779	45.6835	0.393568	0.331213	0.275219	Stage1
Zm00001d025953	GRMZM2G054615	Zm00001eb427580	gata6	C2C2-GATA-transcription factor 6	Putative GATA transcription factor family protein	282.648	227.313	195.202	0.400827	0.322355	0.276818	Stage1
Zm00001d026046	GRMZM2G086474	Zm00001eb428400	bhlh134	bHLH-transcription factor 134	Putative HLH DNA-binding domain superfamily protein	75.2476	66.1121	43.4793	0.407098	0.357674	0.235228	Stage1
Zm00001d026231	GRMZM2G098813	Zm00001eb430240	zfl1	zea floricaula/leafy1	Zea floricaula/leafy1	55.9626	49.9152	34.6295	0.398289	0.35525	0.246461	Stage1
Zm00001d026252	GRMZM2G091331	NA	wrky14	WRKY-transcription factor 14	Probable WRKY transcription factor 11	71.7735	68.5142	46.3699	0.38452	0.367058	0.248422	Stage1
Zm00001d026477	GRMZM2G143402	Zm00001eb432370	zim34	ZIM-transcription factor 34	Putative tify domain/CCT motif transcription factor family protein isoform 1%3B Putative tify domain/CCT motif transcription factor family protein isoform 2%3B ZIM motif family protein	262.267	257.708	223.381	0.352815	0.346682	0.300504	Stage1
Zm00001d026594	GRMZM2G392101	Zm00001eb433500	crr2	cytokinin response regulator2	Cytokinin response regulator2	32.0638	31.865	16.5864	0.398233	0.395763	0.206003	Stage1
Zm00001d029287	GRMZM2G026417	Zm00001eb018020	gbptf18	GeBP-transcription factor 18	Probable transcription factor	33.768	31.7674	17.6149	0.406108	0.382047	0.211844	Stage1
Zm00001d030891	AC234520.1_FG003	Zm00001eb030400	glk9	G2-like-transcription factor 9	Homeodomain-like superfamily protein	46.0613	38.0316	25.9801	0.418461	0.345513	0.236026	Stage1
Zm00001d031840	GRMZM2G346920	Zm00001eb038450,Zm00001eb038460	zhd3	ZF-HD transcription factor homolog3	ZF-HD protein dimerisation region containing protein	36.1044	29.2226	17.947	0.433562	0.350921	0.215518	Stage1
Zm00001d032040	GRMZM2G042407	Zm00001eb040220	srs1	SHI/STY (SRS)-transcription factor 1	Protein SHI RELATED SEQUENCE 1	2.37454	1.22495	0.382557	0.596312	0.307618	0.0960705	Stage1
Zm00001d032175	GRMZM2G438438	Zm00001eb041290	zhd5	ZF-HD-transcription factor 5	Zinc-finger homeodomain protein 8	81.8161	61.0985	29.4131	0.47477	0.354548	0.170681	Stage1
Zm00001d032217	GRMZM2G166687	Zm00001eb041640	tcptf11	TCP-transcription factor 11	Teosinte branched1 protein	2.59047	2.42857	0.468581	0.472056	0.442555	0.0853887	Stage1
Zm00001d033859	GRMZM2G017087	Zm00001eb055920	kn1	knotted1	Homeotic protein knotted-1	520.169	463.446	228.38	0.429184	0.382383	0.188433	Stage1
Zm00001d033861	GRMZM2G000743	Zm00001eb055940	knox3	knotted related homeobox3	Knotted 1-type homeobox protein 3	52.8311	44.8046	22.7227	0.438948	0.37226	0.188792	Stage1
Zm00001d033965	GRMZM2G018487	Zm00001eb056780	wrky107	WRKY-transcription factor 107	Protein WRKY1	38.1843	30.7641	23.4315	0.41334	0.333017	0.253643	Stage1
Zm00001d034047	GRMZM2G087095	Zm00001eb057560	zmm24	Zea mays MADS24	zmm24;Zea mays MADS24:	193.082	168.479	120.095	0.400871	0.349792	0.249337	Stage1
Zm00001d034204	GRMZM2G028151	Zm00001eb058850	ereb184	AP2-EREBP-transcription factor 184	AP2-like ethylene-responsive transcription factor ANT	204.924	170.098	114.774	0.418387	0.347283	0.234331	Stage1
Zm00001d034627	AC225147.4_FG003	Zm00001eb062440	alf15	Alfin-like-transcription factor 15	PHD finger protein ALFIN-LIKE 2	67.5066	67.061	42.8505	0.380495	0.377983	0.241522	Stage1
Zm00001d035440	GRMZM2G448607	Zm00001eb264930	lip15	low temperature-induced protein15	lip15;low temperature-induced protein15: cDNA cross hybridizing to rice lip19, bZIP protein from rabbit reticulocytes or E. coli binds wheat histone H3 gene promoter; single band in Southerns	417.892	409.243	201.651	0.406199	0.397792	0.196008	Stage1
Zm00001d035535	GRMZM2G122537	Zm00001eb265710	wox3a	WUSCHEL homeobox 3A	WUSCHEL-related homeobox 3	53.002	51.7204	28.7751	0.397026	0.387426	0.215548	Stage1
Zm00001d036648	GRMZM2G161680	Zm00001eb274340	ca5p3	CCAAT-HAP5-transcription factor 53	Nuclear transcription factor Y subunit C-2	50.1093	45.7848	33.1822	0.388215	0.354711	0.257074	Stage1
Zm00001d036736	GRMZM2G134863	Zm00001eb275130	bzip76	bZIP-transcription factor 76	NA	8.62801	7.19967	4.57948	0.422793	0.352801	0.224405	Stage1
Zm00001d036796	GRMZM2G110402	Zm00001eb275730	c3h26	C3H-transcription factor 326	Zinc finger CCCH domain-containing protein 52	159.502	154.006	101.031	0.38477	0.371512	0.243719	Stage1
Zm00001d037317	GRMZM2G133331	Zm00001eb280500	fea4	fasciated ear4	Transcription factor PERIANTHIA	123.582	105.92	86.0863	0.391592	0.335627	0.272781	Stage1
Zm00001d038283	GRMZM2G122709	Zm00001eb288860	ofp26	OVATE-transcription factor 26	Plant-specific domain TIGR01568 family protein	24.0461	23.5237	11.9732	0.403845	0.39507	0.201084	Stage1
Zm00001d038355	GRMZM2G125976	Zm00001eb289480	hb76	Homeobox-transcription factor 76	BEL1-like homeodomain protein 9	83.0168	73.5978	33.7113	0.436182	0.386694	0.177124	Stage1
Zm00001d038584	GRMZM2G020016	Zm00001eb291720	ereb42	AP2-EREBP-transcription factor 42	Putative AP2/EREBP transcription factor superfamily protein	79.3785	76.7212	51.6767	0.382038	0.369249	0.248713	Stage1
Zm00001d038746	AC206165.3_FG007	Zm00001eb293250	hsftf15	HSF-transcription factor 15	Heat stress transcription factor A-4a	1.33958	1.10066	0.402736	0.471189	0.387151	0.14166	Stage1
Zm00001d038994	GRMZM2G157219	Zm00001eb295700	thx1	Trihelix-transcription factor 1	sequence-specific DNA binding transcription factors	69.8148	63.6782	38.7655	0.405291	0.369667	0.225042	Stage1
Zm00001d039017	GRMZM2G409881	Zm00001eb295920	wox9c	WUSCHEL related homeobox 9c	wox9c;WUSCHEL related homeobox 9c: late embryo in outer layer of suspensor through leaf 4 stage	26.8189	22.7537	11.5981	0.438428	0.371971	0.189602	Stage1
Zm00001d039439	GRMZM5G852801,GRMZM6G287292	Zm00001eb120750	bzr2	BZR-transcription factor 2	Protein BRASSINAZOLE-RESISTANT 1	196.627	169.631	110.16	0.41272	0.356055	0.231225	Stage1
Zm00001d040019	GRMZM2G162709	Zm00001eb125520	myb137	MYB-transcription factor 137	myb domain protein 62	1.89325	1.72901	0.776162	0.430438	0.393097	0.176464	Stage1
Zm00001d041780	GRMZM5G821755	Zm00001eb138370	zhd21	ZF-HD-transcription factor 21	Zinc-finger homeodomain protein 4	70.4804	64.4112	42.7416	0.396775	0.362608	0.240617	Stage1
Zm00001d041791	GRMZM2G139700	NA	nactf84	NAC-transcription factor 84	Protein CUP-SHAPED COTYLEDON 3	54.2138	50.8551	31.2721	0.397634	0.372999	0.229367	Stage1
Zm00001d042066	GRMZM2G032496,GRMZM2G091597,GRMZM2G156019	Zm00001eb140720,Zm00001eb140730	crr5	cytokinin response regulator5	glycoside hydrolase family 2 protein	97.1096	93.6978	64.2482	0.380739	0.367362	0.251899	Stage1
Zm00001d042288	AC203535.4_FG002	Zm00001eb142790,Zm00001eb142800	nactf90	NAC-transcription factor 90	NAC domain-containing protein 68	179.757	146.807	92.531	0.428916	0.350296	0.220788	Stage1
Zm00001d042436	GRMZM2G023257	Zm00001eb143990	mterf11	mTERF domain protein11	Mitochondrial transcription termination factor family protein	71.0187	59.1159	33.9237	0.432887	0.360335	0.206778	Stage1
Zm00001d042907	GRMZM2G157679	Zm00001eb148290	gras23	GRAS-transcription factor 23	NA	28.6893	25.7204	9.52186	0.44875	0.402312	0.148938	Stage1
Zm00001d043271	GRMZM2G169782	Zm00001eb151470	NA	NA	BTB/POZ domain-containing protein	104.576	49.45	38.408	0.543438	0.256971	0.199591	Stage1
Zm00001d043589	GRMZM2G079727	Zm00001eb154380	mads36	MADS-transcription factor 36`	Floral homeotic protein APETALA 3	470.654	307.889	230.347	0.466507	0.305176	0.228317	Stage1
Zm00001d044953	GRMZM2G066373	Zm00001eb373390	gbptf4	GeBP-transcription factor 4	NA	26.788	22.7118	14.1957	0.420564	0.356568	0.222868	Stage1
Zm00001d045507	AC234164.1_FG004	Zm00001eb378590	gras42	GRAS-transcription factor 42	Scarecrow-like protein 28	66.5325	58.2081	44.1343	0.393975	0.344682	0.261343	Stage1
Zm00001d046223	GRMZM2G076272	Zm00001eb384240	hb21	Homeobox-transcription factor 21	Homeobox protein ATH1	20.6638	14.9199	8.3943	0.469867	0.339258	0.190875	Stage1
Zm00001d046740	GRMZM2G151689	Zm00001eb388180	c3h18	C3H-transcription factor 318	Zinc finger CCCH domain-containing protein 52	106.463	85.2369	76.2416	0.397336	0.318118	0.284546	Stage1
Zm00001d046783	GRMZM2G114680	Zm00001eb388460	gras70	GRAS-transcription factor 70	Scarecrow-like protein 18	6.90226	6.62671	2.57444	0.428621	0.41151	0.159869	Stage1
Zm00001d047182	GRMZM2G098179	Zm00001eb392230	myb52	MYB-transcription factor 52	Myb transcription factor MYB30%3B Putative MYB DNA-binding domain superfamily protein	14.2974	13.8797	4.63104	0.435787	0.423057	0.141156	Stage1
Zm00001d047995	GRMZM2G105834	Zm00001eb399360	hb62	Homeobox-transcription factor 62	Putative homeobox DNA-binding and leucine zipper domain family protein	3.57131	3.41384	1.19962	0.436336	0.417097	0.146567	Stage1
Zm00001d048474	GRMZM2G171365	Zm00001eb403750	mads1	MADS1	MADS1	112.13	93.339	58.9865	0.424003	0.352948	0.223049	Stage1
Zm00001d049000	GRMZM2G068330	Zm00001eb168120	zhd1	ZF-HD-transcription factor 1	Putative homeobox DNA-binding domain superfamily protein	87.7166	74.5385	35.9343	0.44259	0.376097	0.181313	Stage1
Zm00001d049094	GRMZM2G001048	Zm00001eb168870	abi36	ABI3-VP1-transcription factor 36	B3 domain-containing protein REM16	31.4758	24.695	18.5385	0.42131	0.330548	0.248141	Stage1
Zm00001d050443	GRMZM2G353734	Zm00001eb179960	zhd7	ZF-HD-transcription factor 7	Zinc-finger homeodomain protein 8	15.9192	13.704	6.96358	0.435108	0.374561	0.190331	Stage1
Zm00001d051269	GRMZM2G111045	NA	myb103	MYB-transcription factor 103	myb domain protein 17	22.203	18.168	12.9486	0.416414	0.340738	0.242849	Stage1
Zm00001d051700	GRMZM2G449950	Zm00001eb189510	dof9	C2C2-Dof-transcription factor 9	Dof zinc finger protein DOF5.4	92.0004	78.6875	25.0409	0.47004	0.402023	0.127937	Stage1
Zm00001d052543	GRMZM2G030877,GRMZM2G031094	Zm00001eb197030,Zm00001eb197040	bzip79	bZIP-transcription factor 79	bZIP transcription factor family protein	2.74203	1.95794	0.929653	0.487071	0.347793	0.165136	Stage1
Zm00001d053162	GRMZM2G079365	Zm00001eb202260	bzip110	bZIP-transcription factor 110	Transcription factor VIP1	13.1586	12.434	10.2284	0.367344	0.347114	0.285541	Stage1
Zm00001d053566	GRMZM2G040452	Zm00001eb205090	prh116	protein phosphatase homolog116	Probable protein phosphatase 2C 72	10.5363	9.50993	5.19246	0.417466	0.3768	0.205734	Stage1
Zm00001d053756	GRMZM2G168229	Zm00001eb206830	sbp2	SBP-domain protein2	sbp2;SBP-domain protein2: cDNA sequence; SSR's umc1573, umc1574, umc1623	0.648154	0.276222	0.089849	0.639063	0.272348	0.0885888	Stage1
Zm00001d053908	GRMZM2G389768	Zm00001eb208310	csd2	CSD-transcription factor 2	Cold shock protein 2	821.688	659.727	583.595	0.39791	0.319479	0.282611	Stage1
Zm00001d000197	GRMZM2G435627	Zm00001eb285950	TIDP3214	NA	DUF3511 domain protein	86.6206	86.4996	63.1042	0.366688	0.366176	0.267137	Stage1
Zm00001d000320	GRMZM2G041645	Zm00001eb324000	NA	NA	NA	51.5992	41.8383	20.8786	0.451372	0.365988	0.182639	Stage1
Zm00001d001831	GRMZM2G150098	Zm00001eb066190	IDP8468	NA	Pyruvate kinase	33.613	33.3454	20.139	0.385924	0.382852	0.231224	Stage1
Zm00001d010575	GRMZM2G063896	Zm00001eb351700	NA	NA	Histone H4	1094.46	946.877	860.441	0.37717	0.326309	0.296522	Stage1
Zm00001d001944	GRMZM2G018692	Zm00001eb067260	incw6	invertase cell wall6	Beta-fructofuranosidase insoluble isoenzyme CWINV3	0.939209	0.877497	0.209068	0.46363	0.433166	0.103204	Stage1
Zm00001d010656	GRMZM2G034647	Zm00001eb352410	cyc1	cyclin1	Cyclin1	67.2373	62.8091	55.4882	0.362398	0.338531	0.299072	Stage1
Zm00001d010728	GRMZM2G154936	NA	pco098884	NA	PLASMODESMATA CALLOSE-BINDING PROTEIN 2	602.019	560.491	345.428	0.399233	0.371694	0.229073	Stage1
Zm00001d002028	GRMZM2G386525	Zm00001eb068040	NA	NA	Protein FATTY ACID EXPORT 2 chloroplastic	101.679	80.9273	73.7938	0.396564	0.315629	0.287807	Stage1
Zm00001d002065	GRMZM2G166281	Zm00001eb068400	mir3	maize insect resistance3	mir3;maize insect resistance3: apoplastic; pest defense protease	377.509	293.832	161.992	0.453011	0.352599	0.194391	Stage1
Zm00001d002156	GRMZM2G106245	Zm00001eb069290	sgb101	silencing gene B101	Silencing group B protein	106.288	91.7482	55.4783	0.419258	0.361905	0.218837	Stage1
Zm00001d002253	GRMZM2G302712	Zm00001eb070200	NA	NA	60S ribosomal protein L27	374.371	310.237	207.181	0.419798	0.347882	0.232321	Stage1
Zm00001d011223	GRMZM2G027333	Zm00001eb357220	NA	NA	Protein indeterminate-domain 9	15.4215	12.2342	7.31188	0.441022	0.349874	0.209104	Stage1
Zm00001d002450	GRMZM2G149649	Zm00001eb072000	NA	NA	60S ribosomal protein L12-3	374.908	323.152	296.622	0.376913	0.32488	0.298208	Stage1
Zm00001d002520	GRMZM2G322817	Zm00001eb072650	flz6	FCS-like zinc finger6	OSJNBa0013K16.16 protein; protein	57.3833	56.1449	8.9686	0.468447	0.458338	0.073215	Stage1
Zm00001d002543	GRMZM2G479684	Zm00001eb072850	NA	NA	Histone H4	1350.16	1185.93	1003.11	0.381487	0.335084	0.283429	Stage1
Zm00001d002589	GRMZM2G164318	Zm00001eb073250	hyd4	hydroxylase4	hyd4;hydroxylase4: beta-carotene hydroxylase	6.28189	5.7909	2.6811	0.425779	0.3925	0.181722	Stage1
Zm00001d002601	GRMZM2G080274	Zm00001eb073400	hon101	histone one (H1) 101	histone H1-3	1305.77	1171.4	951.569	0.38083	0.341643	0.277527	Stage1
Zm00001d002609	GRMZM2G303135	Zm00001eb073470	NA	NA	Xyloglucan galactosyltransferase XLT2	5.55661	4.74758	2.50336	0.433854	0.370686	0.19546	Stage1
Zm00001d011463	GRMZM2G043117	Zm00001eb359250	NA	NA	Plant-specific domain TIGR01570 family protein	106.531	97.564	42.207	0.432522	0.396115	0.171363	Stage1
Zm00001d002642	GRMZM6G303298	Zm00001eb073750	NA	NA	Dof zinc finger protein DOF2.5	93.4862	85.5096	56.1659	0.39754	0.36362	0.23884	Stage1
Zm00001d002677	GRMZM2G101408	Zm00001eb074070	NA	NA	NA	59.9058	58.1364	40.2508	0.378449	0.367271	0.25428	Stage1
Zm00001d002865	GRMZM2G027049	Zm00001eb075850	NA	NA	Transducin/WD40 repeat-like superfamily protein	9.79343	9.65062	4.11308	0.415731	0.409669	0.1746	Stage1
Zm00001d002869	GRMZM2G026558	Zm00001eb075920	NA	NA	OSJNBa0074L08.7 protein	39.3298	33.4867	21.0663	0.418924	0.356686	0.22439	Stage1
Zm00001d002890	GRMZM2G033379,GRMZM2G331250	Zm00001eb076130,Zm00001eb076140	NA	NA	NA	66.2333	63.7165	32.7299	0.407139	0.391668	0.201193	Stage1
Zm00001d002969	GRMZM2G474883	Zm00001eb076840	pco133719a	NA	ATP-dependent Clp protease proteolytic subunit 2 mitochondrial	104.492	92.5333	56.2409	0.412578	0.36536	0.222062	Stage1
Zm00001d003172	GRMZM2G178005	Zm00001eb078560	pco129934	NA	NA	212.463	209.69	134.194	0.381889	0.376905	0.241206	Stage1
Zm00001d003213	GRMZM2G081053	Zm00001eb078890	NA	NA	CONTAINS InterPro DOMAIN/s: Ankyrin repeat-containing domain (InterPro:IPR020683) Ankyrin repeat (InterPro:IPR002110); BEST Arabidopsis thaliana protein match is: XB3 ortholog 2 in Arabidopsis thaliana (TAIR:AT5G57740.1); Has 66374 Blast hits to 25 /.../oteins in 1201 species: Archae - 121; Bacteria - 8133; Metazoa - 29530; Fungi - 5885; Plants - 3349; Viruses - 785; Other Eukaryotes - 18571 (sou…	24.6099	17.4587	8.06138	0.490923	0.348268	0.16081	Stage1
Zm00001d003271	GRMZM2G022413	Zm00001eb079380	msr1	methionine sulfoxide reductase1	Peptide methionine sulfoxide reductase	18.6147	18.0363	9.15653	0.406368	0.393741	0.199892	Stage1
Zm00001d020584	GRMZM2G072855	Zm00001eb313720	his404	histone H4 family4	Histone H4	1561.97	1388.76	1150.17	0.380884	0.338648	0.280468	Stage1
Zm00001d003380	GRMZM2G107003	Zm00001eb080410	cl22897_1a	NA	Gibberellin-regulated protein 14	598.443	526.293	410.94	0.389694	0.342711	0.267595	Stage1
Zm00001d003401	GRMZM2G102499	Zm00001eb080570	grf1	general regulatory factor1	14-3-3-like protein GF14-6	736.021	681.297	488.938	0.386108	0.357401	0.256491	Stage1
Zm00001d003446	GRMZM2G065073	Zm00001eb080950	IDP2449	NA	Gamma-glutamyltranspeptidase 1	87.7609	49.3645	31.749	0.519681	0.292315	0.188004	Stage1
Zm00001d003468	GRMZM2G442523	Zm00001eb081120	IDP8920	NA	Sugar transport protein 5	62.3381	54.6761	30.4069	0.422858	0.370884	0.206259	Stage1
Zm00001d003497	GRMZM2G171277	Zm00001eb081320	GRMZM2G171277	NA	RING-H2 finger protein ATL54	2.99562	2.54179	1.30798	0.437611	0.371315	0.191074	Stage1
Zm00001d003593	GRMZM2G082149	Zm00001eb082100	NA	NA	Expressed protein; protein	8.47033	3.59259	2.96015	0.563821	0.239138	0.19704	Stage1
Zm00001d003775	GRMZM2G434669	Zm00001eb083770	NA	NA	OJ000126_13.10 protein; protein	17.0507	11.5536	7.79129	0.468483	0.317444	0.214072	Stage1
Zm00001d003779	GRMZM5G819523	Zm00001eb083820	IDP7309	NA	Glutaredoxin family protein	64.4169	57.4569	38.9483	0.400548	0.35727	0.242182	Stage1
Zm00001d003896	AC196489.3_FG002	Zm00001eb084920,Zm00001eb084930	rpl12	ribosomal protein L12	60S ribosomal protein L12	627.661	585.413	480.912	0.370523	0.345583	0.283894	Stage1
Zm00001d004133	GRMZM2G177596	Zm00001eb086650	NA	NA	OSJNBa0065B15.1 protein; OSJNBb0071D01.5 protein; protein	54.544	45.7989	37.0708	0.396933	0.333292	0.269775	Stage1
Zm00001d013177	GRMZM2G052476	Zm00001eb213930,Zm00001eb213940	IDP8647	NA	Electron transporter	6.31965	6.00987	5.03867	0.363863	0.346027	0.290109	Stage1
Zm00001d004482	GRMZM2G319454	Zm00001eb089090	IDP592	NA	transmembrane-like protein	51.4857	47.9245	29.0695	0.40073	0.373012	0.226257	Stage1
Zm00001d004591	GRMZM2G092160	Zm00001eb089980	NA	NA	60 kDa jasmonate-induced protein	66.7824	61.5885	47.4803	0.379767	0.350231	0.270003	Stage1
Zm00001d004650	GRMZM2G148270	Zm00001eb090500	NA	NA	CRP7 - Cysteine-rich family protein precursor expressed	66.1855	62.9811	45.1707	0.379641	0.36126	0.259099	Stage1
Zm00001d004739	GRMZM2G087105	Zm00001eb091260	pco071460b	NA	F-box/WD-40 repeat-containing protein	72.3758	54.1387	37.3107	0.441787	0.330466	0.227747	Stage1
Zm00001d013392	GRMZM2G046055	Zm00001eb215920	NA	NA	Histone H2A	674.628	584.4	446.292	0.395602	0.342692	0.261705	Stage1
Zm00001d005293	GRMZM2G161382	Zm00001eb095620	cyc11	cyclin11	cyc11;cyclin11: Associates to cyclin dependent kinase proteins during germination and the complexes formed develop kinase activity.	168.622	131.199	86.3841	0.436612	0.339714	0.223674	Stage1
Zm00001d005298	GRMZM2G163724	Zm00001eb095660	NA	NA	receptor-like kinase	57.9026	45.0709	28.622	0.440004	0.342496	0.2175	Stage1
Zm00001d005394	GRMZM5G872070	Zm00001eb096510	umc2253	NA	Fiber protein Fb34	50.6076	46.3264	36.4068	0.379536	0.347429	0.273036	Stage1
Zm00001d005421	GRMZM2G092125	Zm00001eb096680	pip2b	plasma membrane intrinsic protein2	Aquaporin PIP2-2	99.7447	89.7542	37.8198	0.438788	0.394838	0.166374	Stage1
Zm00001d005566	GRMZM2G134998	Zm00001eb097850	NA	NA	Zinc finger%2C C2H2 type family protein	7.26061	4.53387	1.92591	0.529184	0.330448	0.140369	Stage1
Zm00001d005681	GRMZM2G110358	Zm00001eb098850	NA	NA	RNA ligase/cyclic nucleotide phosphodiesterase family protein	13.7204	12.2006	6.53424	0.422748	0.375921	0.201331	Stage1
Zm00001d005831	GRMZM2G061885	Zm00001eb100310,Zm00001eb100320	pza01735	NA	Phospholipid:diacylglycerol acyltransferase 1	43.0567	35.0515	28.2733	0.404739	0.329489	0.265773	Stage1
Zm00001d014082	GRMZM2G026216	Zm00001eb222240	IDP486	NA	60S ribosomal protein L21-1	634.561	589.684	432.868	0.382932	0.35585	0.261218	Stage1
Zm00001d005849	GRMZM2G176486	Zm00001eb100460,Zm00001eb100470	NA	NA	Histone H3 K4-specific methyltransferase SET7/9 family protein	13.7315	9.47592	6.21616	0.466684	0.322052	0.211264	Stage1
Zm00001d005897	GRMZM2G123972	Zm00001eb100860	umc1108	NA	NA	132.905	113.237	31.9388	0.477937	0.407209	0.114854	Stage1
Zm00001d006031	GRMZM2G159828	Zm00001eb101950	NA	NA	NA	19.563	19.2364	14.3458	0.368105	0.36196	0.269935	Stage1
Zm00001d006064	GRMZM2G047971	Zm00001eb102250	cl1797_1b	NA	60S ribosomal protein L32-1	297.034	288.207	246.703	0.357036	0.346426	0.296538	Stage1
Zm00001d006130	GRMZM2G150503	Zm00001eb102800,Zm00001eb102810	NA	NA	NA	35.6145	33.3664	19.3683	0.40311	0.377665	0.219225	Stage1
Zm00001d006132	GRMZM2G040965	Zm00001eb102840	NA	NA	Formin-like protein 1	47.9733	41.7453	26.3239	0.413412	0.359741	0.226847	Stage1
Zm00001d006194	GRMZM2G034260	Zm00001eb103320	NA	NA	Mediator complex subunit 10 CG5057-PA	130.203	120.726	92.6776	0.37893	0.351349	0.269721	Stage1
Zm00001d006226	GRMZM2G050714,GRMZM2G058105	Zm00001eb103610,Zm00001eb103630,Zm00001eb103660	NA	NA	Protein binding protein	38.1295	30.0882	23.4275	0.416056	0.328312	0.255633	Stage1
Zm00001d006235	GRMZM2G042604	Zm00001eb103720	magi50422	NA	Proteasome subunit alpha type	151.405	133.633	96.8127	0.396504	0.349962	0.253535	Stage1
Zm00001d006237	GRMZM2G050268	Zm00001eb103750	cl9864_1	NA	Protein POLLENLESS 3-LIKE 2	52.071	47.9114	26.0944	0.41301	0.380018	0.206972	Stage1
Zm00001d006309	GRMZM6G729818	Zm00001eb104400	ugp1	UDP-glucose pyrophosphorylase1	UTP--glucose-1-phosphate uridylyltransferase 1	480.131	428.667	323.591	0.389594	0.347834	0.262572	Stage1
Zm00001d006329	GRMZM2G153369	Zm00001eb104610	pmpm2	proteolipid membrane potential regulator2	Hydrophobic protein RCI2B	59.6255	58.9898	39.3926	0.377358	0.373335	0.249308	Stage1
Zm00001d006439	GRMZM2G171628	Zm00001eb105550	atp3	ATP synthase3	atp3;ATP synthase3:	246.929	244.223	188.845	0.363132	0.359153	0.277715	Stage1
Zm00001d014906	GRMZM2G137435	Zm00001eb229100	plc4	phospholipase C4	Phosphoinositide phospholipase C 4	26.4793	25.982	17.2662	0.379754	0.372622	0.247624	Stage1
Zm00001d006547	GRMZM2G151826	Zm00001eb106450	pco099353	NA	Histone H2A	672.404	585.369	502.424	0.382005	0.332559	0.285436	Stage1
Zm00001d006776	GRMZM2G036752,GRMZM5G898684	Zm00001eb108530,Zm00001eb108540,Zm00001eb108550,Zm00001eb108560	NA	NA	PLASMODESMATA CALLOSE-BINDING PROTEIN 2	94.9042	69.8005	53.0663	0.435798	0.320523	0.243679	Stage1
Zm00001d006871	GRMZM2G159237	Zm00001eb109330	NA	NA	40S ribosomal protein Sa-1	397.207	385.223	268.017	0.378132	0.366723	0.255145	Stage1
Zm00001d006884	GRMZM2G056564	Zm00001eb109490	GRMZM2G056564	NA	SAP domain-containing protein	22.4133	18.336	12.8546	0.418128	0.342064	0.239807	Stage1
Zm00001d007084	GRMZM2G141432	Zm00001eb110750	NA	NA	Histone H2B	1481.31	1249.77	751.855	0.425305	0.358827	0.215868	Stage1
Zm00001d007200	GRMZM2G101390	Zm00001eb111790	bnlg1746	NA	Centromere protein-like	25.8986	24.1305	20.428	0.36758	0.342485	0.289935	Stage1
Zm00001d007372	GRMZM2G052507	Zm00001eb113170	umc1551	NA	Serine carboxypeptidase 1	95.3241	81.934	41.1623	0.436425	0.375121	0.188454	Stage1
Zm00001d007514	GRMZM2G066394,GRMZM6G847892	Zm00001eb114360	NA	NA	Putative H/ACA ribonucleoprotein complex subunit 1-like protein 1	148.007	126.007	123.914	0.371945	0.316657	0.311397	Stage1
Zm00001d007898	GRMZM2G022041	Zm00001eb117150	NA	NA	Small nuclear ribonucleoprotein-associated protein	206.684	171.458	110.856	0.422668	0.350631	0.226701	Stage1
Zm00001d016566	GRMZM2G123966	Zm00001eb241770	NA	NA	Gamma carbonic anhydrase-like 2 mitochondrial	53.4389	49.9939	36.022	0.383199	0.358495	0.258306	Stage1
Zm00001d008260	GRMZM2G007057	Zm00001eb332950	NA	NA	Ubiquitin-conjugating enzyme E2 20	187.74	179.967	140.325	0.369544	0.354243	0.276213	Stage1
Zm00001d008278	GRMZM2G044963	Zm00001eb333100	NA	NA	Calmodulin-7	457.301	413.292	339.486	0.37791	0.341542	0.280549	Stage1
Zm00001d008294	GRMZM2G128080	Zm00001eb333230	cl30189_1	NA	Translin family protein	153.564	117.034	78.5193	0.439864	0.335228	0.224908	Stage1
Zm00001d008296	GRMZM2G012728	Zm00001eb333260	NA	NA	Phytochrome kinase substrate 1	3.46963	3.08625	0.956284	0.461868	0.410834	0.127298	Stage1
Zm00001d008404	GRMZM2G454022	Zm00001eb334190	NA	NA	NA	1.63517	0.655871	0.213211	0.652957	0.261903	0.0851397	Stage1
Zm00001d008515	GRMZM2G049781	Zm00001eb334940	umc1817	NA	Heavy metal transport/detoxification superfamily protein	123.992	108.53	89.4874	0.385057	0.337039	0.277904	Stage1
Zm00001d008594	GRMZM2G041238	Zm00001eb335620	NA	NA	60S ribosomal protein L26-1	1360.54	1275.61	836.943	0.391738	0.367284	0.240979	Stage1
Zm00001d008715	GRMZM2G463493	Zm00001eb336650	rlk3	receptor-like protein kinase3	Putative leucine-rich repeat receptor protein kinase family protein	15.5578	12.3089	3.3004	0.499172	0.394934	0.105894	Stage1
Zm00001d008744	GRMZM2G107639	Zm00001eb336900	NA	NA	Transaminase/ transferase isoform 1%3B Transaminase/ transferase isoform 2%3B Transaminase/ transferase%2C transferring nitrogenous groups	35.4364	35.0946	27.2307	0.362477	0.358981	0.278542	Stage1
Zm00001d008871	AC187157.4_FG002	Zm00001eb337990	NA	NA	Nuclear pore complex protein NUP35	79.2699	72.6824	44.5371	0.403431	0.369905	0.226664	Stage1
Zm00001d008878	GRMZM2G151909	Zm00001eb338030	vq42	VQ motif-transcription factor42	DNA-binding WRKY	22.2766	13.8835	6.97857	0.516396	0.321834	0.161771	Stage1
Zm00001d008909	GRMZM2G152354	Zm00001eb338340,Zm00001eb338350	ga2ox9	gibberellin 2-oxidase9	ga2ox9;gibberellin 2-oxidase9:	14.3356	9.80515	6.87978	0.462133	0.316086	0.221781	Stage1
Zm00001d008929	GRMZM2G112686	Zm00001eb338570	umc2147	NA	GDSL esterase/lipase	144.392	127.079	102.142	0.386475	0.340135	0.27339	Stage1
Zm00001d009023	GRMZM2G067522,GRMZM2G067581	Zm00001eb339450,Zm00001eb339460	pco079748	NA	Nucleic acid-binding OB-fold-like protein	245.765	218.871	148.842	0.400609	0.356771	0.24262	Stage1
Zm00001d009097	GRMZM2G331566	Zm00001eb340080,Zm00001eb340090	cl50524_1b	NA	Endoglucanase 1	162.851	132.348	81.1081	0.43276	0.351703	0.215537	Stage1
Zm00001d009480	GRMZM2G040477	Zm00001eb342960	rack2	receptor for activated C kinase2	Receptor for activated C kinase 1A	592.768	537.416	302.537	0.413736	0.375101	0.211163	Stage1
Zm00001d035322	GRMZM2G443612	Zm00001eb264770	NA	NA	Expressed protein; protein	4.77771	4.56446	2.95178	0.388623	0.371277	0.2401	Stage1
Zm00001d009579	GRMZM2G113720	Zm00001eb343830	pco154872	NA	60S ribosomal protein L18a	825.678	798.934	489.512	0.390553	0.377903	0.231544	Stage1
Zm00001d009652	GRMZM2G102891,GRMZM2G105712,GRMZM2G119809,GRMZM2G164129	Zm00001eb344440,Zm00001eb344460	arpp2a-2	acidic ribosomal protein P2a-2	arpp2a-2;acidic ribosomal protein P2a-2:	640.913	631.214	528.879	0.355864	0.350479	0.293657	Stage1
Zm00001d009657	GRMZM2G102891,GRMZM2G105712,GRMZM2G119809,GRMZM2G164129	Zm00001eb344440,Zm00001eb344460	NA	NA	60S acidic ribosomal protein P2-5	441.737	372.511	247.301	0.416125	0.350913	0.232963	Stage1
Zm00001d009848	GRMZM2G104025	Zm00001eb346100	NA	NA	60S ribosomal protein L18-3	1045.25	1039.12	955.202	0.343881	0.341864	0.314255	Stage1
Zm00001d009936	GRMZM2G062974	Zm00001eb346860	chn21	chitinase21	Basic endochitinase A	11.0515	6.76689	4.37646	0.497931	0.304885	0.197183	Stage1
Zm00001d018334	GRMZM2G128358	Zm00001eb257420	npi288a	NA	Nuclear transport factor 2 (NTF2) family protein	26.83	26.4647	19.8337	0.366889	0.361893	0.271218	Stage1
Zm00001d010049	GRMZM2G086637	Zm00001eb347610	NA	NA	Patellin-5%3B Putative patellin family protein isoform 1%3B Putative patellin family protein isoform 2	183.24	155.292	96.1253	0.421574	0.357274	0.221152	Stage1
Zm00001d018429	GRMZM2G178074	Zm00001eb258350,Zm00001eb258360	ppck1	phosphoenolpyruvate carboxylase kinase1	ppck1;phosphoenolpyruvate carboxylase kinase1: C4 photosynthesis; gene function assigned based on sequence similarity and regulation by light	33.5024	25.8586	18.2629	0.431599	0.333127	0.235273	Stage1
Zm00001d010178	GRMZM2G147051	Zm00001eb348580	pco077003	NA	Protein kinase superfamily protein	59.4989	55.2188	36.3296	0.393909	0.365573	0.240518	Stage1
Zm00001d010491	GRMZM2G134230	Zm00001eb351000	NA	NA	Succinate dehydrogenase subunit 4 mitochondrial	263.982	228.002	135.837	0.420474	0.363163	0.216363	Stage1
Zm00001d010732	AC209819.3_FG012	Zm00001eb353070	rop7	Rho-related protein from plants 7	rop7;Rho-related protein from plants 7: cDNA, plasma membrane targeting, SSR umc1950In Maize Genetics Conference Abstracts rop7 was called rop1. These abstracts are indeed discussing rop7.	11.7854	11.1273	7.53836	0.387028	0.365415	0.247557	Stage1
Zm00001d010822	GRMZM2G420684	Zm00001eb353820	csu841b	NA	Acid phosphatase/vanadium-dependent haloperoxidase-related protein	22.2574	18.3717	13.7286	0.409462	0.337978	0.25256	Stage1
Zm00001d011041	GRMZM2G102674	Zm00001eb355610,Zm00001eb355620	NA	NA	UPA23	5.81813	2.42372	1.91328	0.572925	0.23867	0.188405	Stage1
Zm00001d011246	GRMZM5G842645	Zm00001eb357450	NA	NA	Cytokinin riboside 5'-monophosphate phosphoribohydrolase LOG7	9.31703	8.06875	4.38041	0.428051	0.370701	0.201248	Stage1
Zm00001d011283	GRMZM2G015735	Zm00001eb357710	bnl12.30a	NA	NA	86.5224	75.2977	55.4391	0.398245	0.34658	0.255175	Stage1
Zm00001d011312	GRMZM2G050548	Zm00001eb357920	NA	NA	Putative leucine-rich repeat receptor-like protein kinase family protein	32.4115	25.6409	19.6541	0.417101	0.329971	0.252927	Stage1
Zm00001d011459	GRMZM2G063672	Zm00001eb359230	NA	NA	Protein HYPER-SENSITIVITY-RELATED 4	1.3748	1.34142	0.731834	0.398718	0.389036	0.212246	Stage1
Zm00001d011534	GRMZM2G126928	Zm00001eb359780	pco155588b	NA	60S ribosomal protein L18a	230.506	224.157	170.53	0.368696	0.35854	0.272764	Stage1
Zm00001d011581	GRMZM2G055936	Zm00001eb360190	prdx4	peroxiredoxin4	Peroxiredoxin-2B	785.33	736.366	534.436	0.381945	0.358132	0.259923	Stage1
Zm00001d011687	GRMZM5G833406	Zm00001eb361170	jih2	jasmonoyl-l-isoleucine hydrolase2	IAA-amino acid hydrolase ILR1-like 4	2.15991	1.70442	0.214409	0.529553	0.417879	0.0525675	Stage1
Zm00001d011731	GRMZM5G887216	Zm00001eb361600	NA	NA	Metal ion binding protein	20.8314	18.7414	12.0544	0.403497	0.363013	0.23349	Stage1
Zm00001d019989	GRMZM2G108737	Zm00001eb309080	NA	NA	embryo defective 1381	24.38	20.8793	15.8353	0.399053	0.341753	0.259194	Stage1
Zm00001d011812	GRMZM2G168519,GRMZM2G168544	Zm00001eb362460,Zm00001eb362470	NA	NA	NA	44.2585	42.1929	23.2679	0.403379	0.384554	0.212067	Stage1
Zm00001d011928	GRMZM2G002147	Zm00001eb363590	NA	NA	ARM repeat superfamily protein	180.786	156.661	118.038	0.396909	0.343943	0.259148	Stage1
Zm00001d012042	GRMZM2G053898	Zm00001eb364660	sumo1a	small ubiquitin-related modifier1a	Small ubiquitin-related modifier 2	1396.24	1240.06	1059.5	0.37779	0.335533	0.286677	Stage1
Zm00001d012103	GRMZM2G066024	Zm00001eb365200	ald2	aldolase2	ald2;aldolase2: second aldolase locus initially found by RFLP mapping using an ald1 probe	459.591	398.58	207.147	0.431412	0.374142	0.194446	Stage1
Zm00001d012423	GRMZM2G112908,GRMZM2G112912	Zm00001eb368020	umc1268	NA	Histone H2B	748.685	728.795	528.871	0.373158	0.363244	0.263599	Stage1
Zm00001d012437	GRMZM2G179985	Zm00001eb368150	cl26733_1b	NA	Putative lung seven transmembrane receptor family protein	12.2112	10.7663	8.0871	0.393089	0.346579	0.260332	Stage1
Zm00001d012522	GRMZM2G130764	Zm00001eb369030	phm14046	NA	Calcium uniporter protein 5 mitochondrial	20.3516	16.6153	11.8945	0.416516	0.34005	0.243434	Stage1
Zm00001d012560	GRMZM2G310115	Zm00001eb369330,Zm00001eb369340	cyc4	cyclin4	cyc4;cyclin4:	129.397	115.378	87.2268	0.389749	0.347521	0.26273	Stage1
Zm00001d012590	GRMZM2G106250	Zm00001eb369580	mmp146	NA	NA	32.8883	26.3073	17.1587	0.430732	0.344543	0.224725	Stage1
Zm00001d012591	GRMZM2G106344	Zm00001eb369590	NA	NA	Probable nucleoredoxin 1	47.6239	34.8101	28.2623	0.430221	0.314465	0.255314	Stage1
Zm00001d012614	GRMZM2G090528	Zm00001eb369820	NA	NA	Cyclic nucleotide-gated ion channel 4	19.3851	17.0705	4.59252	0.472253	0.415866	0.111881	Stage1
Zm00001d012811	GRMZM5G861064	Zm00001eb210380	AI676903	NA	La-related protein 1C	49.4552	45.3176	29.9306	0.396583	0.363403	0.240014	Stage1
Zm00001d012931	GRMZM2G121826	Zm00001eb211460	bsk9	brassinosteroid-signaling kinase9	Protein kinase protein with tetratricopeptide repeat domain	59.2569	43.0886	28.3488	0.453401	0.32969	0.216909	Stage1
Zm00001d013015	GRMZM2G038075,GRMZM2G332976	Zm00001eb212260,Zm00001eb212270	sca1	short chain alcohol dehydrogenase1	sca1;short chain alcohol dehydrogenase1: single copy leaf cDNA, csu149, similar to ts2	51.901	49.9169	33.5496	0.383408	0.368751	0.247841	Stage1
Zm00001d013034	AC210013.4_FG019	Zm00001eb212470	NA	NA	40S ribosomal protein S2-1	612.089	536.814	359.119	0.405888	0.355972	0.238139	Stage1
Zm00001d013066	GRMZM2G121221	Zm00001eb212820	hon106a	histone H1 106a	Histone H1	679.778	611.093	362.547	0.411135	0.369594	0.219271	Stage1
Zm00001d013067	GRMZM2G003002	Zm00001eb212840	NA	NA	Histone H1	483.014	423.429	246.927	0.418785	0.367123	0.214092	Stage1
Zm00001d013159	AC195340.3_FG001	Zm00001eb213760	tua3	alpha tubulin3	tua3;alpha tubulin3: alpha tubulin family; mRNA expressed in all dividing cells examined; gene specific cDNA probe	1155.86	1060.17	786.66	0.384941	0.353074	0.261985	Stage1
Zm00001d013168	AC183932.3_FG007	Zm00001eb213830,Zm00001eb213840	NA	NA	Probable xyloglucan glycosyltransferase 12	22.1314	18.5536	12.0412	0.419742	0.351886	0.228372	Stage1
Zm00001d021445	GRMZM2G168330	Zm00001eb320980	NA	NA	60S ribosomal protein L14-1	1125.61	1096.38	815.488	0.370574	0.360951	0.268475	Stage1
Zm00001d021450	GRMZM2G019363	Zm00001eb321030	NA	NA	Cytokinin riboside 5'-monophosphate phosphoribohydrolase LOG5	12.2412	9.92569	5.127	0.448496	0.36366	0.187844	Stage1
Zm00001d013252	GRMZM2G072315	Zm00001eb214650	mta2	mouse transplantation antigen homolog2	60S ribosomal protein L13a-1	541.284	490.833	384.526	0.382089	0.346476	0.271435	Stage1
Zm00001d013268	GRMZM2G172043	Zm00001eb214870	NA	NA	Glycosyl hydrolase family protein	286.957	255.091	170.819	0.402539	0.357839	0.239622	Stage1
Zm00001d013348	GRMZM2G019958	Zm00001eb215580	pco101707b	NA	Thioredoxin superfamily protein	29.5028	24.5687	20.3641	0.396353	0.330067	0.27358	Stage1
Zm00001d013367	GRMZM2G152466	Zm00001eb215710	tua4	alpha tubulin4	Tubulin alpha-4 chain	1279.12	1263.98	960.818	0.365055	0.360733	0.274212	Stage1
Zm00001d021614	GRMZM2G108874	Zm00001eb322570	umc1324	NA	NC domain-containing protein-related	57.6407	55.6785	43.7836	0.366898	0.354408	0.278694	Stage1
Zm00001d031429	GRMZM2G132607,GRMZM2G132623	Zm00001eb034820,Zm00001eb034830	TIDP3261	NA	pfkB-like carbohydrate kinase family protein	1474.21	1371.7	1157.26	0.368261	0.342653	0.289086	Stage1
Zm00001d013410	GRMZM2G152328	Zm00001eb216070	act5	actin5	Actin-1	245.433	219.008	135.356	0.409193	0.365137	0.225669	Stage1
Zm00001d013468	GRMZM2G090435	Zm00001eb216640	NA	NA	Protein FAF-like chloroplastic	11.0247	9.70977	3.68192	0.451529	0.397674	0.150797	Stage1
Zm00001d013528	GRMZM2G076676	Zm00001eb217180	NA	NA	BEST Arabidopsis thaliana protein match is: glycine-rich protein (TAIR:AT1G27090.1); Has 51 Blast hits to 50 proteins in 15 species: Archae - 0; Bacteria - 2; Metazoa - 0; Fungi - 0; Plants - 47; Viruses - 0; Other Eukaryotes - 2 (source: NCBI BLink).	96.4962	92.7532	70.9844	0.370806	0.356423	0.272772	Stage1
Zm00001d013554	GRMZM2G033489	Zm00001eb217420	NA	NA	NA	41.9299	32.044	20.9684	0.441635	0.33751	0.220854	Stage1
Zm00001d013595	GRMZM2G176748	Zm00001eb217860	flz23	FCS-like zinc finger23	Protein MARD1	131.593	131.062	111.912	0.35132	0.349904	0.298776	Stage1
Zm00001d013705	GRMZM2G078178	Zm00001eb218820	IDP8686	NA	VAN3-binding protein	64.3496	61.1365	50.9286	0.364763	0.34655	0.288687	Stage1
Zm00001d013750	GRMZM2G138572	Zm00001eb219260	NA	NA	ATPase E1	43.3295	38.9828	30.9723	0.382484	0.344114	0.273403	Stage1
Zm00001d013819	GRMZM2G132007,GRMZM2G132036	Zm00001eb219880,Zm00001eb219890	csu340	NA	Galactose mutarotase-like superfamily protein	15.6948	15.2158	13.1195	0.356457	0.345577	0.297966	Stage1
Zm00001d014079	GRMZM2G027232	Zm00001eb222210	GRMZM2G027232	NA	mitochondrial ribosomal protein L11	127.54	108.141	76.9273	0.407986	0.345932	0.246082	Stage1
Zm00001d022421	GRMZM2G469380	Zm00001eb330880	csu632b	NA	hydroxyproline-rich glycoprotein family protein	2594.62	2441.17	1480.49	0.398175	0.374626	0.227199	Stage1
Zm00001d014116	GRMZM2G326707	Zm00001eb222500,Zm00001eb222510	pht1	phosphate transporter protein1	pht13;phosphate transporter protein13:	6.14703	4.03582	0.790616	0.560172	0.36778	0.0720479	Stage1
Zm00001d014355	GRMZM2G366077,GRMZM6G772588	Zm00001eb224520	NA	NA	60S ribosomal protein L27-2	628.531	498.955	336.421	0.429352	0.340838	0.22981	Stage1
Zm00001d014495	GRMZM2G060150	Zm00001eb225470	NA	NA	NA	32.454	27.632	17.1961	0.419942	0.357548	0.22251	Stage1
Zm00001d014793	GRMZM2G300133	Zm00001eb228140	td1	thick tassel dwarf1	td1;thick tassel dwarf1: shortened plants, fasciated ears, increased spikelet density in tassel	57.0247	42.1608	24.6216	0.460593	0.340536	0.19887	Stage1
Zm00001d014946	GRMZM2G472346	Zm00001eb229450	Zm00001d014946	NA	BAG family molecular chaperone regulator 7	148.997	132.348	122.799	0.368672	0.327478	0.30385	Stage1
Zm00001d014993	GRMZM2G114793	Zm00001eb229930	bip1	Binding protein homolog1	Luminal-binding protein 2	206.747	183.747	137.27	0.391741	0.348161	0.260098	Stage1
Zm00001d015127	GRMZM2G524937	Zm00001eb231120,Zm00001eb231130	pco097858	NA	SWIB/MDM2 domain superfamily protein	227.525	204.358	159.294	0.384868	0.34568	0.269453	Stage1
Zm00001d015180	GRMZM6G869379	Zm00001eb231490	NA	NA	Proteasome subunit alpha type-1-B	400.89	336.805	185.016	0.43447	0.365016	0.200513	Stage1
Zm00001d015412	GRMZM2G334722	Zm00001eb233350,Zm00001eb233360	thx37	Trihelix-transcription factor 37	sequence-specific DNA binding transcription factors	31.943	24.793	20.0945	0.415759	0.322698	0.261543	Stage1
Zm00001d023950	GRMZM2G073943	Zm00001eb411100	umc2705	NA	Glucuronoxylan 4-O-methyltransferase 2	2.50143	1.22529	0.433431	0.601283	0.29453	0.104186	Stage1
Zm00001d015474	GRMZM2G131638	Zm00001eb233840	NA	NA	Vacuolar import/degradation Vid27-related protein	51.6945	46.693	28.9057	0.406106	0.366814	0.22708	Stage1
Zm00001d024030	GRMZM2G035305	Zm00001eb411630	IDP876a	NA	NA	45.7146	43.2099	28.5935	0.389001	0.367687	0.243312	Stage1
Zm00001d015918	GRMZM2G103864	Zm00001eb236840	TIDP9177	NA	NA	57.6585	46.8829	29.6757	0.429591	0.349307	0.221102	Stage1
Zm00001d033850	GRMZM2G153292	Zm00001eb055850	tua2	alpha tubulin2	tua1;alpha tubulin1: mRNA expressed primarily in root tips and pollen; member of tandem repeat (see tua2); gene specific cDNA probe	1611.98	1511.74	1024.69	0.388577	0.364414	0.247009	Stage1
Zm00001d016001	GRMZM2G173729	Zm00001eb237470	NA	NA	Rop guanine nucleotide exchange factor 9	5.44924	4.33526	2.15733	0.456315	0.363031	0.180654	Stage1
Zm00001d016029	GRMZM2G011777	Zm00001eb237640	NA	NA	INVOLVED IN: protein complex assembly; LOCATED IN: mitochondrion chloroplast; EXPRESSED IN: 19 plant structures; EXPRESSED DURING: 9 growth stages; CONTAINS InterPro DOMAIN/s: ATP11 (InterPro:IPR010591); Has 304 Blast hits to 304 proteins in 167 sp /.../ Archae - 0; Bacteria - 0; Metazoa - 101; Fungi - 112; Plants - 39; Viruses - 0; Other Eukaryotes - 52 (source: NCBI BLink).	28.2668	22.6241	13.8533	0.436592	0.349438	0.21397	Stage1
Zm00001d016066	GRMZM2G120408	Zm00001eb237930	umc1990	NA	F-box/kelch-repeat protein	66.848	64.0189	30.9656	0.413069	0.395588	0.191343	Stage1
Zm00001d016149	GRMZM2G114675	Zm00001eb238530,Zm00001eb238540	NA	NA	Heavy metal transport/detoxification superfamily protein	211.411	178.446	151.206	0.390733	0.329806	0.279461	Stage1
Zm00001d016200	GRMZM2G014444	Zm00001eb238930	NA	NA	NA	1095.25	893.277	703.189	0.406897	0.331861	0.261242	Stage1
Zm00001d016441	GRMZM2G412604	Zm00001eb240650	naat4	nicotianamine aminotransferase4	Tyrosine aminotransferase	8.2623	5.63407	4.27643	0.454652	0.310027	0.23532	Stage1
Zm00001d016528	GRMZM2G089676	Zm00001eb241370	NA	NA	Nuclear transport factor 2 (NTF2) family protein with RNA binding (RRM-RBD-RNP motifs) domain	60.6507	56.6164	38.6255	0.389054	0.363176	0.24777	Stage1
Zm00001d025062	GRMZM2G084547	Zm00001eb419950	NA	NA	Peptidyl-prolyl cis-trans isomerase 1	632.735	550.27	406.918	0.397966	0.346098	0.255936	Stage1
Zm00001d016599	GRMZM2G168807	Zm00001eb241990	NA	NA	AT2G33510 (E=5e-065) | protein binding	248.567	230.934	170.834	0.382214	0.3551	0.262686	Stage1
Zm00001d016895	GRMZM2G049675	Zm00001eb244560	NA	NA	Gibberellin receptor GID1L2	54.4587	45.0277	18.3269	0.462246	0.382195	0.155559	Stage1
Zm00001d017090	GRMZM2G026085	Zm00001eb246070	cl45976_-1b	NA	NA	165.129	147.807	96.446	0.403361	0.361049	0.23559	Stage1
Zm00001d025674	GRMZM2G123178	Zm00001eb424770	NA	NA	Probably inactive leucine-rich repeat receptor-like protein kinase	17.6059	13.4442	8.64577	0.443519	0.33868	0.2178	Stage1
Zm00001d017330	GRMZM2G053236	Zm00001eb248150	pco093974b	NA	ATP-dependent Clp protease proteolytic subunit	39.1936	32.5625	17.3612	0.439798	0.365389	0.194813	Stage1
Zm00001d017467	GRMZM5G840002	Zm00001eb249330	cl1042_1d	NA	3-isopropylmalate dehydratase small subunit 2	234.418	205.799	136.69	0.406336	0.356728	0.236936	Stage1
Zm00001d017719	GRMZM2G054201	Zm00001eb251610	umc2306	NA	60S ribosomal protein L12-3	244.063	206.154	146.234	0.409192	0.345635	0.245173	Stage1
Zm00001d017949	GRMZM2G076049	Zm00001eb253720	NA	NA	Endoglucanase 8	123.996	112.42	99.0888	0.36958	0.335078	0.295342	Stage1
Zm00001d026651	GRMZM2G074718	Zm00001eb434050	pco131458	NA	Expressed protein; protein	132.379	108.211	59.2013	0.44157	0.360955	0.197475	Stage1
Zm00001d018033	GRMZM2G105791	Zm00001eb254490	gss1	starch synthase homolog1	Starch synthase IIb-2	6.49022	5.65385	5.22252	0.373719	0.325559	0.300722	Stage1
Zm00001d018214	GRMZM2G046459	Zm00001eb256330,Zm00001eb256340	pco106344	NA	O-Glycosyl hydrolases family 17 protein	631.555	538.754	316.226	0.42485	0.362423	0.212727	Stage1
Zm00001d018256	GRMZM5G886335	Zm00001eb256660	NA	NA	NA	3.96709	2.49374	1.00326	0.53149	0.334099	0.134411	Stage1
Zm00001d018326	GRMZM5G878379	NA	mkk4	MAP kinase kinase4	mkk4;MAP kinase kinase4: function inferred from sequence similarity, and gene expression analyses.	38.6166	34.3462	16.6128	0.431106	0.383433	0.185461	Stage1
Zm00001d027527	GRMZM2G092719	Zm00001eb002640	IDP4043	NA	40S ribosomal protein Sa-1	229.865	211.812	150.375	0.388251	0.357759	0.253989	Stage1
Zm00001d018337	GRMZM2G468932	Zm00001eb257450	NA	NA	60S ribosome subunit biogenesis protein NIP7 homolog	121.121	111.785	53.7691	0.422503	0.389937	0.187561	Stage1
Zm00001d018363	GRMZM2G119782	Zm00001eb257670	msb1	membrane steroid-binding protein1	Probable steroid-binding protein 3	413.353	393.964	266.883	0.384801	0.366751	0.248448	Stage1
Zm00001d018374	GRMZM5G832135	Zm00001eb257810	lrl3	ljrhl1-like3	Transcription factor bHLH69	6.80072	4.33209	3.77565	0.456165	0.290579	0.253256	Stage1
Zm00001d018504	GRMZM2G087924	Zm00001eb259140	NA	NA	NA	54.7434	53.4449	41.1128	0.366664	0.357967	0.275368	Stage1
Zm00001d018552	GRMZM2G062424,GRMZM6G608324	Zm00001eb259540	cl14514_-1	NA	NA	32.1347	27.326	22.473	0.392204	0.333514	0.274282	Stage1
Zm00001d018555	GRMZM2G048497	NA	NA	NA	Homoserine kinase	52.8526	52.7232	34.9834	0.376017	0.375096	0.248887	Stage1
Zm00001d018557	GRMZM2G124563	Zm00001eb259570	NA	NA	Outer envelope pore protein 21A chloroplastic	77.9575	77.6646	66.6213	0.350775	0.349457	0.299767	Stage1
Zm00001d018696	GRMZM2G043301	Zm00001eb298980	skus13	skewed root growth similar13	SKU5 similar 17	23.0044	19.3655	13.4064	0.41244	0.347199	0.240361	Stage1
Zm00001d028243	GRMZM2G111324	Zm00001eb008930	GRMZM2G111324	NA	Glucan endo-13-beta-glucosidase 3	209.641	193.005	104.546	0.413337	0.380536	0.206127	Stage1
Zm00001d018857	GRMZM2G320298	Zm00001eb300670	NA	NA	Probable carboxylesterase 15	29.3288	21.4144	4.13601	0.534424	0.39021	0.0753657	Stage1
Zm00001d028450	GRMZM2G138103	Zm00001eb010950	NA	NA	Ubiquitin-fold modifier-conjugating enzyme 1	148.519	129.858	109.501	0.382901	0.334791	0.282308	Stage1
Zm00001d018873	GRMZM2G143330	Zm00001eb300780	cl11185_1d	NA	Eukaryotic translation initiation factor 3 subunit 2	142.524	139.667	118.407	0.355778	0.348647	0.295575	Stage1
Zm00001d018903	GRMZM2G024354	Zm00001eb301010	rpl15c	60S ribosomal protein L15	Ribosomal protein L15	2016.72	1779.51	1413.13	0.387135	0.341598	0.271267	Stage1
Zm00001d018981	GRMZM2G401308	Zm00001eb301680	his1a	histone1a	his1a;histone1a: cDNA sequences, SSR umc1577	3141.13	2564.25	1636.15	0.427858	0.349281	0.222862	Stage1
Zm00001d019045	GRMZM2G003306	Zm00001eb302250,Zm00001eb302260	NA	NA	Histone H2A	2874.95	2322.92	1525.72	0.427591	0.345488	0.226921	Stage1
Zm00001d019147	GRMZM2G168149	Zm00001eb303080	pco131882	NA	40S ribosomal protein S2	1098.68	941.762	530.697	0.427312	0.366282	0.206406	Stage1
Zm00001d019186	GRMZM5G825609	Zm00001eb303420	pco113177	NA	Acyl carrier protein	271.755	257.668	175.131	0.385712	0.365718	0.24857	Stage1
Zm00001d019552	GRMZM2G146463	Zm00001eb306310	NA	NA	Alpha-galactosidase	35.4781	29.2576	23.566	0.401782	0.331337	0.266881	Stage1
Zm00001d019563	GRMZM2G014914	Zm00001eb306380	pip2e	plasma membrane intrinsic protein2	Aquaporin PIP2-1	939.023	794.436	495.696	0.421246	0.356384	0.222369	Stage1
Zm00001d019645	GRMZM2G055255	Zm00001eb306910	TIDP2895	NA	NA	90.3182	79.7369	49.6214	0.411142	0.362974	0.225884	Stage1
Zm00001d019718	GRMZM2G048257	Zm00001eb307410	uaz187	NA	CXIP4	26.4622	24.6291	15.763	0.395819	0.3684	0.235781	Stage1
Zm00001d019759	GRMZM2G178333	Zm00001eb307730	NA	NA	ACT domain-containing protein ACR10	25.2981	19.3251	17.7444	0.405628	0.309858	0.284514	Stage1
Zm00001d020042	GRMZM2G131340	Zm00001eb309580	NA	NA	NA	31.7461	30.8973	16.8778	0.399216	0.388542	0.212243	Stage1
Zm00001d020264	GRMZM2G166692	Zm00001eb311150	flz31	FCS-like zinc finger31	NA	15.5166	14.1112	5.61858	0.440233	0.400359	0.159409	Stage1
Zm00001d020412	GRMZM2G146225	Zm00001eb312190	NA	NA	HMG-Y-related protein A	57.633	44.3341	29.5843	0.438102	0.33701	0.224888	Stage1
Zm00001d029576	GRMZM2G425736	Zm00001eb020500	cl40218_1	NA	PRKR interacting protein 1	58.482	57.8333	52.1764	0.347091	0.343241	0.309668	Stage1
Zm00001d020497	GRMZM2G412601	Zm00001eb312910	cipk28	calcineurin B-like-interacting protein kinase28	CBL-interacting serine/threonine-protein kinase 6	39.5667	30.3772	17.2449	0.453804	0.348407	0.197788	Stage1
Zm00001d020580	GRMZM2G071959	Zm00001eb313690	his2b1	histone2b1	Histone H2B.1	951.58	837.108	630.123	0.393408	0.346083	0.260509	Stage1
Zm00001d020781	GRMZM2G117217,GRMZM2G416625,GRMZM2G416632	Zm00001eb315490,Zm00001eb315500,Zm00001eb315510	NA	NA	Purine permease 3	3.57858	2.00785	0.771451	0.562858	0.315804	0.121338	Stage1
Zm00001d020898	GRMZM2G069651	Zm00001eb316410	hsp4	heat shock protein4	Heat shock protein 90-2	342.716	288.244	147.716	0.440126	0.370172	0.189702	Stage1
Zm00001d030045	AC194914.3_FG002	Zm00001eb024490	pyl1	pyrabactin resistance-like protein1	Abscisic acid receptor PYR1	72.5492	71.1253	41.4128	0.391973	0.38428	0.223747	Stage1
Zm00001d020948	GRMZM2G103713	Zm00001eb316810,Zm00001eb316820	NA	NA	NA	18.2549	17.7377	11.766	0.382233	0.371403	0.246364	Stage1
Zm00001d021018	GRMZM2G065868	Zm00001eb317450	NA	NA	60S ribosomal protein L32-1	529.304	496.535	376.761	0.377374	0.35401	0.268616	Stage1
Zm00001d021039	GRMZM5G825834	NA	NA	NA	NA	7.53212	6.26187	3.67215	0.431241	0.358515	0.210244	Stage1
Zm00001d021141	GRMZM2G467356	Zm00001eb318350,Zm00001eb318360	umc2662	NA	Ferredoxin	252.966	213.829	121.392	0.430078	0.363539	0.206383	Stage1
Zm00001d021173	GRMZM2G132486	Zm00001eb318590	umc1333	NA	Formin-like protein 1	86.2446	71.1236	45.2686	0.425612	0.35099	0.223398	Stage1
Zm00001d021196	GRMZM2G149520	Zm00001eb318770	umc1481	NA	DEAD-box ATP-dependent RNA helicase 7	158.669	147.921	134.73	0.359533	0.335179	0.305288	Stage1
Zm00001d030677	GRMZM2G130332	Zm00001eb028810	dapf1	diaminopimelate+epimerase1	Diaminopimelate epimerase chloroplastic	73.1143	62.8068	53.6089	0.385766	0.331382	0.282852	Stage1
Zm00001d030950	GRMZM2G017486	Zm00001eb030840	NA	NA	BTB/POZ domain-containing protein	24.4211	20.8533	13.6666	0.414331	0.3538	0.231869	Stage1
Zm00001d021511	GRMZM2G084757	Zm00001eb321600	NA	NA	Ribosomal protein L15	330.739	324.193	232.9	0.372525	0.365151	0.262324	Stage1
Zm00001d030999	GRMZM2G052650	Zm00001eb031270	umc1386b	NA	Serine/threonine-protein kinase Nek1	44.9185	41.7829	38.1901	0.35966	0.334554	0.305786	Stage1
Zm00001d039158	GRMZM2G172274	Zm00001eb297270	TIDP2987	NA	NA	86.7878	80.4142	64.836	0.374024	0.346556	0.27942	Stage1
Zm00001d021707	GRMZM2G041381,GRMZM2G042047	Zm00001eb323490	pco070432b	NA	Histone H2A	341.697	306.804	265.384	0.373895	0.335714	0.290391	Stage1
Zm00001d031486	GRMZM2G004582	Zm00001eb035360	pco121275a	NA	Serine/threonine-protein phosphatase 7	33.211	29.8107	22.437	0.38862	0.348832	0.262548	Stage1
Zm00001d031525	GRMZM2G166355	Zm00001eb035660	NA	NA	Oligouridylate-binding protein 1C	88.263	84.4148	79.2138	0.350401	0.335123	0.314476	Stage1
Zm00001d031638	GRMZM2G083538	Zm00001eb036770	cl18044_1	NA	ACR5	16.1299	10.3532	6.52631	0.488645	0.313644	0.197711	Stage1
Zm00001d022106	GRMZM2G009538	Zm00001eb327200	NA	NA	Acidic leucine-rich nuclear phosphoprotein 32-related protein	70.1154	66.5739	57.1253	0.361766	0.343493	0.294742	Stage1
Zm00001d022112	GRMZM2G393671	Zm00001eb327260	cl15935_1	NA	Stress-response A/B barrel domain-containing protein UP3	190.133	153.495	89.0977	0.439385	0.354716	0.205899	Stage1
Zm00001d022124	GRMZM2G030731	Zm00001eb327330	magi89825	NA	60S ribosomal protein L27a-3	1411.35	1348.11	780.785	0.398658	0.380796	0.220546	Stage1
Zm00001d022127	GRMZM2G127035	Zm00001eb327360	NA	NA	NA	4.15184	2.45974	0	0.627964	0.372036	0	Stage1
Zm00001d022177	GRMZM2G097593	Zm00001eb327770	NA	NA	Splicing factor%2C arginine/serine-rich 7	105.114	92.9543	48.8785	0.425654	0.376415	0.197932	Stage1
Zm00001d039821	GRMZM2G163939	Zm00001eb124070	NA	NA	Histone H2B	847.057	741.412	510.096	0.403637	0.353295	0.243069	Stage1
Zm00001d032263	GRMZM2G119357	Zm00001eb041990	phd2	PHD-transcription factor 2	Chromatin remodeling protein EBS	82.8836	81.576	64.2078	0.362464	0.356745	0.280791	Stage1
Zm00001d022462	GRMZM2G322413	Zm00001eb330480	NA	NA	60S ribosomal protein L18-3	512.461	485.496	382.227	0.371299	0.351762	0.276939	Stage1
Zm00001d022474	GRMZM2G113863	Zm00001eb330340	NA	NA	Copper chaperone	177.382	141.837	95.2795	0.427943	0.342189	0.229867	Stage1
Zm00001d022518	GRMZM2G181607	Zm00001eb330920	pco089198	NA	Thioredoxin-like 1-1 chloroplastic	58.6129	45.8249	15.4097	0.489062	0.38236	0.128578	Stage1
Zm00001d022627	GRMZM2G000825	Zm00001eb332020	NA	NA	Protein POLLENLESS 3-LIKE 2	55.623	53.0344	28.832	0.404562	0.385734	0.209704	Stage1
Zm00001d023216	GRMZM2G066142	Zm00001eb404800	NA	NA	HXXXD-type acyl-transferase family protein	2.78507	1.00371	0.0705362	0.721649	0.260074	0.0182769	Stage1
Zm00001d023299	GRMZM5G822449	Zm00001eb405630	IDP103	NA	Zinc finger CCCH domain-containing protein 46	445.167	382.868	299.734	0.394732	0.339492	0.265776	Stage1
Zm00001d032896	GRMZM2G038833	Zm00001eb047510	TIDP2957	NA	50S ribosomal protein L28	34.926	30.4346	21.4419	0.402361	0.350619	0.247019	Stage1
Zm00001d023349	GRMZM2G044736	Zm00001eb406180	NA	NA	Sec1/munc18-like (SM) proteins superfamily	5.66047	4.88588	3.82384	0.393904	0.340001	0.266095	Stage1
Zm00001d023836	GRMZM2G097820	Zm00001eb410210	NA	NA	lumazine-binding family protein	41.729	39.0933	28.7322	0.380897	0.356839	0.262264	Stage1
Zm00001d023865	GRMZM2G161212	Zm00001eb410420	NA	NA	NA	33.007	32.9294	26.8007	0.35592	0.355084	0.288997	Stage1
Zm00001d023888	GRMZM2G149534	NA	cl4351_1b	NA	NA	18.6145	15.9817	13.6267	0.38601	0.331413	0.282577	Stage1
Zm00001d023987	GRMZM2G171518	Zm00001eb411320	larp4	la motif-related protein4	La-related protein 6B	603.614	464.743	356.197	0.423721	0.326237	0.250041	Stage1
Zm00001d033586	AC208113.3_FG005	Zm00001eb053720	NA	NA	NA	24.764	19.9818	15.4133	0.411642	0.332149	0.256209	Stage1
Zm00001d024511	GRMZM2G099352	Zm00001eb415410	rps3	ribosomal protein S3	rps3;ribosomal protein S3: cDNA clone contains SSR umc1179	740.672	707.148	586.017	0.364175	0.347692	0.288133	Stage1
Zm00001d024530	GRMZM2G178014	Zm00001eb415620	pco078122(732)	NA	alpha/beta-Hydrolases superfamily protein	178.626	131.491	77.9118	0.460342	0.338869	0.200789	Stage1
Zm00001d024757	GRMZM2G455749	Zm00001eb417400	NA	NA	NA	19.791	16.0618	8.36144	0.447616	0.363272	0.189112	Stage1
Zm00001d034444	GRMZM2G080034	Zm00001eb060780	NA	NA	Whole genome shotgun sequence of line PN40024 scaffold_179.assembly12x (Fragment)	32.3245	30.7702	23.2634	0.374307	0.35631	0.269383	Stage1
Zm00001d034489	GRMZM2G574534	Zm00001eb061160	NA	NA	Major facilitator superfamily protein	0.501191	0.493672	0	0.503779	0.496221	0	Stage1
Zm00001d025381	GRMZM2G179005	Zm00001eb422190	NA	NA	Histone H3.2	1737.38	1510.63	805.38	0.428625	0.372682	0.198693	Stage1
Zm00001d025565	GRMZM2G135608	Zm00001eb423790,Zm00001eb423800	NA	NA	Luminal-binding protein 2	0.962397	0.910612	0.258302	0.451552	0.427254	0.121194	Stage1
Zm00001d034550	GRMZM2G092663	Zm00001eb061760	NA	NA	40S ribosomal protein S2-1	210.185	185.741	130.809	0.399034	0.352627	0.248339	Stage1
Zm00001d025663	GRMZM2G173649	Zm00001eb424640,Zm00001eb424650	NA	NA	Protein FATTY ACID EXPORT 1 chloroplastic	123.375	110.775	93.1941	0.376897	0.338405	0.284698	Stage1
Zm00001d025891	GRMZM2G320135	Zm00001eb426970	NA	NA	ATP-dependent Clp protease proteolytic subunit	51.0808	39.7746	24.294	0.443605	0.345417	0.210978	Stage1
Zm00001d034782	GRMZM2G338809,GRMZM5G883969	Zm00001eb063910,Zm00001eb063920	amt8	ammonium transporter8	Ammonium transporter 2	6.12825	5.6381	3.04956	0.413626	0.380544	0.20583	Stage1
Zm00001d034790	GRMZM2G035017	Zm00001eb063980	NA	NA	40S ribosomal protein S4-3	1035.23	960.52	603.432	0.398291	0.369547	0.232162	Stage1
Zm00001d025996	GRMZM2G016819	Zm00001eb427900	NA	NA	Ubiquitin carboxyl-terminal hydrolase family protein	12.4826	10.0997	6.13182	0.434721	0.351732	0.213548	Stage1
Zm00001d026014	GRMZM2G072121	Zm00001eb428030	umc2043	NA	Expansin-A13	19.3155	19.0815	16.3966	0.352513	0.348244	0.299243	Stage1
Zm00001d034957	GRMZM2G024335,GRMZM2G044273	Zm00001eb065520,Zm00001eb245990	cl39435_1	NA	Fumarylacetoacetate (FAA) hydrolase family	32.5961	31.9746	18.0827	0.394371	0.386852	0.218777	Stage1
Zm00001d035037	GRMZM2G051677	Zm00001eb260710	frk2	fructokinase2	Fructokinase-2	970.271	654.77	326.863	0.49709	0.335452	0.167458	Stage1
Zm00001d026343	GRMZM2G326066	Zm00001eb431270,Zm00001eb431280	NA	NA	60S ribosomal protein L27	856.821	727.669	442.327	0.422742	0.359021	0.218237	Stage1
Zm00001d026391	GRMZM5G818977	Zm00001eb431690	hagtf43	GNAT-transcription factor 43	Acyl-CoA N-acyltransferases (NAT) superfamily protein	149.644	118.892	90.081	0.417281	0.33153	0.25119	Stage1
Zm00001d026458	GRMZM2G073465	Zm00001eb432170	ccp3	cysteine protease3	Cysteine protease 1	82.4576	79.9602	41.4069	0.404551	0.392299	0.20315	Stage1
Zm00001d026595	GRMZM2G092338	Zm00001eb433510	pco115175	NA	Early nodulin-like protein 1	16.2893	9.50082	3.44585	0.557167	0.32497	0.117863	Stage1
Zm00001d035551	GRMZM2G099186	Zm00001eb265810	RS2Z35	NA	Serine/arginine-rich splicing factor RS2Z32	298.947	263.051	238.465	0.373467	0.328624	0.297909	Stage1
Zm00001d026690	GRMZM2G110908	Zm00001eb434400	snrkII5	SnRK2 serine threonine kinase5	Serine/threonine-protein kinase SRK2A	12.9597	11.6165	3.31406	0.464666	0.416509	0.118825	Stage1
Zm00001d027295	GRMZM2G164696	Zm00001eb000490	tub1	beta tubulin1	tub1;beta tubulin1: genomic clones sequenced; gene-specific probe (by Southern blot) hybridizes to a single transcript size; SSRs phi056, 097	646.4	580.781	316.213	0.418817	0.376301	0.204881	Stage1
Zm00001d027436	GRMZM2G165422	Zm00001eb001780	NA	NA	Probable receptor-like protein kinase	14.3543	9.81261	6.1758	0.473072	0.323393	0.203535	Stage1
Zm00001d027523	GRMZM2G099598	Zm00001eb002610	NA	NA	Probable serine/threonine-protein kinase	68.5653	52.0461	39.9312	0.427085	0.324189	0.248727	Stage1
Zm00001d027589	GRMZM2G172758	Zm00001eb003140	umc1948	NA	Expressed protein; protein	41.7351	39.6447	27.6911	0.382642	0.363476	0.253882	Stage1
Zm00001d027613	GRMZM2G047002	Zm00001eb003360	pco082302	NA	Tetratricopeptide repeat (TPR)-like superfamily protein	114.737	90.2519	63.311	0.427645	0.336384	0.235971	Stage1
Zm00001d028011	AC166636.1_FG007	Zm00001eb006930	NA	NA	WW domain containing protein expressed	30.3116	26.2839	18.2438	0.405023	0.351205	0.243773	Stage1
Zm00001d028094	GRMZM2G077127	Zm00001eb007670	si707062c10	NA	Sigma factor sigB regulation protein rsbQ	91.2126	84.0799	44.7804	0.414465	0.382055	0.20348	Stage1
Zm00001d028231	GRMZM5G879116	Zm00001eb008830	NA	NA	Sec14p-like phosphatidylinositol transfer family protein	15.4219	14.202	11.9538	0.370918	0.341578	0.287504	Stage1
Zm00001d028278	GRMZM2G036257	Zm00001eb009300	NA	NA	cytochrome P450 family 94 subfamily D polypeptide 2	0.743455	0.62575	0.06449	0.518558	0.43646	0.0449817	Stage1
Zm00001d044255	GRMZM2G126603	Zm00001eb160070	NA	NA	Ribosomal protein L34	288.675	247.633	198.868	0.392661	0.336835	0.270504	Stage1
Zm00001d028410	GRMZM2G172537	Zm00001eb010550	si605033d01	NA	Glucan endo-13-beta-glucosidase 10	24.3689	17.0053	12.9708	0.448411	0.312914	0.238675	Stage1
Zm00001d028456	GRMZM2G060148	Zm00001eb011220	NA	NA	Regulator of Vps4 activity in the MVB pathway protein	22.219	20.1208	9.84069	0.425811	0.3856	0.18859	Stage1
Zm00001d028510	GRMZM5G883632	Zm00001eb011430,Zm00001eb011440	NA	NA	Protein FAF-like chloroplastic	271.773	163.82	68.8033	0.538809	0.324784	0.136407	Stage1
Zm00001d028542	GRMZM2G540403	Zm00001eb011750,Zm00001eb011760	NA	NA	Peroxisomal nicotinamide adenine dinucleotide carrier	64.0562	52.929	50.9093	0.381527	0.315251	0.303222	Stage1
Zm00001d028649	GRMZM2G043857	Zm00001eb012560	NA	NA	Embryogenesis transmembrane protein-like; protein	5.2172	4.29164	1.8885	0.457756	0.376547	0.165697	Stage1
Zm00001d028802	GRMZM2G104464	Zm00001eb013850	NA	NA	NA	54.2852	49.1588	36.4139	0.388145	0.351491	0.260364	Stage1
Zm00001d028998	GRMZM2G020940	Zm00001eb015620	csu632a	NA	hydroxyproline-rich glycoprotein family protein	2953.44	2462.81	1438.62	0.430852	0.359279	0.209868	Stage1
Zm00001d029123	GRMZM2G133986	Zm00001eb016590	NA	NA	cell cycle checkpoint control protein family	29.1813	22.2416	19.0027	0.414356	0.315816	0.269827	Stage1
Zm00001d037672	GRMZM2G131609	Zm00001eb283400,Zm00001eb283410	rlk4	receptor-like protein kinase4	Putative leucine-rich repeat receptor protein kinase family protein	1.10814	0.92184	0.205866	0.495624	0.412301	0.0920751	Stage1
Zm00001d045436	GRMZM2G107665	Zm00001eb377920	NA	NA	Aminomethyltransferase	34.0817	33.0595	25.5996	0.367494	0.356472	0.276034	Stage1
Zm00001d029365	GRMZM2G078876	Zm00001eb018690	NA	NA	Non-specific lipid transfer protein-like 1	706.204	628.903	407.693	0.405213	0.360858	0.23393	Stage1
Zm00001d029394	GRMZM2G051879	Zm00001eb018990	uaz248a(his3)	NA	Histone H3	1585.52	1391.5	1168.41	0.382474	0.335672	0.281854	Stage1
Zm00001d029402	GRMZM2G412430	Zm00001eb019090	umc2227	NA	conserved peptide upstream open reading frame 37	32.1727	29.0156	18.428	0.404097	0.364443	0.23146	Stage1
Zm00001d029527	GRMZM2G172244	Zm00001eb020110	magi107220	NA	Protein SPIRAL1	1322.08	1195.49	1124.36	0.363017	0.328258	0.308725	Stage1
Zm00001d029632	GRMZM2G048821	Zm00001eb021070	cptk1	chloroplast thymidine kinase1	Thymidine kinase	49.2073	43.0512	27.9718	0.409276	0.358073	0.232652	Stage1
Zm00001d029703	GRMZM2G480439	Zm00001eb021640	gst46	glutathione transferase46	Glutathione S-transferase U16	6.48914	4.66104	2.52122	0.474651	0.340933	0.184416	Stage1
Zm00001d029723	GRMZM2G125266	Zm00001eb021880	NA	NA	Mu-crystallin	7.7615	6.61963	2.42989	0.461691	0.393767	0.144541	Stage1
Zm00001d029853	GRMZM2G053720	Zm00001eb022980	pza03240	NA	Proline oxidase	37.0957	22.7701	9.36773	0.535805	0.328889	0.135306	Stage1
Zm00001d029983	GRMZM2G007939	Zm00001eb023950	NA	NA	Beta-amylase 3 chloroplastic	43.7149	41.0728	5.72858	0.482951	0.453761	0.0632879	Stage1
Zm00001d030090	GRMZM2G068917	Zm00001eb024870	NA	NA	NAD(P)-binding Rossmann-fold superfamily protein	21.0889	20.1838	13.6645	0.383873	0.367398	0.248729	Stage1
Zm00001d030167	GRMZM2G020620	Zm00001eb025510	NA	NA	Ankyrin repeat family protein	57.4935	51.3867	48.4661	0.365395	0.326583	0.308022	Stage1
Zm00001d030235	GRMZM5G811593	Zm00001eb025880	nrt7	nitrate transport7	Peptide transporter PTR2	4.92633	3.87575	1.62244	0.472572	0.371791	0.155637	Stage1
Zm00001d030691	GRMZM2G077851	Zm00001eb028980	NA	NA	60S ribosomal protein L8-3	773.595	693.727	403.949	0.413406	0.370725	0.215869	Stage1
Zm00001d030698	GRMZM2G132077	NA	umc1611	NA	Expressed protein; Os12g0569100 protein	10924.8	9098.26	3177.57	0.470883	0.392157	0.136961	Stage1
Zm00001d039000	GRMZM2G039886	Zm00001eb295760,Zm00001eb295770	NA	NA	HSP40/DnaJ peptide-binding protein	62.9426	62.5583	39.1708	0.382231	0.379897	0.237872	Stage1
Zm00001d039013	GRMZM2G021470	Zm00001eb295880	NA	NA	S-adenosyl-L-methionine-dependent methyltransferases superfamily protein	51.5769	45.009	23.4163	0.4298	0.375068	0.195132	Stage1
Zm00001d031071	GRMZM2G082998	Zm00001eb031790	apg1	albino or pale green mutant1	apg1;albino or pale green mutant1: MPBQ/MSBQ methyltransferase involved in plastoquinone synthesis. (A. Barkan, 2015)ortholog of Arabidopsis At3g63410, which encodes MPBQ/MSBQ methyltransferase involved in plastoquinone synthesis (Belcher et al 2015)	107.966	100.018	69.9441	0.388467	0.35987	0.251662	Stage1
Zm00001d031101	GRMZM2G022365	Zm00001eb032060	mbd106	methyl binding domain106	mbd106;methyl binding domain106:	211.355	180.759	120.235	0.412522	0.352804	0.234673	Stage1
Zm00001d031115	GRMZM2G014709	Zm00001eb032160	NA	NA	CAAX amino terminal protease family protein	13.6783	8.28524	6.16296	0.486313	0.294571	0.219116	Stage1
Zm00001d031485	GRMZM2G068193	Zm00001eb035350	cdc5	cell division control protein homolog5	NA	154.981	140.365	125.351	0.36839	0.333649	0.297961	Stage1
Zm00001d031627	GRMZM2G407249	Zm00001eb036640	ntf1	nuclear transport factor1	ntf1;nuclear transport factor1: single copy leaf cDNA csu608, similar to yeast nuclear tranport factor	549.163	488.069	394.269	0.383628	0.340949	0.275424	Stage1
Zm00001d039365	GRMZM2G102795	Zm00001eb119930	IDP6820	NA	Protein transport protein SEC13 homolog B	65.3177	61.098	50.3099	0.3696	0.345722	0.284678	Stage1
Zm00001d039483	GRMZM2G121452	Zm00001eb121180	NA	NA	26S proteasome non-ATPase regulatory subunit 8 homolog A	84.6263	76.3233	59.0994	0.384579	0.346847	0.268574	Stage1
Zm00001d031852	GRMZM2G318794	Zm00001eb038560	NA	NA	Mitochondrial import receptor subunit TOM22	390.144	327.86	293.34	0.385768	0.324182	0.29005	Stage1
Zm00001d031985	GRMZM2G104516	Zm00001eb039750	NA	NA	Zinc finger protein 2	92.4615	73.9866	33.0836	0.463392	0.370801	0.165806	Stage1
Zm00001d032046	GRMZM2G348452	Zm00001eb040280	ckx10	cytokinin oxidase10	ckx10;cytokinin oxidase10:	89.7744	89.6343	57.3834	0.379127	0.378536	0.242337	Stage1
Zm00001d032049	GRMZM2G148281	Zm00001eb040310	opr7	12-oxo-phytodienoic acid reductase7	opr7;12-oxo-phytodienoic acid reductase7: peroxisomal; jasmonic acid synthesis; opr7 opr8 double mutants are feminized, and have increased susceptibiliy to insect and fungal pests	37.412	35.8581	27.8387	0.370018	0.354649	0.275334	Stage1
Zm00001d048055	GRMZM5G824920	Zm00001eb399910	umc1366	NA	Glucan endo-13-beta-glucosidase 3	208.781	173.134	91.2208	0.441271	0.365929	0.1928	Stage1
Zm00001d034678	GRMZM2G045781	Zm00001eb062920	nbcs4	nucleobase:cation symporter4	Permease I	65.2052	59.4109	57.1489	0.358733	0.326856	0.314411	Stage1
Zm00001d032239	GRMZM2G106133	Zm00001eb041850	hmga102	high mobility group family A 102	hmga102;high mobility group family A 102: confers nickel resistance when expressed in yeast	733.148	578.571	281.473	0.460175	0.363152	0.176673	Stage1
Zm00001d039990	GRMZM2G337815	NA	NA	NA	NA	143.321	118.279	101.721	0.394476	0.32555	0.279974	Stage1
Zm00001d040147	GRMZM2G416677	Zm00001eb126560	NA	NA	NA	51.9821	45.7987	27.3151	0.415538	0.366109	0.218353	Stage1
Zm00001d040215	GRMZM2G170307	Zm00001eb127110	pco108459	NA	Chaperone protein dnaJ 20 chloroplastic	16.5687	14.8832	10.5753	0.394236	0.354133	0.251631	Stage1
Zm00001d040356	GRMZM2G419111	Zm00001eb128250	ggh2	geranylgeranyl hydrogenase2	ggh2;geranylgeranyl hydrogenase2:	27.8892	23.9006	17.9292	0.400022	0.342814	0.257164	Stage1
Zm00001d033020	GRMZM2G167986	Zm00001eb048530,Zm00001eb048540	cyp8	cytochrome P-450 8	Cytochrome P450 CYP78A1	7345.59	5220.54	2276.41	0.494901	0.351728	0.153371	Stage1
Zm00001d033039	GRMZM2G120085	Zm00001eb048680,Zm00001eb048690	NA	NA	Subtilisin-like protease SBT1.8	136.638	109.686	69.6384	0.43245	0.347149	0.220401	Stage1
Zm00001d033055	GRMZM2G174574	Zm00001eb048810	NA	NA	4-coumarate--CoA ligase-like 7	9.90009	9.63573	6.07946	0.386492	0.376171	0.237337	Stage1
Zm00001d048547	GRMZM2G168355	Zm00001eb404430	NA	NA	Protein SRG1	2.93781	2.90276	1.36372	0.407786	0.402921	0.189293	Stage1
Zm00001d040681	GRMZM2G424577	Zm00001eb130720,Zm00001eb130730	si660044b03a	NA	alpha/beta-Hydrolases superfamily protein	57.4732	43.4139	17.8107	0.484198	0.365751	0.150051	Stage1
Zm00001d040803	GRMZM2G095039	Zm00001eb131590	NA	NA	Protein RALF-like 33	129.566	107.8	85.3736	0.401457	0.334015	0.264528	Stage1
Zm00001d033312	GRMZM2G098084	NA	NA	NA	NA	314.928	290.727	246.572	0.369535	0.341138	0.289327	Stage1
Zm00001d041052	AC198518.3_FG003	Zm00001eb132960	NA	NA	DECUSSATE protein	46.0916	40.1366	30.5162	0.394807	0.343799	0.261394	Stage1
Zm00001d033391	GRMZM2G176235	Zm00001eb052020	NA	NA	NA	22.1969	19.3813	13.3701	0.40396	0.352719	0.243321	Stage1
Zm00001d033446	GRMZM2G118821	Zm00001eb052440	irt1	iron-regulated transporter1	Zinc transporter 7	4.99433	2.98834	0.816738	0.567576	0.339607	0.0928174	Stage1
Zm00001d041568	GRMZM2G067456	Zm00001eb136620	NA	NA	60S ribosomal protein L2	662.576	526.38	317.309	0.43988	0.349461	0.210659	Stage1
Zm00001d033671	GRMZM2G469224	Zm00001eb054430	NA	NA	Protein FAF-like chloroplastic	43.311	41.2791	12.3215	0.446912	0.425946	0.127142	Stage1
Zm00001d033707	GRMZM2G042040	Zm00001eb054680	IDP340	NA	Microsomal glutathione s-transferase	90.2168	76.8443	59.9542	0.397404	0.338498	0.264098	Stage1
Zm00001d033709	GRMZM2G004012	Zm00001eb054700	umc1431	NA	Basic blue protein	135.811	117.164	79.2901	0.408744	0.352621	0.238635	Stage1
Zm00001d036565	GRMZM2G100462	Zm00001eb273640	mch3	maize CRY1 homolog3	40S ribosomal protein S14-3	841.432	838.694	633.608	0.363668	0.362485	0.273847	Stage1
Zm00001d041782	GRMZM5G844894	Zm00001eb138390	NA	NA	Plant-specific domain TIGR01627 family protein	12.7826	11.6709	4.7894	0.437119	0.399101	0.16378	Stage1
Zm00001d049826	GRMZM2G006953	Zm00001eb175200	ntf2	nuclear transport factor2	nuclear transport factor 2A	494.59	417.964	349.368	0.391934	0.331212	0.276854	Stage1
Zm00001d033979	GRMZM2G149775	Zm00001eb056890	NA	NA	Histone H2A	472.702	417.554	387.558	0.36993	0.326772	0.303298	Stage1
Zm00001d042016	GRMZM5G813403	Zm00001eb140260	NA	NA	NA	98.9395	79.1751	57.6019	0.419739	0.335891	0.244369	Stage1
Zm00001d034091	GRMZM2G074501	Zm00001eb058020	NA	NA	Transcription factor bHLH113	34.8959	24.6497	20.1028	0.438125	0.309481	0.252394	Stage1
Zm00001d034221	GRMZM2G427697	Zm00001eb058970	NA	NA	Formin-like protein 18	36.4456	34.4457	20.6955	0.397935	0.376099	0.225966	Stage1
Zm00001d042185	GRMZM2G145709	Zm00001eb141940	perk19	proline-rich extensin-like receptor kinase19	Protein kinase superfamily protein	47.1898	46.8206	36.1002	0.36269	0.359852	0.277458	Stage1
Zm00001d034425	GRMZM2G170851	Zm00001eb060590	NA	NA	NA	2.46106	2.00365	1.05685	0.445718	0.362878	0.191404	Stage1
Zm00001d034479	GRMZM2G164020	Zm00001eb061060	hon110	histone one (H1)	hon110;histone one (H1): (was H1a); mapped by electrophoretic mobility polymorphism as alh1	2216.4	1694.23	908.765	0.459892	0.351544	0.188564	Stage1
Zm00001d034528	GRMZM2G170457	Zm00001eb061560	ccr1	cytochrome c reductase1	ccr1;cytochrome c reductase1: single copy leaf cDNA csu576	191.034	179.514	141.945	0.372755	0.350276	0.276969	Stage1
Zm00001d034635	GRMZM2G155329	Zm00001eb062510	chi1	chalcone flavanone isomerase1	chi1;chalcone flavanone isomerase1: genomic sequence, gene-specific probe, transcript defined by S1-nuclease protection analysis	148.58	133.108	97.2218	0.392125	0.351292	0.256584	Stage1
Zm00001d034677	GRMZM2G045921	NA	AY106606	NA	ribosomal protein L30 family protein	229.849	180.004	120.699	0.433227	0.339277	0.227497	Stage1
Zm00001d042809	GRMZM2G127949	Zm00001eb147480	atl1	auxin transporter-like1	plt1;phospholipid transfer protein homolog1: amino acid sequence, deduced from coleoptile cDNA, homologous to phospholipid transfer proteins	182.526	180.47	117.994	0.379479	0.375206	0.245315	Stage1
Zm00001d034867	GRMZM2G011923	Zm00001eb064680	NA	NA	DCD (Development and Cell Death) domain protein	120.587	110.47	81.517	0.385787	0.35342	0.260793	Stage1
Zm00001d045563	GRMZM2G093195	Zm00001eb379120	d3	dwarf plant3	d3;dwarf plant3: like d1, plant short and compact; d2 mutation(s) are allelic (d2 is lapsed)	27.9557	20.0582	14.9295	0.44414	0.318671	0.237189	Stage1
Zm00001d035136	GRMZM2G134134	Zm00001eb261270	sudh7	succinate dehydrogenase7	sudh7;succinate dehydrogenase7:	121.638	111.968	83.2739	0.383861	0.353346	0.262793	Stage1
Zm00001d035201	GRMZM2G066460	Zm00001eb261840	arpp0	60S acidic ribosomal protein P0	arpp0;60S acidic ribosomal protein P0:	1091.64	1005.22	963.429	0.356711	0.328472	0.314817	Stage1
Zm00001d035304	GRMZM2G004959	Zm00001eb264630	limtf10	LIM-transcription factor 10	LIM domain-containing protein WLIM1	252.693	236.661	197.46	0.36792	0.344578	0.287502	Stage1
Zm00001d035401	GRMZM5G856011	Zm00001eb263010	NA	NA	Putative DUF26-domain receptor-like protein kinase family protein	1.64495	1.38077	0.448848	0.473426	0.397393	0.129181	Stage1
Zm00001d052368	GRMZM2G115499	Zm00001eb195530	NA	NA	Expressed protein; protein	48.2038	45.7807	36.8325	0.368482	0.34996	0.281558	Stage1
Zm00001d035476	GRMZM2G381076,GRMZM2G381086	Zm00001eb265280,Zm00001eb265290	bnl6.29a	NA	L-type lectin-domain containing receptor kinase VIII.1	26.6621	24.5113	11.5265	0.425234	0.39093	0.183836	Stage1
Zm00001d035506	GRMZM2G313448	Zm00001eb265540,Zm00001eb265550	umc2312	NA	Interactor of constitutive active ROPs 3	160.113	125.747	99.3172	0.415686	0.326466	0.257848	Stage1
Zm00001d035552	GRMZM2G099317	Zm00001eb265820	RS2Z37B	NA	Serine/arginine-rich splicing factor RS2Z32	135.167	123.71	103.778	0.372715	0.341123	0.286162	Stage1
Zm00001d035669	GRMZM2G089688	Zm00001eb266910	IDP680	NA	Rab5-interacting family protein	225.027	198.012	175.904	0.375707	0.330603	0.29369	Stage1
Zm00001d035783	GRMZM2G008202	Zm00001eb267770	NA	NA	Heavy metal transport/detoxification superfamily protein	37.3458	34.233	16.1983	0.425462	0.389999	0.184539	Stage1
Zm00001d035902	GRMZM2G385287	Zm00001eb268660	NA	NA	60S ribosomal protein L9	1182.4	1117.05	935.679	0.365487	0.345288	0.289224	Stage1
Zm00001d036036	GRMZM2G171387	Zm00001eb269650	NA	NA	Histone H3	983.414	891.376	786.816	0.369481	0.334902	0.295617	Stage1
Zm00001d046600	GRMZM2G092975	Zm00001eb387100	NA	NA	Proteasome subunit beta type	210.324	206.746	155.491	0.367339	0.361089	0.271572	Stage1
Zm00001d036382	GRMZM5G857090	Zm00001eb272150	bhlh176	bHLH-transcription factor 176	Transcription factor bHLH93	193.035	175.082	122.407	0.393528	0.356928	0.249544	Stage1
Zm00001d043878	GRMZM2G037368	Zm00001eb156910	rum1	rootless with undetectable meristems1	rum1;rootless with undetectable meristems1: primordia for seminal roots and for laterals on the primary root absent	136.477	114.275	86.6581	0.404485	0.338682	0.256833	Stage1
Zm00001d036570	GRMZM2G016250	Zm00001eb273670	NA	NA	60S ribosomal protein L27	755.581	638.615	433.385	0.413432	0.349432	0.237136	Stage1
Zm00001d044246	GRMZM2G047813	Zm00001eb160010	NA	NA	Histone H2A	3554.65	3123.77	1838.57	0.41736	0.366769	0.215871	Stage1
Zm00001d053732	GRMZM2G363474	Zm00001eb206560	NA	NA	Vacuolar import/degradation Vid27-related protein	64.1762	63.0012	37.847	0.388889	0.381769	0.229342	Stage1
Zm00001d044327	GRMZM2G059392	Zm00001eb160700	GRMZM2G059392	NA	Cytokinin riboside 5'-monophosphate phosphoribohydrolase LOG7	119.041	118.93	61.5832	0.397393	0.397023	0.205583	Stage1
Zm00001d044367	GRMZM2G034183	Zm00001eb161080	IDP6978	NA	Protein SYS1	18.5504	15.1083	12.3686	0.40303	0.328248	0.268723	Stage1
Zm00001d037004	GRMZM2G101938	Zm00001eb277700	NA	NA	Ras-related protein RABA1d	209.564	200.804	136.671	0.383088	0.367075	0.249837	Stage1
Zm00001d037111	GRMZM2G073150	Zm00001eb278610	NA	NA	40S ribosomal protein S17-1	632.947	560.415	367.278	0.405569	0.359093	0.235338	Stage1
Zm00001d044606	GRMZM2G053726	Zm00001eb163210	NA	NA	Bifunctional monothiol glutaredoxin-S16 chloroplastic	9.96211	8.17114	6.8094	0.399401	0.327597	0.273002	Stage1
Zm00001d037318	GRMZM2G157113	Zm00001eb280520	NA	NA	Putative AMP-dependent synthetase and ligase superfamily protein	25.5269	24.3855	11.5601	0.415257	0.39669	0.188053	Stage1
Zm00001d037620	GRMZM2G409407	Zm00001eb282960	rpl13	60S ribosomal protein L13	60S ribosomal protein L13	192.605	177.711	169.258	0.356957	0.329354	0.313689	Stage1
Zm00001d037668	GRMZM2G131650	Zm00001eb283390	NA	NA	NEP-interacting protein 1	9.94023	7.74736	4.50169	0.447974	0.349149	0.202877	Stage1
Zm00001d037684	GRMZM2G441656	Zm00001eb283480,Zm00001eb283490	NA	NA	NA	294.484	257.287	80.2012	0.465976	0.407118	0.126906	Stage1
Zm00001d037691	GRMZM5G864847	Zm00001eb283560	bif4	barren inflorescence4	IAA16-auxin-responsive Aux/IAA family member	51.7198	50.0527	34.6261	0.379181	0.366959	0.25386	Stage1
Zm00001d045578	GRMZM2G084739	Zm00001eb379270	NA	NA	60S ribosomal protein L9-1	432.513	417.926	343.59	0.36223	0.350013	0.287757	Stage1
Zm00001d045596	GRMZM2G041765,GRMZM2G042084	Zm00001eb379410,Zm00001eb379420	Zm00001d045596	NA	IQ calmodulin-binding motif family protein	202.191	195.126	140.509	0.375941	0.362805	0.261254	Stage1
Zm00001d037993	AC213884.3_FG001	Zm00001eb286220	rbp1	ran-binding protein1	Ran-binding protein 1 homolog a	92.5255	78.8427	57.503	0.404269	0.344485	0.251246	Stage1
Zm00001d045706	GRMZM2G058675	Zm00001eb380260	rf2	restorer of fertility2	Restorer of fertility2	54.6482	49.4393	36.0657	0.389918	0.352752	0.25733	Stage1
Zm00001d038262	GRMZM2G033641	Zm00001eb288670	umc1462	NA	Patellin-1	36.0121	30.7963	20.6018	0.41199	0.352319	0.235691	Stage1
Zm00001d040622	GRMZM2G051153	Zm00001eb130270	NA	NA	NA	34.3383	30.4743	21.8651	0.396161	0.351582	0.252257	Stage1
Zm00001d038275	GRMZM2G067022	Zm00001eb288800	aic4	auxin import carrier4	Auxin transporter-like protein 1	29.5686	26.4487	15.09	0.415831	0.371954	0.212215	Stage1
Zm00001d038346	GRMZM2G067156	Zm00001eb289430	IDP4696	NA	NA	197.338	176.87	102.894	0.413618	0.370717	0.215665	Stage1
Zm00001d046166	GRMZM5G814159	Zm00001eb383650	NA	NA	Polyadenylate-binding protein-interacting protein 9	153.361	126.446	88.7228	0.416144	0.343108	0.240748	Stage1
Zm00001d038436	GRMZM2G047677	Zm00001eb290140,Zm00001eb290150	pyl4	pyrabactin resistance-like4	Abscisic acid receptor PYL5	40.0125	36.7883	23.7088	0.398096	0.366018	0.235886	Stage1
Zm00001d038616	GRMZM2G701221	Zm00001eb291980	AY104923	NA	ER6 protein	94.8985	87.6286	55.7514	0.398267	0.367757	0.233976	Stage1
Zm00001d038682	GRMZM2G143791	Zm00001eb292680	NA	NA	PLASMODESMATA CALLOSE-BINDING PROTEIN 2	1213.61	1078.44	726.942	0.401993	0.357218	0.240789	Stage1
Zm00001d046599	GRMZM2G117935	Zm00001eb387090	sal1	supernumerary aleurone1	Supernumerary aleurone1	138.257	135.214	103.686	0.366577	0.358509	0.274914	Stage1
Zm00001d049320	NA	Zm00001eb170690	mbf1	multi-protein bridging factor homolog1	mbf1;multi-protein bridging factor homolog1: endosperm cDNA 5C01C06 (uaz246), similar to MBF1 of Bombyx mori	534.453	481.487	387.495	0.380818	0.343078	0.276105	Stage1
Zm00001d046866	GRMZM5G863602	NA	Zm00001d046866	NA	Senescence-associated protein DH	91.1557	88.0336	60.2098	0.380769	0.367727	0.251504	Stage1
Zm00001d038923	GRMZM2G038032	Zm00001eb294990	rack1	receptor for activated C kinase1	Guanine nucleotide-binding protein beta subunit-like protein	836.29	756.187	422.452	0.415047	0.375292	0.209661	Stage1
Zm00001d046995	NA	Zm00001eb390180	umc1107	NA	Patellin-5	133.004	132.77	92.4101	0.371327	0.370676	0.257996	Stage1
Zm00001d039016	GRMZM2G020661	Zm00001eb295910	ras11C3	ras-related protein11C3	Ras-related protein RABA1f	60.592	51.1194	42.2446	0.393567	0.332039	0.274394	Stage1
Zm00001d039020	GRMZM2G022453,GRMZM2G022619	Zm00001eb295940,Zm00001eb295950	umc62	NA	60S ribosomal protein L18a-2	228.93	217.473	141.005	0.389729	0.370225	0.240046	Stage1
Zm00001d039086	GRMZM5G811731	Zm00001eb296520	NA	NA	Tetratricopeptide repeat (TPR)-like superfamily protein	23.96	22.3279	16.0356	0.384446	0.358258	0.257296	Stage1
Zm00001d039102	GRMZM2G062632	Zm00001eb296650	NA	NA	Probable 2-oxoglutarate-dependent dioxygenase AOP1	17.6625	16.5676	12.4099	0.378698	0.355224	0.266078	Stage1
Zm00001d047216	GRMZM2G154029	Zm00001eb392530	TIDP2890	NA	Putative HLH DNA-binding domain superfamily protein isoform 1%3B Putative HLH DNA-binding domain superfamily protein isoform 2	30.6936	28.6153	19.1773	0.39107	0.36459	0.24434	Stage1
Zm00001d039173	GRMZM2G070659	Zm00001eb297390	hir3	hypersensitive induced reaction3	hir3;hypersensitive induced reaction3: cDNA, up-regulated in Les9	47.6658	39.0448	22.0944	0.438085	0.358851	0.203064	Stage1
Zm00001d042328	GRMZM2G133428,GRMZM2G133483	Zm00001eb143150	NA	NA	F-box protein	74.8829	63.314	51.7665	0.394196	0.333296	0.272508	Stage1
Zm00001d039444	GRMZM2G313867	Zm00001eb120780	NA	NA	UNE1	110.912	105.413	73.378	0.382848	0.363865	0.253287	Stage1
Zm00001d047788	GRMZM2G305027	Zm00001eb397510	NA	NA	Histone H2B	1287.13	1242.5	907.893	0.374434	0.361453	0.264112	Stage1
Zm00001d039650	GRMZM2G138750	Zm00001eb122680	NA	NA	Cytochrome P450 734A1	47.3661	43.3672	23.8139	0.413507	0.378597	0.207896	Stage1
Zm00001d039685	GRMZM2G150906	Zm00001eb122980	rafs1	raffinose synthase1	Probable galactinol--sucrose galactosyltransferase 5	6.05454	4.50867	2.09061	0.478475	0.356309	0.165216	Stage1
Zm00001d048085	AC197717.3_FG002	Zm00001eb400170	ncp1	nine complex protein1	Ninja-family protein 1	41.5301	36.6871	23.1475	0.40971	0.361932	0.228358	Stage1
Zm00001d039908	GRMZM2G327564	Zm00001eb124750	NA	NA	Ribosomal protein L26	855.204	717.559	455.873	0.421566	0.353715	0.224719	Stage1
Zm00001d039982	GRMZM2G393301	Zm00001eb125270	NA	NA	DUF1639 family protein	5.19208	3.71779	1.72473	0.488225	0.349594	0.162181	Stage1
Zm00001d040046	GRMZM2G061758	Zm00001eb125780	NA	NA	E3 ubiquitin-protein ligase SINA-like 10	341.096	300.128	198.996	0.40596	0.357202	0.236838	Stage1
Zm00001d040130	GRMZM2G166524	Zm00001eb126430	fea3	fasciated ear3	fea3;fasciated ear3: ear tip broad and branched, typically splitting and showing ring fasciation to form a hollow ear.	23.7583	20.0199	13.7492	0.412992	0.348006	0.239003	Stage1
Zm00001d048346	GRMZM2G126821	Zm00001eb402570	arpp40	acidic ribosomal protein P40	arpp40;acidic ribosomal protein P40: vegetative meristem cDNA 7C02D05 similar to cytoplasmic ribosomal protein	573.392	534.07	299.162	0.407637	0.379682	0.212681	Stage1
Zm00001d040188	GRMZM2G124066	Zm00001eb126880	NA	NA	HXXXD-type acyl-transferase family protein	54.4958	43.2816	24.4814	0.445741	0.354016	0.200243	Stage1
Zm00001d040197	GRMZM2G083150	Zm00001eb126970	NA	NA	NA	7.92025	6.95164	4.47407	0.409401	0.359333	0.231266	Stage1
Zm00001d048476	GRMZM2G171440	Zm00001eb403760	NA	NA	Acyltransferase	3.57972	3.07903	2.27347	0.400765	0.344711	0.254524	Stage1
Zm00001d048491	GRMZM2G472696	Zm00001eb403860	NA	NA	Histone H2B	1034.41	964.699	680.541	0.386025	0.360009	0.253966	Stage1
Zm00001d040409	GRMZM2G428964	Zm00001eb128680	IDP7366	NA	NA	40.1664	39.1497	25.1097	0.384641	0.374905	0.240455	Stage1
Zm00001d048522	GRMZM2G148057	Zm00001eb404190	NA	NA	Protein Kinase interacting protein isoform 1%3B Protein Kinase interacting protein isoform 2	101.026	89.5669	74.2394	0.381472	0.338202	0.280326	Stage1
Zm00001d048671	GRMZM2G001169	Zm00001eb165260	umc2279	NA	NA	70.4418	60.0825	27.6898	0.445231	0.379755	0.175015	Stage1
Zm00001d052493	GRMZM2G119219	Zm00001eb196640	NA	NA	Aluminium induced protein with YGL and LRDR motifs	254.406	228.67	68.2102	0.461478	0.414793	0.123729	Stage1
Zm00001d048829	GRMZM5G811176	Zm00001eb166750	NA	NA	Remorin family protein	49.712	35.1424	27.9886	0.440541	0.311428	0.248031	Stage1
Zm00001d041154	GRMZM2G067223	Zm00001eb133700	IDP876	NA	NA	30.9546	27.2966	19.81	0.396543	0.349682	0.253776	Stage1
Zm00001d043780	GRMZM2G050570	Zm00001eb156020	thr1	threonine synthase1	thr1;threonine synthase1: leaf cDNA csu189 similar to bacterial threonine synthase	18.5676	16.4177	10.1262	0.411594	0.363936	0.22447	Stage1
Zm00001d053090	GRMZM2G106424	Zm00001eb201570	pza03081	NA	14-3-3-like protein	1526.82	1340.52	764.834	0.42036	0.369069	0.210571	Stage1
Zm00001d049610	GRMZM2G169593	Zm00001eb173100	orp1	orange pericarp1	Tryptophan synthase beta chain 1	42.1746	38.2803	26.8854	0.392905	0.356626	0.250469	Stage1
Zm00001d041854	GRMZM2G010775	Zm00001eb138930	NA	NA	Protein-tyrosine-phosphatase PTP1	64.6349	63.5824	32.5647	0.402003	0.395457	0.202539	Stage1
Zm00001d047124	GRMZM2G117956	Zm00001eb391720	NA	NA	Proline oxidase	96.7024	89.3221	28.0224	0.451781	0.417302	0.130917	Stage1
Zm00001d050368	GRMZM2G004878	Zm00001eb179440	umc1511	NA	HMG-Y-related protein A	280.384	235.098	174.11	0.406594	0.340923	0.252482	Stage1
Zm00001d042445	GRMZM2G085113	Zm00001eb144140	te1	terminal ear1	Protein terminal ear1	120.456	100.189	77.9539	0.403405	0.335531	0.261065	Stage1
Zm00001d050741	GRMZM2G082642	Zm00001eb182000	NA	NA	SPla/RYanodine receptor (SPRY) domain-containing protein	60.847	48.8856	38.8823	0.409428	0.328941	0.261631	Stage1
Zm00001d042634	GRMZM2G078500	Zm00001eb145870	NA	NA	Extradiol ring-cleavage dioxygenase	46.1299	39.2961	25.4869	0.415911	0.354297	0.229792	Stage1
Zm00001d042664	GRMZM2G081652	Zm00001eb146210,Zm00001eb146220	pza00783	NA	Patellin-1	118.992	94.2606	55.5343	0.442701	0.350689	0.206611	Stage1
Zm00001d045000	GRMZM2G086906	Zm00001eb373790	NA	NA	40S ribosomal protein S17-4	1182.12	1077.65	595.612	0.413998	0.377409	0.208593	Stage1
Zm00001d045025	GRMZM2G127609	Zm00001eb373960	NA	NA	20 kDa chaperonin chloroplastic	200.048	145.07	94.4823	0.455068	0.330005	0.214927	Stage1
Zm00001d042709	GRMZM2G056495	Zm00001eb146560	NA	NA	NPL4-like protein 1	16.9414	16.1846	10.5063	0.388276	0.370931	0.240793	Stage1
Zm00001d042726	GRMZM5G854473	Zm00001eb146740	NA	NA	Protein BOLA2	498.055	389.075	326.775	0.410291	0.320515	0.269193	Stage1
Zm00001d051543	GRMZM2G121075	Zm00001eb188040	NA	NA	60S ribosomal protein L12-3	782.293	699.381	503.569	0.394054	0.35229	0.253656	Stage1
Zm00001d045427	GRMZM2G072274	NA	baf1	barren stalk fastigiate1	baf1;barren stalk fastigiate1: ear shoots often absent, or distorted and fused to culm at base; tassel branches erect, bundled, fused to culm at base	56.5446	47.7501	20.8357	0.451885	0.381603	0.166512	Stage1
Zm00001d042853	GRMZM2G181484	Zm00001eb147910	NA	NA	NA	47.4234	42.3082	29.6677	0.397183	0.354342	0.248475	Stage1
Zm00001d043164	GRMZM2G073003	Zm00001eb150450	cyc7	cyclin7	Cyclin-B1-4	113.221	106.962	100.3	0.353281	0.333754	0.312966	Stage1
Zm00001d043269	GRMZM2G135054	Zm00001eb151450	NA	NA	Vacuolar protein sorting-associated protein 28 homolog 2	26.8436	18.9699	17.4261	0.424475	0.299969	0.275557	Stage1
Zm00001d043273	GRMZM2G055000,GRMZM2G355343	Zm00001eb151490	NA	NA	SR protein related family member	36.8141	30.5342	20.8608	0.41735	0.346158	0.236492	Stage1
Zm00001d052376	GRMZM2G099754	Zm00001eb195600	ptk2	protein kinase homolog2	ptk2;protein kinase homolog2: endosperm cDNA 5C02A07, similar to Arabidopsis tyr-ser-thr protein kinase	252.212	224.672	225.639	0.359009	0.319807	0.321184	Stage1
Zm00001d052403	GRMZM2G174782	Zm00001eb195900	ms30	male sterile30	SGNH hydrolase-type esterase superfamily protein	0.873489	0.275309	0.107604	0.69523	0.219125	0.0856447	Stage1
Zm00001d043520	GRMZM2G078210	Zm00001eb153750	NA	NA	DUF1005 family protein	4.25421	2.51042	1.33264	0.525389	0.310033	0.164579	Stage1
Zm00001d043990	GRMZM2G033576	Zm00001eb157840	NA	NA	Calcium-dependent lipid-binding (CaLB domain) family protein	49.1825	42.4298	27.0051	0.414632	0.357703	0.227665	Stage1
Zm00001d049668	GRMZM2G112050	Zm00001eb173730	IDP476	NA	40S ribosomal protein S13-1	515.839	438.131	382.081	0.386092	0.327929	0.285978	Stage1
Zm00001d044104	GRMZM2G029547	Zm00001eb158860	NA	NA	NAD(P)-binding Rossmann-fold superfamily protein	25.3713	18.1268	16.5382	0.422599	0.30193	0.275471	Stage1
Zm00001d044247	GRMZM2G079089	Zm00001eb160020	trh3	thioredoxin h homolog3	trh3;thioredoxin h homolog3:	1097.37	917.669	733.17	0.399303	0.333916	0.266781	Stage1
Zm00001d049956	GRMZM2G090241	Zm00001eb176170,Zm00001eb176180	dapB2	dihydrodipicolinate reductase2	4-hydroxy-tetrahydrodipicolinate reductase 2 chloroplastic	55.7341	47.495	35.8564	0.400718	0.34148	0.257801	Stage1
Zm00001d053704	GRMZM2G336761	Zm00001eb206330	cl61865_1	NA	Putative RING zinc finger domain superfamily protein	18.7433	16.6827	11.7955	0.396923	0.353286	0.249791	Stage1
Zm00001d045194	GRMZM2G005080	Zm00001eb375510	uaz237a(prc)	NA	Proteasome subunit alpha type	174.014	145.455	100.585	0.414266	0.346277	0.239456	Stage1
Zm00001d044287	GRMZM2G116135	Zm00001eb160340	csu36c(rpL19)	NA	Ribosomal protein L19	926.488	898.096	627.316	0.377865	0.366286	0.255849	Stage1
Zm00001d053860	GRMZM2G351027	Zm00001eb207800,Zm00001eb207810	GRMZM2G351027	NA	MEI2 C-terminal RRM only like 1	13.0714	11.0103	5.36283	0.443935	0.373932	0.182133	Stage1
Zm00001d047516	GRMZM2G012970	Zm00001eb395070	wprb1	web1-pmi2 related b1	WEB family protein	83.8996	82.6784	49.4454	0.388382	0.382729	0.228889	Stage1
Zm00001d053913	GRMZM2G061078	Zm00001eb208370	NA	NA	HVA22-like protein i	28.0093	27.103	22.4058	0.361326	0.349635	0.289039	Stage1
Zm00001d048431	GRMZM2G115674	Zm00001eb403300	pco133915	NA	NA	112.532	109.954	84.6465	0.366395	0.358002	0.275603	Stage1
Zm00001d044615	GRMZM2G467086	Zm00001eb163260	rpl10	ribosomal protein L10 homolog	rpl10;ribosomal protein L10 homolog: endosperm cDNA 5C01D03 (uaz198), similar to yeast acidic ribosomal protein	186.527	162.649	143.062	0.378938	0.330427	0.290636	Stage1
Zm00001d047893	GRMZM5G870932	Zm00001eb398370	pck2	phosphoenolpyruvate carboxykinase homolog2	pck2;phosphoenolpyruvate carboxykinase homolog2: syntenic with pck1; leaf cDNA csu145, low copy, similar to yeast phosphoenolpyruvate carboxykinase	38.4895	38.373	19.1265	0.400979	0.399765	0.199257	Stage1
Zm00001d050964	GRMZM2G306781	Zm00001eb183750	cl45976_-1a	NA	NA	70.0417	65.1214	45.5141	0.387662	0.360429	0.251909	Stage1
Zm00001d051203	GRMZM2G111756	Zm00001eb185450	pco133717	NA	ATP-dependent Clp protease proteolytic subunit	63.1534	56.036	29.8972	0.423602	0.375862	0.200536	Stage1
Zm00001d045069	GRMZM2G146358	Zm00001eb374300	NA	NA	Ribosomal protein L19	451.568	443.896	357.935	0.360275	0.354154	0.285571	Stage1
Zm00001d048253	GRMZM2G099657,GRMZM2G128740,GRMZM2G380152	Zm00001eb401700,Zm00001eb401710	NA	NA	40S ribosomal protein Sa-1	463.04	389.966	281.354	0.408195	0.343776	0.248029	Stage1
Zm00001d048382	GRMZM2G089421	Zm00001eb402880	pco098402	NA	60S ribosomal protein L21-1	1091.03	914.24	575.041	0.42283	0.354313	0.222857	Stage1
Zm00001d046596	GRMZM2G040689	Zm00001eb387070	ltp2	lipid transfer protein2	Bifunctional inhibitor/lipid-transfer protein/seed storage 2S albumin superfamily protein	650.211	607.569	200.638	0.445833	0.416595	0.137572	Stage1
Zm00001d045665	GRMZM2G035417	Zm00001eb379990	NA	NA	Ubiquitin receptor RAD23c	86.2861	85.6317	77.5143	0.34593	0.343307	0.310763	Stage1
Zm00001d045721	AC216886.3_FG002	Zm00001eb380390	TIDP3730	NA	TRICHOME BIREFRINGENCE-LIKE 20	67.3029	61.3867	43.9125	0.389931	0.355655	0.254415	Stage1
Zm00001d053572	GRMZM2G139643	Zm00001eb205130	cl3001_1b	NA	RNA-binding (RRM/RBD/RNP motifs) family protein	190.371	186.478	147.073	0.363358	0.355926	0.280716	Stage1
Zm00001d046155	GRMZM2G102322	Zm00001eb383570	NA	NA	PLASMODESMATA CALLOSE-BINDING PROTEIN 5	40.7631	40.4038	26.1132	0.379968	0.37662	0.243412	Stage1
Zm00001d048669	GRMZM2G146192	Zm00001eb165230,Zm00001eb165240	NA	NA	Auxin-induced beta-glucosidase%3B Putative O-Glycosyl hydrolase superfamily protein	66.5198	47.7052	22.8501	0.48528	0.348022	0.166698	Stage1
Zm00001d048683	GRMZM2G106377	Zm00001eb165350,Zm00001eb165360	NA	NA	Putative RING zinc finger domain superfamily protein	8.87119	7.97334	4.6992	0.411776	0.3701	0.218124	Stage1
Zm00001d051419	GRMZM2G073770	Zm00001eb187000	si687072a12	NA	GSDL-motif protein lipase	431.498	349.613	179.698	0.449098	0.363874	0.187028	Stage1
Zm00001d046332	GRMZM2G098988	Zm00001eb384990	NA	NA	Transcription factor bHLH144	24.2487	23.2742	11.2768	0.412395	0.395823	0.191783	Stage1
Zm00001d050100	GRMZM2G119071	Zm00001eb177270	his2b2	histone2b2	Histone H2B.2	2135.41	1860.51	1340.5	0.400158	0.348644	0.251198	Stage1
Zm00001d048834	GRMZM2G453684	Zm00001eb166800	umc2150	NA	DNA binding;DNA-directed RNA polymerases	63.7885	54.559	33.5588	0.41992	0.359163	0.220918	Stage1
Zm00001d047476	GRMZM2G164358	Zm00001eb394660	gpm467	NA	Probable E3 ubiquitin-protein ligase RHC1A	53.0339	42.8207	37.393	0.39801	0.321362	0.280628	Stage1
Zm00001d052855	GRMZM2G012631	Zm00001eb199590	hsp13	heat shock protein13	HSP protein%3B Putative heat shock protein 90 family protein	1155.98	945.725	459.985	0.451257	0.36918	0.179563	Stage1
Zm00001d049230	GRMZM2G101446	Zm00001eb169970	Zm00001d049230	NA	SKP1-like protein 1A	1024.84	900.581	651.346	0.397722	0.349501	0.252777	Stage1
Zm00001d049500	GRMZM2G074300	Zm00001eb172130	NA	NA	40S ribosomal protein S3-1	606.026	568.362	408.463	0.38287	0.359075	0.258055	Stage1
Zm00001d054043	GRMZM2G415007	Zm00001eb209550	bip2	Binding protein homolog2	bip2;Binding protein homolog2: cDNA, SSR umc1058; regulation similar to bip1; 2 loci, one on 5L, the other 4L	130.722	119.559	78.8385	0.397188	0.363268	0.239544	Stage1
Zm00001d047119	AC234161.1_FG010	Zm00001eb391700	NA	NA	NADH dehydrogenase [ubiquinone] 1 beta subcomplex subunit 8 mitochondrial	358.509	312.506	257.133	0.386263	0.336699	0.277039	Stage1
Zm00001d053671	GRMZM2G058866	Zm00001eb205990	znf11	zinc finger protein11	Zinc finger A20 and AN1 domain-containing stress-associated protein 2	214.381	193.537	125.398	0.401978	0.362894	0.235129	Stage1
Zm00001d048104	GRMZM2G100473	Zm00001eb400340	NA	NA	TPX2 (targeting protein for Xklp2) protein family	17.0732	16.8342	12.929	0.364529	0.359425	0.276045	Stage1
Zm00001d050430	GRMZM2G144367	Zm00001eb179820	NA	NA	Stromal cell-derived factor 2	50.6975	44.8051	42.6725	0.366908	0.324263	0.308829	Stage1
Zm00001d048467	GRMZM2G317938	Zm00001eb403680	NA	NA	Probable serine/threonine-protein kinase	34.76	28.83	23.7841	0.39783	0.32996	0.27221	Stage1
Zm00001d047787	GRMZM2G305046	Zm00001eb397500	his2a1	histone2A1	Histone H2A	3438.91	3033.96	2345.47	0.389972	0.344051	0.265977	Stage1
Zm00001d053900	AC233922.1_FG005,GRMZM2G019777	Zm00001eb208240,Zm00001eb368740	fold3	bifunctional protein FolD3	Bifunctional protein FolD 4 chloroplastic	38.8813	35.5639	31.1076	0.368359	0.33693	0.294711	Stage1
Zm00001d051754	GRMZM2G125268,GRMZM2G125378	Zm00001eb189920	aldh2	aldehyde dehydrogenase2	aldh2;aldehyde dehydrogenase2: cDNA similar to rf2; transgene in E. coli shows aldehyde dehydrogenase activity, but unable to complement the ALDH deficient E. coli mutant; mitochondrial location inferred from presence of leader sequence	273.807	222.36	147.05	0.425683	0.3457	0.228617	Stage1
Zm00001d051800	GRMZM2G063220	NA	NA	NA	Caleosin protein%3B Caleosin related protein	27.9402	25.5663	17.5324	0.393308	0.359892	0.2468	Stage1
Zm00001d050920	GRMZM2G008748	Zm00001eb183410	NA	NA	60S ribosomal protein L6	418.248	399.579	332.457	0.363604	0.347374	0.289021	Stage1
Zm00001d049351	GRMZM2G024482	Zm00001eb170970	si618073h11	NA	Thioesterase superfamily protein	169.345	123.073	108.823	0.422053	0.30673	0.271217	Stage1
Zm00001d053234	GRMZM2G481440	Zm00001eb202870	NA	NA	Protein DETOXIFICATION 33	2.42882	1.08867	1.13634	0.521897	0.23393	0.244173	Stage1
Zm00001d047904	GRMZM5G882351	Zm00001eb398470	NA	NA	Protein MOS2	22.251	22.0069	19.3227	0.349966	0.346126	0.303908	Stage1
Zm00001d052910	GRMZM2G118490	Zm00001eb200000	Zm00001d052910	NA	NA	241.429	208.017	106.057	0.434614	0.374466	0.19092	Stage1
Zm00001d048470	GRMZM2G060564	Zm00001eb403710	IDP1419	NA	PLAC8 family protein	34.6898	28.1274	25.6222	0.392244	0.318041	0.289715	Stage1
Zm00001d053378	GRMZM2G054233	Zm00001eb204020	cl22556_1	NA	BEST Arabidopsis thaliana protein match is: loricrin-related (TAIR:AT5G64550.1); Has 3596 Blast hits to 2004 proteins in 150 species: Archae - 0; Bacteria - 54; Metazoa - 1597; Fungi - 38; Plants - 513; Viruses - 9; Other Eukaryotes - 1385 (source: /.../Link).	19.2001	18.0099	15.9527	0.361157	0.33877	0.300073	Stage1
Zm00001d049910	GRMZM5G801875	Zm00001eb175810	AY107628	NA	Putative MATE efflux family protein%3B Transparent testa 12 protein	21.6311	16.5242	11.0622	0.4395	0.335738	0.224762	Stage1
Zm00001d048066	GRMZM2G051689	Zm00001eb400000	NA	NA	Sec14p-like phosphatidylinositol transfer family protein	49.8926	39.7273	35.7024	0.398114	0.317001	0.284885	Stage1
Zm00001d051932	GRMZM2G099097	Zm00001eb191580	NA	NA	Protein ECERIFERUM 1	159.526	145.84	92.1932	0.401262	0.366839	0.231898	Stage1
Zm00001d052885	GRMZM2G177720	Zm00001eb199800	pco072913	NA	40S ribosomal protein S15a-1	1237.15	1072	1068.78	0.366246	0.317355	0.3164	Stage1
Zm00001d048495	AC196090.3_FG006,GRMZM2G106263	Zm00001eb403900,Zm00001eb403910,Zm00001eb403920	NA	NA	Putative subtilase family protein	1.52728	0.0351542	0.147688	0.893082	0.0205566	0.0863611	Stage1
Zm00001d052372	AC190885.4_FG006	Zm00001eb195560	NA	NA	Protein LURP-one-related 8	14.9335	7.23772	3.65462	0.578238	0.280252	0.14151	Stage1
Zm00001d052816	GRMZM2G131957	Zm00001eb199300	umc1132	NA	RNA-binding (RRM/RBD/RNP motifs) family protein	51.9553	44.7626	36.9009	0.388832	0.335002	0.276165	Stage1
Zm00001d050225	GRMZM2G448456	Zm00001eb178370	umc1317	NA	Thioredoxin domain-containing protein 9 homolog	102.268	93.5279	75.4038	0.377095	0.344868	0.278038	Stage1
Zm00001d001865	GRMZM2G040736	Zm00001eb066570	crr1	cytokinin response regulator1	crr1;cytokinin response regulator1: single copy,cDNA and genomic sequences; induced in leaf by cytokinin, and inorganic nitrogen; SSR umc1622	13.782	19.0217	6.92698	0.346886	0.478766	0.174348	Stage1
Zm00001d005843	GRMZM2G088242	Zm00001eb100410	hsftf2	HSF-transcription factor 2	AT-HSFB4	47.0239	50.0967	30.2638	0.36915	0.393272	0.237578	Stage1
Zm00001d008602	GRMZM2G079458	Zm00001eb335690	mybr21	MYB-related-transcription factor 21	Duplicated homeodomain-like superfamily protein	26.4818	27.5757	18.93	0.362827	0.377814	0.25936	Stage1
Zm00001d010751	GRMZM2G073044	Zm00001eb353230	lbd38	LBD-transcription factor 38	Seed specific protein Bn15D17A	19.0023	24.0768	9.81252	0.359268	0.45521	0.185521	Stage1
Zm00001d012516	GRMZM5G805026	Zm00001eb368970	wox13b	WUSCHEL-related homeobox transcription factor 13b	WUSCHEL-related homeobox 13	1.74538	2.58037	1.47253	0.301016	0.445023	0.253961	Stage1
Zm00001d013202	GRMZM2G171468	Zm00001eb214190,Zm00001eb214200	glk8	G2-like-transcription factor 8	DNA binding protein	41.5072	46.3592	34.6467	0.338798	0.378402	0.2828	Stage1
Zm00001d014863	GRMZM2G145041	Zm00001eb228670	mybr96	MYB-related-transcription factor 96	Protein REVEILLE 7	8.11828	10.2323	3.66871	0.368689	0.464697	0.166613	Stage1
Zm00001d015421	GRMZM2G098904	Zm00001eb233420	bzip104	bZIP-transcription factor 104	Basic leucine zipper 9	15.8853	16.6148	5.65288	0.416358	0.435478	0.148164	Stage1
Zm00001d020670	GRMZM2G127537	Zm00001eb314500	hb11	Homeobox-transcription factor 11	Homeobox-leucine zipper protein HAT3	26.4216	26.616	17.4653	0.374759	0.377517	0.247724	Stage1
Zm00001d021263	GRMZM2G165272,GRMZM2G465685	Zm00001eb319350	hsftf10	HSF-transcription factor 10	Heat stress transcription factor B-2b	23.7413	28.3091	16.8454	0.344597	0.410898	0.244505	Stage1
Zm00001d023446	GRMZM5G805685	Zm00001eb406950	abi41	ABI3-VP1-transcription factor 41	B3 domain-containing protein	21.8031	29.0196	10.8536	0.353508	0.470516	0.175976	Stage1
Zm00001d024321	GRMZM2G173321	Zm00001eb413890	abi51	ABI3-VP1-transcription factor 51	B3 domain-containing protein	69.9843	72.818	54.407	0.354873	0.369242	0.275885	Stage1
Zm00001d026088	AC235534.1_FG007	Zm00001eb428740	ocl2	outer cell layer2	Outer cell layer2	10.0451	10.7683	5.89512	0.3761	0.403179	0.22072	Stage1
Zm00001d027425	GRMZM2G026223	Zm00001eb001670	zag6	agamous-like6	zag6;agamous-like6: Encodes a MADS-box transcription factor homologous to SUPPRESSOR OF OVEREXPRESSION OF CONSTANS 1 that affects flowering time in Arabidopsis.	56.8552	61.862	56.7001	0.324114	0.352656	0.32323	Stage1
Zm00001d027546	GRMZM2G173372	Zm00001eb002830	bhlh35	bHLH-transcription factor 35	Transcription factor bHLH93	3.76309	4.47026	1.48776	0.387105	0.459851	0.153044	Stage1
Zm00001d028361	GRMZM2G465595	Zm00001eb010050	cchh25	Cys2His2 Zinc Finger25	Protein SHOOT GRAVITROPISM 5	3.18288	3.34749	1.12677	0.415675	0.437172	0.147153	Stage1
Zm00001d028919	GRMZM2G317160	Zm00001eb015020	ereb26	AP2-EREBP-transcription factor 26	AP2-like ethylene-responsive transcription factor AIL5	56.365	59.4588	32.2769	0.380585	0.401476	0.217939	Stage1
Zm00001d029564	GRMZM2G425430	Zm00001eb020390,Zm00001eb020400	wrky75	WRKY-transcription factor 75	Probable WRKY transcription factor 4	6.02367	6.67185	2.24025	0.403305	0.446703	0.149992	Stage1
Zm00001d031266	GRMZM2G379179	Zm00001eb033570	thx8	Trihelix-transcription factor 8	Homeodomain-like superfamily protein	35.4876	37.7611	26.4896	0.355807	0.378602	0.265591	Stage1
Zm00001d031561	GRMZM5G828396	Zm00001eb036040	bhlh81	bHLH-transcription factor 81	Transcription factor bHLH62	10.6596	13.5373	8.81439	0.322907	0.410081	0.267012	Stage1
Zm00001d035266	GRMZM2G393433	Zm00001eb264380	nactf119	NAC-transcription factor 119	CUC2%3B Putative NAC domain transcription factor superfamily protein	78.8987	83.8644	55.6235	0.36128	0.384018	0.254702	Stage1
Zm00001d037941	GRMZM2G085964	Zm00001eb285760	ereb69	AP2-EREBP-transcription factor 69	Ethylene-responsive transcription factor RAP2-3	242.089	285.82	136.973	0.364108	0.429881	0.206011	Stage1
Zm00001d037949	GRMZM2G069713	Zm00001eb285830	prh22	protein phosphatase homolog 22	Probable protein phosphatase 2C 73	5.68684	6.21105	2.40376	0.397635	0.434289	0.168076	Stage1
Zm00001d039694	AC233943.1_FG002	Zm00001eb123060	ra2	ramosa2	ra2;ramosa2: tassel many-branched, upright, not conical like ra1; irregular kernel placement	41.2568	44.3919	15.9589	0.40604	0.436896	0.157064	Stage1
Zm00001d040362	GRMZM2G089949	Zm00001eb128310	dof6	C2C2-Dof-transcription factor 6	Dof-type zinc finger DNA-binding family protein	1.35317	1.46523	0.294339	0.43472	0.47072	0.0945598	Stage1
Zm00001d042777	GRMZM2G060216	Zm00001eb147220	lg2	liguleless2	Basic leucine zipper protein%3B Liguleless2	21.2126	26.7459	10.7159	0.361531	0.455836	0.182633	Stage1
Zm00001d043470	GRMZM2G127431	Zm00001eb153300	ofp17	OVATE-transcription factor 17	Transcription repressor OFP5	8.76648	10.4112	4.26406	0.37397	0.44413	0.181901	Stage1
Zm00001d043510	GRMZM2G177929	Zm00001eb153610	iqd10	IQ-domain 10	IQ-domain 25	8.57376	8.679	3.6846	0.409496	0.414522	0.175982	Stage1
Zm00001d044409	GRMZM2G071977	Zm00001eb161460	mybr17	MYB-related-transcription factor 17	MYB-related transcription factor	3.25645	3.75483	2.48972	0.342749	0.395204	0.262048	Stage1
Zm00001d046937	GRMZM2G103647	Zm00001eb389660	bzip17	bZIP-transcription factor 17	Basic leucine zipper 9	8.59132	9.51973	2.23046	0.422354	0.467995	0.109651	Stage1
Zm00001d047976	GRMZM2G074032	Zm00001eb399180	cchh2	Cys2His2 Zinc Finger2	Protein SHOOT GRAVITROPISM 5	9.16584	11.3736	2.60955	0.39595	0.491322	0.112728	Stage1
Zm00001d051568	GRMZM2G176340	Zm00001eb188370	tubtf6	TUB-transcription factor 6	Tubby-like F-box protein 6	85.9222	86.2002	66.4149	0.360205	0.36137	0.278426	Stage1
Zm00001d052605	GRMZM2G013302	Zm00001eb197480,Zm00001eb197490	ofp21	OVATE-transcription factor 21	Transcription repressor OFP13	8.25224	9.45916	4.19715	0.376667	0.431757	0.191576	Stage1
Zm00001d053369	GRMZM2G038158	Zm00001eb203940	wrky8	WRKY-transcription factor 8	WRKY transcription factor 22	9.72375	9.90321	6.54139	0.371584	0.378442	0.249973	Stage1
Zm00001d000074	GRMZM2G090168	Zm00001eb118470	NA	NA	Transducin/WD40 repeat-like superfamily protein	56.3279	57.2688	43.7632	0.357956	0.363935	0.278109	Stage1
Zm00001d009960	GRMZM2G060210	Zm00001eb347020,Zm00001eb347030	NA	NA	HXXXD-type acyl-transferase family protein	11.1766	11.7177	2.82851	0.434501	0.455538	0.109961	Stage1
Zm00001d010504	GRMZM2G111411	Zm00001eb351120	NA	NA	Ran-binding protein 1 homolog a	89.0793	94.5803	78.7706	0.33944	0.360402	0.300158	Stage1
Zm00001d010697	GRMZM2G366873	Zm00001eb352740,Zm00001eb352750	aas12	auxin amido synthetase12	Indole-3-acetic acid-amido synthetase GH3.6	15.5641	17.1075	7.37755	0.388625	0.427163	0.184212	Stage1
Zm00001d002105	GRMZM2G021635	Zm00001eb068780	pco119647	NA	V-type proton ATPase subunit D	91.0208	96.3625	60.4906	0.367206	0.388756	0.244038	Stage1
Zm00001d002579	GRMZM2G426067	Zm00001eb073180	NA	NA	fringe-related protein	41.9383	42.0103	22.8334	0.392747	0.393421	0.213832	Stage1
Zm00001d002625	GRMZM2G128179	Zm00001eb073630	NA	NA	Probable methyltransferase PMT15	3.00156	3.10982	1.26098	0.407137	0.421822	0.171041	Stage1
Zm00001d002730	GRMZM2G170516	Zm00001eb074560	NA	NA	Protein TRIGALACTOSYLDIACYLGLYCEROL 1 chloroplastic	8.47167	9.57201	7.42934	0.332574	0.375771	0.291655	Stage1
Zm00001d002999	GRMZM2G006964	Zm00001eb077080	ga2ox2	gibberellin 2-oxidase2	ga2ox2;gibberellin 2-oxidase2:	37.1029	41.1407	19.9608	0.377813	0.418929	0.203258	Stage1
Zm00001d003157	GRMZM2G154397	Zm00001eb078440	sam2	S-adenosyl methionine decarboxylase2	S-adenosylmethionine decarboxylase proenzyme S-adenosylmethionine decarboxylase alpha chain S-adenosylmethionine decarboxylase beta chain	526.044	546.792	338.637	0.372691	0.387391	0.239918	Stage1
Zm00001d003398	GRMZM2G094532	Zm00001eb080540	fl1	floury endosperm1	fl1;floury endosperm1: (was o4) endosperm opaque, soft; dosage effect with fl1-ref allele, but o4 allele is recessive	11.7146	12.3239	8.09651	0.364543	0.383503	0.251954	Stage1
Zm00001d003659	GRMZM2G155593	Zm00001eb082720	snrkII7	SnRK2 serine threonine protein kinase7	Serine/threonine-protein kinase SRK2A	202.94	203.215	160.605	0.35807	0.358556	0.283374	Stage1
Zm00001d003672	GRMZM2G050925	Zm00001eb082850	IDP7161	NA	40S ribosomal protein S10-1	377.553	383.18	313.317	0.351522	0.356762	0.291715	Stage1
Zm00001d003852	GRMZM2G165063	Zm00001eb084560	NA	NA	Inhibitor of apoptosis-like protein	21.2963	23.8414	10.3637	0.383707	0.429564	0.186729	Stage1
Zm00001d004248	GRMZM2G083935	Zm00001eb087380	Zm00001d004248	NA	UDP-glycosyltransferase 85A7	11.869	13.4511	1.78105	0.437951	0.49633	0.0657187	Stage1
Zm00001d004691	GRMZM2G132154	Zm00001eb090850	NA	NA	Serine carboxypeptidase-like 43	3.19943	4.04181	2.68458	0.322334	0.407202	0.270464	Stage1
Zm00001d004706	GRMZM2G152739	Zm00001eb090980	NA	NA	Lipase-like PAD4	7.80671	8.55588	4.1415	0.380739	0.417277	0.201984	Stage1
Zm00001d004821	GRMZM2G177005	Zm00001eb091780	NA	NA	V-type proton ATPase 16 kDa proteolipid subunit	119.929	124.958	105.848	0.341936	0.356275	0.301789	Stage1
Zm00001d005228	GRMZM2G163769	Zm00001eb095190	pza02939	NA	Ribosomal protein L22p/L17e family protein	113.104	114.376	83.2826	0.363957	0.368048	0.267994	Stage1
Zm00001d005317	GRMZM2G703231	Zm00001eb095830,Zm00001eb095840	pco080190	NA	Amino acid binding protein	6.86468	8.38517	6.57829	0.314488	0.384145	0.301367	Stage1
Zm00001d014007	GRMZM2G405090	Zm00001eb221600	NA	NA	senescence regulator	45.1503	46.9167	20.5731	0.400837	0.416519	0.182644	Stage1
Zm00001d006207	GRMZM2G046313	Zm00001eb103420	NA	NA	RNA recognition motif 2 family protein	22.3477	22.5254	12.6731	0.388343	0.391432	0.220224	Stage1
Zm00001d006358	GRMZM2G172945	Zm00001eb104870	cl25923_1	NA	NA	51.9802	54.2013	27.8161	0.387919	0.404495	0.207586	Stage1
Zm00001d006899	GRMZM5G851698	Zm00001eb109610	rps6b	ribosomal proteinS6b	40S ribosomal protein S6	833.47	859.383	689.704	0.349822	0.360698	0.289481	Stage1
Zm00001d006910	GRMZM5G879278	Zm00001eb109710	NA	NA	NA	86.7317	101.903	71.0786	0.333952	0.392366	0.273681	Stage1
Zm00001d006951	GRMZM2G021129	Zm00001eb110070	NA	NA	Transmembrane emp24 domain-containing protein p24delta9	51.4263	58.8268	47.3439	0.326315	0.373274	0.300411	Stage1
Zm00001d007300	GRMZM2G011315	Zm00001eb112580	NA	NA	Target of Myb protein 1	13.1896	13.3507	10.0655	0.360315	0.364716	0.274969	Stage1
Zm00001d007767	GRMZM2G008919	Zm00001eb116400	pco097999	NA	Vesicle-associated membrane protein 722	145.741	155.953	143.509	0.327358	0.350296	0.322346	Stage1
Zm00001d007810	GRMZM2G111172	Zm00001eb116830	IDP661	NA	40S ribosomal protein S15-4	753.176	765.427	519.239	0.369595	0.375607	0.254798	Stage1
Zm00001d007815	GRMZM2G080222,GRMZM2G156110,GRMZM2G380341,GRMZM2G703442	Zm00001eb116850,Zm00001eb116860	NA	NA	40S ribosomal protein S15-4	362.192	365.521	284.368	0.357869	0.361158	0.280973	Stage1
Zm00001d007819	GRMZM2G080222,GRMZM2G156110,GRMZM2G380341,GRMZM2G703442	Zm00001eb116850,Zm00001eb116860	NA	NA	40S ribosomal protein S15-4	452.687	480.339	378.768	0.34509	0.366169	0.288741	Stage1
Zm00001d007827	GRMZM2G355752	Zm00001eb116960	elip1	early light inducible protein1	elip1;early light inducible protein1: Encodes a protein that binds chlorophyll to avoid cross-reactions that could lead to the generation of harmful reactive oxygen species	33.5324	35.6122	11.6301	0.415135	0.440883	0.143982	Stage1
Zm00001d008406	GRMZM2G051842	Zm00001eb334210	IDP397	NA	pfkB-like carbohydrate kinase family protein	40.2347	46.1615	24.1061	0.364107	0.417743	0.21815	Stage1
Zm00001d008737	GRMZM2G080521	Zm00001eb336850	NA	NA	Acyl-protein thioesterase 2	60.4814	68.4922	39.7901	0.358379	0.405847	0.235774	Stage1
Zm00001d008842	GRMZM2G046290	Zm00001eb337700	NA	NA	Protein indeterminate-domain 11	11.3496	12.5293	7.43874	0.362403	0.400072	0.237525	Stage1
Zm00001d008862	GRMZM2G325612	Zm00001eb337910,Zm00001eb337920	cko5	cytokinin oxidase 5	cko5;cytokinin oxidase 5:	0.995433	1.2033	0.165552	0.421029	0.508949	0.0700219	Stage1
Zm00001d009003	GRMZM2G432644	Zm00001eb339280	NA	NA	Transducin/WD40 repeat-like superfamily protein	1.70621	1.94369	0.745931	0.388142	0.442167	0.169691	Stage1
Zm00001d009160	GRMZM2G305362	Zm00001eb340550	thx47	Trihelix-transcription factor 47	sequence-specific DNA binding transcription factors	17.1966	17.7389	6.09207	0.419146	0.432366	0.148487	Stage1
Zm00001d009532	GRMZM2G573324	Zm00001eb343460	iaa36	Aux/IAA-transcription factor 36	IAA19-auxin-responsive Aux/IAA family member	20.7342	22.0481	15.6267	0.354983	0.377477	0.26754	Stage1
Zm00001d009653	GRMZM2G102891,GRMZM2G105712,GRMZM2G119809,GRMZM2G164129	Zm00001eb344440,Zm00001eb344460	arpp2a	acidic ribosomal protein P2a	60S acidic ribosomal protein P2A	1115.25	1184.43	818.015	0.357716	0.379906	0.262378	Stage1
Zm00001d009702	GRMZM2G013115,GRMZM2G128748	Zm00001eb344850	NA	NA	P-loop containing nucleoside triphosphate hydrolases superfamily protein	7.32597	8.55262	4.42811	0.360766	0.421172	0.218061	Stage1
Zm00001d018043	GRMZM2G380184	Zm00001eb254590	cl37763_1	NA	Cullin-3B	5.03882	11.6502	10.8349	0.18307	0.423276	0.393654	Stage1
Zm00001d009820	GRMZM2G509876	Zm00001eb345950	GRMZM2G509876	NA	NA	15.5003	17.132	5.49102	0.406583	0.449383	0.144033	Stage1
Zm00001d009858	GRMZM2G139874	Zm00001eb346150	pco098406	NA	Trans-cinnamate 4-monooxygenase	96.748	97.6905	52.6811	0.391503	0.395317	0.213181	Stage1
Zm00001d009891	GRMZM2G037012	Zm00001eb346420	NA	NA	NA	29.7388	30.3897	19.1761	0.374994	0.383203	0.241803	Stage1
Zm00001d010033	GRMZM5G898867	Zm00001eb347490	cl4363_2	NA	Putative DUF231 domain containing family protein	19.5924	20.301	13.1716	0.369215	0.382569	0.248217	Stage1
Zm00001d010321	GRMZM2G097457	Zm00001eb349810	pdk2	pyruvate, orthophosphate dikinase2	pdk2;pyruvate, orthophosphate dikinase2: cytosolic	26.2965	35.0553	12.9285	0.354017	0.471933	0.17405	Stage1
Zm00001d010416	GRMZM2G072238	Zm00001eb350430	pco106446	NA	Transcription factor bHLH133	37.4324	37.5056	23.0414	0.382044	0.382791	0.235166	Stage1
Zm00001d018725	GRMZM2G044174	Zm00001eb299240	NA	NA	NA	13.6792	17.3458	7.29369	0.356985	0.452672	0.190343	Stage1
Zm00001d010651	GRMZM2G073347	Zm00001eb352360	NA	NA	NA	4.81707	5.44395	2.33357	0.382471	0.432246	0.185283	Stage1
Zm00001d018789	GRMZM2G039922	Zm00001eb299910	NA	NA	Probable receptor-like protein kinase	12.8206	13.6014	8.84643	0.363515	0.385654	0.250832	Stage1
Zm00001d011001	GRMZM2G053991,GRMZM2G353250	NA	si687015g11	NA	Protein ALUMINUM SENSITIVE 3	12.1649	15.5763	2.73123	0.39921	0.511161	0.0896297	Stage1
Zm00001d011081	GRMZM2G028986	Zm00001eb356000	rz390a(cyb5)	NA	Cytochrome B5 isoform D	376.952	416.422	323.757	0.337428	0.372761	0.289811	Stage1
Zm00001d011096	AC199001.3_FG005,GRMZM2G162525	Zm00001eb356140	ago1	argonaute1	ago1;argonaute1: Proposed to interact with small RNAs in dorsiventral leaf patterning	150.661	174.872	150.098	0.31676	0.367664	0.315576	Stage1
Zm00001d011104	GRMZM2G076544	Zm00001eb356220	NA	NA	Photosynthetic NDH subunit of lumenal location 5 chloroplastic	126.422	129.493	121.087	0.335335	0.34348	0.321185	Stage1
Zm00001d011263	GRMZM2G423169	Zm00001eb357570	NA	NA	Ribosomal protein L25/Gln-tRNA synthetase anti-codon-binding domain	89.0112	95.3886	68.9855	0.351288	0.376457	0.272255	Stage1
Zm00001d011992	GRMZM2G145280	Zm00001eb364190	bbc1	breast basic conserved homolog1	60S ribosomal protein L13	568.419	605.482	456.649	0.348606	0.371336	0.280058	Stage1
Zm00001d029725	GRMZM2G162292	Zm00001eb021890	csu3	NA	csu3;¬†: cDNA partially sequenced, weak homology to yeast heat shock protein 26, SwissProt P15992 and to leghemoglobin, GenBank accession M91075	38.4121	52.2281	41.4053	0.290901	0.395531	0.313568	Stage1
Zm00001d012601	GRMZM2G139198	Zm00001eb369690	NA	NA	RNA-binding KH domain-containing protein	37.5485	38.6901	32.6656	0.344785	0.355267	0.299948	Stage1
Zm00001d012712	GRMZM2G031724	Zm00001eb370660	ga2ox10	gibberellin 2-oxidase10	ga2ox10;gibberellin 2-oxidase10:	18.362	20.0639	6.52322	0.408506	0.446369	0.145124	Stage1
Zm00001d012729	GRMZM2G153648	NA	NA	NA	Protein NUCLEAR FUSION DEFECTIVE 6 chloroplastic/mitochondrial	169.727	170.149	129.804	0.361367	0.362265	0.276368	Stage1
Zm00001d012834	GRMZM2G082976,GRMZM2G083081,GRMZM2G384070	Zm00001eb210610,Zm00001eb210620,Zm00001eb210630	der2	derlin2	der2;derlin2:	167.058	171.737	121.002	0.36333	0.373506	0.263164	Stage1
Zm00001d012935	GRMZM2G085460,GRMZM2G420823	Zm00001eb211490	nbcs15	nucleobase:cation symporter15	Nucleobase-ascorbate transporter 6	56.1279	56.1996	29.9135	0.394597	0.395101	0.210302	Stage1
Zm00001d013009	GRMZM2G358416	Zm00001eb212190	pco078089	NA	Splicing factor 3B subunit 6-like protein	114.521	121.392	79.9922	0.362517	0.384267	0.253216	Stage1
Zm00001d021508	GRMZM2G180724	Zm00001eb321580	rpl15b	60S ribosomal protein L15	rpl15b;60S ribosomal protein L15: leaf cDNA csu364 similar to eucaryotic 60S ribosomal protein L15 (L10, YL10)	176.994	177.041	152.318	0.349546	0.349639	0.300814	Stage1
Zm00001d013325	GRMZM2G100391,GRMZM2G100456	Zm00001eb215380	gpm51	NA	GLABRA2 expression modulator	7.64281	8.83045	5.86687	0.342111	0.395273	0.262616	Stage1
Zm00001d013342	GRMZM2G105822	Zm00001eb215540	fha12	FHA-transcription factor 12	Kinetoplast-associated protein	7.26055	9.36208	8.00758	0.294782	0.380106	0.325112	Stage1
Zm00001d021757	GRMZM2G060993	Zm00001eb323970	umc2716	NA	UDP-glycosyltransferase 88A1	11.8269	14.0289	6.00311	0.371228	0.440345	0.188428	Stage1
Zm00001d013737	GRMZM2G066996	Zm00001eb219170	pco139651	NA	Serpin-Z1	40.0639	45.6588	35.9472	0.329284	0.375267	0.295449	Stage1
Zm00001d013758	GRMZM2G074898	Zm00001eb219320	NA	NA	60S ribosomal protein L24	508.956	560.179	455.413	0.333841	0.36744	0.29872	Stage1
Zm00001d013785	GRMZM2G124791	Zm00001eb219570	umc1597	NA	Whole genome shotgun sequence of line PN40024 scaffold_14.assembly12x (Fragment)	743.308	871.195	647.189	0.328651	0.385196	0.286153	Stage1
Zm00001d013945	GRMZM2G073114	Zm00001eb221000	kwl1	kiwellin1	Ripening-related protein 3	36.716	60.3373	8.8424	0.346718	0.569781	0.083501	Stage1
Zm00001d014349	AC234522.1_FG005	Zm00001eb224490	Zm00001d014349	NA	NAD(P)H-quinone oxidoreductase subunit S chloroplastic	5.61242	5.62022	3.02848	0.393547	0.394094	0.212359	Stage1
Zm00001d014669	GRMZM2G099191	Zm00001eb226870	hma2	heavy metal ATPase2	Cadmium/zinc-transporting ATPase HMA2	19.4839	20.4979	10.9631	0.382451	0.402354	0.215195	Stage1
Zm00001d014903	GRMZM5G889467	Zm00001eb229070	plc1	phospholipase C1	Phospholipase C	25.1925	25.3834	14.0189	0.390008	0.392963	0.217028	Stage1
Zm00001d014916	GRMZM2G146449	Zm00001eb229200	NA	NA	NA	11.7147	12.2125	6.97377	0.379105	0.395214	0.225682	Stage1
Zm00001d015291	GRMZM2G093490	Zm00001eb232420	NA	NA	Probable LRR receptor-like serine/threonine-protein kinase	0.396361	0.547927	0.184701	0.351076	0.485325	0.163599	Stage1
Zm00001d015376	GRMZM2G382914	Zm00001eb233070	pgk3	phosphoglycerate kinase3	Phosphoglycerate kinase	348.66	370.637	298.719	0.342489	0.364078	0.293433	Stage1
Zm00001d015780	GRMZM2G452633	Zm00001eb235840	NA	NA	Protein WVD2-like 5	62.2996	65.5451	52.1765	0.346068	0.364096	0.289835	Stage1
Zm00001d015842	GRMZM2G087719	Zm00001eb236360	pco143261	NA	Zinc finger A20 and AN1 domain-containing stress-associated protein 2	183.544	184.224	125.261	0.372278	0.373657	0.254065	Stage1
Zm00001d016082	GRMZM2G060253	Zm00001eb238060	hmg9	HMG-transcription factor 9	High mobility group B protein 6	97.2794	106.088	66.3622	0.360656	0.393312	0.246033	Stage1
Zm00001d016553	GRMZM2G011627	Zm00001eb241600	NA	NA	F-box/kelch-repeat protein	45.3583	50.8058	37.9025	0.338327	0.378959	0.282714	Stage1
Zm00001d016619	AC214350.3_FG007	Zm00001eb242100	Zm00001d016619	NA	Ubiquinol-cytochrome c reductase iron-sulfur subunit	89.2567	94.0133	62.8903	0.362596	0.381919	0.255485	Stage1
Zm00001d017047	GRMZM2G003384	Zm00001eb245740	NA	NA	60S ribosomal protein L6	443.871	462.736	363.761	0.349404	0.364254	0.286343	Stage1
Zm00001d017121	GRMZM2G176307	Zm00001eb246370	gpc4	glyceraldehyde-3-phosphate dehydrogenase4	gpc4;glyceraldehyde-3-phosphate dehydrogenase4: C subunit, electrophoretic mobility, coding sequence homology to gpc3, unique 3' untranslated region	170.622	210.996	119.943	0.340182	0.420678	0.23914	Stage1
Zm00001d017653	GRMZM2G375153	Zm00001eb251040	NA	NA	E3 ubiquitin-protein ligase ATL4	11.2304	11.3052	6.6204	0.385184	0.387748	0.227068	Stage1
Zm00001d018075	GRMZM2G036368	Zm00001eb255100	NA	NA	Copper ion binding protein	21.4644	22.6013	14.4623	0.366737	0.386162	0.2471	Stage1
Zm00001d018461	GRMZM2G078887	Zm00001eb258670	pco141631	NA	Thioredoxin	110.861	114.377	69.0111	0.376758	0.388709	0.234533	Stage1
Zm00001d028161	GRMZM2G103873	Zm00001eb008150	NA	NA	NA	6.19634	9.76283	4.22511	0.306989	0.483685	0.209327	Stage1
Zm00001d018730	GRMZM2G006071	Zm00001eb299290	umc1426	NA	RNA-binding protein 1	53.4599	53.7013	40.707	0.361537	0.36317	0.275292	Stage1
Zm00001d036707	GRMZM2G388987	Zm00001eb274940	NA	NA	Putative ubiquitin carboxyl-terminal hydrolase superfamily protein	4.39427	9.13107	8.81277	0.196716	0.408766	0.394517	Stage1
Zm00001d028368	GRMZM2G152477	Zm00001eb010140	pap20	purple acid phosphatase20	Purple acid phosphatase 1	11.9868	16.3085	11.9121	0.298123	0.405609	0.296268	Stage1
Zm00001d028392	GRMZM2G077942	Zm00001eb010370	adf5	actin depolymerizing factor5	adf5;actin depolymerizing factor5:	152.978	157.575	120.82	0.35463	0.365287	0.280083	Stage1
Zm00001d018802	GRMZM2G442791	Zm00001eb300050	ms22	male sterile22	ms22;male sterile22: pollen mother cells degenerate	22.886	23.3896	16.0723	0.367069	0.375147	0.257784	Stage1
Zm00001d019002	GRMZM2G101024	Zm00001eb301890	umc1632	NA	NA	641.193	691.417	435.223	0.3627	0.39111	0.24619	Stage1
Zm00001d019041	GRMZM6G285883	Zm00001eb302210	umc1428	NA	Glycine-rich RNA-binding protein RZ1C	131.675	149.628	139.298	0.313064	0.355748	0.331188	Stage1
Zm00001d019513	GRMZM5G805008	Zm00001eb306050	bpd1	BTB/POZ domain1	bpd1;BTB/POZ domain1: encodes BTB/POZ domain protein orthologous to AT3G06190.1, LOC_Os06g45730.1, Sb02g010170	5.06493	6.10565	2.49966	0.370508	0.446638	0.182854	Stage1
Zm00001d019565	GRMZM2G047368	Zm00001eb306400	pip2f	plasma membrane intrinsic protein2	Aquaporin PIP2-6	40.2117	45.4957	7.60292	0.430946	0.487574	0.0814799	Stage1
Zm00001d019754	GRMZM2G009940	Zm00001eb307680	NA	NA	Short-chain dehydrogenase TIC 32 chloroplastic	62.8775	66.3091	55.4818	0.340489	0.359071	0.30044	Stage1
Zm00001d037689	GRMZM2G051806	Zm00001eb283530	hex7	hexokinase7	hex7;hexokinase7:	2.0391	3.11939	0.650455	0.351027	0.536998	0.111975	Stage1
Zm00001d020052	GRMZM2G088849	Zm00001eb309610	pza02291	NA	GDP-mannose transporter GONST4	9.40513	11.3046	7.06448	0.338628	0.407018	0.254354	Stage1
Zm00001d020486	GRMZM2G071059	Zm00001eb312820	NA	NA	Probable CCR4-associated factor 1 homolog 11	39.0569	40.8608	26.9474	0.365478	0.382359	0.252163	Stage1
Zm00001d020765	GRMZM2G145034	Zm00001eb315350	cl549_1a	NA	DNA-damage-repair/toleration protein DRT111 chloroplastic	33.1427	35.4914	29.5881	0.337426	0.361338	0.301236	Stage1
Zm00001d030009	GRMZM2G086869	Zm00001eb024180	umc1297	NA	Haloacid dehalogenase-like hydrolase domain-containing protein Sgpp	24.6283	32.2572	18.3315	0.327431	0.428855	0.243715	Stage1
Zm00001d030516	GRMZM2G077488,GRMZM2G379375	Zm00001eb027790	NA	NA	NA	1.73054	1.79189	0.544708	0.425493	0.440578	0.133929	Stage1
Zm00001d046625	GRMZM2G704277	Zm00001eb387300	NA	NA	Calcium-binding protein	22.8304	27.541	15.686	0.345615	0.416925	0.23746	Stage1
Zm00001d021526	GRMZM2G134797	Zm00001eb321790	ndk1	nucleotide diphosphate kinase1	Nucleoside diphosphate kinase family protein	75.9041	80.5132	54.315	0.360192	0.382064	0.257744	Stage1
Zm00001d021554	GRMZM2G138220	Zm00001eb322040	NA	NA	ATP synthase subunit delta' mitochondrial	155.141	163.62	116.863	0.356135	0.375599	0.268266	Stage1
Zm00001d021587	GRMZM2G135790	Zm00001eb322370	NA	NA	Protein FLX-like 1	38.7443	40.4467	35.8761	0.33671	0.351505	0.311784	Stage1
Zm00001d031303	GRMZM2G050273	Zm00001eb033880	rafs2	raffinose synthase2	Probable galactinol--sucrose galactosyltransferase 1	2.26558	3.59325	0.537192	0.354218	0.561794	0.0839884	Stage1
Zm00001d021932	GRMZM2G058197	Zm00001eb325590,Zm00001eb325600	IDP7913	NA	Protein indeterminate-domain 11	19.5432	19.9515	11.3749	0.384182	0.392209	0.223608	Stage1
Zm00001d022414	GRMZM2G330690	Zm00001eb329890	NA	NA	Ubiquitin carboxyl-terminal hydrolase 24	24.6005	50.5086	50.093	0.196486	0.403417	0.400097	Stage1
Zm00001d032386	GRMZM2G450163	Zm00001eb043000	pfk2	phosphofructose kinase2	pfk2;phosphofructose kinase2:	50.4175	58.6552	25.8302	0.373732	0.434796	0.191472	Stage1
Zm00001d022603	GRMZM2G020255	Zm00001eb331780	NA	NA	DUF1279 family protein	92.3523	100.451	67.352	0.354989	0.38612	0.258891	Stage1
Zm00001d022629	GRMZM2G138128	Zm00001eb332040	NA	NA	Proteasome subunit alpha type	95.3051	100.264	69.6231	0.359381	0.378081	0.262538	Stage1
Zm00001d023376	GRMZM2G003762	NA	alp1	aluminum-induced protein homolog1	alp1;aluminum-induced protein homolog1: leaf cDNA csu359 similar to wheat aluminum-induced protein, GenBank accession L28008	252.724	365.365	274.813	0.283037	0.409188	0.307775	Stage1
Zm00001d023437	GRMZM2G104310	Zm00001eb406880	gdcp1	glycine decarboxylase1	gdcp1;glycine decarboxylase1: cDNA sequences, SSR umc1526	57.4578	60.3496	33.0451	0.380887	0.400057	0.219056	Stage1
Zm00001d033128	GRMZM2G027451	Zm00001eb049570	NA	NA	60S ribosomal protein L10-3	1165.8	1234.88	953.73	0.347542	0.368137	0.284321	Stage1
Zm00001d023478	GRMZM2G031925	Zm00001eb407220	NA	NA	NA	7.13036	8.79046	7.02763	0.310712	0.383053	0.306235	Stage1
Zm00001d023680	GRMZM2G048175	Zm00001eb408940	NA	NA	Pollen Ole e 1 allergen and extensin family protein	12.2973	13.6224	7.62846	0.366556	0.406055	0.227388	Stage1
Zm00001d024574	GRMZM2G085845	Zm00001eb415980,Zm00001eb415990	Zm00001d024574	NA	Putative cytochrome P450 superfamily protein	6.64526	8.02343	3.37586	0.36827	0.444646	0.187085	Stage1
Zm00001d024804	GRMZM2G337143	Zm00001eb417790	NA	NA	NA	13.8745	17.3028	9.89504	0.337807	0.421276	0.240918	Stage1
Zm00001d034004	GRMZM2G173852	Zm00001eb057140	phd15	PHD-transcription factor 15	Acyl-CoA N-acyltransferase with RING/FYVE/PHD-type zinc finger protein	7.75069	16.6462	16.4104	0.189934	0.407923	0.402144	Stage1
Zm00001d025581	GRMZM2G017426	Zm00001eb423980	cl35118_-1b	NA	loricrin-related	12.1016	12.1034	9.74396	0.356465	0.356517	0.287018	Stage1
Zm00001d025773	AC216229.3_FG002,GRMZM2G125635	Zm00001eb425830	sam1	S-adenosylmethionine decarboxylase1	sam1;S-adenosylmethionine decarboxylase1: single copy leaf cDNA csu217; aka csu6b	210.984	244.25	158.006	0.344047	0.398294	0.257658	Stage1
Zm00001d025784	GRMZM2G124411	Zm00001eb425920	IDP3950	NA	60S ribosomal protein L23a-1	407.363	448.319	417.571	0.319939	0.352106	0.327956	Stage1
Zm00001d034760	GRMZM2G053458	Zm00001eb063710	fdx3	ferredoxin3	fdx3;ferredoxin3: ubiquitous, cDNA clone, gene specific probe, amino acid sequence; SSR umc1064, pFD3	310.078	313.502	187.972	0.38208	0.3863	0.23162	Stage1
Zm00001d025913	GRMZM2G046841	Zm00001eb427180	his2b6	NA	Histone H2B	1943.01	2032.91	1395.19	0.361752	0.37849	0.259758	Stage1
Zm00001d026029	AC233979.1_FG008	Zm00001eb428210	flz37	FCS-like zinc finger37	OSJNBa0013K16.16 protein; protein	31.8483	31.8971	4.85843	0.464235	0.464947	0.0708186	Stage1
Zm00001d026194	GRMZM2G128078	Zm00001eb429920	NA	NA	SNARE associated Golgi protein family	7.33129	7.47805	4.38881	0.381875	0.389519	0.228606	Stage1
Zm00001d035412	GRMZM2G161750,GRMZM5G813474	NA	NA	NA	NA	77.5301	88.2151	69.8173	0.329128	0.374487	0.296385	Stage1
Zm00001d035872	GRMZM2G122306	Zm00001eb268450	NA	NA	Nucleic acid-binding OB-fold-like protein	123.943	133.648	109.132	0.337974	0.364439	0.297587	Stage1
Zm00001d028092	GRMZM2G007130	Zm00001eb007640	cyc16	cyclin16	Cyclin-D5-1	6.58059	7.05412	2.81582	0.400023	0.428808	0.171169	Stage1
Zm00001d036711	GRMZM2G318592	Zm00001eb274980	NA	NA	NA	50.8147	55.5065	35.4021	0.358549	0.391654	0.249797	Stage1
Zm00001d036719	GRMZM2G171317	Zm00001eb275040	dmag1	DNA-3-methyladenine glycosylase1	DNA-3-methyladenine glycosylase I	23.447	25.614	21.3892	0.332817	0.363576	0.303607	Stage1
Zm00001d028622	GRMZM5G801409	Zm00001eb012410,Zm00001eb012420	npi242b	NA	60S ribosomal protein L3-1	240.993	265.069	199.33	0.341644	0.375776	0.28258	Stage1
Zm00001d028948	GRMZM2G152891	Zm00001eb015200	cal3	calmodulin3	Calmodulin-7	121.726	128.821	74.1601	0.374879	0.39673	0.228391	Stage1
Zm00001d028988	GRMZM2G107481	Zm00001eb015530	NA	NA	Phospholipid-transporting ATPase 1	0.296359	0.36722	0.0300757	0.427243	0.529398	0.0433584	Stage1
Zm00001d037513	GRMZM2G064096	Zm00001eb282040	glp1	germin-like protein1	glp1;germin-like protein1:	28.5847	41.7544	13.2539	0.341951	0.499496	0.158553	Stage1
Zm00001d029130	GRMZM2G097843	Zm00001eb016660	NA	NA	NA	1.70495	4.06927	3.93439	0.175612	0.41914	0.405247	Stage1
Zm00001d037631	GRMZM2G352618	Zm00001eb283070	NA	NA	NA	30.2198	55.4731	15.7887	0.297786	0.546632	0.155582	Stage1
Zm00001d029806	GRMZM2G052344	Zm00001eb022630	NA	NA	NEP1-interacting protein-like 1	39.0701	40.2943	22.8098	0.382387	0.394368	0.223245	Stage1
Zm00001d046210	GRMZM2G376416	Zm00001eb384110	glu5	beta-glucosidase5	Beta-glucosidase 11	8.54358	12.6907	4.64645	0.330113	0.490354	0.179533	Stage1
Zm00001d030146	GRMZM2G086669	Zm00001eb025290	NA	NA	Ribosomal protein L35	256.952	257.994	182.98	0.368165	0.369658	0.262177	Stage1
Zm00001d030253	GRMZM2G107851	Zm00001eb026110	NA	NA	(Z)-3-hexen-1-ol acetyltransferase	3.91758	4.98546	2.9636	0.330134	0.420124	0.249742	Stage1
Zm00001d030656	GRMZM2G166159	Zm00001eb028680	rte1	rotten ear1	rte1;rotten ear1: mutants show distinct defects in vegetative and reproductive development, eventually causing widespread sterility in its tassel and ear.	14.0016	14.6669	10.3921	0.358458	0.375491	0.266051	Stage1
Zm00001d039108	GRMZM5G893630	Zm00001eb296710,Zm00001eb296720	umc1621	NA	Plant-specific domain TIGR01570 family protein	55.4256	57.0438	36.6723	0.37163	0.38248	0.245889	Stage1
Zm00001d031344	AC187262.4_FG007	Zm00001eb034220	umc1811	NA	NA	355.635	390.206	113.727	0.413737	0.453956	0.132307	Stage1
Zm00001d031520	GRMZM2G070163	Zm00001eb035630	NA	NA	SNF1-related protein kinase regulatory subunit beta-3	189.332	190.921	161.609	0.34941	0.352343	0.298247	Stage1
Zm00001d039259	GRMZM5G835677	Zm00001eb118880	NA	NA	DNAJ heat shock family protein	9.30547	11.1297	8.88087	0.317419	0.379646	0.302935	Stage1
Zm00001d031640	GRMZM2G135654	Zm00001eb036790	csu505(rpL7)	NA	60S ribosomal protein L7a-1	193.726	211.189	177.706	0.332507	0.36248	0.305012	Stage1
Zm00001d034368	GRMZM2G134917	Zm00001eb060050	cdj1	chaperone DNA J homolog1	cdj1;chaperone DNA J homolog1: leaf cDNA csu63, deduced amino acid sequence nearly identical to chaperone DNA J, multiple copies	100.074	104.83	58.3387	0.380157	0.398227	0.221616	Stage1
Zm00001d031726	GRMZM2G175396	Zm00001eb037500,Zm00001eb037510	ufg50	NA	Pyridoxal phosphate (PLP)-dependent transferases superfamily protein	3.59071	4.11116	1.90995	0.373572	0.427719	0.198708	Stage1
Zm00001d032114	GRMZM2G073814	Zm00001eb040890	umc2594a	NA	D-3-phosphoglycerate dehydrogenase 2 chloroplastic	218.594	249.339	132.75	0.363909	0.415093	0.220998	Stage1
Zm00001d032405	GRMZM2G320269	Zm00001eb043100	px20	peroxidase20	Peroxidase 1	3.89019	5.26448	2.65244	0.329478	0.445874	0.224648	Stage1
Zm00001d032565	GRMZM2G045808	Zm00001eb044540	NA	NA	Microtubule-associated protein RP/EB family member 1C	150.436	154.797	97.4223	0.373609	0.384441	0.241949	Stage1
Zm00001d032661	GRMZM2G380665	Zm00001eb045450	ppr56	pentatricopeptide repeat protein56	Pentatricopeptide repeat-containing protein mitochondrial	56.3021	60.2533	38.0011	0.364282	0.389846	0.245872	Stage1
Zm00001d032736	GRMZM2G134747	Zm00001eb046120	cl3683_1	NA	Cyanate hydratase	51.8634	60.3095	47.4806	0.32485	0.377752	0.297398	Stage1
Zm00001d048968	GRMZM2G068398	Zm00001eb167830	NA	NA	Putative leucine-rich repeat receptor-like protein kinase family protein	8.39683	8.78264	5.5117	0.370048	0.387051	0.242901	Stage1
Zm00001d041268	GRMZM2G105368	Zm00001eb134480	cl22047_1	NA	NA	27.1284	28.7758	22.9627	0.343976	0.364866	0.291158	Stage1
Zm00001d041696	GRMZM2G042143,GRMZM6G334745	Zm00001eb137700	NA	NA	CONTAINS InterPro DOMAIN/s: rRNA processing (InterPro:IPR013730); Has 898 Blast hits to 687 proteins in 142 species: Archae - 2; Bacteria - 28; Metazoa - 200; Fungi - 99; Plants - 63; Viruses - 0; Other Eukaryotes - 506 (source: NCBI BLink).	40.1595	49.1682	39.2785	0.312267	0.382316	0.305417	Stage1
Zm00001d033822	GRMZM2G107540	Zm00001eb055590	NA	NA	Probable histone H2AXa	104.383	107.062	52.1304	0.396028	0.40619	0.197782	Stage1
Zm00001d049830	NA	Zm00001eb175220	umc1390	NA	Nascent polypeptide-associated complex subunit alpha-like protein 3	534.924	535.734	484.223	0.344029	0.34455	0.311421	Stage1
Zm00001d033912	GRMZM2G164085	Zm00001eb056350	NA	NA	Transducin family protein / WD-40 repeat family protein	10.2473	21.838	21.5555	0.191035	0.407115	0.401849	Stage1
Zm00001d033931	GRMZM2G442658	Zm00001eb056510	adh1	alcohol dehydrogenase1	Alcohol dehydrogenase 1	299.679	321.708	256.614	0.34132	0.36641	0.292271	Stage1
Zm00001d037180	GRMZM2G111421	Zm00001eb279190	NA	NA	Gibberellin receptor GID1L2	13.5317	16.0308	7.96006	0.360629	0.42723	0.212141	Stage1
Zm00001d034421	GRMZM2G478779	Zm00001eb060540	NA	NA	Actin-7	6.22337	10.0764	3.18472	0.319402	0.517149	0.163449	Stage1
Zm00001d034700	GRMZM2G425778	Zm00001eb063110	NA	NA	GIL1 (GRAVITROPIC IN THE LIGHT)	39.9632	43.7543	23.8988	0.371349	0.406577	0.222074	Stage1
Zm00001d042926	GRMZM2G429982	NA	umc1951	NA	Osmotin-like protein	40.7328	74.6166	11.0987	0.322131	0.590097	0.0877729	Stage1
Zm00001d034919	GRMZM2G434173	Zm00001eb065160	pco140434	NA	RuBisCO large subunit-binding protein subunit alpha	105.559	140.294	101.444	0.303944	0.40396	0.292096	Stage1
Zm00001d035156	GRMZM2G180625	Zm00001eb261430	gpc2	glyceraldehyde-3-phosphate dehydrogenase2	Glyceraldehyde-3-phosphate dehydrogenase 2%2C cytosolic	418.823	455.508	360.97	0.339046	0.368742	0.292212	Stage1
Zm00001d036432	GRMZM2G308689	Zm00001eb272560	cl7007_1(470)	NA	GCIP-interacting family protein	30.1166	31.3873	24.9825	0.348224	0.362916	0.28886	Stage1
Zm00001d041714	GRMZM2G021471,GRMZM2G323936	Zm00001eb137860,Zm00001eb137870	pco061957	NA	Rho GTPase-activating protein 2	39.5766	44.0544	36.2952	0.330008	0.367346	0.302646	Stage1
Zm00001d053808	GRMZM2G041310	Zm00001eb207380	umc1101	NA	Protein JASON	31.013	33.5949	25.9454	0.342483	0.370996	0.286521	Stage1
Zm00001d036839	GRMZM2G041714	Zm00001eb276270	AY109668a	NA	Hypoxia-responsive family protein	54.4651	77.4764	16.9734	0.365747	0.520273	0.11398	Stage1
Zm00001d037052	GRMZM2G156517	Zm00001eb278070	IDP7248	NA	Ubiquitin-conjugating enzyme E2 11	37.6316	54.9801	36.8629	0.290649	0.42464	0.284711	Stage1
Zm00001d037092	GRMZM2G030583	Zm00001eb278400	tps26	terpene synthase26	tps26;terpene synthase26: orthologous to stc1 but function in insect herbivory not clear	5.27985	8.14323	3.00057	0.321478	0.495823	0.182698	Stage1
Zm00001d037150	GRMZM2G134389	Zm00001eb278930	TIDP2772	NA	Probable tyrosine-protein phosphatase	24.3974	26.567	18.3331	0.352067	0.383376	0.264557	Stage1
Zm00001d037382	GRMZM2G162783	Zm00001eb280920	cgt1	C-glucosyl transferase1	UDP-glycosyltransferase 72B1	2.27515	3.19907	1.24915	0.338394	0.475814	0.185792	Stage1
Zm00001d037619	GRMZM2G108714	Zm00001eb282950	pco146606b	NA	10-deacetylbaccatin III 10-O-acetyltransferase	8.90883	9.47723	6.57536	0.356904	0.379675	0.263421	Stage1
Zm00001d038088	GRMZM2G014300	Zm00001eb287110	umc2040	NA	Sm-like protein LSM5	355.532	473.087	394.621	0.290648	0.386749	0.322603	Stage1
Zm00001d038352	GRMZM5G856297	Zm00001eb289470	uaz121a	NA	NA	32.1137	39.2015	24.1234	0.336486	0.410751	0.252764	Stage1
Zm00001d043787	GRMZM2G146887	Zm00001eb156100,Zm00001eb156110	gst20	glutathione transferase20	Glutathione S-transferase GSTU6	7.24224	11.0395	6.00582	0.298187	0.454533	0.24728	Stage1
Zm00001d038933	GRMZM2G057388	Zm00001eb295090	NA	NA	Ribosomal protein L7/L12 oligomerisation;Ribosomal protein L7/L12 C-terminal/adaptor protein ClpS-like	27.072	29.8905	20.6583	0.348772	0.385083	0.266144	Stage1
Zm00001d047437	GRMZM2G147373	Zm00001eb394290	NA	NA	Protein kinase superfamily protein	0	0.462241	0.0820228	0	0.849296	0.150704	Stage1
Zm00001d039263	GRMZM2G087103,GRMZM5G825437	Zm00001eb118920,Zm00001eb118930	NA	NA	OB-fold nucleic acid binding domain containing protein	136.189	141.1	94.0661	0.366735	0.37996	0.253305	Stage1
Zm00001d042367	GRMZM2G103812	Zm00001eb143460	pco084514	NA	Selenium-binding protein 3	77.54	89.9743	58.6773	0.342807	0.397779	0.259414	Stage1
Zm00001d039883	AC233872.1_FG003	Zm00001eb124560	NA	NA	Mitochondrial glycoprotein family protein	86.6172	104.058	81.5701	0.318159	0.382222	0.29962	Stage1
Zm00001d040160	GRMZM2G171677	Zm00001eb126670	pco142867	NA	Protein kinase superfamily protein	6.96943	8.62118	4.18802	0.352372	0.435883	0.211745	Stage1
Zm00001d040164	GRMZM2G057150	Zm00001eb126700	cl885_1	NA	RING-box protein 1a	349.016	350.153	277.714	0.357275	0.358439	0.284286	Stage1
Zm00001d048566	GRMZM2G159538	Zm00001eb404660	NA	NA	Plant UBX domain-containing protein 10	11.0264	12.2967	9.9208	0.331682	0.369893	0.298425	Stage1
Zm00001d049059	GRMZM2G098346	Zm00001eb168550	adh2	alcohol dehydrogenase2	adh2;alcohol dehydrogenase2: electrophoretic mobility, null alleles are known; dimeric, intra/interlocus hybrid bands occur; SSRs nc004, phi021	10.9718	14.0928	4.41953	0.372124	0.47798	0.149895	Stage1
Zm00001d049127	GRMZM2G155058	Zm00001eb169080	NA	NA	Putative serine/threonine protein phosphatase superfamily protein	5.58992	6.65868	4.1084	0.341745	0.407084	0.251171	Stage1
Zm00001d041430	GRMZM2G444621	Zm00001eb135650	TIDP3279	NA	Calmodulin-like protein 11	19.4159	20.453	10.456	0.385811	0.406419	0.20777	Stage1
Zm00001d041670	GRMZM2G043336	Zm00001eb137480	phys2	phytase2	phys2;phytase2: cDNA sequence, correspondence with N-terminal amino acid sequence, expressed in E. coli; adjacent duplicate phys1	3.05275	3.08761	1.19896	0.415945	0.420694	0.163361	Stage1
Zm00001d041685	GRMZM2G301663	Zm00001eb137580	NA	NA	RALF	125.461	140.57	92.1365	0.350286	0.39247	0.257244	Stage1
Zm00001d049790	GRMZM2G155931	Zm00001eb174930	AY109477	NA	60S ribosomal protein L32	1360.13	1403.93	1099.2	0.352068	0.363405	0.284527	Stage1
Zm00001d042061	GRMZM2G701801	Zm00001eb140660	pco085431	NA	NADPH:quinone oxidoreductase	108.175	111.344	86.2297	0.353805	0.364167	0.282028	Stage1
Zm00001d044516	GRMZM2G071154	Zm00001eb162430	umc1052	NA	DCD (Development and Cell Death) domain protein	41.8421	43.1812	23.405	0.385896	0.398246	0.215857	Stage1
Zm00001d042453	GRMZM2G057823	Zm00001eb144240	ald1	aldolase1	ald1;aldolase1: cytosolic aldolase; cDNA and genomic clones; Southern blots give single or double band; promoter functional in transient expression assay	674.197	685.702	285.688	0.4097	0.416692	0.173608	Stage1
Zm00001d050716	GRMZM2G170842	Zm00001eb181880	invan3	invertase alkaline neutral3	Alkaline/neutral invertase CINV2	31.8712	32.2526	14.6395	0.404646	0.409488	0.185867	Stage1
Zm00001d042498	GRMZM2G047572	Zm00001eb144540	NA	NA	QWRF motif-containing protein 6	11.0614	11.24	7.89183	0.366353	0.372269	0.261378	Stage1
Zm00001d042527	GRMZM2G397509	Zm00001eb144800	NA	NA	NA	115.681	136.205	71.213	0.358037	0.421557	0.220406	Stage1
Zm00001d050985	GRMZM2G152616	Zm00001eb183880	npi259a	NA	Regulator of chromosome condensation (RCC1) family protein	11.2448	13.9451	10.5273	0.31483	0.39043	0.29474	Stage1
Zm00001d051691	GRMZM2G105522	Zm00001eb189430	NA	NA	DUF506 family protein	7.13175	9.63003	1.27223	0.395461	0.533993	0.0705461	Stage1
Zm00001d042930	GRMZM2G306258	Zm00001eb148540	his2b4	histone 2B4	his2b4;histone 2B4: genomic sequence selected with his2B cDNA probe	616.336	624.218	543.229	0.345522	0.349941	0.304538	Stage1
Zm00001d051881	GRMZM2G008410	Zm00001eb191030,Zm00001eb191040	NA	NA	Protein BTR1	152.031	177.936	142.811	0.321569	0.376363	0.302068	Stage1
Zm00001d043185	GRMZM2G702059	Zm00001eb150640	NA	NA	BEST Arabidopsis thaliana protein match is: mucin-related (TAIR:AT2G02880.1); Has 35333 Blast hits to 34131 proteins in 2444 species: Archae - 798; Bacteria - 22429; Metazoa - 974; Fungi - 991; Plants - 531; Viruses - 0; Other Eukaryotes - 9610 (sou /.../CBI BLink).	61.4091	64.605	51.4257	0.346084	0.364095	0.289821	Stage1
Zm00001d043249	GRMZM2G138800	Zm00001eb151280	csu690	NA	NAD(P)H dehydrogenase (quinone) FQR1	45.2768	47.9308	32.0304	0.361526	0.382718	0.255756	Stage1
Zm00001d052348	GRMZM2G121905	Zm00001eb195320	NA	NA	Cysteine-rich receptor-like protein kinase 26	1.55269	4.69506	4.48662	0.144647	0.437386	0.417967	Stage1
Zm00001d048583	GRMZM2G000510	Zm00001eb164310,Zm00001eb164320	ucp3	uncoupling protein homolog3	ucp3;uncoupling protein homolog3:	35.2515	39.4268	31.2685	0.332728	0.372138	0.295134	Stage1
Zm00001d043411	GRMZM2G022679	Zm00001eb152710	ga2ox3	gibberellin 2-oxidase3	ga2ox3;gibberellin 2-oxidase3:	6.56959	9.91406	1.78828	0.359546	0.542584	0.0978702	Stage1
Zm00001d046234	GRMZM2G126900	Zm00001eb384280	NA	NA	Inositol oxygenase 2	28.2281	42.1074	5.78401	0.370839	0.553175	0.0759859	Stage1
Zm00001d049277	GRMZM2G047800	Zm00001eb170400	NA	NA	NAD(P)-binding Rossmann-fold superfamily protein	4.10028	5.86126	2.14229	0.338759	0.484249	0.176993	Stage1
Zm00001d044069	GRMZM2G025222	Zm00001eb158550	spi1	sparse inflorescence1	spi1;sparse inflorescence1: mutant tassels have fewer branches and spikelets, and its ears are small, with fewer kernels	12.3657	12.6734	7.76438	0.376962	0.386344	0.236694	Stage1
Zm00001d053624	GRMZM2G171520	Zm00001eb205580	cl15732_1	NA	binding	34.6184	35.7184	29.6859	0.346105	0.357103	0.296791	Stage1
Zm00001d050437	AC205057.3_FG004,GRMZM2G036605	Zm00001eb179900,Zm00001eb179910	NA	NA	NA	0.0768655	0.888862	0.832876	0.0427362	0.494196	0.463068	Stage1
Zm00001d050705	GRMZM2G014356	Zm00001eb181800	NA	NA	NA	15.5899	16.6826	6.96763	0.397295	0.425141	0.177564	Stage1
Zm00001d045448	GRMZM2G092296	Zm00001eb378000	rps22a	ribosomal protein S22 homolog	40S ribosomal protein S20-1	963.767	968.864	854.633	0.345775	0.347604	0.306621	Stage1
Zm00001d048345	GRMZM2G127050	Zm00001eb402560	bsk1	brassinosteroid-signaling kinase1	Probable serine/threonine-protein kinase	20.1904	21.7081	11.307	0.37948	0.408005	0.212515	Stage1
Zm00001d045582	GRMZM2G135044	Zm00001eb379310	si605018e07b	NA	WAT1-related protein	1.16342	1.89308	0.756432	0.305126	0.496488	0.198386	Stage1
Zm00001d046535	GRMZM2G015040	Zm00001eb386530	NA	NA	Phosphatidylcholine:diacylglycerol cholinephosphotransferase 1	13.7398	15.6652	11.5029	0.335872	0.382939	0.28119	Stage1
Zm00001d050157	GRMZM2G177284,GRMZM2G417402	Zm00001eb177760	si606068d07	NA	NA	18.681	19.7379	9.84245	0.38708	0.408979	0.20394	Stage1
Zm00001d049595	GRMZM2G037781	Zm00001eb172950	NA	NA	Putative cytochrome P450 superfamily protein	8.51778	10.9	5.21719	0.345759	0.442461	0.21178	Stage1
Zm00001d049613	GRMZM2G074280	Zm00001eb173130	NA	NA	NA	84.0398	84.2283	61.3703	0.365966	0.366787	0.267247	Stage1
Zm00001d053762	GRMZM2G124254	Zm00001eb206900	NA	NA	CONTAINS InterPro DOMAIN/s: Mitotic checkpoint protein PRCC C-terminal (InterPro:IPR018800); Has 930 Blast hits to 533 proteins in 146 species: Archae - 0; Bacteria - 18; Metazoa - 327; Fungi - 143; Plants - 61; Viruses - 0; Other Eukaryotes - 381 /.../e: NCBI BLink).	13.1461	15.3424	12.2809	0.322451	0.376321	0.301228	Stage1
Zm00001d049929	GRMZM2G014069	Zm00001eb175970	dhad2	dihydroxy-acid dehydratase2	Dihydroxy-acid dehydratase chloroplastic	35.6604	36.5536	32.04	0.342053	0.35062	0.307327	Stage1
Zm00001d054094	GRMZM2G431344	NA	NA	NA	Glutaredoxin family protein	22.7223	24.7653	17.7825	0.348127	0.379428	0.272445	Stage1
Zm00001d050921	GRMZM2G024647	Zm00001eb183420	NA	NA	60S ribosomal protein L6	356.506	374.527	303.175	0.344714	0.362139	0.293147	Stage1
Zm00001d048299	GRMZM2G376282	Zm00001eb402070	cl13090_1b	NA	NA	24.0002	25.8437	19.0362	0.348434	0.375198	0.276368	Stage1
Zm00001d053281	GRMZM2G096958	Zm00001eb203230	naat1	nicotianamine aminotransferase1	naat1;nicotianamine aminotransferase1: similar to rice NAAT1 gene likely involved in iron uptake.	31.7337	32.276	14.6706	0.403324	0.410217	0.186459	Stage1
Zm00001d049053	GRMZM2G545336	Zm00001eb168500	NA	NA	NA	0.102866	0.937211	0.0520935	0.0941851	0.858118	0.0476972	Stage1
Zm00001d051362	GRMZM2G027098	Zm00001eb186560,Zm00001eb186570	tip2a	tonoplast intrinsic protein2	tip2a;tonoplast intrinsic protein2:	2.32359	3.89598	0.352883	0.353535	0.592774	0.0536912	Stage1
Zm00001d053864	GRMZM2G450937	Zm00001eb207850,Zm00001eb207860,Zm00001eb207870	NA	NA	60S ribosomal protein L19-2	200.679	214.214	164.809	0.346177	0.369524	0.284299	Stage1
Zm00001d053269	GRMZM2G043242	Zm00001eb203130	NA	NA	Protein MICRORCHIDIA 7	26.5425	32.4873	14.7379	0.359812	0.4404	0.199788	Stage1
Zm00001d051924	GRMZM2G084984	Zm00001eb191500	IDP8258	NA	Haloacid dehalogenase-like hydrolase domain-containing protein	28.7112	32.1567	22.9987	0.342344	0.383426	0.274229	Stage1
Zm00001d000124	GRMZM2G016749	Zm00001eb084510	prh112	protein phosphatase homolog112	Probable protein phosphatase 2C 40	1.17107	5.62545	11.3784	0.0644334	0.309518	0.626049	Stage1
Zm00001d001945	GRMZM2G034840	Zm00001eb067270	arftf4	ARF-transcription factor 4	Auxin response factor 4	39.0949	51.4079	59.8625	0.259999	0.341887	0.398114	Stage1
Zm00001d001988	GRMZM2G056572	Zm00001eb067610	prh16	putative protein phosphatase 2C 16	prh16;putative protein phosphatase 2C 16:	32.057	47.9329	70.3237	0.213267	0.318886	0.467846	Stage1
Zm00001d002046	GRMZM2G443903	Zm00001eb068240,Zm00001eb068250,Zm00001eb068260	NA	NA	Alpha-N-acetylglucosaminidase	2.14427	2.90829	6.89396	0.179489	0.243442	0.577069	Stage1
Zm00001d004358	GRMZM2G109879	Zm00001eb088080	abi28	ABI3-VP1-transcription factor 28	NA	3.53494	4.46403	6.10141	0.250698	0.316589	0.432712	Stage1
Zm00001d004541	GRMZM2G147623	Zm00001eb089580	c3h10	C3H-transcription factor 310	Zinc finger CCCH domain-containing protein 24	15.5396	21.9542	22.4849	0.259085	0.366034	0.374882	Stage1
Zm00001d004875	GRMZM2G135446	Zm00001eb092230	cct11	CO CO-LIKE TIMING OF CAB1 protein domain11	Two-component response regulator-like APRR9	6.45328	6.11346	12.9626	0.252779	0.239468	0.507752	Stage1
Zm00001d005100	GRMZM2G146267,GRMZM2G146283	Zm00001eb094330,Zm00001eb094340	pbf1	prolamin-box binding factor1	RNA binding (RRM/RBD/RNP motifs) family protein	5.08637	11.0643	19.0539	0.14448	0.314285	0.541235	Stage1
Zm00001d006212	GRMZM2G367834	Zm00001eb103490	prrh1	pseudo-response regulator homolog1	Two-component response regulator-like APRR9	2.15446	1.9554	6.53078	0.202474	0.183767	0.613758	Stage1
Zm00001d009562	GRMZM2G125294	Zm00001eb343660	hb29	Homeobox-transcription factor 29	Putative homeodomain-like transcription factor superfamily protein	12.7877	17.8171	23.5056	0.236327	0.329272	0.434401	Stage1
Zm00001d009719	GRMZM2G158818	Zm00001eb345020	prh67	protein phosphatase homolog67	Probable protein phosphatase 2C 76	27.1274	31.3316	37.7565	0.281944	0.32564	0.392416	Stage1
Zm00001d012049	GRMZM2G107491	Zm00001eb364730	c3h49	C3H-transcription factor 349	Zinc finger CCCH domain-containing protein 33	8.06559	12.5675	27.3408	0.168125	0.261965	0.56991	Stage1
Zm00001d013555	GRMZM2G033612	Zm00001eb217440	grftf14	GRF-transcription factor 14	Growth-regulating factor 2	8.93018	8.27946	17.7399	0.255516	0.236898	0.507586	Stage1
Zm00001d013662	GRMZM2G074124	Zm00001eb218500	yab6	C2C2-YABBY-transcription factor 6	yab6;C2C2-YABBY-transcription factor 6: Locus designated and assigned to a transcription factor family by the GRASSIUS project (Yilmaz et al 2009) , which also provided the mappings to the B73_Reference Genome sequence v2 gene models.	0.374458	0.69574	4.36637	0.0688776	0.127974	0.803148	Stage1
Zm00001d013694	GRMZM2G095239	Zm00001eb218710	smh6	single myb histone6	Telomere repeat-binding factor 1	11.8607	11.858	18.7622	0.2792	0.279138	0.441662	Stage1
Zm00001d014286	GRMZM2G341747	Zm00001eb223920	NA	NA	Calmodulin-binding transcription activator 2	14.4739	21.2058	26.6612	0.232173	0.340159	0.427668	Stage1
Zm00001d015268	GRMZM2G062885	Zm00001eb232250	NA	NA	Protein CHLOROPLAST IMPORT APPARATUS 2	0	0	0.1945	0	0	1	Stage1
Zm00001d015605	GRMZM2G134393,GRMZM2G134419,GRMZM2G134439	Zm00001eb234620	thx13	Trihelix-transcription factor 13	Putative metallo-beta-lactamase homeodomain-containing protein	1.88176	4.00028	6.64385	0.150229	0.319361	0.53041	Stage1
Zm00001d016361	GRMZM2G031983	Zm00001eb240100	gata15	C2C2-GATA-transcription factor 15	Putative GATA transcription factor 22	0.00691075	0	0.335721	0.0201696	0	0.97983	Stage1
Zm00001d017112	GRMZM5G834874	Zm00001eb246280	abi35	ABI3-VP1-transcription factor 35	B3 domain-containing protein	2.02858	3.00175	4.3345	0.216617	0.320534	0.462849	Stage1
Zm00001d017241	GRMZM2G148453	Zm00001eb247330	toc2	timing of cab expression2	Two-component response regulator-like APRR1	4.23953	4.87927	15.949	0.169123	0.194643	0.636235	Stage1
Zm00001d017939	GRMZM2G041991	Zm00001eb253650	col12	2C2-CO-like-transcription factor 12	col12;2C2-CO-like-transcription factor 12: Locus designated and assigned to a transcription factor family by the GRASSIUS project (Yilmaz et al 2009) , which also provided the mappings to the B73_Reference Genome sequence v2 gene models.NCBI: zinc finger protein CONSTANS-LIKE 16	0	0	0.687466	0	0	1	Stage1
Zm00001d018142	GRMZM2G046885	Zm00001eb255670	mads73	MADS-transcription factor 73	MADS-box protein SVP	31.0901	39.5167	83.8755	0.201253	0.255801	0.542946	Stage1
Zm00001d018859	GRMZM2G018508	Zm00001eb300680	TIDP2663	NA	Ubiquitin carboxyl-terminal hydrolase 13	11.1378	29.5271	40.069	0.137957	0.365734	0.496309	Stage1
Zm00001d019944	GRMZM2G020156	Zm00001eb308690	NA	NA	BTB/POZ domain-containing protein	0	0.025186	0.717557	0	0.0339094	0.966091	Stage1
Zm00001d021291	GRMZM2G179024	Zm00001eb319590	cct41	CO CO-LIKE TIMING OF CAB1 protein domain41	Two-component response regulator-like APRR9	1.81999	2.36088	6.08009	0.177371	0.230084	0.592546	Stage1
Zm00001d021516	GRMZM2G032336	Zm00001eb321680	camta2	CAMTA-transcription factor 2	Calmodulin-binding transcription activator 5	12.6299	22.6105	27.1906	0.202301	0.362168	0.43553	Stage1
Zm00001d021636	GRMZM2G480480	Zm00001eb322760	cl14466_1	NA	binding;calmodulin binding	11.6957	16.5469	19.5101	0.244923	0.346512	0.408566	Stage1
Zm00001d021785	GRMZM2G057380	Zm00001eb324250	cl29757_1b	NA	Myosin-2	12.1235	18.8804	22.5845	0.226234	0.352323	0.421444	Stage1
Zm00001d023640	GRMZM2G303655,GRMZM2G426486	Zm00001eb408670	NA	NA	Ubiquitin carboxyl-terminal hydrolase 13	12.9068	21.0416	36.299	0.183734	0.299536	0.51673	Stage1
Zm00001d026540	GRMZM2G086949	Zm00001eb433020	arftf29	ARF-transcription factor 29	Auxin response factor 5	27.4506	25.5809	36.5009	0.3066	0.285717	0.407683	Stage1
Zm00001d030500	GRMZM2G116638	Zm00001eb027720	gras21	GRAS-transcription factor 21	NA	2.91083	6.376	7.92207	0.169147	0.370506	0.460347	Stage1
Zm00001d030518	GRMZM2G153594	Zm00001eb027800	NA	NA	Calmodulin-binding transcription activator 2	10.9842	16.6389	20.2033	0.229669	0.347901	0.42243	Stage1
Zm00001d031662	GRMZM2G159996	Zm00001eb036970	col16	C2C2-CO-like-transcription factor 16	Zinc finger protein CONSTANS-LIKE 15	10.8854	5.4532	12.9018	0.372273	0.186495	0.441232	Stage1
Zm00001d033314	GRMZM2G088413,GRMZM2G088427	Zm00001eb051340,Zm00001eb051350	abi30	ABI3-VP1-transcription factor 30	B3 domain-containing protein	0.461659	0.928874	3.01546	0.10478	0.21082	0.6844	Stage1
Zm00001d033324	GRMZM2G344521	Zm00001eb051370	abi25	ABI3-VP1-transcription factor 25	B3 domain-containing protein	3.7748	7.92302	15.4317	0.13914	0.292045	0.568815	Stage1
Zm00001d034515	GRMZM2G151266,GRMZM2G454176	Zm00001eb061430	hb65	Homeobox-transcription factor 65	Homeobox-DDT domain protein RLT3	5.24488	11.119	15.6957	0.163598	0.346822	0.48958	Stage1
Zm00001d036395	GRMZM2G151254	Zm00001eb272240	prh62	protein phosphatase homolog62	Probable protein phosphatase 2C 48	12.357	18.4653	22.1959	0.233071	0.348282	0.418647	Stage1
Zm00001d039002	GRMZM2G122750	Zm00001eb295800	hb3	Homeobox-transcription factor 3	Putative homeodomain-like transcription factor superfamily protein	12.4353	14.7663	19.8181	0.26447	0.314044	0.421485	Stage1
Zm00001d039306	GRMZM2G470307	Zm00001eb119340	myb117	MYB-transcription factor 117	Myb-related protein 3R-1	8.52003	16.3411	18.323	0.197295	0.378406	0.424299	Stage1
Zm00001d041445	GRMZM2G701689	Zm00001eb135750	cpp10	CPP-transcription factor 10	Protein tesmin/TSO1-like CXC 2	41.1675	65.2159	92.4945	0.206999	0.327919	0.465082	Stage1
Zm00001d041923	GRMZM2G034868	NA	farl5	FAR1-like-transcription factor 5	Protein FAR1-RELATED SEQUENCE 5	6.62124	8.93086	20.0122	0.186177	0.251119	0.562704	Stage1
Zm00001d041983	GRMZM2G397948	Zm00001eb139990	NA	NA	ubiquitin-protein ligases	3.4252	4.73102	11.5429	0.173876	0.240164	0.58596	Stage1
Zm00001d042313	GRMZM2G171600	Zm00001eb143060	camta3	CAMTA-transcription factor 3	Calmodulin-binding transcription activator 4	3.0706	4.70717	8.01575	0.194422	0.298044	0.507534	Stage1
Zm00001d043094	GRMZM2G312201	Zm00001eb149810,Zm00001eb149820	nactf70	NAC-transcription factor 70	Pentatricopeptide repeat-containing protein mitochondrial	1.65046	2.08913	3.14298	0.239803	0.303539	0.456657	Stage1
Zm00001d043378	GRMZM2G059678	Zm00001eb152420	cpp11	CPP-transcription factor 11	Protein tesmin/TSO1-like CXC 5	1.83975	2.45388	3.51169	0.235704	0.314386	0.44991	Stage1
Zm00001d046096	GRMZM2G045109	Zm00001eb383050	bhlh34	bHLH-transcription factor 34	Putative HLH DNA-binding domain superfamily protein	0	0.0077405	0.198347	0	0.0375592	0.962441	Stage1
Zm00001d046928	GRMZM2G025579	Zm00001eb389570	hk5	histidine kinase5	hk5;histidine kinase5:	0.507272	1.04882	1.65599	0.157926	0.326523	0.515551	Stage1
Zm00001d047761	GRMZM2G095727,GRMZM2G095868	Zm00001eb397240,Zm00001eb397250	prrtf1	pseudo-response regulator transcription factor1	Two-component response regulator-like APRR3	16.4649	21.9681	51.0963	0.183905	0.245373	0.570721	Stage1
Zm00001d047960	GRMZM2G152319	Zm00001eb399030	mybr54	MYB-related-transcription factor 54	Putative MYB DNA-binding domain superfamily protein	3.89446	7.672	11.8704	0.166168	0.327347	0.506485	Stage1
Zm00001d048004	GRMZM2G021573	Zm00001eb399440	ereb161	AP2-EREBP-transcription factor 161	AP2-like ethylene-responsive transcription factor ANT	5.85169	5.27463	10.5729	0.269673	0.24308	0.487247	Stage1
Zm00001d048046	GRMZM2G126834	Zm00001eb399830	arr1	ARR-B-transcription factor 1	Two-component response regulator ARR14	3.27864	3.83827	4.93894	0.271954	0.318374	0.409672	Stage1
Zm00001d048059	AC233893.1_FG002,GRMZM5G894234	Zm00001eb399930	nactf102	NAC-transcription factor 102	NAC domain-containing protein 8	12.2645	20.8644	42.7758	0.161577	0.274877	0.563546	Stage1
Zm00001d051075	GRMZM2G004908,GRMZM2G041842	Zm00001eb184600	NA	NA	TRAF-like family protein	12.8204	16.6797	21.5435	0.251165	0.326774	0.42206	Stage1
Zm00001d052180	GRMZM2G370777	Zm00001eb193790	tu1	tunicate1	tu1;tunicate1: dominant Tu1 ears develop long glumes enclosing individual kernels; tassels develop large, coarse glumes and sex reversal; both inflorescences become grossly vegetative and sterile in homozygotes	46.3267	58.9348	151.973	0.180095	0.229109	0.590796	Stage1
Zm00001d000034	GRMZM2G041125	Zm00001eb391030	NA	NA	Protein kinase superfamily protein	7.11456	11.2038	12.8067	0.22858	0.35996	0.41146	Stage1
Zm00001d000137	GRMZM2G420723	Zm00001eb028360	smk9	small kernel9	Putative pentatricopeptide repeat-containing protein mitochondrial	2.32937	3.25375	3.73324	0.25003	0.349251	0.400719	Stage1
Zm00001d000349	NA	NA	NA	NA	Preprotein translocase subunit SCY1 chloroplastic	0.104867	4.96411	12.0305	0.00613276	0.290308	0.70356	Stage1
Zm00001d001765	GRMZM2G046590,GRMZM2G074530	Zm00001eb065570	NA	NA	Exocyst complex component EXO70A1	11.8185	18.8513	23.731	0.217249	0.346526	0.436225	Stage1
Zm00001d001791	GRMZM2G064202	Zm00001eb065810	umc1419	NA	Glucan endo-1%2C3-beta-glucosidase	0	0	0.371553	0	0	1	Stage1
Zm00001d001803	GRMZM2G051917	Zm00001eb065890	smk10	small kernel10	Plasma-membrane choline transporter family protein	15.1775	26.8011	36.6192	0.193103	0.340991	0.465906	Stage1
Zm00001d001834	GRMZM2G150004	Zm00001eb066230	cl12066_1a	NA	NA	5.26891	7.66492	11.1497	0.218776	0.318264	0.462959	Stage1
Zm00001d001848	GRMZM2G084819	Zm00001eb066370	IDP4238	NA	Zinc finger C3HC4 type (RING finger) family protein	8.47182	14.2543	18.4693	0.20565	0.346017	0.448334	Stage1
Zm00001d001855	GRMZM2G068177	Zm00001eb066460	pat6	protein S-acyltransferase6	DHHC zinc finger domain containing protein	2.16707	3.25217	5.22519	0.203587	0.305528	0.490885	Stage1
Zm00001d001857	GRMZM2G039996	Zm00001eb066480	NA	NA	light harvesting complex photosystem II subunit 6	0.747009	0.563308	4.18118	0.13603	0.102578	0.761392	Stage1
Zm00001d001928	GRMZM2G070273	Zm00001eb067080	kcbp1	kinesin-like calmodulin binding protein1	Kinesin-like calmodulin binding protein	4.52782	11.1033	19.665	0.128281	0.314575	0.557143	Stage1
Zm00001d002000	GRMZM2G040095	Zm00001eb067710	lox6	lipoxygenase6	lox6;lipoxygenase6:	0.974775	0.802493	7.21539	0.108397	0.0892387	0.802365	Stage1
Zm00001d002022	GRMZM2G040017	Zm00001eb067920	cax2	calcium exchanger2	Vacuolar cation/proton exchanger 2	17.9613	31.2176	83.3623	0.135515	0.235531	0.628953	Stage1
Zm00001d002024	GRMZM2G086489	Zm00001eb067960	NA	NA	NADPH--cytochrome P450 reductase 2	24.6542	42.1995	56.7604	0.199445	0.341381	0.459174	Stage1
Zm00001d010821	GRMZM2G044744	Zm00001eb353810	ss4	starch synthase4	ss4;starch synthase4:	1.11133	1.67313	3.09305	0.189082	0.284666	0.526252	Stage1
Zm00001d002094	GRMZM2G372074	Zm00001eb068660	gpm470	NA	Bifunctional inhibitor/lipid-transfer protein/seed storage 2S albumin superfamily protein	2.40362	2.94208	13.3451	0.128599	0.157408	0.713994	Stage1
Zm00001d002096	GRMZM2G361388	Zm00001eb068680	NA	NA	Sterile alpha motif (SAM) domain-containing protein	0	0	2.86345	0	0	1	Stage1
Zm00001d002099	GRMZM2G023037	Zm00001eb068710	si660042c08	NA	Cyclic nucleotide-gated ion channel 9	10.0086	10.0478	15.723	0.279732	0.280826	0.439442	Stage1
Zm00001d002125	GRMZM2G054225	Zm00001eb068960,Zm00001eb068970	nrpd2/e2	nuclear RNA polymerase D2/E2	nrpd2/e2;nuclear RNA polymerase D2/E2: This gene was found by both the Chandler Lab (as mop2) and the Hollick lab (as rmr7).	38.1259	54.6095	69.7156	0.234692	0.33616	0.429148	Stage1
Zm00001d002145	GRMZM2G138782	Zm00001eb069160	NA	NA	Formation of crista junctions protein 1	8.17656	14.5643	18.8389	0.196648	0.350273	0.453079	Stage1
Zm00001d002186	GRMZM2G114861	Zm00001eb069600	dv1	divergent spindle1	dv1;divergent spindle1: chromosomes unoriented at metaphase I; partial male and female sterility; encodes a kinesin-14A motor protein	9.3397	17.2273	20.8366	0.197025	0.363417	0.439558	Stage1
Zm00001d002200	GRMZM2G155217	Zm00001eb069700	umc1961	NA	Transcription factor bHLH112	0.106942	0.0811837	0.390024	0.184972	0.14042	0.674608	Stage1
Zm00001d002243	GRMZM2G012088	Zm00001eb070120	pco079863	NA	Polyadenylate-binding protein-interacting protein 3	12.6439	16.3343	20.3778	0.256179	0.330948	0.412873	Stage1
Zm00001d002250	GRMZM2G302701,GRMZM2G443445,GRMZM2G443447	Zm00001eb070170,Zm00001eb070180	NA	NA	Probable cinnamyl alcohol dehydrogenase 1	16.9981	21.3902	26.3651	0.262505	0.330333	0.407162	Stage1
Zm00001d002275	GRMZM2G084181	Zm00001eb070400	mrpa5	multidrug resistance-associated protein5	ABC transporter C family member 2	12.2947	24.0354	33.2743	0.176636	0.345315	0.478049	Stage1
Zm00001d002390	GRMZM5G851753,GRMZM5G863846	Zm00001eb071490	IDP4173	NA	DNA ligase 4	10.4307	11.481	25.5095	0.219959	0.242107	0.537934	Stage1
Zm00001d011159	GRMZM2G094595	Zm00001eb356680	NA	NA	Ubiquitin-conjugating enzyme family protein	21.6474	44.3119	71.8062	0.157132	0.321647	0.521221	Stage1
Zm00001d002441	GRMZM2G313020	Zm00001eb071940	NA	NA	P-loop containing nucleoside triphosphate hydrolases superfamily protein	3.25443	9.26833	15.0751	0.117923	0.335835	0.546242	Stage1
Zm00001d002538	GRMZM2G314386	Zm00001eb072790	NA	NA	GTP binding	3.86317	9.80114	18.3123	0.120812	0.30651	0.572678	Stage1
Zm00001d002580	GRMZM2G125494	Zm00001eb073200	msl2	mechanosensitive channel of small conductance-like2	Mechanosensitive ion channel protein 1 mitochondrial	8.86443	17.3678	25.0003	0.173023	0.339	0.487976	Stage1
Zm00001d002614	GRMZM2G086430	Zm00001eb073510	spx8	SPX domain-containing membrane protein8	SPX domain-containing membrane protein	1.38359	2.34506	6.06508	0.141273	0.239445	0.619281	Stage1
Zm00001d002615	GRMZM2G086484	Zm00001eb073520	NA	NA	Pleckstrin homology (PH) domain superfamily protein	10.7609	21.2533	39.4245	0.150631	0.297504	0.551865	Stage1
Zm00001d002617	GRMZM2G161913	Zm00001eb073540	NA	NA	Protein CTR9 homolog	12.3626	23.9639	41.6054	0.158633	0.307498	0.533869	Stage1
Zm00001d002715	GRMZM2G044143	Zm00001eb074430	NA	NA	BEACH domain-containing protein C2	10.7607	17.4591	20.5867	0.220477	0.35772	0.421802	Stage1
Zm00001d002797	GRMZM2G051179	Zm00001eb075200	ysl1	yellow stripe-like transporter1	Metal-nicotianamine transporter YSL2	9.67963	11.9539	17.8428	0.245201	0.302813	0.451986	Stage1
Zm00001d011652	GRMZM2G126691	Zm00001eb360910	cl2996_1	NA	SWAP (Suppressor-of-White-APricot)/surp domain-containing protein	10.4452	14.9174	24.489	0.209526	0.299236	0.491238	Stage1
Zm00001d002817	GRMZM5G860469	Zm00001eb075380	IDP7189	NA	Kinesin-like protein KIN-7G	2.75755	3.51191	6.27219	0.219871	0.28002	0.500109	Stage1
Zm00001d002919	GRMZM5G827171	Zm00001eb076340	pco141572	NA	Tetratricopeptide repeat (TPR)-like superfamily protein	19.6728	34.7312	36.0247	0.21755	0.384073	0.398377	Stage1
Zm00001d003031	GRMZM2G059365	Zm00001eb077380	AY104214	NA	DEAD-box ATP-dependent RNA helicase 13	19.0194	31.5569	33.1566	0.227144	0.376876	0.39598	Stage1
Zm00001d003057	GRMZM2G147241	Zm00001eb077610	NA	NA	Protein LIGHT-DEPENDENT SHORT HYPOCOTYLS 3	14.0706	18.0653	60.5207	0.151857	0.194971	0.653172	Stage1
Zm00001d003085	GRMZM2G001241	Zm00001eb077880	csu861	NA	GDSL esterase/lipase LTL1	0	0.029955	0.980909	0	0.0296331	0.970367	Stage1
Zm00001d003089	GRMZM2G051932,GRMZM2G055420	Zm00001eb077920	NA	NA	Phosphatidylinositol N-acetyglucosaminlytransferase subunit P-related	1.41592	1.8599	3.39742	0.212179	0.27871	0.509111	Stage1
Zm00001d003101	GRMZM2G082191	Zm00001eb077980	umc2743	NA	Probable leucine-rich repeat receptor-like protein kinase	3.31131	7.10031	7.98269	0.180018	0.386006	0.433976	Stage1
Zm00001d003116	GRMZM2G366065	Zm00001eb078120	NA	NA	Major facilitator superfamily protein	2.6011	3.59847	5.79533	0.216851	0.3	0.48315	Stage1
Zm00001d003119	GRMZM2G086371	Zm00001eb078140	NA	NA	Trafficking protein particle complex II-specific subunit 120 homolog	5.74361	8.86459	9.95397	0.23384	0.360904	0.405256	Stage1
Zm00001d003123	GRMZM2G041876	Zm00001eb078170	NA	NA	LOCATED IN: cytosol chloroplast; EXPRESSED IN: 24 plant structures; EXPRESSED DURING: 14 growth stages; BEST Arabidopsis thaliana protein match is: Tudor/PWWP/MBT superfamily protein (TAIR:AT1G15940.1); Has 137162 Blast hits to 70781 proteins in 29 /.../cies: Archae - 289; Bacteria - 24182; Metazoa - 56725; Fungi - 20130; Plants - 6559; Viruses - 758; Other Eukaryotes - 28519 (source: NCBI BLink).	10.5598	22.0999	26.6082	0.178171	0.372881	0.448948	Stage1
Zm00001d003203	GRMZM2G080176,GRMZM2G178236	Zm00001eb078830	NA	NA	DNA-directed RNA polymerase III subunit 1	6.39969	10.0287	12.5514	0.220833	0.346058	0.433109	Stage1
Zm00001d003246	GRMZM2G030598	Zm00001eb079150	NA	NA	Galactose oxidase/kelch repeat superfamily protein	4.70459	6.3283	11.178	0.211815	0.284919	0.503267	Stage1
Zm00001d003252	GRMZM2G130230	Zm00001eb079220	gpdh1	glucose-6-phosphate dehydrogenase1	gpdh1;glucose-6-phosphate dehydrogenase1: leaf cDNA csu350, 5' sequence similar to plant glucose-6-phosphate dehydrogenase	4.03221	5.86735	15.1609	0.160899	0.234127	0.604973	Stage1
Zm00001d003261	GRMZM2G063163	Zm00001eb079300	IDP4413	NA	NA	5.04029	12.9877	19.744	0.13344	0.343844	0.522716	Stage1
Zm00001d003372	GRMZM2G408598	Zm00001eb080310	si660054f12	NA	ARM repeat superfamily protein	7.00992	12.1025	20.4467	0.177201	0.305934	0.516865	Stage1
Zm00001d003438	GRMZM2G094792	Zm00001eb080920	cl35118_-1a	NA	loricrin-related	3.99719	3.37816	5.99679	0.298919	0.252627	0.448454	Stage1
Zm00001d003602	GRMZM2G016894	Zm00001eb082160	cl12292_1a	NA	Transmembrane CLPTM1 family protein	25.5915	36.3257	44.329	0.24087	0.341901	0.417229	Stage1
Zm00001d012525	GRMZM2G068755	Zm00001eb369050	NA	NA	Protein MOR1	16.8928	31.7569	39.9842	0.190591	0.358293	0.451116	Stage1
Zm00001d003648	GRMZM2G357660	Zm00001eb082620	umc2030	NA	Increased DNA methylation 1	18.9929	34.9042	35.5322	0.212379	0.390299	0.397322	Stage1
Zm00001d003655	GRMZM2G013283	Zm00001eb082690	si707050e05a	NA	DExH-box ATP-dependent RNA helicase DExH7 chloroplastic	7.48503	11.3236	20.6579	0.189655	0.286916	0.523429	Stage1
Zm00001d003750	AC233887.1_FG006	Zm00001eb083520	NA	NA	Digalactosyldiacylglycerol synthase 1 chloroplastic	3.48593	5.92553	7.11198	0.210969	0.358613	0.430418	Stage1
Zm00001d003767	GRMZM2G001653	Zm00001eb083680,Zm00001eb083690	pco139896	NA	Photosystem I subunit O	0	0	12.0091	0	0	1	Stage1
Zm00001d003786	AC226327.2_FG004,GRMZM2G056996,GRMZM2G153275,GRMZM2G373738	Zm00001eb083880,Zm00001eb083890,Zm00001eb083900,Zm00001eb083930	NA	NA	Pentatricopeptide repeat-containing protein	5.05197	7.82911	9.70573	0.223669	0.346623	0.429708	Stage1
Zm00001d003817	GRMZM2G073054	Zm00001eb084160	sbe4	starch branching enzyme4	Starch branching enzyme IIa	73.0082	90.9787	149.038	0.233235	0.290644	0.476121	Stage1
Zm00001d003872	GRMZM2G136624	Zm00001eb084730	NA	NA	Coilin	14.4057	25.4041	34.4796	0.193913	0.341961	0.464126	Stage1
Zm00001d003902	GRMZM2G079658	Zm00001eb084970	NA	NA	Polynucleotide adenylyltransferase family protein	3.2165	7.28239	14.9975	0.126155	0.285625	0.58822	Stage1
Zm00001d003904	GRMZM5G886989	Zm00001eb084990	cl8995_1a	NA	Transport protein particle (TRAPP) component	20.548	28.2808	48.7085	0.210668	0.289949	0.499383	Stage1
Zm00001d004036	GRMZM2G111912	Zm00001eb085950	NA	NA	Protein XRI1	4.39787	5.1595	7.69488	0.254916	0.299062	0.446022	Stage1
Zm00001d004075	GRMZM2G157027	Zm00001eb086200,Zm00001eb086210	pap21	purple acid phosphatase21	Probable inactive purple acid phosphatase 27	0.314841	0.269693	1.91207	0.126108	0.108024	0.765868	Stage1
Zm00001d013060	GRMZM2G701297	Zm00001eb212750	fha11	FHA-transcription factor 11	FHA domain containing protein	2.7924	7.17949	9.72729	0.141752	0.364456	0.493792	Stage1
Zm00001d004169	GRMZM2G027307	Zm00001eb086860	pat8	protein S-acyltransferase8	Probable protein S-acyltransferase 14	10.3619	13.5075	21.6861	0.227456	0.296507	0.476037	Stage1
Zm00001d004220	GRMZM2G112210	Zm00001eb087160	NA	NA	NA	0.84567	6.97391	41.0124	0.017318	0.142814	0.839868	Stage1
Zm00001d004260	GRMZM2G101250	Zm00001eb087460,Zm00001eb087470	NA	NA	Actin-related protein 9	9.9311	15.5871	18.9642	0.223259	0.35041	0.426331	Stage1
Zm00001d004300	GRMZM2G000114	Zm00001eb087670	pco073802a	NA	E3 ubiquitin-protein ligase MBR2	21.6195	26.7888	40.4902	0.243193	0.301341	0.455466	Stage1
Zm00001d004339	GRMZM2G360907	Zm00001eb087930	NA	NA	Pumilio homolog 3	2.0282	5.45112	7.84639	0.13234	0.355685	0.511976	Stage1
Zm00001d004361	GRMZM2G365957	Zm00001eb088090	mrpa9	multidrug resistance associated protein9	ABC transporter C family member 4	2.76467	3.40844	5.03752	0.246612	0.304036	0.449352	Stage1
Zm00001d004396	GRMZM2G137984	Zm00001eb088370	NA	NA	Vacuolar protein sorting-associated protein 54 chloroplastic	10.6911	14.014	24.533	0.21713	0.284617	0.498253	Stage1
Zm00001d013254	GRMZM2G072071	Zm00001eb214670	mrpa20	multidrug resistance protein associated20	ABC transporter B family member 27	13.4602	15.9934	21.4207	0.264578	0.314371	0.421052	Stage1
Zm00001d004716	GRMZM2G046498	Zm00001eb091060	csu50c	NA	NAD kinase 2 chloroplastic	2.31109	3.50016	5.36901	0.206712	0.313066	0.480222	Stage1
Zm00001d004740	GRMZM2G087212	Zm00001eb091270	NA	NA	Transmembrane 9 superfamily protein member 3	9.01717	21.5256	30.2431	0.148343	0.354121	0.497536	Stage1
Zm00001d004790	GRMZM2G169688	Zm00001eb091620	NA	NA	Transcription factor GTE12	26.4736	37.3137	42.372	0.249376	0.351488	0.399136	Stage1
Zm00001d004843	GRMZM5G854138	Zm00001eb091920	aasr2	abscisic acid stress ripening2	aasr2;abscisic acid stress ripening2:	0.280747	0.990988	90.6746	0.00305338	0.0107779	0.986169	Stage1
Zm00001d013442	GRMZM2G114162	Zm00001eb216400	NA	NA	Phosphatidylinositol 4-kinase alpha 1	14.4924	23.2795	27.9328	0.220569	0.354305	0.425127	Stage1
Zm00001d004982	GRMZM2G131793	Zm00001eb093290	NA	NA	Noc2p family	8.41071	25.3239	41.7345	0.111446	0.335553	0.553001	Stage1
Zm00001d004993	GRMZM2G074351	Zm00001eb093390	NA	NA	RNA binding (RRM/RBD/RNP motifs) family protein	7.26642	13.1453	18.1563	0.188405	0.340834	0.470761	Stage1
Zm00001d005004	GRMZM2G025024	Zm00001eb093460	cl26857_1	NA	Protein kinase superfamily protein	5.57033	9.87036	10.8902	0.211551	0.374858	0.413591	Stage1
Zm00001d005015	GRMZM5G816552,GRMZM5G890976	Zm00001eb093550	NA	NA	NA	2.70118	3.43629	4.93232	0.244014	0.31042	0.445566	Stage1
Zm00001d005035	GRMZM2G045970	Zm00001eb093730	NA	NA	Ethanolamine-phosphate cytidylyltransferase	10.6194	16.2385	22.7435	0.214095	0.32738	0.458525	Stage1
Zm00001d005072	GRMZM2G452717	Zm00001eb094050	umc255a	NA	F-box/LRR-repeat protein 3	6.38345	9.08753	16.8023	0.197793	0.28158	0.520626	Stage1
Zm00001d021828	GRMZM2G006942	Zm00001eb324620	ufg17	NA	Exocyst complex component EXO84C	12.9882	21.4551	25.5333	0.216555	0.357724	0.42572	Stage1
Zm00001d005137	GRMZM2G013915,GRMZM2G013936,GRMZM2G313944	Zm00001eb094550	LOC103647182	NA	Protein ENHANCED DOWNY MILDEW 2	8.23775	15.6991	23.9374	0.172071	0.327924	0.500005	Stage1
Zm00001d005156	GRMZM2G080139	Zm00001eb094690	NA	NA	Retrovirus-related Pol polyprotein LINE-1	8.84303	12.5712	14.6909	0.244925	0.348182	0.406893	Stage1
Zm00001d005168	GRMZM5G831712	Zm00001eb094840,Zm00001eb094850	parp2	poly(ADP-ribose) polymerase2	parp2;poly(ADP-ribose) polymerase2:	43.1102	72.9551	91.2292	0.207966	0.351939	0.440095	Stage1
Zm00001d005269	GRMZM2G088261	Zm00001eb095480	si606019c02	NA	Protein NEDD1	8.83634	12.5368	15.3428	0.240668	0.341455	0.417878	Stage1
Zm00001d005350	GRMZM2G466560	Zm00001eb096100	NA	NA	ENTH/VHS family protein	3.97288	8.15329	8.76095	0.190207	0.39035	0.419443	Stage1
Zm00001d005356	GRMZM2G098622,GRMZM2G331533,GRMZM2G476810	Zm00001eb096130	NA	NA	Nuclear pore complex protein GP210	4.70038	15.6714	16.9975	0.125782	0.419365	0.454853	Stage1
Zm00001d005358	GRMZM2G098622,GRMZM2G331533,GRMZM2G476810	Zm00001eb096130	NA	NA	Nuclear pore complex protein GP210	17.8337	28.914	41.1293	0.202939	0.329028	0.468033	Stage1
Zm00001d005403	AC230020.1_FG002,GRMZM2G504906,GRMZM2G504910	Zm00001eb096590	NA	NA	Protein prenylyltransferase superfamily protein	13.4265	28.8845	42.4697	0.158367	0.340696	0.500936	Stage1
Zm00001d005451	GRMZM2G028353	Zm00001eb096900	NA	NA	Cellulose synthase A catalytic subunit 5 [UDP-forming]	9.43199	13.5742	19.9412	0.219617	0.316066	0.464316	Stage1
Zm00001d005502	GRMZM2G018775	Zm00001eb097300	pco062669	NA	Protein SMG7	9.33732	17.5403	20.9747	0.195128	0.366551	0.438321	Stage1
Zm00001d005516	GRMZM2G014106	Zm00001eb097400	NA	NA	Enhancer of polycomb-like transcription factor protein	9.4096	10.7234	15.9828	0.26054	0.296917	0.442544	Stage1
Zm00001d005535	GRMZM2G104546	Zm00001eb097580,Zm00001eb097590	akh2	aspartate kinase homoserine dehydrogenase2	Bifunctional aspartokinase/homoserine dehydrogenase 2%2C chloroplastic Aspartokinase Homoserine dehydrogenase	5.78893	6.97883	11.1094	0.242447	0.292281	0.465272	Stage1
Zm00001d014032	GRMZM2G034385	Zm00001eb221810	NA	NA	Protein LIGHT-DEPENDENT SHORT HYPOCOTYLS 3	27.9106	29.8802	73.1876	0.213093	0.228131	0.558776	Stage1
Zm00001d014162	GRMZM2G168240	Zm00001eb222930	NA	NA	Pentatricopeptide repeat-containing protein mitochondrial	0.491936	2.34762	4.17366	0.0701442	0.334742	0.595114	Stage1
Zm00001d006046	GRMZM2G025095	Zm00001eb102090	mbd111	methyl binding domain111	mbd111;methyl binding domain111:	17.8887	40.2426	69.2064	0.140482	0.31603	0.543487	Stage1
Zm00001d006052	GRMZM2G007885	Zm00001eb102150	NA	NA	myosin heavy chain-related	25.9928	29.7597	38.0807	0.277011	0.317155	0.405834	Stage1
Zm00001d014442	GRMZM5G895933	Zm00001eb225030	NA	NA	Protein ENHANCED DISEASE RESISTANCE 2	5.40631	10.2852	21.701	0.144583	0.275062	0.580356	Stage1
Zm00001d006238	GRMZM2G050193	Zm00001eb103760	IDP9032	NA	Calcium lipid binding protein-like	6.07244	16.0989	39.3792	0.0986578	0.261556	0.639787	Stage1
Zm00001d006297	GRMZM2G117865	Zm00001eb104300	NA	NA	G-type lectin S-receptor-like serine/threonine-protein kinase B120	0.0407928	0.075141	0.363613	0.0850653	0.156692	0.758243	Stage1
Zm00001d006323	GRMZM2G409224	Zm00001eb104540	pco061382	NA	Histone-lysine N-methyltransferase ATX4	24.7854	69.5036	176.018	0.0916938	0.257128	0.651178	Stage1
Zm00001d014687	GRMZM2G469414	Zm00001eb227070	NA	NA	L-zip+NBS+LRR-like protein	1.3825	2.28794	3.6339	0.189272	0.313231	0.497498	Stage1
Zm00001d006350	GRMZM2G137944	Zm00001eb104810	cl54646_1a	NA	Serine/threonine-protein kinase/endoribonuclease IRE1a	2.67423	6.49929	12.2828	0.124636	0.302908	0.572456	Stage1
Zm00001d006401	GRMZM2G117572,GRMZM2G385622,GRMZM2G385635,GRMZM2G417715	Zm00001eb105230,Zm00001eb105240,Zm00001eb105250,Zm00001eb105260,Zm00001eb105270	NA	NA	Cytochrome f	1.50597	2.11441	4.30507	0.190017	0.266787	0.543196	Stage1
Zm00001d006428	AC219056.2_FG004,GRMZM2G181158,GRMZM5G836167	Zm00001eb105480	chr119	chromatin complex subunit A 119	Protein CHROMATIN REMODELING 4	3.88098	10.2834	12.1523	0.147472	0.390755	0.461772	Stage1
Zm00001d006443	GRMZM2G121427,GRMZM2G421655	NA	NA	NA	P-loop containing nucleoside triphosphate hydrolases superfamily protein	2.77778	4.88268	6.15006	0.201135	0.353548	0.445317	Stage1
Zm00001d006497	GRMZM2G125935	Zm00001eb106050	NA	NA	DEAD-box ATP-dependent RNA helicase 32	17.1315	29.2107	39.7137	0.199075	0.339438	0.461487	Stage1
Zm00001d006507	GRMZM2G426556	Zm00001eb106120	NA	NA	Phospholipase A I	4.5319	6.574	9.50518	0.219877	0.318955	0.461168	Stage1
Zm00001d006540	GRMZM5G804323	Zm00001eb106430	LOC103647735	NA	Oxygen-evolving enhancer protein 3-1	0.199278	0.153798	6.38851	0.0295595	0.0228132	0.947627	Stage1
Zm00001d006607	GRMZM2G167318,GRMZM5G804327	Zm00001eb107040	NA	NA	HOPM interactor 7	24.5068	44.5948	58.2196	0.19248	0.350254	0.457265	Stage1
Zm00001d006625	GRMZM2G099270	Zm00001eb107220	NA	NA	NA	1.94858	3.92456	4.58677	0.18629	0.3752	0.43851	Stage1
Zm00001d006658	GRMZM2G113420	Zm00001eb107530	NA	NA	Glucan endo-13-beta-glucosidase 4	8.33236	13.9003	18.1875	0.206144	0.343896	0.449961	Stage1
Zm00001d006681	AC194970.5_FG004	Zm00001eb107720	NA	NA	NA	17.0523	18.4895	30.5164	0.25814	0.279898	0.461962	Stage1
Zm00001d006725	GRMZM2G090274	Zm00001eb108120	NA	NA	Eukaryotic peptide chain release factor subunit 1-2	39.2432	83.6174	85.1554	0.188655	0.401976	0.409369	Stage1
Zm00001d006762	GRMZM2G146292	Zm00001eb108430	pco061809	NA	NA	4.21738	8.32703	9.95258	0.187464	0.37014	0.442396	Stage1
Zm00001d006763	GRMZM2G146416	Zm00001eb108440	cl31766_1	NA	myosin heavy chain-related	1.8326	4.49358	7.07114	0.136788	0.335409	0.527803	Stage1
Zm00001d006780	GRMZM2G457889	Zm00001eb108570	hda109	histone deacetylase	hda109;histone deacetylase:	29.1735	54.8154	66.9241	0.193313	0.363225	0.443462	Stage1
Zm00001d006856	GRMZM2G358381	Zm00001eb109130,Zm00001eb109140	NA	NA	Pentatricopeptide repeat-containing protein mitochondrial	1.92091	4.30266	8.36456	0.131676	0.294943	0.573381	Stage1
Zm00001d006866	GRMZM2G124335	Zm00001eb109290	pco121523	NA	3-oxoacyl-[acyl-carrier-protein] synthase II chloroplastic	19.7837	26.6996	32.4399	0.25067	0.338299	0.411031	Stage1
Zm00001d006881	GRMZM2G031143	Zm00001eb109440	NA	NA	NA	5.16608	5.36556	12.4281	0.225006	0.233695	0.541299	Stage1
Zm00001d006950	GRMZM2G375310	Zm00001eb110060	NA	NA	NA	0	0	4.73831	0	0	1	Stage1
Zm00001d007009	GRMZM2G119745	Zm00001eb110080	NA	NA	DNAJ heat shock N-terminal domain-containing protein	11.3011	20.4761	30.5216	0.181402	0.328676	0.489922	Stage1
Zm00001d007034	GRMZM2G049347	Zm00001eb110300	NA	NA	Synaptotagmin-5	20.486	32.1787	47.5333	0.204455	0.321151	0.474393	Stage1
Zm00001d007067	GRMZM2G172138	Zm00001eb110580	IDP785	NA	Transmembrane protein 115	25.397	29.7651	34.96	0.281806	0.330276	0.387918	Stage1
Zm00001d007096	GRMZM2G327635	Zm00001eb110850,Zm00001eb110860,Zm00001eb110870	IDP1674	NA	Ubiquitin carboxyl-terminal hydrolase	56.2102	78.428	102.508	0.237027	0.330715	0.432258	Stage1
Zm00001d007130	GRMZM2G123486	Zm00001eb111160	NA	NA	Heavy metal transport/detoxification superfamily protein	3.20066	3.19676	6.39936	0.250114	0.24981	0.500076	Stage1
Zm00001d007139	GRMZM2G157621	Zm00001eb111230	cl69005_1	NA	AAA-type ATPase family protein	13.8836	13.7466	20.0989	0.290884	0.288013	0.421103	Stage1
Zm00001d007184	GRMZM2G005103	Zm00001eb111640	cl34424_1	NA	Probable galacturonosyltransferase 7	4.81909	8.52994	11.3162	0.19538	0.345828	0.458792	Stage1
Zm00001d007225	GRMZM2G151905	Zm00001eb111960	NA	NA	ARM repeat superfamily protein	7.94904	12.526	17.1742	0.211134	0.332703	0.456163	Stage1
Zm00001d007277	GRMZM2G172330	Zm00001eb112380	cl27483_1	NA	Brassinosteroid LRR receptor kinase	6.43803	16.792	22.5777	0.140545	0.366575	0.49288	Stage1
Zm00001d007307	GRMZM2G129268	Zm00001eb112620,Zm00001eb112630	cl28980_1a	NA	Probable magnesium transporter NIPA4	3.65972	10.2734	18.6776	0.112224	0.315032	0.572744	Stage1
Zm00001d007319	GRMZM2G057159	Zm00001eb112750	IDP8180	NA	Subtilisin-like serine endopeptidase family protein	0.029608	0.076122	0.357523	0.0639132	0.164321	0.771766	Stage1
Zm00001d007383	GRMZM2G172369	Zm00001eb113240	cl1922_1b	NA	Probable alpha-mannosidase	47.8761	48.9641	81.2433	0.268841	0.27495	0.456209	Stage1
Zm00001d007407	GRMZM2G003043	Zm00001eb113470	rrb1	related to retinoblastoma1	Retinoblastoma-related protein 1	4.48667	11.3472	16.9683	0.13678	0.345927	0.517293	Stage1
Zm00001d007435	GRMZM2G023328,GRMZM2G023585	Zm00001eb113690,Zm00001eb113700	umc1252	NA	NA	75.8623	106.798	162.599	0.219725	0.309327	0.470948	Stage1
Zm00001d015999	GRMZM2G418206	Zm00001eb237440	NA	NA	drug transmembrane transporters;antiporters	1.45504	1.73601	2.5241	0.254593	0.303756	0.441651	Stage1
Zm00001d007500	GRMZM2G457381	Zm00001eb114240	NA	NA	Replication factor C subunit 1	26.6267	47.8523	76.099	0.17683	0.317791	0.505379	Stage1
Zm00001d007548	AC215723.3_FG001,GRMZM2G439814,GRMZM2G453956	Zm00001eb114600	ppr148	pentatricopeptide repeat protein148	Pentatricopeptide repeat-containing protein mitochondrial	1.93899	3.53612	4.91628	0.186596	0.340293	0.473111	Stage1
Zm00001d007585	NA	Zm00001eb114880	NA	NA	Centromere/kinetochore protein zw10 homolog	8.47537	13.9145	26.2183	0.174361	0.286258	0.539381	Stage1
Zm00001d007639	GRMZM2G302233	Zm00001eb115290	cl915_1	NA	GTP-binding family protein	5.77707	8.89662	14.1241	0.200608	0.308934	0.490458	Stage1
Zm00001d007650	GRMZM2G134027	Zm00001eb115370	NA	NA	Armadillo/beta-catenin-like repeat family protein	10.4444	16.7904	21.3311	0.215056	0.345724	0.43922	Stage1
Zm00001d007677	GRMZM2G131443	Zm00001eb115650	NA	NA	Sister-chromatid cohesion protein 3	11.8234	34.9122	51.9131	0.119853	0.353905	0.526242	Stage1
Zm00001d007758	GRMZM2G036034	Zm00001eb116280	NA	NA	Coatomer subunit gamma	26.1018	42.5667	65.1265	0.195088	0.318149	0.486763	Stage1
Zm00001d007760	GRMZM2G105652	Zm00001eb116310	NA	NA	Exocyst complex component EXO84B	4.19908	6.79663	7.53479	0.226604	0.366781	0.406616	Stage1
Zm00001d007769	GRMZM2G008862	Zm00001eb116420,Zm00001eb116430	cl30073_1a	NA	DDT domain-containing protein DDR4	11.3884	16.2553	25.498	0.214302	0.305887	0.479811	Stage1
Zm00001d007857	GRMZM2G016677	Zm00001eb117660,Zm00001eb117670	pspb1	photosystem II oxygen evolving polypeptide1	pspb1;photosystem II oxygen evolving polypeptide1: sequence similar to OEC23 photosystem II polypeptide; located by Huang et al 2013 to thylakoid peripheral on lumen side	0.172607	0	5.1927	0.0321709	0	0.967829	Stage1
Zm00001d007871	GRMZM2G021921,GRMZM2G324507	Zm00001eb117500	NA	NA	NA	1.65703	3.22419	5.46652	0.160135	0.311584	0.528281	Stage1
Zm00001d007954	GRMZM2G048912,GRMZM2G350357	Zm00001eb118070,Zm00001eb118080	NA	NA	NA	2.15235	4.48088	6.86794	0.159419	0.331888	0.508693	Stage1
Zm00001d008224	GRMZM2G005980	Zm00001eb332580	NA	NA	DNA-binding protein	40.8663	66.6536	71.8068	0.227887	0.371688	0.400425	Stage1
Zm00001d008233	GRMZM2G132804	Zm00001eb332660	cl18659_1b	NA	COP9 signalosome complex subunit 2	8.22977	21.2332	36.1119	0.125502	0.3238	0.550698	Stage1
Zm00001d008249	GRMZM2G589579	Zm00001eb332830	ago4a	argonaute4a	ago4a;argonaute4a:	33.7046	73.1878	87.51	0.173376	0.376476	0.450149	Stage1
Zm00001d008256	GRMZM2G007915	Zm00001eb332890,Zm00001eb332900	smk501	small kernel 501	NEDD8-activating enzyme E1 catalytic subunit	37.9498	53.5097	60.9627	0.248978	0.351062	0.39996	Stage1
Zm00001d008333	GRMZM2G017329	Zm00001eb333570	NA	NA	Syntaxin-22	20.7734	38.2144	64.7105	0.167936	0.308933	0.523132	Stage1
Zm00001d008338	GRMZM2G116506,GRMZM2G416836	Zm00001eb333590,Zm00001eb333600,Zm00001eb333610	trps14	trehalose-6-phosphate synthase14	trps14;trehalose-6-phosphate synthase14:	0.676014	0.848004	2.08016	0.187564	0.235284	0.577152	Stage1
Zm00001d008412	GRMZM2G429169	Zm00001eb334270	NA	NA	DNAJ heat shock N-terminal domain-containing protein	6.65964	17.6308	19.1595	0.153271	0.405773	0.440956	Stage1
Zm00001d008413	GRMZM2G166507	Zm00001eb334280	si687063d09	NA	DNAJ heat shock N-terminal domain-containing protein	8.03093	18.9646	20.3101	0.169767	0.400896	0.429337	Stage1
Zm00001d008520	GRMZM2G078360	Zm00001eb334990	NA	NA	Probable ubiquitin-conjugating enzyme E2 23	19.016	23.6406	27.235	0.272079	0.338247	0.389675	Stage1
Zm00001d008567	GRMZM2G153704	Zm00001eb335340,Zm00001eb335350	glct1	glucose translocator1	glct1;glucose translocator1:	49.1097	63.9846	112.416	0.217771	0.283732	0.498497	Stage1
Zm00001d017117	GRMZM2G029583	Zm00001eb246330	NA	NA	26S proteasome non-ATPase regulatory subunit 6 homolog	64.9296	107.737	116.735	0.224358	0.372274	0.403368	Stage1
Zm00001d008654	AC218457.2_FG013,GRMZM2G321420,GRMZM2G327855,GRMZM2G499182	Zm00001eb336210	NA	NA	WD40/YVTN repeat-like-containing domain;Bromodomain	4.87768	10.3283	15.2237	0.160294	0.339414	0.500293	Stage1
Zm00001d008681	GRMZM2G380414	Zm00001eb336410	GRMZM2G380414	NA	Ultraviolet-B-repressible protein	0.0566315	0	4.08548	0.0136721	0	0.986328	Stage1
Zm00001d008826	GRMZM2G107101	Zm00001eb337600	gi1	gigantea1	gi1;gigantea1: homologous to Arabidopsis photoperiod gene gigantea	38.7679	42.4364	85.8682	0.232042	0.254	0.513958	Stage1
Zm00001d008847	GRMZM2G032252	Zm00001eb337810	nfd110	nucleosome/chromatin assembly factor D110	nfd110;nucleosome/chromatin assembly factor D110:	21.5695	50.337	74.6078	0.147218	0.343564	0.509218	Stage1
Zm00001d017308	AC207080.3_FG005,GRMZM2G153725	Zm00001eb247930,Zm00001eb247940,Zm00001eb247950,Zm00001eb247960,Zm00001eb247970,Zm00001eb247980	NA	NA	B-block binding subunit of TFIIIC	34.558	40.1258	60.1277	0.256343	0.297644	0.446013	Stage1
Zm00001d008890	GRMZM2G005536	Zm00001eb338160	dpold3b	DNA polymerase delta subunit 3b	DNA-directed DNA polymerases	3.4382	5.60631	10.0422	0.180136	0.293728	0.526137	Stage1
Zm00001d009075	GRMZM2G158008,GRMZM2G343588	Zm00001eb339870	pld16	phospholipase D16	pld16;phospholipase D16:	1.2834	2.61293	3.53521	0.172696	0.3516	0.475704	Stage1
Zm00001d009125	GRMZM2G014788	Zm00001eb340350	Zm00001d009125	NA	Carbohydrate-binding-like fold	6.41066	22.9429	39.0505	0.0937174	0.335403	0.57088	Stage1
Zm00001d009181	GRMZM2G120202	Zm00001eb340700	cl384_2a	NA	Serine/threonine-protein phosphatase	5.165	10.1156	14.6457	0.172591	0.338017	0.489392	Stage1
Zm00001d009221	AC194898.3_FG003,GRMZM2G035395	Zm00001eb340940	NA	NA	binding	6.81771	12.642	19.7303	0.173965	0.322583	0.503451	Stage1
Zm00001d009230	GRMZM2G099231	Zm00001eb341080	parp1	poly(ADP-ribose) polymerase1	Poly [ADP-ribose] polymerase 2	7.80034	11.0137	18.5959	0.208509	0.294406	0.497085	Stage1
Zm00001d009233	GRMZM2G117401	Zm00001eb341150	cl34021_1	NA	Kinesin-like protein KIN-13A	9.19304	21.6091	30.1501	0.150824	0.354525	0.494651	Stage1
Zm00001d009236	GRMZM2G012601	Zm00001eb341180	esdl2	early in short days-like2	Ubiquitin-like-specific protease ESD4	13.2914	33.7163	76.1476	0.107924	0.273771	0.618306	Stage1
Zm00001d009288	GRMZM2G051790	Zm00001eb341540	NA	NA	Light-mediated development protein DET1	6.12505	18.8308	35.5308	0.101263	0.311321	0.587416	Stage1
Zm00001d009312	AC235535.1_FG001	Zm00001eb341650	chr126a	chromatin complex subunit A 126a	Putative chromatin-remodeling factor family	67.9961	100.841	182.312	0.193639	0.287174	0.519187	Stage1
Zm00001d009436	GRMZM2G119722	Zm00001eb342590	cl2587_-2b	NA	DNAJ heat shock N-terminal domain-containing protein	10.9412	20.8955	33.4585	0.167565	0.320016	0.512419	Stage1
Zm00001d009481	GRMZM2G098999	Zm00001eb342970	NA	NA	NA	3.55766	3.46666	7.56637	0.243831	0.237594	0.518575	Stage1
Zm00001d009504	GRMZM2G314647,GRMZM2G314692	Zm00001eb343200,Zm00001eb343210	NA	NA	Dynamin protein 1A	12.8153	19.755	29.4291	0.2067	0.318632	0.474667	Stage1
Zm00001d009539	GRMZM2G103628	Zm00001eb343490	TIDP3362	NA	Probable beta-14-xylosyltransferase IRX9H	3.17199	5.57635	6.66462	0.2058	0.361796	0.432404	Stage1
Zm00001d009596	GRMZM2G158024	Zm00001eb343970	era1	E. coli Ras-like protein1	era1;E. coli Ras-like protein1: Ortholog of Arabidopsis ERA1. Note that there are two unrelated Arabidopsis genes with this name. Required for cp ribosome accumulation. Putative chloroplast ribosome assembly factor. ERA domain (IPR005662). (A. Barkan, 2015)Ortholog of Arabidopsis ERA1. Required for cp ribosome accumulation. Putative cp ribosome assembly factor. ERA domain (IPR005662).	2.30485	2.59611	4.995	0.232908	0.26234	0.504752	Stage1
Zm00001d018001	GRMZM5G812555	Zm00001eb254200	nbcs16	nucleobase:cation symporter16	Nucleobase-ascorbate transporter 6	63.4451	93.2249	127.787	0.22304	0.32773	0.449231	Stage1
Zm00001d009733	GRMZM2G130784,GRMZM2G431850	Zm00001eb345130,Zm00001eb345140	NA	NA	Pentatricopeptide repeat-containing protein mitochondrial	1.27514	2.94737	3.69123	0.16113	0.372437	0.466433	Stage1
Zm00001d009811	GRMZM6G929553	Zm00001eb345890	NA	NA	Protein NETWORKED 4A	4.55872	11.2949	13.6742	0.154387	0.382518	0.463095	Stage1
Zm00001d009813	GRMZM2G063511	Zm00001eb345900	GRMZM2G063511	NA	Nucleotide/sugar transporter family protein	6.24346	11.4564	19.7648	0.16665	0.305792	0.527558	Stage1
Zm00001d009840	GRMZM2G137348	Zm00001eb346040	NA	NA	Kinesin-like protein KIN-13A	13.3831	32.7774	44.1584	0.148176	0.362907	0.488916	Stage1
Zm00001d009859	GRMZM2G015126	Zm00001eb346160	pza02522	NA	Ankyrin like protein	9.73281	16.9414	19.3527	0.211459	0.368076	0.420465	Stage1
Zm00001d009873	AC199363.4_FG003,GRMZM2G177447	Zm00001eb346260	NA	NA	Heat shock protein DnaJ with tetratricopeptide repeat	3.21936	7.94041	8.30279	0.165413	0.407984	0.426603	Stage1
Zm00001d009888	NA	Zm00001eb346380	NA	NA	DNA primase	7.18508	28.5459	47.6833	0.0861372	0.342218	0.571644	Stage1
Zm00001d010026	GRMZM2G517332	Zm00001eb347450	NA	NA	Lysophospholipid acyltransferase LPEAT1	5.56379	8.55375	11.8674	0.214116	0.329181	0.456703	Stage1
Zm00001d010029	GRMZM2G088761,GRMZM2G432083,GRMZM2G449569,GRMZM5G830596	Zm00001eb347460	NA	NA	Cation-chloride cotransporter 1	6.86537	11.0137	17.7356	0.192768	0.309246	0.497986	Stage1
Zm00001d010043	GRMZM2G083344	Zm00001eb347570	cl14476_1b	NA	Triose phosphate/phosphate translocator TPT chloroplastic	19.9595	52.3318	99.8277	0.115963	0.304045	0.579992	Stage1
Zm00001d010126	GRMZM2G160556	Zm00001eb348230	NA	NA	Arginyl-tRNA--protein transferase 1	4.68645	10.0305	12.1818	0.174226	0.372898	0.452876	Stage1
Zm00001d010235	GRMZM2G408096	Zm00001eb349090	NA	NA	zinc ion binding;DNA binding	32.8168	52.4187	89.6963	0.187598	0.299652	0.51275	Stage1
Zm00001d010292	GRMZM2G080889	Zm00001eb349530	IDP8545	NA	NA	2.20019	5.76549	9.24257	0.127857	0.335042	0.537101	Stage1
Zm00001d010305	AC198490.3_FG003,GRMZM2G100116,GRMZM2G100152	Zm00001eb349670	NA	NA	transducin family protein / WD-40 repeat family protein	5.00978	6.72032	12.0828	0.210381	0.282213	0.507406	Stage1
Zm00001d010315	GRMZM2G078468	Zm00001eb349780,Zm00001eb349790	atg18h	autophagy18h	Autophagy-related protein 18g	4.18198	6.25	8.1365	0.225219	0.336592	0.438189	Stage1
Zm00001d010324	GRMZM2G060824	Zm00001eb349830	cl23765_1	NA	Probable manganese-transporting ATPase PDR2	15.7142	20.2536	26.47	0.251677	0.32438	0.423942	Stage1
Zm00001d010413	AC203424.3_FG001,GRMZM2G016655	Zm00001eb350390	NA	NA	catalytics	17.7073	33.8779	43.0691	0.187074	0.357912	0.455014	Stage1
Zm00001d010462	GRMZM2G060999	Zm00001eb350790	cl11898_1b	NA	RING/U-box superfamily protein	8.10036	10.7673	12.219	0.260574	0.346364	0.393062	Stage1
Zm00001d018657	GRMZM2G018926	Zm00001eb298600	cl3247_1b	NA	PHD finger family protein	8.12021	11.9103	14.7734	0.233313	0.342211	0.424476	Stage1
Zm00001d010546	GRMZM2G390400	Zm00001eb351500	NA	NA	Putative SAC3/GANP family protein	3.44203	7.1837	10.4616	0.163228	0.340665	0.496108	Stage1
Zm00001d010572	GRMZM2G328988	Zm00001eb351670	upl10	ubiquitin-protein ligase10	E3 ubiquitin-protein ligase UPL4	4.73172	8.36838	11.47	0.19258	0.340592	0.466828	Stage1
Zm00001d028279	GRMZM2G103579	Zm00001eb009310	NA	NA	CONTAINS InterPro DOMAIN/s: Conserved oligomeric complex COG6 (InterPro:IPR010490); Has 384 Blast hits to 379 proteins in 190 species: Archae - 0; Bacteria - 4; Metazoa - 151; Fungi - 156; Plants - 42; Viruses - 0; Other Eukaryotes - 31 (source: NCB /.../k).	6.63598	13.8917	18.7635	0.168892	0.353559	0.477549	Stage1
Zm00001d010714	GRMZM2G173137	Zm00001eb352870	trud1	tRNA pseudouridine synthase D1	Pseudouridine synthase family protein	22.5596	39.1362	69.6973	0.171695	0.297856	0.530448	Stage1
Zm00001d018797	GRMZM2G012397	Zm00001eb299990	psa6	photosystem I reaction center6	psa6;photosystem I reaction center6: leaf cDNA csu67, similar to barley photosystem I subunit	0	0	12.1462	0	0	1	Stage1
Zm00001d010790	GRMZM2G173700	Zm00001eb353510	krp3	kinesin-related protein3	krp3;kinesin-related protein3:	18.5312	31.9515	48.8188	0.186615	0.321762	0.491622	Stage1
Zm00001d018828	GRMZM2G106222	Zm00001eb300350	NA	NA	ubiquitin-specific protease 8	6.92124	9.57121	11.5959	0.24641	0.340754	0.412836	Stage1
Zm00001d010840	GRMZM2G059693	Zm00001eb353970	umc1562	NA	triacylglycerol lipase-like 1	0	0	3.38672	0	0	1	Stage1
Zm00001d010871	GRMZM2G025954	Zm00001eb354270	pco072881	NA	Thioredoxin F2 chloroplastic	0	0	1.94276	0	0	1	Stage1
Zm00001d010877	GRMZM2G372200	Zm00001eb354310	umc1263	NA	BRCT domain-containing DNA repair protein	2.57988	4.94245	5.711	0.194953	0.373485	0.431562	Stage1
Zm00001d010880	GRMZM2G011491	Zm00001eb354320	ppr440	pentatricopeptide repeat protein440	Pentatricopeptide repeat-containing protein mitochondrial	28.7256	46.9171	63.9764	0.205743	0.336036	0.458221	Stage1
Zm00001d010928	GRMZM2G065599	Zm00001eb354730	met6	DNA methyl transferase6	met6;DNA methyl transferase6:	5.7279	15.5337	22.9026	0.129696	0.351726	0.518578	Stage1
Zm00001d010946	GRMZM2G034043	Zm00001eb354870	ufg80	NA	Tetratricopeptide repeat (TPR)-like superfamily protein	17.6817	28.8453	38.1231	0.20888	0.340759	0.450361	Stage1
Zm00001d011091	GRMZM2G060045	Zm00001eb356090	umc12a	NA	ABC transporter D family member 1	7.87253	11.0892	15.4371	0.22886	0.322372	0.448768	Stage1
Zm00001d011130	GRMZM2G176707	Zm00001eb356410	IDP2365	NA	Nucleosome assembly protein 1;2	44.2712	66.7675	94.3075	0.215593	0.325146	0.459261	Stage1
Zm00001d011140	GRMZM2G464754	Zm00001eb356500	NA	NA	transducin family protein / WD-40 repeat family protein	5.19128	9.36275	12.5081	0.191828	0.345972	0.462199	Stage1
Zm00001d019185	GRMZM2G361615	Zm00001eb303410	NA	NA	Pentatricopeptide repeat-containing protein mitochondrial	1.80663	3.77216	4.54233	0.178501	0.372702	0.448797	Stage1
Zm00001d011188	GRMZM2G142984	Zm00001eb356940	NA	NA	3'-5' exonuclease domain-containing protein / K homology domain-containing protein / KH domain-containing protein	56.0155	93.9778	132.747	0.198116	0.332382	0.469501	Stage1
Zm00001d019325	GRMZM2G390876	Zm00001eb304590	NA	NA	RNA-binding (RRM/RBD/RNP motifs) family protein	6.87915	16.6576	18.2576	0.164595	0.398561	0.436844	Stage1
Zm00001d011227	GRMZM2G046037	Zm00001eb357270	NA	NA	NA	1.45105	2.87555	4.90209	0.157233	0.311588	0.531179	Stage1
Zm00001d011285	GRMZM2G351977	Zm00001eb357740	lhcb10	light harvesting chlorophyll a/b binding protein10	photosystem II light harvesting complex gene B1B2	0	0	2.63231	0	0	1	Stage1
Zm00001d011301	GRMZM2G005298	Zm00001eb357830	sbe3	starch branching enzyme3	Starch branching enzyme III	1.35458	2.82223	3.66933	0.172643	0.359697	0.467661	Stage1
Zm00001d011382	AC196259.2_FG010,GRMZM2G310795,GRMZM2G481201	Zm00001eb358480,Zm00001eb358490	NA	NA	glycosyl transferase family 1 protein	0	0.104914	0.60278	0	0.148247	0.851753	Stage1
Zm00001d011418	GRMZM2G056247	Zm00001eb358770	NA	NA	cytochrome P450 family 72 subfamily A polypeptide 8	2.49077	2.81055	5.07392	0.240069	0.27089	0.489041	Stage1
Zm00001d011424	GRMZM2G162347	Zm00001eb358870	NA	NA	SCP1-like small phosphatase 4b	1.74187	5.05536	10.2783	0.10201	0.296059	0.601931	Stage1
Zm00001d011430	GRMZM2G177150	Zm00001eb358940	gpat13	glycerol-3-phosphate acyltransferase13	Glycerol-3-phosphate acyltransferase 1	0.0139255	0.0179393	0.882225	0.0152343	0.0196253	0.96514	Stage1
Zm00001d011447	GRMZM2G034025	Zm00001eb359130	NA	NA	MAG2-interacting protein 2	3.03796	7.29549	9.42763	0.153735	0.369185	0.477081	Stage1
Zm00001d019699	GRMZM2G360688	Zm00001eb307280	NA	NA	Haloacid dehalogenase-like hydrolase (HAD) superfamily protein	7.61383	10.9743	27.9549	0.163587	0.235788	0.600625	Stage1
Zm00001d011504	GRMZM2G030167	Zm00001eb359540	GRMZM2G030167	NA	V-type proton ATPase subunit E3	35.6156	61.0502	79.0933	0.202639	0.347352	0.45001	Stage1
Zm00001d011610	GRMZM2G077054	Zm00001eb360480	gogat1	glutamate synthase1	Glutamate synthase 1 [NADH] chloroplastic	7.58179	8.65596	13.8133	0.252297	0.288042	0.45966	Stage1
Zm00001d019881	GRMZM2G312110,GRMZM2G461586	Zm00001eb308350	NA	NA	Auxin transport protein BIG	33.0461	44.2468	57.3607	0.245416	0.328597	0.425987	Stage1
Zm00001d011679	GRMZM2G455124	Zm00001eb361110	nrt5	nitrate transport5	High affinity nitrate transporter 2.5	0	0.0113492	0.581993	0	0.0191277	0.980872	Stage1
Zm00001d011685	GRMZM2G089553	Zm00001eb361150	sbei1	starch branching enzyme IIb interacting protein1	Anoctamin-like protein	1.33533	4.11563	10.7798	0.0822715	0.253569	0.664159	Stage1
Zm00001d019950	GRMZM2G015011	Zm00001eb308780	NA	NA	DNA topoisomerase 6 subunit B	8.47657	11.7617	43.2311	0.133554	0.185313	0.681133	Stage1
Zm00001d011754	GRMZM2G144701	Zm00001eb361850	NA	NA	HVA22-like protein f	2.42052	5.03606	5.51703	0.186572	0.388177	0.42525	Stage1
Zm00001d011797	GRMZM2G167766	Zm00001eb362370	NA	NA	Protein COFACTOR ASSEMBLY OF COMPLEX C SUBUNIT B CCB3 chloroplastic	0	0	0.593679	0	0	1	Stage1
Zm00001d011805	GRMZM2G092616	Zm00001eb362420	NA	NA	Putative regulator of chromosome condensation (RCC1) family protein	4.33602	7.73407	9.04535	0.205348	0.366276	0.428376	Stage1
Zm00001d011833	GRMZM2G059191	Zm00001eb362640	GRMZM2G059191	NA	Ferredoxin--NADP reductase leaf isozyme 1 chloroplastic	0	0	0.31415	0	0	1	Stage1
Zm00001d011963	GRMZM2G300375	Zm00001eb363860	NA	NA	ATP-dependent RNA helicase DHX8	11.1058	16.7009	19.6105	0.234214	0.352212	0.413574	Stage1
Zm00001d020188	GRMZM2G003038	Zm00001eb310620	prmt8	protein arginine methyltransferase8	Protein arginine N-methyltransferase 1.1	33.589	56.8293	78.753	0.19855	0.335928	0.465522	Stage1
Zm00001d012034	GRMZM2G070898	Zm00001eb364590,Zm00001eb364600	NA	NA	N-acetylglucosaminyl transferase component family protein / Gpi1 family protein	1.04195	3.63035	6.50078	0.0932551	0.32492	0.581825	Stage1
Zm00001d012040	GRMZM2G032447	Zm00001eb364640	cepr1	constitutive expresser of pathogenesis-related genes1	Protein CPR-5	2.594	6.09335	10.1107	0.137993	0.324148	0.537859	Stage1
Zm00001d020432	GRMZM2G353885	Zm00001eb312360	NA	NA	Transcription initiation factor TFIID subunit 2	5.84896	11.5877	14.9253	0.180736	0.358066	0.461198	Stage1
Zm00001d012102	GRMZM2G065971	Zm00001eb365190	mgt8	magnesium transporter8	mgt8;magnesium transporter8: encodes CorA/MRS2/MGT-type magnesium transporter	6.72918	8.26191	15.2674	0.22239	0.273044	0.504566	Stage1
Zm00001d012153	GRMZM5G842886	Zm00001eb365640	cl37712_1	NA	CMP-sialic acid transporter 3	6.59706	11.5446	17.2877	0.186203	0.325848	0.487949	Stage1
Zm00001d012244	GRMZM2G114172	Zm00001eb366430	pza01316	NA	Ubiquitin-like domain-containing CTD phosphatase	12.3859	22.7217	27.5297	0.19774	0.36275	0.43951	Stage1
Zm00001d012327	GRMZM2G177324	Zm00001eb367170	NA	NA	Probable ubiquitin-like-specific protease 2B	7.11985	24.4812	29.4255	0.116668	0.401156	0.482176	Stage1
Zm00001d012329	GRMZM2G177324	Zm00001eb367170	NA	NA	Probable ubiquitin-like-specific protease 2B	7.33663	31.133	62.0333	0.0729991	0.309772	0.617229	Stage1
Zm00001d012391	GRMZM2G028535	Zm00001eb367740	pco085448	NA	Delta 1-pyrroline-5-carboxylate synthetase isoform 1%3B Delta 1-pyrroline-5-carboxylate synthetase isoform 2	24.0336	48.5371	71.2683	0.167087	0.337441	0.495473	Stage1
Zm00001d012446	GRMZM5G801793,GRMZM5G879240	Zm00001eb368270	NA	NA	V-type proton ATPase subunit a1	3.00486	5.75821	10.0252	0.159933	0.306479	0.533588	Stage1
Zm00001d012501	GRMZM2G140837	Zm00001eb368810	IDP7331	NA	Endoplasmic reticulum vesicle transporter protein	14.3073	24.6536	37.2296	0.187783	0.323578	0.488638	Stage1
Zm00001d012503	GRMZM2G166345	Zm00001eb368820	cl12627_1	NA	Nucleic acid-binding OB-fold-like protein	20.1901	64.0327	181.211	0.0760648	0.241238	0.682697	Stage1
Zm00001d029978	GRMZM2G098208	Zm00001eb023910	pco146174	NA	Casein kinase II subunit beta-1	44.3296	66.8634	94.2719	0.215753	0.325425	0.458822	Stage1
Zm00001d020900	GRMZM2G125839,GRMZM5G802566	Zm00001eb316420,Zm00001eb316430	crp11	cp 3'-tRNA processing endoribonuclease11	Ribonuclease Z chloroplastic	1.78841	2.422	5.12448	0.191584	0.259457	0.54896	Stage1
Zm00001d012529	GRMZM2G069106	Zm00001eb369080	cl23911_1b	NA	Zinc finger protein VAR3 chloroplastic	4.37818	7.94027	9.07415	0.204659	0.371169	0.424172	Stage1
Zm00001d012624	GRMZM5G829297	Zm00001eb369880	NA	NA	SNF2 domain-containing protein / helicase domain-containing protein / zinc finger protein-related	11.0125	20.4609	27.5721	0.186509	0.346527	0.466964	Stage1
Zm00001d012763	GRMZM2G124883	Zm00001eb371130	krp16	kinesin-related protein16	krp16;kinesin-related protein16:	15.3413	37.8965	58.5496	0.137237	0.339005	0.523758	Stage1
Zm00001d012815	GRMZM2G022258	Zm00001eb210450	cl1001_1b	NA	Protein EXPORTIN 1A	9.96206	25.0403	39.9867	0.132847	0.333919	0.533234	Stage1
Zm00001d012822	GRMZM2G084164	Zm00001eb210520	umc1253	NA	TRF-like 10	8.52103	14.683	17.9418	0.207093	0.356853	0.436054	Stage1
Zm00001d012918	GRMZM2G398668	Zm00001eb211370	NA	NA	Flap endonuclease 1	2.47014	6.81071	11.3287	0.119854	0.330464	0.549681	Stage1
Zm00001d021297	GRMZM2G104504	Zm00001eb319630,Zm00001eb319640	cl9990_1a	NA	Pantothenate kinase 2	11.543	19.766	29.4007	0.190134	0.325582	0.484284	Stage1
Zm00001d013093	GRMZM2G007907	Zm00001eb213150	NA	NA	Probable zinc metalloprotease EGY1 chloroplastic	1.44766	2.37212	4.90543	0.165917	0.271869	0.562214	Stage1
Zm00001d013146	GRMZM2G085646	Zm00001eb213670	NA	NA	Photosystem I reaction center subunit III chloroplastic	0	0.168765	3.89188	0	0.0415611	0.958439	Stage1
Zm00001d021435	AC207722.2_FG009	Zm00001eb320890	lhcb2	light harvesting chlorophyll a/b binding protein2	Chlorophyll a-b binding protein 1%2C chloroplastic	0.228866	1.61476	21.6297	0.00975006	0.0687913	0.921459	Stage1
Zm00001d013278	GRMZM2G087482	Zm00001eb214970	phd25	PHD-transcription factor 25	Acyl-CoA N-acyltransferase with RING/FYVE/PHD-type zinc finger protein	12.1406	20.9982	34.3901	0.179783	0.310952	0.509265	Stage1
Zm00001d013318	GRMZM2G312738	Zm00001eb215300	NA	NA	E3 ubiquitin-protein ligase HOS1	23.1374	39.2948	49.8465	0.206071	0.349975	0.443953	Stage1
Zm00001d013320	GRMZM2G010801	Zm00001eb215320	NA	NA	methyltransferases	5.27213	5.97432	11.4205	0.232591	0.263569	0.50384	Stage1
Zm00001d013330	GRMZM2G065822	Zm00001eb215430	NA	NA	Transducin family protein / WD-40 repeat family protein	14.0149	26.2925	27.0917	0.20794	0.390101	0.401959	Stage1
Zm00001d013405	GRMZM2G181002	Zm00001eb216010	NA	NA	Protein kinase superfamily protein	18.8659	35.8325	43.9687	0.191207	0.363166	0.445627	Stage1
Zm00001d021703	GRMZM2G058070	Zm00001eb323460	oec17	oxygen evolving complex, 17kDa homolog	oec2;oxygen evolving complex2:	0.0912525	0.26245	5.54033	0.0154822	0.044528	0.93999	Stage1
Zm00001d013444	GRMZM2G011219	Zm00001eb216420	NA	NA	Protein CASP	4.48717	10.998	24.9027	0.111102	0.27231	0.616588	Stage1
Zm00001d031542	GRMZM2G132780	Zm00001eb035820	sert1	serrate ortholog1	Serrate RNA effector molecule	8.56687	12.1713	17.4027	0.224611	0.319114	0.456274	Stage1
Zm00001d013653	AC197122.3_FG003,AC217550.3_FG006,GRMZM2G100246	Zm00001eb218410	cl14707_1b	NA	transcription regulator NOT2/NOT3/NOT5 family protein	8.22325	15.5834	19.1391	0.19148	0.362862	0.445658	Stage1
Zm00001d021903	GRMZM2G072526	Zm00001eb325370	pza02386	NA	Glucan endo-1%2C3-beta-glucosidase 4	10.4638	19.3659	25.0562	0.190646	0.352839	0.456515	Stage1
Zm00001d013683	GRMZM2G084891,GRMZM5G895064	Zm00001eb218650	csu150b	NA	DNA-directed RNA polymerase II subunit 2	26.921	30.94	44.824	0.262171	0.30131	0.43652	Stage1
Zm00001d021972	GRMZM2G411916,GRMZM2G411940,GRMZM2G479163	Zm00001eb326010	NA	NA	Phospholipid-transporting ATPase 2	2.62877	5.83363	12.093	0.127887	0.2838	0.588313	Stage1
Zm00001d022040	GRMZM2G132810,GRMZM2G432774	Zm00001eb326610	NA	NA	Formin-like protein 20	5.86029	9.64984	14.1393	0.197653	0.325465	0.476883	Stage1
Zm00001d013797	GRMZM2G001631,GRMZM2G153627	Zm00001eb219700	NA	NA	Endoribonuclease Dicer homolog 2	6.78589	7.21429	12.3918	0.257119	0.273351	0.46953	Stage1
Zm00001d013828	AC209332.3_FG011,GRMZM2G146041	Zm00001eb220010	NA	NA	Switch 2	4.44136	7.6474	10.9797	0.192529	0.331509	0.475962	Stage1
Zm00001d013859	GRMZM5G869246	Zm00001eb220360	GRMZM5G869246	NA	Kinesin-like protein KIN-7D mitochondrial	17.2019	26.8975	39.694	0.20529	0.320997	0.473713	Stage1
Zm00001d013891	GRMZM5G816015	Zm00001eb220640	NA	NA	Tubulin-folding cofactor D	9.23864	16.4135	26.2224	0.178096	0.316408	0.505496	Stage1
Zm00001d013920	GRMZM2G050309	Zm00001eb220840	Zm00001e012593	NA	Phosphatidylinositol 4-phosphate 5-kinase 9	4.4824	8.03567	9.51942	0.203399	0.364636	0.431965	Stage1
Zm00001d013937	GRMZM2G073351	Zm00001eb220940,Zm00001eb220950	pcr3	protochlorophyllide reductase3	Protochlorophyllide reductase C chloroplastic	2.49696	1.55337	7.88812	0.209153	0.130115	0.660733	Stage1
Zm00001d013984	GRMZM2G048435	Zm00001eb221310,Zm00001eb221320	NA	NA	Protein EXECUTER 1 chloroplastic	5.25444	8.21022	15.4112	0.181967	0.284328	0.533705	Stage1
Zm00001d013985	GRMZM2G173978	Zm00001eb221340,Zm00001eb221350	NA	NA	NA	4.38642	7.78834	12.1048	0.180663	0.320778	0.498559	Stage1
Zm00001d022396	GRMZM2G326328	Zm00001eb329790	NA	NA	binding	11.8846	22.4367	25.6141	0.19829	0.374348	0.427362	Stage1
Zm00001d022405	GRMZM2G010342	NA	cl48276_1	NA	Protein CHROMATIN REMODELING 5	6.23705	13.8492	23.4976	0.143104	0.31776	0.539135	Stage1
Zm00001d014109	GRMZM2G146446	Zm00001eb222430	NA	NA	transmembrane protein-related	1.50475	3.34568	10.2958	0.0993484	0.220892	0.67976	Stage1
Zm00001d022450	GRMZM2G166658	Zm00001eb330600	cipk2	calcineurin B-like-interacting protein kinase2	CBL-interacting serine/threonine-protein kinase 10	4.42225	11.1376	17.6506	0.133158	0.335363	0.531479	Stage1
Zm00001d014232	GRMZM2G040182	Zm00001eb223490	NA	NA	F-box/LRR-repeat protein 15	9.16744	12.755	22.0019	0.20871	0.290386	0.500904	Stage1
Zm00001d014241	GRMZM2G110976	NA	NA	NA	Myosin-15	0	0.0137153	0.139478	0	0.0895292	0.910471	Stage1
Zm00001d014280	AC217556.3_FG003,GRMZM2G086202	NA	pco098524b	NA	RNA-binding (RRM/RBD/RNP motifs) family protein	14.7743	48.9426	79.3509	0.103268	0.342094	0.554639	Stage1
Zm00001d022490	GRMZM2G081682	Zm00001eb330180	NA	NA	Xylose isomerase	28.7486	37.5368	50.0328	0.247155	0.322708	0.430138	Stage1
Zm00001d014382	GRMZM2G126161	Zm00001eb224710	NA	NA	Rab geranylgeranyl transferase like protein	5.1774	11.8289	17.0262	0.152131	0.347578	0.500291	Stage1
Zm00001d014413	GRMZM2G056403	Zm00001eb224850	tti1	tel2-interacting protein1	tti1;tel2-interacting protein1:	13.3623	17.3427	26.9873	0.231613	0.300607	0.46778	Stage1
Zm00001d022581	GRMZM2G134396	Zm00001eb331540	pco130446	NA	AMP deaminase	10.2017	24.5797	40.6223	0.135295	0.325974	0.538731	Stage1
Zm00001d014467	GRMZM2G085967	Zm00001eb225230	prx39	peroxidase39	Peroxidase 3	0	0.438497	3.81394	0	0.103117	0.896883	Stage1
Zm00001d014597	GRMZM2G177863	Zm00001eb226300	NA	NA	NA	0.258151	0.373129	1.52763	0.119575	0.172832	0.707593	Stage1
Zm00001d014640	GRMZM2G162184	Zm00001eb226640	NA	NA	E3 ubiquitin-protein ligase BRE1-like 1	6.86592	17.0175	32.355	0.122086	0.302596	0.575318	Stage1
Zm00001d014652	GRMZM2G091696	Zm00001eb226710	nbslrr1	NBS-LRR systemic acquired resistance1	Disease resistance gene analog PIC11-1	0.28217	1.83838	2.90337	0.0561653	0.365926	0.577909	Stage1
Zm00001d014671	GRMZM2G115939	Zm00001eb226900	NA	NA	NA	1.98776	3.88843	7.26752	0.151233	0.29584	0.552928	Stage1
Zm00001d023311	GRMZM2G356817,GRMZM2G356839	Zm00001eb405770	cl10136_1	NA	Os01g0112866 protein	10.2331	12.8376	34.5231	0.177678	0.222899	0.599423	Stage1
Zm00001d014764	GRMZM2G108741	Zm00001eb227820	cl3647_1	NA	NA	7.9736	11.0729	13.7112	0.243412	0.338024	0.418564	Stage1
Zm00001d023391	GRMZM2G314661	Zm00001eb406520	ddt6	DDT-transcription factor 6	DDT domain-containing protein PTM	9.95048	12.9273	17.7291	0.245044	0.318352	0.436604	Stage1
Zm00001d014865	GRMZM2G059212	Zm00001eb228690	cals3	callose synthase3	Callose synthase 3	55.4719	90.4998	131.842	0.199673	0.325757	0.474569	Stage1
Zm00001d014965	GRMZM2G074896	Zm00001eb229630	xt9	beta-1,2-xylosyltransferase9	Glycosyltransferase	0.0224015	0.0199553	0.148898	0.117129	0.104339	0.778532	Stage1
Zm00001d015007	GRMZM2G098301	Zm00001eb230060	NA	NA	Glutamate receptor 3.3	2.66789	4.53924	5.5748	0.208724	0.35513	0.436147	Stage1
Zm00001d015082	GRMZM2G344212	Zm00001eb230740	si618080f12	NA	transducin family protein / WD-40 repeat family protein	5.86172	9.82078	15.632	0.187189	0.313618	0.499193	Stage1
Zm00001d015086	GRMZM5G858310	Zm00001eb230770	NA	NA	Probable tRNA (guanine(26)-N(2))-dimethyltransferase 2	7.88617	10.807	20.5578	0.200917	0.275331	0.523753	Stage1
Zm00001d015138	GRMZM2G017229,GRMZM2G017249	Zm00001eb231250	NA	NA	NA	0.325992	0.66378	1.02337	0.161932	0.329723	0.508345	Stage1
Zm00001d015174	GRMZM2G171354	Zm00001eb231460	NA	NA	Phosphatidylinositol/phosphatidylcholine transfer protein SFH8	9.39975	15.0315	21.4652	0.204804	0.327508	0.467688	Stage1
Zm00001d015194	GRMZM2G054621	Zm00001eb231610	NA	NA	FKBP12-interacting protein of 37 kDa	17.8114	23.7377	37.4427	0.225484	0.300509	0.474008	Stage1
Zm00001d015234	GRMZM2G023798	Zm00001eb232070	LOC100382426	NA	Cycloartenol synthase	17.2657	26.7323	38.2429	0.209941	0.325049	0.46501	Stage1
Zm00001d015259	GRMZM2G314233,GRMZM5G816609	Zm00001eb232220	Zm00001eb232220	NA	26S proteasome non-ATPase regulatory subunit 2 homolog A	30.2448	44.9499	52.8012	0.236295	0.351182	0.412523	Stage1
Zm00001d015260	GRMZM2G063942	Zm00001eb232230	NA	NA	DNA-binding protein BIN4	16.0647	25.6494	41.0899	0.194009	0.30976	0.496231	Stage1
Zm00001d023797	GRMZM2G087531	Zm00001eb409890	NA	NA	proline-rich family protein	4.21963	9.35042	11.6841	0.167086	0.370253	0.462661	Stage1
Zm00001d015272	GRMZM2G024612	Zm00001eb232290	GRMZM2G024612	NA	NA	2.81974	9.29208	11.8387	0.117732	0.38797	0.494299	Stage1
Zm00001d015314	GRMZM2G024882	Zm00001eb232660	pco124991	NA	DExH-box ATP-dependent RNA helicase DExH11	14.7664	21.4067	29.0608	0.226361	0.328153	0.445486	Stage1
Zm00001d015435	GRMZM2G335638	Zm00001eb233540	cl6312_1a	NA	Protein STRUBBELIG-RECEPTOR FAMILY 1	8.69914	12.1551	16.4956	0.23291	0.325439	0.441651	Stage1
Zm00001d015446	GRMZM2G115280,GRMZM2G346693,GRMZM5G892495,GRMZM5G893864	Zm00001eb233590,Zm00001eb233600,Zm00001eb233610	NA	NA	Calcium-transporting ATPase 9 plasma membrane-type	6.48211	11.948	19.0085	0.17314	0.319135	0.507725	Stage1
Zm00001d015450	GRMZM2G109818	Zm00001eb233650	sun1	SUN domain protein1	sun1;SUN domain protein1: canonical C-terminal SUN-domain (CCSD) type nuclear envelope protein	7.33047	15.16	18.2995	0.179712	0.37166	0.448627	Stage1
Zm00001d015469	AC210848.3_FG004	Zm00001eb233800	dsy2	desynaptic2	dsy2;desynaptic2: synapsis and recombination reduced; RAD51 complexes abnormal	0.49603	1.355	2.43847	0.115638	0.315887	0.568475	Stage1
Zm00001d024049	GRMZM2G010095	NA	NA	NA	BEST Arabidopsis thaliana protein match is: nucleolar protein gar2-related (TAIR:AT2G42320.2); Has 3163 Blast hits to 2460 proteins in 357 species: Archae - 16; Bacteria - 291; Metazoa - 841; Fungi - 335; Plants - 248; Viruses - 72; Other Eukaryotes /.../0 (source: NCBI BLink).	9.22974	14.6431	18.6935	0.216832	0.344007	0.439161	Stage1
Zm00001d024159	GRMZM2G102156	Zm00001eb412500	bio1	biotin1	Bifunctional dethiobiotin synthetase/78-diamino-pelargonic acid aminotransferase mitochondrial	10.3991	13.6345	16.2819	0.257943	0.338195	0.403862	Stage1
Zm00001d015649	GRMZM2G103070	Zm00001eb234920	NA	NA	Protein STRUBBELIG-RECEPTOR FAMILY 8	9.03905	11.1176	14.7982	0.258592	0.318056	0.423352	Stage1
Zm00001d015692	GRMZM2G041878	Zm00001eb235200	npi571	NA	AUGMIN subunit 6	8.29404	24.9409	31.5057	0.128112	0.385243	0.486645	Stage1
Zm00001d015714	GRMZM2G005592	Zm00001eb235320	NA	NA	Guanylate-binding family protein	7.10134	12.8394	20.1303	0.177219	0.320416	0.502365	Stage1
Zm00001d015758	GRMZM2G085587	Zm00001eb235630	npi408	NA	DEAD-box ATP-dependent RNA helicase 41	0.583858	1.70093	3.29403	0.104656	0.30489	0.590453	Stage1
Zm00001d015853	GRMZM2G306771	Zm00001eb236440	msp2	multiple sporocyte2	Leucine-rich repeat receptor protein kinase EMS1	1.36956	2.10993	3.47523	0.196925	0.303382	0.499693	Stage1
Zm00001d015890	GRMZM2G052880	NA	NA	NA	SNARE-interacting protein KEULE	4.76614	8.8017	13.2055	0.178018	0.328749	0.493233	Stage1
Zm00001d015956	GRMZM2G179981	Zm00001eb237050	gpm720	NA	NAD(P)-binding Rossmann-fold superfamily protein	47.5047	82.843	97.3456	0.208634	0.363836	0.42753	Stage1
Zm00001d016155	GRMZM2G111529	Zm00001eb238590,Zm00001eb238600	cals8	callose synthase8	Putative callose synthase 8	0.111977	0.459558	1.8182	0.0468575	0.192305	0.760837	Stage1
Zm00001d016185	GRMZM2G405459	Zm00001eb238800	NA	NA	Peroxidase 52	0.11072	0.29288	1.22224	0.0681002	0.180141	0.751759	Stage1
Zm00001d016219	GRMZM2G174128	Zm00001eb239020	NA	NA	receptor like protein 7	0	0.020524	0.148698	0	0.121285	0.878715	Stage1
Zm00001d016273	GRMZM2G062034,GRMZM2G164950	Zm00001eb239510	NA	NA	P-loop nucleoside triphosphate hydrolases superfamily protein with CH (Calponin Homology) domain	1.50163	2.77224	4.74907	0.166424	0.307243	0.526333	Stage1
Zm00001d024886	GRMZM2G110567	Zm00001eb418460	pco091486(738)	NA	Zinc finger (C3HC4-type RING finger) family protein	0	0.153849	7.0648	0	0.0213127	0.978687	Stage1
Zm00001d016452	GRMZM2G128865,GRMZM2G416751	Zm00001eb240720	IDP2401	NA	NA	16.7844	27.7867	39.5409	0.199548	0.330354	0.470098	Stage1
Zm00001d016486	GRMZM2G366698	Zm00001eb241060	bv1	brevis plant1	bv1;brevis plant1: short internodes, short plant	6.15346	9.12701	16.2075	0.195423	0.289858	0.51472	Stage1
Zm00001d016506	GRMZM2G025598	Zm00001eb241190	cl27878_1	NA	Probable UDP-N-acetylglucosamine--peptide N-acetylglucosaminyltransferase SEC	67.185	91.2308	115.309	0.245447	0.333294	0.421259	Stage1
Zm00001d016516	GRMZM2G123587	Zm00001eb241240	dng102	DNA glycosylase102	Protein ROS1	3.00978	9.29681	10.3094	0.133082	0.411072	0.455847	Stage1
Zm00001d016521	GRMZM5G828460	Zm00001eb241310	dng105	DNA glycosylase105	Protein ROS1	6.99775	12.5235	14.3344	0.206694	0.369908	0.423398	Stage1
Zm00001d016581	GRMZM2G011631,GRMZM2G426847	Zm00001eb241860	IDP3982	NA	DNA polymerase epsilon catalytic subunit A	9.33663	17.9096	27.0745	0.17188	0.3297	0.49842	Stage1
Zm00001d016731	GRMZM2G092588	Zm00001eb243060	NA	NA	Digalactosyldiacylglycerol synthase 1 chloroplastic	8.00513	12.5767	16.3165	0.216951	0.340847	0.442203	Stage1
Zm00001d016766	GRMZM5G814945,GRMZM5G899167	Zm00001eb243360	NA	NA	NA	2.47626	3.46824	4.53651	0.236261	0.330907	0.432832	Stage1
Zm00001d016804	GRMZM2G352431	Zm00001eb243610	NA	NA	histone methyltransferases(H3-K4 specific);histone methyltransferases(H3-K36 specific)	6.5724	10.5597	12.9947	0.218158	0.350509	0.431333	Stage1
Zm00001d016816	AC191246.3_FG006,GRMZM2G093716	Zm00001eb243740,Zm00001eb243750	IDP51	NA	P-loop containing nucleoside triphosphate hydrolases superfamily protein	22.8977	35.7963	57.1289	0.197696	0.30906	0.493244	Stage1
Zm00001d016828	GRMZM2G165521,GRMZM2G337749	Zm00001eb243850	yg3	yellow-green3	Pentatricopeptide repeat-containing protein	7.21238	9.57253	11.6398	0.253737	0.336768	0.409495	Stage1
Zm00001d016855	GRMZM2G113409	Zm00001eb244120	pco116691	NA	Chloride channel	5.6003	6.85878	8.95163	0.261565	0.320343	0.418091	Stage1
Zm00001d025203	GRMZM2G097106	Zm00001eb420890	cl30055_1	NA	Minichromosome maintenance (MCM2/3/5) family protein	17.3288	21.3093	26.5611	0.265783	0.326833	0.407384	Stage1
Zm00001d016890	GRMZM2G070633	Zm00001eb244500	NA	NA	NA	5.27671	5.61204	7.37341	0.288942	0.307304	0.403753	Stage1
Zm00001d025268	GRMZM2G137451	Zm00001eb421340	afb1	auxin signaling F-box1	Protein AUXIN SIGNALING F-BOX 3	21.7746	28.39	32.9491	0.261985	0.341581	0.396434	Stage1
Zm00001d016935	GRMZM2G075637	Zm00001eb244920	nfa104	nucleosome/chromatin assembly factor A104	nfa104;nucleosome/chromatin assembly factor A104: similar to Homo sapiens SET domain protein; participates in silencing of MuDR (Woodhouse et al 2006)	69.8881	134.331	224.43	0.163043	0.313382	0.523575	Stage1
Zm00001d016941	GRMZM2G156734	Zm00001eb244960	bhlh186	bHLH-transcription factor 186	RING/FYVE/PHD zinc finger superfamily protein	11.9612	16.5406	40.343	0.173741	0.240259	0.586	Stage1
Zm00001d016990	GRMZM5G884270	Zm00001eb245310	NA	NA	transferases;sulfuric ester hydrolases;catalytics;transferases	1.68946	2.78007	4.24492	0.193869	0.319018	0.487113	Stage1
Zm00001d025584	GRMZM2G143168	Zm00001eb423990	NA	NA	DNAJ heat shock N-terminal domain-containing protein	3.75391	6.7876	7.72649	0.205491	0.371557	0.422952	Stage1
Zm00001d017114	GRMZM2G144166	Zm00001eb246300	tel2	telomere maintenance2	tel2;telomere maintenance2:	3.6428	8.18115	13.932	0.141435	0.317642	0.540923	Stage1
Zm00001d017139	GRMZM2G137409	Zm00001eb246530	lw2	lemon white2	hds1;hydroxymethylbutenyl diphosphate synthase1:	4.78611	6.23503	8.56117	0.24441	0.318401	0.437189	Stage1
Zm00001d017168	GRMZM2G007647	Zm00001eb246720	NA	NA	Acetolactate synthase small subunit 1 chloroplastic	12.5196	14.0234	29.5101	0.223353	0.250181	0.526466	Stage1
Zm00001d017175	GRMZM2G014750	Zm00001eb246770	NA	NA	La protein 1	59.4246	99.3073	112.868	0.218795	0.365638	0.415567	Stage1
Zm00001d017203	GRMZM5G863385	Zm00001eb247040	NA	NA	Regulatory subunit	7.27452	10.5515	21.394	0.18548	0.269034	0.545486	Stage1
Zm00001d017213	GRMZM2G026839	Zm00001eb247160	NA	NA	Phosphatidylinositol N-acetyglucosaminlytransferase subunit P-related	14.7747	29.4609	43.087	0.169197	0.33738	0.493423	Stage1
Zm00001d017216	GRMZM2G392798	Zm00001eb247190	umc2724	NA	Polyribonucleotide nucleotidyltransferase 2 mitochondrial	13.2103	26.1789	39.5002	0.167453	0.331843	0.500703	Stage1
Zm00001d025860	GRMZM2G005859	Zm00001eb426630	pco098379	NA	NA	0	0	1.02185	0	0	1	Stage1
Zm00001d017258	GRMZM2G064695	Zm00001eb247500	scoal1	succinyl-CoA ligase1	Succinate--CoA ligase [ADP-forming] subunit beta mitochondrial	39.7478	73.1836	193.412	0.129749	0.238894	0.631356	Stage1
Zm00001d017263	GRMZM2G095382	Zm00001eb247530	NA	NA	Protein LIGHT-DEPENDENT SHORT HYPOCOTYLS 3	0.202272	0.539993	2.42949	0.063773	0.17025	0.765977	Stage1
Zm00001d025979	GRMZM2G386430	Zm00001eb427750	NA	NA	Eukaryotic translation initiation factor 4G	0.695198	1.42935	2.69129	0.144357	0.296802	0.558842	Stage1
Zm00001d017387	GRMZM2G066851,GRMZM2G066885,GRMZM2G361535	Zm00001eb248610,Zm00001eb248620	IDP4045	NA	shortage in chiasmata 1	4.09637	10.5371	14.7709	0.139311	0.358352	0.502337	Stage1
Zm00001d017501	GRMZM2G004768	Zm00001eb249680	NA	NA	Peroxisome biogenesis protein 19-1	9.12451	12.2844	16.7786	0.23894	0.321687	0.439373	Stage1
Zm00001d017522	AC211737.3_FG012,GRMZM5G883741	Zm00001eb249900	NA	NA	Tripeptidyl-peptidase 2	32.2851	34.8822	68.8942	0.237283	0.256371	0.506346	Stage1
Zm00001d017568	GRMZM5G878530	Zm00001eb250330	NA	NA	WNK6	8.14851	23.3412	50.3391	0.09958	0.285244	0.615176	Stage1
Zm00001d017573	GRMZM2G144097	Zm00001eb250370	TIDP4580	NA	Transcription factor bHLH157	1.38916	2.80408	5.48923	0.143472	0.289604	0.566925	Stage1
Zm00001d017584	GRMZM2G481755	Zm00001eb250480	lpcat1	lysophosphatidylcholine acyl transferase1	Lysophospholipid acyltransferase 1	7.81174	11.6481	14.6609	0.228944	0.341379	0.429677	Stage1
Zm00001d034962	GRMZM5G884466	Zm00001eb065550	emb2	embryo specific2	emb2;embryo specific2: (was emb*-8522) embryo development blocked at the transition stage, tubular	3.23962	5.08971	7.76155	0.201333	0.31631	0.482357	Stage1
Zm00001d026293	GRMZM2G108125	Zm00001eb430840	NA	NA	Gamma-aminobutyrate transaminase POP2 mitochondrial	2.7679	2.98258	6.56513	0.224747	0.242179	0.533074	Stage1
Zm00001d017721	GRMZM2G317738	Zm00001eb251630	NA	NA	Tudor/PWWP/MBT superfamily protein	1.26928	3.44154	5.45384	0.124872	0.338579	0.536549	Stage1
Zm00001d017754	GRMZM2G092959	Zm00001eb251910	NA	NA	yeast YAK1-related gene 1	43.2913	48.5262	74.0448	0.261007	0.292569	0.446424	Stage1
Zm00001d017798	GRMZM2G125432	Zm00001eb252300	GRMZM2G125432	NA	Histone-lysine N-methyltransferase SUVR5	1.8343	3.74003	13.8365	0.0944989	0.192677	0.712824	Stage1
Zm00001d017809	GRMZM2G020040	Zm00001eb252410	hsp70-9	heat shock protein70-9	Heat shock 70 kDa protein 17	9.01191	17.1539	22.6185	0.18473	0.351628	0.463643	Stage1
Zm00001d017818	GRMZM2G079352,GRMZM2G399207,GRMZM2G475349	Zm00001eb252510	si605050e03	NA	Protease Do-like 7	3.85901	8.8413	14.9933	0.139347	0.319254	0.541399	Stage1
Zm00001d017832	GRMZM2G480620	Zm00001eb252650	NA	NA	Ribose-phosphate pyrophosphokinase 4	3.22158	6.40074	8.62733	0.176528	0.350732	0.472739	Stage1
Zm00001d017848	GRMZM2G039610,GRMZM2G096370,GRMZM2G459104	Zm00001eb252790	pco143558	NA	Clustered mitochondria protein	26.6987	41.8615	48.3335	0.228402	0.358116	0.413482	Stage1
Zm00001d017862	GRMZM2G045544	Zm00001eb252930	phd22	PHD-transcription factor 22	RING/FYVE/PHD zinc finger superfamily protein	2.14539	4.03815	4.66096	0.197832	0.372369	0.429799	Stage1
Zm00001d017863	GRMZM2G045404	Zm00001eb252940	GRMZM2G045404	NA	Protein-tyrosine-phosphatase IBR5	25.0077	30.5152	55.5108	0.225226	0.274829	0.499945	Stage1
Zm00001d017877	GRMZM2G018126	Zm00001eb253090	si707071h04	NA	Transmembrane 9 superfamily protein member 4	9.0403	19.1547	21.9457	0.180299	0.382018	0.437683	Stage1
Zm00001d017881	GRMZM2G161728	Zm00001eb253120	NA	NA	ADP-ribosylation factor GTPase-activating protein AGD12	6.82937	20.8011	38.7257	0.10292	0.313477	0.583603	Stage1
Zm00001d043312	GRMZM2G071441	Zm00001eb151920	NA	NA	Ubiquitin carboxyl-terminal hydrolase 13	3.57326	15.293	27.1129	0.0777147	0.332607	0.589678	Stage1
Zm00001d017946	AC203365.3_FG007,GRMZM5G824439,GRMZM5G883043	Zm00001eb253700	NA	NA	Mediator of RNA polymerase II transcription subunit 23	17.9499	40.7332	44.518	0.173931	0.394698	0.431372	Stage1
Zm00001d017967	GRMZM2G357923	Zm00001eb253900	cl3692_1b	NA	ATP-dependent RNA helicase DEAH13	7.67115	13.3373	14.4111	0.21658	0.376552	0.406868	Stage1
Zm00001d017979	GRMZM2G163325,GRMZM5G870253	Zm00001eb253990	NA	NA	Dynamin-2A	13.1174	17.717	23.2317	0.242618	0.327691	0.429691	Stage1
Zm00001d017982	GRMZM2G444034,GRMZM5G844017	Zm00001eb254030	NA	NA	DExH-box ATP-dependent RNA helicase DExH15 chloroplastic	0.638459	1.30102	2.22308	0.153381	0.312554	0.534065	Stage1
Zm00001d017995	GRMZM2G140070	Zm00001eb254160	cl18199_-2	NA	Chaperone protein dnaJ 16	10.382	18.0128	28.0382	0.18397	0.319189	0.49684	Stage1
Zm00001d018014	GRMZM2G026560	Zm00001eb254320	NA	NA	P-loop containing nucleoside triphosphate hydrolases superfamily protein	19.4779	24.4179	28.1529	0.270343	0.338908	0.390748	Stage1
Zm00001d018019	GRMZM2G053396	Zm00001eb254360	NA	NA	Putative pentatricopeptide repeat-containing protein	4.88122	5.21446	7.45407	0.278136	0.297124	0.42474	Stage1
Zm00001d018047	GRMZM2G702239,GRMZM5G855124	Zm00001eb254720,Zm00001eb254740,Zm00001eb254800,Zm00001eb254810	NA	NA	B-block binding subunit of TFIIIC	2.54444	9.66297	18.7072	0.0823056	0.31257	0.605125	Stage1
Zm00001d027392	GRMZM2G453794	Zm00001eb001430	cals9	callose synthase9	Callose synthase 9	8.87005	29.5351	48.7026	0.101828	0.339064	0.559108	Stage1
Zm00001d018145	GRMZM2G072861,GRMZM2G101271	Zm00001eb255690	prep2	presequence protease2	Presequence protease 2 chloroplastic/mitochondrial	8.98446	24.1926	30.3377	0.141455	0.380897	0.477648	Stage1
Zm00001d018226	GRMZM5G834734,GRMZM5G897224	Zm00001eb256430	mmp118	NA	UPF0614 C14orf102-like protein	4.05226	6.73112	12.9566	0.170693	0.283535	0.545772	Stage1
Zm00001d018261	GRMZM2G463904	Zm00001eb256740	er1	erecta-like1	LRR receptor-like serine/threonine-protein kinase ERECTA	10.1512	11.4129	19.4118	0.247736	0.278527	0.473737	Stage1
Zm00001d018274	GRMZM2G478664	Zm00001eb256880	NA	NA	Isoleucine--tRNA ligase chloroplastic/mitochondrial	4.55988	9.31102	12.3975	0.173588	0.354457	0.471955	Stage1
Zm00001d018295	GRMZM2G097977,GRMZM2G405499	Zm00001eb257110	NA	NA	ARM repeat superfamily protein	13.3984	21.8081	23.3924	0.228646	0.372159	0.399195	Stage1
Zm00001d018303	GRMZM5G885644	Zm00001eb257160	NA	NA	Phosphoinositide phosphatase SAC2	3.7018	11.335	24.905	0.09268	0.283787	0.623533	Stage1
Zm00001d018349	GRMZM2G110626	Zm00001eb257580	NA	NA	T-complex protein 1 subunit alpha	14.6398	37.3328	76.5406	0.113916	0.290498	0.595585	Stage1
Zm00001d027637	GRMZM2G415343	Zm00001eb003580	NA	NA	NA	2.67701	5.85433	6.93595	0.173076	0.378497	0.448427	Stage1
Zm00001d018450	GRMZM5G806257	Zm00001eb258570	NA	NA	Trimeric LpxA-like enzyme	9.78475	18.3994	30.7678	0.165978	0.312108	0.521913	Stage1
Zm00001d018460	GRMZM2G079013	Zm00001eb258660	lug2	leunig-related2	lug2;leunig-related2:	29.8781	45.5489	50.2069	0.237819	0.362553	0.399629	Stage1
Zm00001d018475	GRMZM2G081907	Zm00001eb258850	NA	NA	CLIP-associated protein	0.872033	1.56367	1.92345	0.200047	0.358709	0.441245	Stage1
Zm00001d018525	GRMZM2G015090	Zm00001eb259320	cl65727_1c	NA	Plant intracellular Ras-group-related LRR protein 9	8.1695	15.5193	32.0273	0.146627	0.278543	0.57483	Stage1
Zm00001d018565	GRMZM5G840560	Zm00001eb259600,Zm00001eb259610,Zm00001eb259620	tdy2	tie-dyed2	tdy2;tie-dyed2: leaves yellow in patches simulating tie-dyed or zebra patterns	10.7613	19.0326	30.7016	0.177886	0.314612	0.507503	Stage1
Zm00001d018647	GRMZM2G108589	Zm00001eb298510	jmj19	JUMONJI-transcription factor 19	Probable lysine-specific demethylase JMJ14	0.813285	2.22954	3.35649	0.127089	0.348403	0.524508	Stage1
Zm00001d028213	GRMZM2G472693	Zm00001eb008650	NA	NA	histone-lysine N-methyltransferases	7.83405	12.9118	13.907	0.226073	0.372604	0.401323	Stage1
Zm00001d028344	GRMZM2G118497	Zm00001eb009890	pco113850	NA	Putative metal tolerance protein C3	5.36316	6.91613	10.5224	0.235209	0.303317	0.461474	Stage1
Zm00001d018795	GRMZM2G012031	Zm00001eb299970	AY104465	NA	187-kDa microtubule-associated protein AIR9	25.3667	33.3858	46.3413	0.241372	0.317676	0.440952	Stage1
Zm00001d028436	GRMZM2G058910	Zm00001eb010790	NA	NA	V-type proton ATPase subunit a3	4.14749	11.2544	16.3807	0.130496	0.354105	0.515399	Stage1
Zm00001d018912	GRMZM2G412492	Zm00001eb301070	phd19	PHD-transcription factor 19	Acyl-CoA N-acyltransferase with RING/FYVE/PHD-type zinc finger protein	3.96308	8.59695	10.2426	0.1738	0.377016	0.449184	Stage1
Zm00001d018937	AC214119.3_FG009,GRMZM2G329867	Zm00001eb301230	NA	NA	MMS19 nucleotide excision repair protein homolog	5.92183	13.4151	16.0938	0.167139	0.378629	0.454233	Stage1
Zm00001d019106	GRMZM2G178618	Zm00001eb302810	NA	NA	Coatomer subunit gamma	17.2834	31.3071	40.4273	0.194156	0.351695	0.454149	Stage1
Zm00001d019108	GRMZM2G398527,GRMZM5G895282	Zm00001eb302830	rps1	Ribosomal protein S1-like1	rps1;Ribosomal protein S1-like1: cDNA	21.6724	58.0238	121.049	0.10796	0.289041	0.602999	Stage1
Zm00001d019148	GRMZM2G074082	Zm00001eb303090	sgo1	shugoshin centromeric cohesion1	sgo1;shugoshin centromeric cohesion1: male and female sterile; meiosis; centromere cohesion; segregation of sister chromatids.	6.10591	11.2453	22.6594	0.152607	0.281058	0.566334	Stage1
Zm00001d028749	AC208436.3_FG007	Zm00001eb013420	NA	NA	Acyl-CoA N-acyltransferase with RING/FYVE/PHD-type zinc finger domain	4.23291	10.4565	16.1446	0.137281	0.339122	0.523597	Stage1
Zm00001d028762	GRMZM5G824405	Zm00001eb013550	NA	NA	6-phosphofructo-2-kinase/fructose-26-bisphosphatase	7.73934	11.4577	24.3336	0.177791	0.263209	0.559	Stage1
Zm00001d019354	GRMZM2G083285,GRMZM2G382273	Zm00001eb304830,Zm00001eb304840	vq39	VQ motif-transcription factor39	NA	0.269714	1.18041	1.53609	0.0903197	0.395286	0.514394	Stage1
Zm00001d019432	GRMZM2G145063	Zm00001eb305460	NA	NA	Zn-dependent exopeptidases superfamily protein	7.38224	10.7066	15.8989	0.217203	0.315013	0.467784	Stage1
Zm00001d019479	GRMZM2G008263	Zm00001eb305810	gbss1	granule-bound starch synthase1	gbss1b;granule-bound starch synthase1b:	18.456	24.8511	38.5647	0.225426	0.303537	0.471037	Stage1
Zm00001d019518	GRMZM2G016622	Zm00001eb306070	pet8	photosynthetic electron transport8	Photosystem I reaction center subunit IV A	0	0	8.41552	0	0	1	Stage1
Zm00001d019542	GRMZM2G063806	Zm00001eb306260	NA	NA	COP1-interacting protein-related	11.9215	19.0976	22.0057	0.224828	0.360164	0.415008	Stage1
Zm00001d019568	GRMZM2G069676	Zm00001eb306410	AY106170	NA	phosphoglucosamine mutase family protein	4.4708	10.6473	28.3562	0.102838	0.24491	0.652252	Stage1
Zm00001d019641	GRMZM5G893913	Zm00001eb306870	si945040c06	NA	DCD (Development and Cell Death) domain protein	3.44562	9.30721	14.8383	0.124881	0.337326	0.537793	Stage1
Zm00001d019670	GRMZM2G026218	Zm00001eb307070	mmp187	NA	Kinesin-like protein KIN-4A	5.80129	8.10383	13.4185	0.212318	0.296587	0.491095	Stage1
Zm00001d029023	GRMZM2G008501	Zm00001eb015760	cl40803_1a	NA	Probable galacturonosyltransferase 7	1.98364	5.04978	7.31603	0.138238	0.351914	0.509847	Stage1
Zm00001d019703	GRMZM2G053927	Zm00001eb307330	IDP767	NA	Na+/H+ antiporter%2C probable CP0838	3.93996	6.87509	10.3446	0.186202	0.324916	0.488882	Stage1
Zm00001d019721	GRMZM2G064594	Zm00001eb307440,Zm00001eb307450	NA	NA	Triacylglycerol lipase 1	3.88117	4.25336	7.39426	0.249934	0.273902	0.476164	Stage1
Zm00001d029133	GRMZM2G083689	Zm00001eb016670	NA	NA	Nuclear cap-binding protein subunit 1	14.505	37.4221	76.1457	0.113256	0.292194	0.59455	Stage1
Zm00001d019920	AC226230.2_FG001	Zm00001eb308540	NA	NA	Protein SMG7	4.80009	12.5033	12.9006	0.158923	0.413962	0.427115	Stage1
Zm00001d029177	GRMZM2G144868	Zm00001eb016990	NA	NA	Nuclear/nucleolar GTPase 2	61.8748	89.2372	107.679	0.239091	0.344823	0.416086	Stage1
Zm00001d019949	GRMZM2G470740	Zm00001eb308770	NA	NA	Protein ENHANCED DOWNY MILDEW 2	21.8861	33.1113	46.775	0.215049	0.325347	0.459604	Stage1
Zm00001d019978	GRMZM2G067747	Zm00001eb308990,Zm00001eb309000	nhx8	Na+/H+ antiporter 8	Sodium/hydrogen exchanger	12.0191	15.2737	30.416	0.208271	0.264668	0.527061	Stage1
Zm00001d019988	GRMZM2G136712	Zm00001eb309070	pco076481	NA	Homoserine dehydrogenase	13.7634	22.04	29.9857	0.209205	0.33501	0.455785	Stage1
Zm00001d029342	GRMZM2G100497	Zm00001eb018490	trua3	tRNA pseudouridine synthase A3	tRNA pseudouridine synthase	2.64123	7.94326	19.1977	0.0886848	0.266712	0.644603	Stage1
Zm00001d020036	GRMZM2G157422	Zm00001eb309520	vef101a	NA	Embryonic flower 2%3B VEF family protein	7.87185	13.1966	33.7044	0.143718	0.240934	0.615349	Stage1
Zm00001d020112	GRMZM2G163860	Zm00001eb310000,Zm00001eb310010	NA	NA	Pi15	0.611313	1.88037	3.20199	0.107367	0.330255	0.562378	Stage1
Zm00001d020117	GRMZM2G404647,GRMZM5G825192	Zm00001eb310060	cl41366_1	NA	Pi15	0.993904	4.29775	5.37678	0.093163	0.402848	0.503989	Stage1
Zm00001d020118	GRMZM2G404647,GRMZM5G825192	Zm00001eb310060	cl41366_1	NA	Calmodulin-binding receptor-like cytoplasmic kinase 2	4.81879	7.50008	13.3605	0.187652	0.292066	0.520282	Stage1
Zm00001d020157	GRMZM2G154621	Zm00001eb310400	CL4745_2	NA	UBP26	8.00839	16.0849	21.6902	0.174919	0.351326	0.473756	Stage1
Zm00001d020204	AC225359.3_FG006,GRMZM2G035451,GRMZM2G366020	Zm00001eb310710	AY109809	NA	Homeodomain-like superfamily protein	8.51066	14.3028	21.7231	0.191094	0.321147	0.487759	Stage1
Zm00001d020367	GRMZM2G070885,GRMZM2G372961	Zm00001eb311870	jmj5	JUMONJI-transcription factor 5	Transcription factor jumonji (jmjC) domain-containing protein	4.19616	5.9996	9.57897	0.212198	0.303397	0.484404	Stage1
Zm00001d020549	GRMZM2G040945	Zm00001eb313430	NA	NA	HAD-superfamily hydrolase subfamily IG 5'-nucleotidase	24.2793	33.5299	53.0448	0.219021	0.302469	0.47851	Stage1
Zm00001d038200	GRMZM2G117507	Zm00001eb288200	NA	NA	Guanosine nucleotide diphosphate dissociation inhibitor 2	24.4454	49.5985	66.7824	0.173586	0.352196	0.474218	Stage1
Zm00001d020618	GRMZM2G140342	Zm00001eb314050	cl10049_-2	NA	Lung seven transmembrane receptor family protein	15.1332	25.76	30.7675	0.211178	0.359472	0.42935	Stage1
Zm00001d020622	GRMZM2G318319	Zm00001eb314080	NA	NA	BRCT domain-containing DNA repair protein	3.80955	5.2004	10.7327	0.19296	0.263409	0.543631	Stage1
Zm00001d020664	GRMZM2G096092	Zm00001eb314430,Zm00001eb314440	NA	NA	Gamma-tubulin complex component 3	22.7495	31.3344	44.3528	0.231108	0.31832	0.450572	Stage1
Zm00001d020666	GRMZM5G832772	Zm00001eb314450,Zm00001eb314470,Zm00001eb314480	mrpa2	multidrug resistance associated protein2	mrpa2;multidrug resistance associated protein2: ATP-binding cassette (ABC) transporter	3.8449	8.88372	19.5385	0.119159	0.275318	0.605523	Stage1
Zm00001d029822	GRMZM2G143202	NA	cyp14	cytochrome P450 14	Carotene epsilon-ring hydroxylase	0.244972	0.815158	3.44743	0.0543468	0.180842	0.764811	Stage1
Zm00001d020821	AC208031.3_FG005,GRMZM2G358768,GRMZM5G894698	Zm00001eb315840	NA	NA	Pentatricopeptide repeat-containing protein	3.9324	6.55764	12.067	0.174331	0.290713	0.534955	Stage1
Zm00001d038375	GRMZM2G701193	Zm00001eb289690	TIDP3536	NA	Cysteine--tRNA ligase 1 cytoplasmic	6.2188	8.508	11.7376	0.234988	0.321489	0.443524	Stage1
Zm00001d020929	GRMZM2G137211	Zm00001eb316620	GRMZM2G137211	NA	BEST Arabidopsis thaliana protein match is: nucleolar protein gar2-related (TAIR:AT2G42320.2); Has 3163 Blast hits to 2460 proteins in 357 species: Archae - 16; Bacteria - 291; Metazoa - 841; Fungi - 335; Plants - 248; Viruses - 72; Other Eukaryotes /.../0 (source: NCBI BLink).	5.18638	7.99221	9.92269	0.224506	0.345964	0.42953	Stage1
Zm00001d020965	GRMZM2G101711	Zm00001eb316990	cl25446_1	NA	Proton pump-interactor 1	15.8602	19.4053	29.7675	0.243879	0.298392	0.457729	Stage1
Zm00001d020975	GRMZM2G168269	Zm00001eb317100	mbd108	methyl binding domain108	mbd108;methyl binding domain108:	9.9394	28.429	46.5034	0.117111	0.334964	0.547925	Stage1
Zm00001d020978	AC190985.3_FG006,GRMZM2G340456,GRMZM2G376829	Zm00001eb317140	NA	NA	P-loop containing nucleoside triphosphate hydrolases superfamily protein	2.78254	7.27163	8.75357	0.147947	0.38663	0.465424	Stage1
Zm00001d020986	GRMZM2G044968	Zm00001eb317210	pco084347a	NA	O-fucosyltransferase family protein	13.0814	19.506	27.4474	0.217897	0.324912	0.457191	Stage1
Zm00001d021087	GRMZM2G059225	Zm00001eb318030	dsc3	Discolored-paralog3	dsc3;Discolored-paralog3:	12.1996	16.9137	22.2464	0.237532	0.329319	0.433149	Stage1
Zm00001d030340	GRMZM2G134985	Zm00001eb026650	cl17757_1a	NA	NA	4.69878	17.0914	30.4232	0.089992	0.327337	0.582671	Stage1
Zm00001d021245	GRMZM2G052509,GRMZM2G052610	Zm00001eb319210,Zm00001eb319220	NA	NA	Rhodanese-like domain containing protein	0	0	2.34959	0	0	1	Stage1
Zm00001d021287	GRMZM2G386971	Zm00001eb319550	NA	NA	Polygalacturonate 4-alpha-galacturonosyltransferase	11.8531	22.9069	28.0326	0.188765	0.364802	0.446432	Stage1
Zm00001d030533	GRMZM2G061988	Zm00001eb027880	GRMZM2G061988	NA	Pyridoxine/pyridoxamine 5'-phosphate oxidase 1 chloroplastic	15.4878	23.9354	30.1416	0.222639	0.344073	0.433288	Stage1
Zm00001d030550	GRMZM2G130232	Zm00001eb027960	NA	NA	NA	2.24082	1.3261	7.03445	0.211371	0.125087	0.663542	Stage1
Zm00001d021332	GRMZM2G139210	Zm00001eb319930	AY107911	NA	Peptidyl-prolyl cis-trans isomerase CYP21-4	7.25842	16.0648	41.0188	0.11281	0.249678	0.637512	Stage1
Zm00001d021338	GRMZM2G095806	Zm00001eb319990	hppk1	hydroxymethyldihydropterin pyrophosphokinase1	Folate synthesis bifunctional protein	2.82225	7.6859	11.3392	0.12918	0.3518	0.51902	Stage1
Zm00001d021347	GRMZM2G162167	Zm00001eb320100	NA	NA	Serine/threonine-protein kinase/endoribonuclease IRE1a	2.68653	4.56356	6.90716	0.189764	0.322348	0.487889	Stage1
Zm00001d021378	GRMZM2G318849	Zm00001eb320350	NA	NA	ARM repeat superfamily protein	28.7685	45.0974	90.7167	0.174797	0.274011	0.551193	Stage1
Zm00001d021403	GRMZM2G042666	Zm00001eb320600	idd7	indeterminate1 domain7	idd7;indeterminate1 domain7:	1.08956	0.728543	4.28582	0.178501	0.119357	0.702142	Stage1
Zm00001d030774	GRMZM2G086887	Zm00001eb029580	pco093723	NA	RNA-binding (RRM/RBD/RNP motifs) family protein	32.9351	47.9218	66.4419	0.223594	0.325337	0.451069	Stage1
Zm00001d030935	AC205730.3_FG001,AC205730.3_FG002,GRMZM2G158446,GRMZM2G360626,GRMZM6G443309	Zm00001eb030660	NA	NA	NA	21.8055	26.1286	36.6561	0.257778	0.308884	0.433338	Stage1
Zm00001d021469	GRMZM2G423555	NA	NA	NA	Glutathione S-transferase F9	0.199245	0.25083	0.555362	0.198168	0.249474	0.552359	Stage1
Zm00001d021557	GRMZM2G161611	Zm00001eb322050	pco084367	NA	Casein kinase II subunit beta-1	62.2942	69.924	87.5118	0.283503	0.318227	0.39827	Stage1
Zm00001d021566	GRMZM2G163138	Zm00001eb322150	NA	NA	receptor like protein 4	13.9202	19.8854	25.3761	0.235211	0.336006	0.428783	Stage1
Zm00001d021574	GRMZM2G025242	Zm00001eb322290	laz1	lazarus ortholog1	Protein LAZ1	18.2589	28.7596	42.0623	0.20497	0.322848	0.472182	Stage1
Zm00001d021621	GRMZM2G048819	Zm00001eb322610	NA	NA	Polynucleotidyl transferase ribonuclease H fold protein with HRDC domain	10.501	14.6394	27.0981	0.20102	0.280241	0.518739	Stage1
Zm00001d021646	GRMZM2G451672	Zm00001eb322860	NA	NA	Phospholipase A I	4.96033	6.8561	8.88719	0.239588	0.331154	0.429258	Stage1
Zm00001d031459	GRMZM2G007681	Zm00001eb035080,Zm00001eb035110,Zm00001eb035120,Zm00001eb035130	rmr6	required to maintain repression6	rmr6;required to maintain repression6: Recessive rmr6 plants show reversions of paramutant pl1 and r1recessive changes B' phenotype to dark; like mop1	8.52865	18.2224	42.0509	0.123959	0.264853	0.611187	Stage1
Zm00001d021763	GRMZM2G033885	Zm00001eb324090	psb29	photosystem II subunit29	psb29;photosystem II subunit29:	0.159926	0.0812708	7.32425	0.021139	0.0107424	0.968119	Stage1
Zm00001d021764	GRMZM2G033493	Zm00001eb324100	umc1251	NA	Protein THYLAKOID FORMATION 1 chloroplastic	4.61473	6.69224	13.067	0.18933	0.274565	0.536105	Stage1
Zm00001d021806	GRMZM2G335287	Zm00001eb324440	NA	NA	HOPM interactor 7	28.7708	34.9565	45.4238	0.263587	0.320258	0.416155	Stage1
Zm00001d039274	GRMZM2G309152	Zm00001eb119030	LOC100193778	NA	4-coumarate--CoA ligase-like 1	7.13187	15.4196	21.0504	0.163568	0.353646	0.482786	Stage1
Zm00001d021829	GRMZM2G700291	Zm00001eb324630	symrk1	symbiosis receptor-like kinase-like1	Putative symbiosis receptor-like kinase	2.1558	2.82093	4.53618	0.226618	0.296537	0.476844	Stage1
Zm00001d021830	AC225308.2_FG005	Zm00001eb324640	NA	NA	NA	2.14806	4.6534	5.29416	0.17759	0.384718	0.437692	Stage1
Zm00001d021836	GRMZM2G333980	Zm00001eb324700	pgip1	polygalacturonase-inhibiting protein1	Leucine-rich repeat (LRR) family protein	0.9154	0.463624	7.34776	0.104895	0.0531266	0.841978	Stage1
Zm00001d047780	GRMZM5G891159	Zm00001eb397430	mrpa11	multidrug resistance protein associated11	ABC transporter B family member 6	5.38402	11.2349	13.4156	0.179261	0.374066	0.446673	Stage1
Zm00001d021974	GRMZM2G172726	Zm00001eb326030	cl27759_1b	NA	Arabinosyltransferase RRA3	5.04016	9.23808	13.0545	0.1844	0.337985	0.477615	Stage1
Zm00001d031749	GRMZM2G017110	Zm00001eb037690	umc2236	NA	Pyridoxal phosphate (PLP)-dependent transferases superfamily protein	17.5093	11.4756	31.2599	0.290636	0.190483	0.518881	Stage1
Zm00001d022046	GRMZM2G313553,GRMZM2G439281	Zm00001eb326710	NA	NA	SNF2 domain-containing protein / helicase domain-containing protein / HNH endonuclease domain-containing protein	3.00643	6.07336	12.8068	0.137364	0.277492	0.585144	Stage1
Zm00001d022193	GRMZM2G014729	Zm00001eb327910	ra3	ramosa3	Probable trehalose-phosphate phosphatase J	0	0.282317	0.387022	0	0.421785	0.578215	Stage1
Zm00001d022198	GRMZM2G427408	Zm00001eb327960	NA	NA	SAP domain-containing protein	3.34999	5.0528	9.57514	0.186339	0.281056	0.532605	Stage1
Zm00001d022205	GRMZM2G310283	Zm00001eb328050	NA	NA	E3 ubiquitin-protein ligase RKP	4.65345	9.21128	10.6166	0.190082	0.376258	0.43366	Stage1
Zm00001d022272	GRMZM2G114575	Zm00001eb328710	cipk34	calcineurin B-like-interacting protein kinase34	CBL-interacting serine/threonine-protein kinase 1	2.35891	4.36695	25.9004	0.072301	0.133848	0.793851	Stage1
Zm00001d022276	GRMZM2G300709	Zm00001eb328750	GRMZM2G300709	NA	Kinesin-like protein KIN-12C	5.96172	13.0072	17.7274	0.162461	0.354455	0.483084	Stage1
Zm00001d022338	AC198481.3_FG004,GRMZM2G322846	Zm00001eb329250	trrap1	transformation/transcription domain-associated protein1	Phosphatidylinositol 3- and 4-kinase family protein with FAT domain	38.1377	62.2389	79.4777	0.212048	0.346052	0.4419	Stage1
Zm00001d022371	GRMZM2G133400	Zm00001eb329550	NA	NA	Uncharacterised protein family (UPF0114)	11.2981	9.59164	29.5942	0.223796	0.189994	0.58621	Stage1
Zm00001d022388	GRMZM2G036609	Zm00001eb329710,Zm00001eb329720	fgs1	ferredoxin-dependent glutamate synthase1	Ferredoxin-dependent glutamate synthase%2C chloroplastic	25.3374	32.6492	56.1811	0.221931	0.285976	0.492093	Stage1
Zm00001d039822	GRMZM2G463574	Zm00001eb124060	NA	NA	LRR receptor-like serine/threonine-protein kinase EFR	0.304206	0.309493	0.554148	0.260484	0.265011	0.474504	Stage1
Zm00001d022417	GRMZM2G128176	Zm00001eb329910	ddt4	DDT-transcription factor 4	DNA binding;zinc ion binding;DNA binding	12.8411	17.661	23.2187	0.239033	0.328756	0.432211	Stage1
Zm00001d022428	GRMZM2G017894	Zm00001eb330810,Zm00001eb330820	NA	NA	Probable galacturonosyltransferase 7	4.09808	8.83153	13.0696	0.157623	0.339685	0.502692	Stage1
Zm00001d022429	GRMZM2G106732,GRMZM2G106790	Zm00001eb330790,Zm00001eb330800	umc2222	NA	Mediator of RNA polymerase II transcription subunit 33A	51.4818	61.4052	74.4358	0.274829	0.327804	0.397366	Stage1
Zm00001d032334	GRMZM2G127396	Zm00001eb042570	NA	NA	Probable phospholipid-transporting ATPase 8	2.07863	3.36348	5.42499	0.191277	0.309511	0.499212	Stage1
Zm00001d022464	GRMZM2G472852	Zm00001eb330460	csu27	NA	Ultraviolet-B-repressible protein	0	0	7.39628	0	0	1	Stage1
Zm00001d022502	GRMZM2G327394	Zm00001eb330040	pco133868b	NA	Exocyst complex component SEC8	6.29118	11.0495	15.9171	0.189164	0.332239	0.478597	Stage1
Zm00001d032473	GRMZM2G031893	Zm00001eb043750	umc1128	NA	CDPK-related kinase 3	7.64377	9.16753	14.085	0.247401	0.29672	0.455879	Stage1
Zm00001d022554	GRMZM2G135341	Zm00001eb331300	aldh22	aldehyde dehydrogenase22	BADH-like protein	16.6395	29.2808	40.4538	0.192645	0.339	0.468355	Stage1
Zm00001d022560	GRMZM2G113056	Zm00001eb331350	lon2	LON protease2	lon2;LON protease2: cDNA similar to lon of E. coil	8.51539	14.7841	18.1373	0.205503	0.356787	0.437709	Stage1
Zm00001d032597	GRMZM5G871419	Zm00001eb044780	umc2780	NA	Nucleic acid binding protein	27.9359	41.3215	47.3053	0.239664	0.3545	0.405836	Stage1
Zm00001d022586	GRMZM2G086937,GRMZM2G134284	Zm00001eb331590	umc1799	NA	HEAT repeat-containing protein	6.697	13.3261	17.6309	0.177856	0.35391	0.468234	Stage1
Zm00001d032735	GRMZM2G399212	Zm00001eb046110	NA	NA	DExH-box ATP-dependent RNA helicase DExH1	5.01842	9.69992	13.0944	0.180436	0.348759	0.470805	Stage1
Zm00001d023302	AC234175.1_FG010	Zm00001eb405660	NA	NA	Putative pentatricopeptide repeat-containing protein	6.17159	8.67056	9.31068	0.255523	0.358987	0.38549	Stage1
Zm00001d023330	GRMZM2G005134	Zm00001eb405980	NA	NA	Truncated rp1-4 protein [source:UniProtKB/TrEMBL;Acc:Q84YF7_SORBI]	0.957177	2.53039	3.161	0.143967	0.380592	0.47544	Stage1
Zm00001d033037	GRMZM2G150169	Zm00001eb048660	NA	NA	F-box/LRR-repeat protein 15	7.16651	13.4826	24.5838	0.158436	0.298071	0.543493	Stage1
Zm00001d023431	GRMZM2G113093	Zm00001eb406840	si496035e06	NA	Signal recognition particle 54 kDa protein chloroplastic	2.46937	3.93948	5.80881	0.202115	0.322442	0.475444	Stage1
Zm00001d040612	GRMZM2G092661	Zm00001eb130190	NA	NA	FAM91A1-like protein	3.05862	8.64731	11.2556	0.133206	0.3766	0.490194	Stage1
Zm00001d023479	GRMZM2G031656	Zm00001eb407240	NA	NA	Putative HLH DNA-binding domain superfamily protein	9.96004	17.2124	20.3515	0.209579	0.362183	0.428237	Stage1
Zm00001d023494	GRMZM2G024499	Zm00001eb407440	umc2749	NA	RING/FYVE/PHD zinc finger superfamily protein	7.63567	13.2343	25.4088	0.164993	0.285969	0.549038	Stage1
Zm00001d023521	GRMZM2G468799	Zm00001eb407660	NA	NA	Putative serine esterase family protein	7.44674	13.3472	23.6461	0.167568	0.300341	0.53209	Stage1
Zm00001d033168	GRMZM2G083437	Zm00001eb049910	IDP8615	NA	NA	18.6722	33.8608	37.2692	0.207926	0.377059	0.415014	Stage1
Zm00001d023576	GRMZM2G026231	Zm00001eb408220	NA	NA	Transmembrane 9 superfamily member 1	5.79026	18.6785	43.4961	0.0851949	0.274825	0.63998	Stage1
Zm00001d023578	GRMZM2G103740	Zm00001eb408240	NA	NA	Replication factor C subunit 4	44.8971	69.4835	77.6123	0.233848	0.361907	0.404246	Stage1
Zm00001d023583	GRMZM2G005848	Zm00001eb408290	IDP1458	NA	Dynamin-like protein ARC5	9.15024	13.022	18.9067	0.222748	0.316998	0.460254	Stage1
Zm00001d033292	GRMZM2G070252	Zm00001eb051130	Zm00001d033292	NA	P-loop containing nucleoside triphosphate hydrolases superfamily protein	0.0798268	0.195376	2.36613	0.0302222	0.0739685	0.895809	Stage1
Zm00001d023762	GRMZM2G115579	Zm00001eb409630	pco139290b	NA	Transducin/WD40 repeat-like superfamily protein	6.9259	12.2023	17.7204	0.187956	0.331147	0.480897	Stage1
Zm00001d023784	GRMZM2G005947	Zm00001eb409770	cl12066_1b	NA	NA	8.10798	16.3341	19.6296	0.183973	0.370626	0.445402	Stage1
Zm00001d023795	GRMZM2G331368	Zm00001eb409870	upl12	ubiquitin-protein ligase12	E3 ubiquitin-protein ligase UPL1	33.0398	52.9307	67.3353	0.215515	0.345262	0.439222	Stage1
Zm00001d023801	GRMZM2G059010	Zm00001eb409930	cl3646_1	NA	DNA polymerase alpha 2	16.1526	24.1099	25.924	0.244047	0.364272	0.391681	Stage1
Zm00001d023914	GRMZM2G365888	Zm00001eb410840	phd4	PHD-transcription factor 4	RING/FYVE/PHD-type zinc finger family protein	8.09625	11.6936	14.0347	0.239361	0.345713	0.414927	Stage1
Zm00001d033451	GRMZM2G369130	Zm00001eb052470	umc2047	NA	Type IV inositol polyphosphate 5-phosphatase 7	14.9123	20.1023	23.2856	0.255785	0.344806	0.399408	Stage1
Zm00001d023957	GRMZM2G117028	Zm00001eb411140	NA	NA	Protein STICHEL	0.697098	1.84335	3.61426	0.113262	0.299503	0.587235	Stage1
Zm00001d033502	GRMZM2G093855	Zm00001eb052940	pco089119	NA	Rhomboid-like protein 15	7.27811	17.57	28.0598	0.137562	0.332087	0.530352	Stage1
Zm00001d023998	GRMZM2G325643	Zm00001eb411420	NA	NA	Phosphatidylinositol N-acetyglucosaminlytransferase subunit P-related	4.13813	8.50139	11.329	0.172648	0.354689	0.472662	Stage1
Zm00001d024027	GRMZM2G049915	Zm00001eb411600	prcw1	proline rich cell wall protein1	prcw1;proline rich cell wall protein1:	0.200691	0.0923362	5.56765	0.0342437	0.0157552	0.950001	Stage1
Zm00001d033556	GRMZM2G147145	Zm00001eb053500	pco130820	NA	Polygalacturonate 4-alpha-galacturonosyltransferase	18.9578	32.1896	34.2826	0.22191	0.376795	0.401295	Stage1
Zm00001d024141	GRMZM2G146951	Zm00001eb412370	NA	NA	Transmembrane 9 superfamily member 9	10.433	19.4873	22.4914	0.199059	0.371812	0.429129	Stage1
Zm00001d033650	AC217401.3_FG001	Zm00001eb054240	cl26208_1	NA	Non-cyanogenic beta-glucosidase	4.11483	4.68188	6.26996	0.273108	0.310744	0.416148	Stage1
Zm00001d024205	GRMZM2G003979,GRMZM2G364285,GRMZM2G469697	Zm00001eb412950	NA	NA	zinc ion binding	9.44402	17.0539	30.316	0.166227	0.300171	0.533602	Stage1
Zm00001d024248	GRMZM2G005938	Zm00001eb413390	ppr*-59040	pentatricopeptide repeat*-59040	ppr*-59040;pentatricopeptide repeat*-59040: pentatricopeptide repeat-containing protein orthologous to At3g59040	3.23706	7.90822	15.0228	0.123703	0.302209	0.574088	Stage1
Zm00001d024305	GRMZM2G478370,GRMZM2G478382	Zm00001eb413780	umc1938	NA	Methyl-CpG-binding domain-containing protein 13	1.3879	4.766	6.81644	0.107006	0.367454	0.525541	Stage1
Zm00001d033744	GRMZM2G022859	Zm00001eb054950	uce5	ubiquitin conjugating enzyme5	Ubiquitin-conjugating enzyme E2 variant 1A	24.0152	33.5868	72.366	0.184778	0.258423	0.556799	Stage1
Zm00001d024327	GRMZM2G038967,GRMZM2G339545,GRMZM2G404426,GRMZM2G420789	Zm00001eb413950	cl33058_-1	NA	RING/FYVE/PHD zinc finger superfamily protein	15.8654	35.7233	56.4372	0.146867	0.330692	0.522442	Stage1
Zm00001d024409	GRMZM2G103250	Zm00001eb414570	NA	NA	Pentatricopeptide repeat-containing protein chloroplastic	0.21964	1.02686	1.36611	0.0840693	0.39304	0.52289	Stage1
Zm00001d024463	GRMZM2G039671	Zm00001eb414960	NA	NA	Thyroid adenoma-associated protein-like protein	4.37953	8.99237	11.6627	0.174939	0.359197	0.465864	Stage1
Zm00001d033827	GRMZM2G071025	Zm00001eb055640	chr106	chromatin complex subunit A 106	chr106;chromatin complex subunit A 106:	47.6897	82.0889	91.2698	0.215743	0.371362	0.412895	Stage1
Zm00001d041787	GRMZM2G163507,GRMZM2G427713	Zm00001eb138420	NA	NA	NB-ARC domain containing protein expressed	0.201557	0.407237	0.926544	0.131279	0.265242	0.603479	Stage1
Zm00001d024539	GRMZM2G001551	Zm00001eb415700	NA	NA	P-loop containing nucleoside triphosphate hydrolases superfamily protein	7.92095	12.2738	25.201	0.174487	0.270374	0.55514	Stage1
Zm00001d024601	GRMZM2G446895	Zm00001eb416210	NA	NA	ARM repeat superfamily protein	6.09418	11.5246	15.0984	0.186268	0.352249	0.461483	Stage1
Zm00001d024625	GRMZM2G021864	Zm00001eb416360	pco099889b	NA	Protein MICRORCHIDIA 1	12.0034	22.2592	28.4872	0.19129	0.354729	0.453981	Stage1
Zm00001d024704	GRMZM2G170291	NA	NA	NA	DNA-(apurinic or apyrimidinic site) lyase	31.0957	38.6545	50.5656	0.25845	0.321275	0.420274	Stage1
Zm00001d024825	GRMZM2G040078	Zm00001eb417970	NA	NA	BRCT domain-containing DNA repair protein	3.2262	7.36778	10.1677	0.155392	0.354874	0.489734	Stage1
Zm00001d024828	GRMZM2G111138	Zm00001eb417990	NA	NA	MIF4G domain-containing protein / MA3 domain-containing protein	24.472	38.9165	55.0292	0.206658	0.328637	0.464704	Stage1
Zm00001d024855	GRMZM2G166694	Zm00001eb418160	cul2	cullin2	Cullin-1	26.0635	62.089	80.1467	0.154864	0.368921	0.476216	Stage1
Zm00001d024919	GRMZM2G079944	Zm00001eb418760,Zm00001eb418770,Zm00001eb418780	cl15126_1	NA	Adenylate kinase	14.8476	22.538	43.7015	0.183106	0.277948	0.538945	Stage1
Zm00001d024927	GRMZM2G131611	Zm00001eb418870	NA	NA	RING/U-box superfamily protein	0.0770762	0.0970982	0.510783	0.112527	0.141758	0.745715	Stage1
Zm00001d024953	GRMZM2G134694,GRMZM5G857087	Zm00001eb419130	Zm00001d024953	NA	Protein BREAST CANCER SUSCEPTIBILITY 2 homolog B	4.40867	9.67298	17.8467	0.13808	0.302959	0.55896	Stage1
Zm00001d024975	GRMZM2G098677,GRMZM2G098697	Zm00001eb419270,Zm00001eb419280	NA	NA	Disease resistance protein RPM1	1.13265	2.31855	3.59843	0.160669	0.32889	0.510442	Stage1
Zm00001d025015	GRMZM2G177077	Zm00001eb419510	pgd4	phosphogluconate dehydrogenase4	Glucose-6-phosphate 1-dehydrogenase	7.87182	13.9917	14.6123	0.215809	0.383588	0.400603	Stage1
Zm00001d025024	GRMZM2G015291,GRMZM2G385413	Zm00001eb419590	NA	NA	LOCATED IN: vacuole; EXPRESSED IN: 24 plant structures; EXPRESSED DURING: 13 growth stages; BEST Arabidopsis thaliana protein match is: glycine-rich protein (TAIR:AT4G32920.3); Has 1807 Blast hits to 1807 proteins in 277 species: Archae - 0; Bacteri /.../ Metazoa - 736; Fungi - 347; Plants - 385; Viruses - 0; Other Eukaryotes - 339 (source: NCBI BLink).	7.67067	8.25991	14.4875	0.252174	0.271546	0.47628	Stage1
Zm00001d025034	GRMZM2G100286	Zm00001eb419690	NA	NA	Pumilio homolog 3	7.58042	13.3419	17.2991	0.198329	0.349068	0.452602	Stage1
Zm00001d025048	GRMZM2G159330	Zm00001eb419800	NA	NA	WD-40 repeat family protein	10.5012	20.1676	29.9781	0.173153	0.332541	0.494306	Stage1
Zm00001d025060	GRMZM2G120740	Zm00001eb419910	pco088744	NA	tRNA-dihydrouridine(47) synthase [NAD(P)(+)]-like	14.9901	28.354	34.999	0.191339	0.361921	0.44674	Stage1
Zm00001d034239	GRMZM5G837018	Zm00001eb059040	IDP2450	NA	Kinesin-like protein KIN-8B	5.69328	11.9798	15.7732	0.170221	0.35818	0.471599	Stage1
Zm00001d025100	GRMZM5G801457,GRMZM5G850607	Zm00001eb420170	NA	NA	Translation elongation factor EF1A/initiation factor IF2gamma family protein	24.6018	50.8696	78.9471	0.159319	0.329427	0.511254	Stage1
Zm00001d025108	GRMZM2G178537	Zm00001eb420230	cl42546_1f	NA	NA	1.24363	2.79608	4.885	0.139347	0.313296	0.547357	Stage1
Zm00001d025128	GRMZM2G126545	Zm00001eb420370	mbd113	methyl binding domain113	mbd113;methyl binding domain113:	11.1012	23.1479	48.1696	0.134693	0.280857	0.58445	Stage1
Zm00001d025131	NA	NA	pdi11	protein disulfide isomerase11	pdi11;protein disulfide isomerase11:	4.92204	8.49623	11.8387	0.194878	0.336391	0.468731	Stage1
Zm00001d025134	GRMZM2G323754	Zm00001eb420400	pco117880	NA	NA	4.92635	9.97205	15.4556	0.162297	0.328525	0.509178	Stage1
Zm00001d025153	GRMZM2G037335,GRMZM5G834439	Zm00001eb420520	NA	NA	Phospholipid-transporting ATPase 2	7.63352	13.6305	29.5936	0.150096	0.268012	0.581892	Stage1
Zm00001d025185	GRMZM2G104649	Zm00001eb420740,Zm00001eb420750	cl3444_1	NA	Eukaryotic translation initiation factor 3 subunit H	41.2668	67.3131	87.5026	0.210457	0.34329	0.446254	Stage1
Zm00001d025195	GRMZM2G029641	Zm00001eb420820	NA	NA	Serine carboxypeptidase-like 20	0	0.0300622	0.377097	0	0.0738341	0.926166	Stage1
Zm00001d025232	GRMZM2G426275	Zm00001eb421090	si945027c08	NA	Alpha-13-mannosyl-glycoprotein 2-beta-N-acetylglucosaminyltransferase	12.5469	17.6939	23.6059	0.233012	0.328597	0.438391	Stage1
Zm00001d025249	GRMZM2G155962,GRMZM2G458087	Zm00001eb421220	NA	NA	catalytics;hydrolases	1.37071	1.9657	5.52698	0.154648	0.221778	0.623574	Stage1
Zm00001d025294	GRMZM2G168166,GRMZM2G468593	Zm00001eb421500	cl50607_1b	NA	Coilin	31.5478	43.547	62.2515	0.229695	0.31706	0.453245	Stage1
Zm00001d025449	GRMZM2G140726	Zm00001eb422820	mpkl6	MAP kinase-like6	Putative MAPKKK family protein kinase	5.5154	6.94176	11.9766	0.225729	0.284105	0.490166	Stage1
Zm00001d042667	GRMZM2G091845	Zm00001eb146250	NA	NA	P-loop containing nucleoside triphosphate hydrolases superfamily protein	7.2924	12.9302	20.2184	0.180322	0.31973	0.499949	Stage1
Zm00001d025712	GRMZM2G039600	Zm00001eb425140	NA	NA	NA	5.69925	14.4863	20.9778	0.138454	0.351922	0.509624	Stage1
Zm00001d025714	GRMZM2G058525	Zm00001eb425160	NA	NA	Serine/threonine protein phosphatase 2A 59 kDa regulatory subunit B' eta isoform	8.34141	16.9769	17.3605	0.195446	0.397782	0.406772	Stage1
Zm00001d025722	GRMZM2G306348	Zm00001eb425250	IDP8003	NA	ATP-dependent DNA helicase Q-like 5	7.59231	9.79739	11.786	0.260227	0.335806	0.403967	Stage1
Zm00001d025816	GRMZM2G360873	Zm00001eb426210	NA	NA	DNA mismatch repair protein	10.9982	15.326	25.2833	0.213112	0.296973	0.489915	Stage1
Zm00001d025853	GRMZM2G072107	Zm00001eb426580	NA	NA	Putative casein kinase family protein	4.81785	8.57082	14.316	0.1739	0.309363	0.516736	Stage1
Zm00001d034894	GRMZM2G137968	Zm00001eb064930	pco139890	NA	ATP-dependent DNA helicase 2 subunit KU80	7.66156	23.3168	29.1038	0.127518	0.388082	0.4844	Stage1
Zm00001d034904	AC203966.5_FG002	Zm00001eb065010,Zm00001eb065020	Zm00001d034904	NA	PGR5-like protein 1B chloroplastic	0.0458397	0.77409	3.11009	0.011664	0.196968	0.791368	Stage1
Zm00001d026103	GRMZM2G116542,GRMZM5G836567	Zm00001eb428880	umc44a	NA	Spc97 / Spc98 family of spindle pole body (SBP) component	0.712404	2.18269	3.44424	0.112378	0.344309	0.543312	Stage1
Zm00001d026131	GRMZM2G360519	Zm00001eb429210	aaap71	amino acid/auxin permease71	Lysine histidine transporter-like 7	0	0	0.185938	0	0	1	Stage1
Zm00001d051854	GRMZM2G448241	Zm00001eb190790	NA	NA	Putative integral membrane protein conserved region (DUF2404)	18.9613	23.821	27.0928	0.27136	0.340908	0.387732	Stage1
Zm00001d026253	GRMZM2G391042	Zm00001eb430440	cl36308_1b	NA	Calcium-transporting ATPase 9 plasma membrane-type	4.42565	5.42743	13.6868	0.188006	0.230563	0.581431	Stage1
Zm00001d026295	GRMZM2G114182	Zm00001eb430860,Zm00001eb430870	NA	NA	NA	3.50297	8.82552	18.315	0.114314	0.288007	0.597679	Stage1
Zm00001d026301	GRMZM2G055660	NA	NA	NA	Protein FAR1-RELATED SEQUENCE 5	3.69918	6.11718	9.15709	0.194966	0.322407	0.482627	Stage1
Zm00001d026312	GRMZM2G145175	Zm00001eb431060	NA	NA	Gamma-soluble NSF attachment protein	23.2821	54.2898	77.9783	0.149676	0.349018	0.501306	Stage1
Zm00001d026350	GRMZM2G123014	Zm00001eb431340	ppr516	pentatricopeptide repeat protein516	Pentatricopeptide repeat-containing protein	2.31237	5.92888	8.48176	0.138275	0.354534	0.507191	Stage1
Zm00001d026359	GRMZM2G148594	Zm00001eb431410	NA	NA	NA	4.30813	9.34763	12.4998	0.164712	0.357385	0.477903	Stage1
Zm00001d026402	GRMZM2G480171	Zm00001eb431790	w2	white seedling2	w2;white seedling2: white seedling (yellow with l1); endosperm pitted and spotted (allele dek21); plastid DNA content decreasedChloroplast DNA polymerase. Required for chloroplast DNA replication. (A. Barkan, 2015)	14.0489	22.8177	31.2583	0.206223	0.334939	0.458838	Stage1
Zm00001d043292	GRMZM2G093239	Zm00001eb151660	NA	NA	Transducin/WD40 repeat-like superfamily protein	3.13043	3.8638	8.92499	0.196645	0.242713	0.560643	Stage1
Zm00001d026483	GRMZM2G104294	Zm00001eb432420	cpr2	cytochrome P-450 reductase2	NADPH--cytochrome P450 reductase	19.8344	35.8693	69.7513	0.1581	0.285914	0.555986	Stage1
Zm00001d026487	GRMZM2G104199	Zm00001eb432470	mkaku41	Maize KAKU4-Like1	Protein KAKU4	20.2267	35.8078	49.141	0.192314	0.340458	0.467229	Stage1
Zm00001d026548	GRMZM2G423861	Zm00001eb433100	cl1070_1	NA	Kinesin-like calmodulin-binding protein	9.01365	15.0162	25.6491	0.181438	0.302264	0.516298	Stage1
Zm00001d026607	GRMZM2G040876	Zm00001eb433650	AY109829	NA	Oligosaccharyl transferase STT3 subunit	10.1917	12.6944	15.6051	0.264779	0.3298	0.405421	Stage1
Zm00001d026621	GRMZM2G406553	Zm00001eb433770	NA	NA	Katanin p80 WD40 repeat-containing subunit B1 homolog	9.72125	13.1708	21.7957	0.217537	0.29473	0.487733	Stage1
Zm00001d026635	GRMZM2G173413	Zm00001eb433900	alla1	allantoinase1	Allantoinase	9.01268	9.79955	18.8323	0.239415	0.260318	0.500267	Stage1
Zm00001d026698	GRMZM2G038050	Zm00001eb434470	phd8	PHD-transcription factor 8	Increased DNA methylation 1	9.23436	13.5452	18.5048	0.223677	0.328096	0.448227	Stage1
Zm00001d027259	GRMZM2G032104,GRMZM2G399700	Zm00001eb000190	NA	NA	tRNA/rRNA methyltransferase (SpoU) family protein	29.79	36.7193	53.3157	0.248613	0.306441	0.444946	Stage1
Zm00001d035773	GRMZM2G104377	Zm00001eb267700	NA	NA	NA	17.4947	19.9664	25.3233	0.278647	0.318016	0.403337	Stage1
Zm00001d027307	GRMZM2G329177	Zm00001eb000590	si605011d06a	NA	Myosin heavy chain-related protein	3.25128	7.08197	10.4816	0.1562	0.340237	0.503563	Stage1
Zm00001d035817	GRMZM2G011070	Zm00001eb268050	NA	NA	Protein kinase superfamily protein with octicosapeptide/Phox/Bem1p domain	7.25437	14.872	16.3961	0.188316	0.386061	0.425624	Stage1
Zm00001d027412	GRMZM2G040762	Zm00001eb001570	dcl101	dicer-like 101	dcl101;dicer-like 101: mutant plants have 'fuzzy tassel' and reduced stature.	31.4673	38.0226	53.7092	0.255418	0.308628	0.435954	Stage1
Zm00001d027450	GRMZM2G476107,GRMZM5G841360	Zm00001eb001910	csu680a	NA	C-terminal binding protein AN	14.1273	17.2535	26.8478	0.242619	0.296306	0.461076	Stage1
Zm00001d027460	GRMZM2G319022	Zm00001eb002000	gpm330	NA	DNA binding protein	1.82003	9.35794	15.3543	0.0685968	0.352701	0.578702	Stage1
Zm00001d027479	GRMZM2G143588	Zm00001eb002170	NA	NA	DNA polymerase delta small subunit	18.9707	31.0905	41.5518	0.207074	0.339368	0.453558	Stage1
Zm00001d027484	GRMZM2G032409	Zm00001eb002220	cl2088_1	NA	Dolichyl-diphosphooligosaccharide--protein glycosyltransferase 67 kDasubunit	26.8781	39.951	52.8667	0.224554	0.333771	0.441675	Stage1
Zm00001d027524	GRMZM2G099454	Zm00001eb002620	chn22	chitinase22	Basic endochitinase B	0.0115405	0.0463355	1.64898	0.00676128	0.0271468	0.966092	Stage1
Zm00001d036090	GRMZM2G325247,GRMZM2G396922	Zm00001eb270080	si687023f05a	NA	Armadillo repeat-containing kinesin-like protein 3	6.85726	11.7904	25.2635	0.156162	0.268506	0.575332	Stage1
Zm00001d036110	GRMZM2G168299	Zm00001eb270250	si605011g10	NA	Leucine carboxyl methyltransferase	4.67501	13.0773	19.4359	0.125712	0.351651	0.522637	Stage1
Zm00001d027593	GRMZM2G472167	Zm00001eb003170	prc3	proteasome component3	prc3;proteasome component3: cDNA sequence; SSR umc1727	0.136036	0.102799	1.11967	0.100136	0.0756703	0.824194	Stage1
Zm00001d027633	GRMZM2G103599,GRMZM2G113174,GRMZM2G113239,GRMZM2G170567	Zm00001eb003550,Zm00001eb003560,Zm00001eb003570	IDP1437a	NA	Protein PIR	7.7472	20.0355	23.906	0.149882	0.387619	0.462499	Stage1
Zm00001d036351	GRMZM2G430680	Zm00001eb271900	NA	NA	Putative glycosyl transferase family protein	44.9016	85.9072	89.7999	0.203535	0.38941	0.407055	Stage1
Zm00001d027767	GRMZM2G031718	Zm00001eb004770	NA	NA	Pentatricopeptide repeat-containing protein	1.86191	3.7343	4.17647	0.190522	0.382116	0.427362	Stage1
Zm00001d027886	GRMZM2G064732	Zm00001eb005840	ct2	compact plant2	ct2;compact plant2: semi-dwarf plant, 1/3 height; shortened internodes; club tassel, fasciated ear	17.9145	32.8345	36.4195	0.205515	0.376679	0.417806	Stage1
Zm00001d027971	GRMZM2G106017	Zm00001eb006570	cl28586_1a	NA	transducin family protein / WD-40 repeat family protein	2.82188	8.0942	22.7217	0.0838903	0.240628	0.675482	Stage1
Zm00001d027996	GRMZM2G154007	Zm00001eb006770	pco147721a	NA	Alcohol dehydrogenase-like 2	0.102953	0.24797	3.00215	0.030704	0.0739531	0.895343	Stage1
Zm00001d028004	GRMZM2G464393	Zm00001eb006860	NA	NA	Outer arm dynein light chain 1 protein	0	0.0190918	0.441947	0	0.0414103	0.95859	Stage1
Zm00001d028005	GRMZM2G113821	Zm00001eb006870	cl15956_1a	NA	Ubiquitin carboxyl-terminal hydrolase	1.21328	5.37198	9.0883	0.0774096	0.342742	0.579849	Stage1
Zm00001d028022	GRMZM2G002002	Zm00001eb007050	cl5919_1a	NA	nucleotidyltransferases	6.76601	13.4567	13.7325	0.199262	0.396308	0.40443	Stage1
Zm00001d028151	GRMZM2G301885	Zm00001eb008080	NA	NA	Putative polyol transporter 1	3.78955	4.42107	9.70034	0.211577	0.246836	0.541587	Stage1
Zm00001d036624	GRMZM2G164835	Zm00001eb274090	cl16188_1	NA	Twinkle homolog protein chloroplastic/mitochondrial	9.5241	19.9716	36.2379	0.144889	0.303827	0.551284	Stage1
Zm00001d044211	GRMZM2G025854	Zm00001eb159720	NA	NA	Phosphoglucomutase chloroplastic	0.845106	1.96209	3.92765	0.125483	0.291334	0.583184	Stage1
Zm00001d036673	GRMZM2G473250,GRMZM2G473258	Zm00001eb274650	phd38	PHD-transcription factor 38	RING/FYVE/PHD zinc finger superfamily protein	0.399391	0.855177	2.41936	0.108709	0.232769	0.658522	Stage1
Zm00001d044284	GRMZM2G117685,GRMZM2G475362	Zm00001eb160310	NA	NA	Chromatin modification-related protein EAF1 B	11.1665	12.9411	15.9472	0.278781	0.323085	0.398134	Stage1
Zm00001d028373	GRMZM2G157157	Zm00001eb010200	toc35	translocon of outer membrane of chloroplast35	toc35;translocon of outer membrane of chloroplast35:	23.4465	27.7141	39.8928	0.257503	0.304372	0.438126	Stage1
Zm00001d036759	GRMZM2G131070	Zm00001eb275380	NA	NA	Phox (PX) domain-containing protein	0.983575	3.15348	7.80617	0.0823542	0.26404	0.653606	Stage1
Zm00001d044358	GRMZM2G154839	Zm00001eb161030	NA	NA	Regulator of telomere elongation helicase 1	9.67702	17.4912	29.7081	0.170142	0.30753	0.522328	Stage1
Zm00001d036917	GRMZM2G079080	Zm00001eb276980	ago10b	argonaute10b	ago10b;argonaute10b:	8.14963	8.42292	13.7972	0.268347	0.277346	0.454307	Stage1
Zm00001d028511	GRMZM2G408305	Zm00001eb011450	NA	NA	ARM repeat superfamily protein	9.93095	16.8391	25.8411	0.188761	0.320068	0.491171	Stage1
Zm00001d028546	GRMZM2G012319	Zm00001eb011800	NA	NA	SH3 domain-containing protein	12.7009	21.9152	27.701	0.203811	0.351672	0.444517	Stage1
Zm00001d028560	GRMZM5G886952	Zm00001eb011920	pco106297a	NA	LRR receptor-like serine/threonine-protein kinase FEI 1	12.1958	34.5257	52.5744	0.122822	0.347705	0.529472	Stage1
Zm00001d028570	GRMZM2G160428	Zm00001eb012000	atg1b	autophagy1b	Serine/threonine-protein kinase ATG1c	5.64292	9.30777	14.5554	0.191246	0.315452	0.493302	Stage1
Zm00001d028571	GRMZM2G160452	Zm00001eb012010	NA	NA	Digalactosyldiacylglycerol synthase 2 chloroplastic	3.62072	6.87984	11.0746	0.167819	0.318877	0.513304	Stage1
Zm00001d028662	GRMZM2G044237	Zm00001eb012670	pco075894	NA	Arginine biosynthesis bifunctional protein ArgJ%2C chloroplastic Glutamate N-acetyltransferase Amino-acid acetyltransferase Arginine biosynthesis bifunctional protein ArgJ alpha chain Arginine biosynthesis bifunctional protein ArgJ beta chain	26.5413	46.3019	86.6043	0.166458	0.290389	0.543153	Stage1
Zm00001d028671	GRMZM2G401769	Zm00001eb012760	mrpa22	multidrug resistance associated protein22	ABC transporter B family member 6	5.54118	8.36177	12.7308	0.208051	0.313954	0.477995	Stage1
Zm00001d037215	GRMZM2G067373	Zm00001eb279490	NA	NA	electron carriers;protein disulfide oxidoreductases	1.996	6.83132	11.6171	0.0976305	0.33414	0.568229	Stage1
Zm00001d028757	GRMZM2G087079,GRMZM2G087161	Zm00001eb013500,Zm00001eb013510	NA	NA	Transcription factor bHLH140	6.82435	10.4383	11.7422	0.235284	0.359881	0.404836	Stage1
Zm00001d037291	GRMZM2G008556	Zm00001eb280250	NA	NA	Microtubule-associated protein 70-1	60.5747	66.0425	85.5759	0.28547	0.311238	0.403293	Stage1
Zm00001d028786	GRMZM2G030016	Zm00001eb013750	NA	NA	40S ribosomal protein S7	1262	1488.8	1601.68	0.289949	0.342058	0.367993	Stage1
Zm00001d028818	GRMZM2G321753	Zm00001eb014030	dek1	defective kernel1	Calpain-type cysteine protease DEK1	14.3329	25.7924	35.586	0.18931	0.340667	0.470023	Stage1
Zm00001d028896	GRMZM2G011483	Zm00001eb014760,Zm00001eb014770	NA	NA	ARM repeat superfamily protein	76.3059	158.643	203.201	0.174155	0.362075	0.46377	Stage1
Zm00001d028902	AC225345.3_FG009,GRMZM2G013853,GRMZM2G121960	Zm00001eb014810,Zm00001eb014820	IDP4324	NA	FIP1[III]-like protein	2.82253	4.96149	6.80607	0.193455	0.340059	0.466486	Stage1
Zm00001d037332	GRMZM2G132373	Zm00001eb280640	fabc1	forms aploid and binucleate cells 1a ortholog1	Putative 1-phosphatidylinositol-4-phosphate 5-kinase/ zinc ion binding family	1.99199	4.68501	8.1778	0.134097	0.315387	0.550516	Stage1
Zm00001d028947	GRMZM2G160466	Zm00001eb015190	NA	NA	NA	6.16985	4.58869	10.1688	0.294823	0.219268	0.485909	Stage1
Zm00001d028949	GRMZM2G174896	Zm00001eb015210	cipk3	calcineurin B-like-interacting protein kinase3	cipk3;calcineurin B-like-interacting protein kinase3: single copy genomic clone similar to plant protein kinase	4.24832	5.57964	9.97467	0.214533	0.281763	0.503704	Stage1
Zm00001d028967	GRMZM2G145008	Zm00001eb015390	IDP7785	NA	Probable ADP-ribosylation factor GTPase-activating protein AGD14	3.85066	3.37008	6.91007	0.272501	0.238492	0.489007	Stage1
Zm00001d029004	GRMZM2G010657,GRMZM2G110406,GRMZM2G559436	Zm00001eb015660	IDP1653a	NA	Guanine nucleotide exchange factor SPIKE 1	15.7206	26.3843	38.6496	0.194672	0.326722	0.478606	Stage1
Zm00001d029046	GRMZM2G399320	Zm00001eb015920	NA	NA	P-loop containing nucleoside triphosphate hydrolases superfamily protein	23.2122	42.791	45.0475	0.209023	0.385329	0.405648	Stage1
Zm00001d029049	GRMZM2G056424	Zm00001eb015950	C0P7G8	NA	Photosystem II repair protein PSB27-H1 chloroplastic	0	0.0342677	3.09827	0	0.0109393	0.989061	Stage1
Zm00001d029055	GRMZM2G028132,GRMZM2G043456	Zm00001eb016000	NA	NA	DNA-directed RNA polymerase I subunit 1	21.122	34.3875	42.2657	0.216026	0.351699	0.432274	Stage1
Zm00001d029142	GRMZM2G052148	Zm00001eb016760	NA	NA	Nuclear pore complex protein NUP93A	27.7191	41.0411	46.1023	0.241325	0.357306	0.401369	Stage1
Zm00001d029212	GRMZM2G115975	Zm00001eb017310	IDP182	NA	Rho GTPase activator	12.8507	23.0062	34.0879	0.183726	0.32892	0.487354	Stage1
Zm00001d029333	GRMZM5G815369	Zm00001eb018410	NA	NA	transferases transferring acyl groups	3.93972	5.33415	19.6531	0.136195	0.184401	0.679404	Stage1
Zm00001d029336	GRMZM2G121996	Zm00001eb018430	NA	NA	Probable methyltransferase PMT2	1.9369	4.51671	9.81235	0.119077	0.277679	0.603244	Stage1
Zm00001d029392	GRMZM2G152877	Zm00001eb018970	jmj17	JUMONJI-transcription factor 17	F-box protein	3.73278	8.45271	12.5344	0.151003	0.34194	0.507057	Stage1
Zm00001d029443	GRMZM2G111208	Zm00001eb019420	NA	NA	1-phosphatidylinositol-3-phosphate 5-kinase FAB1B	2.91498	6.2234	8.35298	0.166653	0.355798	0.477549	Stage1
Zm00001d029454	GRMZM2G149224	Zm00001eb019510	ufg43	NA	Sterol-4-alpha-carboxylate 3-dehydrogenase%2C decarboxylating	5.31771	10.62	20.1232	0.147465	0.294501	0.558034	Stage1
Zm00001d029462	GRMZM2G071688,GRMZM2G524711	Zm00001eb019580,Zm00001eb019590	NA	NA	inter-alpha-trypsin inhibitor heavy chain-related	11.2464	13.9631	18.6449	0.256449	0.318396	0.425155	Stage1
Zm00001d037982	GRMZM2G416667	Zm00001eb286120	Zm00001d037982	NA	AMP deaminase	2.1235	3.44568	5.2692	0.195924	0.317914	0.486161	Stage1
Zm00001d029534	GRMZM2G074102	Zm00001eb020150	NA	NA	SPFH/Band 7/PHB domain-containing membrane-associated protein family	10.5134	17.5136	22.7379	0.2071	0.344994	0.447906	Stage1
Zm00001d038113	GRMZM2G154946	Zm00001eb287330	rmr1	required to maintain repression1	Required to maintain repression 1%3B Required to maintain repression1	3.48849	6.66262	7.13228	0.201841	0.385493	0.412667	Stage1
Zm00001d038134	GRMZM2G100946	Zm00001eb287530	traf28	TNF receptor-associated factor 28	ARM REPEAT PROTEIN INTERACTING WITH ABF2	17.8345	29.1331	34.9735	0.217651	0.355537	0.426812	Stage1
Zm00001d029608	GRMZM2G028914	Zm00001eb020860	msl1	mechanosensitive channel of small conductance-like1	Mechanosensitive ion channel protein 3 chloroplastic	6.77857	12.8263	20.1329	0.170582	0.322773	0.506644	Stage1
Zm00001d045783	GRMZM2G010637	Zm00001eb380840	pds5	precocious dissociation of sisters-like5	binding	14.7127	46.4919	74.9899	0.108027	0.341364	0.550609	Stage1
Zm00001d029726	GRMZM2G162251	Zm00001eb021900	NA	NA	NA	4.52324	11.448	18.4312	0.13148	0.332768	0.535752	Stage1
Zm00001d029728	AC191042.4_FG001	Zm00001eb021910	NA	NA	Embryogenesis transmembrane protein-like	0	0	0.0520053	0	0	1	Stage1
Zm00001d029818	GRMZM2G090100,GRMZM2G424595	Zm00001eb022740	NA	NA	Expressed protein; protein	6.83102	9.6905	16.3787	0.207628	0.294542	0.49783	Stage1
Zm00001d038302	GRMZM2G131756	Zm00001eb289030	ros1	repressor of silencing1	Protein ROS1	10.7359	22.1479	40.4966	0.146305	0.301823	0.551872	Stage1
Zm00001d029839	GRMZM2G162537	Zm00001eb022860	IDP1605	NA	Protein NEN2	0	0.316246	3.39254	0	0.0852696	0.91473	Stage1
Zm00001d029849	GRMZM2G071172	Zm00001eb022940	NA	NA	Phosphatidylinositol N-acetyglucosaminlytransferase subunit P-related	2.36971	4.09261	6.78807	0.178841	0.308867	0.512292	Stage1
Zm00001d038396	GRMZM2G066575,GRMZM5G804893	Zm00001eb289850,Zm00001eb289860	si687037h04f	NA	Putative PWWP domain family protein	10.5563	19.9286	23.6162	0.195122	0.368358	0.43652	Stage1
Zm00001d030016	GRMZM2G077937	Zm00001eb024240	NA	NA	Disease resistance protein RPM1	0.478492	1.65096	2.60695	0.101024	0.348569	0.550407	Stage1
Zm00001d038426	GRMZM2G062066	Zm00001eb290080	NA	NA	DUF674 family protein	0	0.0158623	0.920173	0	0.0169462	0.983054	Stage1
Zm00001d030061	GRMZM5G862565	Zm00001eb024600	NA	NA	RING/FYVE/PHD zinc finger superfamily protein	1.77671	4.67869	6.33404	0.13892	0.365825	0.495255	Stage1
Zm00001d030126	GRMZM5G868757	Zm00001eb025130	IDP2367	NA	26S proteasome non-ATPase regulatory subunit 13 homolog A	32.2218	53.4866	59.1104	0.222498	0.369335	0.408168	Stage1
Zm00001d030164	GRMZM2G380777,GRMZM2G469795	Zm00001eb025470	NA	NA	NA	38.1505	38.1201	49.922	0.30232	0.302079	0.395601	Stage1
Zm00001d030266	GRMZM2G326643	Zm00001eb026200,Zm00001eb026210	cals10	callose synthase10	Callose synthase 10	51.5751	83.9501	116.664	0.204509	0.332885	0.462606	Stage1
Zm00001d030277	AC194856.3_FG002,GRMZM5G856200	Zm00001eb026260	NA	NA	Enoyl-[acyl-carrier-protein] reductase [NADH] chloroplastic	0	0.138026	2.98003	0	0.0442667	0.955733	Stage1
Zm00001d030282	GRMZM2G038973,GRMZM2G337242	Zm00001eb026300,Zm00001eb026310	NA	NA	Probable alpha-mannosidase	3.0375	3.51206	10.3876	0.179339	0.207358	0.613303	Stage1
Zm00001d030314	GRMZM2G114356	Zm00001eb026500	IDP1407	NA	Proline-rich protein	0	0.0638403	16.6837	0	0.00381193	0.996188	Stage1
Zm00001d038620	GRMZM2G014981	Zm00001eb292040	gpat21	glycerol-3-phosphate acyltransferase 21	Probable 1-acyl-sn-glycerol-3-phosphate acyltransferase 4	13.1776	14.6085	19.5907	0.278144	0.308347	0.413509	Stage1
Zm00001d030357	GRMZM2G009655	Zm00001eb026810	NA	NA	Ubiquitin carboxyl-terminal hydrolase 10	19.6448	40.4138	48.9491	0.180215	0.370743	0.449043	Stage1
Zm00001d038699	GRMZM2G140996	Zm00001eb292840	cl10273_1a	NA	O-methyltransferase ZRP4	0.273336	0.115893	2.21683	0.104885	0.0444705	0.850645	Stage1
Zm00001d049326	GRMZM2G391000	Zm00001eb170740	NA	NA	Probable galacturonosyltransferase 4	11.4267	22.4869	27.93	0.184768	0.363609	0.451623	Stage1
Zm00001d030526	GRMZM2G080530	Zm00001eb027820	pco103007a	NA	Outer arm dynein light chain 1 protein	0.0527435	0.0812527	1.75371	0.0279405	0.043043	0.929017	Stage1
Zm00001d038804	GRMZM2G060611	Zm00001eb293760	cl38436_1a	NA	Dolichyl-diphosphooligosaccharide--protein glycosyltransferase subunit STT3A	15.6619	38.5626	57.7562	0.139863	0.344368	0.515769	Stage1
Zm00001d038844	GRMZM2G445423,GRMZM2G476843	Zm00001eb294190	NA	NA	Myosin family protein with Dil domain	0.374388	1.50735	2.20069	0.0917072	0.36923	0.539063	Stage1
Zm00001d030551	GRMZM2G004572	Zm00001eb027970	IDP7590	NA	Protein STRUBBELIG-RECEPTOR FAMILY 7	11.3842	13.1717	19.2983	0.259593	0.300351	0.440056	Stage1
Zm00001d030666	GRMZM2G322024	Zm00001eb028750	NA	NA	NA	14.33	21.4414	28.9969	0.22125	0.331048	0.447702	Stage1
Zm00001d038916	GRMZM2G320399	Zm00001eb294920	cl7155_-2b	NA	zinc finger protein-related	4.31041	9.86731	22.3643	0.117958	0.270027	0.612016	Stage1
Zm00001d030770	GRMZM2G076911	Zm00001eb029550	dgk1	diacylglycerol kinase1	Diacylglycerol kinase 1	8.77834	12.8077	14.8706	0.240788	0.351314	0.407898	Stage1
Zm00001d038948	GRMZM2G375064	Zm00001eb295210,Zm00001eb295220	gogat3	glutamate synthase3	Glutamate synthase 1 [NADH] chloroplastic	0.456039	1.08867	1.39016	0.155387	0.370942	0.473671	Stage1
Zm00001d033817	GRMZM2G477879,GRMZM5G857351	Zm00001eb055550	cl6657_1	NA	ILITYHIA	19.1153	47.0836	60.3224	0.151083	0.37214	0.476777	Stage1
Zm00001d038982	GRMZM2G150257	Zm00001eb295600	cl42689_2	NA	Golgin candidate 5	10.1767	12.2969	18.7396	0.246928	0.298372	0.454699	Stage1
Zm00001d030937	GRMZM2G012932,GRMZM2G142649	Zm00001eb030680	NA	NA	Protein kinase superfamily protein with octicosapeptide/Phox/Bem1p domain	2.62161	4.1921	5.85662	0.20691	0.330859	0.462231	Stage1
Zm00001d031256	GRMZM2G023906	Zm00001eb033410	NA	NA	LETM1-like protein	2.86119	5.11768	10.6545	0.153552	0.274651	0.571797	Stage1
Zm00001d039062	GRMZM2G394962	Zm00001eb296310	cl68545_1	NA	Putative timeless C-term domain and Homeodomain protein	2.96228	8.05332	11.0027	0.134537	0.365756	0.499707	Stage1
Zm00001d031289	GRMZM2G179351	Zm00001eb033780	NA	NA	C2 and GRAM domain-containing protein	2.89979	4.68528	6.8966	0.200239	0.323532	0.476229	Stage1
Zm00001d047292	GRMZM2G054020	Zm00001eb393170	cl24245_-2	NA	SPFH/Band 7/PHB domain-containing membrane-associated protein family	10.1435	16.2086	21.1152	0.213694	0.341469	0.444837	Stage1
Zm00001d031434	GRMZM2G121312	Zm00001eb034870,Zm00001eb034880	pgip2	polygalacturonase-inhibiting protein2	DNA-damage-repair/toleration protein DRT100	1.9466	1.36145	5.84862	0.212588	0.148683	0.638728	Stage1
Zm00001d039167	GRMZM2G099529,GRMZM2G099626	Zm00001eb297340,Zm00001eb297350	NA	NA	ATP-dependent Clp protease proteolytic subunit	12.5901	14.6613	19.8507	0.267294	0.311267	0.42144	Stage1
Zm00001d039182	GRMZM5G812356	Zm00001eb297500	pco074899	NA	NA	27.0642	32.2065	38.2857	0.277421	0.330132	0.392446	Stage1
Zm00001d031532	GRMZM2G084149	Zm00001eb035730	Zm00001d031532	NA	myosin heavy chain-related	4.02052	7.98181	15.335	0.147071	0.291975	0.560954	Stage1
Zm00001d047522	GRMZM2G067546	Zm00001eb395120	vacs1	vacuolar sorting receptor homolog1	Vacuolar-sorting receptor 1	5.40242	6.86029	10.9187	0.23305	0.295939	0.471011	Stage1
Zm00001d047527	GRMZM2G398288	Zm00001eb395180	NA	NA	Phospholipid-transporting ATPase 1	2.11385	7.74467	10.8726	0.101965	0.373578	0.524457	Stage1
Zm00001d031619	GRMZM2G114841	Zm00001eb036580	IDP7844	NA	65-kDa microtubule-associated protein 8	0	0.0843167	0.211004	0	0.285509	0.714491	Stage1
Zm00001d039452	GRMZM2G143246	Zm00001eb120880	cl9052_1	NA	DEAD-box ATP-dependent RNA helicase 20	22.8206	38.6461	41.042	0.222621	0.377003	0.400376	Stage1
Zm00001d031849	GRMZM2G115750	Zm00001eb038510	pco095480	NA	PMP	27.3028	50.0379	79.7067	0.17385	0.318617	0.507533	Stage1
Zm00001d031878	AC186231.4_FG002	Zm00001eb038780	NA	NA	NA	0.202046	0.287381	1.38642	0.107709	0.1532	0.739091	Stage1
Zm00001d031891	GRMZM2G389233	Zm00001eb038870	Zm00001d031891	NA	Peptidase M1 family protein	74.4575	146.377	177.681	0.186837	0.367306	0.445857	Stage1
Zm00001d031938	GRMZM2G357804	Zm00001eb039370	pco141552	NA	Probable UDP-N-acetylglucosamine--peptide N-acetylglucosaminyltransferase SPINDLY	15.6726	29.2659	34.1798	0.198091	0.369901	0.432008	Stage1
Zm00001d031973	AC194264.3_FG006,GRMZM2G449163,GRMZM2G449177	Zm00001eb039660	NA	NA	Phosphatidylinositol-3-phosphatase myotubularin-1	5.28701	6.89072	8.58999	0.254578	0.3318	0.413622	Stage1
Zm00001d039660	GRMZM2G039454	Zm00001eb122750	cesa3	cellulose synthase3	Cellulose synthase-3	33.0182	50.4171	61.2348	0.228231	0.348497	0.423272	Stage1
Zm00001d032109	GRMZM2G048276	Zm00001eb040860	cl11892_1	NA	dentin sialophosphoprotein-related	3.98114	9.4188	11.1051	0.162462	0.384361	0.453177	Stage1
Zm00001d032245	GRMZM2G095931	Zm00001eb041880	NA	NA	DNA repair protein RAD4	6.69487	11.3645	12.9637	0.215803	0.366324	0.417872	Stage1
Zm00001d032274	GRMZM2G169198	Zm00001eb042090	IDP7985	NA	Retinol dehydrogenase 13	1.465	2.14443	2.63466	0.234622	0.343433	0.421945	Stage1
Zm00001d032282	GRMZM2G090542	Zm00001eb042130	NA	NA	Aminopeptidase M1	14.131	26.1928	35.2131	0.187074	0.346755	0.466171	Stage1
Zm00001d032336	GRMZM2G008663,GRMZM2G487629	Zm00001eb042590	NA	NA	Tetratricopeptide repeat (TPR)-like superfamily protein	3.71577	6.60202	8.67819	0.195608	0.347548	0.456843	Stage1
Zm00001d032346	GRMZM2G136439,GRMZM2G469523	Zm00001eb042670	gpm440	NA	UDP-glucose 4-epimerase 4	55.1479	68.6915	85.903	0.262932	0.327504	0.409564	Stage1
Zm00001d032385	GRMZM2G163437	Zm00001eb042990	agpsl1	ADP glucose pyrophosphorylase small subunit leaf1	agpsl1;ADP glucose pyrophosphorylase small subunit leaf1: leaf-specific	12.6728	29.3177	51.214	0.135967	0.314553	0.54948	Stage1
Zm00001d040038	GRMZM5G853361	Zm00001eb125700	NA	NA	Actin-interacting protein 1-2	9.68858	15.4578	16.7143	0.231448	0.369267	0.399284	Stage1
Zm00001d032407	GRMZM2G068639	Zm00001eb043120	NA	NA	FAD binding domain containing protein	0.328442	0.56019	1.67731	0.128	0.218317	0.653682	Stage1
Zm00001d032575	AC208440.3_FG003	Zm00001eb044640	pco135045	NA	WAPL (Wings apart-like protein regulation of heterochromatin) protein	10.841	13.1611	17.8029	0.259323	0.314821	0.425855	Stage1
Zm00001d040166	AC204300.3_FG003,AC204300.3_FG009,AC234199.1_FG003,GRMZM2G004593,GRMZM2G303661,GRMZM2G425747,GRMZM2G425751,GRMZM2G464523	Zm00001eb126710	atm1	ataxia-telangiectasia mutated1	ataxia-telangiectasia mutated	8.3721	18.9421	37.1851	0.129801	0.29368	0.576519	Stage1
Zm00001d032666	AC192362.3_FG002,AC192362.3_FG003	Zm00001eb045500,Zm00001eb045510	IDP6784	NA	NA	8.87627	11.2676	15.9744	0.245755	0.311964	0.44228	Stage1
Zm00001d032699	GRMZM2G010362	Zm00001eb045810	cdo98b	NA	Transportin MOS14	13.4979	19.0273	26.6866	0.22796	0.321342	0.450697	Stage1
Zm00001d032748	GRMZM2G001850	Zm00001eb046260,Zm00001eb046270	si606053f09a	NA	Nucleolin 2	150.339	181.335	270.927	0.249484	0.30092	0.449596	Stage1
Zm00001d032815	GRMZM2G115646	Zm00001eb046790,Zm00001eb046810	IDP4150	NA	glutamate-ammonia ligases;catalytics;glutamate-ammonia ligases	18.6863	24.6652	36.7684	0.233229	0.307854	0.458917	Stage1
Zm00001d032956	GRMZM2G040326,GRMZM2G071268,GRMZM2G110681	Zm00001eb047990,Zm00001eb048000	pco091746	NA	Acylamino-acid-releasing enzyme	14.2177	22.3181	41.1174	0.183092	0.287408	0.5295	Stage1
Zm00001d033028	GRMZM2G444692	Zm00001eb048600	NA	NA	Colon cancer-associated protein Mic1-like containing protein expressed	13.0331	22.2478	25.5009	0.214424	0.366027	0.419548	Stage1
Zm00001d040462	GRMZM2G079196	Zm00001eb128990	cl18659_1a	NA	COP9 signalosome complex subunit 2	6.42946	13.3754	23.5388	0.148337	0.30859	0.543074	Stage1
Zm00001d033104	GRMZM2G146819	Zm00001eb049240	ptpn1	protein tyrosine phosphatase-like nucleotidase1	Expressed protein; protein	6.56309	11.9389	17.3088	0.183271	0.333387	0.483341	Stage1
Zm00001d033136	GRMZM2G018627	Zm00001eb049640	lhcb9	light harvesting chlorophyll binding protein9	photosystem II light harvesting complex gene 2.1	1.00696	1.19756	22.2841	0.0411195	0.0489026	0.909978	Stage1
Zm00001d033148	GRMZM2G110304	Zm00001eb049730,Zm00001eb049740	NA	NA	Factor of DNA methylation 1	1.99913	2.11343	3.9751	0.247183	0.261315	0.491502	Stage1
Zm00001d033155	AC196066.3_FG003,GRMZM2G153928	Zm00001eb049810	umc2385	NA	DUF21 domain-containing protein chloroplastic	12.7162	17.8213	23.6159	0.234817	0.329089	0.436093	Stage1
Zm00001d033158	GRMZM2G417089	Zm00001eb049830	jmj22	JUMONJI-transcription factor 22	Transcription factor jumonji (jmjC) domain-containing protein	25.1155	48.5977	56.4714	0.192922	0.373299	0.433779	Stage1
Zm00001d033175	GRMZM2G393935	Zm00001eb049980	NA	NA	Pentatricopeptide repeat (PPR) superfamily protein	0.477951	1.91121	4.30021	0.0714493	0.285708	0.642842	Stage1
Zm00001d033218	GRMZM2G020142,GRMZM2G113928	Zm00001eb050350	rpo1	RNA polymerase II homolog1	DNA-directed RNA polymerase II subunit 2	10.4243	19.4068	27.4812	0.181885	0.338615	0.479499	Stage1
Zm00001d040959	NA	Zm00001eb132420	NA	NA	Protein LNK2	2.80103	10.828	21.1728	0.0804851	0.311133	0.608382	Stage1
Zm00001d033303	GRMZM2G099056	Zm00001eb051220	rth1	roothair defective1	Roothairless 1	7.60507	25.5522	80.4013	0.0669705	0.225013	0.708016	Stage1
Zm00001d033321	GRMZM2G141332	Zm00001eb051080	NA	NA	F-box/LRR-repeat protein 17	15.7858	18.7721	22.6281	0.276042	0.328264	0.395693	Stage1
Zm00001d033362	GRMZM2G082696	Zm00001eb051740	NA	NA	NA	1.44834	2.73215	5.81259	0.144934	0.273405	0.581661	Stage1
Zm00001d033375	GRMZM2G415215	Zm00001eb051870,Zm00001eb051880	cl27571_1	NA	Golgi-body localisation protein domain ;RNA pol II promoter Fmp27 protein domain	7.82824	14.8874	21.0804	0.178743	0.339926	0.481331	Stage1
Zm00001d033448	GRMZM2G068024	Zm00001eb052460	NA	NA	Nuclear poly(A) polymerase 1	2.28107	6.93179	10.6986	0.114561	0.348131	0.537308	Stage1
Zm00001d033484	GRMZM2G169432	Zm00001eb052800	pco088446a	NA	HSP20-like chaperones superfamily protein	68.7533	116.877	179.007	0.188552	0.320529	0.490918	Stage1
Zm00001d041362	AC230011.2_FG002	Zm00001eb135110	rp3	resistance to Puccinia sorghi3	rp3;resistance to Puccinia sorghi3: dominant Rp3 resistant	0.665608	1.23659	2.78795	0.141916	0.263657	0.594427	Stage1
Zm00001d033532	GRMZM2G420121	Zm00001eb053280,Zm00001eb053290	NA	NA	Tetratricopeptide repeat (TPR)-like superfamily protein	6.96807	15.3584	21.7276	0.158171	0.348626	0.493203	Stage1
Zm00001d033533	GRMZM2G412150	Zm00001eb053300,Zm00001eb053310	NA	NA	Tetratricopeptide repeat (TPR)-like superfamily protein	3.36193	9.37462	9.80463	0.149146	0.415889	0.434965	Stage1
Zm00001d033551	GRMZM2G022997,GRMZM2G101856,GRMZM2G704020	Zm00001eb053420	Zm00001d033551	NA	Phosphoglycerate mutase-like family protein	7.7504	11.578	21.029	0.192044	0.286886	0.52107	Stage1
Zm00001d041438	GRMZM2G390374	Zm00001eb135700	umc1773	NA	Protein ROOT HAIR DEFECTIVE 3 homolog 2	2.06793	2.4478	3.40305	0.261143	0.309113	0.429745	Stage1
Zm00001d036296	GRMZM2G157820	Zm00001eb271490	mez1	enhancer of zeste1	Histone-lysine N-methyltransferase EZ1	10.228	25.2651	37.4024	0.14031	0.346593	0.513097	Stage1
Zm00001d033597	AC210023.3_FG014,AC210023.3_FG015,GRMZM2G397836	Zm00001eb053800	clc1	chloride channel1	Chloride channel protein CLC-d	8.83464	12.264	18.6136	0.222466	0.308822	0.468712	Stage1
Zm00001d033668	GRMZM2G143160	Zm00001eb054400	NA	NA	Serine/threonine-protein kinase mph1	8.15081	10.2949	12.8301	0.260611	0.329164	0.410224	Stage1
Zm00001d033682	GRMZM5G819320	Zm00001eb054500	ami2	amidase5	Toc64	5.53173	11.8436	20.1245	0.147514	0.315831	0.536655	Stage1
Zm00001d033751	GRMZM2G126019	Zm00001eb055030	cl692_1a	NA	Dynamin-related protein 1C	15.6821	24.3648	30.8356	0.22124	0.343735	0.435024	Stage1
Zm00001d033776	GRMZM2G176735	Zm00001eb055180	NA	NA	Vacuolar sorting protein 39	5.70487	8.6612	10.3962	0.230385	0.349774	0.419841	Stage1
Zm00001d033798	GRMZM2G015073	Zm00001eb055450	NA	NA	Protein kinase superfamily protein	17.4549	25.0797	33.7813	0.228719	0.32863	0.442651	Stage1
Zm00001d041852	GRMZM2G420310	Zm00001eb138900,Zm00001eb138910	NA	NA	Transmembrane 9 superfamily member 1	20.1452	40.2967	67.9603	0.156891	0.313832	0.529276	Stage1
Zm00001d033906	GRMZM2G108115	Zm00001eb056320	NA	NA	Endoplasmic oxidoreductin-1	2.77498	5.00248	10.4798	0.151993	0.273999	0.574008	Stage1
Zm00001d033935	GRMZM2G033135,GRMZM2G418263	Zm00001eb056540	smg1	suppressor with morphogenetic defects on genitalia1	Serine/threonine-protein kinase TOR	3.29784	10.0475	14.1465	0.119957	0.365472	0.514571	Stage1
Zm00001d049958	GRMZM2G049525	Zm00001eb176200	pza00726	NA	Putative peptidyl-prolyl cis-trans isomerase and WD40 repeat domain family protein	6.56498	14.8248	23.357	0.146714	0.331304	0.521982	Stage1
Zm00001d033982	GRMZM2G155312	Zm00001eb056920	NA	NA	Leucine-rich repeat protein kinase family protein	19.4064	30.8815	37.622	0.220753	0.351286	0.427961	Stage1
Zm00001d033993	GRMZM2G078252,GRMZM2G078275,GRMZM2G078416,GRMZM5G856366	Zm00001eb057030,Zm00001eb057040,Zm00001eb057050	NA	NA	DExH-box ATP-dependent RNA helicase DExH16 mitochondrial	9.56536	18.6593	24.5588	0.181219	0.353506	0.465275	Stage1
Zm00001d034006	GRMZM5G813111	Zm00001eb057160	phd35	PHD-transcription factor 35	PHD finger protein ING2	11.7629	16.8841	27.1255	0.210909	0.302732	0.486359	Stage1
Zm00001d034039	GRMZM2G083677	Zm00001eb057500	NA	NA	Two-pore potassium channel 1	1.15475	1.77506	5.27832	0.140684	0.216256	0.64306	Stage1
Zm00001d042043	NA	Zm00001eb140480	umc1501	NA	RNA-binding CRS1 / YhbY (CRM) domain protein	7.68108	14.7979	20.6895	0.177932	0.342794	0.479274	Stage1
Zm00001d034074	GRMZM2G074158	Zm00001eb057840	pho1	starch phosphorylase1	pho1;starch phosphorylase1: amyloplast starch phosphorylase	16.0559	25.7754	52.3048	0.170561	0.27381	0.555629	Stage1
Zm00001d034090	GRMZM2G014955	Zm00001eb058010	NA	NA	Protein-O-fucosyltransferase 1	2.19352	4.7958	7.08816	0.155817	0.340672	0.503511	Stage1
Zm00001d034145	GRMZM2G400714	Zm00001eb058370	TIDP3413	NA	Zinc finger protein AZF2	0	0	0.998455	0	0	1	Stage1
Zm00001d042180	GRMZM2G053273	Zm00001eb141890	pco063534b	NA	VAP27-2	3.40957	7.70442	12.4805	0.144507	0.326534	0.528959	Stage1
Zm00001d034251	GRMZM2G068028	Zm00001eb059170	pza02957	NA	S-adenosyl-L-methionine-dependent tRNA 4-demethylwyosine synthase	13.5457	18.2908	21.0559	0.2561	0.345811	0.398089	Stage1
Zm00001d034263	GRMZM2G472827	Zm00001eb059270	umc161a	NA	GYF domain-containing protein	1.1576	4.94877	5.52418	0.0995308	0.425498	0.474972	Stage1
Zm00001d034278	GRMZM2G463726	Zm00001eb059360	NA	NA	Protein JASON	11.0411	17.2615	26.0599	0.203101	0.317527	0.479373	Stage1
Zm00001d034318	GRMZM2G038494	Zm00001eb059620	cl35478_1b	NA	GTP-binding protein-related	3.91804	8.29039	13.3462	0.15332	0.324419	0.522261	Stage1
Zm00001d034364	GRMZM2G116126	Zm00001eb060010	si707002g02	NA	Tetratricopeptide repeat (TPR)-like superfamily protein	6.15813	14.4922	17.5855	0.161057	0.379021	0.459922	Stage1
Zm00001d034410	GRMZM2G371210	Zm00001eb060440	umc1553	NA	Type IV inositol polyphosphate 5-phosphatase 7	2.02189	2.84374	4.64549	0.212582	0.298991	0.488427	Stage1
Zm00001d042464	GRMZM2G177198	Zm00001eb144300	NA	NA	NA	1.56966	3.43261	6.2432	0.139581	0.305244	0.555174	Stage1
Zm00001d034486	GRMZM2G311961	Zm00001eb061130	cl23394_1	NA	Small GTP-binding protein domain	3.81915	9.7479	13.3072	0.142112	0.362723	0.495166	Stage1
Zm00001d042585	GRMZM2G081188	Zm00001eb145400	cl12175_1	NA	Protein root UVB sensitive 6	9.63367	17.802	45.7648	0.131607	0.243195	0.625198	Stage1
Zm00001d042598	GRMZM2G155532	Zm00001eb145500	NA	NA	TPX2 (targeting protein for Xklp2) protein family	9.45202	12.634	15.0768	0.254341	0.339963	0.405696	Stage1
Zm00001d034516	GRMZM2G029396	Zm00001eb061440	sqsh1	squalene synthase homolog1	sqsh1;squalene synthase homolog1: Designation as sqsh1 based on high homology to sqs1 sequence; existence of several cDNAs indicates a functional gene (EHC Jan 2011)	20.5669	30.7879	43.4775	0.216877	0.324657	0.458467	Stage1
Zm00001d034525	GRMZM2G022662,GRMZM2G046231,GRMZM2G046267,GRMZM6G587571	Zm00001eb061520,Zm00001eb061530,Zm00001eb061540	aprl8	adenosine 5'-phosphosulfate reductase-like8	aprl8;adenosine 5'-phosphosulfate reductase-like8:	14.9951	11.1954	23.63	0.300982	0.224715	0.474303	Stage1
Zm00001d042662	GRMZM2G343218	Zm00001eb146180	NA	NA	Putative 1-phosphatidylinositol-3-phosphate 5-kinase FAB1D	1.54262	3.99627	5.41818	0.140787	0.364721	0.494492	Stage1
Zm00001d034624	AC206259.3_FG002,AC206259.3_FG003,GRMZM2G405690,GRMZM2G409839	Zm00001eb062420	NA	NA	NA	12.1777	21.6125	27.5258	0.198605	0.352478	0.448917	Stage1
Zm00001d051183	GRMZM2G418604	Zm00001eb185340	si687055e04b	NA	Regulator of nonsense transcripts UPF2	15.958	24.8447	31.6306	0.220313	0.343001	0.436686	Stage1
Zm00001d037505	GRMZM2G063253	Zm00001eb281960	NA	NA	Nucleotide/sugar transporter family protein	16.4498	24.1184	42.6212	0.197739	0.289922	0.512339	Stage1
Zm00001d034701	GRMZM2G479744	Zm00001eb063130	cl12529_1	NA	Protein DEFECTIVE IN EXINE FORMATION 1	10.852	28.1539	41.6785	0.1345	0.348938	0.516562	Stage1
Zm00001d034727	GRMZM5G882418	Zm00001eb063370	pgl101	polygalacturonase101	Pectin lyase-like superfamily protein	10.1842	16.3527	31.8243	0.174504	0.280198	0.545298	Stage1
Zm00001d042774	GRMZM2G060276,GRMZM2G074323	Zm00001eb147200,Zm00001eb300900	NA	NA	F-box/LRR-repeat protein	2.78921	6.56421	9.14901	0.150748	0.354776	0.494476	Stage1
Zm00001d034779	GRMZM2G167428	Zm00001eb063890	NA	NA	CONTAINS InterPro DOMAIN/s: Streptomyces cyclase/dehydrase (InterPro:IPR005031); BEST Arabidopsis thaliana protein match is: Polyketide cyclase / dehydrase and lipid transport protein (TAIR:AT4G01650.1); Has 30201 Blast hits to 17322 proteins in 780 /.../es: Archae - 12; Bacteria - 1396; Metazoa - 17338; Fungi - 3422; Plants - 5037; Viruses - 0; Other Eukaryotes - 2996 (source: NCBI BLink).	2.69066	3.7367	5.23277	0.230757	0.320468	0.448775	Stage1
Zm00001d042804	GRMZM2G039650	Zm00001eb147420	cl17923_1	NA	RNA polymerase II C-terminal domain phosphatase-like 2	6.37867	9.82157	12.9949	0.218484	0.336411	0.445105	Stage1
Zm00001d034805	AC217358.3_FG011	Zm00001eb064100	NA	NA	translocation protein-related	9.69519	25.5216	58.719	0.103211	0.271692	0.625097	Stage1
Zm00001d034835	GRMZM2G301805	Zm00001eb064410	NA	NA	DNA binding protein	3.46062	6.26109	6.56818	0.21244	0.384354	0.403206	Stage1
Zm00001d051690	GRMZM2G411032	Zm00001eb189420	NA	NA	Putative RING zinc finger domain superfamily protein isoform 1%3B Putative RING zinc finger domain superfamily protein isoform 2	3.77576	7.31753	8.55368	0.19218	0.372451	0.435369	Stage1
Zm00001d034914	GRMZM2G167031	Zm00001eb065080	cl1001_1a	NA	Protein EXPORTIN 1A	13.7543	37.0817	56.6693	0.127941	0.344929	0.52713	Stage1
Zm00001d034940	GRMZM2G391815	Zm00001eb065380	umc1797	NA	ABC transporter G family member 34	6.70948	11.4787	12.9716	0.215325	0.368382	0.416294	Stage1
Zm00001d043050	GRMZM2G426613,GRMZM5G852096	Zm00001eb149500	NA	NA	RING-H2 finger protein ATL74	0.166409	0.0232247	1.22597	0.117553	0.0164062	0.866041	Stage1
Zm00001d035004	GRMZM2G040296	Zm00001eb260170	cl8749_1b	NA	Putative 1-phosphatidylinositol-4-phosphate 5-kinase/ zinc ion binding family	2.15736	3.39297	5.07955	0.202953	0.319191	0.477856	Stage1
Zm00001d043126	GRMZM2G024992	Zm00001eb150100	NA	NA	Ulp1 protease family C-terminal catalytic domain containing protein expressed	1.52562	4.76943	5.32235	0.131322	0.410542	0.458136	Stage1
Zm00001d035088	GRMZM2G033348,GRMZM2G331088,GRMZM2G380456,GRMZM2G563728,GRMZM2G563732	Zm00001eb260890,Zm00001eb260910	NA	NA	pleckstrin homology (PH) domain-containing protein	8.61233	9.44702	16.0816	0.252258	0.276707	0.471035	Stage1
Zm00001d035089	GRMZM2G033348,GRMZM2G331088,GRMZM2G380456,GRMZM2G563728,GRMZM2G563732	Zm00001eb260890,Zm00001eb260910	NA	NA	pleckstrin homology (PH) domain-containing protein	1.46462	4.22532	4.62104	0.142045	0.409788	0.448167	Stage1
Zm00001d035183	GRMZM2G068955,GRMZM2G136662,GRMZM2G334584	Zm00001eb261660,Zm00001eb261670,Zm00001eb261680	rxo1	reaction to X. oryzae1	rxo1;reaction to X. oryzae1: necrotic or hypersensitive reaction to inoculant	2.51405	4.48841	8.09308	0.166543	0.297333	0.536124	Stage1
Zm00001d035191	GRMZM2G019225	Zm00001eb261720	umc85a	NA	Tetratricopeptide repeat (TPR)-like superfamily protein	14.5357	23.6224	24.5643	0.231747	0.376618	0.391635	Stage1
Zm00001d035199	GRMZM2G066400	Zm00001eb261820	si605051b05	NA	WPP domain-associated protein	5.15554	22.4488	27.8784	0.0929215	0.404608	0.50247	Stage1
Zm00001d035256	GRMZM2G020187	Zm00001eb264310	rgd1	ragged seedling1	Protein SUPPRESSOR OF GENE SILENCING 3 homolog	176.198	259.186	278.957	0.246658	0.362833	0.390509	Stage1
Zm00001d052248	AC190628.4_FG007,GRMZM2G083820	Zm00001eb194420	pco064500	NA	P-loop containing nucleoside triphosphate hydrolases superfamily protein	16.0044	24.5581	36.4453	0.207828	0.318904	0.473268	Stage1
Zm00001d035285	AC234183.1_FG002	Zm00001eb264470	NA	NA	Heat shock protein 90-6 mitochondrial	4.32117	9.60587	13.3335	0.158514	0.352373	0.489113	Stage1
Zm00001d038272	GRMZM2G181259	Zm00001eb288760	cl33046_1c	NA	Glycosyl hydrolase family protein	12.651	15.2981	25.5491	0.236475	0.285956	0.477569	Stage1
Zm00001d043376	GRMZM2G460078	Zm00001eb152410	cl30761_1	NA	Long-chain-fatty-acid-CoA ligase-like protein	6.34496	9.37162	20.6975	0.174244	0.257362	0.568393	Stage1
Zm00001d043426	GRMZM2G352234	Zm00001eb152880	NA	NA	Pentatricopeptide repeat-containing protein	0.730254	0.723168	1.28212	0.266951	0.26436	0.468689	Stage1
Zm00001d043430	AC210193.4_FG002	Zm00001eb152920,Zm00001eb152930	umc1767	NA	NA	6.6552	4.31488	20.5134	0.211387	0.137052	0.65156	Stage1
Zm00001d035589	GRMZM2G160391	Zm00001eb266200	NA	NA	CBL-interacting protein kinase 26	4.18327	5.15132	16.7537	0.16035	0.197457	0.642193	Stage1
Zm00001d046272	GRMZM2G015502	Zm00001eb384640	NA	NA	initiator tRNA phosphoribosyl transferase family protein	0.8489	2.09345	4.13643	0.119922	0.295736	0.584343	Stage1
Zm00001d035802	GRMZM2G700926	Zm00001eb267900	pco131239	NA	Phenylalanine--tRNA ligase beta subunit cytoplasmic	26.8201	66.141	104.816	0.135608	0.334422	0.52997	Stage1
Zm00001d043578	AC191539.4_FG001,GRMZM2G013555,GRMZM2G176841	Zm00001eb154260,Zm00001eb154270	IDP9131	NA	HVA22-like protein f	6.30912	12.5288	13.9724	0.192291	0.381855	0.425854	Stage1
Zm00001d035859	GRMZM2G071450	Zm00001eb268360	ploc1	plastocyanin homolog1	ploc1;plastocyanin homolog1: leaf cDNA csu257, similar to plastocyanin	3.01714	1.35507	14.3924	0.160789	0.0722141	0.766997	Stage1
Zm00001d043592	GRMZM2G079904	Zm00001eb154420,Zm00001eb154430	cl35196_2c	NA	SPA1-related 3	4.25125	8.89288	15.7146	0.147312	0.308152	0.544535	Stage1
Zm00001d035878	GRMZM2G318010	Zm00001eb268520	umc2548	NA	aminopeptidases	1.069	1.35395	2.95978	0.198598	0.251536	0.549866	Stage1
Zm00001d035933	GRMZM2G103230	Zm00001eb268880	phd23	NA	RING/FYVE/PHD zinc finger superfamily protein	11.3058	18.9153	25.773	0.201911	0.337809	0.46028	Stage1
Zm00001d035954	GRMZM2G155943	Zm00001eb269010,Zm00001eb269020	NA	NA	SIN-like family protein	9.06115	21.0544	27.9948	0.15593	0.362318	0.481752	Stage1
Zm00001d036023	GRMZM2G124972	Zm00001eb269550	NA	NA	cytochrome P450 family 704 subfamily A polypeptide 2	0.0569747	0.402846	0.67958	0.0500041	0.35356	0.596436	Stage1
Zm00001d036055	GRMZM2G178602	Zm00001eb269850	NA	NA	GPI transamidase component Gpi16 subunit family protein	6.49966	9.80333	12.6041	0.224847	0.339132	0.436021	Stage1
Zm00001d043775	GRMZM2G150424,GRMZM2G466139	Zm00001eb155980	TIDP2877	NA	CONTAINS InterPro DOMAIN/s: Symplekin tight junction protein C-terminal (InterPro:IPR022075); BEST Arabidopsis thaliana protein match is: HEAT repeat-containing protein (TAIR:AT5G01400.1); Has 593 Blast hits to 297 proteins in 111 species: Archae - /.../teria - 3; Metazoa - 139; Fungi - 49; Plants - 57; Viruses - 0; Other Eukaryotes - 345 (source: NCBI BLink).	7.47472	12.6124	17.475	0.198996	0.335775	0.465229	Stage1
Zm00001d036135	GRMZM5G864424	Zm00001eb270380	sod12	superoxide dismutase12	Superoxide dismutase	11.0134	11.373	23.6373	0.239299	0.247112	0.513589	Stage1
Zm00001d036322	GRMZM2G340527	Zm00001eb271680	rnrl2	ribonucleotide reductase large subunit2	Ribonucleoside-diphosphate reductase	9.47399	17.895	23.6496	0.185697	0.350755	0.463548	Stage1
Zm00001d036343	GRMZM2G020912	Zm00001eb271850	NA	NA	NA	5.98506	11.7897	13.2809	0.192721	0.379632	0.427648	Stage1
Zm00001d043845	GRMZM2G085078	Zm00001eb156610	gogat2	glutamate synthase2	Glutamate synthase 1 [NADH] chloroplastic	26.1743	32.1072	42.0473	0.260885	0.32002	0.419095	Stage1
Zm00001d036428	GRMZM2G048644	Zm00001eb272510	cl14896_2b	NA	NF-E2 inducible protein-like; protein	3.43637	4.4239	6.93612	0.232244	0.298985	0.468771	Stage1
Zm00001d036454	GRMZM2G082874,GRMZM2G083022	Zm00001eb272770	NA	NA	Tetratricopeptide repeat (TPR)-like superfamily protein	7.49997	13.4804	20.4808	0.180892	0.325133	0.493975	Stage1
Zm00001d036489	GRMZM2G056116	Zm00001eb273000	tpj1	translation of psbJ1	Pentatricopeptide repeat-containing protein	0	0	0.184379	0	0	1	Stage1
Zm00001d036535	GRMZM2G175562	Zm00001eb273380	oec33	oxygen evolving complex, 33kDa subunit	oec33;oxygen evolving complex, 33kDa subunit: (was umc172) cDNA identified by hybrid-selection, in vitro translation and immunoprecipitation with antisera against spinach OEC33	0.786728	0.466203	9.41014	0.0737806	0.0437213	0.882498	Stage1
Zm00001d036560	GRMZM2G044398	Zm00001eb273610	cl12271_1b	NA	Zinc finger CCCH domain-containing protein 40	23.0213	40.3886	55.4166	0.193738	0.339896	0.466366	Stage1
Zm00001d036579	GRMZM2G362785	NA	NA	NA	BEACH domain-containing protein C2	0.410389	1.79481	3.2502	0.075226	0.328997	0.595777	Stage1
Zm00001d036583	AC187080.3_FG006,GRMZM2G062348,GRMZM2G362726	Zm00001eb273760,Zm00001eb273770	NA	NA	BEACH domain-containing protein C2	0.33688	1.43184	2.63338	0.0765271	0.325262	0.59821	Stage1
Zm00001d036598	GRMZM2G100858	Zm00001eb273870	NA	NA	Geranylgeranyl transferase type-2 subunit alpha 1	3.73264	6.21304	8.52431	0.202092	0.336386	0.461522	Stage1
Zm00001d044208	GRMZM2G026371	Zm00001eb159710	NA	NA	P-loop containing nucleoside triphosphate hydrolases superfamily protein	2.91729	3.90372	6.9495	0.211851	0.283484	0.504665	Stage1
Zm00001d053610	GRMZM2G043056	Zm00001eb205450	NA	NA	Putative ARF GTPase-activating domain family protein isoform 1%3B Putative ARF GTPase-activating domain family protein isoform 2	25.3235	29.0665	34.9529	0.283442	0.325336	0.391222	Stage1
Zm00001d036668	GRMZM2G061465	Zm00001eb274600	IDP501	NA	Core-2/I-branching beta-16-N-acetylglucosaminyltransferase family protein	2.75605	4.67856	18.662	0.105609	0.179279	0.715112	Stage1
Zm00001d036700	GRMZM2G177095,GRMZM2G177142	Zm00001eb274850,Zm00001eb274860	umc2566	NA	CASP-like protein 13	0.040081	0.323603	7.18311	0.005311	0.0428796	0.951809	Stage1
Zm00001d053684	GRMZM2G063909	Zm00001eb206090	cts3	citrate synthase3	Putative citrate synthase family protein	5.72585	7.52689	29.6136	0.133575	0.17559	0.690835	Stage1
Zm00001d044273	AC209729.3_FG003,GRMZM2G074466,GRMZM2G074572	Zm00001eb160220	pco132137	NA	DENN domain and WD repeat-containing protein SCD1	7.28434	15.6092	32.684	0.131066	0.280854	0.588079	Stage1
Zm00001d036749	GRMZM2G471083	Zm00001eb275240	Zm00001d036749	NA	Putative sucrose-phosphate synthase family protein	2.12557	4.42269	9.26429	0.134423	0.279695	0.585882	Stage1
Zm00001d036785	GRMZM2G073312	Zm00001eb275640	NA	NA	Stromal processing peptidase chloroplastic	2.90641	6.7806	9.3047	0.153036	0.357029	0.489935	Stage1
Zm00001d036971	GRMZM2G159744	Zm00001eb277410	NA	NA	ATP/GTP-binding protein family	29.3773	55.4537	98.3354	0.160386	0.30275	0.536864	Stage1
Zm00001d036981	GRMZM2G169114	Zm00001eb277480	kea1	K+ efflux antiporter 1	K(+) efflux antiporter 4	5.19691	11.2949	18.6039	0.148078	0.321832	0.53009	Stage1
Zm00001d036989	GRMZM2G179638	Zm00001eb277560	cl10325_2	NA	RPGR ORF15 isoform	6.18874	11.1822	13.3862	0.201213	0.363566	0.435221	Stage1
Zm00001d037059	GRMZM2G125072,GRMZM2G412611	Zm00001eb278140,Zm00001eb278150	AY109804	NA	Alpha-glucan water dikinase 1 chloroplastic	5.64268	8.6834	18.0886	0.174078	0.267885	0.558037	Stage1
Zm00001d037160	GRMZM2G108537	Zm00001eb279030	IDP8090	NA	Nodulin protein	0	0	0.415489	0	0	1	Stage1
Zm00001d039400	GRMZM2G352891	Zm00001eb120310	NA	NA	RNA binding (RRM/RBD/RNP motifs) family protein	1.63425	4.91984	8.34855	0.109662	0.330132	0.560206	Stage1
Zm00001d037195	GRMZM2G534116	Zm00001eb279300	NA	NA	Probable DNA helicase MCM9	0.68706	3.61432	25.3739	0.0231526	0.121796	0.855051	Stage1
Zm00001d037214	GRMZM2G553687	Zm00001eb279450,Zm00001eb279460,Zm00001eb279470,Zm00001eb279480	NA	NA	Putative ARM repeat-containing protein containing family protein	6.1224	12.5798	13.9342	0.187594	0.385453	0.426952	Stage1
Zm00001d044584	GRMZM2G465764,GRMZM2G471139	Zm00001eb163000	NA	NA	Callose synthase 7	1.13027	4.04173	9.63217	0.0763484	0.273013	0.650639	Stage1
Zm00001d037272	GRMZM2G334409	Zm00001eb280070	NA	NA	Alpha-mannosidase 2	4.12047	7.3351	7.79761	0.214015	0.380981	0.405004	Stage1
Zm00001d037313	GRMZM2G156910	Zm00001eb280460	jmj7	JUMONJI-transcription factor 7	Putative lysine-specific demethylase JMJ16	3.9887	9.10748	11.2859	0.163591	0.373531	0.462877	Stage1
Zm00001d044686	GRMZM2G010868	Zm00001eb163900,Zm00001eb163910	plt2	phospholipid transfer protein homolog2	Non-specific lipid-transfer protein	2.27793	1.71068	85.0357	0.0255878	0.0192158	0.955196	Stage1
Zm00001d037321	GRMZM2G042889,GRMZM2G426483	Zm00001eb280540	atg2	autophagy2	Retrovirus-related Pol polyprotein LINE-1	1.1211	2.8267	3.98422	0.141338	0.356366	0.502296	Stage1
Zm00001d037384	GRMZM2G383404	Zm00001eb280950,Zm00001eb280960	cgt2	C-glucosyl transferase2	Anthocyanidin 3-O-glucosyltransferase	1.44308	1.77655	4.9704	0.1762	0.216916	0.606884	Stage1
Zm00001d037401	GRMZM2G107116,GRMZM2G457789	Zm00001eb281130	cl5367_1b	NA	proteasome activating protein 200	5.0336	16.1242	18.4377	0.127126	0.407224	0.465651	Stage1
Zm00001d037408	GRMZM5G858880	Zm00001eb281160	NA	NA	WW domain-containing protein	2.97055	7.09826	12.8535	0.129592	0.309666	0.560743	Stage1
Zm00001d037413	GRMZM2G101874	Zm00001eb281210	map1	microtubule-associated protein1	65-kDa microtubule-associated protein 1	23.4278	36.3901	42.914	0.228047	0.354224	0.417728	Stage1
Zm00001d037503	GRMZM2G146750	Zm00001eb281940	NA	NA	Protein NETWORKED 4A	11.0787	19.7717	26.5264	0.193087	0.344594	0.462319	Stage1
Zm00001d042694	GRMZM2G110897	Zm00001eb146490	poll1	pollux-like1	Putative ion channel protein POLLUX	3.68219	4.21173	5.80957	0.268704	0.307347	0.423948	Stage1
Zm00001d045043	GRMZM2G090980	Zm00001eb374100	gpm42a	NA	Probable cinnamyl alcohol dehydrogenase 1	4.45878	8.01059	13.1977	0.173716	0.312096	0.514188	Stage1
Zm00001d037557	GRMZM2G034622,GRMZM2G435979	Zm00001eb282520	upl5	ubiquitin-protein ligase5	E3 ubiquitin-protein ligase UPL6	5.41438	11.228	20.8068	0.144579	0.29982	0.5556	Stage1
Zm00001d037582	GRMZM2G085970	Zm00001eb282650	tubg2	gamma-tubulin2	tubg2;gamma-tubulin2: full-length cDNA; deduced amino acid sequence shows high similarity to this tubulin of Arabidopsis and others	7.46788	11.1171	16.1319	0.215108	0.320222	0.46467	Stage1
Zm00001d037593	GRMZM2G008093	Zm00001eb282720	tubg3	gamma-tubulin 3	Gamma-tubulin complex component 4	14.2924	18.1538	27.243	0.239447	0.304139	0.456414	Stage1
Zm00001d045294	AC231745.1_FG004	Zm00001eb376480	IDP7833	NA	Protein-tyrosine sulfotransferase	9.18134	12.1744	23.0105	0.206944	0.274406	0.51865	Stage1
Zm00001d045425	GRMZM2G447455	Zm00001eb377830	NA	NA	Armadillo repeat-containing kinesin-like protein 3	5.4958	12.0031	16.6699	0.160843	0.351288	0.487869	Stage1
Zm00001d037772	GRMZM2G155332	Zm00001eb284300	si945016f06	NA	catalytics	5.18784	10.1836	13.4112	0.180242	0.35381	0.465948	Stage1
Zm00001d045481	GRMZM2G082855	Zm00001eb378340,Zm00001eb378350	er3	erecta-like3	Putative leucine-rich repeat receptor-like protein kinase family protein	32.8345	31.1326	49.2415	0.290036	0.275002	0.434963	Stage1
Zm00001d037815	GRMZM2G100067	Zm00001eb284740	NA	NA	RAD3-like DNA-binding helicase protein	4.4726	7.35156	10.1116	0.203895	0.33514	0.460965	Stage1
Zm00001d037829	GRMZM2G162702	Zm00001eb284840	NA	NA	Probable receptor-like protein kinase	7.1766	10.1597	13.9193	0.22961	0.325054	0.445336	Stage1
Zm00001d037939	GRMZM2G117357	Zm00001eb285730	NA	NA	NA	2.39864	3.89256	4.77439	0.216766	0.351771	0.431463	Stage1
Zm00001d040191	GRMZM2G049672	Zm00001eb126920	pco094851	NA	zinc ion binding	25.4583	29.6701	34.6972	0.283419	0.330308	0.386273	Stage1
Zm00001d037950	GRMZM2G049342,GRMZM2G349554	Zm00001eb285840	tor1	target of rapamycin1	Serine/threonine-protein kinase TOR	14.2783	20.3876	33.48	0.209526	0.299176	0.491299	Stage1
Zm00001d038006	GRMZM2G020929,GRMZM2G115255,GRMZM2G442057,GRMZM6G157558	Zm00001eb286340	IDP6799	NA	Tetratricopeptide repeat (TPR)-like superfamily protein	9.48141	14.5292	18.9213	0.220848	0.338424	0.440728	Stage1
Zm00001d038150	GRMZM2G108057,GRMZM2G359365	Zm00001eb287640	NA	NA	Probable manganese-transporting ATPase PDR2	7.06811	13.5795	19.1072	0.177793	0.341581	0.480626	Stage1
Zm00001d038172	GRMZM2G025074	Zm00001eb287880	si618080d11	NA	NA	13.7144	21.6993	31.542	0.204828	0.324085	0.471088	Stage1
Zm00001d038174	GRMZM2G141208	Zm00001eb287900	AY110873	NA	microtubule-associated protein 65-5	7.74824	17.8766	22.9064	0.159655	0.368352	0.471993	Stage1
Zm00001d038180	GRMZM2G122712	Zm00001eb287970	NA	NA	Protein NRT1/ PTR FAMILY 3.1	0.094991	0.0249403	0.336722	0.208016	0.0546153	0.737369	Stage1
Zm00001d040599	GRMZM2G142836	Zm00001eb130060	LOC103650090	NA	Quinolinate synthase chloroplastic	0.914184	4.20275	7.54755	0.0721849	0.331853	0.595962	Stage1
Zm00001d046039	GRMZM2G149060,GRMZM2G356423,GRMZM2G516387	Zm00001eb382690	NA	NA	HEAT repeat-containing protein	3.49082	12.0418	30.8242	0.0753033	0.259764	0.664933	Stage1
Zm00001d046047	AC209705.3_FG004,GRMZM2G025480	Zm00001eb382730	NA	NA	Transducin/WD40 repeat-like superfamily protein	7.90927	21.2637	34.8259	0.123585	0.332251	0.544164	Stage1
Zm00001d040831	GRMZM2G010085,GRMZM2G015277	Zm00001eb131790	chr126b	chromatin complex subunit A 126b	ISWI chromatin-remodeling complex ATPase CHR11	52.0843	99.8959	123.029	0.189391	0.363245	0.447364	Stage1
Zm00001d038393	GRMZM2G134753	Zm00001eb289820	NA	NA	Putative SAC3/GANP family protein	3.05537	5.53521	10.7855	0.157688	0.285673	0.556639	Stage1
Zm00001d040864	GRMZM2G065388,GRMZM2G329944,GRMZM2G329952	Zm00001eb131990	NA	NA	Piezo-type mechanosensitive ion channel homolog	3.88843	12.4773	22.6693	0.0996138	0.319645	0.580742	Stage1
Zm00001d038404	GRMZM2G094951	Zm00001eb289920	NA	NA	Ypt/Rab-GAP domain of gyp1p superfamily protein	5.54626	8.2874	10.5233	0.227708	0.340248	0.432044	Stage1
Zm00001d040981	GRMZM2G045714	Zm00001eb132660	NA	NA	alpha/beta-Hydrolases superfamily protein	6.99373	10.2497	14.8807	0.21771	0.319065	0.463226	Stage1
Zm00001d038432	GRMZM2G095588	Zm00001eb290130	mmp150	NA	Putative leucine-rich repeat transmembrane protein kinase family protein	1.98986	3.49329	4.73687	0.194702	0.341809	0.463489	Stage1
Zm00001d038475	GRMZM2G092001,GRMZM2G405052,GRMZM5G807823,GRMZM6G381253	Zm00001eb290580	reas1	ribosome export associated1	reas1;ribosome export associated1: Encodes an AAA-ATPase that controls 60S ribosome export from the nucleus to the cytoplasm after ribosome maturation; mutants have a defective kernel phenotype.	5.90765	19.8314	33.0849	0.100429	0.337131	0.56244	Stage1
Zm00001d038476	GRMZM2G361064	Zm00001eb290590	expa5	alpha expansin5	expa5;alpha expansin5: alpha expansins function as wall loosening agents for control of plant cell growth.	0.387103	0.916249	4.12814	0.0712701	0.168692	0.760038	Stage1
Zm00001d038513	GRMZM2G145662	Zm00001eb290980	NA	NA	Transducin/WD40 repeat-like superfamily protein	39.9871	61.0384	64.5745	0.241468	0.368589	0.389943	Stage1
Zm00001d038548	GRMZM2G116335,GRMZM2G440849	Zm00001eb291370	NA	NA	NA	0.080399	0.296509	0.406853	0.102581	0.378316	0.519103	Stage1
Zm00001d038570	GRMZM2G041697	Zm00001eb291590	gtb101	global transcription factor A (Spt6)	global transcription factor group B1	32.4788	72.9391	91.4828	0.16495	0.370436	0.464614	Stage1
Zm00001d038583	GRMZM2G383623	Zm00001eb291700,Zm00001eb291710	smc4	structural maintenance of chromosomes4	Structural maintenance of chromosomes protein	7.67795	25.3683	33.3085	0.115711	0.382313	0.501976	Stage1
Zm00001d046579	GRMZM2G042231,GRMZM2G343917,GRMZM2G394722	Zm00001eb386900	haf101b	NA	Transcription initiation factor TFIID subunit 1	7.0276	16.607	25.0234	0.144428	0.341301	0.514271	Stage1
Zm00001d038587	AC226373.2_FG010	Zm00001eb291750	NA	NA	Protein FRIGIDA-ESSENTIAL 1	5.01422	19.764	33.4158	0.0861638	0.339623	0.574213	Stage1
Zm00001d046595	GRMZM2G049076	Zm00001eb387040,Zm00001eb387050,Zm00001eb387060	umc2672	NA	Putative sucrose-phosphate synthase family protein	2.7655	4.98595	12.3658	0.137469	0.247844	0.614687	Stage1
Zm00001d038773	GRMZM2G004888	Zm00001eb293520	NA	NA	Pentatricopeptide repeat-containing protein	1.07032	2.84778	4.13905	0.132841	0.353448	0.513711	Stage1
Zm00001d046683	GRMZM2G179941	Zm00001eb387800	cl38845_1c	NA	Stromal processing peptidase chloroplastic	5.90315	13.3323	18.1572	0.157869	0.356548	0.485582	Stage1
Zm00001d046697	GRMZM2G033555	Zm00001eb387920	AY103770	NA	Dihydroflavonol-4-reductase	0.345245	0.310692	5.16897	0.0592706	0.0533387	0.887391	Stage1
Zm00001d038845	GRMZM2G445423,GRMZM2G476843	Zm00001eb294190	NA	NA	Myosin family protein with Dil domain	1.73959	4.02602	10.5233	0.106796	0.247163	0.646041	Stage1
Zm00001d038862	GRMZM2G021406	Zm00001eb294370	umc1296	NA	Cytokinin riboside 5'-monophosphate phosphoribohydrolase LOG8	2.31175	0.815089	14.5129	0.131053	0.0462076	0.822739	Stage1
Zm00001d038866	GRMZM2G093441,GRMZM2G093503	Zm00001eb294430,Zm00001eb294440	pco086414a	NA	alpha/beta-Hydrolases superfamily protein	3.67408	4.40327	11.6929	0.185839	0.222723	0.591438	Stage1
Zm00001d038925	GRMZM2G113129	Zm00001eb295010	si707005a05	NA	NA	2.77162	3.46954	6.65314	0.214949	0.269075	0.515975	Stage1
Zm00001d044016	GRMZM5G861300	Zm00001eb158030	umc2081	NA	Long chain acyl-CoA synthetase 5	19.1308	38.7158	57.6722	0.165607	0.335148	0.499245	Stage1
Zm00001d041719	GRMZM2G047434	Zm00001eb137900	NA	NA	Heat shock protein 90-6 mitochondrial	41.6442	65.6322	87.4188	0.213894	0.337102	0.449003	Stage1
Zm00001d046945	GRMZM2G115660	Zm00001eb389750	NA	NA	Vacuolar sorting receptor 7	0	0.0187982	0.147189	0	0.113251	0.886749	Stage1
Zm00001d046948	GRMZM2G090849	Zm00001eb389780	NA	NA	Cell division control protein 50	11.6187	19.4345	27.1049	0.199778	0.334166	0.466056	Stage1
Zm00001d046979	GRMZM2G313162	Zm00001eb389990	pzb01358	NA	Molybdenum cofactor sulfurase	0.608431	1.17768	2.99419	0.127279	0.246361	0.62636	Stage1
Zm00001d047074	AC190587.3_FG005,GRMZM2G095219,GRMZM2G331105	Zm00001eb390790	pza03470	NA	pleckstrin homology (PH) domain-containing protein	5.84619	8.97656	17.6991	0.179762	0.276017	0.544221	Stage1
Zm00001d047126	GRMZM2G118022	Zm00001eb391740	ufg70	NA	Phosphatidylinositol N-acetyglucosaminlytransferase subunit P-related	1.49034	3.76911	5.08454	0.144078	0.364376	0.491546	Stage1
Zm00001d039127	GRMZM2G320802	Zm00001eb296950	pco148677	NA	root hair specific 17	12.6985	18.4355	25.4805	0.224298	0.325632	0.45007	Stage1
Zm00001d042028	GRMZM2G179421,GRMZM2G302913	Zm00001eb140390	NA	NA	LOCATED IN: vacuole; EXPRESSED IN: 23 plant structures; EXPRESSED DURING: 13 growth stages; BEST Arabidopsis thaliana protein match is: FBD F-box and Leucine Rich Repeat domains containing protein (TAIR:AT1G22000.1); Has 84739 Blast hits to 38714 p /.../s in 2257 species: Archae - 1436; Bacteria - 11314; Metazoa - 40747; Fungi - 7706; Plants - 4675; Viruses - 308; Other Eukaryotes - 18553 (source…	7.58781	20.9513	28.2718	0.133562	0.368791	0.497647	Stage1
Zm00001d039160	GRMZM2G168096	Zm00001eb297280	chr118	chromatin complex subunit A	TATA-binding protein-associated factor BTAF1	4.75551	11.5499	18.4744	0.136732	0.332087	0.531181	Stage1
Zm00001d047468	GRMZM2G448687	Zm00001eb394580	apt1	aberrant pollen transmission1	apt1;aberrant pollen transmission1: Ac-tagged mutation, pollen-grain specific pollen tube shortening and twisting	0.952109	2.8679	5.77012	0.0992801	0.299047	0.601673	Stage1
Zm00001d039189	GRMZM2G456570	Zm00001eb297550	smc3	structural maintenance of chromosomes3	Structural maintenance of chromosomes protein 3	19.7454	45.4168	62.6167	0.154528	0.355432	0.49004	Stage1
Zm00001d039196	GRMZM2G077490	Zm00001eb297610	NA	NA	Sec1 family domain-containing protein MIP3	2.65212	6.28898	7.40211	0.162277	0.384807	0.452917	Stage1
Zm00001d047506	GRMZM5G877708	Zm00001eb395000	NA	NA	Putative GTP diphosphokinase RSH1 chloroplastic	2.34659	4.5114	7.48799	0.163571	0.314471	0.521957	Stage1
Zm00001d050382	GRMZM2G419305	Zm00001eb179530	NA	NA	agenet domain-containing protein / bromo-adjacent homology (BAH) domain-containing protein	8.80253	12.6633	16.4915	0.231906	0.333618	0.434476	Stage1
Zm00001d050403	GRMZM2G160268	Zm00001eb179680	NA	NA	Chlorophyll a-b binding protein 4	0	0	3.03724	0	0	1	Stage1
Zm00001d039364	GRMZM2G102811	Zm00001eb119920	NA	NA	NA	0	0	4.19962	0	0	1	Stage1
Zm00001d042433	GRMZM2G057044	Zm00001eb143960	hdac9	histone deacetylase9	Histone deacetylase HDT1	3.27011	7.02716	17.1174	0.119283	0.256328	0.624389	Stage1
Zm00001d047828	GRMZM5G888263	Zm00001eb397790	NA	NA	Protein TOC75-3 chloroplastic	36.3521	35.6203	50.8221	0.29604	0.290081	0.413879	Stage1
Zm00001d039537	GRMZM2G314927	Zm00001eb121670,Zm00001eb121680,Zm00001eb121690,Zm00001eb121700,Zm00001eb121710	Zm00001d039537	NA	Protein ALWAYS EARLY 3	19.6263	33.2834	77.542	0.150449	0.25514	0.594412	Stage1
Zm00001d039542	GRMZM2G353444	Zm00001eb121770,Zm00001eb121780	hpc1	High PhosphatidylCholine1	Phospholipase A1-Igamma1 chloroplastic	3.31812	3.95463	10.0081	0.192011	0.228844	0.579145	Stage1
Zm00001d039563	GRMZM2G111846	Zm00001eb121880	npi249a	NA	ARM repeat superfamily protein	8.15074	23.6717	34.8323	0.122283	0.355139	0.522578	Stage1
Zm00001d039596	GRMZM2G110212	Zm00001eb122180	mus2	MutS homolog2	mus2;MutS homolog2: NCBI: DNA mismatch repair protein MSH7	23.8962	30.6891	37.2968	0.260074	0.334005	0.405921	Stage1
Zm00001d039598	GRMZM2G142413	Zm00001eb122200	NA	NA	MAR-binding filament-like protein 1	1.90775	3.54762	5.07297	0.181202	0.336959	0.481839	Stage1
Zm00001d039608	GRMZM2G363535	Zm00001eb122250	si606069f05a	NA	Enhancer of polycomb-like transcription factor protein	8.49	16.3655	18.7988	0.194482	0.374889	0.430629	Stage1
Zm00001d039631	GRMZM2G118243	Zm00001eb122470	gl13	glossy13	gl13;glossy13: necrotic glossy leaf; plants that survive to maturity are sterile (both male and female) and smaller than nonmutant sibs.	20.0183	22.5346	33.5568	0.263019	0.296081	0.440901	Stage1
Zm00001d042654	GRMZM2G038281	Zm00001eb146080	IDP73	NA	Beta-galactosidase	73.365	84.6404	122.83	0.261238	0.301388	0.437374	Stage1
Zm00001d048040	GRMZM2G328268	Zm00001eb399780	Zm00001d048040	NA	Centromere protein-like	1.28115	2.60031	3.53975	0.172634	0.350389	0.476977	Stage1
Zm00001d039758	GRMZM2G134385,GRMZM2G134454,GRMZM2G379913,GRMZM2G379929	Zm00001eb123540,Zm00001eb123550	gpm697	NA	ARM repeat superfamily protein	23.6448	51.2366	54.3813	0.182921	0.396376	0.420704	Stage1
Zm00001d039762	GRMZM2G134385,GRMZM2G134454,GRMZM2G379913,GRMZM2G379929	Zm00001eb123540,Zm00001eb123550	NA	NA	ARM repeat superfamily protein	11.9843	30.4047	60.6877	0.116266	0.294972	0.588763	Stage1
Zm00001d042706	GRMZM2G087619	Zm00001eb146530	NA	NA	ARM repeat superfamily protein	5.7547	10.33	13.2471	0.196193	0.352177	0.45163	Stage1
Zm00001d039903	GRMZM2G089149	NA	NA	NA	Protein root UVB sensitive 5	0.623857	1.19203	4.8248	0.0939447	0.179504	0.726551	Stage1
Zm00001d048178	GRMZM2G138589	Zm00001eb401030,Zm00001eb401040	IDP2462	NA	Polyol transporter protein 4	1.59904	1.02673	5.48106	0.197246	0.12665	0.676104	Stage1
Zm00001d042812	GRMZM2G177518	Zm00001eb147530	NA	NA	Tetratricopeptide repeat (TPR)-like superfamily protein	0.0463065	0.116706	0.630836	0.0583317	0.147013	0.794656	Stage1
Zm00001d048372	GRMZM2G057491	Zm00001eb402830	NA	NA	Glutamyl-tRNA synthetase%2C cytoplasmic	7.12559	13.5573	17.5997	0.186131	0.354137	0.459732	Stage1
Zm00001d051809	GRMZM2G168337	Zm00001eb190390	pco061578	NA	Nicastrin	23.1855	31.189	46.2734	0.230362	0.309882	0.459755	Stage1
Zm00001d048454	GRMZM2G172021	Zm00001eb403560	fha17	FHA-transcription factor 17	SMAD/FHA domain-containing family protein isoform 1%3B SMAD/FHA domain-containing family protein isoform 2	8.91805	10.5203	16.4045	0.24881	0.293512	0.457678	Stage1
Zm00001d040259	EF517601.1_FG015	Zm00001eb127450	NA	NA	Protein TRIGALACTOSYLDIACYLGLYCEROL 4 chloroplastic	10.8745	10.9931	20.9933	0.253716	0.256483	0.489801	Stage1
Zm00001d040305	GRMZM2G145756,GRMZM2G145772	Zm00001eb127880	NA	NA	Serine/threonine-protein kinase RUNKEL	6.06952	13.1585	18.0991	0.162603	0.352518	0.484879	Stage1
Zm00001d040317	GRMZM2G064580	Zm00001eb127990	GRMZM2G064580	cl7702_2a	RING/U-box superfamily protein	7.26604	17.3358	23.8807	0.149869	0.357568	0.492563	Stage1
Zm00001d040320	AC207652.3_FG001	Zm00001eb128010	NA	NA	Heat shock protein DnaJ with tetratricopeptide repeat	1.59375	2.82475	4.26136	0.183615	0.325437	0.490948	Stage1
Zm00001d040366	GRMZM2G133028	Zm00001eb128340	NA	NA	NA	0.561034	3.38688	8.33659	0.0456701	0.275703	0.678627	Stage1
Zm00001d040475	GRMZM2G130366	Zm00001eb129090	NA	NA	Pentatricopeptide repeat-containing protein mitochondrial	12.3025	27.1497	32.318	0.171415	0.378286	0.450298	Stage1
Zm00001d045757	GRMZM2G408359	Zm00001eb380650	NA	NA	Phosphatidylinositol 4-kinase gamma 7	12.2006	20.636	25.3046	0.209844	0.35493	0.435226	Stage1
Zm00001d043295	GRMZM2G177259	Zm00001eb151710	pco140287	NA	Myosin-binding protein 1	0.694782	1.07361	1.41849	0.218013	0.336884	0.445103	Stage1
Zm00001d043305	AC204381.3_FG001,AC207767.2_FG001,GRMZM2G020865,GRMZM2G045128,GRMZM2G172891,GRMZM2G702094,GRMZM5G838938,GRMZM5G876242	Zm00001eb151800,Zm00001eb151810,Zm00001eb151820,Zm00001eb151830,Zm00001eb151850,Zm00001eb151860	GRMZM2G020865	NA	ARM repeat superfamily protein	9.85079	26.834	40.7149	0.127272	0.346694	0.526035	Stage1
Zm00001d040686	GRMZM5G895400	Zm00001eb130760,Zm00001eb130770	tha1	thylakoid assembly1	Protein translocase subunit SECA1 chloroplastic	2.1356	3.65179	5.42626	0.190446	0.325656	0.483898	Stage1
Zm00001d040712	GRMZM2G118641	Zm00001eb131030	NA	NA	Protein GFS12	1.65684	5.18543	7.08006	0.119006	0.372454	0.50854	Stage1
Zm00001d040760	GRMZM5G835530	Zm00001eb131320,Zm00001eb131330	NA	NA	AMSH-like ubiquitin thioesterase 3	1.9318	6.60559	10.2183	0.102998	0.352191	0.544811	Stage1
Zm00001d040798	GRMZM2G055458	Zm00001eb131550	tdpk1	thiamin diphosphokinase1	tdpk1;thiamin diphosphokinase1:	0.727912	4.2015	13.2233	0.0400993	0.231453	0.728447	Stage1
Zm00001d043458	GRMZM2G045215	Zm00001eb153170	NA	NA	GDSL esterase/lipase	0.0672332	0.0215023	1.24829	0.0502855	0.0160821	0.933632	Stage1
Zm00001d048710	GRMZM2G085661	Zm00001eb165620	bx2	benzoxazinone synthesis2	bx2;benzoxazinone synthesis2: endoplasmic reticulum P450 monoxygenase; synthesis cyclic hyroxamates/DIMBOA; insect resistance in young seedlings; SSR umc1164, umc1682	0.110272	0.275595	2.80222	0.0345889	0.0864453	0.878966	Stage1
Zm00001d041036	GRMZM2G016457	Zm00001eb132890	NA	NA	Protein RETICULATA-RELATED 3 chloroplastic	8.99161	21.19	25.4091	0.161747	0.381179	0.457074	Stage1
Zm00001d041073	GRMZM2G073049	Zm00001eb133150	NA	NA	E3 ubiquitin-protein ligase RGLG1	7.02118	8.97053	14.2705	0.232011	0.296427	0.471562	Stage1
Zm00001d052695	GRMZM2G016997,GRMZM2G320723	Zm00001eb198220,Zm00001eb198230,Zm00001eb198240	NA	NA	Retinoblastoma-related protein 1	9.65559	14.5198	20.9836	0.213813	0.321527	0.46466	Stage1
Zm00001d041136	GRMZM2G042855	Zm00001eb133580	NA	NA	proline-rich family protein	1.94106	4.06039	7.94751	0.139154	0.291089	0.569757	Stage1
Zm00001d041186	GRMZM2G017525,GRMZM2G017835	Zm00001eb133890,Zm00001eb133900	AY110151	NA	Protein kinase family protein	92.7549	118.485	146.68	0.25915	0.331037	0.409813	Stage1
Zm00001d041229	GRMZM2G163059	Zm00001eb134200	osca6	hyperosmolality-gated calcium-permeable channels6	CSC1-like protein RXW8	2.0115	2.65933	6.0779	0.187139	0.247409	0.565453	Stage1
Zm00001d041363	GRMZM2G026203	Zm00001eb135120	NA	NA	Receptor-like protein kinase FERONIA	0.375411	0.80884	1.69953	0.13018	0.280478	0.589342	Stage1
Zm00001d041378	GRMZM2G069886	Zm00001eb135220	hac101a	NA	Histone acetyltransferase HAC2	4.52031	9.23875	11.3497	0.180029	0.36795	0.452021	Stage1
Zm00001d041510	GRMZM2G098434	Zm00001eb136190	pco078108b	NA	Probable galacturonosyltransferase 13	1.51647	4.26295	6.94817	0.119148	0.334938	0.545915	Stage1
Zm00001d049383	GRMZM2G142043	Zm00001eb171210	si618032h04	NA	Cytochrome c oxidase subunit 5B mitochondrial	8.24848	11.4632	13.2846	0.249981	0.347409	0.402609	Stage1
Zm00001d041582	GRMZM2G058970,GRMZM2G063544	Zm00001eb136770	IDP7498	NA	zinc knuckle (CCHC-type) family protein	7.95014	18.5764	22.6757	0.161581	0.377552	0.460867	Stage1
Zm00001d041603	GRMZM2G122443	Zm00001eb136970	pza00413	NA	Protein OS-9 homolog	5.45047	12.1612	18.5651	0.150662	0.336161	0.513177	Stage1
Zm00001d041632	GRMZM2G097068	Zm00001eb137170	IDP7575	NA	Trafficking protein particle complex II-specific subunit 130 homolog	12.7587	19.4761	28.8828	0.208757	0.318666	0.472577	Stage1
Zm00001d041707	GRMZM2G034453	Zm00001eb137780	si945034e12a	NA	DNA binding	3.01696	8.41265	12.0395	0.12855	0.358457	0.512993	Stage1
Zm00001d041710	GRMZM2G155974	Zm00001eb137820	gshs2	glutathione synthetase2	Glutathione synthetase chloroplastic	10.2853	14.2487	25.0212	0.207552	0.287531	0.504916	Stage1
Zm00001d046919	GRMZM2G057616	Zm00001eb389440	NA	NA	Chloride channel protein CLC-b	0.638795	0.812209	1.86557	0.192607	0.244894	0.5625	Stage1
Zm00001d044019	GRMZM2G116592	Zm00001eb158050	NA	NA	Eukaryotic translation initiation factor 3 subunit 10	7.9304	12.4057	13.9594	0.231237	0.361729	0.407034	Stage1
Zm00001d049761	GRMZM2G035118	Zm00001eb174630	IDP526	NA	Pumilio homolog 5	8.14144	14.1728	14.9745	0.218335	0.380084	0.401581	Stage1
Zm00001d044121	GRMZM2G316635	Zm00001eb159010	cl11820_1e	NA	auxin-like 1 protein	38.9617	90.4178	114.564	0.159716	0.370651	0.469633	Stage1
Zm00001d044170	GRMZM2G089351	Zm00001eb159400	AY111254	NA	ATP binding microtubule motor family protein	12.1794	17.1182	20.2958	0.245584	0.345171	0.409245	Stage1
Zm00001d049884	GRMZM2G042442	Zm00001eb175610	NA	NA	Histone-lysine N-methyltransferase SUVR4	19.5552	33.9268	44.0965	0.200405	0.347687	0.451908	Stage1
Zm00001d041873	GRMZM2G041544	Zm00001eb139070,Zm00001eb139090	GRMZM2G041544	NA	Protein kinase superfamily protein	0.0785405	0.21244	0.924923	0.0645944	0.174718	0.760688	Stage1
Zm00001d041889	GRMZM2G115812	Zm00001eb139250	NA	NA	NA	22.0293	46.716	50.9716	0.184012	0.390221	0.425767	Stage1
Zm00001d041900	GRMZM2G036019	Zm00001eb139270	IDP8551	NA	CONTAINS InterPro DOMAIN/s: Nrap protein (InterPro:IPR005554); Has 396 Blast hits to 382 proteins in 182 species: Archae - 3; Bacteria - 2; Metazoa - 142; Fungi - 146; Plants - 43; Viruses - 0; Other Eukaryotes - 60 (source: NCBI BLink).	11.7143	23.4117	33.8663	0.169792	0.339337	0.490871	Stage1
Zm00001d041926	GRMZM2G069408	Zm00001eb139520	NA	NA	Transcription factor LHW	4.0925	7.85942	9.5951	0.189934	0.364757	0.44531	Stage1
Zm00001d050089	GRMZM2G153722	Zm00001eb177150	cl30840_1a	NA	Putative 1-phosphatidylinositol-4-phosphate 5-kinase/ zinc ion binding family	6.52883	13.086	14.9774	0.188737	0.378293	0.43297	Stage1
Zm00001d041994	GRMZM2G174196	Zm00001eb140080	NA	NA	Leucine-rich repeat (LRR) family protein	12.832	28.6524	42.6678	0.152486	0.340483	0.507031	Stage1
Zm00001d050134	GRMZM2G365423,GRMZM2G389303,GRMZM2G437977	Zm00001eb177530	akh1	aspartate kinase-homoserine dehydrogenase1	Bifunctional aspartokinase/homoserine dehydrogenase 2 chloroplastic	17.4371	25.3817	30.6268	0.237415	0.345585	0.416999	Stage1
Zm00001d053761	GRMZM2G020986	Zm00001eb206880	NA	NA	Putative STRUBBELIG family receptor protein kinase	6.95029	11.0265	16.8309	0.199677	0.316783	0.48354	Stage1
Zm00001d042034	GRMZM2G481548	Zm00001eb140420	pco113346	NA	glucose-inhibited division family A protein	5.11823	6.06132	8.29987	0.262751	0.311165	0.426084	Stage1
Zm00001d050219	GRMZM2G103721	Zm00001eb178330	pik1	phosphatidylinositol 3-kinase1	Phosphatidylinositol 3-kinase VPS34	5.57964	9.23231	14.4828	0.190465	0.315152	0.494383	Stage1
Zm00001d042055	GRMZM2G162250	Zm00001eb140590	zar6	Zea mays ARGOS6	zar6;Zea mays ARGOS6:	6.62354	7.95665	13.6632	0.234516	0.281717	0.483767	Stage1
Zm00001d050333	GRMZM5G851815	Zm00001eb179140	crup1	lycopene cyclase CruP ortholog1	Lycopene beta/epsilon cyclase protein	0.0506223	0.506661	2.01597	0.0196725	0.196895	0.783432	Stage1
Zm00001d042078	GRMZM2G167668	Zm00001eb140810	AY111507	NA	F-box protein	3.27051	6.78678	13.411	0.139359	0.28919	0.571451	Stage1
Zm00001d042183	GRMZM2G145814	Zm00001eb141920	Zm00001d042183	NA	alpha/beta-Hydrolases superfamily protein	1.62564	2.05657	5.61966	0.174765	0.221092	0.604143	Stage1
Zm00001d044513	GRMZM2G046681	Zm00001eb162400	pco061977	NA	Ascorbate transporter chloroplastic	3.36408	4.64467	30.6677	0.0869799	0.12009	0.79293	Stage1
Zm00001d042302	GRMZM2G139617	Zm00001eb142940	NA	NA	DEK domain-containing chromatin associated protein	55.185	70.0748	104.391	0.2403	0.305136	0.454564	Stage1
Zm00001d050434	GRMZM2G123362	Zm00001eb179840	NA	NA	Poly(A)-specific ribonuclease PARN-like	2.48892	4.77338	8.81611	0.154799	0.296881	0.54832	Stage1
Zm00001d044553	GRMZM2G021517	Zm00001eb162810	cipk31	calcineurin B-like-interacting protein kinase31	CBL-interacting serine/threonine-protein kinase 8	7.84965	16.4885	55.7904	0.0979631	0.205776	0.696261	Stage1
Zm00001d044566	GRMZM2G022841,GRMZM2G084802	Zm00001eb162890	NA	NA	Callose synthase 7	6.0229	6.56422	12.1287	0.243686	0.265587	0.490727	Stage1
Zm00001d050747	GRMZM2G147288	Zm00001eb182010	NA	NA	T-complex protein 11	5.67413	11.8241	14.4002	0.177881	0.370679	0.45144	Stage1
Zm00001d042632	GRMZM2G180509	Zm00001eb145850	NA	NA	Arabinanase/levansucrase/invertase	2.71281	4.42834	5.12382	0.221183	0.361056	0.417761	Stage1
Zm00001d042643	GRMZM2G120262	Zm00001eb145970	sun3	SUN domain protein3	Galactose-binding protein	2.07475	3.02254	5.68463	0.192429	0.280334	0.527237	Stage1
Zm00001d042669	GRMZM2G046846	Zm00001eb146270	NA	NA	NA	5.49899	9.59672	17.8576	0.166872	0.291222	0.541906	Stage1
Zm00001d048049	GRMZM2G063369	Zm00001eb399850	IDP8423	NA	Protein VAC14 homolog	20.2366	22.1679	46.4689	0.227702	0.249432	0.522866	Stage1
Zm00001d042713	GRMZM2G149802	Zm00001eb146610	NA	NA	DNA polymerase alpha catalytic subunit	14.9465	29.1531	43.3509	0.170914	0.333367	0.495719	Stage1
Zm00001d051513	GRMZM2G091069	Zm00001eb187750	NA	NA	Putative ubiquitin carboxyl-terminal hydrolase superfamily protein	8.45473	16.5343	20.6414	0.185287	0.362353	0.45236	Stage1
Zm00001d042793	GRMZM2G396231	Zm00001eb147330	NA	NA	Transducin/WD40 repeat-like superfamily protein	5.74125	10.3788	14.8195	0.185563	0.335455	0.478982	Stage1
Zm00001d051590	GRMZM2G172427	Zm00001eb188560	sdg117	set domain gene117	sdg117;set domain gene117:	6.41908	14.132	15.2459	0.179319	0.394781	0.4259	Stage1
Zm00001d051599	GRMZM2G156320	Zm00001eb188660	umc2070	NA	RabGAP/TBC domain-containing protein	6.4045	15.9297	29.0389	0.124666	0.310079	0.565255	Stage1
Zm00001d042842	GRMZM2G085577	Zm00001eb147780,Zm00001eb147790	pho2	starch phoshorylase2	pho2;starch phoshorylase2: cytosolic starch phosphorylase inferred from data in Yu et al 2001 (MS 2015)	27.0949	31.9527	48.0702	0.252945	0.298295	0.448761	Stage1
Zm00001d042962	GRMZM2G096470	Zm00001eb148790	phm1675	NA	Ypt/Rab-GAP domain of gyp1p superfamily protein	12.0621	15.6774	18.6393	0.260079	0.338029	0.401892	Stage1
Zm00001d045551	GRMZM2G393146	Zm00001eb378990	NA	NA	Putative acyl-activating enzyme 19	2.78791	5.13364	10.1598	0.154187	0.283919	0.561894	Stage1
Zm00001d048430	GRMZM2G175563	Zm00001eb403280	NA	NA	Protein kinase domain superfamily protein	4.07468	9.15182	12.2569	0.159895	0.359128	0.480976	Stage1
Zm00001d043108	GRMZM5G885529	Zm00001eb149940	umc2581	NA	CONTAINS InterPro DOMAIN/s: Nuclear fragile X mental retardation-interacting protein 1 conserved region (InterPro:IPR019496); Has 1333 Blast hits to 1211 proteins in 205 species: Archae - 0; Bacteria - 137; Metazoa - 339; Fungi - 162; Plants - 70; /.../s - 6; Other Eukaryotes - 619 (source: NCBI BLink).	8.42869	14.0473	16.2892	0.217429	0.362369	0.420202	Stage1
Zm00001d043155	GRMZM2G071645	Zm00001eb150380	NA	NA	las1-like family protein	9.48822	16.1852	17.4488	0.220031	0.375333	0.404636	Stage1
Zm00001d043239	GRMZM2G116700	Zm00001eb151200	atg18f	autophagy18f	Autophagy-related protein 18f	1.56855	3.14029	5.19429	0.158389	0.317101	0.52451	Stage1
Zm00001d045746	AC203761.3_FG002,AC220924.2_FG004,GRMZM5G847520,GRMZM5G883025,GRMZM5G894110	Zm00001eb380580	AM490196a	NA	DNA topoisomerase	3.20615	5.80807	10.4362	0.164836	0.298608	0.536555	Stage1
Zm00001d048535	GRMZM2G113163	Zm00001eb404310	si605011d06b	NA	Myosin heavy chain-related protein	4.1491	9.63437	13.9	0.149876	0.348018	0.502105	Stage1
Zm00001d048546	GRMZM5G827026	Zm00001eb404410	thkl1	thick aleurone-like1	transcription regulators	4.0491	9.53268	17.0745	0.132081	0.310954	0.556965	Stage1
Zm00001d045894	GRMZM2G082962	Zm00001eb381660,Zm00001eb381720	rz953	NA	CDK5RAP3-like protein	18.8094	34.9096	56.7865	0.170212	0.315908	0.513879	Stage1
Zm00001d045978	GRMZM2G319760	Zm00001eb382340	NA	NA	Protein MICRORCHIDIA 6	1.86752	4.66889	9.92627	0.113439	0.283605	0.602956	Stage1
Zm00001d043365	GRMZM2G111657	Zm00001eb152320	NA	NA	Protein binding protein	1.06565	2.93065	4.05448	0.132366	0.364021	0.503613	Stage1
Zm00001d043425	GRMZM2G309660	Zm00001eb152860	NA	NA	NA	3.38445	5.95062	14.2818	0.143306	0.251965	0.604729	Stage1
Zm00001d046221	GRMZM2G005456,GRMZM2G086069	Zm00001eb384230	NA	NA	ATP/GTP-binding protein family	30.5957	55.4847	77.7049	0.186803	0.338765	0.474432	Stage1
Zm00001d043459	GRMZM2G045366	Zm00001eb153180	mkkk47	MAP kinase kinase kinase47	mkkk47;MAP kinase kinase kinase47: function inferrred from sequence similarity (Kong et al 2013)	9.0438	11.0839	22.9942	0.209727	0.257037	0.533237	Stage1
Zm00001d048763	GRMZM2G100118	Zm00001eb166150	si618037c12	NA	ARM repeat superfamily protein	6.28581	8.8186	11.7549	0.234027	0.328326	0.437647	Stage1
Zm00001d043563	GRMZM5G879882	Zm00001eb153830	IDP7661	NA	ATP-dependent 6-phosphofructokinase 3	29.0161	48.9154	62.1524	0.207134	0.349186	0.44368	Stage1
Zm00001d052723	GRMZM2G097043	Zm00001eb198460	NA	NA	NA	25.527	36.9317	45.7437	0.235919	0.34132	0.422761	Stage1
Zm00001d052731	GRMZM2G119468	Zm00001eb198540	NA	NA	Pyridoxal phosphate (PLP)-dependent transferases superfamily protein	0	0	0.085574	0	0	1	Stage1
Zm00001d043598	GRMZM2G000614	Zm00001eb154460	NA	NA	ABC transporter G family member 29	0.828965	1.46576	3.21247	0.150524	0.266154	0.583322	Stage1
Zm00001d043601	GRMZM2G159724	Zm00001eb154490	me6	NADP-dependent malic enzyme6	me6;NADP-dependent malic enzyme6:	5.26799	5.7241	11.3495	0.235793	0.256208	0.508	Stage1
Zm00001d043609	GRMZM2G167856	Zm00001eb154530	mek1	MEK homolog1	mek1;MEK homolog1: at least two copies of the cDNA exist in the maize genome; mek1 transcript levels are most abundant in primary roots and coleoptiles of maize seedlings and exist in lower levels in mature stems and leaves.function inferred from sequence similarity, gene expression and confirmed protein kinase activity	48.5835	92.684	116.914	0.188175	0.358988	0.452837	Stage1
Zm00001d043662	GRMZM5G863596	Zm00001eb154950	LOC103651265	NA	Alpha-amylase 3 chloroplastic	2.50713	6.07116	11.7089	0.123582	0.299261	0.577156	Stage1
Zm00001d043682	GRMZM2G137965	Zm00001eb155150	rbap2	WD-repeat protein RBAP2	rbap2;WD-repeat protein RBAP2: first reported as a partial cDNA clone, AF250048, showing high sequence homology with genes rbap1 and rbap3.	158.77	204.115	288.42	0.243773	0.313393	0.442834	Stage1
Zm00001d043684	GRMZM2G330298	Zm00001eb155160	si606063b12	NA	Protein kinase superfamily protein	4.44964	6.43371	8.60773	0.228291	0.330085	0.441624	Stage1
Zm00001d043727	GRMZM2G098569	Zm00001eb155590	fps3	farnesyl diphosphate synthase3	fps3;farnesyl diphosphate synthase3: terpene based defense (Richter et al 2015)	19.8556	25.0515	44.36	0.222429	0.280635	0.496936	Stage1
Zm00001d053022	GRMZM2G317652	Zm00001eb200990	NA	NA	Transcription factor GTE12	17.5249	24.4439	27.5579	0.252061	0.351575	0.396364	Stage1
Zm00001d053070	AC196278.2_FG003,AC196278.2_FG004,AC196278.2_FG005,GRMZM2G115245	Zm00001eb201340	NA	NA	DNA polymerase delta catalytic subunit	17.8118	32.3765	37.2603	0.203683	0.370235	0.426082	Stage1
Zm00001d047540	GRMZM2G462803	Zm00001eb395310	IDP1653	NA	Guanine nucleotide exchange factor SPIKE 1	21.9535	38.1217	54.5514	0.191522	0.332573	0.475905	Stage1
Zm00001d043809	GRMZM2G115390	Zm00001eb156340	NA	NA	NA	1.43439	3.90427	9.82108	0.0946185	0.257542	0.64784	Stage1
Zm00001d043843	GRMZM2G178227	Zm00001eb156600	NA	NA	Splicing factor SF3a60 homolog	26.5882	42.6024	46.2323	0.230355	0.369098	0.400547	Stage1
Zm00001d053196	GRMZM2G094123	Zm00001eb202580	NA	NA	Proline--tRNA ligase cytoplasmic	49.7882	90.7917	108.286	0.20006	0.364821	0.435118	Stage1
Zm00001d043861	GRMZM2G461356	Zm00001eb156750	NA	NA	THO complex subunit 2	8.94203	16.3641	19.0498	0.201597	0.368927	0.429476	Stage1
Zm00001d053262	GRMZM2G057402	Zm00001eb203060,Zm00001eb203070,Zm00001eb203090	NA	NA	calcium-dependent lipid-binding family protein	4.03702	15.39	46.9688	0.0608022	0.231792	0.707406	Stage1
Zm00001d043914	GRMZM2G002548	Zm00001eb157190	NA	NA	Homeobox-DDT domain protein RLT1	15.2908	20.3011	27.4317	0.24262	0.322119	0.435261	Stage1
[truncated: 1,234 more rows]
