# Supplementary material for: Regulatory variation controlling architectural pleiotropy in maize
Source: Nat Commun. 2025 Mar 3;16:2140. doi: 10.1038/s41467-025-56884-w (PMC11876617; doi:10.1038/s41467-025-56884-w)
Supplement: Supplementary file 11 — Supplementary Data 8 [file 41467_2025_56884_MOESM11_ESM.xlsx]

## Sheet: Supplementary Data 8
Supplementary Data 8: Gene Ontology and Transcription Factor enrichment analysis of genes commonly Differentially Expressed in the two brassinosteroid mutants between tassel stage 1 and stage 2 development compared to the B73 control. The hypergeometric test was performed with Benjamini-Hochberg correction.
ID	Description	GeneRatio	BgRatio	pvalue	p.adjust	qvalue	geneID	Count	DE categories
GO:0022625	cytosolic large ribosomal subunit	48/931	207/30499	1.78867877624982e-28	2.86546339955222e-25	2.72255737942868e-25	Zm00001d002253/Zm00001d002450/Zm00001d003896/Zm00001d014082/Zm00001d006064/Zm00001d008594/Zm00001d009579/Zm00001d009848/Zm00001d011534/Zm00001d021445/Zm00001d013252/Zm00001d014079/Zm00001d014355/Zm00001d016200/Zm00001d017719/Zm00001d018903/Zm00001d021018/Zm00001d021511/Zm00001d022124/Zm00001d022462/Zm00001d032896/Zm00001d026343/Zm00001d030691/Zm00001d041568/Zm00001d035902/Zm00001d036570/Zm00001d0…	48	Up-regulated Tassel stage1 bin2 + bri1
GO:0006334	nucleosome assembly	34/931	133/30499	5.07930548129063e-22	4.0685236905138e-19	3.86561880312961e-19	Zm00001d013182/Zm00001d010575/Zm00001d002543/Zm00001d002601/Zm00001d020584/Zm00001d013392/Zm00001d006547/Zm00001d007084/Zm00001d012423/Zm00001d013066/Zm00001d013067/Zm00001d015127/Zm00001d018981/Zm00001d019045/Zm00001d020412/Zm00001d020580/Zm00001d021707/Zm00001d022106/Zm00001d039821/Zm00001d025381/Zm00001d029394/Zm00001d032239/Zm00001d033979/Zm00001d034479/Zm00001d036036/Zm00001d044246/Zm00001d0…	34	Up-regulated Tassel stage1 bin2 + bri1
GO:0000786	nucleosome	33/931	132/30499	4.40348111724305e-21	2.35145891660779e-18	2.23418726159069e-18	Zm00001d013182/Zm00001d043271/Zm00001d010575/Zm00001d002601/Zm00001d020584/Zm00001d013392/Zm00001d006547/Zm00001d007084/Zm00001d012423/Zm00001d013066/Zm00001d013067/Zm00001d015127/Zm00001d018981/Zm00001d019045/Zm00001d020412/Zm00001d021707/Zm00001d039821/Zm00001d025381/Zm00001d029394/Zm00001d032239/Zm00001d033979/Zm00001d034479/Zm00001d036036/Zm00001d044246/Zm00001d047788/Zm00001d048491/Zm00001d0…	33	Up-regulated Tassel stage1 bin2 + bri1
GO:0001510	RNA methylation	37/931	241/30499	6.11383218069374e-16	2.44858978836784e-13	2.32647403507451e-13	Zm00001d002253/Zm00001d002450/Zm00001d003896/Zm00001d013392/Zm00001d007514/Zm00001d007898/Zm00001d008594/Zm00001d013034/Zm00001d021445/Zm00001d013252/Zm00001d014355/Zm00001d017719/Zm00001d018337/Zm00001d019147/Zm00001d021196/Zm00001d024511/Zm00001d034550/Zm00001d026343/Zm00001d036565/Zm00001d035201/Zm00001d036570/Zm00001d037620/Zm00001d039908/Zm00001d045000/Zm00001d051543/Zm00001d049668/Zm00001d0…	37	Up-regulated Tassel stage1 bin2 + bri1
GO:0042256	mature ribosome assembly	21/931	81/30499	2.91226400475174e-14	9.33089387122458e-12	8.86554473867583e-12	Zm00001d006871/Zm00001d008594/Zm00001d013034/Zm00001d013252/Zm00001d014355/Zm00001d017719/Zm00001d027527/Zm00001d022124/Zm00001d022462/Zm00001d024511/Zm00001d030691/Zm00001d035201/Zm00001d037620/Zm00001d048346/Zm00001d045000/Zm00001d044287/Zm00001d048253/Zm00001d048382/Zm00001d050920/Zm00001d021508/Zm00001d033128	21	Up-regulated Tassel stage1 bin2 + bri1
GO:0006259	DNA metabolic process	37/931	289/30499	2.08675195474307e-13	5.57162771916400e-11	5.29376022203243e-11	Zm00001d053908/Zm00001d010575/Zm00001d002543/Zm00001d002601/Zm00001d020584/Zm00001d013392/Zm00001d006547/Zm00001d006884/Zm00001d007084/Zm00001d012423/Zm00001d013066/Zm00001d013067/Zm00001d023950/Zm00001d018981/Zm00001d019045/Zm00001d020042/Zm00001d020412/Zm00001d020580/Zm00001d021707/Zm00001d039821/Zm00001d025381/Zm00001d029394/Zm00001d032239/Zm00001d033979/Zm00001d034479/Zm00001d036036/Zm00001d0…	37	Up-regulated Tassel stage1 bin2 + bri1
GO:0046982	protein heterodimerization activity	30/931	244/30499	1.08182471578017e-10	2.47583313525689e-08	2.35235870529041e-08	Zm00001d018667/Zm00001d021285/Zm00001d032040/Zm00001d036648/Zm00001d010575/Zm00001d002543/Zm00001d020584/Zm00001d013392/Zm00001d006547/Zm00001d007084/Zm00001d012423/Zm00001d019045/Zm00001d020580/Zm00001d021707/Zm00001d039821/Zm00001d025381/Zm00001d029394/Zm00001d033979/Zm00001d036036/Zm00001d044246/Zm00001d047788/Zm00001d039982/Zm00001d048491/Zm00001d044247/Zm00001d050100/Zm00001d047787/Zm00001d0…	30	Up-regulated Tassel stage1 bin2 + bri1
GO:0010077	maintenance of inflorescence meristem identity	10/931	30/30499	1.15509842088225e-08	2.3130845878167e-06	2.1977267323628e-06	Zm00001d002449/Zm00001d007949/Zm00001d010060/Zm00001d018667/Zm00001d026231/Zm00001d038355/Zm00001d048474/Zm00001d011246/Zm00001d044327/Zm00001d027425	10	Up-regulated Tassel stage1 bin2 + bri1
GO:0022627	cytosolic small ribosomal subunit	19/931	132/30499	2.16025302197574e-08	3.84525037911682e-06	3.65348054944669e-06	Zm00001d006871/Zm00001d013034/Zm00001d027527/Zm00001d019147/Zm00001d024511/Zm00001d034550/Zm00001d036565/Zm00001d037111/Zm00001d048346/Zm00001d045000/Zm00001d049668/Zm00001d048253/Zm00001d049500/Zm00001d052885/Zm00001d003672/Zm00001d006899/Zm00001d007810/Zm00001d007819/Zm00001d045448	19	Up-regulated Tassel stage1 bin2 + bri1
GO:0000027	ribosomal large subunit assembly	11/931	44/30499	6.1691975165685e-08	9.88305442154274e-06	9.39016800942953e-06	Zm00001d002450/Zm00001d014079/Zm00001d017719/Zm00001d051543/Zm00001d044615/Zm00001d050920/Zm00001d013758/Zm00001d017047/Zm00001d033128/Zm00001d025784/Zm00001d050921	11	Up-regulated Tassel stage1 bin2 + bri1
GO:0002181	cytoplasmic translation	12/931	63/30499	3.88685715946457e-07	5.66067742678386e-05	5.37836885414907e-05	Zm00001d008594/Zm00001d021511/Zm00001d022124/Zm00001d024511/Zm00001d030691/Zm00001d039908/Zm00001d050920/Zm00001d009653/Zm00001d021508/Zm00001d017047/Zm00001d045448/Zm00001d050921	12	Up-regulated Tassel stage1 bin2 + bri1
GO:0009740	gibberellic acid mediated signaling pathway	15/931	135/30499	1.69764696015795e-05	0.00226635869181086	0.00215333114420035	Zm00001d003645/Zm00001d013409/Zm00001d013465/Zm00001d021285/Zm00001d026231/Zm00001d031840/Zm00001d032040/Zm00001d045507/Zm00001d046783/Zm00001d050443/Zm00001d006776/Zm00001d010732/Zm00001d014793/Zm00001d048547/Zm00001d048968	15	Up-regulated Tassel stage1 bin2 + bri1
GO:0009686	gibberellin biosynthetic process	12/931	91/30499	2.10294087503844e-05	0.00259147021677814	0.0024622287492353	Zm00001d003645/Zm00001d013409/Zm00001d031840/Zm00001d040019/Zm00001d046783/Zm00001d050443/Zm00001d008909/Zm00001d048547/Zm00001d045563/Zm00001d002999/Zm00001d012712/Zm00001d043411	12	Up-regulated Tassel stage1 bin2 + bri1
GO:0000028	ribosomal small subunit assembly	8/931	40/30499	2.36306768458199e-05	0.00270402459335739	0.00256916982850042	Zm00001d006871/Zm00001d027527/Zm00001d036565/Zm00001d037111/Zm00001d048346/Zm00001d045000/Zm00001d048253/Zm00001d003672	8	Up-regulated Tassel stage1 bin2 + bri1
GO:0042788	polysomal ribosome	8/931	41/30499	2.85779728225547e-05	0.00305212749744884	0.00289991218957292	Zm00001d008594/Zm00001d014355/Zm00001d022124/Zm00001d030691/Zm00001d037620/Zm00001d038923/Zm00001d021508/Zm00001d033128	8	Up-regulated Tassel stage1 bin2 + bri1
GO:0010076	maintenance of floral meristem identity	6/931	25/30499	8.57221471684836e-05	0.00858292998524442	0.00815488321089653	Zm00001d007949/Zm00001d010060/Zm00001d018667/Zm00001d038355/Zm00001d011246/Zm00001d044327	6	Up-regulated Tassel stage1 bin2 + bri1
GO:0006342	chromatin silencing	14/931	143/30499	0.000128730362642912	0.0121309435855262	0.0115259507357059	Zm00001d013392/Zm00001d006547/Zm00001d015474/Zm00001d019045/Zm00001d021707/Zm00001d032263/Zm00001d040681/Zm00001d033979/Zm00001d044246/Zm00001d044287/Zm00001d045069/Zm00001d047787/Zm00001d033822/Zm00001d053864	14	Up-regulated Tassel stage1 bin2 + bri1
GO:0000461	endonucleolytic cleavage to generate mature 3'-end of SSU-rRNA from (SSU-rRNA, 5.8S rRNA, LSU-rRNA)	4/931	10/30499	0.000156376637271037	0.0129191384699656	0.0122748368667917	Zm00001d006871/Zm00001d027527/Zm00001d048346/Zm00001d048253	4	Up-regulated Tassel stage1 bin2 + bri1
GO:0009840	chloroplastic endopeptidase Clp complex	4/931	10/30499	0.000156376637271037	0.0129191384699656	0.0122748368667917	Zm00001d002969/Zm00001d017330/Zm00001d025891/Zm00001d051203	4	Up-regulated Tassel stage1 bin2 + bri1
GO:0030496	midbody	5/931	18/30499	0.000161287621347885	0.0129191384699656	0.0122748368667917	Zm00001d009480/Zm00001d014993/Zm00001d038923/Zm00001d054043/Zm00001d050225	5	Up-regulated Tassel stage1 bin2 + bri1
GO:0048864	stem cell development	11/931	100/30499	0.000241329569390613	0.0184099985792268	0.0174918575107181	Zm00001d002449/Zm00001d007949/Zm00001d010060/Zm00001d018667/Zm00001d026231/Zm00001d034204/Zm00001d048474/Zm00001d011246/Zm00001d044327/Zm00001d027425/Zm00001d011096	11	Up-regulated Tassel stage1 bin2 + bri1
GO:0045596	negative regulation of cell differentiation	11/931	102/30499	0.000287304599117663	0.0195030944065146	0.0185304386042579	Zm00001d002449/Zm00001d007949/Zm00001d010060/Zm00001d018667/Zm00001d026231/Zm00001d034204/Zm00001d048474/Zm00001d053162/Zm00001d011246/Zm00001d044327/Zm00001d027425	11	Up-regulated Tassel stage1 bin2 + bri1
GO:0032787	monocarboxylic acid metabolic process	16/931	192/30499	0.000288700227305318	0.0195030944065146	0.0185304386042579	Zm00001d003645/Zm00001d013409/Zm00001d040019/Zm00001d050443/Zm00001d008909/Zm00001d023216/Zm00001d033055/Zm00001d047893/Zm00001d048834/Zm00001d009960/Zm00001d002999/Zm00001d012712/Zm00001d036719/Zm00001d030253/Zm00001d037619/Zm00001d043411	16	Up-regulated Tassel stage1 bin2 + bri1
GO:0009536	plastid	21/931	293/30499	0.000292181189610705	0.0195030944065146	0.0185304386042579	Zm00001d026046/Zm00001d026594/Zm00001d011246/Zm00001d013015/Zm00001d016441/Zm00001d031852/Zm00001d032046/Zm00001d034221/Zm00001d034528/Zm00001d043878/Zm00001d044327/Zm00001d046332/Zm00001d001865/Zm00001d051568/Zm00001d008862/Zm00001d009532/Zm00001d010416/Zm00001d037689/Zm00001d022603/Zm00001d037631/Zm00001d053281	21	Up-regulated Tassel stage1 bin2 + bri1
GO:0010223	secondary shoot formation	6/931	31/30499	0.000304861219259443	0.0195355069301451	0.0185612346547012	Zm00001d010060/Zm00001d038355/Zm00001d041791/Zm00001d046783/Zm00001d028094/Zm00001d035266	6	Up-regulated Tassel stage1 bin2 + bri1
GO:0022626	cytosolic ribosome	13/931	138/30499	0.000323747614151187	0.0199478337642385	0.0189529979782436	Zm00001d002156/Zm00001d006235/Zm00001d009480/Zm00001d034790/Zm00001d026391/Zm00001d035201/Zm00001d038923/Zm00001d045194/Zm00001d044615/Zm00001d011104/Zm00001d022629/Zm00001d049830/Zm00001d034919	13	Up-regulated Tassel stage1 bin2 + bri1
GO:0052634	C-19 gibberellin 2-beta-dioxygenase activity	4/931	12/30499	0.000351008973927776	0.0208265324530481	0.0197878743196711	Zm00001d008909/Zm00001d002999/Zm00001d012712/Zm00001d043411	4	Up-regulated Tassel stage1 bin2 + bri1
GO:0006833	water transport	18/931	245/30499	0.000575735640409958	0.0329403034263126	0.0312975088734135	Zm00001d013465/Zm00001d046783/Zm00001d002065/Zm00001d005421/Zm00001d006439/Zm00001d012103/Zm00001d025062/Zm00001d017467/Zm00001d019563/Zm00001d026458/Zm00001d033446/Zm00001d017121/Zm00001d019565/Zm00001d021554/Zm00001d035156/Zm00001d042453/Zm00001d045582/Zm00001d051362	18	Up-regulated Tassel stage1 bin2 + bri1
GO:0019773	proteasome core complex, alpha-subunit complex	5/931	24/30499	0.000687292674116477	0.0379669953080895	0.0360735102276743	Zm00001d006235/Zm00001d015180/Zm00001d048829/Zm00001d045194/Zm00001d022629	5	Up-regulated Tassel stage1 bin2 + bri1
GO:0003729	mRNA binding	20/931	300/30499	0.000995045401816853	0.05313542445702	0.0504854614395498	Zm00001d053908/Zm00001d008594/Zm00001d009023/Zm00001d012811/Zm00001d013252/Zm00001d013528/Zm00001d016528/Zm00001d022462/Zm00001d023987/Zm00001d035304/Zm00001d037111/Zm00001d037620/Zm00001d049320/Zm00001d044287/Zm00001d053572/Zm00001d003672/Zm00001d013342/Zm00001d035872/Zm00001d039263/Zm00001d051881	20	Up-regulated Tassel stage1 bin2 + bri1
GO:0007389	pattern specification process	12/931	140/30499	0.00125048203902667	0.0646216847264752	0.0613988804221585	Zm00001d021285/Zm00001d009097/Zm00001d011312/Zm00001d025674/Zm00001d018214/Zm00001d040356/Zm00001d042809/Zm00001d043878/Zm00001d038275/Zm00001d009532/Zm00001d048968/Zm00001d045582	12	Up-regulated Tassel stage1 bin2 + bri1
GO:0000447	endonucleolytic cleavage in ITS1 to separate SSU-rRNA from 5.8S rRNA and LSU-rRNA from tricistronic rRNA transcript (SSU-rRNA, 5.8S rRNA, LSU-rRNA)	4/931	17/30499	0.00149413996806216	0.0748003821511119	0.071069947165062	Zm00001d006871/Zm00001d027527/Zm00001d048346/Zm00001d048253	4	Up-regulated Tassel stage1 bin2 + bri1
GO:0030686	90S preribosome	5/931	29/30499	0.00169277544550856	0.0821765534455976	0.0780782549985768	Zm00001d006871/Zm00001d027527/Zm00001d048346/Zm00001d048253/Zm00001d033912	5	Up-regulated Tassel stage1 bin2 + bri1
GO:0010162	seed dormancy process	15/931	207/30499	0.00183025289920541	0.0862372101331491	0.0819363991408986	Zm00001d003645/Zm00001d013409/Zm00001d013465/Zm00001d031840/Zm00001d039017/Zm00001d045507/Zm00001d046783/Zm00001d050443/Zm00001d006776/Zm00001d010732/Zm00001d013595/Zm00001d014793/Zm00001d048547/Zm00001d033709/Zm00001d048968	15	Up-regulated Tassel stage1 bin2 + bri1
GO:0006346	methylation-dependent chromatin silencing	36/1303	158/30499	1.0356e-16	2.01529e-13	1.73001e-13	Zm00001d001945/Zm00001d021636/Zm00001d041445/Zm00001d048004/Zm00001d002617/Zm00001d003872/Zm00001d013060/Zm00001d004993/Zm00001d005168/Zm00001d006046/Zm00001d014442/Zm00001d006658/Zm00001d008249/Zm00001d008847/Zm00001d009312/Zm00001d010790/Zm00001d010928/Zm00001d012624/Zm00001d013318/Zm00001d021903/Zm00001d014865/Zm00001d020975/Zm00001d021378/Zm00001d022338/Zm00001d024305/Zm00001d033827/Zm00001d0…	36	Up-regulated Tassel stage1 B73
GO:0051567	histone H3-K9 methylation	40/1303	211/30499	1.78042e-15	1.73234e-12	1.48712e-12	Zm00001d001945/Zm00001d021636/Zm00001d041445/Zm00001d002186/Zm00001d002617/Zm00001d012525/Zm00001d003872/Zm00001d005168/Zm00001d014442/Zm00001d006658/Zm00001d008249/Zm00001d009312/Zm00001d009888/Zm00001d010790/Zm00001d010928/Zm00001d021903/Zm00001d014865/Zm00001d024159/Zm00001d016581/Zm00001d029133/Zm00001d021378/Zm00001d023801/Zm00001d033827/Zm00001d025722/Zm00001d025816/Zm00001d034894/Zm00001d0…	40	Up-regulated Tassel stage1 B73
GO:0010267	production of ta-siRNAs involved in RNA interference	31/1303	134/30499	8.79153e-15	5.70277e-12	4.89549e-12	Zm00001d021828/Zm00001d005168/Zm00001d007760/Zm00001d008249/Zm00001d008847/Zm00001d010790/Zm00001d012624/Zm00001d013318/Zm00001d013320/Zm00001d031542/Zm00001d013891/Zm00001d014865/Zm00001d022338/Zm00001d023431/Zm00001d026698/Zm00001d027412/Zm00001d044358/Zm00001d036917/Zm00001d030061/Zm00001d036296/Zm00001d033668/Zm00001d035256/Zm00001d046039/Zm00001d038583/Zm00001d039189/Zm00001d039608/Zm00001d0…	31	Up-regulated Tassel stage1 B73
GO:0035196	production of miRNAs involved in gene silencing by miRNA	32/1303	153/30499	6.71473e-14	3.26671e-11	2.80428e-11	Zm00001d002617/Zm00001d021828/Zm00001d005168/Zm00001d007760/Zm00001d008249/Zm00001d008847/Zm00001d010790/Zm00001d020900/Zm00001d012624/Zm00001d013318/Zm00001d013320/Zm00001d013891/Zm00001d014865/Zm00001d022338/Zm00001d023431/Zm00001d026698/Zm00001d044358/Zm00001d036917/Zm00001d030061/Zm00001d036296/Zm00001d033668/Zm00001d035256/Zm00001d046039/Zm00001d038583/Zm00001d039189/Zm00001d039608/Zm00001d0…	32	Up-regulated Tassel stage1 B73
GO:0006306	DNA methylation	35/1303	199/30499	1.01247e-12	3.94053e-10	3.38272e-10	Zm00001d021636/Zm00001d041445/Zm00001d048004/Zm00001d002125/Zm00001d002617/Zm00001d005072/Zm00001d005168/Zm00001d008847/Zm00001d009312/Zm00001d009888/Zm00001d010790/Zm00001d012624/Zm00001d013318/Zm00001d024159/Zm00001d016581/Zm00001d018647/Zm00001d029133/Zm00001d023801/Zm00001d025722/Zm00001d025816/Zm00001d027412/Zm00001d027479/Zm00001d038302/Zm00001d030061/Zm00001d036296/Zm00001d033668/Zm00001d0…	35	Up-regulated Tassel stage1 B73
GO:0032204	regulation of telomere maintenance	19/1303	59/30499	2.31511e-12	6.43601e-10	5.52494e-10	Zm00001d041445/Zm00001d003203/Zm00001d003602/Zm00001d005350/Zm00001d006443/Zm00001d007871/Zm00001d019148/Zm00001d019432/Zm00001d022046/Zm00001d028757/Zm00001d029142/Zm00001d040166/Zm00001d049958/Zm00001d052248/Zm00001d037815/Zm00001d053070/Zm00001d045147/Zm00001d052113/Zm00001d052143	19	Up-regulated Tassel stage1 B73
GO:0043247	telomere maintenance in response to DNA damage	19/1303	59/30499	2.31511e-12	6.43601e-10	5.52494e-10	Zm00001d041445/Zm00001d003203/Zm00001d003602/Zm00001d005350/Zm00001d006443/Zm00001d007871/Zm00001d019148/Zm00001d019432/Zm00001d022046/Zm00001d028757/Zm00001d029142/Zm00001d040166/Zm00001d049958/Zm00001d052248/Zm00001d037815/Zm00001d053070/Zm00001d045147/Zm00001d052113/Zm00001d052143	19	Up-regulated Tassel stage1 B73
GO:0009616	virus induced gene silencing	28/1303	142/30499	1.09424e-11	2.66173e-09	2.28494e-09	Zm00001d021828/Zm00001d005168/Zm00001d007435/Zm00001d007760/Zm00001d008249/Zm00001d008847/Zm00001d010790/Zm00001d012624/Zm00001d013318/Zm00001d013891/Zm00001d014865/Zm00001d022338/Zm00001d026698/Zm00001d027412/Zm00001d044358/Zm00001d036917/Zm00001d030061/Zm00001d033148/Zm00001d036296/Zm00001d033668/Zm00001d035256/Zm00001d046039/Zm00001d039608/Zm00001d045551/Zm00001d053070/Zm00001d044552/Zm00001d0…	28	Up-regulated Tassel stage1 B73
GO:0000911	cytokinesis by cell plate formation	38/1303	254/30499	1.83341e-11	3.96424e-09	3.40307e-09	Zm00001d013694/Zm00001d021636/Zm00001d039306/Zm00001d041445/Zm00001d002186/Zm00001d005168/Zm00001d014442/Zm00001d007677/Zm00001d008249/Zm00001d008338/Zm00001d009312/Zm00001d010790/Zm00001d011140/Zm00001d012815/Zm00001d014865/Zm00001d029133/Zm00001d022276/Zm00001d022338/Zm00001d027412/Zm00001d028022/Zm00001d028949/Zm00001d029004/Zm00001d033668/Zm00001d034914/Zm00001d037413/Zm00001d037950/Zm00001d0…	38	Up-regulated Tassel stage1 B73
GO:0007129	synapsis	20/1303	75/30499	3.03116e-11	5.89863e-09	5.06363e-09	Zm00001d003203/Zm00001d003602/Zm00001d012525/Zm00001d005168/Zm00001d007407/Zm00001d007677/Zm00001d007871/Zm00001d008224/Zm00001d015469/Zm00001d019432/Zm00001d040166/Zm00001d052248/Zm00001d037413/Zm00001d037815/Zm00001d038583/Zm00001d039596/Zm00001d040475/Zm00001d053070/Zm00001d050929/Zm00001d052143	20	Up-regulated Tassel stage1 B73
GO:0010090	trichome morphogenesis	32/1303	199/30499	1.06758e-10	1.88864e-08	1.62129e-08	Zm00001d001945/Zm00001d002617/Zm00001d007407/Zm00001d007677/Zm00001d017117/Zm00001d009233/Zm00001d011447/Zm00001d019950/Zm00001d012040/Zm00001d014640/Zm00001d015260/Zm00001d018795/Zm00001d020204/Zm00001d021087/Zm00001d022417/Zm00001d022429/Zm00001d025714/Zm00001d027633/Zm00001d028818/Zm00001d029004/Zm00001d030282/Zm00001d040166/Zm00001d049958/Zm00001d037950/Zm00001d047074/Zm00001d040320/Zm00001d0…	32	Up-regulated Tassel stage1 B73
GO:0046034	ATP metabolic process	46/1303	389/30499	5.22612e-10	8.47503e-08	7.27531e-08	Zm00001d002275/Zm00001d003031/Zm00001d003655/Zm00001d004361/Zm00001d013254/Zm00001d006443/Zm00001d006497/Zm00001d007500/Zm00001d010324/Zm00001d011091/Zm00001d019950/Zm00001d011963/Zm00001d021972/Zm00001d013828/Zm00001d015314/Zm00001d015758/Zm00001d017967/Zm00001d017982/Zm00001d020666/Zm00001d047780/Zm00001d022046/Zm00001d032334/Zm00001d022560/Zm00001d032735/Zm00001d033827/Zm00001d024625/Zm00001d0…	46	Up-regulated Tassel stage1 B73
GO:0045010	actin nucleation	26/1303	147/30499	7.18128e-10	1.07498e-07	9.2281e-08	Zm00001d001945/Zm00001d002186/Zm00001d009233/Zm00001d011447/Zm00001d019950/Zm00001d014640/Zm00001d015260/Zm00001d018795/Zm00001d020204/Zm00001d021087/Zm00001d022417/Zm00001d022429/Zm00001d023957/Zm00001d027450/Zm00001d027633/Zm00001d028818/Zm00001d029004/Zm00001d030282/Zm00001d049958/Zm00001d037413/Zm00001d037950/Zm00001d047074/Zm00001d040320/Zm00001d042713/Zm00001d047540/Zm00001d053697	26	Up-regulated Tassel stage1 B73
GO:0010332	response to gamma radiation	20/1303	90/30499	1.04456e-09	1.45194e-07	1.24641e-07	Zm00001d041445/Zm00001d002390/Zm00001d003203/Zm00001d003602/Zm00001d005350/Zm00001d006443/Zm00001d007871/Zm00001d019148/Zm00001d019432/Zm00001d022046/Zm00001d028757/Zm00001d029142/Zm00001d040166/Zm00001d049958/Zm00001d052248/Zm00001d037815/Zm00001d053070/Zm00001d045147/Zm00001d052113/Zm00001d052143	20	Up-regulated Tassel stage1 B73
GO:0007062	sister chromatid cohesion	28/1303	182/30499	4.27779e-09	5.54973e-07	4.76411e-07	Zm00001d003203/Zm00001d003602/Zm00001d005350/Zm00001d006443/Zm00001d007871/Zm00001d008224/Zm00001d022581/Zm00001d014640/Zm00001d015260/Zm00001d015314/Zm00001d019432/Zm00001d020157/Zm00001d024625/Zm00001d028757/Zm00001d028818/Zm00001d029142/Zm00001d037982/Zm00001d040166/Zm00001d052248/Zm00001d037815/Zm00001d037950/Zm00001d038583/Zm00001d040475/Zm00001d053070/Zm00001d050929/Zm00001d045147/Zm00001d0…	28	Up-regulated Tassel stage1 B73
GO:0006297	nucleotide-excision repair, DNA gap filling	8/1303	12/30499	4.61444e-09	5.61231e-07	4.81783e-07	Zm00001d002390/Zm00001d007500/Zm00001d008890/Zm00001d016581/Zm00001d023578/Zm00001d027479/Zm00001d053070/Zm00001d052113	8	Up-regulated Tassel stage1 B73
GO:0046130	purine ribonucleoside catabolic process	48/1303	449/30499	6.29147e-09	7.20188e-07	6.18239e-07	Zm00001d002275/Zm00001d003031/Zm00001d003655/Zm00001d004361/Zm00001d013254/Zm00001d006443/Zm00001d006497/Zm00001d007500/Zm00001d010324/Zm00001d011091/Zm00001d011504/Zm00001d019950/Zm00001d011963/Zm00001d021972/Zm00001d013828/Zm00001d015314/Zm00001d015446/Zm00001d015758/Zm00001d017967/Zm00001d017982/Zm00001d020666/Zm00001d047780/Zm00001d022046/Zm00001d032334/Zm00001d022560/Zm00001d032735/Zm00001d0…	48	Up-regulated Tassel stage1 B73
GO:0008017	microtubule binding	31/1303	222/30499	7.07099e-09	7.36294e-07	6.32065e-07	Zm00001d001928/Zm00001d002186/Zm00001d002817/Zm00001d009233/Zm00001d009840/Zm00001d010790/Zm00001d012763/Zm00001d022040/Zm00001d013859/Zm00001d016273/Zm00001d017979/Zm00001d018014/Zm00001d019670/Zm00001d021378/Zm00001d022276/Zm00001d023583/Zm00001d034239/Zm00001d026548/Zm00001d026621/Zm00001d036090/Zm00001d037291/Zm00001d031619/Zm00001d032815/Zm00001d037214/Zm00001d037413/Zm00001d045425/Zm00001d0…	31	Up-regulated Tassel stage1 B73
GO:0000278	mitotic cell cycle	29/1303	198/30499	7.18889e-09	7.36294e-07	6.32065e-07	Zm00001d002617/Zm00001d003203/Zm00001d005403/Zm00001d007500/Zm00001d008233/Zm00001d009233/Zm00001d009236/Zm00001d010880/Zm00001d019950/Zm00001d013318/Zm00001d014640/Zm00001d015194/Zm00001d015260/Zm00001d017175/Zm00001d019148/Zm00001d021087/Zm00001d023578/Zm00001d023957/Zm00001d025816/Zm00001d027479/Zm00001d027886/Zm00001d028757/Zm00001d031938/Zm00001d040462/Zm00001d049958/Zm00001d035088/Zm00001d0…	29	Up-regulated Tassel stage1 B73
GO:0005871	kinesin complex	19/1303	97/30499	2.47038e-08	2.40368e-06	2.06342e-06	Zm00001d001928/Zm00001d002186/Zm00001d002817/Zm00001d009233/Zm00001d009840/Zm00001d010790/Zm00001d012763/Zm00001d013859/Zm00001d016273/Zm00001d018014/Zm00001d019670/Zm00001d022276/Zm00001d034239/Zm00001d026548/Zm00001d036090/Zm00001d045425/Zm00001d044170/Zm00001d044008/Zm00001d048510	19	Up-regulated Tassel stage1 B73
GO:0007131	reciprocal meiotic recombination	27/1303	188/30499	3.58032e-08	3.31776e-06	2.84811e-06	Zm00001d002617/Zm00001d003203/Zm00001d003602/Zm00001d012525/Zm00001d005168/Zm00001d006443/Zm00001d007677/Zm00001d007871/Zm00001d008224/Zm00001d018657/Zm00001d015260/Zm00001d019432/Zm00001d025816/Zm00001d028757/Zm00001d040166/Zm00001d049958/Zm00001d052248/Zm00001d037413/Zm00001d037815/Zm00001d037950/Zm00001d038583/Zm00001d039596/Zm00001d040475/Zm00001d053070/Zm00001d050929/Zm00001d045147/Zm00001d0…	27	Up-regulated Tassel stage1 B73
GO:0031048	chromatin silencing by small RNA	22/1303	131/30499	3.81782e-08	3.37703e-06	2.89898e-06	Zm00001d001945/Zm00001d021636/Zm00001d041445/Zm00001d002617/Zm00001d003872/Zm00001d005350/Zm00001d014442/Zm00001d006658/Zm00001d010790/Zm00001d021903/Zm00001d014865/Zm00001d015314/Zm00001d021378/Zm00001d033827/Zm00001d024625/Zm00001d027479/Zm00001d029142/Zm00001d033668/Zm00001d038583/Zm00001d049884/Zm00001d053070/Zm00001d052143	22	Up-regulated Tassel stage1 B73
GO:0019898	extrinsic component of membrane	18/1303	91/30499	4.89241e-08	4.1394e-06	3.55343e-06	Zm00001d002715/Zm00001d006540/Zm00001d007857/Zm00001d021703/Zm00001d015890/Zm00001d030935/Zm00001d025134/Zm00001d036759/Zm00001d029004/Zm00001d035088/Zm00001d035089/Zm00001d036535/Zm00001d036583/Zm00001d037321/Zm00001d047074/Zm00001d047540/Zm00001d053262/Zm00001d053827	18	Up-regulated Tassel stage1 B73
GO:0051327	meiotic M phase	32/1303	257/30499	6.55592e-08	5.31575e-06	4.56326e-06	Zm00001d041445/Zm00001d002617/Zm00001d003602/Zm00001d012525/Zm00001d005168/Zm00001d005502/Zm00001d007500/Zm00001d007585/Zm00001d007677/Zm00001d007871/Zm00001d008224/Zm00001d009312/Zm00001d018657/Zm00001d015853/Zm00001d019148/Zm00001d019920/Zm00001d033292/Zm00001d024625/Zm00001d024953/Zm00001d025816/Zm00001d028757/Zm00001d029142/Zm00001d040166/Zm00001d052248/Zm00001d040831/Zm00001d038583/Zm00001d0…	32	Up-regulated Tassel stage1 B73
GO:0048449	floral organ formation	17/1303	84/30499	8.05799e-08	6.27234e-06	5.38444e-06	Zm00001d041445/Zm00001d003872/Zm00001d005168/Zm00001d008249/Zm00001d009233/Zm00001d010790/Zm00001d019950/Zm00001d014640/Zm00001d015260/Zm00001d021087/Zm00001d023578/Zm00001d023957/Zm00001d027479/Zm00001d033668/Zm00001d037593/Zm00001d038583/Zm00001d042713	17	Up-regulated Tassel stage1 B73
GO:0042138	meiotic DNA double-strand break formation	18/1303	98/30499	1.60544e-07	1.20161e-05	1.03151e-05	Zm00001d003203/Zm00001d003602/Zm00001d006443/Zm00001d007871/Zm00001d008224/Zm00001d018657/Zm00001d015260/Zm00001d019432/Zm00001d028757/Zm00001d040166/Zm00001d052248/Zm00001d037815/Zm00001d037950/Zm00001d040475/Zm00001d053070/Zm00001d045147/Zm00001d052113/Zm00001d052143	18	Up-regulated Tassel stage1 B73
GO:0007267	cell-cell signaling	21/1303	131/30499	1.75729e-07	1.26655e-05	1.08726e-05	Zm00001d021828/Zm00001d005168/Zm00001d007760/Zm00001d008249/Zm00001d008847/Zm00001d010790/Zm00001d012624/Zm00001d013318/Zm00001d013891/Zm00001d014865/Zm00001d026698/Zm00001d027412/Zm00001d044358/Zm00001d036917/Zm00001d036296/Zm00001d033668/Zm00001d045551/Zm00001d053070/Zm00001d044552/Zm00001d050929/Zm00001d052306	21	Up-regulated Tassel stage1 B73
GO:0016926	protein desumoylation	20/1303	122/30499	2.35717e-07	1.63823e-05	1.40633e-05	Zm00001d005100/Zm00001d006507/Zm00001d009181/Zm00001d009233/Zm00001d009236/Zm00001d018657/Zm00001d011447/Zm00001d012327/Zm00001d014640/Zm00001d017568/Zm00001d020204/Zm00001d022417/Zm00001d023957/Zm00001d034364/Zm00001d052248/Zm00001d046039/Zm00001d040320/Zm00001d050219/Zm00001d047537/Zm00001d049054	20	Up-regulated Tassel stage1 B73
GO:0009630	gravitropism	24/1303	170/30499	2.79815e-07	1.87766e-05	1.61186e-05	Zm00001d009562/Zm00001d023640/Zm00001d002617/Zm00001d012525/Zm00001d013060/Zm00001d007139/Zm00001d007677/Zm00001d009312/Zm00001d020432/Zm00001d023391/Zm00001d015259/Zm00001d017522/Zm00001d043312/Zm00001d047780/Zm00001d022417/Zm00001d024205/Zm00001d027412/Zm00001d033148/Zm00001d051183/Zm00001d037950/Zm00001d046039/Zm00001d039160/Zm00001d046221/Zm00001d048709	24	Up-regulated Tassel stage1 B73
GO:0009909	regulation of flower development	38/1303	366/30499	4.87871e-07	3.16466e-05	2.71667e-05	Zm00001d001945/Zm00001d041445/Zm00001d002250/Zm00001d003872/Zm00001d005168/Zm00001d005403/Zm00001d014442/Zm00001d008249/Zm00001d010790/Zm00001d010880/Zm00001d020188/Zm00001d012503/Zm00001d013318/Zm00001d022581/Zm00001d014640/Zm00001d018261/Zm00001d018349/Zm00001d029133/Zm00001d020157/Zm00001d021378/Zm00001d023578/Zm00001d023801/Zm00001d027479/Zm00001d029142/Zm00001d037982/Zm00001d033668/Zm00001d0…	38	Up-regulated Tassel stage1 B73
GO:0033044	regulation of chromosome organization	15/1303	75/30499	5.44062e-07	3.41531e-05	2.93184e-05	Zm00001d006607/Zm00001d007500/Zm00001d007677/Zm00001d009233/Zm00001d009312/Zm00001d018657/Zm00001d011447/Zm00001d015260/Zm00001d020204/Zm00001d021087/Zm00001d023957/Zm00001d035088/Zm00001d037950/Zm00001d040831/Zm00001d043927	15	Up-regulated Tassel stage1 B73
GO:0051322	anaphase	17/1303	96/30499	6.06014e-07	3.68533e-05	3.16363e-05	Zm00001d041445/Zm00001d012525/Zm00001d005168/Zm00001d008249/Zm00001d009312/Zm00001d013891/Zm00001d027450/Zm00001d027633/Zm00001d029004/Zm00001d031619/Zm00001d037413/Zm00001d038174/Zm00001d040831/Zm00001d039596/Zm00001d049884/Zm00001d047540/Zm00001d052143	17	Up-regulated Tassel stage1 B73
GO:0000084	mitotic S phase	9/1303	26/30499	7.45719e-07	4.39748e-05	3.77498e-05	Zm00001d007500/Zm00001d017117/Zm00001d015259/Zm00001d016581/Zm00001d023578/Zm00001d027479/Zm00001d042713/Zm00001d053070/Zm00001d052113	9	Up-regulated Tassel stage1 B73
GO:0000956	nuclear-transcribed mRNA catabolic process	19/1303	120/30499	8.13202e-07	4.65439e-05	3.99552e-05	Zm00001d007769/Zm00001d008338/Zm00001d012327/Zm00001d012624/Zm00001d013683/Zm00001d014232/Zm00001d014640/Zm00001d018226/Zm00001d022417/Zm00001d026487/Zm00001d038134/Zm00001d030357/Zm00001d031938/Zm00001d033218/Zm00001d036296/Zm00001d046979/Zm00001d041582/Zm00001d048364/Zm00001d053989	19	Up-regulated Tassel stage1 B73
GO:0010014	meristem initiation	24/1303	181/30499	8.9685e-07	4.98649e-05	4.28061e-05	Zm00001d001945/Zm00001d048004/Zm00001d003057/Zm00001d003246/Zm00001d021828/Zm00001d005168/Zm00001d014032/Zm00001d007760/Zm00001d008249/Zm00001d008847/Zm00001d009233/Zm00001d012624/Zm00001d017263/Zm00001d018795/Zm00001d021087/Zm00001d023479/Zm00001d023957/Zm00001d044358/Zm00001d036917/Zm00001d029004/Zm00001d049958/Zm00001d034410/Zm00001d043050/Zm00001d047540	24	Up-regulated Tassel stage1 B73
GO:0009855	determination of bilateral symmetry	24/1303	182/30499	9.91828e-07	5.36138e-05	4.60243e-05	Zm00001d001945/Zm00001d048004/Zm00001d003057/Zm00001d003246/Zm00001d021828/Zm00001d005168/Zm00001d014032/Zm00001d007760/Zm00001d008249/Zm00001d008847/Zm00001d012624/Zm00001d017263/Zm00001d021087/Zm00001d023479/Zm00001d024625/Zm00001d044358/Zm00001d036917/Zm00001d028560/Zm00001d029004/Zm00001d049958/Zm00001d034410/Zm00001d043050/Zm00001d047540/Zm00001d047842	24	Up-regulated Tassel stage1 B73
GO:0004004	ATP-dependent RNA helicase activity	15/1303	83/30499	2.10794e-06	0.000110866	9.5172e-05	Zm00001d003031/Zm00001d003655/Zm00001d006497/Zm00001d007769/Zm00001d011963/Zm00001d015314/Zm00001d015758/Zm00001d017967/Zm00001d017982/Zm00001d032735/Zm00001d039452/Zm00001d033993/Zm00001d044208/Zm00001d045147/Zm00001d052143	15	Up-regulated Tassel stage1 B73
GO:0001727	lipid kinase activity	10/1303	37/30499	2.37205e-06	0.000118359	0.000101605	Zm00001d013442/Zm00001d013920/Zm00001d037332/Zm00001d029443/Zm00001d042662/Zm00001d035004/Zm00001d045757/Zm00001d050089/Zm00001d050219/Zm00001d049734	10	Up-regulated Tassel stage1 B73
GO:0008360	regulation of cell shape	10/1303	37/30499	2.37205e-06	0.000118359	0.000101605	Zm00001d000034/Zm00001d008654/Zm00001d027392/Zm00001d027450/Zm00001d027633/Zm00001d036351/Zm00001d029004/Zm00001d030266/Zm00001d044584/Zm00001d044566	10	Up-regulated Tassel stage1 B73
GO:0005694	chromosome	20/1303	143/30499	3.11045e-06	0.000151323	0.000129902	Zm00001d043378/Zm00001d005269/Zm00001d007677/Zm00001d010877/Zm00001d019950/Zm00001d013330/Zm00001d015469/Zm00001d017798/Zm00001d018475/Zm00001d019670/Zm00001d020622/Zm00001d025722/Zm00001d038583/Zm00001d038925/Zm00001d049884/Zm00001d041889/Zm00001d041994/Zm00001d051590/Zm00001d045746/Zm00001d045747	20	Up-regulated Tassel stage1 B73
GO:0010228	vegetative to reproductive phase transition of meristem	41/1303	443/30499	3.4173e-06	0.000156502	0.000134348	Zm00001d005100/Zm00001d009562/Zm00001d000137/Zm00001d004260/Zm00001d005137/Zm00001d006443/Zm00001d006507/Zm00001d008847/Zm00001d009181/Zm00001d009233/Zm00001d009312/Zm00001d018657/Zm00001d011447/Zm00001d012918/Zm00001d013318/Zm00001d022581/Zm00001d014640/Zm00001d018274/Zm00001d020157/Zm00001d020204/Zm00001d022417/Zm00001d023957/Zm00001d027412/Zm00001d028818/Zm00001d029142/Zm00001d037982/Zm00001d0…	41	Up-regulated Tassel stage1 B73
GO:0016246	RNA interference	12/1303	56/30499	3.43267e-06	0.000156502	0.000134348	Zm00001d001945/Zm00001d021636/Zm00001d048004/Zm00001d013060/Zm00001d004993/Zm00001d006658/Zm00001d009312/Zm00001d021903/Zm00001d033827/Zm00001d031938/Zm00001d040831/Zm00001d049884	12	Up-regulated Tassel stage1 B73
GO:0000226	microtubule cytoskeleton organization	23/1303	182/30499	3.45817e-06	0.000156502	0.000134348	Zm00001d005168/Zm00001d014442/Zm00001d008338/Zm00001d009312/Zm00001d009840/Zm00001d010790/Zm00001d011140/Zm00001d014865/Zm00001d018475/Zm00001d019518/Zm00001d029133/Zm00001d021378/Zm00001d022338/Zm00001d022371/Zm00001d027412/Zm00001d028022/Zm00001d033668/Zm00001d044273/Zm00001d046039/Zm00001d040831/Zm00001d040366/Zm00001d044170/Zm00001d043927	23	Up-regulated Tassel stage1 B73
GO:0010050	vegetative phase change	16/1303	98/30499	3.91416e-06	0.000173112	0.000148607	Zm00001d021828/Zm00001d007435/Zm00001d007760/Zm00001d008847/Zm00001d012624/Zm00001d013891/Zm00001d022338/Zm00001d027412/Zm00001d036917/Zm00001d030061/Zm00001d033148/Zm00001d036296/Zm00001d035256/Zm00001d046039/Zm00001d039608/Zm00001d050929	16	Up-regulated Tassel stage1 B73
GO:0009524	phragmoplast	19/1303	139/30499	7.64635e-06	0.000330662	0.000283854	Zm00001d021785/Zm00001d001803/Zm00001d001928/Zm00001d012525/Zm00001d009504/Zm00001d022040/Zm00001d015450/Zm00001d015692/Zm00001d015890/Zm00001d018475/Zm00001d018795/Zm00001d024855/Zm00001d031619/Zm00001d033751/Zm00001d037413/Zm00001d038174/Zm00001d040305/Zm00001d043609/Zm00001d050024	19	Up-regulated Tassel stage1 B73
GO:0031491	nucleosome binding	6/1303	13/30499	7.96227e-06	0.000336839	0.000289156	Zm00001d009312/Zm00001d032748/Zm00001d033532/Zm00001d033533/Zm00001d040831/Zm00001d038570	6	Up-regulated Tassel stage1 B73
GO:0050665	hydrogen peroxide biosynthetic process	16/1303	105/30499	9.76893e-06	0.000404475	0.000347218	Zm00001d005100/Zm00001d006507/Zm00001d009181/Zm00001d009233/Zm00001d018657/Zm00001d011447/Zm00001d014640/Zm00001d017568/Zm00001d020204/Zm00001d022417/Zm00001d023957/Zm00001d034364/Zm00001d046039/Zm00001d040320/Zm00001d050219/Zm00001d047537	16	Up-regulated Tassel stage1 B73
GO:0000148	1,3-beta-D-glucan synthase complex	8/1303	27/30499	1.16555e-05	0.000470368	0.000403783	Zm00001d014865/Zm00001d016155/Zm00001d027392/Zm00001d018565/Zm00001d036351/Zm00001d030266/Zm00001d044584/Zm00001d044566	8	Up-regulated Tassel stage1 B73
GO:0046854	phosphatidylinositol phosphorylation	15/1303	95/30499	1.18438e-05	0.000470368	0.000403783	Zm00001d013442/Zm00001d013920/Zm00001d016486/Zm00001d033451/Zm00001d037332/Zm00001d029443/Zm00001d034410/Zm00001d042662/Zm00001d035004/Zm00001d037950/Zm00001d045757/Zm00001d050089/Zm00001d050219/Zm00001d046016/Zm00001d049734	15	Up-regulated Tassel stage1 B73
GO:0006275	regulation of DNA replication	18/1303	133/30499	1.51163e-05	0.000588328	0.000505045	Zm00001d021636/Zm00001d002186/Zm00001d005168/Zm00001d008249/Zm00001d024159/Zm00001d021378/Zm00001d022276/Zm00001d023801/Zm00001d025816/Zm00001d037413/Zm00001d038583/Zm00001d039596/Zm00001d049884/Zm00001d042713/Zm00001d043609/Zm00001d053070/Zm00001d050929/Zm00001d052143	18	Up-regulated Tassel stage1 B73
GO:0003843	1,3-beta-D-glucan synthase activity	8/1303	28/30499	1.57074e-05	0.000599346	0.000514504	Zm00001d014865/Zm00001d016155/Zm00001d027392/Zm00001d018565/Zm00001d036351/Zm00001d030266/Zm00001d044584/Zm00001d044566	8	Up-regulated Tassel stage1 B73
GO:0016572	histone phosphorylation	14/1303	87/30499	1.84026e-05	0.000680196	0.000583908	Zm00001d002186/Zm00001d002617/Zm00001d012525/Zm00001d008249/Zm00001d009312/Zm00001d010790/Zm00001d033827/Zm00001d025816/Zm00001d034894/Zm00001d027450/Zm00001d027633/Zm00001d037413/Zm00001d040831/Zm00001d052143	14	Up-regulated Tassel stage1 B73
GO:0010073	meristem maintenance	13/1303	76/30499	1.85254e-05	0.000680196	0.000583908	Zm00001d001945/Zm00001d021828/Zm00001d005168/Zm00001d007760/Zm00001d008249/Zm00001d008847/Zm00001d010324/Zm00001d012624/Zm00001d013330/Zm00001d015194/Zm00001d044358/Zm00001d036917/Zm00001d047451	13	Up-regulated Tassel stage1 B73
GO:0007155	cell adhesion	22/1303	190/30499	2.26942e-05	0.000817832	0.00070206	Zm00001d001945/Zm00001d009233/Zm00001d011447/Zm00001d019950/Zm00001d014640/Zm00001d015260/Zm00001d018795/Zm00001d020204/Zm00001d021087/Zm00001d022417/Zm00001d022429/Zm00001d023957/Zm00001d027450/Zm00001d028818/Zm00001d030282/Zm00001d049958/Zm00001d037950/Zm00001d047074/Zm00001d040320/Zm00001d042632/Zm00001d042713/Zm00001d053697	22	Up-regulated Tassel stage1 B73
GO:0009556	microsporogenesis	14/1303	90/30499	2.73008e-05	0.000965952	0.000829213	Zm00001d018142/Zm00001d052180/Zm00001d008333/Zm00001d022040/Zm00001d014865/Zm00001d015853/Zm00001d027392/Zm00001d036351/Zm00001d045783/Zm00001d030266/Zm00001d034278/Zm00001d042706/Zm00001d044566/Zm00001d050024	14	Up-regulated Tassel stage1 B73
GO:0005720	nuclear heterochromatin	6/1303	16/30499	3.32631e-05	0.00115589	0.000992267	Zm00001d002125/Zm00001d013683/Zm00001d018349/Zm00001d033218/Zm00001d040191/Zm00001d053697	6	Up-regulated Tassel stage1 B73
GO:0048589	developmental growth	10/1303	50/30499	4.22034e-05	0.00144084	0.00123687	Zm00001d009233/Zm00001d011610/Zm00001d014640/Zm00001d027392/Zm00001d018795/Zm00001d021087/Zm00001d023957/Zm00001d030266/Zm00001d043845/Zm00001d044602	10	Up-regulated Tassel stage1 B73
GO:0005874	microtubule	28/1303	286/30499	4.3409e-05	0.00145645	0.00125027	Zm00001d021636/Zm00001d002817/Zm00001d009233/Zm00001d009504/Zm00001d009840/Zm00001d010790/Zm00001d012763/Zm00001d013859/Zm00001d013891/Zm00001d016273/Zm00001d016816/Zm00001d018014/Zm00001d018349/Zm00001d030774/Zm00001d022276/Zm00001d034239/Zm00001d026548/Zm00001d026621/Zm00001d027450/Zm00001d036090/Zm00001d037291/Zm00001d033751/Zm00001d037593/Zm00001d045425/Zm00001d037939/Zm00001d044170/Zm00001d0…	28	Up-regulated Tassel stage1 B73
GO:0006075	(1->3)-beta-D-glucan biosynthetic process	8/1303	32/30499	4.56486e-05	0.00150563	0.00129249	Zm00001d014865/Zm00001d016155/Zm00001d027392/Zm00001d018565/Zm00001d036351/Zm00001d030266/Zm00001d044584/Zm00001d044566	8	Up-regulated Tassel stage1 B73
GO:0033692	cellular polysaccharide biosynthetic process	7/1303	24/30499	4.66312e-05	0.0015124	0.00129831	Zm00001d007184/Zm00001d029023/Zm00001d022428/Zm00001d033556/Zm00001d049326/Zm00001d041510/Zm00001d047537	7	Up-regulated Tassel stage1 B73
GO:0016799	hydrolase activity, hydrolyzing N-glycosyl compounds	5/1303	11/30499	5.25871e-05	0.00165056	0.00141691	Zm00001d016516/Zm00001d016521/Zm00001d032274/Zm00001d037272/Zm00001d044759	5	Up-regulated Tassel stage1 B73
GO:0045053	protein retention in Golgi apparatus	5/1303	11/30499	5.25871e-05	0.00165056	0.00141691	Zm00001d030935/Zm00001d035088/Zm00001d035089/Zm00001d047074/Zm00001d053262	5	Up-regulated Tassel stage1 B73
GO:0006396	RNA processing	36/1303	416/30499	5.46755e-05	0.00168887	0.00144979	Zm00001d004541/Zm00001d003203/Zm00001d003655/Zm00001d003872/Zm00001d003902/Zm00001d007677/Zm00001d010546/Zm00001d019950/Zm00001d014640/Zm00001d017967/Zm00001d018226/Zm00001d028213/Zm00001d019148/Zm00001d021378/Zm00001d030774/Zm00001d022586/Zm00001d032735/Zm00001d033744/Zm00001d025294/Zm00001d027886/Zm00001d028022/Zm00001d028757/Zm00001d029726/Zm00001d030666/Zm00001d031938/Zm00001d051183/Zm00001d0…	36	Up-regulated Tassel stage1 B73
GO:0003777	microtubule motor activity	16/1303	121/30499	5.88972e-05	0.00179084	0.00153733	Zm00001d002186/Zm00001d002817/Zm00001d009233/Zm00001d009840/Zm00001d010790/Zm00001d012763/Zm00001d013859/Zm00001d016273/Zm00001d018014/Zm00001d022276/Zm00001d034239/Zm00001d026548/Zm00001d036090/Zm00001d045425/Zm00001d047126/Zm00001d044170	16	Up-regulated Tassel stage1 B73
GO:0010564	regulation of cell cycle process	10/1303	52/30499	6.01485e-05	0.00180075	0.00154584	Zm00001d003203/Zm00001d012525/Zm00001d005168/Zm00001d007677/Zm00001d022581/Zm00001d020157/Zm00001d024953/Zm00001d037982/Zm00001d039062/Zm00001d050929	10	Up-regulated Tassel stage1 B73
GO:0007010	cytoskeleton organization	28/1303	293/30499	6.64352e-05	0.00195883	0.00168154	Zm00001d002817/Zm00001d006681/Zm00001d007758/Zm00001d008654/Zm00001d012763/Zm00001d012815/Zm00001d021703/Zm00001d013859/Zm00001d015259/Zm00001d016273/Zm00001d017168/Zm00001d017848/Zm00001d018014/Zm00001d019670/Zm00001d022276/Zm00001d026487/Zm00001d026548/Zm00001d036090/Zm00001d028511/Zm00001d037291/Zm00001d030126/Zm00001d033817/Zm00001d032282/Zm00001d034914/Zm00001d035199/Zm00001d036322/Zm00001d0…	28	Up-regulated Tassel stage1 B73
GO:0047262	polygalacturonate 4-alpha-galacturonosyltransferase activity	8/1303	34/30499	7.30293e-05	0.00212112	0.00182086	Zm00001d007184/Zm00001d029023/Zm00001d021287/Zm00001d022428/Zm00001d033556/Zm00001d049326/Zm00001d041510/Zm00001d047537	8	Up-regulated Tassel stage1 B73
GO:0006655	phosphatidylglycerol biosynthetic process	13/1303	87/30499	8.04004e-05	0.00230087	0.00197516	Zm00001d003750/Zm00001d010026/Zm00001d011430/Zm00001d013937/Zm00001d015234/Zm00001d016731/Zm00001d017139/Zm00001d021764/Zm00001d024409/Zm00001d038620/Zm00001d033175/Zm00001d039598/Zm00001d045014	13	Up-regulated Tassel stage1 B73
GO:0000722	telomere maintenance via recombination	5/1303	12/30499	8.69717e-05	0.00245285	0.00210563	Zm00001d007500/Zm00001d016581/Zm00001d023578/Zm00001d027479/Zm00001d052113	5	Up-regulated Tassel stage1 B73
GO:0048015	phosphatidylinositol-mediated signaling	6/1303	19/30499	0.000100916	0.00280547	0.00240833	Zm00001d013442/Zm00001d016506/Zm00001d023578/Zm00001d031289/Zm00001d050219/Zm00001d053935	6	Up-regulated Tassel stage1 B73
GO:0000184	nuclear-transcribed mRNA catabolic process, nonsense-mediated decay	9/1303	46/30499	0.000121702	0.00333566	0.00286346	Zm00001d004993/Zm00001d005502/Zm00001d029133/Zm00001d019920/Zm00001d039452/Zm00001d033935/Zm00001d051183/Zm00001d051866/Zm00001d052439	9	Up-regulated Tassel stage1 B73
GO:0005802	trans-Golgi network	35/1303	417/30499	0.000125977	0.003384	0.00290497	Zm00001d003119/Zm00001d003246/Zm00001d003904/Zm00001d004169/Zm00001d004740/Zm00001d006607/Zm00001d009859/Zm00001d010029/Zm00001d011382/Zm00001d012446/Zm00001d013444/Zm00001d021972/Zm00001d017877/Zm00001d020986/Zm00001d021287/Zm00001d021332/Zm00001d021566/Zm00001d021974/Zm00001d032334/Zm00001d025232/Zm00001d026487/Zm00001d027450/Zm00001d029336/Zm00001d047522/Zm00001d033597/Zm00001d036579/Zm00001d0…	35	Up-regulated Tassel stage1 B73
GO:0010388	NA	16/1303	129/30499	0.000127533	0.003384	0.00290497	Zm00001d002617/Zm00001d005403/Zm00001d008233/Zm00001d017117/Zm00001d009236/Zm00001d010880/Zm00001d012503/Zm00001d013318/Zm00001d014640/Zm00001d017175/Zm00001d018349/Zm00001d025185/Zm00001d040462/Zm00001d049958/Zm00001d043843/Zm00001d044552	16	Up-regulated Tassel stage1 B73
GO:0006406	mRNA export from nucleus	13/1303	91/30499	0.000128683	0.003384	0.00290497	Zm00001d002250/Zm00001d005403/Zm00001d005502/Zm00001d009236/Zm00001d014640/Zm00001d017175/Zm00001d018295/Zm00001d029133/Zm00001d029046/Zm00001d029055/Zm00001d049958/Zm00001d051183/Zm00001d043843	13	Up-regulated Tassel stage1 B73
GO:0009880	embryonic pattern specification	11/1303	68/30499	0.000135624	0.003512	0.00301485	Zm00001d018657/Zm00001d022581/Zm00001d014640/Zm00001d020157/Zm00001d027412/Zm00001d028818/Zm00001d037982/Zm00001d037950/Zm00001d050929/Zm00001d048074/Zm00001d052143	11	Up-regulated Tassel stage1 B73
GO:0009574	preprophase band	8/1303	37/30499	0.000138582	0.003512	0.00301485	Zm00001d012525/Zm00001d022040/Zm00001d018795/Zm00001d031619/Zm00001d037413/Zm00001d038174/Zm00001d040305/Zm00001d050024	8	Up-regulated Tassel stage1 B73
GO:0004003	ATP-dependent DNA helicase activity	6/1303	20/30499	0.000138964	0.003512	0.00301485	Zm00001d006443/Zm00001d033827/Zm00001d034894/Zm00001d036624/Zm00001d044358/Zm00001d037815	6	Up-regulated Tassel stage1 B73
GO:0010389	regulation of G2/M transition of mitotic cell cycle	11/1303	71/30499	0.000201564	0.00497976	0.00427483	Zm00001d039306/Zm00001d002186/Zm00001d014640/Zm00001d022276/Zm00001d023801/Zm00001d037413/Zm00001d038583/Zm00001d039596/Zm00001d043609/Zm00001d053070/Zm00001d052143	11	Up-regulated Tassel stage1 B73
GO:0000059	obsolete protein import into nucleus, docking	5/1303	14/30499	0.000204644	0.00497976	0.00427483	Zm00001d007225/Zm00001d012815/Zm00001d024049/Zm00001d020929/Zm00001d028511	5	Up-regulated Tassel stage1 B73
GO:0052543	callose deposition in cell wall	8/1303	39/30499	0.000204718	0.00497976	0.00427483	Zm00001d018142/Zm00001d052180/Zm00001d008333/Zm00001d014865/Zm00001d027392/Zm00001d036351/Zm00001d030266/Zm00001d044566	8	Up-regulated Tassel stage1 B73
GO:0009887	animal organ morphogenesis	39/1303	500/30499	0.000246015	0.00582801	0.005003	Zm00001d001945/Zm00001d002046/Zm00001d009562/Zm00001d013662/Zm00001d017939/Zm00001d034515/Zm00001d039002/Zm00001d048004/Zm00001d006607/Zm00001d007677/Zm00001d008847/Zm00001d009233/Zm00001d011447/Zm00001d012329/Zm00001d013937/Zm00001d018261/Zm00001d019148/Zm00001d019432/Zm00001d020204/Zm00001d023479/Zm00001d024625/Zm00001d036917/Zm00001d028560/Zm00001d040166/Zm00001d040959/Zm00001d036296/Zm00001d0…	39	Up-regulated Tassel stage1 B73
GO:0006283	transcription-coupled nucleotide-excision repair	6/1303	22/30499	0.000248574	0.00582801	0.005003	Zm00001d007500/Zm00001d016581/Zm00001d023578/Zm00001d027479/Zm00001d049563/Zm00001d052113	6	Up-regulated Tassel stage1 B73
GO:0009768	photosynthesis, light harvesting in photosystem I	6/1303	22/30499	0.000248574	0.00582801	0.005003	Zm00001d001857/Zm00001d003767/Zm00001d011285/Zm00001d021435/Zm00001d021763/Zm00001d050403	6	Up-regulated Tassel stage1 B73
GO:0009657	plastid organization	10/1303	62/30499	0.00027772	0.00633821	0.00544098	Zm00001d013662/Zm00001d003767/Zm00001d006540/Zm00001d007857/Zm00001d011833/Zm00001d021703/Zm00001d017139/Zm00001d026402/Zm00001d029049/Zm00001d035859	10	Up-regulated Tassel stage1 B73
GO:0051225	spindle assembly	10/1303	62/30499	0.00027772	0.00633821	0.00544098	Zm00001d039306/Zm00001d041445/Zm00001d002186/Zm00001d008249/Zm00001d013891/Zm00001d015692/Zm00001d027450/Zm00001d027633/Zm00001d037413/Zm00001d052143	10	Up-regulated Tassel stage1 B73
GO:0000279	M phase	16/1303	138/30499	0.000280106	0.00633821	0.00544098	Zm00001d003123/Zm00001d008249/Zm00001d013891/Zm00001d016816/Zm00001d018349/Zm00001d027450/Zm00001d027633/Zm00001d029004/Zm00001d045783/Zm00001d031619/Zm00001d037413/Zm00001d038174/Zm00001d039189/Zm00001d042706/Zm00001d049884/Zm00001d047540	16	Up-regulated Tassel stage1 B73
GO:0007018	microtubule-based movement	18/1303	167/30499	0.000300301	0.00664076	0.0057007	Zm00001d001928/Zm00001d002186/Zm00001d002817/Zm00001d009233/Zm00001d009840/Zm00001d010790/Zm00001d012763/Zm00001d013859/Zm00001d016273/Zm00001d018014/Zm00001d022276/Zm00001d034239/Zm00001d026548/Zm00001d036090/Zm00001d045425/Zm00001d047126/Zm00001d044170/Zm00001d044008	18	Up-regulated Tassel stage1 B73
GO:0009560	embryo sac egg cell differentiation	18/1303	167/30499	0.000300301	0.00664076	0.0057007	Zm00001d004541/Zm00001d002250/Zm00001d003203/Zm00001d013060/Zm00001d005403/Zm00001d008224/Zm00001d010714/Zm00001d012815/Zm00001d027479/Zm00001d049958/Zm00001d034914/Zm00001d048454/Zm00001d040475/Zm00001d041994/Zm00001d050434/Zm00001d043843/Zm00001d050929/Zm00001d052113	18	Up-regulated Tassel stage1 B73
GO:0019252	starch biosynthetic process	23/1303	242/30499	0.000309532	0.00676798	0.00580991	Zm00001d010821/Zm00001d002250/Zm00001d003817/Zm00001d006540/Zm00001d008249/Zm00001d010871/Zm00001d011797/Zm00001d021703/Zm00001d013937/Zm00001d017139/Zm00001d019479/Zm00001d019988/Zm00001d021245/Zm00001d024409/Zm00001d044211/Zm00001d029212/Zm00001d032385/Zm00001d033175/Zm00001d034074/Zm00001d037059/Zm00001d039598/Zm00001d042842/Zm00001d045014	23	Up-regulated Tassel stage1 B73
GO:0000139	Golgi membrane	35/1303	438/30499	0.000320296	0.00692552	0.00594515	Zm00001d003246/Zm00001d004396/Zm00001d007184/Zm00001d007758/Zm00001d009539/Zm00001d009813/Zm00001d009859/Zm00001d028279/Zm00001d012153/Zm00001d012446/Zm00001d017995/Zm00001d019106/Zm00001d029023/Zm00001d021287/Zm00001d021974/Zm00001d022428/Zm00001d032334/Zm00001d033556/Zm00001d025232/Zm00001d029336/Zm00001d049326/Zm00001d047522/Zm00001d037505/Zm00001d037272/Zm00001d045294/Zm00001d046945/Zm00001d0…	35	Up-regulated Tassel stage1 B73
GO:0006487	protein N-linked glycosylation	16/1303	140/30499	0.000330082	0.00698194	0.00599359	Zm00001d002099/Zm00001d006350/Zm00001d006780/Zm00001d007758/Zm00001d012624/Zm00001d021297/Zm00001d017946/Zm00001d018647/Zm00001d047780/Zm00001d026607/Zm00001d028671/Zm00001d033776/Zm00001d040712/Zm00001d049761/Zm00001d050219/Zm00001d048430	16	Up-regulated Tassel stage1 B73
GO:0016579	protein deubiquitination	16/1303	140/30499	0.000330082	0.00698194	0.00599359	Zm00001d018859/Zm00001d023640/Zm00001d002617/Zm00001d005403/Zm00001d007096/Zm00001d009236/Zm00001d018828/Zm00001d013318/Zm00001d014640/Zm00001d043312/Zm00001d020157/Zm00001d028005/Zm00001d030357/Zm00001d049958/Zm00001d051513/Zm00001d043843	16	Up-regulated Tassel stage1 B73
GO:0010074	maintenance of meristem identity	7/1303	32/30499	0.000336212	0.00703515	0.00603927	Zm00001d002250/Zm00001d005403/Zm00001d009236/Zm00001d014640/Zm00001d029142/Zm00001d049958/Zm00001d043843	7	Up-regulated Tassel stage1 B73
GO:0000085	mitotic G2 phase	13/1303	101/30499	0.00036969	0.00757282	0.00650082	Zm00001d002617/Zm00001d005403/Zm00001d008233/Zm00001d017117/Zm00001d009236/Zm00001d010880/Zm00001d013318/Zm00001d014640/Zm00001d017175/Zm00001d018349/Zm00001d040462/Zm00001d043843/Zm00001d044552	13	Up-regulated Tassel stage1 B73
GO:0045595	regulation of cell differentiation	13/1303	101/30499	0.00036969	0.00757282	0.00650082	Zm00001d009233/Zm00001d018657/Zm00001d022581/Zm00001d018795/Zm00001d020157/Zm00001d021087/Zm00001d023957/Zm00001d028818/Zm00001d037982/Zm00001d034278/Zm00001d037950/Zm00001d050929/Zm00001d052143	13	Up-regulated Tassel stage1 B73
GO:0034660	ncRNA metabolic process	13/1303	102/30499	0.000407383	0.00823075	0.00706561	Zm00001d004541/Zm00001d003902/Zm00001d014764/Zm00001d015314/Zm00001d017982/Zm00001d021621/Zm00001d024409/Zm00001d032109/Zm00001d033175/Zm00001d033448/Zm00001d039598/Zm00001d045014/Zm00001d049026	13	Up-regulated Tassel stage1 B73
GO:0016887	ATPase activity	19/1303	186/30499	0.000410269	0.00823075	0.00706561	Zm00001d002186/Zm00001d002817/Zm00001d007139/Zm00001d009233/Zm00001d010790/Zm00001d016273/Zm00001d022276/Zm00001d024625/Zm00001d034239/Zm00001d036090/Zm00001d034318/Zm00001d034940/Zm00001d052248/Zm00001d040831/Zm00001d038475/Zm00001d039631/Zm00001d043598/Zm00001d043927/Zm00001d050929	19	Up-regulated Tassel stage1 B73
GO:0055028	cortical microtubule	6/1303	24/30499	0.000416726	0.00827499	0.00710359	Zm00001d001928/Zm00001d018795/Zm00001d019670/Zm00001d020664/Zm00001d025853/Zm00001d037214	6	Up-regulated Tassel stage1 B73
GO:0008283	cell proliferation	26/1303	295/30499	0.000424799	0.00835008	0.00716805	Zm00001d021636/Zm00001d041445/Zm00001d002186/Zm00001d002390/Zm00001d008233/Zm00001d008249/Zm00001d009312/Zm00001d009888/Zm00001d024159/Zm00001d016581/Zm00001d016935/Zm00001d021378/Zm00001d023801/Zm00001d033827/Zm00001d025722/Zm00001d027479/Zm00001d040462/Zm00001d033104/Zm00001d037413/Zm00001d040831/Zm00001d038583/Zm00001d039596/Zm00001d049884/Zm00001d042713/Zm00001d045894/Zm00001d053070	26	Up-regulated Tassel stage1 B73
GO:0009910	negative regulation of flower development	10/1303	66/30499	0.000467097	0.00908971	0.00780298	Zm00001d016361/Zm00001d018142/Zm00001d052180/Zm00001d002617/Zm00001d004993/Zm00001d016804/Zm00001d018647/Zm00001d020036/Zm00001d044602/Zm00001d052439	10	Up-regulated Tassel stage1 B73
GO:0010638	positive regulation of organelle organization	8/1303	44/30499	0.000488132	0.009405	0.00807364	Zm00001d006607/Zm00001d007677/Zm00001d019148/Zm00001d019432/Zm00001d040166/Zm00001d035088/Zm00001d052248/Zm00001d043927	8	Up-regulated Tassel stage1 B73
GO:0009501	amyloplast	6/1303	25/30499	0.000528624	0.0100853	0.00865765	Zm00001d010821/Zm00001d003817/Zm00001d011610/Zm00001d032385/Zm00001d034074/Zm00001d043845	6	Up-regulated Tassel stage1 B73
GO:0042162	telomeric DNA binding	4/1303	10/30499	0.000566143	0.0106963	0.00918211	Zm00001d005502/Zm00001d019920/Zm00001d034894/Zm00001d047451	4	Up-regulated Tassel stage1 B73
GO:0048645	animal organ formation	21/1303	222/30499	0.000588578	0.0110132	0.00945419	Zm00001d041445/Zm00001d005168/Zm00001d008249/Zm00001d019881/Zm00001d019950/Zm00001d013330/Zm00001d013920/Zm00001d014232/Zm00001d014640/Zm00001d015853/Zm00001d025268/Zm00001d016935/Zm00001d021087/Zm00001d033037/Zm00001d023957/Zm00001d027479/Zm00001d049958/Zm00001d037593/Zm00001d044016/Zm00001d049884/Zm00001d043684	21	Up-regulated Tassel stage1 B73
GO:0046855	inositol phosphate dephosphorylation	7/1303	35/30499	0.000600671	0.0111324	0.00955654	Zm00001d014687/Zm00001d018303/Zm00001d033451/Zm00001d031973/Zm00001d034410/Zm00001d050219/Zm00001d050737	7	Up-regulated Tassel stage1 B73
GO:0046039	GTP metabolic process	16/1303	149/30499	0.000661702	0.0120335	0.01033	Zm00001d009504/Zm00001d009596/Zm00001d015714/Zm00001d025203/Zm00001d017979/Zm00001d019641/Zm00001d029177/Zm00001d023431/Zm00001d023583/Zm00001d025100/Zm00001d028373/Zm00001d029046/Zm00001d033751/Zm00001d034486/Zm00001d037582/Zm00001d046549	16	Up-regulated Tassel stage1 B73
GO:0009523	photosystem II	8/1303	46/30499	0.000666414	0.0120335	0.01033	Zm00001d008681/Zm00001d011285/Zm00001d021435/Zm00001d021763/Zm00001d021764/Zm00001d022464/Zm00001d033136/Zm00001d050403	8	Up-regulated Tassel stage1 B73
GO:0009640	photomorphogenesis	28/1303	337/30499	0.000667839	0.0120335	0.01033	Zm00001d021291/Zm00001d030500/Zm00001d002617/Zm00001d005403/Zm00001d008233/Zm00001d017117/Zm00001d009236/Zm00001d010880/Zm00001d019881/Zm00001d012503/Zm00001d013318/Zm00001d022581/Zm00001d014640/Zm00001d017175/Zm00001d018349/Zm00001d029133/Zm00001d020157/Zm00001d025185/Zm00001d029142/Zm00001d037982/Zm00001d040462/Zm00001d049958/Zm00001d043592/Zm00001d043843/Zm00001d044552/Zm00001d050929/Zm00001d0…	28	Up-regulated Tassel stage1 B73
GO:0009637	response to blue light	17/1303	164/30499	0.000683966	0.0121	0.0103871	Zm00001d006540/Zm00001d007857/Zm00001d008826/Zm00001d011285/Zm00001d021435/Zm00001d021703/Zm00001d013891/Zm00001d013937/Zm00001d016486/Zm00001d017139/Zm00001d021763/Zm00001d032385/Zm00001d033136/Zm00001d034727/Zm00001d035859/Zm00001d044580/Zm00001d053091	17	Up-regulated Tassel stage1 B73
GO:0048765	root hair cell differentiation	17/1303	164/30499	0.000683966	0.0121	0.0103871	Zm00001d001945/Zm00001d009233/Zm00001d015260/Zm00001d018795/Zm00001d020204/Zm00001d021087/Zm00001d022417/Zm00001d022429/Zm00001d023957/Zm00001d028818/Zm00001d030282/Zm00001d049958/Zm00001d037950/Zm00001d038432/Zm00001d047074/Zm00001d040320/Zm00001d053697	17	Up-regulated Tassel stage1 B73
GO:0009522	photosystem I	8/1303	47/30499	0.000773398	0.0135589	0.0116395	Zm00001d001857/Zm00001d003767/Zm00001d018797/Zm00001d011285/Zm00001d021435/Zm00001d021763/Zm00001d033136/Zm00001d050403	8	Up-regulated Tassel stage1 B73
GO:0042393	histone binding	12/1303	96/30499	0.000800306	0.0139053	0.0119369	Zm00001d004982/Zm00001d011130/Zm00001d022396/Zm00001d016935/Zm00001d024327/Zm00001d025048/Zm00001d026698/Zm00001d027971/Zm00001d049958/Zm00001d038570/Zm00001d043927/Zm00001d053697	12	Up-regulated Tassel stage1 B73
GO:0009707	chloroplast outer membrane	10/1303	71/30499	0.0008434	0.0144084	0.0123688	Zm00001d003750/Zm00001d013937/Zm00001d023391/Zm00001d016731/Zm00001d021764/Zm00001d023583/Zm00001d028373/Zm00001d028571/Zm00001d035191/Zm00001d040259	10	Up-regulated Tassel stage1 B73
GO:0010498	proteasomal protein catabolic process	13/1303	110/30499	0.000844068	0.0144084	0.0123688	Zm00001d007758/Zm00001d012815/Zm00001d016941/Zm00001d017168/Zm00001d017848/Zm00001d018349/Zm00001d024927/Zm00001d028511/Zm00001d033817/Zm00001d032282/Zm00001d034914/Zm00001d036322/Zm00001d038475	13	Up-regulated Tassel stage1 B73
GO:0010072	primary shoot apical meristem specification	10/1303	72/30499	0.000942522	0.0159491	0.0136914	Zm00001d008338/Zm00001d018657/Zm00001d022581/Zm00001d014640/Zm00001d020157/Zm00001d028818/Zm00001d037982/Zm00001d037950/Zm00001d050929/Zm00001d052143	10	Up-regulated Tassel stage1 B73
GO:0000910	cytokinesis	9/1303	60/30499	0.000956543	0.0160468	0.0137753	Zm00001d007585/Zm00001d013891/Zm00001d022396/Zm00001d015890/Zm00001d018937/Zm00001d021378/Zm00001d023583/Zm00001d031619/Zm00001d038174	9	Up-regulated Tassel stage1 B73
GO:0006623	protein targeting to vacuole	19/1303	200/30499	0.000997003	0.0165826	0.0142352	Zm00001d001765/Zm00001d008333/Zm00001d011188/Zm00001d015890/Zm00001d016941/Zm00001d017881/Zm00001d030935/Zm00001d033744/Zm00001d047522/Zm00001d031849/Zm00001d033776/Zm00001d035088/Zm00001d035089/Zm00001d046945/Zm00001d047074/Zm00001d040712/Zm00001d040760/Zm00001d053262/Zm00001d051676	19	Up-regulated Tassel stage1 B73
GO:0000288	nuclear-transcribed mRNA catabolic process, deadenylation-dependent decay	6/1303	28/30499	0.00100783	0.0166206	0.0142678	Zm00001d005100/Zm00001d013653/Zm00001d025100/Zm00001d051183/Zm00001d039400/Zm00001d048546	6	Up-regulated Tassel stage1 B73
GO:0006284	base-excision repair	8/1303	49/30499	0.00102868	0.0168219	0.0144406	Zm00001d012918/Zm00001d016516/Zm00001d016521/Zm00001d017877/Zm00001d024704/Zm00001d025722/Zm00001d027479/Zm00001d038302	8	Up-regulated Tassel stage1 B73
GO:0000122	negative regulation of transcription by RNA polymerase II	10/1303	73/30499	0.00105099	0.0170436	0.0146309	Zm00001d002617/Zm00001d006046/Zm00001d006625/Zm00001d008233/Zm00001d013444/Zm00001d020975/Zm00001d024305/Zm00001d025048/Zm00001d039062/Zm00001d040462	10	Up-regulated Tassel stage1 B73
GO:1901069	guanosine-containing compound catabolic process	15/1303	142/30499	0.00113799	0.0183018	0.015711	Zm00001d009504/Zm00001d009596/Zm00001d015714/Zm00001d025203/Zm00001d017979/Zm00001d029177/Zm00001d023431/Zm00001d023583/Zm00001d025100/Zm00001d028373/Zm00001d029046/Zm00001d033751/Zm00001d034486/Zm00001d037582/Zm00001d046549	15	Up-regulated Tassel stage1 B73
GO:0006325	chromatin organization	18/1303	187/30499	0.00115067	0.0183541	0.0157559	Zm00001d003648/Zm00001d006625/Zm00001d007677/Zm00001d013278/Zm00001d031542/Zm00001d014413/Zm00001d023391/Zm00001d015260/Zm00001d017721/Zm00001d018912/Zm00001d028749/Zm00001d022417/Zm00001d023998/Zm00001d040166/Zm00001d039160/Zm00001d043155/Zm00001d050929/Zm00001d052083	18	Up-regulated Tassel stage1 B73
GO:0016485	protein processing	7/1303	39/30499	0.00118413	0.0187343	0.0160823	Zm00001d018145/Zm00001d027307/Zm00001d046683/Zm00001d042028/Zm00001d051809/Zm00001d048535/Zm00001d049627	7	Up-regulated Tassel stage1 B73
GO:0006342	chromatin silencing	15/1303	143/30499	0.00122219	0.0190746	0.0163744	Zm00001d002186/Zm00001d012525/Zm00001d017798/Zm00001d029133/Zm00001d023479/Zm00001d025816/Zm00001d034894/Zm00001d027412/Zm00001d027450/Zm00001d027633/Zm00001d038302/Zm00001d033148/Zm00001d036296/Zm00001d038570/Zm00001d044552	15	Up-regulated Tassel stage1 B73
GO:0008559	xenobiotic transmembrane transporting ATPase activity	6/1303	29/30499	0.00122525	0.0190746	0.0163744	Zm00001d002275/Zm00001d004361/Zm00001d013254/Zm00001d011091/Zm00001d020666/Zm00001d047780	6	Up-regulated Tassel stage1 B73
GO:0032268	regulation of cellular protein metabolic process	4/1303	12/30499	0.00124592	0.019091	0.0163885	Zm00001d011159/Zm00001d025979/Zm00001d034278/Zm00001d036668	4	Up-regulated Tassel stage1 B73
GO:0051298	centrosome duplication	4/1303	12/30499	0.00124592	0.019091	0.0163885	Zm00001d012525/Zm00001d020664/Zm00001d026103/Zm00001d037593	4	Up-regulated Tassel stage1 B73
GO:0031490	chromatin DNA binding	5/1303	20/30499	0.00127951	0.0194525	0.0166988	Zm00001d020036/Zm00001d020367/Zm00001d024327/Zm00001d033158/Zm00001d054070	5	Up-regulated Tassel stage1 B73
GO:0016569	covalent chromatin modification	10/1303	75/30499	0.00129859	0.0195896	0.0168165	Zm00001d004790/Zm00001d017862/Zm00001d023479/Zm00001d027412/Zm00001d035933/Zm00001d042433/Zm00001d039608/Zm00001d053022/Zm00001d044552/Zm00001d048552	10	Up-regulated Tassel stage1 B73
GO:0006606	protein import into nucleus	15/1303	144/30499	0.00131158	0.0196333	0.0168541	Zm00001d004541/Zm00001d002615/Zm00001d005403/Zm00001d006497/Zm00001d017175/Zm00001d018295/Zm00001d019108/Zm00001d030340/Zm00001d028373/Zm00001d029046/Zm00001d029055/Zm00001d029142/Zm00001d049958/Zm00001d048040/Zm00001d041707	15	Up-regulated Tassel stage1 B73
GO:0071897	DNA biosynthetic process	8/1303	51/30499	0.00134718	0.0200123	0.0171794	Zm00001d002390/Zm00001d023801/Zm00001d023957/Zm00001d026402/Zm00001d027479/Zm00001d028022/Zm00001d053070/Zm00001d046910	8	Up-regulated Tassel stage1 B73
GO:0005096	GTPase activator activity	13/1303	116/30499	0.0013853	0.0204226	0.0175316	Zm00001d013891/Zm00001d017881/Zm00001d021087/Zm00001d028967/Zm00001d029212/Zm00001d053610/Zm00001d038404/Zm00001d039364/Zm00001d051599/Zm00001d042962/Zm00001d043108/Zm00001d047762/Zm00001d051676	13	Up-regulated Tassel stage1 B73
GO:0009553	embryo sac development	11/1303	89/30499	0.00143101	0.0208992	0.0179407	Zm00001d003101/Zm00001d005269/Zm00001d007407/Zm00001d012624/Zm00001d016804/Zm00001d018261/Zm00001d019108/Zm00001d037582/Zm00001d045481/Zm00001d040831/Zm00001d038475	11	Up-regulated Tassel stage1 B73
GO:0005543	phospholipid binding	10/1303	76/30499	0.0014391	0.0208992	0.0179407	Zm00001d002715/Zm00001d014442/Zm00001d011805/Zm00001d017881/Zm00001d017979/Zm00001d029212/Zm00001d036583/Zm00001d047540/Zm00001d051676/Zm00001d053827	10	Up-regulated Tassel stage1 B73
GO:0031982	vesicle	14/1303	131/30499	0.00146605	0.0211309	0.0181397	Zm00001d002046/Zm00001d017117/Zm00001d017258/Zm00001d017848/Zm00001d018349/Zm00001d027633/Zm00001d040038/Zm00001d034624/Zm00001d046039/Zm00001d040320/Zm00001d044121/Zm00001d041994/Zm00001d044759/Zm00001d047910	14	Up-regulated Tassel stage1 B73
GO:0042908	xenobiotic transport	6/1303	30/30499	0.00147678	0.0211309	0.0181397	Zm00001d002275/Zm00001d004361/Zm00001d013254/Zm00001d011091/Zm00001d020666/Zm00001d047780	6	Up-regulated Tassel stage1 B73
GO:0016049	cell growth	16/1303	161/30499	0.00151544	0.0215259	0.0184787	Zm00001d006866/Zm00001d009233/Zm00001d009312/Zm00001d014640/Zm00001d017881/Zm00001d018795/Zm00001d021087/Zm00001d023957/Zm00001d031849/Zm00001d032274/Zm00001d040831/Zm00001d046919/Zm00001d047255/Zm00001d044602/Zm00001d047910/Zm00001d051676	16	Up-regulated Tassel stage1 B73
GO:0000087	mitotic M phase	17/1303	177/30499	0.00159354	0.0224712	0.0192902	Zm00001d002186/Zm00001d012525/Zm00001d005168/Zm00001d007585/Zm00001d009504/Zm00001d022396/Zm00001d027392/Zm00001d020664/Zm00001d026103/Zm00001d030266/Zm00001d039062/Zm00001d033321/Zm00001d033751/Zm00001d037593/Zm00001d038583/Zm00001d039596/Zm00001d052143	17	Up-regulated Tassel stage1 B73
GO:0031409	pigment binding	5/1303	21/30499	0.00162075	0.0226905	0.0194784	Zm00001d001857/Zm00001d011285/Zm00001d021435/Zm00001d021763/Zm00001d050403	5	Up-regulated Tassel stage1 B73
GO:0051103	DNA ligation involved in DNA repair	4/1303	13/30499	0.00173906	0.0236341	0.0202885	Zm00001d002390/Zm00001d005168/Zm00001d009230/Zm00001d048195	4	Up-regulated Tassel stage1 B73
GO:0003887	DNA-directed DNA polymerase activity	8/1303	53/30499	0.00173942	0.0236341	0.0202885	Zm00001d008890/Zm00001d016581/Zm00001d023801/Zm00001d023957/Zm00001d026402/Zm00001d027479/Zm00001d042713/Zm00001d053070	8	Up-regulated Tassel stage1 B73
GO:0005813	centrosome	8/1303	53/30499	0.00173942	0.0236341	0.0202885	Zm00001d012525/Zm00001d016506/Zm00001d028749/Zm00001d020664/Zm00001d026103/Zm00001d037593/Zm00001d052445/Zm00001d052143	8	Up-regulated Tassel stage1 B73
GO:0006270	DNA replication initiation	13/1303	119/30499	0.00174887	0.0236341	0.0202885	Zm00001d021636/Zm00001d000034/Zm00001d003372/Zm00001d024159/Zm00001d016581/Zm00001d020622/Zm00001d021378/Zm00001d023801/Zm00001d037195/Zm00001d038583/Zm00001d039596/Zm00001d049884/Zm00001d042713	13	Up-regulated Tassel stage1 B73
GO:0044743	protein transmembrane import into intracellular organelle	13/1303	119/30499	0.00174887	0.0236341	0.0202885	Zm00001d004541/Zm00001d005403/Zm00001d006497/Zm00001d008224/Zm00001d017175/Zm00001d017216/Zm00001d018295/Zm00001d028373/Zm00001d029046/Zm00001d029055/Zm00001d032699/Zm00001d044208/Zm00001d040475	13	Up-regulated Tassel stage1 B73
GO:0032012	regulation of ARF protein signal transduction	7/1303	42/30499	0.00185841	0.0249412	0.0214105	Zm00001d006607/Zm00001d017881/Zm00001d021087/Zm00001d021806/Zm00001d028967/Zm00001d053610/Zm00001d051676	7	Up-regulated Tassel stage1 B73
GO:0009220	pyrimidine ribonucleotide biosynthetic process	16/1303	165/30499	0.00195353	0.0260382	0.0223523	Zm00001d003872/Zm00001d004982/Zm00001d008224/Zm00001d010880/Zm00001d012503/Zm00001d017175/Zm00001d018349/Zm00001d023578/Zm00001d028662/Zm00001d033993/Zm00001d042433/Zm00001d039758/Zm00001d040475/Zm00001d041900/Zm00001d044552/Zm00001d052113	16	Up-regulated Tassel stage1 B73
GO:0016459	myosin complex	7/1303	43/30499	0.00213912	0.0283179	0.0243093	Zm00001d021785/Zm00001d014232/Zm00001d014241/Zm00001d033037/Zm00001d043292/Zm00001d038844/Zm00001d038845	7	Up-regulated Tassel stage1 B73
GO:0010051	xylem and phloem pattern formation	11/1303	94/30499	0.00223086	0.0293328	0.0251805	Zm00001d048004/Zm00001d001803/Zm00001d008847/Zm00001d009504/Zm00001d021087/Zm00001d023479/Zm00001d024625/Zm00001d036917/Zm00001d028560/Zm00001d033751/Zm00001d047842	11	Up-regulated Tassel stage1 B73
GO:0015662	ATPase activity, coupled to transmembrane movement of ions, phosphorylative mechanism	4/1303	14/30499	0.00235283	0.0303238	0.0260312	Zm00001d021972/Zm00001d032334/Zm00001d047527/Zm00001d038150	4	Up-regulated Tassel stage1 B73
GO:0051011	microtubule minus-end binding	4/1303	14/30499	0.00235283	0.0303238	0.0260312	Zm00001d015692/Zm00001d020664/Zm00001d026103/Zm00001d037593	4	Up-regulated Tassel stage1 B73
GO:0044421	extracellular region part	13/1303	123/30499	0.00235298	0.0303238	0.0260312	Zm00001d002046/Zm00001d017117/Zm00001d015469/Zm00001d017258/Zm00001d027633/Zm00001d029818/Zm00001d040038/Zm00001d037272/Zm00001d046039/Zm00001d040320/Zm00001d043305/Zm00001d041994/Zm00001d044759	13	Up-regulated Tassel stage1 B73
GO:0010008	endosome membrane	11/1303	95/30499	0.00242765	0.0310803	0.0266806	Zm00001d014442/Zm00001d019978/Zm00001d036759/Zm00001d028818/Zm00001d037332/Zm00001d029443/Zm00001d031973/Zm00001d042662/Zm00001d035004/Zm00001d050089/Zm00001d049734	11	Up-regulated Tassel stage1 B73
GO:0006904	vesicle docking involved in exocytosis	6/1303	33/30499	0.00247001	0.0312119	0.0267936	Zm00001d001765/Zm00001d015890/Zm00001d022502/Zm00001d024205/Zm00001d039196/Zm00001d043365	6	Up-regulated Tassel stage1 B73
GO:0008266	poly(U) RNA binding	6/1303	33/30499	0.00247001	0.0312119	0.0267936	Zm00001d013060/Zm00001d007857/Zm00001d011833/Zm00001d020978/Zm00001d025714/Zm00001d036535	6	Up-regulated Tassel stage1 B73
GO:0045489	pectin biosynthetic process	7/1303	45/30499	0.00279775	0.0351253	0.030153	Zm00001d007184/Zm00001d029023/Zm00001d022428/Zm00001d033556/Zm00001d049326/Zm00001d041510/Zm00001d047537	7	Up-regulated Tassel stage1 B73
GO:0006312	mitotic recombination	9/1303	70/30499	0.00287878	0.035911	0.0308275	Zm00001d003203/Zm00001d013060/Zm00001d008224/Zm00001d049958/Zm00001d040475/Zm00001d053070/Zm00001d043843/Zm00001d050929/Zm00001d052143	9	Up-regulated Tassel stage1 B73
GO:0048574	long-day photoperiodism, flowering	5/1303	24/30499	0.00304391	0.037729	0.0323882	Zm00001d017241/Zm00001d021291/Zm00001d047761/Zm00001d008826/Zm00001d029133	5	Up-regulated Tassel stage1 B73
GO:0001701	in utero embryonic development	4/1303	15/30499	0.0031007	0.0379611	0.0325874	Zm00001d020188/Zm00001d016581/Zm00001d025232/Zm00001d052113	4	Up-regulated Tassel stage1 B73
GO:0048439	flower morphogenesis	13/1303	127/30499	0.00311852	0.0379611	0.0325874	Zm00001d001945/Zm00001d048004/Zm00001d003057/Zm00001d014032/Zm00001d008847/Zm00001d017263/Zm00001d021087/Zm00001d023479/Zm00001d024625/Zm00001d036917/Zm00001d028560/Zm00001d034410/Zm00001d047842	13	Up-regulated Tassel stage1 B73
GO:0007020	microtubule nucleation	14/1303	142/30499	0.00312116	0.0379611	0.0325874	Zm00001d041445/Zm00001d007383/Zm00001d013891/Zm00001d020618/Zm00001d027479/Zm00001d027633/Zm00001d029004/Zm00001d029212/Zm00001d031619/Zm00001d037413/Zm00001d037582/Zm00001d038174/Zm00001d047540/Zm00001d045014	14	Up-regulated Tassel stage1 B73
GO:0045132	meiotic chromosome segregation	9/1303	71/30499	0.00317424	0.0383669	0.0329358	Zm00001d005350/Zm00001d006443/Zm00001d015260/Zm00001d015314/Zm00001d024625/Zm00001d028757/Zm00001d029142/Zm00001d037950/Zm00001d045147	9	Up-regulated Tassel stage1 B73
GO:0000156	phosphorelay response regulator activity	7/1303	47/30499	0.00360151	0.0432167	0.037099	Zm00001d004875/Zm00001d006212/Zm00001d017241/Zm00001d021291/Zm00001d046928/Zm00001d047761/Zm00001d048046	7	Up-regulated Tassel stage1 B73
GO:0009118	regulation of nucleoside metabolic process	10/1303	86/30499	0.0036421	0.0432167	0.037099	Zm00001d013891/Zm00001d017881/Zm00001d021087/Zm00001d028967/Zm00001d029212/Zm00001d053610/Zm00001d051599/Zm00001d042962/Zm00001d047762/Zm00001d051676	10	Up-regulated Tassel stage1 B73
GO:0033121	regulation of purine nucleotide catabolic process	10/1303	86/30499	0.0036421	0.0432167	0.037099	Zm00001d013891/Zm00001d017881/Zm00001d021087/Zm00001d028967/Zm00001d029212/Zm00001d053610/Zm00001d051599/Zm00001d042962/Zm00001d047762/Zm00001d051676	10	Up-regulated Tassel stage1 B73
GO:0010311	lateral root formation	9/1303	73/30499	0.00383648	0.0452472	0.038842	Zm00001d002000/Zm00001d019881/Zm00001d013330/Zm00001d013920/Zm00001d025268/Zm00001d016935/Zm00001d032815/Zm00001d044016/Zm00001d043609	9	Up-regulated Tassel stage1 B73
GO:0003689	DNA clamp loader activity	4/1303	16/30499	0.00399571	0.0462836	0.0397317	Zm00001d007500/Zm00001d023578/Zm00001d023957/Zm00001d047873	4	Up-regulated Tassel stage1 B73
GO:0004012	phospholipid-translocating ATPase activity	4/1303	16/30499	0.00399571	0.0462836	0.0397317	Zm00001d021972/Zm00001d032334/Zm00001d025153/Zm00001d047527	4	Up-regulated Tassel stage1 B73
GO:0051321	meiotic cell cycle	4/1303	16/30499	0.00399571	0.0462836	0.0397317	Zm00001d004036/Zm00001d020664/Zm00001d026103/Zm00001d037593	4	Up-regulated Tassel stage1 B73
GO:0016168	chlorophyll binding	7/1303	48/30499	0.0040638	0.0465186	0.0399335	Zm00001d001857/Zm00001d018797/Zm00001d011285/Zm00001d021435/Zm00001d021763/Zm00001d033136/Zm00001d050403	7	Up-regulated Tassel stage1 B73
GO:0051302	regulation of cell division	7/1303	48/30499	0.0040638	0.0465186	0.0399335	Zm00001d041445/Zm00001d007407/Zm00001d017117/Zm00001d016581/Zm00001d018261/Zm00001d037413/Zm00001d045481	7	Up-regulated Tassel stage1 B73
GO:0043085	positive regulation of catalytic activity	15/1303	164/30499	0.0046231	0.0524518	0.0450268	Zm00001d003817/Zm00001d006540/Zm00001d007500/Zm00001d008249/Zm00001d010871/Zm00001d011797/Zm00001d011833/Zm00001d021703/Zm00001d013937/Zm00001d016506/Zm00001d019988/Zm00001d021245/Zm00001d032385/Zm00001d051809/Zm00001d045014	15	Up-regulated Tassel stage1 B73
GO:0009944	polarity specification of adaxial/abaxial axis	13/1303	133/30499	0.00463603	0.0524518	0.0450268	Zm00001d001945/Zm00001d048004/Zm00001d003057/Zm00001d003246/Zm00001d014032/Zm00001d017263/Zm00001d018261/Zm00001d021087/Zm00001d036917/Zm00001d034410/Zm00001d043050/Zm00001d045481/Zm00001d042433	13	Up-regulated Tassel stage1 B73
GO:0007623	circadian rhythm	15/1303	165/30499	0.00489006	0.0550061	0.0472195	Zm00001d016361/Zm00001d017241/Zm00001d021291/Zm00001d047761/Zm00001d048046/Zm00001d003116/Zm00001d008826/Zm00001d029978/Zm00001d021557/Zm00001d023583/Zm00001d039062/Zm00001d037059/Zm00001d041707/Zm00001d043662/Zm00001d053091	15	Up-regulated Tassel stage1 B73
GO:0009543	chloroplast thylakoid lumen	9/1303	76/30499	0.00502708	0.0555249	0.0476648	Zm00001d006540/Zm00001d007650/Zm00001d007857/Zm00001d013146/Zm00001d021703/Zm00001d029049/Zm00001d035859/Zm00001d036535/Zm00001d049407	9	Up-regulated Tassel stage1 B73
GO:0006349	regulation of gene expression by genetic imprinting	4/1303	17/30499	0.00505031	0.0555249	0.0476648	Zm00001d007407/Zm00001d020036/Zm00001d033827/Zm00001d036296	4	Up-regulated Tassel stage1 B73
GO:0030307	positive regulation of cell growth	4/1303	17/30499	0.00505031	0.0555249	0.0476648	Zm00001d015260/Zm00001d033375/Zm00001d033993/Zm00001d037950	4	Up-regulated Tassel stage1 B73
GO:0045332	phospholipid translocation	4/1303	17/30499	0.00505031	0.0555249	0.0476648	Zm00001d021972/Zm00001d032334/Zm00001d025153/Zm00001d047527	4	Up-regulated Tassel stage1 B73
GO:0018298	protein-chromophore linkage	7/1303	50/30499	0.00512156	0.0558465	0.0479409	Zm00001d001857/Zm00001d011285/Zm00001d021435/Zm00001d021763/Zm00001d033136/Zm00001d050403/Zm00001d046545	7	Up-regulated Tassel stage1 B73
GO:0003756	protein disulfide isomerase activity	6/1303	38/30499	0.00513696	0.0558465	0.0479409	Zm00001d013985/Zm00001d025131/Zm00001d033906/Zm00001d034525/Zm00001d035199/Zm00001d052215	6	Up-regulated Tassel stage1 B73
GO:0001708	cell fate specification	5/1303	27/30499	0.0052004	0.0562221	0.0482633	Zm00001d007407/Zm00001d018261/Zm00001d025134/Zm00001d045481/Zm00001d048074	5	Up-regulated Tassel stage1 B73
GO:0010182	sugar mediated signaling pathway	15/1303	167/30499	0.00546147	0.0587184	0.0504063	Zm00001d013318/Zm00001d022581/Zm00001d014640/Zm00001d016486/Zm00001d029133/Zm00001d020157/Zm00001d021764/Zm00001d029142/Zm00001d037982/Zm00001d049958/Zm00001d046979/Zm00001d043843/Zm00001d050929/Zm00001d052113/Zm00001d052143	15	Up-regulated Tassel stage1 B73
GO:0009086	methionine biosynthetic process	13/1303	136/30499	0.0055913	0.0597839	0.051321	Zm00001d007435/Zm00001d012153/Zm00001d025268/Zm00001d019670/Zm00001d029133/Zm00001d019988/Zm00001d022554/Zm00001d025131/Zm00001d027484/Zm00001d033148/Zm00001d050134/Zm00001d048709/Zm00001d050208	13	Up-regulated Tassel stage1 B73
GO:0042732	D-xylose metabolic process	8/1303	64/30499	0.00575597	0.0612082	0.0525437	Zm00001d006052/Zm00001d022490/Zm00001d028762/Zm00001d025853/Zm00001d031532/Zm00001d033776/Zm00001d036055/Zm00001d050737	8	Up-regulated Tassel stage1 B73
GO:0007033	vacuole organization	10/1303	92/30499	0.00590174	0.0624173	0.0535816	Zm00001d008333/Zm00001d010315/Zm00001d011504/Zm00001d018303/Zm00001d029443/Zm00001d031849/Zm00001d040760/Zm00001d050089/Zm00001d045505/Zm00001d047910	10	Up-regulated Tassel stage1 B73
GO:0043547	positive regulation of GTPase activity	13/1303	137/30499	0.00594253	0.062509	0.0536603	Zm00001d006607/Zm00001d006950/Zm00001d010946/Zm00001d013891/Zm00001d017881/Zm00001d021087/Zm00001d021806/Zm00001d028967/Zm00001d029004/Zm00001d053610/Zm00001d043108/Zm00001d047540/Zm00001d051676	13	Up-regulated Tassel stage1 B73
GO:0000082	G1/S transition of mitotic cell cycle	5/1303	28/30499	0.00611182	0.0636022	0.0545987	Zm00001d007407/Zm00001d017117/Zm00001d015259/Zm00001d016581/Zm00001d052113	5	Up-regulated Tassel stage1 B73
GO:0005876	spindle microtubule	5/1303	28/30499	0.00611182	0.0636022	0.0545987	Zm00001d002186/Zm00001d019670/Zm00001d025048/Zm00001d033362/Zm00001d037582	5	Up-regulated Tassel stage1 B73
GO:0000123	histone acetyltransferase complex	4/1303	18/30499	0.00627633	0.0649666	0.05577	Zm00001d002250/Zm00001d013060/Zm00001d016506/Zm00001d022338	4	Up-regulated Tassel stage1 B73
GO:0016790	thiolester hydrolase activity	7/1303	52/30499	0.0063736	0.0656245	0.0563347	Zm00001d018859/Zm00001d023640/Zm00001d018828/Zm00001d043312/Zm00001d020157/Zm00001d028005/Zm00001d030357	7	Up-regulated Tassel stage1 B73
GO:0006310	DNA recombination	15/1303	170/30499	0.00641858	0.0657398	0.0564338	Zm00001d041445/Zm00001d003648/Zm00001d004036/Zm00001d005350/Zm00001d019148/Zm00001d022046/Zm00001d033292/Zm00001d023914/Zm00001d034894/Zm00001d029142/Zm00001d033993/Zm00001d039189/Zm00001d039598/Zm00001d045746/Zm00001d044008	15	Up-regulated Tassel stage1 B73
GO:0051790	short-chain fatty acid biosynthetic process	12/1303	123/30499	0.00647353	0.0659555	0.0566189	Zm00001d007435/Zm00001d012153/Zm00001d025268/Zm00001d029133/Zm00001d019988/Zm00001d022554/Zm00001d027484/Zm00001d033148/Zm00001d050134/Zm00001d048709/Zm00001d049191/Zm00001d050208	12	Up-regulated Tassel stage1 B73
GO:0050826	response to freezing	13/1303	139/30499	0.00669766	0.0678836	0.058274	Zm00001d013318/Zm00001d022581/Zm00001d014640/Zm00001d029133/Zm00001d020157/Zm00001d029142/Zm00001d037982/Zm00001d049958/Zm00001d043843/Zm00001d044602/Zm00001d050929/Zm00001d052113/Zm00001d052143	13	Up-regulated Tassel stage1 B73
GO:0000394	RNA splicing, via endonucleolytic cleavage and ligation	15/1303	171/30499	0.00676599	0.0682208	0.0585635	Zm00001d007435/Zm00001d008847/Zm00001d012153/Zm00001d013683/Zm00001d025268/Zm00001d019670/Zm00001d029133/Zm00001d022554/Zm00001d025131/Zm00001d027484/Zm00001d033148/Zm00001d033218/Zm00001d046579/Zm00001d048709/Zm00001d050208	15	Up-regulated Tassel stage1 B73
GO:0007126	NA	8/1303	66/30499	0.00693302	0.0695447	0.0597	Zm00001d041445/Zm00001d007585/Zm00001d009312/Zm00001d015853/Zm00001d022046/Zm00001d033292/Zm00001d024953/Zm00001d040831	8	Up-regulated Tassel stage1 B73
GO:0004843	thiol-dependent ubiquitin-specific protease activity	9/1303	80/30499	0.00703807	0.0700743	0.0601547	Zm00001d007096/Zm00001d018828/Zm00001d011227/Zm00001d020157/Zm00001d028005/Zm00001d030357/Zm00001d036428/Zm00001d042812/Zm00001d051513	9	Up-regulated Tassel stage1 B73
GO:0000922	spindle pole	7/1303	53/30499	0.0070788	0.0700743	0.0601547	Zm00001d012525/Zm00001d007585/Zm00001d020664/Zm00001d026103/Zm00001d031619/Zm00001d037593/Zm00001d037815	7	Up-regulated Tassel stage1 B73
GO:0010218	response to far red light	15/1303	172/30499	0.0071283	0.0700743	0.0601547	Zm00001d021291/Zm00001d006540/Zm00001d007857/Zm00001d008826/Zm00001d011285/Zm00001d021435/Zm00001d021703/Zm00001d013937/Zm00001d017139/Zm00001d021763/Zm00001d032385/Zm00001d033136/Zm00001d035859/Zm00001d043592/Zm00001d044580	15	Up-regulated Tassel stage1 B73
GO:0030686	90S preribosome	5/1303	29/30499	0.00712986	0.0700743	0.0601547	Zm00001d028786/Zm00001d029046/Zm00001d039563/Zm00001d039758/Zm00001d039762	5	Up-regulated Tassel stage1 B73
GO:0010114	response to red light	14/1303	156/30499	0.00716917	0.0701066	0.0601824	Zm00001d021291/Zm00001d006540/Zm00001d007857/Zm00001d011285/Zm00001d021435/Zm00001d021703/Zm00001d013937/Zm00001d017139/Zm00001d021763/Zm00001d032385/Zm00001d033136/Zm00001d035859/Zm00001d043592/Zm00001d044580	14	Up-regulated Tassel stage1 B73
GO:0006094	gluconeogenesis	19/1303	239/30499	0.0072362	0.0704082	0.0604413	Zm00001d007758/Zm00001d009221/Zm00001d010305/Zm00001d011610/Zm00001d012815/Zm00001d015259/Zm00001d017168/Zm00001d017258/Zm00001d017832/Zm00001d017848/Zm00001d018349/Zm00001d028511/Zm00001d030126/Zm00001d033817/Zm00001d032282/Zm00001d034914/Zm00001d036322/Zm00001d043845/Zm00001d038475	19	Up-regulated Tassel stage1 B73
GO:0009165	nucleotide biosynthetic process	10/1303	95/30499	0.00737971	0.0705877	0.0605954	Zm00001d012815/Zm00001d018450/Zm00001d019148/Zm00001d033168/Zm00001d024463/Zm00001d042667/Zm00001d033682/Zm00001d034914/Zm00001d049761/Zm00001d051513	10	Up-regulated Tassel stage1 B73
GO:0000478	endonucleolytic cleavage involved in rRNA processing	3/1303	10/30499	0.0074487	0.0705877	0.0605954	Zm00001d017175/Zm00001d042433/Zm00001d043155	3	Up-regulated Tassel stage1 B73
GO:0003910	DNA ligase (ATP) activity	3/1303	10/30499	0.0074487	0.0705877	0.0605954	Zm00001d002390/Zm00001d005168/Zm00001d009230	3	Up-regulated Tassel stage1 B73
GO:0034707	chloride channel complex	3/1303	10/30499	0.0074487	0.0705877	0.0605954	Zm00001d011685/Zm00001d016855/Zm00001d046919	3	Up-regulated Tassel stage1 B73
GO:0080111	DNA demethylation	3/1303	10/30499	0.0074487	0.0705877	0.0605954	Zm00001d002250/Zm00001d038302/Zm00001d043927	3	Up-regulated Tassel stage1 B73
GO:0006399	tRNA metabolic process	6/1303	41/30499	0.00750856	0.0705877	0.0605954	Zm00001d007639/Zm00001d008224/Zm00001d013320/Zm00001d018047/Zm00001d024248/Zm00001d040475	6	Up-regulated Tassel stage1 B73
GO:0042752	regulation of circadian rhythm	6/1303	41/30499	0.00750856	0.0705877	0.0605954	Zm00001d017241/Zm00001d021291/Zm00001d047761/Zm00001d025268/Zm00001d024855/Zm00001d053091	6	Up-regulated Tassel stage1 B73
GO:0009965	leaf morphogenesis	22/1303	292/30499	0.00754762	0.0706138	0.0606178	Zm00001d001945/Zm00001d013662/Zm00001d017939/Zm00001d018142/Zm00001d048004/Zm00001d052180/Zm00001d008249/Zm00001d011797/Zm00001d013937/Zm00001d014640/Zm00001d018261/Zm00001d021087/Zm00001d023479/Zm00001d027450/Zm00001d027633/Zm00001d036296/Zm00001d035859/Zm00001d036535/Zm00001d045481/Zm00001d042713/Zm00001d043682/Zm00001d043684	22	Up-regulated Tassel stage1 B73
GO:0001558	regulation of cell growth	4/1303	19/30499	0.00768485	0.0715536	0.0614246	Zm00001d007407/Zm00001d018261/Zm00001d028818/Zm00001d045481	4	Up-regulated Tassel stage1 B73
GO:0003002	regionalization	7/1303	54/30499	0.00784018	0.072308	0.0620722	Zm00001d009233/Zm00001d019950/Zm00001d014640/Zm00001d015260/Zm00001d023957/Zm00001d040959/Zm00001d042713	7	Up-regulated Tassel stage1 B73
GO:0006333	chromatin assembly or disassembly	7/1303	54/30499	0.00784018	0.072308	0.0620722	Zm00001d013662/Zm00001d003252/Zm00001d003872/Zm00001d006428/Zm00001d025015/Zm00001d050382/Zm00001d041707	7	Up-regulated Tassel stage1 B73
GO:0019375	galactolipid biosynthetic process	14/1303	158/30499	0.00798993	0.0733415	0.0629593	Zm00001d010821/Zm00001d003750/Zm00001d009075/Zm00001d010315/Zm00001d011382/Zm00001d016731/Zm00001d017584/Zm00001d019479/Zm00001d028571/Zm00001d028949/Zm00001d039542/Zm00001d044553/Zm00001d043239/Zm00001d048460	14	Up-regulated Tassel stage1 B73
GO:0009886	post-embryonic animal morphogenesis	27/1303	384/30499	0.00823251	0.0751163	0.0644829	Zm00001d001945/Zm00001d046096/Zm00001d048004/Zm00001d001765/Zm00001d003057/Zm00001d003085/Zm00001d003101/Zm00001d014032/Zm00001d019881/Zm00001d011833/Zm00001d013330/Zm00001d013920/Zm00001d015446/Zm00001d025268/Zm00001d016935/Zm00001d017263/Zm00001d018261/Zm00001d024625/Zm00001d036917/Zm00001d028560/Zm00001d034410/Zm00001d037582/Zm00001d045481/Zm00001d044016/Zm00001d043458/Zm00001d047842/Zm00001d0…	27	Up-regulated Tassel stage1 B73
GO:0007584	response to nutrient	5/1303	30/30499	0.00826048	0.0751163	0.0644829	Zm00001d016486/Zm00001d022272/Zm00001d028949/Zm00001d044553/Zm00001d048460	5	Up-regulated Tassel stage1 B73
GO:0006265	DNA topological change	6/1303	42/30499	0.00845025	0.0761305	0.0653536	Zm00001d018859/Zm00001d023640/Zm00001d019950/Zm00001d043312/Zm00001d045746/Zm00001d045747	6	Up-regulated Tassel stage1 B73
GO:0007064	mitotic sister chromatid cohesion	6/1303	42/30499	0.00845025	0.0761305	0.0653536	Zm00001d003123/Zm00001d018657/Zm00001d045783/Zm00001d032575/Zm00001d039189/Zm00001d042706	6	Up-regulated Tassel stage1 B73
GO:0005654	nucleoplasm	26/1303	367/30499	0.00856041	0.0767676	0.0659004	Zm00001d004982/Zm00001d007500/Zm00001d017117/Zm00001d008826/Zm00001d009221/Zm00001d010305/Zm00001d010928/Zm00001d011963/Zm00001d012918/Zm00001d015259/Zm00001d016581/Zm00001d017175/Zm00001d018937/Zm00001d022586/Zm00001d023578/Zm00001d024625/Zm00001d043292/Zm00001d027479/Zm00001d032245/Zm00001d032666/Zm00001d043775/Zm00001d036322/Zm00001d037408/Zm00001d040320/Zm00001d045978/Zm00001d053286	26	Up-regulated Tassel stage1 B73
GO:0051436	obsolete negative regulation of ubiquitin-protein ligase activity involved in mitotic cell cycle	4/1303	20/30499	0.00928618	0.0828941	0.0711597	Zm00001d000349/Zm00001d017117/Zm00001d015259/Zm00001d040686	4	Up-regulated Tassel stage1 B73
GO:0017056	structural constituent of nuclear pore	5/1303	31/30499	0.00950946	0.0844125	0.0724631	Zm00001d024049/Zm00001d020929/Zm00001d030340/Zm00001d029142/Zm00001d048040	5	Up-regulated Tassel stage1 B73
GO:0048193	Golgi vesicle transport	20/1303	263/30499	0.00954303	0.0844125	0.0724631	Zm00001d000124/Zm00001d000349/Zm00001d001765/Zm00001d003119/Zm00001d009075/Zm00001d009436/Zm00001d012501/Zm00001d015890/Zm00001d017809/Zm00001d017832/Zm00001d017881/Zm00001d025131/Zm00001d031849/Zm00001d032274/Zm00001d043365/Zm00001d046221/Zm00001d047910/Zm00001d053935/Zm00001d051676/Zm00001d051607	20	Up-regulated Tassel stage1 B73
GO:0000272	polysaccharide catabolic process	11/1303	114/30499	0.0096544	0.0850112	0.0729771	Zm00001d010821/Zm00001d013937/Zm00001d024409/Zm00001d027524/Zm00001d028560/Zm00001d033175/Zm00001d034039/Zm00001d039598/Zm00001d042183/Zm00001d045014/Zm00001d047842	11	Up-regulated Tassel stage1 B73
GO:0004721	phosphoprotein phosphatase activity	8/1303	70/30499	0.00982127	0.0850377	0.0729999	Zm00001d010946/Zm00001d019699/Zm00001d012244/Zm00001d022040/Zm00001d017114/Zm00001d046047/Zm00001d038548/Zm00001d050024	8	Up-regulated Tassel stage1 B73
GO:0006302	double-strand break repair	8/1303	70/30499	0.00982127	0.0850377	0.0729999	Zm00001d003203/Zm00001d008224/Zm00001d020978/Zm00001d039598/Zm00001d040475/Zm00001d042302/Zm00001d044008/Zm00001d052143	8	Up-regulated Tassel stage1 B73
GO:0017148	negative regulation of translation	8/1303	70/30499	0.00982127	0.0850377	0.0729999	Zm00001d012049/Zm00001d018142/Zm00001d052180/Zm00001d003089/Zm00001d013653/Zm00001d017213/Zm00001d035859/Zm00001d048546	8	Up-regulated Tassel stage1 B73
GO:0019915	lipid storage	12/1303	130/30499	0.00990827	0.0850377	0.0729999	Zm00001d013318/Zm00001d022581/Zm00001d014640/Zm00001d029133/Zm00001d020157/Zm00001d029142/Zm00001d037982/Zm00001d049958/Zm00001d043843/Zm00001d050929/Zm00001d052113/Zm00001d052143	12	Up-regulated Tassel stage1 B73
GO:0005828	kinetochore microtubule	3/1303	11/30499	0.00991961	0.0850377	0.0729999	Zm00001d005269/Zm00001d007585/Zm00001d018475	3	Up-regulated Tassel stage1 B73
GO:0031935	regulation of chromatin silencing	3/1303	11/30499	0.00991961	0.0850377	0.0729999	Zm00001d002250/Zm00001d007500/Zm00001d024625	3	Up-regulated Tassel stage1 B73
GO:0000023	maltose metabolic process	15/1303	180/30499	0.0106177	0.0906233	0.0777948	Zm00001d003817/Zm00001d006540/Zm00001d008249/Zm00001d010871/Zm00001d011797/Zm00001d021703/Zm00001d013937/Zm00001d019988/Zm00001d021245/Zm00001d024409/Zm00001d029212/Zm00001d032385/Zm00001d033175/Zm00001d039598/Zm00001d045014	15	Up-regulated Tassel stage1 B73
GO:0030515	snoRNA binding	5/1303	32/30499	0.0108824	0.0920744	0.0790405	Zm00001d019108/Zm00001d033168/Zm00001d039758/Zm00001d039762/Zm00001d043108	5	Up-regulated Tassel stage1 B73
GO:0090630	activation of GTPase activity	5/1303	32/30499	0.0108824	0.0920744	0.0790405	Zm00001d029212/Zm00001d038404/Zm00001d051599/Zm00001d042962/Zm00001d047762	5	Up-regulated Tassel stage1 B73
GO:0043015	gamma-tubulin binding	4/1303	21/30499	0.0110898	0.0934233	0.0801984	Zm00001d020664/Zm00001d026103/Zm00001d032815/Zm00001d037593	4	Up-regulated Tassel stage1 B73
GO:0000724	double-strand break repair via homologous recombination	11/1303	117/30499	0.0116102	0.0973857	0.0835999	Zm00001d005168/Zm00001d008249/Zm00001d016935/Zm00001d023801/Zm00001d024953/Zm00001d025722/Zm00001d025816/Zm00001d040166/Zm00001d042713/Zm00001d053070/Zm00001d050929	11	Up-regulated Tassel stage1 B73
GO:0022402	cell cycle process	25/1303	359/30499	0.0119619	0.0999049	0.0857625	Zm00001d005403/Zm00001d008233/Zm00001d009236/Zm00001d010880/Zm00001d013318/Zm00001d015194/Zm00001d016816/Zm00001d017175/Zm00001d021087/Zm00001d030550/Zm00001d023957/Zm00001d033744/Zm00001d031938/Zm00001d040462/Zm00001d040959/Zm00001d033448/Zm00001d051183/Zm00001d040366/Zm00001d042669/Zm00001d043155/Zm00001d045746/Zm00001d043843/Zm00001d044552/Zm00001d044689/Zm00001d049054	25	Up-regulated Tassel stage1 B73
ID	Description	GeneRatio	BgRatio	pvalue	p.adjust	qvalue	geneID	Count
SBP	SBP	15/438	31/2499	6.96e-05	0.00299129	0.00263614	Zm00001d006028/Zm00001d006091/Zm00001d006451/Zm00001d008176/Zm00001d012015/Zm00001d014698/Zm00001d015233/Zm00001d015410/Zm00001d021573/Zm00001d026175/Zm00001d031451/Zm00001d042319/Zm00001d049822/Zm00001d049824/Zm00001d052890	15	stg1 bin2
E2F	E2F	10/438	19/2499	0.000506795	0.0108961	0.00960244	Zm00001d004512/Zm00001d011597/Zm00001d014132/Zm00001d017986/Zm00001d023465/Zm00001d027709/Zm00001d037274/Zm00001d048412/Zm00001d050664/Zm00001d052288	10	stg1 bin2
GBP	GBP	9/438	20/2499	0.00390199	0.0559285	0.0492883	Zm00001d013138/Zm00001d013451/Zm00001d018208/Zm00001d020688/Zm00001d024905/Zm00001d035295/Zm00001d037158/Zm00001d040254/Zm00001d047421	9	stg1 bin2
GRF	GRF	7/438	15/2499	0.00856846	0.092111	0.0811749	Zm00001d000238/Zm00001d013346/Zm00001d026240/Zm00001d033396/Zm00001d033876/Zm00001d051456/Zm00001d052112	7	stg1 bin2
