# Supplementary material for: Regulatory variation controlling architectural pleiotropy in maize
Source: Nat Commun. 2025 Mar 3;16:2140. doi: 10.1038/s41467-025-56884-w (PMC11876617; doi:10.1038/s41467-025-56884-w)
Supplement: Supplementary file 12 — Supplementary Data 9 [file 41467_2025_56884_MOESM12_ESM.xlsx]

## Sheet: Supplementary  Data 9
Supplementary Data 9: Summary of gene co-expression modules from the ‘tassel’ and ‘leaf’ context-specific networks.
GCN	module	module #	number of genes
tassel	lightcyan	16	127
tassel	midnightblue	15	153
tassel	cyan	14	156
tassel	salmon	13	180
tassel	tan	12	310
tassel	greenyellow	11	314
tassel	purple	10	343
tassel	magenta	9	500
tassel	pink	8	1073
tassel	black	7	1076
tassel	red	6	1112
tassel	green	5	1615
tassel	yellow	4	1745
tassel	brown	3	2436
tassel	blue	2	2478
tassel	turquoise	1	4605
tassel	Total # of genes		18223
leaf	lightgreen	18	106
leaf	grey60	17	150
leaf	lightcyan	16	158
leaf	midnightblue	15	166
leaf	cyan	14	197
leaf	salmon	13	234
leaf	tan	12	239
leaf	greenyellow	11	373
leaf	purple	10	564
leaf	magenta	9	784
leaf	pink	8	938
leaf	black	7	1252
leaf	red	6	1284
leaf	green	5	1363
leaf	yellow	4	1451
leaf	brown	3	1725
leaf	blue	2	2989
leaf	turquoise	1	5208
leaf	Total # of genes		19181
