# Supplementary material for: Regulatory variation controlling architectural pleiotropy in maize
Source: Nat Commun. 2025 Mar 3;16:2140. doi: 10.1038/s41467-025-56884-w (PMC11876617; doi:10.1038/s41467-025-56884-w)
Supplement: Supplementary file 13 — Supplementary Data 10 [file 41467_2025_56884_MOESM13_ESM.xlsx]

## Sheet: Supplementary Data 10
Supplementary Data 10: Maize genes grouped based on the ‘tassel’ and ‘leaf’ gene co-expression modules.
Tissue	v3 Gene Model ID	v4 Gene Model ID	v5 Gene Model ID	Gene Symbol MaizeGDB	Full Name MaizeGDB	Description	GCN module
Leaf	GRMZM2G125513	Zm00001d000039	Zm00001eb390970	NA	IDP6031	NA	black
Leaf	GRMZM2G428470	Zm00001d000045	Zm00001eb390910	FRIGIDA interacting protein 2	thx28	Trihelix-transcription factor 28	black
Leaf	GRMZM2G148180	Zm00001d000053	Zm00001eb390850	Histone H3 K4-specific methyltransferase SET7/9 family protein	NA	NA	black
Leaf	GRMZM2G017008	Zm00001d000141	Zm00001eb028330	NA	NA	NA	black
Leaf	GRMZM2G067743	Zm00001d000238	Zm00001eb373670	Growth-regulating factor 6	grftf12	GRF-transcription factor 12	black
Leaf	NA	Zm00001d000314	NA	F-box protein	NA	NA	black
Leaf	GRMZM5G876379	Zm00001d001766	Zm00001eb065580	NA	NA	NA	black
Leaf	GRMZM2G049495	Zm00001d001798	NA	mis12b;minichromosome instability12b: encodes a kinetochore protein required for meiosis I	acb3	Acyl-CoA-binding protein3	black
Leaf	GRMZM2G051974	Zm00001d001804	Zm00001eb065900	mlo9;barley mlo defense gene homolog9: one of 9 seven-transmembrane homologues to barley powdery mildew defense response gene	mlo9	barley mlo defense gene homolog9	black
Leaf	GRMZM2G104430	Zm00001d001895	Zm00001eb066780	Plant UBX domain-containing protein 7	IDP4350	NA	black
Leaf	GRMZM2G010435	Zm00001d001900	Zm00001eb066830	Probable cysteine protease RD21B	ccp31	cysteine protease31	black
Leaf	GRMZM2G102471	Zm00001d001913	Zm00001eb066940	Ubiquitin-conjugating enzyme E2 11	uce4	ubiquitin conjugating enzyme4	black
Leaf	GRMZM2G071034	Zm00001d001933	Zm00001eb067160	Zinc finger CCCH domain-containing protein 52	c3h16	C3H-transcription factor 316	black
Leaf	GRMZM2G160523	Zm00001d002063	Zm00001eb068370,Zm00001eb068380	UDP-glycosyltransferase 89B1	NA	NA	black
Leaf	GRMZM2G010474	Zm00001d002136	Zm00001eb069080	Protein MIZU-KUSSEI 1	NA	NA	black
Leaf	GRMZM2G406977	Zm00001d002153	Zm00001eb069260	Heterogeneous nuclear ribonucleoprotein U-like protein 1	NA	NA	black
Leaf	GRMZM2G084046	Zm00001d002274	Zm00001eb070390	Remorin family protein	AY112075	NA	black
Leaf	GRMZM2G380518	Zm00001d002286	Zm00001eb070500	OSJNBa0058K23.8 protein; protein	NA	NA	black
Leaf	GRMZM2G005040	Zm00001d002333	Zm00001eb070910	Potassium transporter 10	hak11	potassium high-affinity transporter11	black
Leaf	GRMZM5G870080	Zm00001d002387	Zm00001eb071470	NA	NA	NA	black
Leaf	GRMZM2G024312	Zm00001d002519	Zm00001eb072640	RING-H2 finger protein ATL3J	NA	NA	black
Leaf	GRMZM2G164428	Zm00001d002594	Zm00001eb073310	Transcription repressor OFP6	ofp7	OVATE-transcription factor 7	black
Leaf	GRMZM2G003752	Zm00001d002607	Zm00001eb073440	Fasciclin-like arabinogalactan protein 10	NA	NA	black
Leaf	GRMZM2G303135	Zm00001d002609	Zm00001eb073470	Xyloglucan galactosyltransferase XLT2	NA	NA	black
Leaf	GRMZM2G057131	Zm00001d002661	Zm00001eb073910	NLP transcription factor	shai1	shohai1	black
Leaf	GRMZM2G109865	Zm00001d002673	Zm00001eb074030	Lysine histidine transporter-like 7	aaap8	amino acid/auxin permease8	black
Leaf	GRMZM2G101408	Zm00001d002677	Zm00001eb074070	NA	NA	NA	black
Leaf	GRMZM2G469313	Zm00001d002712	Zm00001eb074400	MDIS1-interacting receptor like kinase 2	NA	NA	black
Leaf	GRMZM2G170516	Zm00001d002730	Zm00001eb074560	Protein TRIGALACTOSYLDIACYLGLYCEROL 1 chloroplastic	NA	NA	black
Leaf	GRMZM2G078279	Zm00001d002860	Zm00001eb075810	Expansin-B3	NA	NA	black
Leaf	GRMZM2G026656	Zm00001d002868	Zm00001eb075910	ferredoxin/thioredoxin reductase subunit A (variable subunit) 2	si660070b03	NA	black
Leaf	GRMZM2G124371	Zm00001d002876	Zm00001eb075990	Regulator of chromosome condensation (RCC1) family with FYVE zinc finger domain	NA	NA	black
Leaf	AC199765.4_FG008,GRMZM2G002642	Zm00001d002943	Zm00001eb076590,Zm00001eb076600	Probable methyltransferase PMT25	NA	NA	black
Leaf	GRMZM2G062179	Zm00001d002966	Zm00001eb076810	Serine carboxypeptidase-like 35	IDP7342	NA	black
Leaf	GRMZM2G474929	Zm00001d002968	Zm00001eb076830	Pentatricopeptide repeat-containing protein	NA	NA	black
Leaf	GRMZM2G006964	Zm00001d002999	Zm00001eb077080	ga2ox2;gibberellin 2-oxidase2:	ga2ox2	gibberellin 2-oxidase2	black
Leaf	GRMZM2G052688	Zm00001d003040	Zm00001eb077450	ATBRCA1	NA	NA	black
Leaf	GRMZM2G049541	Zm00001d003068	NA	Phosphoenolpyruvate carboxylase kinase 2	ppck4	phosphoenolpyruvate carboxylase kinase4	black
Leaf	GRMZM2G323679	Zm00001d003164	Zm00001eb078510	Ribonucleoside-diphosphate reductase small chain C	rnrs3	ribonucleotide reductase small subunit3	black
Leaf	AC211676.4_FG001,GRMZM2G448126	Zm00001d003231	NA	NA	NA	NA	black
Leaf	GRMZM2G054046	Zm00001d003239	Zm00001eb079090	Protein IRX15-LIKE	NA	NA	black
Leaf	GRMZM2G045117	Zm00001d003264	Zm00001eb079320	BCL-2 binding anthanogene-1	NA	NA	black
Leaf	GRMZM2G121700	Zm00001d003311	Zm00001eb079790	Probable 2-oxoglutarate-dependent dioxygenase AOP1	dao1	dioxygenase for auxin oxidation1	black
Leaf	GRMZM5G816457	Zm00001d003331	Zm00001eb079950	Probable WRKY transcription factor 34	wrky72	WRKY-transcription factor 72	black
Leaf	GRMZM2G029001	Zm00001d003394	Zm00001eb080490	RING/U-box superfamily protein	NA	NA	black
Leaf	GRMZM2G168968	Zm00001d003397	Zm00001eb080530	Putative pentatricopeptide repeat-containing protein	NA	NA	black
Leaf	GRMZM2G009948	Zm00001d003428	Zm00001eb080830	Mog1/PsbP/DUF1795-like photosystem II reaction center PsbP family protein	NA	NA	black
Leaf	GRMZM2G041356	Zm00001d003434	Zm00001eb080890	Galactose mutarotase-like superfamily protein	si605094c09a	NA	black
Leaf	GRMZM2G171277	Zm00001d003497	Zm00001eb081320	RING-H2 finger protein ATL54	GRMZM2G171277	NA	black
Leaf	GRMZM2G361100	Zm00001d003624	Zm00001eb082390	U-box domain-containing protein 26	NA	NA	black
Leaf	GRMZM2G131155	Zm00001d003669	Zm00001eb082820	CONTAINS InterPro DOMAIN/s: Late embryogenesis abundant protein group 2 (InterPro:IPR004864); BEST Arabidopsis thaliana protein match is: Late embryogenesis abundant (LEA) hydroxyproline-rich glycoprotein family (TAIR:AT4G35170.1); Has 172 Blast hi /.../168 proteins in 15 species: Archae - 0; Bacteria - 0; Metazoa - 0; Fungi - 0; Plants - 172; Viruses - 0; Other Eukaryotes - 0 (source: NCBI BLink…	NA	NA	black
Leaf	GRMZM2G128322	Zm00001d003754	Zm00001eb083570,Zm00001eb083580	Protein SMAX1-LIKE 3	NA	NA	black
Leaf	GRMZM2G434669	Zm00001d003775	Zm00001eb083770	OJ000126_13.10 protein; protein	NA	NA	black
Leaf	GRMZM5G876811	Zm00001d003780	Zm00001eb083830	NA	NA	NA	black
Leaf	GRMZM2G306376	Zm00001d003929	Zm00001eb085220	OSJNBa0055C08.12 protein	NA	NA	black
Leaf	GRMZM5G804773	Zm00001d004053	Zm00001eb086060,Zm00001eb086070,Zm00001eb086090	NA	NA	NA	black
Leaf	GRMZM2G161087	Zm00001d004118	Zm00001eb086500	Protein MICRORCHIDIA 7	umc1007	NA	black
Leaf	GRMZM2G049141	Zm00001d004139	Zm00001eb086710	E3 ubiquitin-protein ligase UPL3	upl2	ubiquitin-protein ligase2	black
Leaf	GRMZM2G010494	Zm00001d004171	Zm00001eb086870	Transketolase-1 chloroplastic	NA	NA	black
Leaf	GRMZM5G803404	Zm00001d004335	Zm00001eb087920	ABC transporter G family member 24	NA	NA	black
Leaf	GRMZM2G392106	Zm00001d004446	Zm00001eb088810,Zm00001eb088820	DUF1635 family protein	NA	NA	black
Leaf	GRMZM2G131912	Zm00001d004448	Zm00001eb088830	Probable pectate lyase 8	cl2557_1b	NA	black
Leaf	GRMZM2G104013	Zm00001d004586	Zm00001eb089960	Expansin-B4	expb16	beta expansin16	black
Leaf	GRMZM2G139882	Zm00001d004644	Zm00001eb090430,Zm00001eb090440	NA	NA	NA	black
Leaf	GRMZM2G043226	Zm00001d004814	Zm00001eb091720	embryo defective 2739	NA	NA	black
Leaf	GRMZM2G069028	Zm00001d004889	Zm00001eb092480	WUSCHEL-related homeobox 3A	ns1	narrow sheath1	black
Leaf	GRMZM2G046201	Zm00001d004929	Zm00001eb092850	Leucine-rich repeat receptor-like protein kinase PXC1	NA	NA	black
Leaf	GRMZM2G145666	Zm00001d004934	Zm00001eb092900	Protein TRAUCO	Zm00001d004934	NA	black
Leaf	GRMZM2G147420	Zm00001d005008	Zm00001eb093510	Ulp1 protease family C-terminal catalytic domain containing protein expressed	NA	NA	black
Leaf	GRMZM2G015080	Zm00001d005029	Zm00001eb093670	Protein SCARECROW	gras37	GRAS-transcription factor 37	black
Leaf	GRMZM2G175576	Zm00001d005190	Zm00001eb095020	Cadmium/zinc-transporting ATPase HMA2	hma3	heavy metal ATPase3	black
Leaf	GRMZM2G162739	Zm00001d005208	Zm00001eb095110	NAC domain-containing protein 2	nactf5	NAC-transcription factor 5	black
Leaf	GRMZM2G411260	Zm00001d005275	Zm00001eb095530	ARM repeat superfamily protein	NA	NA	black
Leaf	GRMZM2G163724	Zm00001d005298	Zm00001eb095660	receptor-like kinase	NA	NA	black
Leaf	GRMZM2G335146	Zm00001d005302	Zm00001eb095710	CAX-interacting protein 4	NA	NA	black
Leaf	GRMZM2G466543	Zm00001d005351	Zm00001eb096110,Zm00001eb096120	Arogenate dehydratase/prephenate dehydratase 6 chloroplastic	NA	NA	black
Leaf	GRMZM2G082580	Zm00001d005478	Zm00001eb097100,Zm00001eb097110	Cellulose synthase A catalytic subunit 5 [UDP-forming]	NA	NA	black
Leaf	GRMZM2G018955	Zm00001d005503	Zm00001eb097310	NA	cl14620_1	NA	black
Leaf	GRMZM2G090061	Zm00001d005547	Zm00001eb097740	Protein PHR1-LIKE 3	NA	NA	black
Leaf	GRMZM2G340933	Zm00001d005678	NA	Protein ALTERED XYLOGLUCAN 4	NA	NA	black
Leaf	GRMZM2G039525	Zm00001d005680	Zm00001eb098840	Protein ALTERED XYLOGLUCAN 4	NA	NA	black
Leaf	GRMZM2G425965	Zm00001d005699	Zm00001eb099030	Ubiquitin-protein ligase	csu270	NA	black
Leaf	GRMZM2G110242	Zm00001d005737	Zm00001eb099370	wab1;Wavy auricles in blades1: dominant confers auricle tissue in blade portion of leafrecessive mutants showed extremely acute tassel branch angles accompanied by a significant reduction in the size of the pulvinus compared with normal plants	wab1	Wavy auricles in blades1	black
Leaf	GRMZM2G176141	Zm00001d005740	Zm00001eb099390	Transcription factor AIG1	bhlh138	bHLH-transcription factor 138	black
Leaf	GRMZM2G057852	Zm00001d005789	Zm00001eb099910	his2b3;histone 2B3: genomic sequence selected with his2B cDNA probe	his2b3	histone 2B3	black
Leaf	GRMZM2G088242	Zm00001d005843	Zm00001eb100410	AT-HSFB4	hsftf2	HSF-transcription factor 2	black
Leaf	GRMZM2G134502	Zm00001d005856	Zm00001eb100530	Nuclear pore complex protein NUP58	nup58	nucleoporin58	black
Leaf	GRMZM2G134866	Zm00001d005865	Zm00001eb100610	GLABROUS1 enhancer-binding protein-like	gbptf8	GeBP-transcription factor 8	black
Leaf	GRMZM2G015409	Zm00001d005940	Zm00001eb101200	RING-H2 finger protein ATL54	NA	NA	black
Leaf	GRMZM2G026065	Zm00001d005976	Zm00001eb101480	Serine/threonine-protein kinase D6PKL1	bcd926b	NA	black
Leaf	GRMZM2G004138	Zm00001d005998	Zm00001eb101680	Caffeoyl-CoA O-methyltransferase 1	Zm00001d005998	NA	black
Leaf	AC207205.3_FG004	Zm00001d006067	NA	FK506-binding protein 2-1	NA	NA	black
Leaf	GRMZM2G079231	Zm00001d006154	Zm00001eb102980	Pentatricopeptide repeat-containing protein mitochondrial	NA	NA	black
Leaf	GRMZM2G124820	Zm00001d006182	Zm00001eb103220	aldolase like	NA	NA	black
Leaf	GRMZM2G155337	Zm00001d006192	Zm00001eb103300	Ypt/Rab-GAP domain of gyp1p superfamily protein	cl27690_1b	NA	black
Leaf	GRMZM2G017961	Zm00001d006214	Zm00001eb103510	Lon protease homolog 2 peroxisomal	cl1713_1a	NA	black
Leaf	GRMZM2G151122	Zm00001d006243	Zm00001eb103810	Beta-galactosidase 11	si687001b08a	NA	black
Leaf	GRMZM2G158679	Zm00001d006269	Zm00001eb104060	Pollen-specific kinase partner protein	NA	NA	black
Leaf	GRMZM2G048551	Zm00001d006294	Zm00001eb104270	RNA binding protein	NA	NA	black
Leaf	GRMZM2G004619	Zm00001d006348	Zm00001eb104790	growth-regulating factor 9	grftf2	GRF-transcription factor 2	black
Leaf	GRMZM2G114322	Zm00001d006360	Zm00001eb104880	Expansin-like A2	IDP3824	NA	black
Leaf	GRMZM5G868679	Zm00001d006374	Zm00001eb105030	Probable inactive purple acid phosphatase 1	pap31	purple acid phosphatase31	black
Leaf	GRMZM2G113794	Zm00001d006449	Zm00001eb105610	UDP-glycosyltransferase 71B1	si486092d04c	NA	black
Leaf	GRMZM2G113779	Zm00001d006451	Zm00001eb105640	Squamosa promoter-binding-like protein 5	sbp13	SBP-transcription factor 13	black
Leaf	GRMZM2G064655	Zm00001d006463	Zm00001eb105770	Dof zinc finger protein DOF1.6	dof34	C2C2-Dof-transcription factor 34	black
Leaf	GRMZM2G087254	Zm00001d006467	Zm00001eb105800	aprl2;adenosine 5'-phosphosulfate reductase-like2:	aprl2	adenosine 5'-phosphosulfate reductase-like2	black
Leaf	GRMZM2G479045	Zm00001d006489	Zm00001eb105970	senescence regulator	NA	NA	black
Leaf	GRMZM2G163307	Zm00001d006567	Zm00001eb106640	Protein PGR	pco125769	NA	black
Leaf	GRMZM2G415012	Zm00001d006580	Zm00001eb106740	Lysine-specific demethylase JMJ25	mmp223	NA	black
Leaf	GRMZM2G099425	Zm00001d006621	Zm00001eb107190	Calcium-dependent protein kinase 7	cdpk32	calcium dependent protein kinase32	black
Leaf	AC194970.5_FG002	Zm00001d006677	Zm00001eb107670	Protein BRASSINAZOLE-RESISTANT 1	bzr7	BZR-transcription factor 7	black
Leaf	GRMZM2G022213	Zm00001d006682	Zm00001eb107730,Zm00001eb107740	Protein indeterminate-domain 11	NA	NA	black
Leaf	GRMZM2G022242	Zm00001d006683	Zm00001eb107750	UDP-glycosyltransferase 78D2	NA	NA	black
Leaf	GRMZM2G007324	Zm00001d006749	Zm00001eb108290	Lipase-like protein	NA	NA	black
Leaf	GRMZM2G040230	Zm00001d006757	Zm00001eb108370	Metal ion binding protein	pat12	protein S-acyltransferase12	black
Leaf	GRMZM2G040618	Zm00001d006834	Zm00001eb108920	NA	NA	NA	black
Leaf	GRMZM2G098859	Zm00001d006864	Zm00001eb109270	BEST Arabidopsis thaliana protein match is: COP1-interacting protein-related (TAIR:AT1G72410.1); Has 9949 Blast hits to 7480 proteins in 576 species: Archae - 12; Bacteria - 1007; Metazoa - 3636; Fungi - 982; Plants - 444; Viruses - 50; Other Eukary /.../ 3818 (source: NCBI BLink).	pco061491	NA	black
Leaf	GRMZM2G159210	Zm00001d006873	NA	Disease resistance response protein-like; protein	NA	NA	black
Leaf	GRMZM2G125004	Zm00001d006874	Zm00001eb109360	F-box only protein 13	NA	NA	black
Leaf	GRMZM2G077823	Zm00001d006906	Zm00001eb109680	Serine/arginine-rich splicing factor SC35	TIDP3152	NA	black
Leaf	GRMZM5G879278	Zm00001d006910	Zm00001eb109710	NA	NA	NA	black
Leaf	GRMZM2G367777	Zm00001d007046	Zm00001eb110410	NA	NA	NA	black
Leaf	GRMZM2G075387	Zm00001d007091	Zm00001eb110790,Zm00001eb110800	Cis-zeatin O-glucosyltransferase 1	NA	NA	black
Leaf	GRMZM5G873277	Zm00001d007111	Zm00001eb111000	NA	NA	NA	black
Leaf	GRMZM2G172800	Zm00001d007129	Zm00001eb111150	Pentatricopeptide repeat-containing protein	NA	NA	black
Leaf	GRMZM2G010991,GRMZM2G312434	Zm00001d007155	Zm00001eb111360,Zm00001eb111370	Pentatricopeptide repeat-containing protein	NA	NA	black
Leaf	GRMZM2G001247	Zm00001d007157	Zm00001eb111390	NA	NA	NA	black
Leaf	GRMZM2G008444	Zm00001d007164	Zm00001eb111490	WEB family protein	wprb2	web1-pmi2 related b2	black
Leaf	GRMZM5G855808	Zm00001d007205	Zm00001eb111830	Tetratricopeptide repeat (TPR)-like superfamily protein	IDP5860	NA	black
Leaf	GRMZM5G836628	Zm00001d007207	Zm00001eb111860	Probable protein phosphatase 2C 5	prh96	protein phosphatase homolog96	black
Leaf	GRMZM2G140970	Zm00001d007232	Zm00001eb112020	dentin sialophosphoprotein-related	NA	NA	black
Leaf	GRMZM2G068220	Zm00001d007251	Zm00001eb112150	Adenine/guanine permease AZG2	nbcs8	nucleobase:cation symporter8	black
Leaf	GRMZM2G048680	Zm00001d007295	Zm00001eb112550	Transcriptional corepressor SEUSS	cl10641_1a	NA	black
Leaf	GRMZM2G172297	Zm00001d007382	Zm00001eb113220	Transcription factor ICE1	bhlh96	bHLH-transcription factor 96	black
Leaf	GRMZM2G166674	Zm00001d007418	Zm00001eb113550	NA	NA	NA	black
Leaf	GRMZM2G024641,GRMZM2G448692	Zm00001d007469	Zm00001eb113970	DUF724 domain-containing protein 2	NA	NA	black
Leaf	GRMZM2G135087	Zm00001d007575	Zm00001eb114820	OSJNBa0004L19.23 protein	NA	NA	black
Leaf	GRMZM2G168476	Zm00001d007636	Zm00001eb115250	Protein OBERON 2	NA	NA	black
Leaf	GRMZM2G703415	Zm00001d007719	Zm00001eb116020	DEAD-box ATP-dependent RNA helicase 40	NA	NA	black
Leaf	GRMZM2G008765,GRMZM2G703437	Zm00001d007770	Zm00001eb116440	proline-rich family protein	NA	NA	black
Leaf	GRMZM2G025014	Zm00001d007784	Zm00001eb116590	Splicing factor U2af small subunit A	c3h4	C3H-transcription factor 34	black
Leaf	GRMZM2G082931	Zm00001d007799	Zm00001eb116730	Glycine-rich RNA-binding protein 7	grp7	glycine-rich protein7	black
Leaf	GRMZM2G176394	Zm00001d007830	NA	Leucine-rich repeat extensin-like protein 6	NA	NA	black
Leaf	GRMZM2G170934	Zm00001d007835	Zm00001eb117030	FRIGIDA-like protein 4a	NA	NA	black
Leaf	GRMZM2G034572	Zm00001d007862	Zm00001eb117610	pan2;pangloss2: Defines polarization in divisions of subsidiary mother cells at guard cells	pan2	pangloss2	black
Leaf	GRMZM2G324466	Zm00001d007869	Zm00001eb117540,Zm00001eb117550	UDP-glycosyltransferase 71B1	NA	NA	black
Leaf	GRMZM2G362693	Zm00001d007885	Zm00001eb117420	Glutaredoxin family protein	NA	NA	black
Leaf	GRMZM2G022041	Zm00001d007898	Zm00001eb117150	Small nuclear ribonucleoprotein-associated protein	NA	NA	black
Leaf	GRMZM5G840582	Zm00001d007937	Zm00001eb118240	alt8;alanine amino transferase8: bundle sheath alanine transaminase; see also alt7 and alt9	alt8	alanine amino transferase8	black
Leaf	GRMZM2G103955	Zm00001d007972	Zm00001eb117930	Tetratricopeptide repeat (TPR)-like superfamily protein	NA	NA	black
Leaf	GRMZM2G177165	Zm00001d007978	Zm00001eb117870	Chromatin complex subunit A101	chr101	chromatin complex subunit A 101	black
Leaf	NA	Zm00001d008171	Zm00001eb332150	Probable protein phosphatase 2C 49	NA	NA	black
Leaf	GRMZM2G110368	Zm00001d008219	Zm00001eb332540	NA	NA	NA	black
Leaf	GRMZM2G312419	Zm00001d008251	Zm00001eb332860	Putative MYB DNA-binding domain superfamily protein	myb60	MYB-transcription factor 60	black
Leaf	GRMZM2G013461	Zm00001d008268	Zm00001eb333010	psei4;cystatin4:	psei4	cystatin4	black
Leaf	AC234160.1_FG004,GRMZM5G872442	Zm00001d008434	Zm00001eb334440,Zm00001eb334450	NA	NA	NA	black
Leaf	GRMZM5G875864	Zm00001d008495	Zm00001eb334770	Glycosyltransferase family 61 protein	IDP8330	NA	black
Leaf	GRMZM2G049661	Zm00001d008514	Zm00001eb334930	E3 ubiquitin-protein ligase SINA-like 10	NA	NA	black
Leaf	GRMZM2G049781	Zm00001d008515	Zm00001eb334940	Heavy metal transport/detoxification superfamily protein	umc1817	NA	black
Leaf	GRMZM2G175398	Zm00001d008535	Zm00001eb335110	NA	NA	NA	black
Leaf	GRMZM2G095964	Zm00001d008540	Zm00001eb335140	NA	NA	NA	black
Leaf	GRMZM2G079458	Zm00001d008602	Zm00001eb335690	Duplicated homeodomain-like superfamily protein	mybr21	MYB-related-transcription factor 21	black
Leaf	GRMZM2G085254	Zm00001d008617	Zm00001eb335850	Transcription elongation factor (TFIIS) family protein	NA	NA	black
Leaf	GRMZM2G421669	Zm00001d008633	Zm00001eb336020	Putative leucine-rich repeat receptor-like protein kinase family protein	mmp166	NA	black
Leaf	AC212565.3_FG002	Zm00001d008668	Zm00001eb336290	NA	NA	NA	black
Leaf	GRMZM2G143211	Zm00001d008691	Zm00001eb336470	Autophagy-related protein 18c	atg18d	autophagy18d	black
Leaf	GRMZM2G127308	Zm00001d008700	Zm00001eb336530	vt2;vanishing tassel2: inflorescence development; TRP-depenedent auxin synthesis	vt2	vanishing tassel2	black
Leaf	GRMZM2G067675	Zm00001d008724	Zm00001eb336730	Protein NSP-INTERACTING KINASE 3	NA	NA	black
Leaf	GRMZM2G088356	Zm00001d008772	Zm00001eb337110	Serinc-domain containing serine and sphingolipid biosynthesis protein	gpm851	NA	black
Leaf	GRMZM2G097805	Zm00001d008874	Zm00001eb338010	NA	CL51477_1	NA	black
Leaf	GRMZM2G390896	Zm00001d008901	Zm00001eb338250	CBL-interacting serine/threonine-protein kinase 20	cipk5	calcineurin B-like-interacting protein kinase5	black
Leaf	GRMZM2G096525	Zm00001d008956	Zm00001eb338790	NA	NA	NA	black
Leaf	GRMZM2G127687	Zm00001d008965	Zm00001eb338910	Putative inactive receptor-like protein kinase	NA	NA	black
Leaf	GRMZM2G032348	Zm00001d008993	Zm00001eb339200	DUF4378 domain protein	NA	NA	black
Leaf	GRMZM2G069295	Zm00001d008999	NA	Thioesterase superfamily protein	NA	NA	black
Leaf	GRMZM2G114572	Zm00001d009021	NA	Pentatricopeptide repeat-containing protein	NA	NA	black
Leaf	GRMZM2G070520	Zm00001d009029	Zm00001eb339500	Putative leucine-rich repeat receptor-like protein kinase family protein	NA	NA	black
Leaf	GRMZM2G151309	Zm00001d009030	Zm00001eb339510	DNA binding protein%2C mRNA	NA	NA	black
Leaf	GRMZM2G053503	Zm00001d009103	Zm00001eb340140	Ethylene-responsive factor-like protein 1%3B Putative AP2/EREBP transcription factor superfamily protein	ereb148	AP2-EREBP-transcription factor 148	black
Leaf	GRMZM2G167422	Zm00001d009391	Zm00001eb342200	Pentatricopeptide repeat-containing protein	NA	NA	black
Leaf	GRMZM2G048611	Zm00001d009401	Zm00001eb342290	DNAJ heat shock N-terminal domain-containing protein	cl11333_1	NA	black
Leaf	GRMZM2G171223	Zm00001d009475	Zm00001eb342910	DUF1639 family protein	NA	NA	black
Leaf	GRMZM2G156606	Zm00001d009508	Zm00001eb343240	DUF1639 family protein	NA	NA	black
Leaf	GRMZM2G573324	Zm00001d009532	Zm00001eb343460	IAA19-auxin-responsive Aux/IAA family member	iaa36	Aux/IAA-transcription factor 36	black
Leaf	GRMZM2G158091	Zm00001d009597	Zm00001eb343980	FtsJ-like methyltransferase family protein	NA	NA	black
Leaf	GRMZM2G063880	Zm00001d009619	Zm00001eb344160	Putative WRKY DNA-binding domain superfamily protein	wrky106	WRKY-transcription factor 106	black
Leaf	AC234185.1_FG006	Zm00001d009628	Zm00001eb344240	DNA binding protein%3B Putative MADS-box transcription factor family protein	mads59	MADS-transcription factor 59	black
Leaf	GRMZM2G029974	Zm00001d009673	Zm00001eb344580	DNA glycosylase superfamily protein	NA	NA	black
Leaf	GRMZM2G328438	Zm00001d009674	Zm00001eb344600	Zinc-finger homeodomain protein 5	zhd11	ZF-HD-transcription factor 11	black
Leaf	GRMZM2G044591	Zm00001d009709	Zm00001eb344910,Zm00001eb344920	BEST Arabidopsis thaliana protein match is: loricrin-related (TAIR:AT5G64550.1); Has 3596 Blast hits to 2004 proteins in 150 species: Archae - 0; Bacteria - 54; Metazoa - 1597; Fungi - 38; Plants - 513; Viruses - 9; Other Eukaryotes - 1385 (source: /.../Link).	NA	NA	black
Leaf	GRMZM5G822426,GRMZM5G864412,GRMZM5G896826	Zm00001d009724	Zm00001eb345050,Zm00001eb345060	TPR repeat-containing thioredoxin TTL1	NA	NA	black
Leaf	GRMZM2G017821	Zm00001d009743	Zm00001eb345230	Pentatricopeptide repeat-containing protein	ppr435	pentatricopeptide repeat435	black
Leaf	GRMZM2G007404	Zm00001d009908	Zm00001eb346580	UDP-glucuronic acid decarboxylase 4	umc2355	NA	black
Leaf	GRMZM2G078723	Zm00001d010007	Zm00001eb347310	Lachrymatory factor synthase	Zm00001d010007	NA	black
Leaf	GRMZM2G074645	Zm00001d010060	Zm00001eb347710	BEL1-like homeodomain protein 9	hb123	Homeobox-transcription factor 123	black
Leaf	GRMZM2G107721	Zm00001d010116	Zm00001eb348150	UPF0503 protein chloroplastic	NA	NA	black
Leaf	GRMZM2G132868	Zm00001d010168	Zm00001eb348490	G-box-binding factor 4%3B Putative bZIP transcription factor superfamily protein	bzip116	bZIP-transcription factor 116	black
Leaf	GRMZM2G147051	Zm00001d010178	Zm00001eb348580	Protein kinase superfamily protein	pco077003	NA	black
Leaf	GRMZM2G018238	Zm00001d010197	Zm00001eb348710	Amidophosphoribosyltransferase	NA	NA	black
Leaf	AC226248.1_FG002,GRMZM5G805387	Zm00001d010234	Zm00001eb349070,Zm00001eb349080	Probable receptor-like protein kinase	NA	NA	black
Leaf	GRMZM2G158918	Zm00001d010241	Zm00001eb349140	PHD finger protein ALFIN-LIKE 6	alf11	Alfin-like-transcription factor 11	black
Leaf	GRMZM2G161643	Zm00001d010343	Zm00001eb349920	alpha/beta-Hydrolases superfamily protein	gpm530	NA	black
Leaf	GRMZM2G359924	Zm00001d010360	Zm00001eb350000	Auxin-responsive protein IAA26	iaa37	Aux/IAA-transcription factor 37	black
Leaf	GRMZM2G108273	Zm00001d010410	Zm00001eb350360	tip4b;tonoplast intrinsic protein4:	tip4b	tonoplast intrinsic protein4	black
Leaf	GRMZM2G143747	Zm00001d010446	Zm00001eb350640	Endoglucanase 6	NA	NA	black
Leaf	GRMZM2G074377	Zm00001d010488	Zm00001eb350970	Golgin subfamily A member 4	TIDP3632	NA	black
Leaf	GRMZM2G064426	Zm00001d010574	Zm00001eb351690	Nuclear transcription factor Y subunit B-8	cadtfr15	CCAAT-DR1-transcription factor 15	black
Leaf	GRMZM2G065566	Zm00001d010602	Zm00001eb351930	Protein binding protein	cl7841_1	NA	black
Leaf	GRMZM5G831519	Zm00001d010603	Zm00001eb351940	PRA1 family protein B4	cl16631_1b	NA	black
Leaf	GRMZM2G157631	Zm00001d010705	Zm00001eb352820	F-box domain containing protein	NA	NA	black
Leaf	GRMZM2G154936	Zm00001d010728	Zm00001eb353010	PLASMODESMATA CALLOSE-BINDING PROTEIN 2	pco098884	NA	black
Leaf	AC205471.4_FG007	Zm00001d010814	Zm00001eb353760	AtS40-3	cl43678_1	NA	black
Leaf	GRMZM2G048200	Zm00001d010825	Zm00001eb353850	GDSL esterase/lipase LIP-4	NA	NA	black
Leaf	GRMZM6G218160	Zm00001d010828	Zm00001eb353870	alpha/beta-Hydrolases superfamily protein	IDP8722	NA	black
Leaf	AC208327.4_FG006	Zm00001d010851	Zm00001eb354090	Core-2/I-branching beta-16-N-acetylglucosaminyltransferase family protein	pco120288	NA	black
Leaf	GRMZM2G135978	Zm00001d010863	Zm00001eb354200	Protein TRANSPORT INHIBITOR RESPONSE 1	tir1	transport inhibitor response1	black
Leaf	GRMZM2G135320,GRMZM2G135366	Zm00001d010869	Zm00001eb354250	Tudor/PWWP/MBT superfamily protein	NA	NA	black
Leaf	GRMZM2G002427	Zm00001d010914	Zm00001eb354560	F-box protein SKIP19	cl17205_1	NA	black
Leaf	GRMZM2G155889	Zm00001d010944	Zm00001eb354850	DUF724 domain-containing protein 2	htcp1	heterochromatin protein1	black
Leaf	GRMZM2G120839	Zm00001d010961	Zm00001eb354950,Zm00001eb354960	Putative CRINKLY4-like receptor protein kinase family protein	NA	NA	black
Leaf	GRMZM2G165428	Zm00001d011211	Zm00001eb357110	Putative leucine-rich repeat protein kinase family protein	NA	NA	black
Leaf	GRMZM5G882025	Zm00001d011268	Zm00001eb357590	NA	NA	NA	black
Leaf	GRMZM2G052844	Zm00001d011369	Zm00001eb358400	Pectin lyase-like superfamily protein	pgl44	polygalacturonase44	black
Leaf	GRMZM2G086088	Zm00001d011500	Zm00001eb359510	Putative ubiquitin-conjugating enzyme family isoform 1%3B Putative ubiquitin-conjugating enzyme family isoform 2%3B Putative ubiquitin-conjugating enzyme family isoform 3%3B Ubiquitin-conjugating enzyme E2-17 kDa 9	cl25406_3c	NA	black
Leaf	GRMZM2G171170	Zm00001d011507	Zm00001eb359560	Polynucleotidyl transferase ribonuclease H-like superfamily protein	NA	NA	black
Leaf	GRMZM2G006450	Zm00001d011613	Zm00001eb360500	Ribosomal L18p/L5e family protein	Zm00001d011613	NA	black
Leaf	GRMZM5G823017	Zm00001d011648	Zm00001eb360880	Nuclear pore complex protein NUP50A	cl29771_2	NA	black
Leaf	GRMZM2G339957	Zm00001d011730	Zm00001eb361590	Alcohol dehydrogenase transcription factor Myb/SANT-like family protein	thx6	Trihelix-transcription factor 6	black
Leaf	GRMZM2G138967	Zm00001d011771	Zm00001eb362090	GATA zinc finger family protein	gata17	C2C2-GATA-transcription factor 17	black
Leaf	GRMZM2G470648	Zm00001d011800	Zm00001eb362390	NA	NA	NA	black
Leaf	GRMZM2G059117	Zm00001d011834	Zm00001eb362650	Putative leucine-rich repeat receptor-like protein kinase family protein	NA	NA	black
Leaf	GRMZM2G040309	Zm00001d011839	Zm00001eb362700	Protein CLT3 chloroplastic	GRMZM2G040309	NA	black
Leaf	GRMZM2G356714	Zm00001d011846	Zm00001eb362780,Zm00001eb362790	Calcium-dependent lipid-binding (CaLB domain) family protein	NA	NA	black
Leaf	GRMZM2G060723	Zm00001d011878	Zm00001eb363100	Regulatory protein NPR5	trl1	tassels replace upper ears-like1	black
Leaf	GRMZM2G005290	Zm00001d011903	Zm00001eb363360	Eukaryotic aspartyl protease family protein	NA	NA	black
Leaf	GRMZM2G312365	Zm00001d011981	Zm00001eb364080	GYF domain-containing protein	AY109883	NA	black
Leaf	GRMZM2G034638	Zm00001d011985	Zm00001eb364110	Transcription factor TCP11	tcptf20	TCP-transcription factor 20	black
Leaf	GRMZM2G180399	Zm00001d012033	Zm00001eb364580	sacd2;stearoyl-acyl-carrier-protein desaturase2: encodes Stearoyl-acyl carrier protein desaturase	sacd2	stearoyl-acyl-carrier-protein desaturase2	black
Leaf	GRMZM5G805585	Zm00001d012144	Zm00001eb365590	4-coumarate--CoA ligase-like 9	IDP1436	NA	black
Leaf	GRMZM5G821267	Zm00001d012146	Zm00001eb365610	U-box domain-containing protein 7	si946043g03b	NA	black
Leaf	GRMZM2G080816	Zm00001d012178	Zm00001eb365870	Rhodanese-like domain-containing protein 4A chloroplastic	NA	NA	black
Leaf	GRMZM2G133806	Zm00001d012180	Zm00001eb365880	ial1;ig1-as2 like1: Sequence highly similar to ig1 and to ASYMMETRIC LEAVES2 of Arabidopsis	ial1	ig1-as2 like1	black
Leaf	GRMZM2G119397	Zm00001d012233	Zm00001eb366330	PHD finger protein	si603022b10	NA	black
Leaf	GRMZM2G005061	Zm00001d012237	Zm00001eb366350	SnRK1-interacting protein 1	NA	NA	black
Leaf	GRMZM2G168079	Zm00001d012296	Zm00001eb366900	ABA response element binding factor%3B Putative bZIP transcription factor superfamily protein	bzip75	bZIP-transcription factor 75	black
Leaf	AC203392.3_FG004,GRMZM2G061043,GRMZM2G162329	Zm00001d012315	Zm00001eb367060	NA	NA	NA	black
Leaf	GRMZM2G440785	Zm00001d012350	Zm00001eb367420,Zm00001eb367430	UPF0503 protein chloroplastic	NA	NA	black
Leaf	GRMZM2G149317	Zm00001d012394	Zm00001eb367770	psy2;phytoene synthase2: single copy cDNA, csu572, similar to tomato phytoene synthase; carotenoid biosynthesis	psy2	phytoene synthase2	black
Leaf	GRMZM2G069215	Zm00001d012463	Zm00001eb368420	Putative RING/U-box superfamily protein	cl27617_1b	NA	black
Leaf	GRMZM5G832582	Zm00001d012467	Zm00001eb368460	Outer membrane OMP85 family protein	NA	NA	black
Leaf	GRMZM5G883126	Zm00001d012538	Zm00001eb369160	ABSCISIC ACID-INSENSITIVE 5-like protein 2	NA	NA	black
Leaf	GRMZM5G806622	Zm00001d012539	Zm00001eb369170	Protein RETICULATA-RELATED 3 chloroplastic	IDP7296	NA	black
Leaf	GRMZM2G339435	Zm00001d012684	Zm00001eb370430	NA	NA	NA	black
Leaf	GRMZM2G082490	Zm00001d012703	Zm00001eb370600	Dof zinc finger protein DOF1.5	dof45	C2C2-Dof-transcription factor 45	black
Leaf	GRMZM2G160444	Zm00001d012709	Zm00001eb370640	Interactor of constitutive active ROPs 1	umc1663	NA	black
Leaf	GRMZM2G036409	Zm00001d012785	Zm00001eb371300	Anthocyanidin 5%2C3-O-glucosyltransferase	NA	NA	black
Leaf	GRMZM5G861064	Zm00001d012811	Zm00001eb210380	La-related protein 1C	AI676903	NA	black
Leaf	GRMZM2G313481	Zm00001d012850	Zm00001eb210780	Nucleotide-diphospho-sugar transferase family protein	pza00818	NA	black
Leaf	GRMZM2G121715	Zm00001d012929	Zm00001eb211440	Receptor protein kinase TMK1	si603009b06	NA	black
Leaf	GRMZM2G445169	Zm00001d012957	Zm00001eb211650	Expansin-A6	GRMZM2G445169	NA	black
Leaf	GRMZM2G144071	Zm00001d012961	Zm00001eb211680	Pentatricopeptide repeat-containing protein	NA	NA	black
Leaf	GRMZM2G108716	Zm00001d012993	Zm00001eb212040	Transcription factor IIS protein	iws2	IWS1/SPN1-transcription factor 2	black
Leaf	AC210013.4_FG013	Zm00001d013029	Zm00001eb212420	Ubiquitin carboxyl-terminal hydrolase family protein	wtf2	what's this factor2	black
Leaf	GRMZM2G090573	Zm00001d013049	Zm00001eb212640	Exocyst complex component EXO84B	mmp43	NA	black
Leaf	GRMZM2G007063	Zm00001d013074	Zm00001eb212940	Basic leucine zipper 25	ohp2	opaque2 heterodimerizing protein2	black
Leaf	GRMZM2G166049	Zm00001d013094	Zm00001eb213160	mab17;math-btb17:	mab17	math-btb17	black
Leaf	GRMZM2G029101	Zm00001d013113	Zm00001eb213330	Expp1 protein	NA	NA	black
Leaf	GRMZM5G868875	Zm00001d013138	Zm00001eb213600	protein; Tyrosine specific protein phosphatase-like	gbptf19	GeBP-transcription factor 19	black
Leaf	GRMZM2G130625	Zm00001d013144	Zm00001eb213650	NA	NA	NA	black
Leaf	AC183932.3_FG007	Zm00001d013168	Zm00001eb213830,Zm00001eb213840	Probable xyloglucan glycosyltransferase 12	NA	NA	black
Leaf	GRMZM2G077088	Zm00001d013221	Zm00001eb214330	SWIb domain-containing protein	cl4541_1b	NA	black
Leaf	GRMZM2G147862	Zm00001d013306	Zm00001eb215180	PRA1 family protein G2	NA	NA	black
Leaf	GRMZM2G147880	Zm00001d013307	Zm00001eb215190	Probable WRKY transcription factor 74	wrky113	WRKY-transcription factor 113	black
Leaf	GRMZM2G100478	Zm00001d013323	Zm00001eb215340	Syntaxin-related protein KNOLLE	cl22280_2b	NA	black
Leaf	GRMZM5G853392	Zm00001d013346	Zm00001eb215560	Growth-regulating factor 2	grftf14	GRF-transcription factor 14	black
Leaf	GRMZM2G104316	Zm00001d013383	Zm00001eb215850	BTB/POZ domain-containing protein	NA	NA	black
Leaf	GRMZM2G104342	Zm00001d013385	Zm00001eb215870	Scarecrow-like protein 7	gras55	GRAS-transcription factor 55	black
Leaf	GRMZM2G096591	Zm00001d013390	Zm00001eb215900	Glucan endo-1%2C3-beta-glucosidase 7	NA	NA	black
Leaf	GRMZM2G045690	Zm00001d013397	Zm00001eb215980	Fb27	NA	NA	black
Leaf	GRMZM2G408897	Zm00001d013416	Zm00001eb216130	PHD finger protein MALE MEIOCYTE DEATH 1	phd11	PHD-transcription factor 11	black
Leaf	GRMZM2G150448	Zm00001d013430	Zm00001eb216290	Atypical receptor-like kinase MARK	si606055a02b	NA	black
Leaf	GRMZM2G149335	Zm00001d013440	Zm00001eb216380	NA	NA	NA	black
Leaf	GRMZM2G162405	Zm00001d013451	Zm00001eb216500	NA	gbptf5	GeBP-transcription factor 5	black
Leaf	GRMZM2G090435	Zm00001d013468	Zm00001eb216640	Protein FAF-like chloroplastic	NA	NA	black
Leaf	GRMZM2G157166,GRMZM2G157172	Zm00001d013470	Zm00001eb216680	Oxysterol-binding protein-related protein 1C	NA	NA	black
Leaf	AC213463.3_FG007	Zm00001d013517	Zm00001eb217080	NA	TIDP9255	NA	black
Leaf	GRMZM2G076676	Zm00001d013528	Zm00001eb217180	BEST Arabidopsis thaliana protein match is: glycine-rich protein (TAIR:AT1G27090.1); Has 51 Blast hits to 50 proteins in 15 species: Archae - 0; Bacteria - 2; Metazoa - 0; Fungi - 0; Plants - 47; Viruses - 0; Other Eukaryotes - 2 (source: NCBI BLink).	NA	NA	black
Leaf	GRMZM2G161222	Zm00001d013544	Zm00001eb217320,Zm00001eb217330	Serine/threonine protein phosphatase 2A 57 kDa regulatory subunit B' beta isoform	NA	NA	black
Leaf	GRMZM2G129150	Zm00001d013549	Zm00001eb217370	RING/U-box superfamily protein	AY110835	NA	black
Leaf	GRMZM2G033489	Zm00001d013554	Zm00001eb217420	NA	NA	NA	black
Leaf	GRMZM2G066449	Zm00001d013611	Zm00001eb217990	NA	NA	NA	black
Leaf	GRMZM5G883855	Zm00001d013659	Zm00001eb218470	Ameiotic 1	am1	ameiotic1	black
Leaf	GRMZM2G152764	Zm00001d013746	Zm00001eb219240	NA	bnlg1046	NA	black
Leaf	GRMZM2G170128	Zm00001d013810	Zm00001eb219790	mate2;multidrug and toxic compound extrusion2: Is or is very tightly linked to a QTL that confers aluminum tolerance in lines (Maron et al 2010)	mate2	multidrug and toxic compound extrusion2	black
Leaf	GRMZM2G090576	Zm00001d013814	Zm00001eb219830	Pentatricopeptide repeat-containing protein	NA	NA	black
Leaf	GRMZM2G041048	Zm00001d013824	Zm00001eb219960	F-box domain containing protein expressed	cl3759_1c	NA	black
Leaf	GRMZM2G337330	Zm00001d013825	Zm00001eb219970	NA	NA	NA	black
Leaf	GRMZM2G002859	Zm00001d013860	Zm00001eb220370	SH3 domain-containing protein 2	bcd207b	NA	black
Leaf	GRMZM2G018695	Zm00001d013896	Zm00001eb220670	DUF641 family protein	mmp180	NA	black
Leaf	GRMZM2G341036	Zm00001d013993	Zm00001eb221430,Zm00001eb221440	NA	NA	NA	black
Leaf	GRMZM2G079343	Zm00001d014003	Zm00001eb221550,Zm00001eb221560	RING/U-box superfamily protein	NA	NA	black
Leaf	GRMZM2G154954	Zm00001d014100	Zm00001eb222370	Glycine rich protein 3	grp3	glycine-rich protein3	black
Leaf	GRMZM2G015861	Zm00001d014112	Zm00001eb222460	Actin-related protein 7	arp7	actin-related protein like7	black
Leaf	GRMZM2G089873	Zm00001d014128	Zm00001eb222610	Heavy metal-associated isoprenylated plant protein 3	NA	NA	black
Leaf	GRMZM2G466835	Zm00001d014181	Zm00001eb223090	LRR receptor-like serine/threonine-protein kinase FLS2	NA	NA	black
Leaf	GRMZM2G015418,GRMZM5G879737	Zm00001d014199	Zm00001eb223270,Zm00001eb223280	RING/U-box superfamily protein	NA	NA	black
Leaf	GRMZM2G056766	Zm00001d014358	Zm00001eb224550	Heat shock 70 kDa protein 16	hsp70-10	heat shock protein70-10	black
Leaf	GRMZM2G126197	Zm00001d014378	Zm00001eb224690	30-kDa cleavage and polyadenylation specificity factor 30	cl38112_1	NA	black
Leaf	GRMZM2G026881	Zm00001d014532	Zm00001eb225830	Protein IRX15-LIKE	NA	NA	black
Leaf	GRMZM2G084935	Zm00001d014559	Zm00001eb226020	Polcalcin Jun o 2	NA	NA	black
Leaf	GRMZM2G058479	Zm00001d014656	Zm00001eb226740	GATA transcription factor 24	zim36	ZIM-transcription factor 36	black
Leaf	GRMZM2G099191	Zm00001d014669	Zm00001eb226870	Cadmium/zinc-transporting ATPase HMA2	hma2	heavy metal ATPase2	black
Leaf	GRMZM2G053066	Zm00001d014688	Zm00001eb227080	Rhomboid-like protein 14 mitochondrial	NA	NA	black
Leaf	AC209898.2_FG004,GRMZM2G102447,GRMZM5G823135	Zm00001d014753	Zm00001eb227700,Zm00001eb227710	NA	NA	NA	black
Leaf	GRMZM2G300133	Zm00001d014793	Zm00001eb228140	td1;thick tassel dwarf1: shortened plants, fasciated ears, increased spikelet density in tassel	td1	thick tassel dwarf1	black
Leaf	GRMZM2G300135	Zm00001d014794	Zm00001eb228160	piip2;physical impedance induced protein2:	piip2	physical impedance induced protein2	black
Leaf	GRMZM2G350800,GRMZM2G366402	Zm00001d014808	Zm00001eb228270	Protein FREE1	NA	NA	black
Leaf	GRMZM2G146449	Zm00001d014916	Zm00001eb229200	NA	NA	NA	black
Leaf	GRMZM2G063897,GRMZM2G300866	Zm00001d014967	Zm00001eb229650,Zm00001eb229660	Helicase protein MOM1	NA	NA	black
Leaf	GRMZM2G020366	Zm00001d014986	Zm00001eb229830	F-box/kelch-repeat protein SKIP4	pzb01112	NA	black
Leaf	GRMZM2G477236	Zm00001d015094	Zm00001eb230860	Alkaline/neutral invertase CINV2	invan6	invertase alkaline neutral6	black
Leaf	GRMZM2G016168	Zm00001d015141	Zm00001eb231290	CONTAINS InterPro DOMAIN/s: Ubiquitin-conjugating enzyme E2C-binding protein (InterPro:IPR019193); Has 26 Blast hits to 25 proteins in 9 species: Archae - 0; Bacteria - 0; Metazoa - 0; Fungi - 0; Plants - 26; Viruses - 0; Other Eukaryotes - 0 (sourc /.../I BLink).	NA	NA	black
Leaf	GRMZM2G096972	Zm00001d015208	Zm00001eb231820	Cleavage and polyadenylation specificity factor (CPSF) A subunit protein	uaz275	NA	black
Leaf	GRMZM5G867030	Zm00001d015319	Zm00001eb232670	Protein SRG1	NA	NA	black
Leaf	GRMZM2G050080	Zm00001d015354	Zm00001eb232940	Auxin-responsive protein SAUR71	saur52	small auxin up RNA52	black
Leaf	GRMZM2G322129	Zm00001d015361	Zm00001eb232970	Transducin/WD40 repeat-like superfamily protein	pco096212	NA	black
Leaf	GRMZM2G052544	Zm00001d015407	Zm00001eb233310	Myb family transcription factor APL	glk53	G2-like-transcription factor 53	black
Leaf	GRMZM2G334722	Zm00001d015412	Zm00001eb233350	sequence-specific DNA binding transcription factors	thx37	Trihelix-transcription factor 37	black
Leaf	GRMZM2G086032	Zm00001d015433	Zm00001eb233520	CONTAINS InterPro DOMAIN/s: Mitotic checkpoint protein PRCC C-terminal (InterPro:IPR018800); Has 930 Blast hits to 533 proteins in 146 species: Archae - 0; Bacteria - 18; Metazoa - 327; Fungi - 143; Plants - 61; Viruses - 0; Other Eukaryotes - 381 /.../e: NCBI BLink).	NA	NA	black
Leaf	AC195957.3_FG003	Zm00001d015448	Zm00001eb233630	OSJNBa0041A02.21 protein; protein	NA	NA	black
Leaf	GRMZM2G449257	Zm00001d015470	Zm00001eb233810,Zm00001eb233820	GDU1	NA	NA	black
Leaf	GRMZM2G472945	Zm00001d015485	Zm00001eb233920	Tubby-like protein 8	tubtf8	TUB-transcription factor 8	black
Leaf	GRMZM2G079653	Zm00001d015639	Zm00001eb234870	Ethylene-responsive transcription factor 3	ereb138	AP2-EREBP-transcription factor 138	black
Leaf	GRMZM2G102189	Zm00001d015698	Zm00001eb235230	F-box/kelch-repeat protein OR23	NA	NA	black
Leaf	GRMZM2G041247	Zm00001d015889	NA	NA	NA	NA	black
Leaf	GRMZM2G349996	Zm00001d015917	Zm00001eb236830	Nucleic acid-binding OB-fold-like protein	NA	NA	black
Leaf	GRMZM2G375172	Zm00001d016084	Zm00001eb238080	Pre-mRNA-splicing factor 3	NA	NA	black
Leaf	GRMZM2G114675	Zm00001d016149	Zm00001eb238530,Zm00001eb238540	Heavy metal transport/detoxification superfamily protein	NA	NA	black
Leaf	GRMZM2G021106	Zm00001d016301	Zm00001eb239700	Inorganic pyrophosphatase 1	NA	NA	black
Leaf	GRMZM2G177781	Zm00001d016326	Zm00001eb239890	KH domain-containing protein	NA	NA	black
Leaf	GRMZM2G057642	Zm00001d016410	Zm00001eb240430	RNA-binding (RRM/RBD/RNP motifs) family protein	pco138259	NA	black
Leaf	GRMZM2G024444	Zm00001d016544	Zm00001eb241520	Glycosyltransferase family 61 protein	si486074g10	NA	black
Leaf	GRMZM2G084684	Zm00001d016604	Zm00001eb242030	Trihelix transcription factor ASR3	thx45	Trihelix-transcription factor 45	black
Leaf	GRMZM2G099334	Zm00001d016653	Zm00001eb242340	myb3;¬†: single copy; encodes WD-repeat protein	myb3	NA	black
Leaf	AC233850.1_FG002	Zm00001d016741	Zm00001eb242940	Pectinesterase inhibitor domain containing protein	pmei46	pectin methylesterase inhibitor46	black
Leaf	GRMZM2G339523	Zm00001d016842	Zm00001eb243990,Zm00001eb244000	monooxygenase 1	NA	NA	black
Leaf	GRMZM2G121525	Zm00001d016851	Zm00001eb244090	NA	NA	NA	black
Leaf	GRMZM2G380094	Zm00001d016876	Zm00001eb244400	Trihelix transcription factor ASIL2	thx24	Trihelix-transcription factor 24	black
Leaf	GRMZM2G127963	Zm00001d016878	Zm00001eb244420	Pentatricopeptide repeat-containing protein	NA	NA	black
Leaf	GRMZM2G115420	Zm00001d016928	Zm00001eb244860	Somatic embryogenesis receptor kinase 2	serk2	somatic embryogenesis receptor-like kinase2	black
Leaf	GRMZM2G081589	Zm00001d016938	Zm00001eb244930	sut5;sucrose transporter5:	sut5	sucrose transporter5	black
Leaf	GRMZM2G027193	Zm00001d016949	Zm00001eb245020	YGL010w	umc2386	NA	black
Leaf	GRMZM5G861269	Zm00001d016977	Zm00001eb245220	Dynein light chain type 1 family protein	cl3331_-2b	NA	black
Leaf	GRMZM2G443180	Zm00001d017002	Zm00001eb245430	NA	NA	NA	black
Leaf	AC195347.4_FG004	Zm00001d017099	Zm00001eb246170	RNI-like superfamily protein	NA	NA	black
Leaf	GRMZM2G024451	Zm00001d017131	Zm00001eb246450	Pre-mRNA-splicing factor ISY1	pco121903a	NA	black
Leaf	GRMZM2G094602	Zm00001d017247	Zm00001eb247390	Protein binding protein	NA	NA	black
Leaf	GRMZM2G358537	Zm00001d017256	Zm00001eb247490	embryo sac development arrest 6	NA	NA	black
Leaf	GRMZM2G139837	Zm00001d017363	Zm00001eb248350	Survival motor neuron containing protein	NA	NA	black
Leaf	GRMZM2G094655	Zm00001d017459	Zm00001eb249250	NA	umc2736	NA	black
Leaf	GRMZM2G119490	Zm00001d017492	Zm00001eb249570	Leucine Rich Repeat family protein	NA	NA	black
Leaf	GRMZM2G055435	Zm00001d017537	NA	CONTAINS InterPro DOMAIN/s: Late embryogenesis abundant protein group 2 (InterPro:IPR004864); BEST Arabidopsis thaliana protein match is: Late embryogenesis abundant (LEA) hydroxyproline-rich glycoprotein family (TAIR:AT4G35170.1); Has 172 Blast hi /.../168 proteins in 15 species: Archae - 0; Bacteria - 0; Metazoa - 0; Fungi - 0; Plants - 172; Viruses - 0; Other Eukaryotes - 0 (source: NCBI BLink…	NA	NA	black
Leaf	GRMZM2G345991	Zm00001d017553	Zm00001eb250180	BZIP transcription factor	NA	NA	black
Leaf	GRMZM2G058292	Zm00001d017616	Zm00001eb250740	Anthocyanin biosynthetic gene regulator PAC1	tt1	Transparent testa glabra1-like	black
Leaf	GRMZM2G057907	Zm00001d017643	Zm00001eb250950	Catalytic/ protein phosphatase type 2C	prh127	protein phosphatase homolog127	black
Leaf	GRMZM2G413829	Zm00001d017684	Zm00001eb251250	DUF740 family protein	NA	NA	black
Leaf	GRMZM5G823157	Zm00001d017712	Zm00001eb251530	Probable WRKY transcription factor 14	wrky46	WRKY-transcription factor 46	black
Leaf	GRMZM2G115701	Zm00001d017773	Zm00001eb252060	tubtf9;TUB-transcription factor 9: Locus designated and assigned to a transcription factor family by the GRASSIUS project (Yilmaz et al 2009) , which also provided the mappings to the B73_Reference Genome sequence v2 gene models.	tubtf9	TUB-transcription factor 9	black
Leaf	GRMZM2G116858	Zm00001d017783	Zm00001eb252170	AAA-type ATPase family protein	NA	NA	black
Leaf	GRMZM2G417229	Zm00001d017784	Zm00001eb252180	Zinc-finger homeodomain protein 5	zhd12	ZF-HD-transcription factor 12	black
Leaf	GRMZM2G140739	Zm00001d017789	Zm00001eb252230	NA	cl20369_1	NA	black
Leaf	GRMZM2G127846	Zm00001d017799	Zm00001eb252310	Exonuclease family protein	NA	NA	black
Leaf	GRMZM2G341957	Zm00001d017814	Zm00001eb252470,Zm00001eb252480	NA	NA	NA	black
Leaf	GRMZM2G421899	Zm00001d017831	Zm00001eb252640	AT-rich interactive domain-containing protein 3	arid5	ARID-transcription factor 5	black
Leaf	GRMZM2G180930	Zm00001d017833	Zm00001eb252660	Ribose-phosphate pyrophosphokinase 4	NA	NA	black
Leaf	GRMZM2G076049	Zm00001d017949	Zm00001eb253720	Endoglucanase 8	NA	NA	black
Leaf	GRMZM2G090981	Zm00001d017957	Zm00001eb253810	Peptidase family M48 family protein	TIDP3584	NA	black
Leaf	GRMZM2G059496	Zm00001d017968	Zm00001eb253910	NA	NA	NA	black
Leaf	GRMZM2G142779	Zm00001d017983	Zm00001eb254040	formin homologue 4	NA	NA	black
Leaf	GRMZM2G036368	Zm00001d018075	Zm00001eb255100	Copper ion binding protein	NA	NA	black
Leaf	GRMZM2G174240	Zm00001d018198	Zm00001eb256160	NA	gbptf16	GeBP-transcription factor 16	black
Leaf	GRMZM2G046459	Zm00001d018214	Zm00001eb256330	O-Glycosyl hydrolases family 17 protein	pco106344	NA	black
Leaf	GRMZM5G886335	Zm00001d018256	Zm00001eb256660	NA	NA	NA	black
Leaf	GRMZM2G332560	Zm00001d018280	Zm00001eb256950	NA	NA	NA	black
Leaf	GRMZM2G469142	Zm00001d018388	Zm00001eb257920	Alginate regulatory protein AlgP	IDP646	NA	black
Leaf	GRMZM2G178887	Zm00001d018407	Zm00001eb258150	NA	NA	NA	black
Leaf	GRMZM2G178038	Zm00001d018428	Zm00001eb258330	Zinc finger (C3HC4-type RING finger) family protein	umc104b	NA	black
Leaf	GRMZM2G168371	Zm00001d018433	Zm00001eb258390	Protein LIGHT-DEPENDENT SHORT HYPOCOTYLS 3	GRMZM2G168371	NA	black
Leaf	GRMZM2G078887	Zm00001d018461	Zm00001eb258670	Thioredoxin	pco141631	NA	black
Leaf	GRMZM5G800598	Zm00001d018473	Zm00001eb258830	C2 calcium/lipid-binding plant phosphoribosyltransferase family protein	mctp8	multiple C2 domain and transmembrane region protein8	black
Leaf	GRMZM2G056598	Zm00001d018482	Zm00001eb258900	Homeodomain	NA	NA	black
Leaf	GRMZM2G064603	Zm00001d018500	Zm00001eb259100	ABC transporter G family member 24	NA	NA	black
Leaf	GRMZM2G087924	Zm00001d018504	Zm00001eb259140	NA	NA	NA	black
Leaf	GRMZM2G048497	Zm00001d018555	NA	Homoserine kinase	NA	NA	black
Leaf	GRMZM2G152059	Zm00001d018599	Zm00001eb298010	Legume lectins beta domain containing protein	NA	NA	black
Leaf	GRMZM2G135897	Zm00001d018622	Zm00001eb298260	Extensin-like protein; protein	NA	NA	black
Leaf	GRMZM5G852776	Zm00001d018665	Zm00001eb298670	LRR receptor-like serine/threonine-protein kinase RPK2	NA	NA	black
Leaf	GRMZM2G458082	Zm00001d018677	Zm00001eb298780	Probable N-acetyltransferase HLS1	hagtf31	GNAT-transcription factor 31	black
Leaf	NA	Zm00001d018691	NA	NA	NA	NA	black
Leaf	GRMZM2G043301	Zm00001d018696	Zm00001eb298980	SKU5 similar 17	skus13	skewed root growth similar13	black
Leaf	GRMZM2G044174	Zm00001d018725	Zm00001eb299240	NA	NA	NA	black
Leaf	GRMZM2G148831	Zm00001d018749	Zm00001eb299470,Zm00001eb299480	Formin-like protein 18	NA	NA	black
Leaf	GRMZM2G141517	Zm00001d018752	Zm00001eb299510	Leucine-rich repeat receptor-like serine/threonine-protein kinase BAM1	NA	NA	black
Leaf	GRMZM2G142721	Zm00001d018775	Zm00001eb299740	G1 protein	AB512482	NA	black
Leaf	GRMZM2G443668	Zm00001d018872	Zm00001eb300770	ankyrin repeat family protein / regulator of chromosome condensation (RCC1) family protein	IDP336	NA	black
Leaf	GRMZM2G021149	Zm00001d018882	Zm00001eb300870	Small nuclear ribonucleoprotein-associated protein	NA	NA	black
Leaf	GRMZM2G125969	Zm00001d018941	Zm00001eb301280	Heat stress transcription factor A-6b	hsftf4	HSF-transcription factor 4	black
Leaf	GRMZM2G401308	Zm00001d018981	Zm00001eb301680	his1a;histone1a: cDNA sequences, SSR umc1577	his1a	histone1a	black
Leaf	GRMZM2G101060	Zm00001d019000	Zm00001eb301870	Receptor-like kinase-like	NA	NA	black
Leaf	GRMZM2G101036	Zm00001d019001	Zm00001eb301880	F-box domain containing protein	NA	NA	black
Leaf	GRMZM2G101024	Zm00001d019002	Zm00001eb301890	NA	umc1632	NA	black
Leaf	GRMZM2G038839	Zm00001d019043	Zm00001eb302230	Receptor-like kinase-like	NA	NA	black
Leaf	GRMZM2G170044	Zm00001d019100	Zm00001eb302760	Protein YLS3	NA	NA	black
Leaf	GRMZM2G125516	Zm00001d019125	Zm00001eb302950	NEP-interacting protein 1	pco103663	NA	black
Leaf	GRMZM2G094867	Zm00001d019142	Zm00001eb303040	Late embryogenesis abundant (LEA) hydroxyproline-rich glycoprotein family	NA	NA	black
Leaf	GRMZM2G462325	Zm00001d019165	Zm00001eb303210	ost1;oligosaccharide transferase1: vegetative meristem cDNA 7C02F04 similar to an integral endoplasmic reticulum protein	ost1	oligosaccharide transferase1	black
Leaf	GRMZM2G138943	Zm00001d019220	Zm00001eb303730	Excinuclease ABC C subunit N-terminal	NA	NA	black
Leaf	GRMZM2G303829	Zm00001d019304	Zm00001eb304500	NA	NA	NA	black
Leaf	GRMZM2G427826	Zm00001d019420	Zm00001eb305370	Pentatricopeptide repeat-containing protein	NA	NA	black
Leaf	GRMZM2G399877	Zm00001d019452	Zm00001eb305620	Pentatricopeptide repeat-containing protein	NA	NA	black
Leaf	GRMZM2G157379	Zm00001d019492	Zm00001eb305940	Protein binding protein	NA	NA	black
Leaf	GRMZM2G034288	Zm00001d019520	NA	Histone-lysine N-methyltransferase family member SUVH9	sdg136	NA	black
Leaf	GRMZM2G480516	Zm00001d019850	Zm00001eb308150	Fatty acyl-CoA reductase 1	NA	NA	black
Leaf	GRMZM2G312075	Zm00001d019866	Zm00001eb308290	Sulfate adenylyltransferase subunit 2	NA	NA	black
Leaf	GRMZM2G108737	Zm00001d019989	Zm00001eb309080	embryo defective 1381	NA	NA	black
Leaf	GRMZM2G064197	Zm00001d020019	Zm00001eb309360	Protein PHR1-LIKE 3	glk101	G2-like-transcription factor 1	black
Leaf	GRMZM2G110685	Zm00001d020101	Zm00001eb309940	Receptor-like protein kinase HSL1	NA	NA	black
Leaf	GRMZM2G141679	Zm00001d020267	Zm00001eb311180	Ethylene-responsive transcription factor ERF056	ereb109	AP2-EREBP-transcription factor 109	black
Leaf	AC225555.3_FG007	Zm00001d020310	Zm00001eb311460	NA	NA	NA	black
Leaf	GRMZM2G113796	Zm00001d020315	Zm00001eb311490	NA	NA	NA	black
Leaf	GRMZM2G172065	Zm00001d020323	Zm00001eb311550	RING-H2 finger protein ATL46	NA	NA	black
Leaf	GRMZM2G175910	Zm00001d020337	Zm00001eb311610	UDP-glycosyltransferase 90A1	GRMZM2G175910	NA	black
Leaf	GRMZM2G055809	Zm00001d020348	Zm00001eb311700	NA	umc2704	NA	black
Leaf	GRMZM2G100090	Zm00001d020358	Zm00001eb311800	Ubiquitin-protein ligase	NA	NA	black
Leaf	GRMZM2G082264	Zm00001d020384	Zm00001eb311960	mwp1;milkweed pod1: leaf development transcription factor controlling abaxial cell fate, delineation of leaf margins, initiation of vascular and photosynthetic tissues.	mwp1	milkweed pod1	black
Leaf	GRMZM2G319798	Zm00001d020392	Zm00001eb312000	Probable xyloglucan endotransglucosylase/hydrolase protein 28	GRMZM2G319798	NA	black
Leaf	GRMZM2G019183	Zm00001d020396	Zm00001eb312020	trps13;trehalose-6-phosphate synthase13:	trps13	trehalose-6-phosphate synthase13	black
Leaf	GRMZM2G446171	Zm00001d020411	Zm00001eb312180	Plant UBX domain-containing protein 2	NA	NA	black
Leaf	GRMZM2G161315	Zm00001d020460	Zm00001eb312620	Zinc-finger homeodomain protein 8	zhd2	ZF-HD-transcription factor 2	black
Leaf	GRMZM2G125867	Zm00001d020501	Zm00001eb312930	RING/U-box superfamily protein	NA	NA	black
Leaf	GRMZM2G160364	Zm00001d020526	Zm00001eb313160	NA	NA	NA	black
Leaf	GRMZM2G156296	Zm00001d020530	Zm00001eb313230	hct11;hydroxycinnamoyltransferase11:	hct11	hydroxycinnamoyltransferase11	black
Leaf	GRMZM2G060369	Zm00001d020543	Zm00001eb313390	S-adenosylmethionine decarboxylase proenzyme	sam3	S-adenosylmethionine decarboxylase3	black
Leaf	GRMZM2G461159	Zm00001d020544	Zm00001eb313400	S-adenosylmethionine decarboxylase proenzyme	IDP754	NA	black
Leaf	GRMZM2G041163	Zm00001d020551	Zm00001eb313450	NA	NA	NA	black
Leaf	GRMZM2G409724	Zm00001d020554	Zm00001eb313470	NA	NA	NA	black
Leaf	GRMZM2G086714	Zm00001d020639	Zm00001eb314240	Probable GTP diphosphokinase RSH2 chloroplastic	umc5b	NA	black
Leaf	GRMZM2G092409	Zm00001d020688	Zm00001eb314630	GLABROUS1 enhancer-binding protein-like	gbptf7	GeBP-transcription factor 7	black
Leaf	GRMZM2G145152	Zm00001d020762	Zm00001eb315320	Chaperone DnaJ-domain superfamily protein	GRMZM2G145152	NA	black
Leaf	GRMZM2G165234	Zm00001d020787	Zm00001eb315570,Zm00001eb315580	Putative clathrin assembly protein	NA	NA	black
Leaf	AC225205.3_FG003	Zm00001d020828	Zm00001eb315900	Phosphatidylinositol 3-and 4-kinase family-like	umc1567	NA	black
Leaf	GRMZM2G089850	Zm00001d020837	Zm00001eb315950	Dof zinc finger protein DOF1.6	dof16	C2C2-Dof-transcription factor 16	black
Leaf	GRMZM2G481964	Zm00001d020839	Zm00001eb315980	NA	NA	NA	black
Leaf	GRMZM2G464985	Zm00001d020858	Zm00001eb316100	Serine/threonine-protein kinase D6PKL1	GRMZM2G464985	NA	black
Leaf	GRMZM2G078691	Zm00001d020874	Zm00001eb316260	ca5p16;CCAAT-HAP5-transcription factor 516: Locus designated and assigned to a transcription factor family by the GRASSIUS project (Yilmaz et al 2009) , which also provided the mappings to the B73_Reference Genome sequence v2 gene models.	ca5p16	CCAAT-HAP5-transcription factor 516	black
Leaf	GRMZM2G069651	Zm00001d020898	Zm00001eb316410	Heat shock protein 90-2	hsp4	heat shock protein4	black
Leaf	GRMZM2G103783	Zm00001d020947	Zm00001eb316800	DNA-binding bromodomain-containing protein	mybr82	MYB-related-transcription factor 82	black
Leaf	GRMZM2G168261	Zm00001d020976	Zm00001eb317110	NA	NA	NA	black
Leaf	GRMZM2G458164	Zm00001d021024	Zm00001eb317500	Glucan endo-1%2C3-beta-glucosidase A6	NA	NA	black
Leaf	GRMZM2G128935	Zm00001d021025	Zm00001eb317510	Chloroplastic quinone-oxidoreductase	Zm00001eb317510	NA	black
Leaf	GRMZM2G013255	Zm00001d021197	Zm00001eb318780	Alpha-L-fucosidase 1	NA	NA	black
Leaf	GRMZM2G087144	Zm00001d021240	Zm00001eb319110	Ypt/Rab-GAP domain of gyp1p superfamily protein	NA	NA	black
Leaf	GRMZM2G052817	Zm00001d021243	Zm00001eb319150	NA	NA	NA	black
Leaf	GRMZM2G110500	Zm00001d021267	Zm00001eb319380	Mediator complex subunit 10 CG5057-PA	cl3333_-2	NA	black
Leaf	GRMZM2G147454	Zm00001d021305	Zm00001eb319720	Seipin-2	NA	NA	black
Leaf	GRMZM2G096709	Zm00001d021362	Zm00001eb320200	growth-regulating factor 9	grftf3	GRF-transcription factor 3	black
Leaf	GRMZM5G809078	Zm00001d021365	Zm00001eb320240	DNA primases	NA	NA	black
Leaf	GRMZM2G436511	Zm00001d021387	Zm00001eb320450	BTB/POZ domain-containing protein	NA	NA	black
Leaf	GRMZM2G053298	Zm00001d021442	Zm00001eb320950	Protein NLP2	nlp13	NLP-transcription factor 13	black
Leaf	GRMZM2G105253	Zm00001d021464	Zm00001eb321170	Rop guanine nucleotide exchange factor 1	umc1134	NA	black
Leaf	GRMZM2G313643	Zm00001d021535	Zm00001eb321900	LRR receptor-like serine/threonine-protein kinase GSO1	bnlg2271	NA	black
Leaf	GRMZM2G029082	Zm00001d021579	Zm00001eb322310	Filament-like plant protein 3	NA	NA	black
Leaf	GRMZM2G134545	Zm00001d021591	Zm00001eb322390	Dof zinc finger protein DOF1.6	dof14	C2C2-Dof-transcription factor 14	black
Leaf	GRMZM2G044044,GRMZM2G342985	Zm00001d021609	Zm00001eb322530	DNA-binding bromodomain-containing protein	NA	NA	black
Leaf	GRMZM2G449709	Zm00001d021627	Zm00001eb322660	senescence regulator	NA	NA	black
Leaf	GRMZM2G021624	Zm00001d021689	Zm00001eb323310	Receptor-like protein kinase RK20-1	NA	NA	black
Leaf	GRMZM2G444075	Zm00001d021714	Zm00001eb323550	BTB/POZ domain-containing protein	LOC103633275	NA	black
Leaf	GRMZM5G890190	Zm00001d021730	Zm00001eb323700	USP family protein	pco067622	NA	black
Leaf	GRMZM2G032071	Zm00001d021754	Zm00001eb323940	Lysine-specific demethylase JMJ25	cl15997_2b	NA	black
Leaf	GRMZM5G832281	Zm00001d021778	Zm00001eb324210	NA	NA	NA	black
Leaf	GRMZM2G019974	Zm00001d021781	Zm00001eb324230	Organic cation/carnitine transporter 3	NA	NA	black
Leaf	GRMZM2G103276	Zm00001d021812	Zm00001eb324490	Whole genome shotgun sequence of line PN40024 scaffold_35.assembly12x (Fragment)	NA	NA	black
Leaf	GRMZM2G107565	Zm00001d021817	Zm00001eb324540	Probable protein phosphatase 2C 1	prh43	protein phosphatase homolog43	black
Leaf	GRMZM2G019084,GRMZM2G046916,GRMZM2G122841,GRMZM2G338205	Zm00001d021864	Zm00001eb324990,Zm00001eb325000,Zm00001eb325010	splicing factor Prp18 family protein	NA	NA	black
Leaf	GRMZM2G019084,GRMZM2G046916,GRMZM2G122841,GRMZM2G338205	Zm00001d021867	Zm00001eb324990,Zm00001eb325000,Zm00001eb325010	splicing factor Prp18 family protein	NA	NA	black
Leaf	GRMZM2G071997	Zm00001d021909	Zm00001eb325430	Retrovirus-related Pol polyprotein LINE-1	NA	NA	black
Leaf	GRMZM2G102514	Zm00001d021927	Zm00001eb325550	BES1/BZR1 protein	bes1	brassinosteroid insensitive EMS-suppressor homolog1	black
Leaf	GRMZM2G058197	Zm00001d021932	Zm00001eb325590	Protein indeterminate-domain 11	IDP7913	NA	black
Leaf	GRMZM2G172657	Zm00001d021973	Zm00001eb326020	Protein SHORT-ROOT	gras19	GRAS-transcription factor 19	black
Leaf	GRMZM2G056081	Zm00001d022043	Zm00001eb326640	Saccharopine dehydrogenase	spdh1	Saccharopine dehydrogenase1	black
Leaf	GRMZM2G017550	Zm00001d022067	Zm00001eb326890	Glycerophosphodiester phosphodiesterase GDPD5	gpx7	glycerophosphodiester phosphodiesterase7	black
Leaf	GRMZM2G136884	Zm00001d022078	Zm00001eb326970	Eukaryotic aspartyl protease family protein	NA	NA	black
Leaf	GRMZM2G009538	Zm00001d022106	Zm00001eb327200	Acidic leucine-rich nuclear phosphoprotein 32-related protein	NA	NA	black
Leaf	GRMZM2G038066	Zm00001d022110	Zm00001eb327240	PHD finger protein ALFIN-LIKE 4	alf3	Alfin-like-transcription factor 3	black
Leaf	GRMZM2G054032	Zm00001d022151	NA	F-box protein	NA	NA	black
Leaf	GRMZM2G025281	Zm00001d022189	Zm00001eb327870	Serine/arginine-rich splicing factor SC35	si618042d11	NA	black
Leaf	GRMZM2G158130	Zm00001d022212	Zm00001eb328110	NA	NA	NA	black
Leaf	GRMZM2G148249	Zm00001d022313	Zm00001eb329060	DNA/RNA helicase protein	IDP1673	NA	black
Leaf	GRMZM2G148133	Zm00001d022368	Zm00001eb329530	NA	pza01028	NA	black
Leaf	GRMZM2G036134	Zm00001d022390	Zm00001eb329730	Eukaryotic aspartyl protease family protein	cl16097_1	NA	black
Leaf	GRMZM2G349655	Zm00001d022430	Zm00001eb330780	Calcium-binding protein CAST	umc1154	NA	black
Leaf	GRMZM2G158162	Zm00001d022440	Zm00001eb330690	B3 domain-containing transcription repressor VAL2	abi32	ABI3-VP1-transcription factor 32	black
Leaf	GRMZM2G025182	Zm00001d022460	Zm00001eb330500	Probable pectinesterase/pectinesterase inhibitor 40	pme20	pectin methylesterase20	black
Leaf	AC212684.3_FG012	Zm00001d022480	Zm00001eb330270	emp17;empty pericarp17: mutants abolish the C-to-U editing of ccmB-43 and rps4-335 sites in mitochondria	emp17	empty pericarp17	black
Leaf	GRMZM2G027851	Zm00001d022504	Zm00001eb330030	Sodium/hydrogen exchanger	nhx5	Na+/H+ antiporter 5	black
Leaf	GRMZM5G893343	Zm00001d022531	Zm00001eb331090	Triphosphate tunel metalloenzyme 3	NA	NA	black
Leaf	GRMZM2G134341	Zm00001d022582	Zm00001eb331550	Protein ESKIMO 1	umc2635	NA	black
Leaf	GRMZM2G440831	Zm00001d022598	Zm00001eb331740	Bzip-like transcription factor-like; Bzip-like transcription factor-like protein	NA	NA	black
Leaf	GRMZM2G071599	Zm00001d022626	Zm00001eb332010	Os09g0538750 protein	si486077d11	NA	black
Leaf	GRMZM2G163242	Zm00001d022647	Zm00001eb332130	armadillo repeat only 1	aro3	armadillo repeat only3	black
Leaf	GRMZM2G078264	Zm00001d023229	Zm00001eb404930	Pentatricopeptide repeat-containing protein mitochondrial	NA	NA	black
Leaf	GRMZM2G104620	Zm00001d023249	Zm00001eb405120	NA	NA	NA	black
Leaf	GRMZM5G886363	Zm00001d023262	Zm00001eb405230	brk3;brick3: Involved in formation of epidermal cell lobes as well as for properly polarized divisions of stomatal subsidiary mother cells.	brk3	brick3	black
Leaf	AC197146.3_FG001	Zm00001d023283	Zm00001eb405460	cell division cycle 45	NA	NA	black
Leaf	GRMZM2G058531	Zm00001d023313	Zm00001eb405800	BTB/POZ domain-containing protein	NA	NA	black
Leaf	GRMZM2G058595	Zm00001d023314	Zm00001eb405820	Putative phototropic-resoponsive NPH3 family protein	AW330564	NA	black
Leaf	GRMZM2G004445	Zm00001d023378	Zm00001eb406440	Protein trichome birefringence-like 10	NA	NA	black
Leaf	GRMZM2G113089	Zm00001d023432	Zm00001eb406850	NA	NA	NA	black
Leaf	GRMZM2G057753	Zm00001d023455	Zm00001eb407040	Transcription repressor OFP13	ofp38	OVATE-transcription factor 38	black
Leaf	GRMZM2G136266	Zm00001d023507	Zm00001eb407530	Transcription factor VIP1	bzip10	bZIP-transcription factor 10	black
Leaf	GRMZM2G301124	Zm00001d023524	Zm00001eb407700	Serine/threonine-protein kinase	NA	NA	black
Leaf	GRMZM2G118214	Zm00001d023539	Zm00001eb407810	GATA transcription factor 14	gata7	C2C2-GATA-transcription factor 7	black
Leaf	GRMZM2G093895	Zm00001d023565	Zm00001eb408080	Transcription factor TCP8	tcptf12	TCP-transcription factor 12	black
Leaf	AC233898.1_FG003	Zm00001d023568	Zm00001eb408110	NA	NA	NA	black
Leaf	GRMZM2G126002	Zm00001d023652	Zm00001eb408730	Putative oxidoreductase%2C aldo/keto reductase family protein	galdh1	galactose dehydrogenase1	black
Leaf	GRMZM2G097820	Zm00001d023836	Zm00001eb410210	lumazine-binding family protein	NA	NA	black
Leaf	GRMZM2G027298	Zm00001d023927	Zm00001eb410920	Zinc finger CCCH domain-containing protein 30	NA	NA	black
Leaf	GRMZM2G371316,GRMZM2G371345	Zm00001d024127	Zm00001eb412280	NA	NA	NA	black
Leaf	GRMZM2G315767	Zm00001d024317	Zm00001eb413860	Transferase	gll1	glossy2-like1	black
Leaf	GRMZM2G119867,GRMZM2G317098	Zm00001d024357	Zm00001eb414180	NA	NA	NA	black
Leaf	AC196202.3_FG007	Zm00001d024442	Zm00001eb414860	NA	NA	NA	black
Leaf	GRMZM2G113682	Zm00001d024499	Zm00001eb415270	Nuclear factor 1 A-type isoform 2	NA	NA	black
Leaf	GRMZM2G369260	Zm00001d024509	Zm00001eb415380,Zm00001eb415390	polymerase delta 4	NA	NA	black
Leaf	GRMZM2G145123	Zm00001d024520	Zm00001eb415500	RING/U-box superfamily protein	NA	NA	black
Leaf	GRMZM2G171187	Zm00001d024527	Zm00001eb415590	DNAJ heat shock family protein	NA	NA	black
Leaf	GRMZM2G178014	Zm00001d024530	Zm00001eb415620	alpha/beta-Hydrolases superfamily protein	pco078122(732)	NA	black
Leaf	GRMZM2G001530	Zm00001d024538	Zm00001eb415690	Putative MYB DNA-binding domain superfamily protein	pza01877	NA	black
Leaf	GRMZM2G070780	Zm00001d024631	Zm00001eb416410	Erythronate-4-phosphate dehydrogenase family protein	uaz24a	NA	black
Leaf	NA	Zm00001d024646	Zm00001eb416550	Core-2/I-branching beta-16-N-acetylglucosaminyltransferase family protein	NA	NA	black
Leaf	GRMZM2G149786	Zm00001d024647	Zm00001eb416560	NA	NA	NA	black
Leaf	GRMZM2G103785	Zm00001d024687	Zm00001eb416890	Putative DUF604-domain containing/glycosyltransferase-related family protein	NA	NA	black
Leaf	GRMZM5G830329	Zm00001d024712	Zm00001eb417050	ms10;male sterile10: like ms5; affected at microspore vacuolation	ms10	male sterile10	black
Leaf	GRMZM2G455749	Zm00001d024757	Zm00001eb417400	NA	NA	NA	black
Leaf	GRMZM2G109062	Zm00001d024770	Zm00001eb417500	14-dihydroxy-2-naphthoyl-CoA thioesterase 1	NA	NA	black
Leaf	GRMZM2G059517	Zm00001d024796	Zm00001eb417730	Phosphoglycerate mutase-like protein AT74H	NA	NA	black
Leaf	GRMZM2G424651	Zm00001d024873	Zm00001eb418330	AT-rich interactive domain-containing protein 2	NA	NA	black
Leaf	GRMZM2G126586	Zm00001d025126	Zm00001eb420360	CASP-like protein 7	si606073g10	NA	black
Leaf	GRMZM2G175188	Zm00001d025236	Zm00001eb421130	Mediator of RNA polymerase II transcription subunit 30	NA	NA	black
Leaf	GRMZM2G059042	Zm00001d025379	Zm00001eb422170	Photoperiod responsive protein	NA	NA	black
Leaf	GRMZM2G392168	Zm00001d025514	Zm00001eb423330	Trihelix transcription factor ASIL2	thx2	Trihelix-transcription factor 2	black
Leaf	GRMZM2G057554	Zm00001d025640	Zm00001eb424460	Acyl-CoA N-acyltransferases (NAT) superfamily protein	hagtf41	GNAT-transcription factor 41	black
Leaf	GRMZM2G180716,GRMZM2G481373	Zm00001d025695	Zm00001eb424970,Zm00001eb424980,Zm00001eb424990	Pentatricopeptide repeat-containing protein chloroplastic	NA	NA	black
Leaf	GRMZM2G359735	Zm00001d025713	Zm00001eb425150	Elongator complex protein 3	hag103b	histone acetyl transferase GNAT/MYST103b	black
Leaf	GRMZM5G802115	Zm00001d025735	Zm00001eb425410,Zm00001eb425420	Serine/threonine-protein kinase OXI1	NA	NA	black
Leaf	GRMZM2G018281	Zm00001d025749	Zm00001eb425560	Inositol transporter 1	NA	NA	black
Leaf	GRMZM2G070279	Zm00001d025761	Zm00001eb425700	NAD(P)-binding Rossmann-fold superfamily protein	NA	NA	black
Leaf	GRMZM2G062390	Zm00001d025774	Zm00001eb425840	Peroxidase superfamily protein	NA	NA	black
Leaf	GRMZM5G838754	Zm00001d025808	Zm00001eb426150	F-box protein	NA	NA	black
Leaf	GRMZM2G330526	Zm00001d025812	Zm00001eb426160	F-box protein	cl44044_1c	NA	black
Leaf	GRMZM2G040803	Zm00001d025916	Zm00001eb427210	E3 ubiquitin-protein ligase RMA1	NA	NA	black
Leaf	GRMZM2G000973	Zm00001d025950	Zm00001eb427540	Autophagy-related protein 13a	atg13d	autophagy13d	black
Leaf	GRMZM2G098442	Zm00001d025957	Zm00001eb427600	dbb12;double B-box zinc finger protein12:	dbb12	double B-box zinc finger protein12	black
Leaf	GRMZM2G126665	Zm00001d025981	Zm00001eb427780	RNA-binding (RRM/RBD/RNP motifs) family protein	NA	NA	black
Leaf	GRMZM2G427087	Zm00001d025982	Zm00001eb427790	FRIGIDA interacting protein 2	thx31	Trihelix-transcription factor 31	black
Leaf	GRMZM2G181030	Zm00001d026017	Zm00001eb428070	Protein REVEILLE 1	mybr111	MYB-related-transcription factor 111	black
Leaf	AC233979.1_FG006	Zm00001d026026	Zm00001eb428170	NA	flz35	FCS-like zinc finger35	black
Leaf	GRMZM2G173429	Zm00001d026050	Zm00001eb428430	NA	gras22	GRAS-transcription factor 22	black
Leaf	GRMZM2G016477	Zm00001d026063	Zm00001eb428530	Putative leucine-rich repeat receptor-like protein kinase family protein	umc1477	NA	black
Leaf	GRMZM5G845601	Zm00001d026084	Zm00001eb428680	IQ-domain 23	iqd25	IQ-domain 25	black
Leaf	GRMZM2G105801	Zm00001d026143	Zm00001eb429300	NA	IDP7210	NA	black
Leaf	GRMZM2G303768	Zm00001d026189	Zm00001eb429850	Putative leucine-rich repeat receptor-like protein kinase family protein	NA	NA	black
Leaf	GRMZM2G119383	Zm00001d026199	Zm00001eb429950	Tetratricopeptide repeat (TPR)-like superfamily protein	NA	NA	black
Leaf	GRMZM2G018462	Zm00001d026259	Zm00001eb430490	NA	NA	NA	black
Leaf	GRMZM2G033724	Zm00001d026296	Zm00001eb430880	Trypsin family protein	NA	NA	black
Leaf	GRMZM2G354867	Zm00001d026300	Zm00001eb430920	ago2b;argonaute2b:	ago2b	argonaute2b	black
Leaf	GRMZM2G448104	Zm00001d026362	Zm00001eb431440	Putative MYB DNA-binding domain superfamily protein	mybr71	MYB-related-transcription factor 71	black
Leaf	GRMZM5G831843	Zm00001d026377	Zm00001eb431560	Organic cation/carnitine transporter 4	NA	NA	black
Leaf	GRMZM2G127668	Zm00001d026431	Zm00001eb431960	OSJNBa0033G05.6 protein; OSJNBa0063C18.20 protein; protein	ga20ox9	gibberellin 20-oxidase9	black
Leaf	GRMZM2G426242	Zm00001d026471	Zm00001eb432320	UDP-glycosyltransferase 89B1	NA	NA	black
Leaf	GRMZM2G368898	Zm00001d026518	Zm00001eb432800	BSD domain containing protein	bsdtf10	BSD-transcription factor 10	black
Leaf	GRMZM2G164563,GRMZM2G164569,GRMZM2G464176	Zm00001d026568	Zm00001eb433270,Zm00001eb433280	Pentatricopeptide repeat-containing protein	NA	NA	black
Leaf	GRMZM2G340065	Zm00001d026577	Zm00001eb433330	Probable cysteine protease RD21B	ccp6	cysteine protease6	black
Leaf	GRMZM2G039011	Zm00001d026681	Zm00001eb434330	from the Czech 'roh' meaning 'corner'	NA	NA	black
Leaf	GRMZM5G864693	Zm00001d026701	Zm00001eb434500	RING/FYVE/PHD zinc finger superfamily protein	NA	NA	black
Leaf	GRMZM2G374812	Zm00001d027268	Zm00001eb000240	Sugar transport protein 3	stp3	sugar transport protein3	black
Leaf	GRMZM2G440562	Zm00001d027348	Zm00001eb001010	NA	NA	NA	black
Leaf	GRMZM2G426802	Zm00001d027351	Zm00001eb001040	Signal transducer	GRMZM2G426802	NA	black
Leaf	GRMZM2G029713	Zm00001d027365	Zm00001eb001150,Zm00001eb001160	ARM repeat superfamily protein	NA	NA	black
Leaf	GRMZM2G030173	Zm00001d027368	Zm00001eb001190	Xyloglucan endotransglucosylase/hydrolase protein 5	NA	NA	black
Leaf	GRMZM2G167568	Zm00001d027393	Zm00001eb001440	Pentatricopeptide repeat-containing protein mitochondrial	NA	NA	black
Leaf	GRMZM2G136859	Zm00001d027405	Zm00001eb001530	hma1;heavy metal associated1:	mib1	metal ion binding1	black
Leaf	GRMZM2G082227	Zm00001d027409	Zm00001eb001550	B3 domain-containing transcription factor NGA2	abi8	ABI3-VP1-transcription factor 8	black
Leaf	GRMZM2G552966	Zm00001d027440	Zm00001eb001820	Expressed protein; protein	NA	NA	black
Leaf	GRMZM2G119494	Zm00001d027441	Zm00001eb001830	cdo1081a;¬†: probed with an oat leaf cDNA.	pgl106	polygalacturonase106	black
Leaf	GRMZM2G055704	Zm00001d027454	Zm00001eb001930	Heavy metal transport/detoxification superfamily protein	GRMZM2G055704	NA	black
Leaf	GRMZM2G109566	Zm00001d027508	Zm00001eb002470	Protein kinase superfamily protein	NA	NA	black
Leaf	GRMZM2G040887	Zm00001d027515	Zm00001eb002540	Polynucleotide adenylyltransferase family protein	IDP8147	NA	black
Leaf	GRMZM2G399948	Zm00001d027522	Zm00001eb002600	DUF241 domain protein	NA	NA	black
Leaf	GRMZM5G833774	Zm00001d027571	Zm00001eb003010	Probable protein phosphatase 2C 48	prh95	protein phosphatase homolog95	black
Leaf	GRMZM2G066860	Zm00001d027607	Zm00001eb003320	Cysteine-rich repeat secretory protein 3	pdlp1	plasmodesmatal located protein1	black
Leaf	GRMZM5G823004	Zm00001d027624	Zm00001eb003480	NA	cl4845_1	NA	black
Leaf	GRMZM2G178852	Zm00001d027877	Zm00001eb005730	NA	bgh1	big grain1 homolog1	black
Leaf	GRMZM2G445602	Zm00001d027904	Zm00001eb006020	3-ketoacyl-CoA synthase	kcs13	3-ketoacyl-CoA synthase13	black
Leaf	GRMZM2G024099	Zm00001d027965	Zm00001eb006530	Aspartyl protease AED3	aed3	aspartyl protease3	black
Leaf	GRMZM2G006631	Zm00001d027987	Zm00001eb006680	Transcription factor bHLH99	bhlh160	bHLH-transcription factor 160	black
Leaf	GRMZM2G111191	Zm00001d028039	Zm00001eb007140	Probable protein S-acyltransferase 22	pat1	protein S-acyltransferase1	black
Leaf	GRMZM2G114184	Zm00001d028074	Zm00001eb007490	HLS1	hagtf2	GNAT-transcription factor 2	black
Leaf	GRMZM2G440543	Zm00001d028159	Zm00001eb008130	F-box protein GID2	gid4	gibberellin-insensitive dwarf protein homolog4	black
Leaf	GRMZM2G107774	Zm00001d028185	Zm00001eb008420	rem6.3;remorin6.3:	remo1	remorin1	black
Leaf	GRMZM2G111324	Zm00001d028243	Zm00001eb008930	Glucan endo-13-beta-glucosidase 3	GRMZM2G111324	NA	black
Leaf	GRMZM2G161780	Zm00001d028293	Zm00001eb009430	Heptahelical transmembrane protein 5	NA	NA	black
Leaf	GRMZM2G012758	Zm00001d028331	Zm00001eb009780	Glucan endo-13-beta-glucosidase 7	TIDP3265	NA	black
Leaf	GRMZM2G147942	Zm00001d028391	Zm00001eb010360	Subtilisin-like protease SBT1.6	NA	NA	black
Leaf	GRMZM2G355450	Zm00001d028439	Zm00001eb010820	Protein kinase superfamily protein	NA	NA	black
Leaf	GRMZM2G030223	Zm00001d028482	Zm00001eb011000	Patatin-like protein 3	NA	NA	black
Leaf	GRMZM2G072376	Zm00001d028504	Zm00001eb011370	Transcription factor AIG1	bhlh56	bHLH-transcription factor 56	black
Leaf	GRMZM2G014419	Zm00001d028522	Zm00001eb011530	Late embryogenesis abundant (LEA) hydroxyproline-rich glycoprotein family	NA	NA	black
Leaf	GRMZM2G151576	Zm00001d028532	Zm00001eb011620	CONSTANS interacting protein 4	NA	NA	black
Leaf	GRMZM2G096231	Zm00001d028642	Zm00001eb012530	Beta-glucuronosyltransferase GlcAT14C	IDP7291	NA	black
Leaf	GRMZM2G048482	Zm00001d028643	Zm00001eb012540	HSP20-like chaperones superfamily protein	AY106592	NA	black
Leaf	GRMZM2G042032	Zm00001d028695	Zm00001eb012950	Protein MODIFIER OF SNC1 11	umc1479	NA	black
Leaf	GRMZM2G109967	Zm00001d028698	Zm00001eb012980	CDP-diacylglycerol--glycerol-3-phosphate 3-phosphatidyltransferase	pco115659	NA	black
Leaf	GRMZM2G052581	Zm00001d028705	Zm00001eb013040	spo3;topoisomerase-like enzyme3: Homolog of SPO11, which generates double-stranded breaks along meiotic chromosomes	spo3	topoisomerase-like enzyme3	black
Leaf	GRMZM2G158197	Zm00001d028727	Zm00001eb013220	alpha/beta-Hydrolases superfamily protein	NA	NA	black
Leaf	GRMZM2G024159	Zm00001d028736	Zm00001eb013300	Integral membrane Yip1 family protein	NA	NA	black
Leaf	GRMZM2G417082	Zm00001d028799	Zm00001eb013830	NA	NA	NA	black
Leaf	GRMZM2G102365	Zm00001d028992	Zm00001eb015550	Thioredoxin-like 1-1 chloroplastic	NA	NA	black
Leaf	GRMZM2G003424	Zm00001d029010	Zm00001eb015700	c3h45;C3H-transcription factor 345: NCBI: putative RNA-binding zinc finger family proteinLocus designated and assigned to a transcription factor family by the GRASSIUS project (Yilmaz et al 2009) , which also provided the mappings to the B73_Reference Genome sequence v2 gene models.similar to Zinc finger CCCH domain-containing protein of M. trunculata	c3h45	C3H-transcription factor 345	black
Leaf	GRMZM2G133986	Zm00001d029123	Zm00001eb016590	cell cycle checkpoint control protein family	NA	NA	black
Leaf	GRMZM2G090788	Zm00001d029191	Zm00001eb017080	Monocopper oxidase-like protein SKU5	NA	NA	black
Leaf	GRMZM2G026417	Zm00001d029287	Zm00001eb018020	Probable transcription factor	gbptf18	GeBP-transcription factor 18	black
Leaf	GRMZM2G412430	Zm00001d029402	Zm00001eb019090	conserved peptide upstream open reading frame 37	umc2227	NA	black
Leaf	GRMZM2G382717	Zm00001d029409	Zm00001eb019140	Chaperone DnaJ-domain superfamily protein	cl22372_1a	NA	black
Leaf	GRMZM2G077960	Zm00001d029419	Zm00001eb019240	Probable protein phosphatase 2C 12	prh36	protein phosphatase homolog36	black
Leaf	GRMZM2G049070	Zm00001d029438	Zm00001eb019370	RING-H2 finger protein ATL3	NA	NA	black
Leaf	GRMZM2G110067	Zm00001d029474	Zm00001eb019640	Scarecrow-like protein 29	gras27	GRAS-transcription factor 27	black
Leaf	GRMZM2G030955	Zm00001d029560	Zm00001eb020360	RING/U-box superfamily protein	NA	NA	black
Leaf	GRMZM2G425430	Zm00001d029564	Zm00001eb020400	Probable WRKY transcription factor 4	wrky75	WRKY-transcription factor 75	black
Leaf	GRMZM5G892991	Zm00001d029573	Zm00001eb020470	rgd2;ragged seedling2: mutant expression is variable from reduced midrib/moderately narrow leaf to filamentous or even radial leaves	rgd2	ragged seedling2	black
Leaf	GRMZM2G132794	Zm00001d029607	Zm00001eb020850	Protein SHORT-ROOT	gras58	GRAS-transcription factor 58	black
Leaf	GRMZM2G148925	Zm00001d029628	Zm00001eb021040	psei7;cystatin7:	psei7	cystatin7	black
Leaf	GRMZM2G179220	Zm00001d029653	Zm00001eb021260	methyltransferases;copper ion binding	NA	NA	black
Leaf	GRMZM2G060257	Zm00001d029673	Zm00001eb021380	F-box protein PP2-A13	NA	NA	black
Leaf	GRMZM2G083382	Zm00001d029763	Zm00001eb022240	RING-H2 finger protein ATL80	NA	NA	black
Leaf	GRMZM2G327907	Zm00001d029784	NA	DUF241 domain protein	NA	NA	black
Leaf	GRMZM2G453832	Zm00001d029808	Zm00001eb022650	mgt6;magnesium transporter6: encodes CorA/MRS2/MGT-type magnesium transporter	mgt6	magnesium transporter6	black
Leaf	GRMZM2G127067	Zm00001d029810	Zm00001eb022670	Methylsterol monooxygenase 1-2	gpm532	NA	black
Leaf	GRMZM2G089248	Zm00001d029862	Zm00001eb023100	Probable xyloglucan galactosyltransferase GT19	NA	NA	black
Leaf	GRMZM2G021621	Zm00001d029899	Zm00001eb023360	expb2;beta expansin2: expressed specifically in the elongating region of maize primary root	expb2	beta expansin2	black
Leaf	GRMZM2G114667	Zm00001d029918	Zm00001eb023500	Gallus gallus similar to zinc finger RNA binding protein (LOC427010) mRNA.	umc1734	NA	black
Leaf	GRMZM2G094639	Zm00001d029923	Zm00001eb023570	extensin-like protein	NA	NA	black
Leaf	GRMZM2G392524	Zm00001d029947	Zm00001eb023700	Protein BRANCHLESS TRICHOME	NA	NA	black
Leaf	GRMZM2G481163	Zm00001d029974	Zm00001eb023870	FRIGIDA interacting protein 2	thx4	Trihelix-transcription factor 4	black
Leaf	GRMZM2G007939	Zm00001d029983	Zm00001eb023950	Beta-amylase 3 chloroplastic	NA	NA	black
Leaf	GRMZM2G070943	Zm00001d030004	Zm00001eb024120	OSJNBb0016D16.16 protein; protein	NA	NA	black
Leaf	GRMZM2G433624	Zm00001d030132	Zm00001eb025180	4-coumarate--CoA ligase-like 6	NA	NA	black
Leaf	GRMZM2G306079	Zm00001d030152	Zm00001eb025340	RING/U-box superfamily protein	NA	NA	black
Leaf	GRMZM2G036567	Zm00001d030181	Zm00001eb025620	Protein PHLOEM PROTEIN 2-LIKE A10	IDP4908	NA	black
Leaf	GRMZM2G148536	Zm00001d030303	Zm00001eb026430	THAUMATIN-LIKE PROTEIN 1	NA	NA	black
Leaf	GRMZM2G129413	Zm00001d030310	Zm00001eb026490	aic1;auxin import carrier1: cDNA encoding a protein with a deduced amino acid showing 73% identity to AtAUX1.	aic1	auxin import carrier1	black
Leaf	GRMZM2G114356	Zm00001d030314	Zm00001eb026500	Proline-rich protein	IDP1407	NA	black
Leaf	GRMZM2G337766	Zm00001d030323	Zm00001eb026550	Leucine-rich repeat receptor-like protein kinase PEPR1	NA	NA	black
Leaf	GRMZM2G039214	Zm00001d030601	Zm00001eb028290	alpha/beta-Hydrolases superfamily protein	NA	NA	black
Leaf	GRMZM2G156608	Zm00001d030609	Zm00001eb028310	Oxysterol-binding protein-related protein 1D	NA	NA	black
Leaf	GRMZM2G132077	Zm00001d030698	Zm00001eb029050	Expressed protein; Os12g0569100 protein	umc1611	NA	black
Leaf	GRMZM2G403620	Zm00001d030737	Zm00001eb029300	Protein rough sheath 2	rs2	rough sheath2	black
Leaf	GRMZM2G093736	Zm00001d030759	Zm00001eb029470,Zm00001eb029480	Lectin-like receptor kinase 7	NA	NA	black
Leaf	GRMZM2G048140	Zm00001d030837	Zm00001eb029990	NA	NA	NA	black
Leaf	GRMZM2G329655	Zm00001d030894	Zm00001eb030430	Cyclin-D5-1	umc1395	NA	black
Leaf	GRMZM2G034690	Zm00001d030900	Zm00001eb030470	Pyridoxal phosphate (PLP)-dependent transferases superfamily protein	NA	NA	black
Leaf	GRMZM2G069410	Zm00001d030996	Zm00001eb031220	Inorganic H pyrophosphatase family protein	vpp9	vacuolar proton pump9	black
Leaf	GRMZM2G092947	Zm00001d031005	Zm00001eb031290	Protein NETWORKED 1A	NA	NA	black
Leaf	GRMZM2G015097	Zm00001d031008	Zm00001eb031300	Protein tesmin/TSO1-like CXC 4	cpp2	CPP-transcription factor 2	black
Leaf	GRMZM2G093809	Zm00001d031201	Zm00001eb032940	Leucine-rich repeat transmembrane protein kinase family protein	NA	NA	black
Leaf	GRMZM2G310947	Zm00001d031222	Zm00001eb033140	Cell Division Protein AAA ATPase family	NA	NA	black
Leaf	GRMZM2G423472	Zm00001d031223	Zm00001eb033150	Beta-glucuronosyltransferase GlcAT14B	asg11	NA	black
Leaf	AC195785.3_FG004	Zm00001d031230	Zm00001eb033220	G-type lectin S-receptor-like serine/threonine-protein kinase	IDP7275	NA	black
Leaf	GRMZM2G379179	Zm00001d031266	Zm00001eb033570	Homeodomain-like superfamily protein	thx8	Trihelix-transcription factor 8	black
Leaf	GRMZM2G301098	Zm00001d031268	Zm00001eb033590	mbd119;methyl binding domain119:	mbd119	methyl binding domain119	black
Leaf	GRMZM2G110143	Zm00001d031269	Zm00001eb033600	Serine/arginine-rich splicing factor SC35	SC32	NA	black
Leaf	GRMZM2G475495	Zm00001d031280	Zm00001eb033690	RNA-binding (RRM/RBD/RNP motifs) family protein	NA	NA	black
Leaf	GRMZM2G113127	Zm00001d031310	Zm00001eb033910	Nuclear transcription factor Y subunit C-2	ca5p13	CCAAT-HAP5-transcription factor 513	black
Leaf	GRMZM5G836190	Zm00001d031437	Zm00001eb034900	pan1;pangloss1: Defines polarization in divisions of subsidiary mother cells at guard cells	pan1	pangloss1	black
Leaf	AC234203.1_FG011	Zm00001d031445	Zm00001eb034980	ETHYLENE INSENSITIVE 3-like 3 protein	eil13	EIL-transcription factor 3	black
Leaf	GRMZM2G022499	Zm00001d031454	Zm00001eb035050	DNA-binding bromodomain-containing protein	mybr103	MYB-related-transcription factor 103	black
Leaf	GRMZM2G070163	Zm00001d031520	Zm00001eb035630	SNF1-related protein kinase regulatory subunit beta-3	NA	NA	black
Leaf	GRMZM2G179366	Zm00001d031572	Zm00001eb036170	NA	bbr1	BBR/BPC-transcription factor 1	black
Leaf	GRMZM5G871093	Zm00001d031586	Zm00001eb036300	RING/U-box superfamily protein	NA	NA	black
Leaf	GRMZM2G424241	Zm00001d031593	Zm00001eb036350	fha2;FHA-transcription factor 2:	fha2	FHA-transcription factor 2	black
Leaf	GRMZM2G159996	Zm00001d031662	Zm00001eb036970	Zinc finger protein CONSTANS-LIKE 15	col16	C2C2-CO-like-transcription factor 16	black
Leaf	GRMZM2G053027	Zm00001d031684	Zm00001eb037170	RING/U-box superfamily protein	NA	NA	black
Leaf	GRMZM2G175280	Zm00001d031723	Zm00001eb037460	bzip127;bZIP-transcription factor 127: similar to Arabidopsis basic leucine zipper transcription factor-like protein (NCBI)Locus designated and assigned to a transcription factor family by the GRASSIUS project (Yilmaz et al 2009) , which also provided the mappings to the B73_Reference Genome sequence v2 gene models.	bzip127	bZIP-transcription factor 127	black
Leaf	GRMZM2G107031	Zm00001d031725	Zm00001eb037480	Transcription factor TCP9	tcptf21	TCP-transcription factor 21	black
Leaf	GRMZM2G082640	Zm00001d031817	Zm00001eb038310	PWWP domain protein	NA	NA	black
Leaf	GRMZM2G436593	Zm00001d031833	Zm00001eb038410	Mitochondrial 2-oxoglutarate/malate carrier protein	NA	NA	black
Leaf	GRMZM2G320708	Zm00001d031944	NA	Late embryogenesis abundant (LEA) hydroxyproline-rich glycoprotein family	NA	NA	black
Leaf	GRMZM2G179677	Zm00001d031992	Zm00001eb039810	iddp1;indeterminate domain p1:	iddp1	indeterminate domain p1	black
Leaf	GRMZM2G148281	Zm00001d032049	Zm00001eb040310	opr7;12-oxo-phytodienoic acid reductase7: peroxisomal; jasmonic acid synthesis; opr7 opr8 double mutants are feminized, and have increased susceptibiliy to insect and fungal pests	opr7	12-oxo-phytodienoic acid reductase7	black
Leaf	GRMZM2G438438	Zm00001d032175	Zm00001eb041290	Zinc-finger homeodomain protein 8	zhd5	ZF-HD-transcription factor 5	black
Leaf	GRMZM2G082257	Zm00001d032199	Zm00001eb041480	YGL010w-like protein	NA	NA	black
Leaf	GRMZM2G059985	Zm00001d032306	Zm00001eb042320	NA	NA	NA	black
Leaf	GRMZM2G003304	Zm00001d032316	Zm00001eb042400	Homeobox-leucine zipper protein HAT5	hb112	Homeobox-transcription factor 112	black
Leaf	GRMZM2G078401	Zm00001d032372	Zm00001eb042850	NA	NA	NA	black
Leaf	GRMZM2G026020	Zm00001d032418	Zm00001eb043220	endonuclease/exonuclease/phosphatase family protein	NA	NA	black
Leaf	GRMZM2G368041	Zm00001d032434	Zm00001eb043380	Mitochondrial import inner membrane translocase subunit TIM23-3	NA	NA	black
Leaf	GRMZM2G167787	Zm00001d032503	Zm00001eb043950	DUF641 family protein	NA	NA	black
Leaf	GRMZM2G056357	Zm00001d032515	Zm00001eb044040	Tetratricopeptide repeat (TPR)-like superfamily protein	si606070e02	NA	black
Leaf	GRMZM2G009735,GRMZM2G350225	Zm00001d032560	Zm00001eb044500	CBS domain-containing protein CBSX5	NA	NA	black
Leaf	GRMZM2G075436	Zm00001d032795	Zm00001eb046620	Probable xyloglucan galactosyltransferase GT15	NA	NA	black
Leaf	GRMZM2G472060	Zm00001d032806	Zm00001eb046690	Pectate lyase 12	NA	NA	black
Leaf	GRMZM2G001577	Zm00001d032838	Zm00001eb047030	NA	NA	NA	black
Leaf	GRMZM5G820163	Zm00001d032870	Zm00001eb047270	L-type lectin-domain containing receptor kinase V.9	NA	NA	black
Leaf	GRMZM2G008290	Zm00001d032873	Zm00001eb047280	Metal ion binding protein	umc2181	NA	black
Leaf	GRMZM2G520535	Zm00001d032974	Zm00001eb048160	Probable prolyl 4-hydroxylase 12	proh2	prolyl 4-hydroxylase 2	black
Leaf	GRMZM5G887426	Zm00001d032976	Zm00001eb048190	OJ000126_13.10 protein; protein	NA	NA	black
Leaf	GRMZM2G409133	Zm00001d033018	Zm00001eb048510	Glyceraldehyde-3-phosphate dehydrogenase-like family protein	NA	NA	black
Leaf	GRMZM2G157806	Zm00001d033019	Zm00001eb048520	TPD1	NA	NA	black
Leaf	GRMZM2G120085	Zm00001d033039	Zm00001eb048680,Zm00001eb048690	Subtilisin-like protease SBT1.8	NA	NA	black
Leaf	GRMZM2G457370	Zm00001d033206	Zm00001eb050240	ago18b;argonaute18b: mutant affects length of central tassel branch	ago18b	argonaute18b	black
Leaf	GRMZM2G324276	Zm00001d033213	NA	Core-2/I-branching beta-16-N-acetylglucosaminyltransferase family protein	NA	NA	black
Leaf	GRMZM2G023392	Zm00001d033214	Zm00001eb050310	CSL zinc finger domain-containing protein	AY109506	NA	black
Leaf	GRMZM2G014392	Zm00001d033222	Zm00001eb050380	vp14;viviparous14: viviparous; yellow endosperm; abscisic acid biosynthesis; SSR umc1218	vp14	viviparous14	black
Leaf	GRMZM2G383338	Zm00001d033229	Zm00001eb050470	NA	NA	NA	black
Leaf	GRMZM2G023372	Zm00001d033248	Zm00001eb050680	Histone-binding protein MSI1	msi1	musashi homolog1	black
Leaf	GRMZM2G018414	Zm00001d033396	Zm00001eb052070	Growth-regulating factor 2	grftf4	GRF-transcription factor 4	black
Leaf	GRMZM2G177947	Zm00001d033405	Zm00001eb052130	Pyruvate kinase	TIDP3692	NA	black
Leaf	GRMZM2G134976	Zm00001d033504	Zm00001eb052960	Myosin-binding protein 7	NA	NA	black
Leaf	GRMZM2G085116	Zm00001d033579	Zm00001eb053680	NA	IDP7685	NA	black
Leaf	AC208113.3_FG005	Zm00001d033586	Zm00001eb053720	NA	NA	NA	black
Leaf	GRMZM2G704021	Zm00001d033600	Zm00001eb053810	Late embryogenesis abundant (LEA) hydroxyproline-rich glycoprotein family	GRMZM2G704021	NA	black
Leaf	GRMZM2G159149	Zm00001d033605	Zm00001eb053840	Carboxy-lyase	AY112283	NA	black
Leaf	GRMZM2G180979	Zm00001d033610	Zm00001eb053870	Zinc finger CCCH domain-containing protein 30	c3h17	C3H-transcription factor 317	black
Leaf	GRMZM2G704032	Zm00001d033674	Zm00001eb054460	Protein binding protein	NA	NA	black
Leaf	GRMZM2G041818	Zm00001d033706	Zm00001eb054670	GEBP transcription factor	gbptf3	GeBP-transcription factor 3	black
Leaf	GRMZM2G009544	Zm00001d033730	Zm00001eb054880	NA	GRMZM2G009544	NA	black
Leaf	GRMZM2G023110	Zm00001d033745	Zm00001eb054960	Probable inactive receptor kinase	ark1	atypical receptor-like kinase1	black
Leaf	GRMZM2G401331	Zm00001d033857	Zm00001eb055900	EPIDERMAL PATTERNING FACTOR-like protein 2	umc2189	NA	black
Leaf	GRMZM2G141472	Zm00001d033863	Zm00001eb055960	NA	NA	NA	black
Leaf	GRMZM2G133652	Zm00001d033932	Zm00001eb056520	NA	cl1500_1a	NA	black
Leaf	GRMZM2G001869	Zm00001d033955	Zm00001eb056730	DNA repair protein XRCC4	NA	NA	black
Leaf	GRMZM2G322001	Zm00001d033966	Zm00001eb056790	PRA1 family protein G2	NA	NA	black
Leaf	GRMZM2G169671	Zm00001d033983	Zm00001eb056930	Aluminium induced protein with YGL and LRDR motifs	magi87281	NA	black
Leaf	GRMZM2G177974	Zm00001d034033	Zm00001eb057410	hxa102;histone acetyltransferase complex component102:	hxa102	histone acetyltransferase complex component102	black
Leaf	GRMZM2G091578	Zm00001d034112	Zm00001eb058150	Subtilisin-like protease	pco136952	NA	black
Leaf	GRMZM2G105025	Zm00001d034133	Zm00001eb058300	Protein SNOWY COTYLEDON 3	NA	NA	black
Leaf	GRMZM2G156800	Zm00001d034152	Zm00001eb058410	mitogen-activated protein kinase kinase kinase 5	NA	NA	black
Leaf	GRMZM2G407626	Zm00001d034195	Zm00001eb058770,Zm00001eb058780	Calmodulin-like protein 41	NA	NA	black
Leaf	GRMZM2G058872	Zm00001d034346	Zm00001eb059860	Accelerated cell death 11	NA	NA	black
Leaf	GRMZM2G308687	Zm00001d034356	Zm00001eb059930	gst5;glutathione transferase5: cDNA, safener-induced; high activity with fluorodifen herbicide	gst5	glutathione transferase5	black
Leaf	GRMZM2G069218	Zm00001d034360	Zm00001eb059980	zinc knuckle (CCHC-type) family protein	umc1500	NA	black
Leaf	GRMZM2G120657	Zm00001d034405	Zm00001eb060390	Probable inactive leucine-rich repeat receptor-like protein kinase	mmp195g	NA	black
Leaf	GRMZM2G132971	Zm00001d034433	Zm00001eb060670	Heat stress transcription factor A-6b	hsftf11	HSF-transcription factor 11	black
Leaf	GRMZM2G016150	Zm00001d034457	Zm00001eb060910	Opaque2 heterodimerizing protein 1	ohp1	opaque2 heterodimerizing protein1	black
Leaf	GRMZM2G164020	Zm00001d034479	Zm00001eb061060	hon110;histone one (H1): (was H1a); mapped by electrophoretic mobility polymorphism as alh1	hon110	histone one (H1)	black
Leaf	GRMZM2G049906	Zm00001d034495	NA	LEAF RUST 10 DISEASE-RESISTANCE LOCUS RECEPTOR-LIKE PROTEIN KINASE-like 1.5	NA	NA	black
Leaf	GRMZM2G062377	Zm00001d034518	Zm00001eb061460	Lipid phosphate phosphatase delta	NA	NA	black
Leaf	GRMZM2G009901	Zm00001d034527	Zm00001eb061550	NA	csu33b	NA	black
Leaf	GRMZM2G012224	Zm00001d034547	Zm00001eb061750	NA	umc1118	NA	black
Leaf	GRMZM2G087612	Zm00001d034591	Zm00001eb062080	AY110479;¬†:	AY110479	NA	black
Leaf	GRMZM2G155580	Zm00001d034630	Zm00001eb062480	Leukotriene A-4 hydrolase homolog	pco135148	NA	black
Leaf	GRMZM2G155329	Zm00001d034635	Zm00001eb062510	chi1;chalcone flavanone isomerase1: genomic sequence, gene-specific probe, transcript defined by S1-nuclease protection analysis	chi1	chalcone flavanone isomerase1	black
Leaf	GRMZM2G012280	Zm00001d034649	Zm00001eb062620	zinc knuckle (CCHC-type) family protein	IDP3868	NA	black
Leaf	GRMZM2G068117	Zm00001d034662	Zm00001eb062730	Protein kinase APK1A chloroplastic	blk1	bik1-like kinase1	black
Leaf	GRMZM2G156459	Zm00001d034740	Zm00001eb063510	soluble epoxide hydrolase	NA	NA	black
Leaf	AC217358.3_FG005	Zm00001d034795	Zm00001eb064000	phb4;prohibitin4: cDNA	phb4	prohibitin4	black
Leaf	GRMZM2G134054	Zm00001d034839	Zm00001eb064450	Purple acid phosphatase 15	pap2	purple acid phosphatase2	black
Leaf	GRMZM2G323261	Zm00001d034849	Zm00001eb064520	SAM domain family protein	NA	NA	black
Leaf	GRMZM5G876146	Zm00001d034866	Zm00001eb064670	Pantoate--beta-alanine ligase	umc2244	NA	black
Leaf	GRMZM2G011923	Zm00001d034867	Zm00001eb064680	DCD (Development and Cell Death) domain protein	NA	NA	black
Leaf	GRMZM2G100020	Zm00001d034877	Zm00001eb064780	Protein BREVIS RADIX	NA	NA	black
Leaf	GRMZM5G834205	Zm00001d035029	Zm00001eb260360	Protein transporter%3B Putative VHS/GAT domain containing family protein isoform 1%3B Putative VHS/GAT domain containing family protein isoform 2	NA	NA	black
Leaf	GRMZM2G116685	Zm00001d035035	Zm00001eb260420	Putative CRINKLY4-like receptor protein kinase family protein	NA	NA	black
Leaf	GRMZM2G172258	Zm00001d035044	Zm00001eb260490	KH domain-containing protein	NA	NA	black
Leaf	GRMZM2G364982	Zm00001d035132	NA	S-adenosyl-L-methionine-dependent methyltransferases superfamily protein	NA	NA	black
Leaf	GRMZM2G068955	Zm00001d035184	Zm00001eb261680	extracellular ligand-gated ion channel protein	IDP749	NA	black
Leaf	GRMZM2G319402	Zm00001d035228	Zm00001eb264110	Methyl-CpG-binding domain protein 4-like protein	Zm00001d035228	NA	black
Leaf	GRMZM2G155252	Zm00001d035295	Zm00001eb264520	protein; Tyrosine specific protein phosphatase-like	gbptf13	GeBP-transcription factor 13	black
Leaf	GRMZM2G020091	Zm00001d035501	Zm00001eb265510	Tetraspanin-3	pco100488	NA	black
Leaf	GRMZM2G313448	Zm00001d035506	Zm00001eb265540	Interactor of constitutive active ROPs 3	umc2312	NA	black
Leaf	GRMZM2G101634	Zm00001d035568	Zm00001eb265960	Probable membrane-associated kinase regulator 4	NA	NA	black
Leaf	GRMZM2G035502	Zm00001d035595	Zm00001eb266260	dhar3;dehydroascorbate reductase like3:	dhar3	dehydroascorbate reductase like3	black
Leaf	GRMZM2G130173	Zm00001d035662	Zm00001eb266840	Metallothionein-like protein 2C	mtl6	metallothionein6	black
Leaf	GRMZM2G567897	Zm00001d035677	Zm00001eb266960,Zm00001eb266970	Putative RING zinc finger domain superfamily protein	NA	NA	black
Leaf	GRMZM2G174716	Zm00001d035698	Zm00001eb267110	Pseudouridine synthase family protein	trub4	tRNA pseudouridine synthase B4	black
Leaf	GRMZM2G104958	Zm00001d035889	Zm00001eb268610	Protein transport protein SEC16B homolog	NA	NA	black
Leaf	GRMZM2G473788	Zm00001d035934	Zm00001eb268890	NA	umc1444	NA	black
Leaf	GRMZM2G099278	Zm00001d035989	Zm00001eb269290	Pentatricopeptide repeat-containing protein mitochondrial	NA	NA	black
Leaf	GRMZM2G479703	Zm00001d036010	Zm00001eb269450	Oligopeptide transporter 7	NA	NA	black
Leaf	GRMZM2G021439	Zm00001d036044	Zm00001eb269700	damaged DNA binding;exodeoxyribonuclease IIIs	NA	NA	black
Leaf	GRMZM2G329710	Zm00001d036169	NA	NA	NA	NA	black
Leaf	GRMZM2G062638	Zm00001d036181	Zm00001eb270700	ATP-dependent peptidases;nucleotide binding;serine-type endopeptidases;DNA helicases;ATP binding;damaged DNA binding;nucleoside-triphosphatases	cl54483_1	NA	black
Leaf	GRMZM2G047204	Zm00001d036201	Zm00001eb270840	NA	GRMZM2G047204	NA	black
Leaf	GRMZM5G835276	Zm00001d036237	Zm00001eb271120	GDSL esterase/lipase	NA	NA	black
Leaf	GRMZM2G119865	Zm00001d036298	Zm00001eb271520	Putative AP2/EREBP transcription factor superfamily protein	ereb25	AP2-EREBP-transcription factor 25	black
Leaf	GRMZM2G132593	Zm00001d036388	Zm00001eb272190	NA	NA	NA	black
Leaf	GRMZM2G065888	Zm00001d036402	Zm00001eb272300	protein; Receptor-like protein kinase-like	NA	NA	black
Leaf	GRMZM2G048537	Zm00001d036430	Zm00001eb272540	NA	NA	NA	black
Leaf	GRMZM2G082823	Zm00001d036455	Zm00001eb272780	Leucine-rich repeat (LRR) family protein	NA	NA	black
Leaf	GRMZM2G466908	Zm00001d036463	Zm00001eb272840	saur1;small auxin up RNA1: early auxin responsive cDNA, transgenic expression; SSR umc1818	saur1	small auxin up RNA1	black
Leaf	GRMZM5G898330	Zm00001d036574	Zm00001eb273730	NA	NA	NA	black
Leaf	GRMZM2G143782	Zm00001d036641	Zm00001eb274280	mab23;math-btb23:	mab23	math-btb23	black
Leaf	GRMZM2G106427	Zm00001d036888	Zm00001eb276680	D-aminoacyl-tRNA deacylase	AY104775	NA	black
Leaf	GRMZM2G406413	Zm00001d036892	Zm00001eb276730	RNA polymerase Rpc34 subunit family protein	TIDP3103	NA	black
Leaf	GRMZM2G087445	Zm00001d036963	Zm00001eb277350	Transcription factor bHLH144	NA	NA	black
Leaf	GRMZM2G449817	Zm00001d036972	Zm00001eb277420	Putative leucine-rich repeat receptor-like protein kinase family protein	NA	NA	black
Leaf	GRMZM2G134389	Zm00001d037150	Zm00001eb278930	Probable tyrosine-protein phosphatase	TIDP2772	NA	black
Leaf	GRMZM2G008558	Zm00001d037158	Zm00001eb279010	NA	gbptf10	GeBP-transcription factor 10	black
Leaf	GRMZM2G329293	Zm00001d037190	Zm00001eb279250	Pentatricopeptide repeat-containing protein	NA	NA	black
Leaf	GRMZM2G008353	Zm00001d037205	Zm00001eb279370	Protein EXORDIUM	IDP8170	NA	black
Leaf	GRMZM2G067361	Zm00001d037216	Zm00001eb279500,Zm00001eb279510	UDP-glycosyltransferase 73D1	NA	NA	black
Leaf	GRMZM2G174619	Zm00001d037227	Zm00001eb279650	DCD (Development and Cell Death) domain protein	si606067f10b	NA	black
Leaf	GRMZM2G107092	Zm00001d037271	Zm00001eb280060	ARM repeat superfamily protein	cl50626_1	NA	black
Leaf	GRMZM2G162783	Zm00001d037382	Zm00001eb280920	UDP-glycosyltransferase 72B1	cgt1	C-glucosyl transferase1	black
Leaf	GRMZM2G089562	Zm00001d037425	Zm00001eb281290	AT-hook motif nuclear-localized protein 10	si606058e04	NA	black
Leaf	GRMZM2G148810	Zm00001d037537	Zm00001eb282300	PHD finger protein ALFIN-LIKE 2	alf1	Alfin-like-transcription factor 1	black
Leaf	GRMZM2G131749	Zm00001d037666	Zm00001eb283380	LRR receptor-like serine/threonine-protein kinase GSO1	NA	NA	black
Leaf	GRMZM2G436730	Zm00001d037682	Zm00001eb283470	Leucine-rich repeat (LRR) family protein	NA	NA	black
Leaf	GRMZM2G441656	Zm00001d037684	Zm00001eb283480,Zm00001eb283490	NA	NA	NA	black
Leaf	GRMZM2G066341	Zm00001d037713	Zm00001eb283770	Protein MARD1	NA	NA	black
Leaf	GRMZM2G015955	Zm00001d037756	Zm00001eb284160	zinc transporter 4 precursor	zip7	zinc-regulated, iron-regulated transporter-like protein7	black
Leaf	GRMZM2G046331,GRMZM2G358491	Zm00001d037852	Zm00001eb285040	Mediator of RNA polymerase II transcription subunit 33A	NA	NA	black
Leaf	GRMZM2G170365	Zm00001d037925	Zm00001eb285560	ASF/SF2-like pre-mRNA splicing factor SRP31%3B ASF/SF2-like pre-mRNA splicing factor SRP31'	srp31	serine residues protein31	black
Leaf	GRMZM2G117439	Zm00001d037937	Zm00001eb285690	DUF538 family protein	umc1379	NA	black
Leaf	GRMZM2G085964	Zm00001d037941	Zm00001eb285760	Ethylene-responsive transcription factor RAP2-3	ereb69	AP2-EREBP-transcription factor 69	black
Leaf	GRMZM2G005293	Zm00001d038005	Zm00001eb286330	Putative patellin family protein	NA	NA	black
Leaf	GRMZM5G869788	Zm00001d038105	Zm00001eb287250	Glycosyltransferase family 61 protein	NA	NA	black
Leaf	GRMZM2G073310	Zm00001d038280	Zm00001eb288820,Zm00001eb288830	U-box domain-containing protein 29	NA	NA	black
Leaf	GRMZM2G129247	Zm00001d038311	Zm00001eb289080	G-box-binding factor 4	bzip101	bZIP-transcription factor 101	black
Leaf	GRMZM2G077789	Zm00001d038338	Zm00001eb289320	Transcription repressor MYB6	myb85	MYB-transcription factor 85	black
Leaf	GRMZM2G093272	Zm00001d038351	Zm00001eb289460	Adenine nucleotide alpha hydrolases-like superfamily protein	NA	NA	black
Leaf	GRMZM2G035601	Zm00001d038431	Zm00001eb290120	Putative RING/U-box superfamily protein	NA	NA	black
Leaf	GRMZM2G117392	Zm00001d038539	Zm00001eb291280	NA	mlkg2	Maize LINC KASH Grass-specific2	black
Leaf	GRMZM2G175870	Zm00001d038574	Zm00001eb291610	Basic leucine zipper 24	bzip73	bZIP-transcription factor 73	black
Leaf	GRMZM2G020016	Zm00001d038584	Zm00001eb291720	Putative AP2/EREBP transcription factor superfamily protein	ereb42	AP2-EREBP-transcription factor 42	black
Leaf	GRMZM2G005818	Zm00001d038641	Zm00001eb292220	NA	NA	NA	black
Leaf	GRMZM2G370715	Zm00001d038644	Zm00001eb292250	Protein RNA-directed DNA methylation 3	LOC103631592	NA	black
Leaf	GRMZM2G033971	Zm00001d038732	Zm00001eb293150	Acid phosphatase/vanadium-dependent haloperoxidase-related protein	csu841a	NA	black
Leaf	GRMZM2G101282	Zm00001d038753	Zm00001eb293340	Ubiquitin domain-containing protein	IDP7493	NA	black
Leaf	GRMZM2G101457	Zm00001d038755	Zm00001eb293360	Carnitine racemase/ catalytic	NA	NA	black
Leaf	GRMZM2G132212	Zm00001d038791	Zm00001eb293660	Putative leucine-rich repeat receptor-like protein kinase family protein	rlk10	receptor-like protein kinase10	black
Leaf	GRMZM2G177386	Zm00001d038846	Zm00001eb294200	Protein phosphatase 2C 16	prh12	protein phosphatase homolog12	black
Leaf	GRMZM5G847982	Zm00001d038860	Zm00001eb294350	AT5g56980/MHM17_10	NA	NA	black
Leaf	GRMZM2G083477	Zm00001d038918	Zm00001eb294940	DUF1639 family protein	NA	NA	black
Leaf	GRMZM2G157219	Zm00001d038994	Zm00001eb295700	sequence-specific DNA binding transcription factors	thx1	Trihelix-transcription factor 1	black
Leaf	GRMZM5G891280	Zm00001d039080	Zm00001eb296470	DNA binding protein%3B Putative MADS-box transcription factor family protein	mads70	MADS-transcription factor 70	black
Leaf	GRMZM2G114592	Zm00001d039115	Zm00001eb296790	DNA glycosylase superfamily protein	dmag2	DNA-3-methyladenine glycosylase2	black
Leaf	GRMZM2G321778	Zm00001d039135	Zm00001eb297040	tdy1;tie-dyed1: Leaf blades develop variegated chlorotic and green regions; chlorotic regions hyperaccumulate carbohydrates.(Braun 2008)	tdy1	tie-dyed1	black
Leaf	GRMZM2G163809	Zm00001d039142	Zm00001eb297120	Solanesyl diphosphate synthase 2 chloroplastic	NA	NA	black
Leaf	GRMZM2G402002	Zm00001d039165	Zm00001eb297320	DNA damage-binding protein 1a	PCO068526	NA	black
Leaf	GRMZM2G073551	Zm00001d039179	Zm00001eb297450	Pentatricopeptide repeat-containing protein	dyw1	dyw domain-type ppr protein1	black
Leaf	GRMZM2G011553	Zm00001d039279	Zm00001eb119080	Harpin-induced protein	Zm00001d039279	NA	black
Leaf	GRMZM2G093090	Zm00001d039293	Zm00001eb119200	tip4d;tonoplast intrinsic protein4:	tip4d	tonoplast intrinsic protein4	black
Leaf	GRMZM2G035131	Zm00001d039416	Zm00001eb120470	alpha/beta-Hydrolases superfamily protein	NA	NA	black
Leaf	GRMZM2G055089	Zm00001d039425	Zm00001eb120600	NA	umc1458	NA	black
Leaf	GRMZM2G055404	Zm00001d039428	Zm00001eb120650	DNA-binding WRKY	vq18	VQ motif-transcription factor18	black
Leaf	GRMZM5G852801	Zm00001d039439	Zm00001eb120750	Protein BRASSINAZOLE-RESISTANT 1	bzr2	BZR-transcription factor 2	black
Leaf	AC209718.1_FG009	Zm00001d039449	Zm00001eb120840	Putative pentatricopeptide repeat-containing protein	NA	NA	black
Leaf	GRMZM2G168704	Zm00001d039464	Zm00001eb120990	NA	NA	NA	black
Leaf	GRMZM2G167164	Zm00001d039529	Zm00001eb121580	GDSL esterase/lipase	NA	NA	black
Leaf	GRMZM2G084125	Zm00001d039565	Zm00001eb121890	NA	NA	NA	black
Leaf	GRMZM2G158194	Zm00001d039579	Zm00001eb122030	RING/FYVE/PHD zinc finger superfamily protein	phd34	PHD-transcription factor 34	black
Leaf	GRMZM2G363554	Zm00001d039607	Zm00001eb122230,Zm00001eb122240	UDP-glycosyltransferase 75B1	NA	NA	black
Leaf	GRMZM2G039828	Zm00001d039658	Zm00001eb122740	Transcription factor HY5-like	bzip6	bZIP-transcription factor 6	black
Leaf	GRMZM2G150906	Zm00001d039685	Zm00001eb122980	Probable galactinol--sucrose galactosyltransferase 5	rafs1	raffinose synthase1	black
Leaf	GRMZM2G069177	Zm00001d039703	Zm00001eb123160	Autophagy-related protein 18c	atg18c	autophagy18c	black
Leaf	GRMZM2G447857	Zm00001d039714	Zm00001eb123240	Pentatricopeptide repeat-containing protein	NA	NA	black
Leaf	GRMZM2G309897	Zm00001d039967	Zm00001eb125150	Probable leucine-rich repeat receptor-like protein kinase	umc2033	NA	black
Leaf	GRMZM2G009282	Zm00001d039994	Zm00001eb125360	Alpha-xylosidase 1	NA	NA	black
Leaf	GRMZM2G130800	Zm00001d040059	Zm00001eb125880	Glycosyltransferase family 61 protein	pco131712	NA	black
Leaf	GRMZM2G124066	Zm00001d040188	Zm00001eb126880	HXXXD-type acyl-transferase family protein	NA	NA	black
Leaf	GRMZM2G070167	Zm00001d040202	Zm00001eb127000	SNF7 family protein	IDP7406	NA	black
Leaf	GRMZM2G170307	Zm00001d040215	Zm00001eb127110	Chaperone protein dnaJ 20 chloroplastic	pco108459	NA	black
Leaf	GRMZM2G368388	Zm00001d040324	Zm00001eb128070	Serine/threonine-protein kinase-like protein	si660061b01	NA	black
Leaf	GRMZM2G431306	Zm00001d040343	Zm00001eb128190	Probable splicing factor 3A subunit 1	NA	NA	black
Leaf	GRMZM2G111593	Zm00001d040606	Zm00001eb130130	Galactose oxidase/kelch repeat superfamily protein	NA	NA	black
Leaf	GRMZM2G136106	Zm00001d040650	Zm00001eb130500	Pectinesterase	pme19	pectin methylesterase19	black
Leaf	GRMZM2G424577	Zm00001d040681	Zm00001eb130730	alpha/beta-Hydrolases superfamily protein	si660044b03a	NA	black
Leaf	GRMZM2G027311	Zm00001d040933	Zm00001eb132300	2-oxoglutarate (2OG) and Fe(II)-dependent oxygenase superfamily protein	pco071010	NA	black
Leaf	GRMZM2G352159	Zm00001d041056	Zm00001eb133000	Auxin response factor 2	arftf8	ARF-transcription factor 8	black
Leaf	GRMZM2G403313	Zm00001d041226	NA	NAD(P)-binding Rossmann-fold superfamily protein	NA	NA	black
Leaf	GRMZM2G476933	Zm00001d041290	Zm00001eb134600	mbd105;methyl binding domain105:	mbd105	methyl binding domain105	black
Leaf	GRMZM2G349268	Zm00001d041305	Zm00001eb134670	Core-2/I-branching beta-16-N-acetylglucosaminyltransferase family protein	NA	NA	black
Leaf	GRMZM2G044724	Zm00001d041343	Zm00001eb134970	Probable disease resistance protein	NA	NA	black
Leaf	GRMZM2G047637	Zm00001d041345	Zm00001eb134990	Cyclin-D5-1	cyc22	cyclin22	black
Leaf	GRMZM2G167794	Zm00001d041418	Zm00001eb135570	Auxin-responsive protein IAA4	iaa11	Aux/IAA-transcription factor 11	black
Leaf	GRMZM2G701688	Zm00001d041443	Zm00001eb135720	Protein NETWORKED 1A	si606073e06	NA	black
Leaf	AC203865.3_FG001	Zm00001d041444	Zm00001eb135740	Protein tesmin/TSO1-like CXC 4	cpp13	CPP-transcription factor 13	black
Leaf	GRMZM2G412885	Zm00001d041476	Zm00001eb135940	Protein kinase superfamily protein	perk6	proline-rich extensin-like receptor kinase6	black
Leaf	GRMZM2G063688	Zm00001d041504	Zm00001eb136160	Hydroxyproline O-galactosyltransferase GALT2	IDP288	NA	black
Leaf	GRMZM2G159475	Zm00001d041536	Zm00001eb136350	gras50;GRAS domain family50:	gras50	GRAS domain family50	black
Leaf	GRMZM2G160902	Zm00001d041604	Zm00001eb136980	bZIP transcription factor 53	bzip48	bZIP-transcription factor 48	black
Leaf	GRMZM2G114617	Zm00001d041702	Zm00001eb137750	Zinc finger CCCH domain-containing protein 30	NA	NA	black
Leaf	GRMZM2G067171	Zm00001d041883	Zm00001eb139160	GATA transcription factor 14	gata31	C2C2-GATA-transcription factor 31	black
Leaf	GRMZM2G039505,GRMZM2G039618	Zm00001d041913	Zm00001eb139410,Zm00001eb139420	from the Czech 'roh' meaning 'corner'	NA	NA	black
Leaf	GRMZM2G368151,GRMZM5G807602	Zm00001d041927	NA	NDR1/HIN1-like 1	NA	NA	black
Leaf	GRMZM2G061206	Zm00001d041988	Zm00001eb140030	Antiporter/ drug transporter/ transporter	NA	NA	black
Leaf	GRMZM5G813403	Zm00001d042016	Zm00001eb140260	NA	NA	NA	black
Leaf	GRMZM2G060536	Zm00001d042039	Zm00001eb140440	emp5;empty pericarp5: encodes a mitochondrion-targeted DYW subgroup pentatricopeptide repeat (PPR) protein; mutant has empty pericarp phenotype	emp5	empty pericarp5	black
Leaf	GRMZM2G065245	Zm00001d042087	Zm00001eb140910	cytochrome P450 family 94 subfamily D polypeptide 2	NA	NA	black
Leaf	GRMZM2G106945	Zm00001d042107	Zm00001eb141120	Polcalcin Jun o 2	AY111541	NA	black
Leaf	GRMZM2G467184	Zm00001d042108	Zm00001eb141130	Probable calcium-binding protein CML36	NA	NA	black
Leaf	GRMZM2G082387	Zm00001d042127	Zm00001eb141310	GRAS family transcription factor containing protein	gras4	GRAS-transcription factor 4	black
Leaf	GRMZM2G136830	Zm00001d042168	Zm00001eb141710	zinc finger (C3HC4-type RING finger) family protein	NA	NA	black
Leaf	GRMZM2G019686	Zm00001d042217	Zm00001eb142230	FPF1-like protein 1	cl18204_1	NA	black
Leaf	AC203535.4_FG006	Zm00001d042286	Zm00001eb142760	NA	NA	NA	black
Leaf	GRMZM2G064107	Zm00001d042291	Zm00001eb142830	ENTH/VHS family protein	si605083d08	NA	black
Leaf	GRMZM2G133428,GRMZM2G133483	Zm00001d042328	Zm00001eb143150	F-box protein	NA	NA	black
Leaf	GRMZM2G140107	Zm00001d042353	Zm00001eb143360	sps2;sucrose phosphate synthase2: leaf cDNA csu328, sequence similar to sps1	sps2	sucrose phosphate synthase2	black
Leaf	GRMZM2G023257	Zm00001d042436	Zm00001eb143990	Mitochondrial transcription termination factor family protein	mterf11	mTERF domain protein11	black
Leaf	GRMZM2G058450	Zm00001d042455	Zm00001eb144260	RING/U-box superfamily protein	NA	NA	black
Leaf	GRMZM2G329073	Zm00001d042573	Zm00001eb145290	NA	NA	NA	black
Leaf	GRMZM2G080917	Zm00001d042582	Zm00001eb145370	PHD finger protein	alf13	Alfin-like-transcription factor 13	black
Leaf	GRMZM2G105266	Zm00001d042588	Zm00001eb145420	AP2 domain containing protein	ereb52	AP2-EREBP-transcription factor 52	black
Leaf	GRMZM2G480551	Zm00001d042631	Zm00001eb145840	DUF506 family protein	NA	NA	black
Leaf	GRMZM2G078500	Zm00001d042634	Zm00001eb145870	Extradiol ring-cleavage dioxygenase	NA	NA	black
Leaf	GRMZM2G060255	Zm00001d042658	Zm00001eb146130	Adenine nucleotide alpha hydrolases-like superfamily protein	cl14523_1	NA	black
Leaf	GRMZM2G150859	Zm00001d042660	Zm00001eb146160	NA	NA	NA	black
Leaf	GRMZM2G149756	Zm00001d042717	Zm00001eb146650	Ethylene-responsive transcription factor ABR1	ereb174	AP2-EREBP-transcription factor 174	black
Leaf	GRMZM5G854473	Zm00001d042726	Zm00001eb146740	Protein BOLA2	NA	NA	black
Leaf	GRMZM5G832491	Zm00001d042837	Zm00001eb147740	UPF0503 protein chloroplastic	NA	NA	black
Leaf	GRMZM2G154641	Zm00001d042864	Zm00001eb147970	BEL1-like homeodomain protein 9	hb48	Homeobox-transcription factor 48	black
Leaf	GRMZM2G302245	Zm00001d042880	Zm00001eb148070	rcc1;regulator of chromosome condensation1:	rcc1	regulator of chromosome condensation1	black
Leaf	GRMZM2G018189	Zm00001d042921	Zm00001eb148400	SLT1 protein	NA	NA	black
Leaf	GRMZM2G062218	Zm00001d042958	Zm00001eb148750	CCT motif family protein	cct4	CO CO-LIKE TIMING OF CAB1 protein domain4	black
Leaf	GRMZM2G023279	Zm00001d042972	Zm00001eb148880	Interactor of constitutive active ROPs 3	NA	NA	black
Leaf	GRMZM2G032763	Zm00001d043006	Zm00001eb149090	Glutaredoxin family protein	NA	NA	black
Leaf	AC208346.3_FG004,GRMZM2G141392	Zm00001d043015	Zm00001eb149170,Zm00001eb149180	exocyst subunit exo70 family protein B2	NA	NA	black
Leaf	GRMZM2G118441	Zm00001d043031	Zm00001eb149340	Nodulin-like protein	NA	NA	black
Leaf	GRMZM2G426613,GRMZM5G852096	Zm00001d043050	Zm00001eb149500	RING-H2 finger protein ATL74	NA	NA	black
Leaf	GRMZM5G815009	Zm00001d043149	Zm00001eb150320	Leucine-rich repeat (LRR) family protein	NA	NA	black
Leaf	GRMZM2G022934	Zm00001d043235	Zm00001eb151170,Zm00001eb151180	Methylesterase 3	NA	NA	black
Leaf	GRMZM2G062373	Zm00001d043261	Zm00001eb151380	Universal stress protein PHOS34	pco077380	NA	black
Leaf	GRMZM5G816545	Zm00001d043324	Zm00001eb152000	F-box domain containing protein	NA	NA	black
Leaf	GRMZM2G144960	Zm00001d043391	Zm00001eb152520	NA	NA	NA	black
Leaf	GRMZM2G162305	Zm00001d043399	Zm00001eb152570	NA	NA	NA	black
Leaf	GRMZM2G324705	Zm00001d043414	Zm00001eb152750	NA	cl1493_2a	NA	black
Leaf	GRMZM2G141299	Zm00001d043474	Zm00001eb153330	Probable WRKY transcription factor 69	wrky103	WRKY-transcription factor 103	black
Leaf	AC203900.3_FG006	Zm00001d043478	Zm00001eb153350	Receptor-like protein 51	NA	NA	black
Leaf	GRMZM2G474326	Zm00001d043491	Zm00001eb153470	Ethylene-responsive transcription factor 2	ereb134	AP2-EREBP-transcription factor 134	black
Leaf	GRMZM2G156016	Zm00001d043500	Zm00001eb153520	Transcription factor VOZ1	voz4	VOZ-transcription factor 4	black
Leaf	GRMZM2G177929	Zm00001d043510	Zm00001eb153610	IQ-domain 25	iqd10	IQ-domain 10	black
Leaf	GRMZM2G359670	Zm00001d043570	Zm00001eb154180	NA	NA	NA	black
Leaf	GRMZM2G014770	Zm00001d043587	Zm00001eb154360	Transferase%2C transferring glycosyl groups	NA	NA	black
Leaf	AC207628.4_FG010	Zm00001d043654	Zm00001eb154850	S-adenosyl-L-methionine-dependent methyltransferases superfamily protein	NA	NA	black
Leaf	GRMZM2G122223	Zm00001d043784	Zm00001eb156060	RING/U-box superfamily protein	NA	NA	black
Leaf	GRMZM2G019738	Zm00001d043814	Zm00001eb156370	Arginine/serine-rich coiled coil protein 1	NA	NA	black
Leaf	AC230013.2_FG002	Zm00001d043938	Zm00001eb157370	Peroxidase 19	NA	NA	black
Leaf	GRMZM2G422651	Zm00001d043955	Zm00001eb157540	Eukaryotic translation initiation factor 3 subunit D	pco079824	NA	black
Leaf	GRMZM2G055585	Zm00001d043965	Zm00001eb157610	Mannan endo-14-beta-mannosidase 7	NA	NA	black
Leaf	GRMZM2G123909	Zm00001d043969	Zm00001eb157620	GATA transcription factor 19	gata35	C2C2-GATA-transcription factor 35	black
Leaf	GRMZM2G003354	Zm00001d043993	Zm00001eb157870	Galactose mutarotase-like superfamily protein	NA	NA	black
Leaf	GRMZM2G023220	Zm00001d044059	Zm00001eb158470	alpha/beta-Hydrolases superfamily protein	NA	NA	black
Leaf	GRMZM2G029547	Zm00001d044104	Zm00001eb158860	NAD(P)-binding Rossmann-fold superfamily protein	NA	NA	black
Leaf	GRMZM2G327357	Zm00001d044112	Zm00001eb158960	NA	NA	NA	black
Leaf	GRMZM2G130354	Zm00001d044131	Zm00001eb159090	NA	NA	NA	black
Leaf	GRMZM2G053047	Zm00001d044188	Zm00001eb159550	glycosyl transferase family 1 protein	NA	NA	black
Leaf	GRMZM2G156126	Zm00001d044202	Zm00001eb159650,Zm00001eb159660	alpha/beta-Hydrolases superfamily protein	NA	NA	black
Leaf	GRMZM2G176903	Zm00001d044212	Zm00001eb159730	Probable aldo-keto reductase 4	pco122073	NA	black
Leaf	GRMZM5G862956	Zm00001d044270	Zm00001eb160190	Harpin-induced protein	NA	NA	black
Leaf	GRMZM2G100911	Zm00001d044276	Zm00001eb160250	Leucine-rich repeat protein kinase family protein	NA	NA	black
Leaf	GRMZM2G430266	Zm00001d044302	Zm00001eb160480	NA	NA	NA	black
Leaf	GRMZM2G028037	Zm00001d044324	Zm00001eb160680	Probable receptor-like protein kinase	cl54662_1	NA	black
Leaf	AC208915.3_FG010	Zm00001d044401	Zm00001eb161400	photosystem II light harvesting complex gene B1B2	NA	NA	black
Leaf	GRMZM2G339540	Zm00001d044434	Zm00001eb161710	Probable inactive receptor kinase	cl11683_1	NA	black
Leaf	GRMZM2G034985	Zm00001d044455	Zm00001eb161870	OSJNBb0091E11.19 protein	NA	NA	black
Leaf	GRMZM2G134234	Zm00001d044461	Zm00001eb161920	NA	pco080164b	NA	black
Leaf	GRMZM2G151319	Zm00001d044534	Zm00001eb162630	NEP-interacting protein 1	NA	NA	black
Leaf	GRMZM2G014836	Zm00001d044632	Zm00001eb163370	DTW domain-containing protein	NA	NA	black
Leaf	GRMZM2G044004	Zm00001d044667	Zm00001eb163730	Nucleic acid binding protein	c3h48	C3H-transcription factor 348	black
Leaf	GRMZM2G043843	Zm00001d044669	Zm00001eb163750	Calcium uniporter protein 5 mitochondrial	NA	NA	black
Leaf	GRMZM2G025250	Zm00001d044695	Zm00001eb163990	Protein trichome birefringence-like 10	NA	NA	black
Leaf	GRMZM2G307823	Zm00001d044726	Zm00001eb371520	NF-X1-type zinc finger protein NFXL1	NA	NA	black
Leaf	GRMZM2G016275	Zm00001d044781	Zm00001eb371950	Putative thiol-disulphide oxidoreductase DCC	NA	NA	black
Leaf	AC212353.4_FG004	Zm00001d044808	Zm00001eb372150	RING-H2 finger protein ATL46	NA	NA	black
Leaf	GRMZM2G058560	Zm00001d044866	Zm00001eb372770	Serine/threonine-protein phosphatase 2A activator 2	NA	NA	black
Leaf	GRMZM2G066373	Zm00001d044953	Zm00001eb373390	NA	gbptf4	GeBP-transcription factor 4	black
Leaf	GRMZM2G070315	Zm00001d044970	Zm00001eb373490	Probable tyrosine-protein phosphatase	NA	NA	black
Leaf	GRMZM2G033915	Zm00001d044988	NA	CONTAINS InterPro DOMAIN/s: WRC (InterPro:IPR014977); Has 219 Blast hits to 219 proteins in 19 species: Archae - 0; Bacteria - 0; Metazoa - 3; Fungi - 0; Plants - 215; Viruses - 0; Other Eukaryotes - 1 (source: NCBI BLink).	NA	NA	black
Leaf	GRMZM2G135501	Zm00001d045017	Zm00001eb373920	DUF1677 family protein	NA	NA	black
Leaf	GRMZM2G165390	Zm00001d045055	Zm00001eb374230	Anthocyanidin 3-O-glucosyltransferase	bz1	bronze1	black
Leaf	GRMZM2G016866	Zm00001d045094	Zm00001eb374560	Pentatricopeptide repeat-containing protein mitochondrial	NA	NA	black
Leaf	GRMZM2G035732	Zm00001d045355	Zm00001eb377010	NA	NA	NA	black
Leaf	GRMZM2G173615	Zm00001d045385	NA	NA	NA	NA	black
Leaf	GRMZM2G433433	Zm00001d045397	Zm00001eb377470	U-box domain-containing protein 35	NA	NA	black
Leaf	GRMZM2G097313	Zm00001d045445	Zm00001eb377970	Putative leucine-rich repeat protein kinase family protein	NA	NA	black
Leaf	GRMZM2G024993	Zm00001d045462	Zm00001eb378140	Granule-bound starch synthase 1%2C chloroplastic/amyloplastic	wx1	waxy1	black
Leaf	GRMZM2G396553	Zm00001d045470	Zm00001eb378210	Arginine decarboxylase	adc1	arginine decarboxylase1	black
Leaf	GRMZM2G118690	Zm00001d045477	Zm00001eb378270	Protein BASIC PENTACYSTEINE6	bbr4	BBR/BPC-transcription factor 4	black
Leaf	GRMZM2G167966	Zm00001d045496	Zm00001eb378500	NA	NA	NA	black
Leaf	GRMZM2G051247	Zm00001d045509	Zm00001eb378600	Nuclear speckle RNA-binding protein A	pco103628	NA	black
Leaf	GRMZM2G152373	Zm00001d045553	Zm00001eb379020	Heat shock protein binding protein	NA	NA	black
Leaf	GRMZM5G817759	Zm00001d045556	Zm00001eb379060	membrane protein	NA	NA	black
Leaf	GRMZM2G084944	Zm00001d045579	Zm00001eb379280	Keratin-associated protein 5-4	NA	NA	black
Leaf	GRMZM2G041765	Zm00001d045596	Zm00001eb379410	IQ calmodulin-binding motif family protein	Zm00001d045596	NA	black
Leaf	GRMZM2G049693	Zm00001d045599	Zm00001eb379440	Monocopper oxidase-like protein SKU5	skus12	skewed root growth similar12	black
Leaf	GRMZM2G163877	Zm00001d045618	Zm00001eb379560	Bax inhibitor 1	pco116018	NA	black
Leaf	GRMZM2G053210	Zm00001d045625	Zm00001eb379590	Putative RING zinc finger domain superfamily protein isoform 1%3B Putative RING zinc finger domain superfamily protein isoform 2	NA	NA	black
Leaf	GRMZM5G823826	Zm00001d045742	Zm00001eb380530	NA	NA	NA	black
Leaf	GRMZM2G071613	Zm00001d045755	Zm00001eb380630	PHD-finger family protein	phd27	PHD-transcription factor 27	black
Leaf	GRMZM2G382673	Zm00001d045893	Zm00001eb381670,Zm00001eb381710	Retrovirus-related Pol polyprotein LINE-1	NA	NA	black
Leaf	GRMZM5G814159	Zm00001d046166	Zm00001eb383650	Polyadenylate-binding protein-interacting protein 9	NA	NA	black
Leaf	GRMZM2G159641	Zm00001d046455	Zm00001eb385970	HXXXD-type acyl-transferase family protein	NA	NA	black
Leaf	GRMZM2G148702	Zm00001d046485	Zm00001eb386160	Putative leucine-rich repeat receptor protein kinase family protein	si707015f08	NA	black
Leaf	GRMZM2G040689	Zm00001d046596	Zm00001eb387070	Bifunctional inhibitor/lipid-transfer protein/seed storage 2S albumin superfamily protein	ltp2	lipid transfer protein2	black
Leaf	GRMZM2G117935	Zm00001d046599	Zm00001eb387090	Supernumerary aleurone1	sal1	supernumerary aleurone1	black
Leaf	GRMZM2G028413	Zm00001d046642	Zm00001eb387430	GDSL esterase/lipase	NA	NA	black
Leaf	GRMZM2G144142	Zm00001d046680	Zm00001eb387760	Pentatricopeptide repeat-containing protein	NA	NA	black
Leaf	GRMZM5G885766	Zm00001d046766	Zm00001eb388340	Putative glycosyl hydrolase of unknown function (DUF1680)	IDP8608	NA	black
Leaf	GRMZM2G099034	Zm00001d046767	Zm00001eb388350	Zinc finger protein1	znf1	zinc finger protein1	black
Leaf	GRMZM5G863602	Zm00001d046866	Zm00001eb389060	Senescence-associated protein DH	Zm00001d046866	NA	black
Leaf	GRMZM2G074320	Zm00001d046930	Zm00001eb389600	Transducin/WD40 repeat-like superfamily protein	pco139470	NA	black
Leaf	GRMZM2G451746	Zm00001d046966	Zm00001eb389890	NA	NA	NA	black
Leaf	AC225193.3_FG004	Zm00001d047043	Zm00001eb390520	Chaperone DnaJ-domain superfamily protein	NA	NA	black
Leaf	GRMZM2G368765	Zm00001d047068	Zm00001eb390730	Putative RING zinc finger domain superfamily protein	NA	NA	black
Leaf	GRMZM2G013002	Zm00001d047087	Zm00001eb391320	expb8;beta expansin8: Expb2 specifically expressed in the elongationg region of maize primary roots	expb8	beta expansin8	black
Leaf	GRMZM2G026952	Zm00001d047103	Zm00001eb391500,Zm00001eb391510	Gallus gallus similar to zinc finger RNA binding protein (LOC427010) mRNA.	NA	NA	black
Leaf	GRMZM2G108668	Zm00001d047106	Zm00001eb391550	zinc finger (C2H2 type) family protein	NA	NA	black
Leaf	GRMZM2G092910	Zm00001d047214	Zm00001eb392490	Chaperone DnaJ-domain superfamily protein	NA	NA	black
Leaf	GRMZM2G154029	Zm00001d047216	Zm00001eb392530	Putative HLH DNA-binding domain superfamily protein isoform 1%3B Putative HLH DNA-binding domain superfamily protein isoform 2	TIDP2890	NA	black
Leaf	GRMZM2G114312	Zm00001d047265	Zm00001eb392970	Transcription initiation factor TFIID subunit 9	NA	NA	black
Leaf	GRMZM2G124317	Zm00001d047282	Zm00001eb393120	Protein SPIRAL1	TIDP2933	NA	black
Leaf	GRMZM2G113866	Zm00001d047335	Zm00001eb393500	Probable esterase KAI2	cl29427_-2c	NA	black
Leaf	GRMZM2G131221	Zm00001d047364	Zm00001eb393730	Pmr5/Cas1p GDSL/SGNH-like acyl-esterase family protein	NA	NA	black
Leaf	GRMZM2G030458	Zm00001d047421	Zm00001eb394180	Probable transcription factor	gbptf9	GeBP-transcription factor 9	black
Leaf	GRMZM2G099101	Zm00001d047538	Zm00001eb395290	Endo-1%2C4-beta-glucanase	NA	NA	black
Leaf	GRMZM2G086614	Zm00001d047539	Zm00001eb395300	Putative RNA-binding zinc finger family protein	c3h6	C3H-transcription factor 36	black
Leaf	GRMZM2G402341	Zm00001d047558	Zm00001eb395410	RING/U-box superfamily protein	NA	NA	black
Leaf	GRMZM2G064725	Zm00001d047594	Zm00001eb395720	SNF1 protein kinase regulatory subunit beta-1%3B SNF1-related protein kinase regulatory subunit beta-1	NA	NA	black
Leaf	GRMZM2G022611	Zm00001d047672	Zm00001eb396400	NA	NA	NA	black
Leaf	GRMZM5G896604	Zm00001d047675	Zm00001eb396430	DUF3511 domain protein	NA	NA	black
Leaf	GRMZM2G006429	Zm00001d047679	Zm00001eb396460	csu634;¬†: protein phosphatase 2C-like (Alexandrov et al.)	prh106	protein phosphatase homolog106	black
Leaf	GRMZM2G007475	Zm00001d047702	Zm00001eb396690	CASP-like protein 4B1	umc2344	NA	black
Leaf	GRMZM2G053908	Zm00001d047709	Zm00001eb396750	Mitochondrial substrate carrier family protein	NA	NA	black
Leaf	GRMZM2G117207	Zm00001d047745	Zm00001eb397070	Protein YIP1	NA	NA	black
Leaf	GRMZM2G054300	Zm00001d047757	Zm00001eb397180	apx1;ascorbate peroxidase homolog:	apx1	ascorbate peroxidase homolog	black
Leaf	GRMZM2G098784	Zm00001d047813	Zm00001eb397720	NA	gras1	GRAS-transcription factor 1	black
Leaf	GRMZM5G870932	Zm00001d047893	Zm00001eb398370	pck2;phosphoenolpyruvate carboxykinase homolog2: syntenic with pck1; leaf cDNA csu145, low copy, similar to yeast phosphoenolpyruvate carboxykinase	pck2	phosphoenolpyruvate carboxykinase homolog2	black
Leaf	GRMZM2G013908	Zm00001d047898	Zm00001eb398430	Transcription initiation factor TFIID subunit 6	pco097658	NA	black
Leaf	GRMZM2G090868	Zm00001d047918	Zm00001eb398630	NA	NA	NA	black
Leaf	GRMZM2G104626	Zm00001d047931	Zm00001eb398750	3-ketoacyl-CoA synthase	kcs9	3-ketoacyl-CoA synthase9	black
Leaf	GRMZM2G165426	Zm00001d047969	Zm00001eb399110	Protein OBERON 3	NA	NA	black
Leaf	GRMZM2G392737	Zm00001d048027	Zm00001eb399660,Zm00001eb399670	Putative MAP kinase family protein	NA	NA	black
Leaf	GRMZM2G075921	Zm00001d048142	Zm00001eb400670	Formin-like protein 6	NA	NA	black
Leaf	GRMZM2G181566	Zm00001d048169	Zm00001eb400920	UPF0496 protein At3g28300	NA	NA	black
Leaf	GRMZM2G095822	Zm00001d048232	Zm00001eb401500	Purine permease 3	NA	NA	black
Leaf	GRMZM2G127072	Zm00001d048344	Zm00001eb402550	Expansin-like A2	NA	NA	black
Leaf	GRMZM2G127050	Zm00001d048345	Zm00001eb402560	Probable serine/threonine-protein kinase	bsk1	brassinosteroid-signaling kinase1	black
Leaf	GRMZM2G126682	Zm00001d048356	Zm00001eb402670	24-methylenesterol C-methyltransferase 2	Zm00001d048356	NA	black
Leaf	AC149818.2_FG004	Zm00001d048394	Zm00001eb402980	Cyclin-dependent kinases regulatory subunit 1	cl16102_1g	NA	black
Leaf	AC233901.1_FG004,AC233901.1_FG005	Zm00001d048419	Zm00001eb403210	La-related protein 1C	NA	NA	black
Leaf	GRMZM2G175463	Zm00001d048428	Zm00001eb403270	XS domain containing protein expressed	NA	NA	black
Leaf	GRMZM2G148057	Zm00001d048522	Zm00001eb404190	Protein Kinase interacting protein isoform 1%3B Protein Kinase interacting protein isoform 2	NA	NA	black
Leaf	AC150739.3_FG001	Zm00001d048542	Zm00001eb404380	AT-hook motif nuclear-localized protein 14	IDP8246	NA	black
Leaf	GRMZM2G397651	Zm00001d048582	Zm00001eb164300	UPF0503 protein chloroplastic	NA	NA	black
Leaf	GRMZM2G145725	Zm00001d048609	Zm00001eb164590	Serine/arginine-rich SC35-like splicing factor SCL30	AY109715	NA	black
Leaf	GRMZM2G139872	Zm00001d048695	Zm00001eb165480	F-box family protein	IDP8194	NA	black
Leaf	GRMZM2G085054	Zm00001d048707	Zm00001eb165590	bx8;benzoxazinone synthesis8: cytosolic glucosyltransferase; synthesis of cyclic hydroxamates/DIMBOA; insect resistance in young seedlings	bx8	benzoxazinone synthesis8	black
Leaf	GRMZM2G058447	Zm00001d048802	Zm00001eb166550	Glycine-rich domain-containing protein 1	IDP3934	NA	black
Leaf	GRMZM2G039983	Zm00001d048945	Zm00001eb167670,Zm00001eb167680	Protein WVD2-like 3	NA	NA	black
Leaf	GRMZM2G068398	Zm00001d048968	Zm00001eb167830	Putative leucine-rich repeat receptor-like protein kinase family protein	NA	NA	black
Leaf	GRMZM2G068330	Zm00001d049000	Zm00001eb168120	Putative homeobox DNA-binding domain superfamily protein	zhd1	ZF-HD-transcription factor 1	black
Leaf	GRMZM2G155058	Zm00001d049127	Zm00001eb169080	Putative serine/threonine protein phosphatase superfamily protein	NA	NA	black
Leaf	GRMZM2G013546	Zm00001d049162	Zm00001eb169380,Zm00001eb169390	Expressed protein; protein	NA	NA	black
Leaf	GRMZM2G440221	Zm00001d049189	Zm00001eb169590	DC2 protein	NA	NA	black
Leaf	GRMZM2G050649	Zm00001d049210	Zm00001eb169790	root hair specific 17	pco096155	NA	black
Leaf	GRMZM2G469499	Zm00001d049258	Zm00001eb170210,Zm00001eb170220	Putative ARM repeat-containing protein containing family protein	NA	NA	black
Leaf	GRMZM2G378580	Zm00001d049295	Zm00001eb170540	Auxin response factor 2	arftf13	ARF-transcription factor 13	black
Leaf	GRMZM2G026459	Zm00001d049349	Zm00001eb170950	Protein NRT1/ PTR FAMILY 4.4	NA	NA	black
Leaf	GRMZM2G146862	Zm00001d049379	Zm00001eb171180	tetratricopeptide repeat (TPR)-containing protein	cl11433_2b	NA	black
Leaf	GRMZM2G081577	Zm00001d049464	Zm00001eb171840	B-box type zinc finger family protein	bbx10	b-box10	black
Leaf	GRMZM2G055309	Zm00001d049502	Zm00001eb172160	maternal effect embryo arrest 60	umc2683	NA	black
Leaf	GRMZM5G847159	Zm00001d049551	Zm00001eb172560	Putative cytochrome P450 superfamily protein	NA	NA	black
Leaf	GRMZM2G064547	Zm00001d049606	Zm00001eb173060	Pentatricopeptide repeat-containing protein chloroplastic	pco088594	NA	black
Leaf	GRMZM2G074280	Zm00001d049613	Zm00001eb173130	NA	NA	NA	black
Leaf	GRMZM2G302160	Zm00001d049648	Zm00001eb173480	Protein STICHEL-like 2	NA	NA	black
Leaf	GRMZM2G162020	Zm00001d049684	Zm00001eb173930	IQ-domain 18	iqd13	IQ-domain 13	black
Leaf	GRMZM2G059432	Zm00001d049714	Zm00001eb174170	DNA-binding bromodomain-containing protein	NA	NA	black
Leaf	GRMZM2G105901	Zm00001d049768	Zm00001eb174750	oligopeptide transporter-like protein	cl4586_1b	NA	black
Leaf	GRMZM2G065244	Zm00001d049786	Zm00001eb174900	Cytochrome b561 and DOMON domain-containing protein	NA	NA	black
Leaf	GRMZM2G101511	Zm00001d049822	Zm00001eb175150	tga1;teosinte glume architecture1: glumes indurated, erect, long, boat-shaped; factor transferred from teosinte	tga1	teosinte glume architecture1	black
Leaf	GRMZM2G423292	Zm00001d049991	Zm00001eb176440	GLABROUS1 enhancer-binding protein-like	gbptf20	GeBP-transcription factor 20	black
Leaf	GRMZM2G053511	Zm00001d050091	Zm00001eb177180	Putative RING zinc finger domain superfamily protein%3B Ubiquitin-protein ligase/ zinc ion binding protein	si687007f01b	NA	black
Leaf	GRMZM2G354373	Zm00001d050092	Zm00001eb177190	Putative subtilase family protein	NA	NA	black
Leaf	GRMZM2G045854	Zm00001d050112	Zm00001eb177380	Putative DUF1296 domain containing family protein	NA	NA	black
Leaf	GRMZM2G141355	Zm00001d050148	Zm00001eb177640	Putative leucine-rich repeat protein kinase family protein	NA	NA	black
Leaf	GRMZM2G177284	Zm00001d050157	Zm00001eb177760	NA	si606068d07	NA	black
Leaf	GRMZM2G133394	Zm00001d050178	Zm00001eb178000	Eukaryotic aspartyl protease family protein	NA	NA	black
Leaf	GRMZM2G148561	Zm00001d050195	Zm00001eb178160	Putative WRKY DNA-binding domain superfamily protein	wrky94	WRKY-transcription factor 94	black
Leaf	GRMZM2G166711	Zm00001d050277	Zm00001eb178780	Heavy metal transport/detoxification superfamily protein	umc1953	NA	black
Leaf	GRMZM2G164117	Zm00001d050359	Zm00001eb179340	F-box protein SKIP28	NA	NA	black
Leaf	GRMZM2G526668	Zm00001d050394	Zm00001eb179590	Putative HLH DNA-binding domain superfamily protein	bhlh40	bHLH-transcription factor 40	black
Leaf	GRMZM2G123328	Zm00001d050433	Zm00001eb179830	Probable CCR4-associated factor 1 homolog 11	NA	NA	black
Leaf	AC205057.3_FG002	Zm00001d050436	Zm00001eb179870	DUF868 family protein	NA	NA	black
Leaf	GRMZM2G162840	Zm00001d050583	Zm00001eb180800	Trihelix transcription factor ASR3	thx34	Trihelix-transcription factor 34	black
Leaf	GRMZM2G014356	Zm00001d050705	Zm00001eb181800	NA	NA	NA	black
Leaf	GRMZM2G150024	Zm00001d050868	Zm00001eb182940	serk3;somatic embryogenesis receptor-like kinase3: a single copy cDNA;	serk3	somatic embryogenesis receptor-like kinase3	black
Leaf	GRMZM2G312806	Zm00001d050886	Zm00001eb183160	Transcription termination factor MTERF2 chloroplastic	mterf13	mTERF-domain protein13	black
Leaf	GRMZM2G095397	Zm00001d050903	Zm00001eb183250	F-box protein GID2	NA	NA	black
Leaf	GRMZM2G145027	Zm00001d050905	Zm00001eb183270	Dynein light chain type 1 family protein	NA	NA	black
Leaf	GRMZM2G132682	Zm00001d050988	Zm00001eb183910	Ubiquitin-like superfamily protein	NA	NA	black
Leaf	GRMZM2G104925	Zm00001d051012	Zm00001eb184050	Leucine-rich repeat receptor-like protein CLAVATA2	fea2	fasciated ear2	black
Leaf	GRMZM2G047167	Zm00001d051119	Zm00001eb184920	Putative RING zinc finger and VWF domain family protein	NA	NA	black
Leaf	GRMZM2G081582	Zm00001d051163	Zm00001eb185250	pal5;phenylalanine ammonia lyase5:	pal5	phenylalanine ammonia lyase5	black
Leaf	GRMZM2G368398	Zm00001d051193	Zm00001eb185390	Probable metal-nicotianamine transporter YSL7	ysl15	yellow stripe-like transporter15	black
Leaf	GRMZM2G065021	Zm00001d051313	Zm00001eb186170	Leucine-rich repeat (LRR) family protein	NA	NA	black
Leaf	GRMZM2G004180	Zm00001d051344	Zm00001eb186440	NA	NA	NA	black
Leaf	GRMZM2G098800	Zm00001d051387	Zm00001eb186770	Scarecrow-like protein 6	gras80	GRAS-transcription factor 80	black
Leaf	GRMZM2G399112,GRMZM2G702626	Zm00001d051410	Zm00001eb186940	NA	NA	NA	black
Leaf	GRMZM2G078299	Zm00001d051411	Zm00001eb186950	NA	NA	NA	black
Leaf	GRMZM2G004131	Zm00001d051416	Zm00001eb186980	Heterodimeric geranylgeranyl pyrophosphate synthase small subunit chloroplastic	NA	NA	black
Leaf	GRMZM2G100543	Zm00001d051440	Zm00001eb187130	NA	NA	NA	black
Leaf	GRMZM2G081310	Zm00001d051502	Zm00001eb187630	cdpk7;calcium dependent protein kinase7: unpublished root cDNA sequence	cdpk7	calcium dependent protein kinase7	black
Leaf	GRMZM2G146422	Zm00001d051505	Zm00001eb187670	Transposon protein	NA	NA	black
Leaf	GRMZM2G044834	Zm00001d051562	Zm00001eb188320	NA	IDP4270	NA	black
Leaf	GRMZM2G176340	Zm00001d051568	Zm00001eb188370	Tubby-like F-box protein 6	tubtf6	TUB-transcription factor 6	black
Leaf	GRMZM2G064960	Zm00001d051635	Zm00001eb188980	NA	cl7814_-6	NA	black
Leaf	GRMZM2G042198	Zm00001d051684	Zm00001eb189080	Zinc finger protein CONSTANS-LIKE 9	col14	C2C2-CO-like-transcription factor 14	black
Leaf	GRMZM2G012814	Zm00001d051687	Zm00001eb189390	Rho GDP-dissociation inhibitor 1	csu907a	NA	black
Leaf	GRMZM2G122767	Zm00001d051742	Zm00001eb189870	T-complex protein 1 subunit delta	umc1329	NA	black
Leaf	GRMZM2G125387	Zm00001d051756	Zm00001eb189940	Potassium transporter 8	NA	NA	black
Leaf	AC185471.3_FG005	Zm00001d051789	Zm00001eb190180	Microtubule motor%3B Putative dynein light chain type 1 family protein	NA	NA	black
Leaf	GRMZM2G063426	Zm00001d051793	Zm00001eb190230	NA	NA	NA	black
Leaf	GRMZM2G101754	Zm00001d051875	Zm00001eb190970	U-box domain-containing protein 33	NA	NA	black
Leaf	GRMZM2G123544	Zm00001d051901	Zm00001eb191270	P-loop NTPase domain-containing protein LPA1 homolog 1	NA	NA	black
Leaf	GRMZM2G102163	Zm00001d051925	Zm00001eb191510	Receptor-like serine/threonine-protein kinase ALE2	NA	NA	black
Leaf	GRMZM2G370815	Zm00001d051939	Zm00001eb191620	Octicosapeptide/Phox/Bem1p family protein	NA	NA	black
Leaf	GRMZM2G466532	Zm00001d051944	Zm00001eb191640	NA	NA	NA	black
Leaf	GRMZM2G107109	Zm00001d051959	Zm00001eb191790	Putative lysine-specific demethylase JMJ16	jmj6	JUMONJI-transcription factor 6	black
Leaf	GRMZM2G410487	Zm00001d051989	NA	NA	NA	NA	black
Leaf	GRMZM2G301647	Zm00001d052067	Zm00001eb192750	stk3;serine-threonine kinase3: pollen-specific expression	stk3	serine-threonine kinase3	black
Leaf	GRMZM2G105335	Zm00001d052112	Zm00001eb193180	Growth-regulating factor 6	grftf10	GRF-transcription factor 10	black
Leaf	GRMZM2G126765	Zm00001d052137	Zm00001eb193370	Probable tyrosine-protein phosphatase	NA	NA	black
Leaf	GRMZM2G107414	Zm00001d052182	Zm00001eb193810	NA	NA	NA	black
Leaf	GRMZM2G099754	Zm00001d052376	Zm00001eb195600	ptk2;protein kinase homolog2: endosperm cDNA 5C02A07, similar to Arabidopsis tyr-ser-thr protein kinase	ptk2	protein kinase homolog2	black
Leaf	GRMZM2G140047	Zm00001d052462	Zm00001eb196410	PP2A regulatory subunit TAP46	NA	NA	black
Leaf	GRMZM2G055538	Zm00001d052473	Zm00001eb196520	Protein FLX-like 3	NA	NA	black
Leaf	GRMZM2G159854	Zm00001d052618	Zm00001eb197590	Protein AUXIN RESPONSE 4	NA	NA	black
Leaf	GRMZM2G067830	Zm00001d052640	Zm00001eb197810	Putative RING zinc finger domain superfamily protein	NA	NA	black
Leaf	GRMZM2G004699	Zm00001d052651	Zm00001eb197870	Probable xyloglucan endotransglucosylase/hydrolase protein 5	xth6	xyloglucan endo-transglycosylase/hydrolase6	black
Leaf	GRMZM2G044107,GRMZM2G343818	Zm00001d052792	Zm00001eb199050	Putative O-Glycosyl hydrolase superfamily protein	NA	NA	black
Leaf	GRMZM2G140545	Zm00001d052796	Zm00001eb199090	14-3-3-like protein A	AY105971	NA	black
Leaf	GRMZM5G850092	Zm00001d052798	Zm00001eb199110	Homeodomain-like superfamily protein	thx3	Trihelix-transcription factor 3	black
Leaf	GRMZM5G868730	Zm00001d052799	NA	PHI-1	NA	NA	black
Leaf	GRMZM2G174776	Zm00001d052838	Zm00001eb199430	Nuclear transcription factor Y subunit C-9	ca5p14	CCAAT-HAP5-transcription factor 514	black
Leaf	GRMZM2G067555,GRMZM2G067587	Zm00001d052845	Zm00001eb199520	P-loop containing nucleoside triphosphate hydrolases superfamily protein	NA	NA	black
Leaf	GRMZM2G027972	Zm00001d052847	Zm00001eb199530	Putative WRKY DNA-binding domain superfamily protein	wrky87	WRKY-transcription factor 87	black
Leaf	GRMZM2G071347	Zm00001d052853	Zm00001eb199580	DNA-binding protein-like; protein	NA	NA	black
Leaf	GRMZM2G001541	Zm00001d052889	Zm00001eb199840	IRK-interacting protein	krn4	kernel row number4	black
Leaf	GRMZM2G460544	Zm00001d052890	Zm00001eb199880	Squamosa promoter-binding-like protein 15	ub3	unbranched3	black
Leaf	GRMZM2G393337	Zm00001d052903	Zm00001eb199950	3-hydroxy-3-methylglutaryl-coenzyme A reductase 2	umc2286	NA	black
Leaf	GRMZM2G069092	Zm00001d052977	Zm00001eb200610	NA	NA	NA	black
Leaf	GRMZM2G128426	Zm00001d053011	Zm00001eb200890	Putative DUF869 domain containing family protein	NA	NA	black
Leaf	GRMZM2G046024	Zm00001d053049	Zm00001eb201110	ATPase%2C coupled to transmembrane movement of substance%3B ATPase%2C coupled to transmembrane movement of substances	umc1039	NA	black
Leaf	GRMZM2G106424	Zm00001d053090	Zm00001eb201570	14-3-3-like protein	pza03081	NA	black
Leaf	GRMZM2G158281	Zm00001d053150	Zm00001eb202130	Putative HLH DNA-binding domain superfamily protein	NA	NA	black
Leaf	GRMZM2G079365	Zm00001d053162	Zm00001eb202260	Transcription factor VIP1	bzip110	bZIP-transcription factor 110	black
Leaf	GRMZM2G104783	Zm00001d053202	Zm00001eb202620	cytochrome P450 family 78 subfamily A polypeptide 8	GRMZM2G104783	NA	black
Leaf	GRMZM2G050628	Zm00001d053273	Zm00001eb203150	NA	NA	NA	black
Leaf	GRMZM2G442148	Zm00001d053307	Zm00001eb203460	Rop guanine nucleotide exchange factor 9	NA	NA	black
Leaf	GRMZM2G350711	Zm00001d053354	Zm00001eb203840	BTB/POZ domain-containing protein POB1	traf42	TNF receptor-associated factor 42	black
Leaf	GRMZM2G038158	Zm00001d053369	Zm00001eb203940	WRKY transcription factor 22	wrky8	WRKY-transcription factor 8	black
Leaf	GRMZM2G054233	Zm00001d053378	Zm00001eb204020	BEST Arabidopsis thaliana protein match is: loricrin-related (TAIR:AT5G64550.1); Has 3596 Blast hits to 2004 proteins in 150 species: Archae - 0; Bacteria - 54; Metazoa - 1597; Fungi - 38; Plants - 513; Viruses - 9; Other Eukaryotes - 1385 (source: /.../Link).	cl22556_1	NA	black
Leaf	GRMZM2G474119	Zm00001d053394	Zm00001eb204150	NA	IDP498	NA	black
Leaf	GRMZM2G174673	Zm00001d053438	Zm00001eb204480	Putative heavy metal transport/detoxification superfamily protein	pco087705	NA	black
Leaf	GRMZM2G116314	Zm00001d053450	Zm00001eb204570	Putative ubiquitin carboxyl-terminal hydrolase superfamily protein	NA	NA	black
Leaf	GRMZM2G029058	Zm00001d053452	Zm00001eb204590	Polyadenylate-binding protein-interacting protein 9	pco071744	NA	black
Leaf	GRMZM2G020196	Zm00001d053544	Zm00001eb204890	U-box domain-containing protein 17	NA	NA	black
Leaf	GRMZM2G116079	Zm00001d053622	Zm00001eb205550	zfp30;putative zinc finger protein30:	zfp30	putative zinc finger protein30	black
Leaf	GRMZM2G064328	Zm00001d053687	Zm00001eb206120	mybr88;MYB-related-transcription factor 88: Locus designated and assigned to a transcription factor family by the GRASSIUS project (Yilmaz et al 2009) , which also provided the mappings to the B73_Reference Genome sequence v2 gene models.	mybr88	MYB-related-transcription factor 88	black
Leaf	GRMZM2G143460	Zm00001d053739	Zm00001eb206660	Heptahelical transmembrane protein 2	si945006c11a	NA	black
Leaf	GRMZM2G143445	Zm00001d053741	Zm00001eb206680	Putative autophagy domain family protein	atg11a	autophagy11a	black
Leaf	GRMZM2G433591	Zm00001d053749	Zm00001eb206760	knox7;knotted related homeobox7: sequence and expression similar to knox6; gene specific probes	knox7	knotted related homeobox7	black
Leaf	GRMZM2G018837	Zm00001d053753	Zm00001eb206800	cbp2;calmodulin binding protein2: partial root tip cDNA; fusion protein binds calmodulin; wind-induced; 1-2 copies	cbp2	calmodulin binding protein2	black
Leaf	GRMZM2G163813	Zm00001d053775	Zm00001eb207010	Squamosa promoter-binding-like protein 2	sbp19	SBP-transcription factor 19	black
Leaf	GRMZM2G118637,GRMZM2G419844	Zm00001d053834	NA	Putative ubiquitin family protein%3B Ubiquitin2	NA	NA	black
Leaf	GRMZM2G119932	Zm00001d053848	Zm00001eb207690	Protein SRG1	NA	NA	black
Leaf	AC196708.3_FG006	Zm00001d053884	Zm00001eb208090	SAUR-like auxin-responsive protein family	saur46	small auxin up RNA46	black
Leaf	GRMZM2G121269,GRMZM2G174669	Zm00001d053927	Zm00001eb208490,Zm00001eb208500	Ribosomal RNA small subunit methyltransferase chloroplastic	NA	NA	black
Leaf	GRMZM2G069486	Zm00001d053975	Zm00001eb208910	Beta-amylase 8	bzr5	BZR-transcription factor 5	black
Leaf	GRMZM2G374084	Zm00001d053996	Zm00001eb209150	CASP-like protein 4A1	NA	NA	black
Leaf	GRMZM2G074015	Zm00001d054008	Zm00001eb209270	Mevalonate kinase	pco073706b	NA	black
Leaf	GRMZM2G322348	Zm00001d054012	Zm00001eb209330	Putative leucine-rich repeat receptor-like protein kinase family protein	NA	NA	black
Leaf	GRMZM2G417859	Zm00001d054032	Zm00001eb209430	DGCR14-related	NA	NA	black
Leaf	GRMZM2G119426	Zm00001d054034	Zm00001eb209450	Remorin family protein	cl22611_1	NA	black
Leaf	GRMZM2G016858	Zm00001d054088	Zm00001eb209950	Extra-large guanine nucleotide-binding protein 3	xlg2	extra-large guanine nucleotide-binding protein2	black
Leaf	GRMZM2G431344	Zm00001d054094	NA	Glutaredoxin family protein	NA	NA	black
Leaf	GRMZM2G130813	Zm00001d054095	Zm00001eb210030	Pollen Ole e 1 allergen and extensin family protein	NA	NA	black
Leaf	NA	Zm00001d041773	NA	NA	NA	NA	black
Leaf	NA	Zm00001d035599	NA	NA	NA	NA	black
Leaf	NA	Zm00001d036595	NA	NA	NA	NA	black
Leaf	NA	Zm00001d039450	NA	NA	NA	NA	black
Leaf	NA	Zm00001d047272	NA	NA	NA	NA	black
Leaf	NA	Zm00001d042827	NA	NA	NA	NA	black
Leaf	NA	Zm00001d044372	NA	NA	NA	NA	black
Leaf	NA	Zm00001d043864	NA	NA	NA	NA	black
Leaf	NA	Zm00001d045091	NA	NA	NA	NA	black
Leaf	NA	Zm00001d046958	NA	NA	NA	NA	black
Leaf	NA	Zm00001d016502	NA	NA	NA	NA	black
Leaf	NA	Zm00001d002374	NA	NA	NA	NA	black
Leaf	NA	Zm00001d002937	NA	NA	NA	NA	black
Leaf	NA	Zm00001d049979	NA	NA	NA	NA	black
Leaf	NA	Zm00001d050553	NA	NA	NA	NA	black
Leaf	NA	Zm00001d004553	NA	NA	NA	NA	black
Leaf	NA	Zm00001d004639	NA	NA	NA	NA	black
Leaf	NA	Zm00001d004972	NA	NA	NA	NA	black
Leaf	NA	Zm00001d005203	NA	NA	NA	NA	black
Leaf	NA	Zm00001d005750	NA	NA	NA	NA	black
Leaf	NA	Zm00001d019757	NA	NA	NA	NA	black
Leaf	NA	Zm00001d052066	NA	NA	NA	NA	black
Leaf	NA	Zm00001d006119	NA	NA	NA	NA	black
Leaf	NA	Zm00001d052468	NA	NA	NA	NA	black
Leaf	NA	Zm00001d006590	NA	NA	NA	NA	black
Leaf	NA	Zm00001d006887	NA	NA	NA	NA	black
Leaf	NA	Zm00001d007172	NA	NA	NA	NA	black
Leaf	NA	Zm00001d021613	NA	NA	NA	NA	black
Leaf	NA	Zm00001d021967	NA	NA	NA	NA	black
Leaf	NA	Zm00001d008565	NA	NA	NA	NA	black
Leaf	NA	Zm00001d008891	NA	NA	NA	NA	black
Leaf	NA	Zm00001d009090	NA	NA	NA	NA	black
Leaf	NA	Zm00001d010149	NA	NA	NA	NA	black
Leaf	NA	Zm00001d010722	NA	NA	NA	NA	black
Leaf	NA	Zm00001d011005	NA	NA	NA	NA	black
Leaf	NA	Zm00001d011710	NA	NA	NA	NA	black
Leaf	NA	Zm00001d012644	NA	NA	NA	NA	black
Leaf	NA	Zm00001d044624	NA	NA	NA	NA	black
Leaf	NA	Zm00001d013433	NA	NA	NA	NA	black
Leaf	NA	Zm00001d013667	NA	NA	NA	NA	black
Leaf	NA	Zm00001d014011	NA	NA	NA	NA	black
Leaf	NA	Zm00001d014992	NA	NA	NA	NA	black
Leaf	NA	Zm00001d015031	NA	NA	NA	NA	black
Leaf	NA	Zm00001d030841	NA	NA	NA	NA	black
Leaf	NA	Zm00001d015895	NA	NA	NA	NA	black
Leaf	NA	Zm00001d016661	NA	NA	NA	NA	black
Leaf	NA	Zm00001d017551	NA	NA	NA	NA	black
Leaf	NA	Zm00001d017890	NA	NA	NA	NA	black
Leaf	NA	Zm00001d017955	NA	NA	NA	NA	black
Leaf	NA	Zm00001d018698	NA	NA	NA	NA	black
Leaf	NA	Zm00001d019523	NA	NA	NA	NA	black
Leaf	NA	Zm00001d019637	NA	NA	NA	NA	black
Leaf	NA	Zm00001d019993	NA	NA	NA	NA	black
Leaf	NA	Zm00001d052598	NA	NA	NA	NA	black
Leaf	NA	Zm00001d021995	NA	NA	NA	NA	black
Leaf	NA	Zm00001d039597	NA	NA	NA	NA	black
Leaf	NA	Zm00001d039641	NA	NA	NA	NA	black
Leaf	NA	Zm00001d039901	NA	NA	NA	NA	black
Leaf	NA	Zm00001d024018	NA	NA	NA	NA	black
Leaf	NA	Zm00001d041961	NA	NA	NA	NA	black
Leaf	NA	Zm00001d025314	NA	NA	NA	NA	black
Leaf	NA	Zm00001d025659	NA	NA	NA	NA	black
Leaf	NA	Zm00001d027291	NA	NA	NA	NA	black
Leaf	NA	Zm00001d028580	NA	NA	NA	NA	black
Leaf	NA	Zm00001d035308	NA	NA	NA	NA	black
Leaf	GRMZM2G142565	Zm00001d000004	Zm00001eb413280	Postsynaptic protein CRIPT	NA	NA	blue
Leaf	GRMZM2G119146	Zm00001d000030	Zm00001eb391060	RNA-binding KH domain-containing protein PEPPER	NA	NA	blue
Leaf	GRMZM2G363310	Zm00001d000066	NA	NA	NA	NA	blue
Leaf	GRMZM2G435627	Zm00001d000197	Zm00001eb285950	DUF3511 domain protein	TIDP3214	NA	blue
Leaf	GRMZM2G088565	Zm00001d000227	Zm00001eb031900	Pyruvate dehydrogenase E1 component subunit beta	Zm00001eb031900	NA	blue
Leaf	GRMZM2G088312	Zm00001d000229	Zm00001eb031880	NA	NA	NA	blue
Leaf	NA	Zm00001d000310	NA	Protein LURP-one-related 5	NA	NA	blue
Leaf	GRMZM2G009163	Zm00001d000391	Zm00001eb393810	Probable protein phosphatase 2C 47	prh107	protein phosphatase homolog107	blue
Leaf	GRMZM2G154437	Zm00001d001767	Zm00001eb065610	mab10;math-btb10:	mab10	math-btb10	blue
Leaf	NA	Zm00001d001773	Zm00001eb065650	Pentatricopeptide repeat-containing protein	NA	NA	blue
Leaf	GRMZM2G377694	Zm00001d001776	Zm00001eb065680,Zm00001eb065690	NA	NA	NA	blue
Leaf	GRMZM2G459874	Zm00001d001800	Zm00001eb065870	GDSL esterase/lipase CPRD49	cl11234_1	NA	blue
Leaf	GRMZM2G019500	Zm00001d001814	Zm00001eb066020	Clathrin light chain 2	IDP6830	NA	blue
Leaf	GRMZM2G149996	Zm00001d001835	Zm00001eb066250	Protein ASPARTIC PROTEASE IN GUARD CELL 2	NA	NA	blue
Leaf	AC235011.1_FG012,GRMZM2G137566	Zm00001d001845	Zm00001eb066340	NA	NA	NA	blue
Leaf	GRMZM2G068059	Zm00001d001856	Zm00001eb066470	Anamorsin homolog	NA	NA	blue
Leaf	GRMZM2G078174	Zm00001d001880	Zm00001eb066650	Whole genome shotgun sequence of line PN40024 scaffold_63.assembly12x (Fragment)	NA	NA	blue
Leaf	GRMZM2G077744	Zm00001d001882	Zm00001eb066670	Signal recognition particle 19 kDa protein	NA	NA	blue
Leaf	GRMZM2G010257	Zm00001d001899	Zm00001eb066820	arpp2a-3;acidic ribosomal protein P2a-3:	arpp2a-3	acidic ribosomal protein P2a-3	blue
Leaf	GRMZM2G064949	Zm00001d001902	Zm00001eb066850	Carboxylesterase SOBER1	NA	NA	blue
Leaf	GRMZM2G070389	Zm00001d001929	Zm00001eb067130	Transport protein particle (TRAPP) component	pco118092	NA	blue
Leaf	GRMZM2G119773	Zm00001d001939	Zm00001eb067210	Cell division protein FtsZ homolog 1 chloroplastic	cl421_1	NA	blue
Leaf	GRMZM2G119916	Zm00001d001940	Zm00001eb067220	Cox19 family protein (CHCH motif)	NA	NA	blue
Leaf	GRMZM2G047590	Zm00001d001946	Zm00001eb067280	NA	cl14562_1a	NA	blue
Leaf	GRMZM2G047018	Zm00001d001951	Zm00001eb067330	PHD finger-like domain-containing protein 5A	GRMZM2G047018	NA	blue
Leaf	GRMZM2G009653	Zm00001d001972	Zm00001eb067480	NA	NA	NA	blue
Leaf	GRMZM2G009413	Zm00001d001973	Zm00001eb067490	Exosome complex component RRP4 homolog	IDP3987	NA	blue
Leaf	GRMZM2G029113	Zm00001d001994	Zm00001eb067650	NA	cl31317_1a	NA	blue
Leaf	GRMZM2G086573	Zm00001d002025	Zm00001eb067980	AP2-like ethylene-responsive transcription factor AIL5	ereb24	AP2-EREBP-transcription factor 24	blue
Leaf	GRMZM2G086801	Zm00001d002027	Zm00001eb068020	COP9 signalosome complex subunit 5b	pco066126	NA	blue
Leaf	GRMZM2G081886	Zm00001d002051	Zm00001eb068270	D-3-phosphoglycerate dehydrogenase 3 chloroplastic	NA	NA	blue
Leaf	GRMZM2G032022	Zm00001d002058	Zm00001eb068340	NA	NA	NA	blue
Leaf	GRMZM2G174917	Zm00001d002079	Zm00001eb068530	Dehydration responsive element binding protein	ereb47	AP2-EREBP-transcription factor 47	blue
Leaf	GRMZM5G829840	Zm00001d002141	Zm00001eb069130	UBP1-associated protein 2A	cl16508_1a	NA	blue
Leaf	GRMZM2G106105	Zm00001d002155	Zm00001eb069280	LSM7-like	cl3044_1b	NA	blue
Leaf	GRMZM2G106393	Zm00001d002158	Zm00001eb069310	Wound-responsive family protein	umc1497a	NA	blue
Leaf	GRMZM2G180870	Zm00001d002192	Zm00001eb069640	NA	NA	NA	blue
Leaf	GRMZM2G180870	Zm00001d002193	Zm00001eb069640	Xyloglucan endotransglucosylase/hydrolase protein 9	NA	NA	blue
Leaf	GRMZM2G302712	Zm00001d002253	Zm00001eb070200	60S ribosomal protein L27	NA	NA	blue
Leaf	GRMZM2G302927,GRMZM2G302936	Zm00001d002254	Zm00001eb070220	NA	NA	NA	blue
Leaf	GRMZM2G076539	Zm00001d002259	Zm00001eb070260	Signal recognition particle 14 kDa protein	NA	NA	blue
Leaf	GRMZM2G049487	Zm00001d002352	Zm00001eb071100	Whole genome shotgun sequence of line PN40024 scaffold_11.assembly12x (Fragment)	NA	NA	blue
Leaf	GRMZM2G098239	Zm00001d002353	Zm00001eb071110	Orf protein	gl2	glossy2	blue
Leaf	GRMZM2G098214	Zm00001d002356	Zm00001eb071120	S-adenosyl-L-methionine-dependent methyltransferases superfamily protein	NA	NA	blue
Leaf	GRMZM2G040493	Zm00001d002386	Zm00001eb071460	NA	TIDP3276	NA	blue
Leaf	GRMZM2G072065	Zm00001d002403	Zm00001eb071580	Peptidyl-tRNA hydrolase II (PTH2) family protein	NA	NA	blue
Leaf	GRMZM2G156365	Zm00001d002422	Zm00001eb071760	Pectin acetylesterase 7	IDP7897	NA	blue
Leaf	GRMZM2G175447	Zm00001d002426	Zm00001eb071800	Thylakoid lumenal 29 kDa protein chloroplastic	morf2	multiple organellar RNA editing factor2	blue
Leaf	GRMZM2G374203,GRMZM5G856943	Zm00001d002433	Zm00001eb071850,Zm00001eb071860	OSJNBa0083N12.13 protein; protein	NA	NA	blue
Leaf	GRMZM2G149649	Zm00001d002450	Zm00001eb072000	60S ribosomal protein L12-3	NA	NA	blue
Leaf	GRMZM2G035719	Zm00001d002475	Zm00001eb072190	Binding partner of ACD11 1	NA	NA	blue
Leaf	GRMZM2G090271	Zm00001d002490	Zm00001eb072370	Plastid-specific 30S ribosomal protein 2	cp33b	chloroplast RNA-binding protein33b	blue
Leaf	GRMZM2G031981	Zm00001d002501	NA	DnaJ/Hsp40 cysteine-rich domain superfamily protein	gpm7	NA	blue
Leaf	GRMZM2G322817	Zm00001d002520	Zm00001eb072650	OSJNBa0013K16.16 protein; protein	flz6	FCS-like zinc finger6	blue
Leaf	GRMZM2G014009	Zm00001d002530	Zm00001eb072700	NA	flz11	FCS-like zinc finger11	blue
Leaf	GRMZM2G479684	Zm00001d002543	Zm00001eb072850	Histone H4	NA	NA	blue
Leaf	GRMZM2G421256	Zm00001d002545	Zm00001eb072870	Protein REVEILLE 1	mybr20	MYB-related-transcription factor 20	blue
Leaf	GRMZM2G421279	Zm00001d002546	NA	Histone H4	his403	histone H4 family3	blue
Leaf	GRMZM2G356273	Zm00001d002548	Zm00001eb072890	Expansin-A13	umc2193	NA	blue
Leaf	GRMZM2G164413	Zm00001d002593	Zm00001eb073300	Protein kinase	TIDP9198	NA	blue
Leaf	GRMZM2G114276	Zm00001d002599	Zm00001eb073370	Probable LRR receptor-like serine/threonine-protein kinase	IDP1954	NA	blue
Leaf	GRMZM2G129261	Zm00001d002654	Zm00001eb073830	nkd1;naked endosperm1: double mutants have multiple (2-5) layers of peripheral endosperm cells that lack starch granules or other features of starchy endosperm	nkd1	naked endosperm1	blue
Leaf	GRMZM2G145968	Zm00001d002659	Zm00001eb073900	nfd102;nucleosome/chromatin assembly factor D: novel HMG, cDNA and peptide sequences	nfd102	nucleosome/chromatin assembly factor D	blue
Leaf	GRMZM2G138886	Zm00001d002662	Zm00001eb073920	cyc8;cyclin8: functions primarily during the mitotic cell cycle during maize endosperm development	cyc8	cyclin8	blue
Leaf	GRMZM2G132777	Zm00001d002734	Zm00001eb074610	Acetylglutamate kinase	nagk1	N-acetylglutamate kinase1	blue
Leaf	GRMZM2G016649	Zm00001d002801	Zm00001eb075250	GT-2-like 1	thx12	Trihelix-transcription factor 12	blue
Leaf	GRMZM2G429254	Zm00001d002826	Zm00001eb075490	SAUR11-auxin-responsive SAUR family member	saur19	small auxin up RNA19	blue
Leaf	GRMZM2G026558	Zm00001d002869	Zm00001eb075920	OSJNBa0074L08.7 protein	NA	NA	blue
Leaf	GRMZM2G157207	Zm00001d002873	Zm00001eb075960	UPF0426 protein chloroplastic	NA	NA	blue
Leaf	GRMZM5G836429	Zm00001d002878	Zm00001eb076010	Uncharacterized ACR%2C YggU family COG1872 containing protein	pco105859	NA	blue
Leaf	GRMZM2G447090	Zm00001d002881	Zm00001eb076040	Putative pentatricopeptide repeat-containing protein	NA	NA	blue
Leaf	GRMZM2G133012	Zm00001d002980	Zm00001eb076950	Protein RETICULATA chloroplastic	NA	NA	blue
Leaf	GRMZM2G178681	Zm00001d003007	Zm00001eb077140	Pentatricopeptide repeat (PPR) superfamily protein	NA	NA	blue
Leaf	GRMZM2G171372	Zm00001d003014	Zm00001eb077210	Small nuclear ribonucleoprotein family protein	IDP147	NA	blue
Leaf	GRMZM2G076279	Zm00001d003034	Zm00001eb077400	S-adenosyl-L-methionine-dependent methyltransferases superfamily protein	IDP7808	NA	blue
Leaf	GRMZM2G147256	Zm00001d003058	Zm00001eb077630	Probable low-specificity L-threonine aldolase 1	IDP8031	NA	blue
Leaf	GRMZM2G048366	Zm00001d003062	Zm00001eb077670	NA	umc2247	NA	blue
Leaf	GRMZM2G347361	Zm00001d003071	Zm00001eb077760	NA	pco137050	NA	blue
Leaf	GRMZM2G150295	Zm00001d003081	Zm00001eb077840	grx1;glutaredoxin homolog1: leaf cDNA csu40, similar to E. coli glutaredoxin	grx1	glutaredoxin homolog1	blue
Leaf	GRMZM2G177853	Zm00001d003084	Zm00001eb077870	OSJNBa0043L24.15 protein; protein	NA	NA	blue
Leaf	GRMZM2G045820	Zm00001d003103	Zm00001eb078000	F-box protein	cl44044_1b	NA	blue
Leaf	GRMZM2G352129	Zm00001d003106	Zm00001eb078040	AY103944;¬†: similar to Arabidopsis poly(A) binding protein 8	AY103944	NA	blue
Leaf	GRMZM2G170152	Zm00001d003107	Zm00001eb078050,Zm00001eb078060	NA	NA	NA	blue
Leaf	GRMZM2G154344	Zm00001d003159	Zm00001eb078460	ATP synthase E chain	NA	NA	blue
Leaf	GRMZM2G178005	Zm00001d003172	Zm00001eb078560	NA	pco129934	NA	blue
Leaf	GRMZM2G099183	Zm00001d003242	Zm00001eb079110	DNA-directed RNA polymerases II and IV subunit 5A	NA	NA	blue
Leaf	GRMZM2G130224	Zm00001d003251	Zm00001eb079210	Restriction endonuclease type II-like superfamily protein	NA	NA	blue
Leaf	GRMZM2G142712	Zm00001d003254	Zm00001eb079230	Plant UBX domain-containing protein 1	NA	NA	blue
Leaf	GRMZM2G093557	Zm00001d003257	Zm00001eb079270	26S proteasome non-ATPase regulatory subunit 6 homolog	TIDP3431	NA	blue
Leaf	GRMZM2G022229	Zm00001d003268	Zm00001eb079360	Ku70-binding family protein	NA	NA	blue
Leaf	GRMZM2G022627	Zm00001d003272	Zm00001eb079390	Nucleotide binding protein	NA	NA	blue
Leaf	GRMZM2G100263	Zm00001d003273	NA	NA	NA	NA	blue
Leaf	GRMZM2G165633	Zm00001d003281	Zm00001eb079470	Cellulase (glycosyl hydrolase family 5) protein	NA	NA	blue
Leaf	GRMZM2G163471	Zm00001d003288	Zm00001eb079540	Eukaryotic translation initiation factor 4B2	NA	NA	blue
Leaf	GRMZM2G362368	Zm00001d003314	Zm00001eb079820	NA	Zm00001d003314	NA	blue
Leaf	GRMZM5G807350	Zm00001d003321	Zm00001eb079900	FT-interacting protein 1	mctp3	multiple C2 domain and transmembrane region protein3	blue
Leaf	GRMZM2G165755	Zm00001d003322	Zm00001eb079910	OSJNBb0022F23.8 protein	mmp228a	NA	blue
Leaf	GRMZM2G027571	Zm00001d003345	Zm00001eb080070	Small nuclear ribonucleoprotein Sm D1	NA	NA	blue
Leaf	GRMZM2G102356	Zm00001d003379	Zm00001eb080380	Major latex protein 22%3B Pathogenesis-related protein 2	prp2	pathogenesis-related protein2	blue
Leaf	GRMZM2G103116	Zm00001d003400	Zm00001eb080560	Microtubule motor	NA	NA	blue
Leaf	GRMZM2G065171	Zm00001d003448	Zm00001eb080970	NAD(P)-binding Rossmann-fold superfamily protein	umc2667	NA	blue
Leaf	GRMZM2G160994	Zm00001d003500	Zm00001eb081350	Pentatricopeptide repeat-containing protein mitochondrial	NA	NA	blue
Leaf	GRMZM2G127173	Zm00001d003511	Zm00001eb081450	Mitochondrial uncoupling protein 3	NA	NA	blue
Leaf	GRMZM2G179827	Zm00001d003598	Zm00001eb082130	Two-component response regulator ARR16	LOC100217235	NA	blue
Leaf	GRMZM2G003565	Zm00001d003632	Zm00001eb082500	rcc2;regulator of chromosome condensation2:	rcc2	regulator of chromosome condensation2	blue
Leaf	GRMZM2G047512	Zm00001d003653	Zm00001eb082670	SLL1 protein	NA	NA	blue
Leaf	GRMZM2G050925	Zm00001d003672	Zm00001eb082850	40S ribosomal protein S10-1	IDP7161	NA	blue
Leaf	GRMZM2G135727	Zm00001d003683	Zm00001eb082960	60S ribosomal protein L3-1	npi340c	NA	blue
Leaf	GRMZM2G142111	Zm00001d003684	Zm00001eb082970	Alba DNA/RNA-binding protein	NA	NA	blue
Leaf	GRMZM2G107588	Zm00001d003685	Zm00001eb082980	COP9 signalosome complex subunit 8	NA	NA	blue
Leaf	GRMZM2G447984	Zm00001d003725	Zm00001eb083310	Histone H3.2	NA	NA	blue
Leaf	GRMZM2G113513	Zm00001d003770	Zm00001eb083720	NA	NA	NA	blue
Leaf	GRMZM2G045185	Zm00001d003773	Zm00001eb083750	OTU-like cysteine protease family protein	NA	NA	blue
Leaf	GRMZM5G819523	Zm00001d003779	Zm00001eb083820	Glutaredoxin family protein	IDP7309	NA	blue
Leaf	GRMZM2G056929	Zm00001d003822	Zm00001eb084180	DNA-binding protein S1FA	s1fa1	S1Fa-like-transcription factor 1	blue
Leaf	GRMZM2G002978	Zm00001d003836	Zm00001eb084300	aspartate/glutamate/uridylate kinase family protein	thx26	Trihelix-transcription factor 26	blue
Leaf	GRMZM2G068590	Zm00001d003850	Zm00001eb084550	Probable BOI-related E3 ubiquitin-protein ligase 2	Zm00001d003850	NA	blue
Leaf	GRMZM2G165063	Zm00001d003852	Zm00001eb084560	Inhibitor of apoptosis-like protein	NA	NA	blue
Leaf	GRMZM2G170612	Zm00001d003888	Zm00001eb084850	Histone superfamily protein	NA	NA	blue
Leaf	GRMZM2G436533	Zm00001d003889	Zm00001eb084860	Trihelix transcription factor ASR3	GRMZM2G436533	NA	blue
Leaf	AC196489.3_FG002	Zm00001d003896	Zm00001eb084920	60S ribosomal protein L12	rpl12	ribosomal protein L12	blue
Leaf	GRMZM2G097747	Zm00001d003905	Zm00001eb085010	NA	umc2125	NA	blue
Leaf	GRMZM2G086267	Zm00001d003928	Zm00001eb085200	Membrane-anchored ubiquitin-fold protein 4	NA	NA	blue
Leaf	GRMZM2G155281	Zm00001d003945	Zm00001eb085330	mde1;mouse DNA EBV homolog1: endosperm cDNA 5C02D07, similar to mouse homolog to Epstein-Barr virus IR3 repeat	mde1	mouse DNA EBV homolog1	blue
Leaf	GRMZM2G143242	Zm00001d003957	Zm00001eb085410	Mediator of RNA polymerase II transcription subunit 30	NA	NA	blue
Leaf	GRMZM2G076351	Zm00001d004051	Zm00001eb086040	Mitochondrial import inner membrane translocase subunit Tim17/Tim22/Tim23 family protein	NA	NA	blue
Leaf	AC206642.4_FG001	Zm00001d004052	Zm00001eb086050	60S ribosomal protein L35	NA	NA	blue
Leaf	GRMZM2G069174	Zm00001d004070	Zm00001eb086160	RNA-binding protein-like	pco105214a	NA	blue
Leaf	GRMZM2G064168	Zm00001d004090	Zm00001eb086320	DEAD-box helicase family protein	NA	NA	blue
Leaf	GRMZM2G177596	Zm00001d004133	Zm00001eb086650	OSJNBa0065B15.1 protein; OSJNBb0071D01.5 protein; protein	NA	NA	blue
Leaf	GRMZM2G028730	Zm00001d004176	Zm00001eb086910	ER membrane protein complex subunit 8/9 homolog	NA	NA	blue
Leaf	GRMZM5G806387	Zm00001d004198	Zm00001eb087050	CASP-like protein 2A1	gl14	glossy14	blue
Leaf	GRMZM2G008864	Zm00001d004293	Zm00001eb087650	Electron transfer flavoprotein subunit beta mitochondrial	IDP723	NA	blue
Leaf	GRMZM2G172695	Zm00001d004375	Zm00001eb088190	NA	NA	NA	blue
Leaf	GRMZM2G463227	Zm00001d004386	Zm00001eb088270	Phosphoglycerate mutase family protein	NA	NA	blue
Leaf	GRMZM2G019681	Zm00001d004428	NA	NA	NA	NA	blue
Leaf	GRMZM2G108686	Zm00001d004465	Zm00001eb088930	NA	NA	NA	blue
Leaf	GRMZM2G141383	Zm00001d004467	Zm00001eb088950	yuc4;Yucca4: up-regulated by light irradiation in the 0-1mm tip region	yuc4	Yucca4	blue
Leaf	GRMZM2G033894	Zm00001d004473	Zm00001eb089020	Pyruvate dehydrogenase E1 component subunit alpha-3 chloroplastic	NA	NA	blue
Leaf	GRMZM2G319454	Zm00001d004482	Zm00001eb089090	transmembrane-like protein	IDP592	NA	blue
Leaf	GRMZM2G158147	Zm00001d004513	Zm00001eb089390	Bifunctional 3-phosphoadenosine 5-phosphosulfate synthetase 2	NA	NA	blue
Leaf	GRMZM2G479125	Zm00001d004543	Zm00001eb089590	Rhomboid-like protein 19	NA	NA	blue
Leaf	GRMZM2G008649,GRMZM2G076798,GRMZM5G812860	Zm00001d004568	Zm00001eb089840	60 kDa jasmonate-induced protein	NA	NA	blue
Leaf	GRMZM2G092160	Zm00001d004591	Zm00001eb089980	60 kDa jasmonate-induced protein	NA	NA	blue
Leaf	GRMZM2G148270	Zm00001d004650	Zm00001eb090500	CRP7 - Cysteine-rich family protein precursor expressed	NA	NA	blue
Leaf	GRMZM2G132968	Zm00001d004841	Zm00001eb091900	60S ribosomal protein L3-1	NA	NA	blue
Leaf	GRMZM2G032478	Zm00001d004881	Zm00001eb092280	Transcription repressor OFP6	ofp10	OVATE-transcription factor 10	blue
Leaf	GRMZM2G119117	Zm00001d004927	Zm00001eb092840	Os12g0146300 protein	NA	NA	blue
Leaf	GRMZM2G076415	Zm00001d004959	Zm00001eb093150	Protein FLX-like 3	NA	NA	blue
Leaf	GRMZM2G424491	Zm00001d004977	Zm00001eb093260	Cytochrome c-type biogenesis ccda-like chloroplastic protein	IDP6936	NA	blue
Leaf	GRMZM2G131820	Zm00001d004983	Zm00001eb093300	Pentatricopeptide repeat-containing protein	NA	NA	blue
Leaf	GRMZM2G064896	Zm00001d004997	Zm00001eb093400	Ubiquinol-cytochrome c reductase complex 8.0 kDa protein	ccr2	ubiquinol-cytochrome c reductase2	blue
Leaf	GRMZM2G377797	Zm00001d005023	Zm00001eb093610	40S ribosomal protein S16	NA	NA	blue
Leaf	GRMZM2G007283	Zm00001d005036	Zm00001eb093750	Serine/threonine-protein kinase	NA	NA	blue
Leaf	GRMZM2G094589	Zm00001d005039	Zm00001eb093800	Late embryogenesis abundant (LEA) hydroxyproline-rich glycoprotein family	NA	NA	blue
Leaf	GRMZM5G866336	Zm00001d005081	Zm00001eb094170	NA	NA	NA	blue
Leaf	GRMZM2G151268	Zm00001d005102	Zm00001eb094350	Protein TONNEAU 1b	ton1	tonneau1	blue
Leaf	GRMZM2G180697	Zm00001d005109	Zm00001eb094410	NA	NA	NA	blue
Leaf	GRMZM2G064163	Zm00001d005159	Zm00001eb094730	Spermidine synthase 2	spds1	spermidine synthase1	blue
Leaf	GRMZM2G139900	Zm00001d005200	Zm00001eb095080	40S ribosomal protein S12	pco128954a	NA	blue
Leaf	GRMZM2G163769	Zm00001d005228	Zm00001eb095190	Ribosomal protein L22p/L17e family protein	pza02939	NA	blue
Leaf	GRMZM2G102829	Zm00001d005276	Zm00001eb095540	Polyadenylate-binding protein 2	pab2	polyA binding protein2	blue
Leaf	GRMZM5G874167	Zm00001d005295	Zm00001eb095630	DNA-directed RNA polymerases II IV and V subunit 3	IDP825	NA	blue
Leaf	GRMZM2G042807	Zm00001d005303	Zm00001eb095730	Pre-mRNA-splicing factor 38	si606059b05	NA	blue
Leaf	GRMZM2G027166	Zm00001d005329	Zm00001eb095930	Haloacid dehalogenase-like hydrolase (HAD) superfamily protein	cl39673_1a	NA	blue
Leaf	GRMZM2G047727	Zm00001d005334	Zm00001eb095960	Ubiquitin-60S ribosomal protein L40-1	NA	NA	blue
Leaf	GRMZM2G104999	Zm00001d005343	Zm00001eb096030	Nucleoside N-ribohydrolase 3%3B Pyrimidine-specific ribonucleoside hydrolase rihB	nrh3	nucleoside N-ribohydrolase3	blue
Leaf	GRMZM2G321767	Zm00001d005373	Zm00001eb096340	Chaperonin 60 subunit alpha 2 chloroplastic	pat9	protein S-acyltransferase9	blue
Leaf	GRMZM5G872070	Zm00001d005394	Zm00001eb096510	Fiber protein Fb34	umc2253	NA	blue
Leaf	GRMZM2G074687	Zm00001d005460	Zm00001eb096980	Calreticulin-2	crt4	calreticulin4	blue
Leaf	GRMZM2G146685	Zm00001d005506	Zm00001eb097340	NA	NA	NA	blue
Leaf	GRMZM2G030312	Zm00001d005513	Zm00001eb097390	Co-chaperone GrpE family protein	pco137067b	NA	blue
Leaf	GRMZM2G177349	Zm00001d005607	Zm00001eb098190	Spermidine hydroxycinnamoyl transferase	NA	NA	blue
Leaf	GRMZM2G039900	Zm00001d005612	Zm00001eb098230	Ras-related protein RABA6a	pco097124a	NA	blue
Leaf	GRMZM2G046961	Zm00001d005628	Zm00001eb098380	NA	NA	NA	blue
Leaf	GRMZM2G579432	Zm00001d005641	Zm00001eb098500	Putative methyltransferase family protein	si946037d12	NA	blue
Leaf	GRMZM5G890561	Zm00001d005642	Zm00001eb098510	60S ribosomal protein L35a-2	NA	NA	blue
Leaf	GRMZM2G034848	Zm00001d005674	Zm00001eb098760	Enolase	Zm00001eb098760	NA	blue
Leaf	GRMZM2G039155	Zm00001d005675	Zm00001eb098770	Pentatricopeptide repeat-containing protein mitochondrial	emp2	empty pericarp 2	blue
Leaf	GRMZM2G119906	Zm00001d005694	Zm00001eb098980	prin2;plastid redox insensitive2: Maize ortholog of Arabidopsis PRIN2. Required for transcription by the plastid-encoded polymerase (PEP). (A. Barkan, 2015)orthologous to At1g10522	prin2	plastid redox insensitive2	blue
Leaf	GRMZM2G119950	Zm00001d005695	Zm00001eb098990	Succinate dehydrogenase subunit 7A mitochondrial	NA	NA	blue
Leaf	GRMZM2G030241	Zm00001d005716	Zm00001eb099170	carbon-sulfur lyases	cl63689_1	NA	blue
Leaf	GRMZM2G336456	Zm00001d005764	Zm00001eb099590	NA	umc1749	NA	blue
Leaf	GRMZM2G083759	Zm00001d005769	Zm00001eb099640	BTB/POZ domain-containing protein NPY1	umc2023	NA	blue
Leaf	GRMZM2G332838	Zm00001d005791	Zm00001eb099930	Histone H4	NA	NA	blue
Leaf	GRMZM2G061885	Zm00001d005831	Zm00001eb100310	Phospholipid:diacylglycerol acyltransferase 1	pza01735	NA	blue
Leaf	GRMZM2G365515	Zm00001d005834	Zm00001eb100350	Mitochondrial carrier-like protein	NA	NA	blue
Leaf	GRMZM2G005486	Zm00001d005846	Zm00001eb100430	F-box protein	NA	NA	blue
Leaf	GRMZM2G176486	Zm00001d005849	Zm00001eb100460,Zm00001eb100470	Histone H3 K4-specific methyltransferase SET7/9 family protein	NA	NA	blue
Leaf	GRMZM2G134430	Zm00001d005858	Zm00001eb100550	Transmembrane protein 50A	TIDP2671	NA	blue
Leaf	GRMZM2G134761	Zm00001d005864	Zm00001eb100600	NA	pco106891	NA	blue
Leaf	GRMZM2G002043	Zm00001d005882	Zm00001eb100730	Digalactosyldiacylglycerol synthase 1 chloroplastic	GRMZM2G002043	NA	blue
Leaf	GRMZM2G002075	Zm00001d005884	Zm00001eb100750	ABSCISIC ACID-INSENSITIVE 5-like protein 5	bzip123	bZIP-transcription factor 123	blue
Leaf	GRMZM2G381059	Zm00001d005894	Zm00001eb100820	Leucine-rich repeat (LRR) family protein	si945034c07	NA	blue
Leaf	GRMZM2G381071	Zm00001d005895	Zm00001eb100840	EF hand family protein	Zm00001d005895	NA	blue
Leaf	GRMZM2G076017	Zm00001d005926	Zm00001eb101100	Threonine endopeptidase	NA	NA	blue
Leaf	GRMZM2G137477	Zm00001d005961	Zm00001eb101340	NA	NA	NA	blue
Leaf	GRMZM2G137541	Zm00001d005964	Zm00001eb101360	Transcription factor bHLH76	bhlh151	bHLH-transcription factor 151	blue
Leaf	GRMZM2G703293,GRMZM5G827575	Zm00001d005975	Zm00001eb101460,Zm00001eb101470	NA	NA	NA	blue
Leaf	GRMZM2G018070	Zm00001d005978	Zm00001eb101500	RING-H2 finger protein	xer1	xerico1	blue
Leaf	GRMZM2G052908	Zm00001d006026	NA	Lysine-specific demethylase JMJ30	NA	NA	blue
Leaf	GRMZM2G003947	Zm00001d006029	Zm00001eb101930	NA	si605011d10	NA	blue
Leaf	GRMZM2G159828	Zm00001d006031	Zm00001eb101950	NA	NA	NA	blue
Leaf	GRMZM2G365374	Zm00001d006036	Zm00001eb101990	Heat shock 70 kDa protein 9 mitochondrial	hsp70-5	heat shock protein70-5	blue
Leaf	AC230021.2_FG002	Zm00001d006042	Zm00001eb102060	Cysteine/Histidine-rich C1 domain family protein	NA	NA	blue
Leaf	GRMZM2G340534	Zm00001d006054	Zm00001eb102170	Pathogenesis-related thaumatin superfamily protein	NA	NA	blue
Leaf	GRMZM2G047971	Zm00001d006064	Zm00001eb102250	60S ribosomal protein L32-1	cl1797_1b	NA	blue
Leaf	GRMZM5G817037	Zm00001d006085	Zm00001eb102400	Proteasome subunit beta type	NA	NA	blue
Leaf	GRMZM2G180847	Zm00001d006127	Zm00001eb102780	Probable transcription factor PosF21	bzip65	bZIP-transcription factor 65	blue
Leaf	GRMZM2G150503	Zm00001d006130	Zm00001eb102800,Zm00001eb102810	NA	NA	NA	blue
Leaf	GRMZM2G033937	Zm00001d006179	Zm00001eb103190	RHOMBOID-like protein 3	NA	NA	blue
Leaf	GRMZM2G148769	Zm00001d006185	Zm00001eb103260	6-phosphogluconolactonase	umc2374	NA	blue
Leaf	GRMZM2G034260	Zm00001d006194	Zm00001eb103320	Mediator complex subunit 10 CG5057-PA	NA	NA	blue
Leaf	GRMZM2G073942,GRMZM2G147908	Zm00001d006204	Zm00001eb103400,Zm00001eb116560	NA	NA	NA	blue
Leaf	GRMZM2G130278	Zm00001d006219	Zm00001eb103560	ER lumen protein retaining receptor family protein	NA	NA	blue
Leaf	GRMZM2G050714,GRMZM2G058105	Zm00001d006226	Zm00001eb103610,Zm00001eb103630,Zm00001eb103660	Protein binding protein	NA	NA	blue
Leaf	GRMZM2G042604	Zm00001d006235	Zm00001eb103720	Proteasome subunit alpha type	magi50422	NA	blue
Leaf	GRMZM5G892094	Zm00001d006236	Zm00001eb103740	myb31;MYB31 transcription factor31: R2R3-MYB factor, regulates lignin genes	GRMZM5G892094	NA	blue
Leaf	GRMZM2G050268	Zm00001d006237	Zm00001eb103750	Protein POLLENLESS 3-LIKE 2	cl9864_1	NA	blue
Leaf	GRMZM2G161263	Zm00001d006247	Zm00001eb103840	NA	NA	NA	blue
Leaf	GRMZM2G108981	Zm00001d006255	Zm00001eb103960	Pentatricopeptide repeat-containing protein mitochondrial	NA	NA	blue
Leaf	GRMZM2G078114	Zm00001d006262	Zm00001eb104020	Phospholipase D delta	NA	NA	blue
Leaf	GRMZM2G140116	Zm00001d006287	Zm00001eb104220	60S ribosomal protein L14-1	rpl14a	60S ribosomal protein L14	blue
Leaf	AC233910.1_FG010	Zm00001d006308	Zm00001eb104380	Protein kinase superfamily protein	NA	NA	blue
Leaf	GRMZM6G729818	Zm00001d006309	Zm00001eb104400	UTP--glucose-1-phosphate uridylyltransferase 1	ugp1	UDP-glucose pyrophosphorylase1	blue
Leaf	AC233910.1_FG002	Zm00001d006316	NA	NA	NA	NA	blue
Leaf	GRMZM2G409213	Zm00001d006324	Zm00001eb104550	sdg106;set domain gene106:	sdg106	set domain gene106	blue
Leaf	GRMZM2G056606	Zm00001d006336	Zm00001eb104680	NA	NA	NA	blue
Leaf	GRMZM2G172945	Zm00001d006358	Zm00001eb104870	NA	cl25923_1	NA	blue
Leaf	GRMZM2G146761	Zm00001d006361	Zm00001eb104900	Probable rRNA-processing protein EBP2 homolog	NA	NA	blue
Leaf	GRMZM2G034794	Zm00001d006388	Zm00001eb105120	Ribosomal protein L15	rpl15a	60S ribosomal protein L15	blue
Leaf	GRMZM2G172442	Zm00001d006421	Zm00001eb105410	NA	NA	NA	blue
Leaf	GRMZM2G169694	Zm00001d006433	Zm00001eb105510	Ras-related protein RABH1b	NA	NA	blue
Leaf	GRMZM2G171628	Zm00001d006439	Zm00001eb105550	atp3;ATP synthase3:	atp3	ATP synthase3	blue
Leaf	GRMZM2G154864	Zm00001d006455	Zm00001eb105680	Transducin/WD40 repeat-like superfamily protein	NA	NA	blue
Leaf	GRMZM2G064759	Zm00001d006464	Zm00001eb105780	Ribosomal RNA small subunit methyltransferase mitochondrial	NA	NA	blue
Leaf	GRMZM2G470075	Zm00001d006493	Zm00001eb106010	Protein DETOXIFICATION 40	si614017g03	NA	blue
Leaf	GRMZM2G125527	Zm00001d006510	Zm00001eb106150	60S ribosomal protein L44	NA	NA	blue
Leaf	GRMZM5G821027	Zm00001d006541	Zm00001eb106440	Ribosomal L28 family	cl18725_-2a	NA	blue
Leaf	GRMZM2G151826	Zm00001d006547	Zm00001eb106450	Histone H2A	pco099353	NA	blue
Leaf	GRMZM2G151726	Zm00001d006548	Zm00001eb106460	Histone H2A	NA	NA	blue
Leaf	GRMZM2G046011	Zm00001d006555	Zm00001eb106530	60S ribosomal protein L38	pco066751	NA	blue
Leaf	NA	Zm00001d006601	Zm00001eb106950	Cotton fiber expressed protein 1	NA	NA	blue
Leaf	GRMZM2G400169	Zm00001d006618	Zm00001eb107160	cytochrome C oxidase biogenesis Cmc1-like protein	NA	NA	blue
Leaf	GRMZM2G099239	Zm00001d006626	Zm00001eb107230	Remorin family protein	NA	NA	blue
Leaf	GRMZM2G042660	Zm00001d006638	Zm00001eb107350	Amine oxidase	NM_001152492	NA	blue
Leaf	GRMZM2G039251	Zm00001d006667	Zm00001eb107590	Succinyl-CoA ligase alpha-chain 2	NA	NA	blue
Leaf	GRMZM2G019060	Zm00001d006721	Zm00001eb108090	Protein SHORT-ROOT	gras85	GRAS-transcription factor 85	blue
Leaf	GRMZM2G077845,GRMZM2G376432	Zm00001d006750	Zm00001eb108300	GIR1	NA	NA	blue
Leaf	GRMZM2G113696	Zm00001d006760	Zm00001eb108410	Eukaryotic translation initiation factor 5A	eif5a	elongation initiation factor5A	blue
Leaf	GRMZM2G043174	Zm00001d006794	Zm00001eb108650	tRNA/rRNA methyltransferase (SpoU) family protein	si946043a11	NA	blue
Leaf	GRMZM2G180950	Zm00001d006815	Zm00001eb108780	NA	NA	NA	blue
Leaf	GRMZM2G321404	Zm00001d006821	Zm00001eb108820	Mitochondrial import inner membrane translocase subunit TIM17-2	phi435417	NA	blue
Leaf	GRMZM2G021567	Zm00001d006822	Zm00001eb108830	Pentatricopeptide repeat-containing protein PNM1 mitochondrial	NA	NA	blue
Leaf	GRMZM2G101769	Zm00001d006860	Zm00001eb109190	Protein TIFY 10B	zim12	ZIM-transcription factor 12	blue
Leaf	GRMZM2G159237	Zm00001d006871	Zm00001eb109330	40S ribosomal protein Sa-1	NA	NA	blue
Leaf	GRMZM2G159218	Zm00001d006872	Zm00001eb109340	NA	NA	NA	blue
Leaf	GRMZM5G851698	Zm00001d006899	Zm00001eb109610	40S ribosomal protein S6	rps6b	ribosomal proteinS6b	blue
Leaf	GRMZM2G086805	Zm00001d006907	Zm00001eb109690	Transcription elongation factor SPT4	bnlg1316	NA	blue
Leaf	GRMZM2G064640	Zm00001d006924	Zm00001eb109830	40S ribosomal protein S9%3B Ribosomal protein S9	NA	NA	blue
Leaf	GRMZM2G141551	Zm00001d006928	Zm00001eb109870	Thymidylate kinase	NA	NA	blue
Leaf	GRMZM2G021129	Zm00001d006951	Zm00001eb110070	Transmembrane emp24 domain-containing protein p24delta9	NA	NA	blue
Leaf	GRMZM2G035063	Zm00001d007031	Zm00001eb110270	Chaperonin	NA	NA	blue
Leaf	GRMZM2G159166,GRMZM2G577979	Zm00001d007035	Zm00001eb110320	NA	NA	NA	blue
Leaf	GRMZM2G008623	Zm00001d007038	Zm00001eb110340	Proteasome subunit alpha type	AY109645	NA	blue
Leaf	GRMZM2G048013	Zm00001d007059	Zm00001eb110520	COX VIIa-like protein	cl4951_1a	NA	blue
Leaf	GRMZM5G819438	Zm00001d007069	Zm00001eb110600	NudC domain-containing protein 2	pco073370	NA	blue
Leaf	GRMZM2G071076	Zm00001d007070	Zm00001eb110610	Plasma-membrane choline transporter family protein	NA	NA	blue
Leaf	GRMZM2G141432	Zm00001d007084	Zm00001eb110750	Histone H2B	NA	NA	blue
Leaf	GRMZM2G030148	Zm00001d007100	Zm00001eb110890	smk1;small kernel1: encodes a pentatricopeptide repeat protein required for mitochondrial nad7 transcript editing	smk1	small kernel1	blue
Leaf	GRMZM2G131467	Zm00001d007103	Zm00001eb110920	RNA-binding (RRM/RBD/RNP motifs) family protein	NA	NA	blue
Leaf	GRMZM2G123486	Zm00001d007130	Zm00001eb111160	Heavy metal transport/detoxification superfamily protein	NA	NA	blue
Leaf	GRMZM2G057448	Zm00001d007133	Zm00001eb111180	Histone-arginine methyltransferase CARM1	prmt4	protein arginine methyltransferase4	blue
Leaf	GRMZM2G010783	Zm00001d007153	Zm00001eb111350	Hypoxia-responsive family protein	pco074618	NA	blue
Leaf	GRMZM2G395244	Zm00001d007194	Zm00001eb111740	Calmodulin-7	TIDP2761	NA	blue
Leaf	GRMZM2G002280	Zm00001d007204	Zm00001eb111820	zinc finger (C3HC4-type RING finger) family protein	pco138005	NA	blue
Leaf	GRMZM2G140908	Zm00001d007233	Zm00001eb112030	zinc ion binding	IDP5862	NA	blue
Leaf	GRMZM2G140667	Zm00001d007234	Zm00001eb112040	apx2;ascorbate peroxidase2: leaf cDNA, similar to plant cytosolic ascorbate peroxidase; sequence distinct from apx1	apx2	ascorbate peroxidase2	blue
Leaf	GRMZM2G163421	Zm00001d007301	Zm00001eb112590	pdi2;protein disulfide isomerase2:	pdi2	protein disulfide isomerase2	blue
Leaf	GRMZM2G003852	Zm00001d007316	Zm00001eb112720	Oligosaccharyltransferase complex/magnesium transporter family protein	cl10369_1	NA	blue
Leaf	GRMZM2G009097	Zm00001d007347	Zm00001eb112960	Expressed protein; protein	NA	NA	blue
Leaf	GRMZM2G152955	Zm00001d007352	NA	Ribosomal protein L31	NA	NA	blue
Leaf	GRMZM2G052507	Zm00001d007372	Zm00001eb113170	Serine carboxypeptidase 1	umc1551	NA	blue
Leaf	GRMZM2G175882	Zm00001d007386	NA	60S ribosomal protein L34-3	NA	NA	blue
Leaf	GRMZM2G023585	Zm00001d007435	Zm00001eb113700	NA	umc1252	NA	blue
Leaf	GRMZM2G105317	Zm00001d007436	Zm00001eb113710	nuclear factor Y subunit C11	ca5p8	CCAAT-HAP5-transcription factor 58	blue
Leaf	GRMZM2G068011	Zm00001d007473	Zm00001eb114020	Expressed protein; protein	NA	NA	blue
Leaf	GRMZM2G007028	Zm00001d007489	Zm00001eb114140	Zinc-finger domain of monoamine-oxidase A repressor R1	NA	NA	blue
Leaf	GRMZM2G135314,GRMZM2G135354	Zm00001d007490	Zm00001eb114150	Probable prefoldin subunit 2	NA	NA	blue
Leaf	GRMZM2G083095	Zm00001d007508	Zm00001eb114320	T-complex protein 1 subunit theta	cl8405_1a	NA	blue
Leaf	GRMZM2G066394,GRMZM6G847892	Zm00001d007514	Zm00001eb114360	Putative H/ACA ribonucleoprotein complex subunit 1-like protein 1	NA	NA	blue
Leaf	GRMZM2G053384	Zm00001d007518	Zm00001eb114380,Zm00001eb114390	Pentatricopeptide repeat-containing protein	NA	NA	blue
Leaf	GRMZM2G150383	Zm00001d007596	Zm00001eb114990	F-box/kelch-repeat protein SKIP11	pza02266	NA	blue
Leaf	GRMZM2G022403	Zm00001d007633	Zm00001eb115230	Ribosome associated membrane protein RAMP4	pco090853	NA	blue
Leaf	GRMZM2G134559	Zm00001d007682	Zm00001eb115680	2-oxoglutarate (2OG) and Fe(II)-dependent oxygenase superfamily protein	IDP114	NA	blue
Leaf	GRMZM2G066902	Zm00001d007706	Zm00001eb115870	Heat shock 70 kDa protein 14	NA	NA	blue
Leaf	AC217293.3_FG005	Zm00001d007743	Zm00001eb116150	Ankyrin repeat family protein	NA	NA	blue
Leaf	GRMZM2G092327	Zm00001d007755	Zm00001eb116250	DEAD-box ATP-dependent RNA helicase 52	NA	NA	blue
Leaf	GRMZM2G035807	Zm00001d007757	Zm00001eb116270	DEAD-box ATP-dependent RNA helicase 52	NA	NA	blue
Leaf	GRMZM2G149847	Zm00001d007763	Zm00001eb116350	ras8B1;ras related protein8B1:	ras8B1	ras related protein8B1	blue
Leaf	GRMZM2G310548	Zm00001d007766	Zm00001eb116390	NA	NA	NA	blue
Leaf	GRMZM2G008919	Zm00001d007767	Zm00001eb116400	Vesicle-associated membrane protein 722	pco097999	NA	blue
Leaf	GRMZM2G082886	Zm00001d007800	Zm00001eb116740	Thioredoxin	trx2	thioredoxin2	blue
Leaf	GRMZM2G111172	Zm00001d007810	Zm00001eb116830	40S ribosomal protein S15-4	IDP661	NA	blue
Leaf	GRMZM2G080222,GRMZM2G156110,GRMZM2G380341,GRMZM2G703442	Zm00001d007815	Zm00001eb116850,Zm00001eb116860	40S ribosomal protein S15-4	NA	NA	blue
Leaf	GRMZM2G080222,GRMZM2G156110,GRMZM2G380341,GRMZM2G703442	Zm00001d007819	Zm00001eb116850,Zm00001eb116860	40S ribosomal protein S15-4	NA	NA	blue
Leaf	GRMZM2G018197	Zm00001d007824	Zm00001eb116930	60S ribosomal protein L4-1	NA	NA	blue
Leaf	GRMZM5G827174	Zm00001d007845	Zm00001eb117770	Formin-like protein 18	NA	NA	blue
Leaf	GRMZM2G324471,GRMZM5G805105	Zm00001d007870	Zm00001eb117520,Zm00001eb117530	NA	NA	NA	blue
Leaf	GRMZM2G324544	Zm00001d007872	Zm00001eb117510	NA	NA	NA	blue
Leaf	GRMZM2G423636	Zm00001d007877	Zm00001eb117470	Uncharacterised protein family UPF0090	NA	NA	blue
Leaf	GRMZM2G096016	Zm00001d007882	Zm00001eb117450	Nuclear transcription factor Y subunit A-10	ca2p14	CCAAT-HAP2-transcription factor 214	blue
Leaf	GRMZM5G851654	Zm00001d007884	Zm00001eb117430	MD-2-related lipid recognition domain-containing protein / ML domain-containing protein	NA	NA	blue
Leaf	GRMZM5G878490	Zm00001d007891	Zm00001eb117090	MADS-box transcription factor family protein	mads62	MADS-transcription factor 62	blue
Leaf	GRMZM2G028834	Zm00001d007900	Zm00001eb117170	Eukaryotic translation initiation factor 3 subunit I	NA	NA	blue
Leaf	GRMZM2G096693	Zm00001d007930	Zm00001eb118330	Tobamovirus multiplication protein 1	NA	NA	blue
Leaf	GRMZM5G873015	Zm00001d007934	Zm00001eb118290	U3 small nucleolar RNA-associated protein 6	NA	NA	blue
Leaf	GRMZM2G173882	Zm00001d007962	Zm00001eb118010	Myb-like DNA-binding domain%2C SHAQKYF class family protein	glk27	G2-like-transcription factor 27	blue
Leaf	GRMZM2G063244	Zm00001d008209	Zm00001eb332450	Peptidyl-prolyl cis-trans isomerase	Zm00001d008209	NA	blue
Leaf	GRMZM2G042636	Zm00001d008216	Zm00001eb332520	Tubulin beta-6 chain	magi9825	NA	blue
Leaf	GRMZM2G120876	Zm00001d008242	Zm00001eb332770	Mitochondrial import receptor subunit TOM40-1	NA	NA	blue
Leaf	GRMZM2G095657	Zm00001d008257	Zm00001eb332910	NA	NA	NA	blue
Leaf	GRMZM2G036070	Zm00001d008259	Zm00001eb332940	NA	cl7399_1a	NA	blue
Leaf	GRMZM2G007057	Zm00001d008260	Zm00001eb332950	Ubiquitin-conjugating enzyme E2 20	NA	NA	blue
Leaf	GRMZM2G007057	Zm00001d008261	Zm00001eb332950	Ubiquitin-conjugating enzyme E2 20	NA	NA	blue
Leaf	GRMZM2G007258	Zm00001d008262	Zm00001eb332960	titan9	NA	NA	blue
Leaf	GRMZM5G806649	Zm00001d008264	Zm00001eb332970	Mitochondrial import inner membrane translocase subunit Tim17/Tim22/Tim23 family protein	NA	NA	blue
Leaf	GRMZM2G044963	Zm00001d008278	Zm00001eb333100	Calmodulin-7	NA	NA	blue
Leaf	GRMZM2G049109	Zm00001d008279	Zm00001eb333110	Serine/threonine-protein kinase-like protein	NA	NA	blue
Leaf	GRMZM2G074857	Zm00001d008281	Zm00001eb333130	EMB1374 isoform 1%3B EMB1374 isoform 2	TIDP3564	NA	blue
Leaf	GRMZM5G834837	Zm00001d008283	Zm00001eb333150	Serpin-Z1	si660046c04	NA	blue
Leaf	GRMZM2G467059	Zm00001d008284	Zm00001eb333160	26S proteasome non-ATPase regulatory subunit 14 homolog	NA	NA	blue
Leaf	GRMZM2G050325	Zm00001d008287	Zm00001eb333190	Phenazine biosynthesis PhzC/PhzF protein	cl17031_1	NA	blue
Leaf	GRMZM2G171122	Zm00001d008297	Zm00001eb333270	Gb protein	pco111964	NA	blue
Leaf	GRMZM2G037156	Zm00001d008300	Zm00001eb333300	Peroxidase 9	NA	NA	blue
Leaf	GRMZM2G049429	Zm00001d008314	Zm00001eb333400	Transcription factor Pur-alpha 1	IDP6944	NA	blue
Leaf	GRMZM2G044128	Zm00001d008327	Zm00001eb333520	H/ACA ribonucleoprotein complex subunit 4	trub1	tRNA pseudouridine synthase B1	blue
Leaf	GRMZM2G146012	Zm00001d008330	Zm00001eb333540	Dynein light chain type 1 family protein	NA	NA	blue
Leaf	GRMZM2G154896	Zm00001d008342	Zm00001eb333640	Pollen-specific protein like%3B Pollen-specific protein like protein	IDP22	NA	blue
Leaf	GRMZM2G024655	Zm00001d008356	Zm00001eb333750	C2H2 and C2HC zinc fingers superfamily protein	c3h42	C3H-transcription factor 342	blue
Leaf	GRMZM2G105587	Zm00001d008359	Zm00001eb333780	MFS18 protein	NA	NA	blue
Leaf	GRMZM2G156673	Zm00001d008387	Zm00001eb334050	rps5;ribosomal protein S5: endosperm cDNA 5C06A11 similar to ribosomal protein	rps5	ribosomal protein S5	blue
Leaf	GRMZM2G305080	Zm00001d008393	Zm00001eb334100	Putative aldehyde dehydrogenase family protein	cl10730_1	NA	blue
Leaf	GRMZM2G154499	Zm00001d008405	Zm00001eb334200	Iron-sulfur assembly protein IscA-like 1 mitochondrial	NA	NA	blue
Leaf	GRMZM2G078941	Zm00001d008407	Zm00001eb334220	Protein RER1B	NA	NA	blue
Leaf	GRMZM2G035341	Zm00001d008428	Zm00001eb334390	RING-box protein 1a	GRMZM2G035341	NA	blue
Leaf	GRMZM2G153766	Zm00001d008564	Zm00001eb335330	Surfeit locus protein 5	NA	NA	blue
Leaf	GRMZM2G041238	Zm00001d008594	Zm00001eb335620	60S ribosomal protein L26-1	NA	NA	blue
Leaf	GRMZM2G018177	Zm00001d008619	Zm00001eb335870	tpi3;triose phosphate isomerase3: electrophoretic mobility; cytosolic; dimeric; intra/interlocus hybrids occur with Tpi4 & Tpi5	tpi3	triose phosphate isomerase3	blue
Leaf	GRMZM2G165692	Zm00001d008640	Zm00001eb336070	Importin subunit alpha	NA	NA	blue
Leaf	GRMZM2G097775	Zm00001d008656	Zm00001eb336220	Transcription initiation factor TFIID subunit 15b	NA	NA	blue
Leaf	AC212565.3_FG001	Zm00001d008669	Zm00001eb336310	Histone H4	NA	NA	blue
Leaf	GRMZM2G061187	Zm00001d008689	Zm00001eb336450	NA	npi585a	NA	blue
Leaf	GRMZM2G061735	Zm00001d008731	Zm00001eb122810	Alba DNA/RNA-binding protein	cl3994_1d	NA	blue
Leaf	GRMZM2G171912	Zm00001d008734	Zm00001eb336820	Putative bZIP transcription factor superfamily protein	bzip122	bZIP-transcription factor 122	blue
Leaf	GRMZM2G080521	Zm00001d008737	Zm00001eb336850	Acyl-protein thioesterase 2	NA	NA	blue
Leaf	GRMZM2G107639	Zm00001d008744	Zm00001eb336900	Transaminase/ transferase isoform 1%3B Transaminase/ transferase isoform 2%3B Transaminase/ transferase%2C transferring nitrogenous groups	NA	NA	blue
Leaf	GRMZM2G078267	Zm00001d008753	Zm00001eb336960	Putative HLH DNA-binding domain superfamily protein	NA	NA	blue
Leaf	GRMZM2G032190	Zm00001d008759	Zm00001eb337030	BEST Arabidopsis thaliana protein match is: copper ion binding (TAIR:AT4G32610.1); Has 43784 Blast hits to 26928 proteins in 1799 species: Archae - 86; Bacteria - 6347; Metazoa - 15971; Fungi - 5398; Plants - 1931; Viruses - 259; Other Eukaryotes - /.../(source: NCBI BLink).	umc1913	NA	blue
Leaf	GRMZM2G174570	Zm00001d008839	Zm00001eb337650	Ribosomal protein L18ae family	NA	NA	blue
Leaf	GRMZM5G871861	Zm00001d008870	Zm00001eb337980	Thioredoxin superfamily protein	pco111208	NA	blue
Leaf	AC187157.4_FG002	Zm00001d008871	Zm00001eb337990	Nuclear pore complex protein NUP35	NA	NA	blue
Leaf	GRMZM2G472654	Zm00001d008892	Zm00001eb338180	Carnitine racemase like protein	NA	NA	blue
Leaf	GRMZM2G390889	Zm00001d008900	Zm00001eb338240	NA	NA	NA	blue
Leaf	GRMZM2G014091	Zm00001d008916	Zm00001eb338420	Small nuclear ribonucleoprotein E	NA	NA	blue
Leaf	GRMZM2G112686	Zm00001d008929	Zm00001eb338570	GDSL esterase/lipase	umc2147	NA	blue
Leaf	GRMZM2G007021	Zm00001d008932	Zm00001eb338610	SEC13 protein isoform 1%3B SEC13 protein isoform 2%3B SEC13-related protein	cl4180_1b	NA	blue
Leaf	GRMZM2G413717	Zm00001d008961	Zm00001eb338860	NA	NA	NA	blue
Leaf	GRMZM2G092981	Zm00001d008962	Zm00001eb338880	NA	si605038f07	NA	blue
Leaf	GRMZM2G044077	Zm00001d008968	Zm00001eb338940	Putative AP2/EREBP transcription factor superfamily protein	ereb96	AP2-EREBP-transcription factor 96	blue
Leaf	GRMZM2G144853	Zm00001d008970	Zm00001eb338960	Plastid division protein PDV1	NA	NA	blue
Leaf	GRMZM2G075250	Zm00001d008992	Zm00001eb339190	Peroxisomal membrane 22 kDa (Mpv17/PMP22) family protein	NA	NA	blue
Leaf	GRMZM2G067522	Zm00001d009023	Zm00001eb339460	Nucleic acid-binding OB-fold-like protein	pco079748	NA	blue
Leaf	GRMZM2G067508	Zm00001d009025	Zm00001eb339470	Probable metal-nicotianamine transporter YSL7	NA	NA	blue
Leaf	GRMZM2G388703	Zm00001d009082	Zm00001eb339950	Binding protein	NA	NA	blue
Leaf	GRMZM2G009894	Zm00001d009117	Zm00001eb340270	60S ribosomal protein L29	NA	NA	blue
Leaf	AC191069.3_FG004	Zm00001d009132	Zm00001eb340410	NA	NA	NA	blue
Leaf	GRMZM2G097103	Zm00001d009147	Zm00001eb340460	CONTAINS InterPro DOMAIN/s: NEFA-interacting nuclear protein NIP30 N-terminal (InterPro:IPR019331); Has 398 Blast hits to 395 proteins in 139 species: Archae - 0; Bacteria - 6; Metazoa - 193; Fungi - 83; Plants - 36; Viruses - 0; Other Eukaryotes - /.../ource: NCBI BLink).	NA	NA	blue
Leaf	GRMZM2G080442	Zm00001d009202	Zm00001eb340850	NA	NA	NA	blue
Leaf	GRMZM2G086636	Zm00001d009211	Zm00001eb340890	GTP-binding protein SAR1A	NA	NA	blue
Leaf	GRMZM2G094558	Zm00001d009264	Zm00001eb341310	thim1;thiamin thiazole kinase M1: thiamin salvage enzyme	thim1	thiamin thiazole kinase M1	blue
Leaf	GRMZM2G003835	Zm00001d009410	NA	EMB2752	NA	NA	blue
Leaf	GRMZM2G387594,GRMZM2G387602	Zm00001d009415	Zm00001eb342380	Arabinogalactan peptide 3	NA	NA	blue
Leaf	GRMZM2G088060	Zm00001d009417	Zm00001eb342400	60S ribosomal protein L28-1	NA	NA	blue
Leaf	GRMZM2G054247	Zm00001d009440	Zm00001eb342630	Anaphase-promoting complex subunit 10	NA	NA	blue
Leaf	GRMZM2G075796	Zm00001d009446	Zm00001eb342660	NA	NA	NA	blue
Leaf	GRMZM2G475980	Zm00001d009449	Zm00001eb342700	Pentatricopeptide repeat-containing protein mitochondrial	NA	NA	blue
Leaf	GRMZM2G040477	Zm00001d009480	Zm00001eb342960	Receptor for activated C kinase 1A	rack2	receptor for activated C kinase2	blue
Leaf	GRMZM2G021331	Zm00001d009488	Zm00001eb343030	csu849(atpb);¬†: zEST00849 Maize Leaf, Stratagene #937005 Zea mays cDNA clone csuh00849 5- end similar to mitochondrial ATP synthase beta subunit, mRNA sequence	csu849(atpb)	NA	blue
Leaf	GRMZM2G492915	Zm00001d009493	Zm00001eb343080	Probable histone chaperone ASF1A	NA	NA	blue
Leaf	GRMZM2G101042	Zm00001d009495	Zm00001eb343100	Ribosomal protein L7/L12 oligomerisation;Ribosomal protein L7/L12 C-terminal/adaptor protein ClpS-like	pza00793	NA	blue
Leaf	GRMZM2G092147	Zm00001d009502	NA	NA	NA	NA	blue
Leaf	GRMZM6G791392	Zm00001d009509	Zm00001eb343250	60S ribosomal protein L37a	NA	NA	blue
Leaf	GRMZM2G043764	Zm00001d009520	Zm00001eb343360,Zm00001eb343380	Ninja-family protein 7	NA	NA	blue
Leaf	GRMZM2G399333	Zm00001d009530	Zm00001eb343440	ARM repeat superfamily protein	NA	NA	blue
Leaf	GRMZM2G124758	Zm00001d009572	Zm00001eb343780	Ras-related protein RABA1f	NA	NA	blue
Leaf	GRMZM2G113720	Zm00001d009579	Zm00001eb343830	60S ribosomal protein L18a	pco154872	NA	blue
Leaf	GRMZM2G102891,GRMZM2G105712,GRMZM2G119809,GRMZM2G164129	Zm00001d009657	Zm00001eb344440,Zm00001eb344460	60S acidic ribosomal protein P2-5	NA	NA	blue
Leaf	GRMZM2G097768	Zm00001d009669	Zm00001eb344570	Sugar transporter ERD6-like 6	stp1	sugar transport1	blue
Leaf	GRMZM2G102936	Zm00001d009711	NA	NA	NA	NA	blue
Leaf	GRMZM2G464401	Zm00001d009740	Zm00001eb345200	Plasminogen activator inhibitor 1 RNA-binding protein	NA	NA	blue
Leaf	GRMZM2G129291	Zm00001d009746	NA	PIF / Ping-Pong family of plant transposases	NA	NA	blue
Leaf	GRMZM2G086964	Zm00001d009783	Zm00001eb345630	DnaJ protein ERDJ3B	cl10549_1b	NA	blue
Leaf	GRMZM2G093323	Zm00001d009799	Zm00001eb345770	Adenine nucleotide transporter BT1 chloroplastic/mitochondrial	NA	NA	blue
Leaf	GRMZM2G055116	Zm00001d009837	Zm00001eb346030	RING/U-box superfamily protein	rfri2	red and far red insensitive2	blue
Leaf	GRMZM2G130010	Zm00001d009847	Zm00001eb346090	Mediator of RNA polymerase II transcription subunit 28	pco101520b	NA	blue
Leaf	GRMZM2G104025	Zm00001d009848	Zm00001eb346100	60S ribosomal protein L18-3	NA	NA	blue
Leaf	GRMZM2G151193	Zm00001d009868	Zm00001eb346210	elfa1;elongation factor alpha1: (was csu116) multiple copies; leaf cDNA csu116, partial sequence identical to a tomato elongation factor	elfa1	elongation factor alpha1	blue
Leaf	GRMZM2G110509	Zm00001d009870	Zm00001eb346230	Elongation factor 1-alpha	elfa7	elongation factor alpha7	blue
Leaf	GRMZM2G145573	Zm00001d009910	Zm00001eb346590	Catalytic/ oxidoreductase%2C acting on NADH or NADPH	umc1470	NA	blue
Leaf	GRMZM2G000777	Zm00001d009943	Zm00001eb346910	Late embryogeneis abundant protein%3B Late embryogenesis abundant protein	NA	NA	blue
Leaf	GRMZM2G063676	Zm00001d009950	Zm00001eb346960	Heat shock 70 kDa protein 14	hsp70-16	heat shock protein70-16	blue
Leaf	GRMZM2G060210	Zm00001d009960	Zm00001eb347020,Zm00001eb347030	HXXXD-type acyl-transferase family protein	NA	NA	blue
Leaf	GRMZM2G093186	Zm00001d009964	Zm00001eb347050	rgp2;ras-related protein RGP2:	rgp2	ras-related protein RGP2	blue
Leaf	GRMZM2G176056	Zm00001d009969	Zm00001eb347080	NA	umc2366	NA	blue
Leaf	GRMZM2G047097	Zm00001d009978	Zm00001eb347110	Mitochondrial fission 1 protein A	pco067418a	NA	blue
Leaf	GRMZM2G124455	Zm00001d009990	Zm00001eb347200	Superoxide dismutase [Mn] 3.4%2C mitochondrial	sod10	superoxide dismutase10	blue
Leaf	GRMZM5G813584	Zm00001d010016	Zm00001eb347380	60S ribosomal protein L11-1	cl7136_2d	NA	blue
Leaf	GRMZM2G149975	Zm00001d010030	NA	60S ribosomal protein L29-1	NA	NA	blue
Leaf	GRMZM2G147271	Zm00001d010040	Zm00001eb347540	Profilin family protein	NA	NA	blue
Leaf	GRMZM2G375504	Zm00001d010056	Zm00001eb347680	pro1;proline responding1: (allele o6) crumpled opaque kernel; green-striped lethal seedling; responds to proline in culture	pro1	proline responding1	blue
Leaf	GRMZM5G821139	Zm00001d010066	Zm00001eb347770	NA	umc1427	NA	blue
Leaf	AC208341.4_FG005	Zm00001d010067	NA	Pleckstrin homology domain-containing protein 1	NA	NA	blue
Leaf	GRMZM2G046824	Zm00001d010152	Zm00001eb348400	Histone deacetylase 8	hdac6	histone deacetylase6	blue
Leaf	GRMZM2G055652	Zm00001d010183	Zm00001eb348620	NA	NA	NA	blue
Leaf	GRMZM2G149808	Zm00001d010206	Zm00001eb348810	NA	NA	NA	blue
Leaf	GRMZM6G741620	Zm00001d010220	Zm00001eb348960	40S ribosomal protein S12	NA	NA	blue
Leaf	GRMZM2G010348	Zm00001d010236	Zm00001eb349110	Cytochrome c	NA	NA	blue
Leaf	GRMZM2G099981	Zm00001d010304	Zm00001eb349640	Leucine-rich repeat (LRR) family protein	NA	NA	blue
Leaf	GRMZM2G060922	Zm00001d010325	Zm00001eb349840	sbip1b;small basic membrane intrinsic protein1b:	sbip1b	small basic membrane intrinsic protein1b	blue
Leaf	GRMZM2G335377	Zm00001d010401	Zm00001eb350290	NA	NA	NA	blue
Leaf	GRMZM2G021069	Zm00001d010406	Zm00001eb350340	mcm6;minichromosome maintenance6: Essential for both vegetative as well as reproductive growth and development in plants.	mcm6	minichromosome maintenance6	blue
Leaf	GRMZM2G035465	Zm00001d010411	Zm00001eb350370	Auxin-responsive protein IAA27	iaa38	Aux/IAA-transcription factor 38	blue
Leaf	GRMZM2G153569	Zm00001d010431	Zm00001eb350560	Elongation factor 1-beta	cl2935_1b	NA	blue
Leaf	GRMZM2G044947	Zm00001d010451	Zm00001eb350690	GDSL esterase/lipase	pco081097b	NA	blue
Leaf	GRMZM2G049013	Zm00001d010461	Zm00001eb350780	Sm-like protein LSM5	Zm00001d010461	NA	blue
Leaf	GRMZM2G060999	Zm00001d010462	Zm00001eb350790	RING/U-box superfamily protein	cl11898_1b	NA	blue
Leaf	GRMZM2G149211	Zm00001d010478	Zm00001eb350910	Peroxisomal adenine nucleotide carrier 1	NA	NA	blue
Leaf	GRMZM2G134230	Zm00001d010491	Zm00001eb351000	Succinate dehydrogenase subunit 4 mitochondrial	NA	NA	blue
Leaf	GRMZM2G111411	Zm00001d010504	Zm00001eb351120	Ran-binding protein 1 homolog a	NA	NA	blue
Leaf	GRMZM5G886109	Zm00001d010538	Zm00001eb351420	Ras-related protein RABE1c	ras8A1	ras-related protein8A1	blue
Leaf	GRMZM2G063896	Zm00001d010575	Zm00001eb351700	Histone H4	NA	NA	blue
Leaf	GRMZM5G827266	Zm00001d010614	Zm00001eb352030	40S ribosomal protein S26	NA	NA	blue
Leaf	GRMZM2G142640	Zm00001d010631	Zm00001eb352180	60S ribosomal protein L24%3B 60S ribosomal protein L24 isoform 1%3B 60S ribosomal protein L24 isoform 2%3B 60S ribosomal protein L24 isoform 3	NA	NA	blue
Leaf	GRMZM2G005557	Zm00001d010649	Zm00001eb352340	Probable calcium-binding protein CML20	Zm00001d010649	NA	blue
Leaf	GRMZM2G004703	Zm00001d010650	Zm00001eb352350	Calmodulin	IDP7337	NA	blue
Leaf	GRMZM2G073347	Zm00001d010651	Zm00001eb352360	NA	NA	NA	blue
Leaf	GRMZM2G083016	Zm00001d010672	Zm00001eb352550	Metacaspase type II	pgk2	phosphoglycerate kinase2	blue
Leaf	GRMZM2G010927	Zm00001d010693	Zm00001eb352720	21.7 kDa class VI heat shock protein	NA	NA	blue
Leaf	GRMZM2G527250	Zm00001d010717	Zm00001eb352900	NA	NA	NA	blue
Leaf	AC209819.3_FG012	Zm00001d010732	Zm00001eb353070	rop7;Rho-related protein from plants 7: cDNA, plasma membrane targeting, SSR umc1950In Maize Genetics Conference Abstracts rop7 was called rop1. These abstracts are indeed discussing rop7.	rop7	Rho-related protein from plants 7	blue
Leaf	GRMZM2G084477	Zm00001d010783	Zm00001eb353450	MPPN domain containing protein	NA	NA	blue
Leaf	GRMZM2G071223	Zm00001d010792	NA	NA	NA	NA	blue
Leaf	GRMZM2G082707	Zm00001d010803	Zm00001eb353650	50S ribosomal protein L20	TIDP2716	NA	blue
Leaf	GRMZM2G319747	Zm00001d010804	Zm00001eb353660	Proteasome maturation factor UMP1	AY104566	NA	blue
Leaf	GRMZM2G044771	Zm00001d010819	Zm00001eb353800	NA	NA	NA	blue
Leaf	GRMZM2G017142	Zm00001d010834	Zm00001eb353930	PHD finger protein ALFIN-LIKE 2	alf9	Alfin-like-transcription factor 9	blue
Leaf	GRMZM2G150367	Zm00001d010855	Zm00001eb354140	Stress protein%3B Stress-related protein	pco152469	NA	blue
Leaf	GRMZM2G166089	Zm00001d010858	Zm00001eb354170	Cullin-1	cul1	cullin1	blue
Leaf	GRMZM2G150485	Zm00001d010867	Zm00001eb354230	Bifunctional protein FolD 2	fold2	bifunctional protein FolD2	blue
Leaf	GRMZM2G443340	Zm00001d010872	Zm00001eb354280	CONTAINS InterPro DOMAIN/s: Ribosomal protein S27/S33 mitochondrial (InterPro:IPR013219); Has 101 Blast hits to 101 proteins in 55 species: Archae - 0; Bacteria - 0; Metazoa - 8; Fungi - 59; Plants - 26; Viruses - 0; Other Eukaryotes - 8 (source: N /.../ink).	pco108839	NA	blue
Leaf	GRMZM2G343024	Zm00001d010919	Zm00001eb354620	PTI1-like tyrosine-protein kinase 3	NA	NA	blue
Leaf	GRMZM2G119483	Zm00001d010958	Zm00001eb354940	DnaJ subfamily B member 13	cl824_1	NA	blue
Leaf	GRMZM2G351937,GRMZM2G351941	Zm00001d010971	Zm00001eb355060,Zm00001eb355080	Receptor-like kinase LIP2	NA	NA	blue
Leaf	GRMZM2G175419	Zm00001d011004	Zm00001eb355350	Serine/arginine-rich splicing factor RS2Z32	RS2Z37A	NA	blue
Leaf	GRMZM2G474658	Zm00001d011006	Zm00001eb355370	ABC transporter G family member 6	IDP778a	NA	blue
Leaf	GRMZM5G855672	Zm00001d011034	Zm00001eb355540	dhar1;dehydroascorbate reductase like1:	dhar1	dehydroascorbate reductase like1	blue
Leaf	GRMZM2G084429	Zm00001d011049	Zm00001eb355650	NA	umc2c	NA	blue
Leaf	GRMZM2G386228	Zm00001d011050	Zm00001eb355660	Protein transport protein Sec61 beta subunit	NA	NA	blue
Leaf	GRMZM2G028986	Zm00001d011081	Zm00001eb356000	Cytochrome B5 isoform D	rz390a(cyb5)	NA	blue
Leaf	GRMZM2G470513	Zm00001d011092	Zm00001eb356100	Transcription initiation factor IIA subunit 2	umc2401	NA	blue
Leaf	GRMZM2G076544	Zm00001d011104	Zm00001eb356220	Photosynthetic NDH subunit of lumenal location 5 chloroplastic	NA	NA	blue
Leaf	GRMZM2G339151	Zm00001d011108	Zm00001eb356240	vim102;variant in methylation102:	vim102	variant in methylation102	blue
Leaf	GRMZM2G175236	Zm00001d011112	Zm00001eb356270	Exonuclease	IDP7352	NA	blue
Leaf	GRMZM2G175273	Zm00001d011113	Zm00001eb356280	Uncharacterised protein family SERF	pco133825	NA	blue
Leaf	GRMZM2G001243	Zm00001d011131	Zm00001eb356420	Protein phosphatase 2C 16	prh19	protein phosphatase homolog19	blue
Leaf	GRMZM2G437575	Zm00001d011132	Zm00001eb356420	Protein phosphatase 2C 16	prh18	protein phosphatase homolog18	blue
Leaf	GRMZM2G113078	Zm00001d011134	Zm00001eb356440	Putative AP2/EREBP transcription factor superfamily protein	ereb117	AP2-EREBP-transcription factor 117	blue
Leaf	GRMZM2G181269	Zm00001d011136	Zm00001eb356460	NADH dehydrogenase [ubiquinone] 1 beta subcomplex subunit 2	NA	NA	blue
Leaf	GRMZM2G064675	Zm00001d011167	Zm00001eb356770	CONTAINS InterPro DOMAIN/s: Phosphorylated adapter RNA export protein RNA-binding domain (InterPro:IPR019385); Has 110 Blast hits to 110 proteins in 51 species: Archae - 0; Bacteria - 3; Metazoa - 56; Fungi - 0; Plants - 36; Viruses - 0; Other Euka /.../ - 15 (source: NCBI BLink).	cl26374_1	NA	blue
Leaf	GRMZM2G018901	Zm00001d011180	Zm00001eb356880	NA	NA	NA	blue
Leaf	AC199315.4_FG001	Zm00001d011185	Zm00001eb356920	Protein transport protein Sec61 subunit beta	NA	NA	blue
Leaf	GRMZM2G116083	Zm00001d011204	Zm00001eb357050	NA	umc1316	NA	blue
Leaf	GRMZM2G013448	Zm00001d011208	Zm00001eb357070	1-aminocyclopropane-1-carboxylate oxidase 1	acco5	1-aminocyclopropane-1-carboxylate oxidase5	blue
Leaf	GRMZM2G304575	Zm00001d011236	Zm00001eb357340	Histone H2B	NA	NA	blue
Leaf	GRMZM2G086052	Zm00001d011245	Zm00001eb357440	midA	IDP7815	NA	blue
Leaf	GRMZM2G143469	Zm00001d011256	Zm00001eb357520	OHP2	ohp3	opaque2 heterodimerizing protein3	blue
Leaf	GRMZM2G423169	Zm00001d011263	Zm00001eb357570	Ribosomal protein L25/Gln-tRNA synthetase anti-codon-binding domain	NA	NA	blue
Leaf	AC194341.4_FG002	Zm00001d011278	Zm00001eb357670	Mitochondrial ATP synthase subunit G protein	NA	NA	blue
Leaf	GRMZM2G351990	Zm00001d011286	Zm00001eb357750	Pop3 peptide	NA	NA	blue
Leaf	GRMZM2G073404	Zm00001d011308	Zm00001eb357890	Ubiquitin-like superfamily protein	sumov1	small ubiquitin-related modifier-variant1	blue
Leaf	GRMZM2G157758	Zm00001d011314	Zm00001eb357940	ATP synthase subunit epsilon%2C mitochondrial	NA	NA	blue
Leaf	GRMZM2G134738	Zm00001d011330	Zm00001eb358050	Cytochrome c oxidase subunit 5b-2 mitochondrial	NA	NA	blue
Leaf	GRMZM2G034573	Zm00001d011331	Zm00001eb358060	NA	cl24558_1b	NA	blue
Leaf	GRMZM2G117742,GRMZM5G803433	Zm00001d011336	Zm00001eb358090,Zm00001eb358100	UBP1-associated protein 2C	NA	NA	blue
Leaf	GRMZM2G339503	Zm00001d011412	Zm00001eb358730	Mitochondrial import receptor subunit TOM7-1	NA	NA	blue
Leaf	GRMZM2G177076	Zm00001d011431	Zm00001eb358960	Carbohydrate-binding X8 domain superfamily protein	NA	NA	blue
Leaf	GRMZM2G030118	Zm00001d011503	Zm00001eb359530	Sphinganine C4-monooxygenase 1	NA	NA	blue
Leaf	GRMZM2G130586	Zm00001d011517	Zm00001eb359640	Putative DUF1296 domain containing family protein	NA	NA	blue
Leaf	GRMZM2G007630,GRMZM2G178346	Zm00001d011526	Zm00001eb359730	pfkB-like carbohydrate kinase family protein	NA	NA	blue
Leaf	GRMZM2G126928	Zm00001d011534	Zm00001eb359780	60S ribosomal protein L18a	pco155588b	NA	blue
Leaf	GRMZM2G014066	Zm00001d011561	Zm00001eb360010	drought-induced 19	din1	drought-induced protein 19 homolog1	blue
Leaf	GRMZM2G068586	Zm00001d011578	Zm00001eb360160	Tubby-like F-box protein 7	tubtf1	TUB-transcription factor 1	blue
Leaf	GRMZM2G055936	Zm00001d011581	Zm00001eb360190	Peroxiredoxin-2B	prdx4	peroxiredoxin4	blue
Leaf	GRMZM2G017305	Zm00001d011611	Zm00001eb360490	Katanin p60 ATPase-containing subunit A1	clt1	clumped tassel1	blue
Leaf	GRMZM2G091973	Zm00001d011631	Zm00001eb360670	Reticulon-like protein B9	ret1	reticulon-like1	blue
Leaf	GRMZM2G094879	Zm00001d011646	Zm00001eb360860	NA	NA	NA	blue
Leaf	GRMZM5G835704	Zm00001d011650	Zm00001eb360900	NA	NA	NA	blue
Leaf	GRMZM2G126734	Zm00001d011653	Zm00001eb360920	NA	NA	NA	blue
Leaf	GRMZM2G032594	Zm00001d011657	Zm00001eb360960	Plasma membrane associated protein	cl8313_1	NA	blue
Leaf	GRMZM2G032484	Zm00001d011658	Zm00001eb360970	NA	NA	NA	blue
Leaf	GRMZM2G144857	Zm00001d011680	Zm00001eb361130	RNA polymerase II transcriptional coactivator KELP	kelp3	p15 (PC4 Sub1)-transcription factor 3	blue
Leaf	GRMZM5G827505	Zm00001d011706	Zm00001eb361310	Probable mitochondrial-processing peptidase subunit beta mitochondrial	cl39764_1	NA	blue
Leaf	GRMZM5G878308	Zm00001d011732	Zm00001eb361610	nad2;NADH dehydrogenase2: vegetative meristem cDNA 7C02A11	nad2	NADH dehydrogenase2	blue
Leaf	GRMZM5G836174	Zm00001d011734	Zm00001eb361620	Inorganic pyrophosphatase 1	NA	NA	blue
Leaf	GRMZM2G073622	Zm00001d011766	Zm00001eb362020	Nucleic acid-binding OB-fold-like protein	pco124021	NA	blue
Leaf	GRMZM2G168416	Zm00001d011779	Zm00001eb362180	transducin family protein / WD-40 repeat family protein	blk4	bik1-like kinase4	blue
Leaf	GRMZM2G098056	Zm00001d011784	Zm00001eb362230	NA	NA	NA	blue
Leaf	GRMZM2G067702	Zm00001d011785	Zm00001eb362240	Transcription factor LUX	glk56	G2-like-transcription factor 56	blue
Leaf	GRMZM2G067601	Zm00001d011786	Zm00001eb362250	Cytochrome B5 isoform D	phm15278	NA	blue
Leaf	GRMZM2G446960	Zm00001d011816	Zm00001eb362490	40S ribosomal protein S10-1	NA	NA	blue
Leaf	GRMZM2G109472	Zm00001d011855	Zm00001eb362870	Probable ADP-ribosylation factor GTPase-activating protein AGD11	NA	NA	blue
Leaf	GRMZM2G101080	Zm00001d011874	Zm00001eb363070	Plant calmodulin-binding protein-related	NA	NA	blue
Leaf	GRMZM2G129019	Zm00001d011879	Zm00001eb363120	NA	NA	NA	blue
Leaf	GRMZM2G395429	Zm00001d011922	Zm00001eb363530	Protein RALF-like 33	NA	NA	blue
Leaf	GRMZM2G002147	Zm00001d011928	Zm00001eb363590	ARM repeat superfamily protein	NA	NA	blue
Leaf	GRMZM2G010065	Zm00001d011945	Zm00001eb363750	Prefoldin chaperone subunit family protein	NA	NA	blue
Leaf	GRMZM2G134308	Zm00001d011964	Zm00001eb363870	Probable beta-14-xylosyltransferase IRX10L	GRMZM2G134308	NA	blue
Leaf	GRMZM2G146885	Zm00001d011971	Zm00001eb363960	NA	NA	NA	blue
Leaf	GRMZM2G145280	Zm00001d011992	Zm00001eb364190	60S ribosomal protein L13	bbc1	breast basic conserved homolog1	blue
Leaf	GRMZM2G064954	Zm00001d011994	Zm00001eb364210	F-box only protein 6	NA	NA	blue
Leaf	GRMZM2G053898	Zm00001d012042	Zm00001eb364660	Small ubiquitin-related modifier 2	sumo1a	small ubiquitin-related modifier1a	blue
Leaf	GRMZM2G042118	Zm00001d012052	Zm00001eb364750	RNA-binding (RRM/RBD/RNP motifs) family protein	pco106379	NA	blue
Leaf	GRMZM2G096169	Zm00001d012074	Zm00001eb364910	Protein YLS7	NA	NA	blue
Leaf	AC183950.2_FG004	Zm00001d012096	Zm00001eb365110	Late embryogenesis abundant (LEA) hydroxyproline-rich glycoprotein family	NA	NA	blue
Leaf	GRMZM2G066024	Zm00001d012103	Zm00001eb365200	ald2;aldolase2: second aldolase locus initially found by RFLP mapping using an ald1 probe	ald2	aldolase2	blue
Leaf	GRMZM2G104179	Zm00001d012121	Zm00001eb365370	Tetratricopeptide repeat (TPR)-like superfamily protein	NA	NA	blue
Leaf	GRMZM2G112079	Zm00001d012127	Zm00001eb365410	NA	IDP771	NA	blue
Leaf	GRMZM2G163473	Zm00001d012160	Zm00001eb365700	Ribosomal protein L13 family protein	NA	NA	blue
Leaf	GRMZM2G163081	Zm00001d012161	Zm00001eb365710	rpl5b;60S ribosomal protein L5-1 homolog b:	rpl5b	60S ribosomal protein L5-1 homolog b	blue
Leaf	AC204007.3_FG008	Zm00001d012165	Zm00001eb365730	NA	cl16119_1c	NA	blue
Leaf	GRMZM2G026969	Zm00001d012173	Zm00001eb365810	Fructokinase-1	pco070293b	NA	blue
Leaf	GRMZM2G172829	Zm00001d012199	Zm00001eb365990,Zm00001eb366000	CLP protease regulatory subunit CLPX3 mitochondrial	NA	NA	blue
Leaf	GRMZM2G050803	Zm00001d012204	Zm00001eb366030	NA	pco115287b	NA	blue
Leaf	GRMZM2G316214	Zm00001d012217	Zm00001eb366150	DUF679 domain membrane protein 2	NA	NA	blue
Leaf	GRMZM2G316362	Zm00001d012221	Zm00001eb366200	sacd9;stearoyl-acyl-carrier-protein desaturase9:	sacd9	stearoyl-acyl-carrier-protein desaturase9	blue
Leaf	GRMZM2G156206	Zm00001d012243	Zm00001eb366420	NA	NA	NA	blue
Leaf	GRMZM2G438293	Zm00001d012273	Zm00001eb366690	Putative bZIP transcription factor superfamily protein	bzip44	bZIP-transcription factor 44	blue
Leaf	GRMZM5G873917	Zm00001d012291	Zm00001eb366850	Expressed protein; protein	NA	NA	blue
Leaf	GRMZM2G478396	Zm00001d012330	Zm00001eb367200	Putative homeobox DNA-binding domain superfamily protein	wox5a	WUSCHEL-homeobox-transcription factor 5A	blue
Leaf	GRMZM5G897988	Zm00001d012361	Zm00001eb367490	Ataxin-3 homolog	pco111461	NA	blue
Leaf	GRMZM2G149265	Zm00001d012395	Zm00001eb367780	Mannose-1-phosphate guanylyltransferase 1	gmp2	mannose-1-phosphate guanylyltransferase2	blue
Leaf	GRMZM2G146206	Zm00001d012407	Zm00001eb367890	tpi5;triose phosphate isomerase5: electrophoretic mobility; cytosolic; dimeric intra/interlocus hybrids occur with Tpi3 & Tpi4	tpi5	triose phosphate isomerase5	blue
Leaf	GRMZM2G035805	Zm00001d012414	Zm00001eb367930	ROTUNDIFOLIA like 8	NA	NA	blue
Leaf	GRMZM2G112912	Zm00001d012423	Zm00001eb368020	Histone H2B	umc1268	NA	blue
Leaf	GRMZM2G112865	Zm00001d012425	Zm00001eb368030	Ribosomal protein L17 family protein	si603005c07	NA	blue
Leaf	GRMZM2G143780	Zm00001d012439	Zm00001eb368180	Histone H4	his408	histone408	blue
Leaf	GRMZM2G004111	Zm00001d012469	Zm00001eb368480	NA	NA	NA	blue
Leaf	GRMZM5G833389	Zm00001d012518	Zm00001eb368990	2%2C3-bisphosphoglycerate-independent phosphoglycerate mutase	pmg1	phosphoglycerate mutase1	blue
Leaf	GRMZM2G379035	Zm00001d012535	Zm00001eb369130	Putative bifunctional inhibitor/LTP/seed storage protein family	pco081246	NA	blue
Leaf	GRMZM2G409635	Zm00001d012563	Zm00001eb369370	NA	NA	NA	blue
Leaf	GRMZM2G139349	Zm00001d012598	Zm00001eb369660	40S ribosomal protein S25-2	NA	NA	blue
Leaf	GRMZM2G139296	Zm00001d012599	Zm00001eb369670	F1F0-ATPase inhibitor protein; protein	TIDP7121	NA	blue
Leaf	GRMZM2G139198	Zm00001d012601	Zm00001eb369690	RNA-binding KH domain-containing protein	NA	NA	blue
Leaf	GRMZM2G139141	Zm00001d012606	Zm00001eb369740	Pentatricopeptide repeat-containing protein mitochondrial	NA	NA	blue
Leaf	GRMZM2G111472	Zm00001d012647	Zm00001eb370050	Polyketide cyclase / dehydrase and lipid transport protein	NA	NA	blue
Leaf	GRMZM2G139093	Zm00001d012662	Zm00001eb370180	NA	pco100198	NA	blue
Leaf	GRMZM2G116273	Zm00001d012675	Zm00001eb370330	Glutathione S-transferase 1	gst1	glutathione-S-transferase1	blue
Leaf	GRMZM2G073959	Zm00001d012681	Zm00001eb370410	RHOMBOID-like protein 12 mitochondrial	si606022a06b	NA	blue
Leaf	GRMZM2G437859	Zm00001d012693	Zm00001eb370520	Solute carrier family 23 member 2	nbcs23	nucleobase:cation symporter23	blue
Leaf	GRMZM2G031607	Zm00001d012710	Zm00001eb370650	SGS domain-containing protein	pco119358	NA	blue
Leaf	GRMZM2G496319	Zm00001d012714	Zm00001eb370670	NA	pco147906	NA	blue
Leaf	GRMZM2G428179	Zm00001d012720	Zm00001eb370730	E3 ubiquitin-protein ligase ATL41	NA	NA	blue
Leaf	GRMZM2G148022	Zm00001d012725	Zm00001eb370770	Transcription factor TCP4	tcptf29	TCP-transcription factor 29	blue
Leaf	GRMZM2G153648	Zm00001d012729	NA	Protein NUCLEAR FUSION DEFECTIVE 6 chloroplastic/mitochondrial	NA	NA	blue
Leaf	GRMZM2G148881	Zm00001d012732	Zm00001eb370830	Optic atrophy 3 protein (OPA3)	IDP1628	NA	blue
Leaf	GRMZM2G148985	Zm00001d012735	Zm00001eb370860	CONTAINS InterPro DOMAIN/s: Casein kinase substrate phosphoprotein PP28 (InterPro:IPR019380); Has 30201 Blast hits to 17322 proteins in 780 species: Archae - 12; Bacteria - 1396; Metazoa - 17338; Fungi - 3422; Plants - 5037; Viruses - 0; Other Euka /.../ - 2996 (source: NCBI BLink).	NA	NA	blue
Leaf	GRMZM2G149093	Zm00001d012738	Zm00001eb370890	alpha/beta-Hydrolases superfamily protein	NA	NA	blue
Leaf	GRMZM2G149105	Zm00001d012742	Zm00001eb370910	NA	NA	NA	blue
Leaf	GRMZM2G470499	Zm00001d012743	Zm00001eb370920	Putative prolin-rich extensin-like receptor protein kinase family protein	perk10	proline-rich extensin-like receptor kinase10	blue
Leaf	GRMZM2G002786	Zm00001d012776	Zm00001eb371250	dhn7;dehydrin7:	dhn7	dehydrin7	blue
Leaf	GRMZM2G446170	Zm00001d012791	Zm00001eb371370	burp1;BURP domain-containing protein-RD22-like1: Water deficit caused an 18-fold increase in the expression; expression is not influenced by ABA	burp1	BURP domain-containing protein-RD22-like1	blue
Leaf	GRMZM2G089498	Zm00001d012800	Zm00001eb210280	RNA-binding ASCH domain protein	NA	NA	blue
Leaf	GRMZM2G022054	Zm00001d012816	Zm00001eb210460	Probable carbohydrate esterase	umc2292	NA	blue
Leaf	GRMZM2G019695	Zm00001d012820	Zm00001eb210500	Outer envelope pore protein 24A chloroplastic	IDP1619	NA	blue
Leaf	GRMZM2G384338	Zm00001d012824	Zm00001eb210540	RNA binding protein	NA	NA	blue
Leaf	GRMZM2G083813	Zm00001d012825	Zm00001eb210550	RNA-binding (RRM/RBD/RNP motifs) family protein	cl41174_1d	NA	blue
Leaf	GRMZM2G384070	Zm00001d012833	Zm00001eb210620	NA	isu62a	NA	blue
Leaf	GRMZM2G082976	Zm00001d012834	Zm00001eb210630	der2;derlin2:	der2	derlin2	blue
Leaf	GRMZM2G028955	Zm00001d012837	Zm00001eb210660	Histone H2A	his2a2	histone2A2	blue
Leaf	GRMZM2G013695	Zm00001d012845	Zm00001eb210730	Monothiol glutaredoxin-S14 chloroplastic	NA	NA	blue
Leaf	GRMZM2G313656	Zm00001d012848	Zm00001eb210760	SAM domain family protein	NA	NA	blue
Leaf	GRMZM2G146097	Zm00001d012849	Zm00001eb210770	NAD(P)-binding Rossmann-fold superfamily protein	cl9439_1	NA	blue
Leaf	GRMZM2G159950	Zm00001d012853	Zm00001eb210810	B-cell receptor-associated protein 31-like	NA	NA	blue
Leaf	GRMZM2G025227	Zm00001d012875	Zm00001eb211000	NA	NA	NA	blue
Leaf	GRMZM2G125271	Zm00001d012878	Zm00001eb211010	rps4;ribosomal protein S4: vegetative meristem cDNA 7C02E04 similar to cytoplasm ribosomal protein	rps4	ribosomal protein S4	blue
Leaf	GRMZM2G125300	Zm00001d012886	Zm00001eb211090	40S ribosomal protein S21	rps21d	40S ribosomal protein S21d	blue
Leaf	GRMZM2G426735	Zm00001d012888	Zm00001eb211110	NA	NA	NA	blue
Leaf	GRMZM2G125784	Zm00001d012890	Zm00001eb211130	Mitochondrial ribosomal protein L27	NA	NA	blue
Leaf	GRMZM2G125812	Zm00001d012891	Zm00001eb211140	Biotin/lipoate A/B protein ligase family	NA	NA	blue
Leaf	GRMZM2G138494	Zm00001d012915	Zm00001eb211340	methyltransferases	NA	NA	blue
Leaf	GRMZM2G121663	Zm00001d012928	Zm00001eb211430	AT-rich interactive domain-containing protein 2	NA	NA	blue
Leaf	GRMZM2G121743	Zm00001d012930	Zm00001eb211450	Mitochondrial import inner membrane translocase subunit Tim10	pco107819	NA	blue
Leaf	GRMZM2G121840	Zm00001d012932	Zm00001eb211470	S-adenosyl-L-methionine-dependent methyltransferases superfamily protein	umc1445	NA	blue
Leaf	GRMZM2G121843	Zm00001d012933	NA	Mitotic-spindle organizing protein 1A	NA	NA	blue
Leaf	GRMZM2G085336	Zm00001d012936	Zm00001eb211500	ribosomal protein L30 family protein	NA	NA	blue
Leaf	GRMZM2G002765	Zm00001d012969	Zm00001eb211770	NEDD8-activating enzyme E1 regulatory subunit AXR1	NA	NA	blue
Leaf	GRMZM2G160064	Zm00001d012973	Zm00001eb211850,Zm00001eb211860	Metal ion binding protein	NA	NA	blue
Leaf	GRMZM5G899149	Zm00001d012992	Zm00001eb212030	40S ribosomal protein S26-3	NA	NA	blue
Leaf	GRMZM2G124441	Zm00001d013005	Zm00001eb212150	RING/U-box superfamily protein	pco067763	NA	blue
Leaf	GRMZM2G395844	Zm00001d013007	Zm00001eb212170	arf1;ADP-ribosylation factor homolog1: cDNA similar to ARF family of GTP binding proteins	arf1	ADP-ribosylation factor homolog1	blue
Leaf	GRMZM2G096165	Zm00001d013008	Zm00001eb212180	Ribosomal protein	NA	NA	blue
Leaf	GRMZM2G358416	Zm00001d013009	Zm00001eb212190	Splicing factor 3B subunit 6-like protein	pco078089	NA	blue
Leaf	AC210013.4_FG016	Zm00001d013031	Zm00001eb212440	NA	NA	NA	blue
Leaf	AC210013.4_FG019	Zm00001d013034	Zm00001eb212470	40S ribosomal protein S2-1	NA	NA	blue
Leaf	AC210013.4_FG002	Zm00001d013038	Zm00001eb212510	Cupredoxin superfamily protein	NA	NA	blue
Leaf	GRMZM2G318346	Zm00001d013041	Zm00001eb212550	Cytochrome b-c1 complex subunit 7	cybc7	cytochrome b-c1 complex subunit 7	blue
Leaf	GRMZM2G025248	Zm00001d013043	Zm00001eb212580	aprl9;adenosine 5'-phosphosulfate reductase-like9:	aprl9	adenosine 5'-phosphosulfate reductase-like9	blue
Leaf	GRMZM5G897976	Zm00001d013056	Zm00001eb212700	DEAD-box ATP-dependent RNA helicase 51	IDP1956	NA	blue
Leaf	GRMZM2G009928	Zm00001d013061	Zm00001eb212760,Zm00001eb212770	Thioredoxin	NA	NA	blue
Leaf	GRMZM2G121221	Zm00001d013066	Zm00001eb212820	Histone H1	hon106a	histone H1 106a	blue
Leaf	GRMZM2G003002	Zm00001d013067	Zm00001eb212840	Histone H1	NA	NA	blue
Leaf	GRMZM2G007695	Zm00001d013076	Zm00001eb212960	60S ribosomal protein L4-1	gpm217b	NA	blue
Leaf	GRMZM2G130544	Zm00001d013086	Zm00001eb213080	40S ribosomal protein S18	AY109733	NA	blue
Leaf	GRMZM2G124243	Zm00001d013100	Zm00001eb213200	Myosin-binding protein 7	NA	NA	blue
Leaf	GRMZM2G089361	Zm00001d013119	Zm00001eb213430	Transcription factor TCP2	tcptf44	TCP-transcription factor 44	blue
Leaf	GRMZM5G853513	Zm00001d013139	Zm00001eb213610	Tubulin beta-4 chain	NA	NA	blue
Leaf	GRMZM2G130678	Zm00001d013141	Zm00001eb213630	Actin-depolymerizing factor 6	adf6	actin depolymerizing factor6	blue
Leaf	GRMZM2G171588	Zm00001d013204	Zm00001eb214210	SWIB/MDM2 domain containing protein	si606037c03	NA	blue
Leaf	GRMZM2G035223	Zm00001d013209	Zm00001eb214240	transcriptional regulator of RNA polII SAGA subunit	cl37809_1	NA	blue
Leaf	GRMZM2G077404	Zm00001d013219	Zm00001eb214310	Arginine N-methyltransferase 2	cl44864_1a	NA	blue
Leaf	GRMZM2G377904	Zm00001d013220	Zm00001eb214320	Probable protein phosphatase 2C 48	prh83	protein phosphatase homolog83	blue
Leaf	GRMZM5G808610	Zm00001d013242	Zm00001eb214530	Ankyrin repeat family protein	IDP7704	NA	blue
Leaf	GRMZM2G072315	Zm00001d013252	Zm00001eb214650	60S ribosomal protein L13a-1	mta2	mouse transplantation antigen homolog2	blue
Leaf	GRMZM2G172043	Zm00001d013268	Zm00001eb214870	Glycosyl hydrolase family protein	NA	NA	blue
Leaf	GRMZM2G132121	Zm00001d013282	Zm00001eb214990	rps27c;ribosomal protein S27c:	rps27c	ribosomal protein S27c	blue
Leaf	GRMZM2G147046	Zm00001d013290	Zm00001eb215040	Transmembrane emp24 domain-containing protein p24beta3	NA	NA	blue
Leaf	GRMZM2G050833	Zm00001d013300	Zm00001eb215110	Histone H2A	NA	NA	blue
Leaf	NA	Zm00001d013309	Zm00001eb215210	40S ribosomal protein S10 mitochondrial	NA	NA	blue
Leaf	GRMZM2G065669	Zm00001d013329	Zm00001eb215420	Alba DNA/RNA-binding protein	NA	NA	blue
Leaf	GRMZM2G065956	Zm00001d013332	Zm00001eb215450	50S ribosomal protein L12-2	NA	NA	blue
Leaf	GRMZM2G064042	Zm00001d013339	Zm00001eb215510	Expressed protein; protein	NA	NA	blue
Leaf	GRMZM2G105822	Zm00001d013342	Zm00001eb215540	Kinetoplast-associated protein	fha12	FHA-transcription factor 12	blue
Leaf	GRMZM2G160619	Zm00001d013376	Zm00001eb215790	Probable LRR receptor-like serine/threonine-protein kinase	NA	NA	blue
Leaf	GRMZM2G096596	Zm00001d013389	Zm00001eb215890	Adenylyl cyclase-associated protein	NA	NA	blue
Leaf	GRMZM2G046055	Zm00001d013392	Zm00001eb215920	Histone H2A	NA	NA	blue
Leaf	GRMZM2G152328	Zm00001d013410	Zm00001eb216070	Actin-1	act5	actin5	blue
Leaf	AC215181.3_FG004	Zm00001d013418	Zm00001eb216150	Mitogen-activated protein kinase kinase 9	NA	NA	blue
Leaf	GRMZM2G063355	Zm00001d013458	Zm00001eb216570	Autophagy-related protein 3	NA	NA	blue
Leaf	GRMZM2G111566	Zm00001d013505	Zm00001eb216990	prc2;proteasome component2: vegetative meristem cDNA 7C02B10	prc2	proteasome component2	blue
Leaf	GRMZM2G301208	Zm00001d013509	Zm00001eb217020	Ribosomal protein S21 family protein	NA	NA	blue
Leaf	GRMZM2G161242	Zm00001d013543	Zm00001eb217310	Glycine-rich RNA-binding protein RZ1C	TIDP3245	NA	blue
Leaf	GRMZM2G430685	Zm00001d013552	Zm00001eb217400	Expressed protein; protein	NA	NA	blue
Leaf	GRMZM2G166082	Zm00001d013566	Zm00001eb217550	NA	pco143498	NA	blue
Leaf	GRMZM2G165901	Zm00001d013568	Zm00001eb217560	Glycine-rich RNA-binding%2C abscisic acid-inducible protein	rab15	responsive to abscisic acid15	blue
Leaf	GRMZM2G010604	Zm00001d013574	NA	NA	NA	NA	blue
Leaf	GRMZM2G176748	Zm00001d013595	Zm00001eb217860	Protein MARD1	flz23	FCS-like zinc finger23	blue
Leaf	GRMZM2G176688,GRMZM2G176723	Zm00001d013597	Zm00001eb217870,Zm00001eb217880	Protein CDC73 homolog	NA	NA	blue
Leaf	GRMZM2G112957	Zm00001d013614	NA	Expressed protein; protein	NA	NA	blue
Leaf	GRMZM2G035632	Zm00001d013615	Zm00001eb218020	Expressed protein; protein	NA	NA	blue
Leaf	GRMZM2G079083	Zm00001d013626	Zm00001eb218130	Pre-rRNA-processing protein TSR2	IDP337	NA	blue
Leaf	GRMZM2G112366	Zm00001d013642	Zm00001eb218300	Probable signal peptidase complex subunit 1	pco116042	NA	blue
Leaf	AC191676.3_FG011	Zm00001d013643	Zm00001eb218310	NA	NA	NA	blue
Leaf	GRMZM2G330565	Zm00001d013677	Zm00001eb218620	GCK domain-containing protein	NA	NA	blue
Leaf	GRMZM2G097364	Zm00001d013700	Zm00001eb218740	KxDL motif CG10681-like protein	NA	NA	blue
Leaf	GRMZM2G146599	Zm00001d013721	Zm00001eb218980	NA	NA	NA	blue
Leaf	GRMZM2G066996	Zm00001d013737	Zm00001eb219170	Serpin-Z1	pco139651	NA	blue
Leaf	GRMZM2G138572	Zm00001d013750	Zm00001eb219260	ATPase E1	NA	NA	blue
Leaf	GRMZM2G087326	Zm00001d013751	Zm00001eb219270	UDP-arabinopyranose mutase 3	GRMZM2G087326	NA	blue
Leaf	GRMZM2G074898	Zm00001d013758	Zm00001eb219320	60S ribosomal protein L24	NA	NA	blue
Leaf	GRMZM2G074871	Zm00001d013759	Zm00001eb219330	Cytochrome P450 71D7	NA	NA	blue
Leaf	GRMZM2G403149	Zm00001d013767	Zm00001eb219390	Guanine nucleotide-binding protein-like NSN1	pco112886	NA	blue
Leaf	GRMZM2G088005	Zm00001d013777	Zm00001eb219470	NA	mybr40	MYB-related-transcription factor 40	blue
Leaf	GRMZM2G086904	Zm00001d013780	Zm00001eb219520	DNA-directed RNA polymerases I%2C II%2C and III 14.4 kDa polypeptide	umc1852	NA	blue
Leaf	GRMZM2G124791	Zm00001d013785	Zm00001eb219570	Whole genome shotgun sequence of line PN40024 scaffold_14.assembly12x (Fragment)	umc1597	NA	blue
Leaf	GRMZM2G001772	Zm00001d013794	Zm00001eb219660,Zm00001eb219670	NA	NA	NA	blue
Leaf	GRMZM2G132036	Zm00001d013819	Zm00001eb219880	Galactose mutarotase-like superfamily protein	csu340	NA	blue
Leaf	GRMZM2G132007,GRMZM2G132036	Zm00001d013820	Zm00001eb219880,Zm00001eb219890	NA	NA	NA	blue
Leaf	GRMZM5G851862	Zm00001d013830	Zm00001eb220030	cytochrome P450 family 76 subfamily C polypeptide 7	NA	NA	blue
Leaf	GRMZM2G074169	Zm00001d013839	Zm00001eb220110	Cytochrome b5 isoform E	NA	NA	blue
Leaf	GRMZM2G153815	Zm00001d013842	Zm00001eb220140	Heat shock 70 kDa protein	hsp70-12	heat shock protein70-12	blue
Leaf	GRMZM2G030169	Zm00001d013873	Zm00001eb220480	Actin-2	act10	actin10	blue
Leaf	GRMZM2G026800	Zm00001d013885	Zm00001eb220590	Probable plastid-lipid-associated protein 10 chloroplastic	NA	NA	blue
Leaf	GRMZM2G107402	Zm00001d013915	Zm00001eb220800	Glutamyl-tRNA reductase 1 chloroplastic	NA	NA	blue
Leaf	GRMZM2G135940	Zm00001d013923	Zm00001eb220850	Pentatricopeptide repeat-containing protein mitochondrial	ppr273	pentatricopeptide repeat protein273	blue
Leaf	GRMZM2G374385	Zm00001d013940	Zm00001eb220970	Nucleolar complex protein 2 homolog	NA	NA	blue
Leaf	GRMZM2G073114	Zm00001d013945	Zm00001eb221000	Ripening-related protein 3	kwl1	kiwellin1	blue
Leaf	GRMZM2G001887	Zm00001d013999	Zm00001eb221500	Basic transcription factor 3	pco126682d	NA	blue
Leaf	GRMZM5G864239	Zm00001d014005	Zm00001eb221580	NA	NA	NA	blue
Leaf	GRMZM2G100360	Zm00001d014016	Zm00001eb221650	Cytokinin riboside 5'-monophosphate phosphoribohydrolase LOG3	NA	NA	blue
Leaf	GRMZM2G067764	Zm00001d014036	Zm00001eb221850	Probable methyltransferase PMT3	NA	NA	blue
Leaf	GRMZM2G167505	Zm00001d014058	Zm00001eb222000	Heterogeneous nuclear ribonucleoprotein 1	pco101966	NA	blue
Leaf	GRMZM2G123495	Zm00001d014073	Zm00001eb222160	60S ribosomal protein L23	pco134753	NA	blue
Leaf	GRMZM2G026216	Zm00001d014082	Zm00001eb222240	60S ribosomal protein L21-1	IDP486	NA	blue
Leaf	GRMZM2G068149	Zm00001d014140	Zm00001eb222710	Trm112p-like protein	NA	NA	blue
Leaf	GRMZM2G126972	Zm00001d014149	Zm00001eb222810,Zm00001eb222820	HSP20-like chaperones superfamily protein	NA	NA	blue
Leaf	GRMZM2G168506	Zm00001d014183	Zm00001eb223100	Probable prolyl 4-hydroxylase 12	proh7	prolyl 4-hydroxylase 7	blue
Leaf	GRMZM2G043509	Zm00001d014187	Zm00001eb223150	Carbon catabolite repressor protein 4 homolog 1	cl715_-2b	NA	blue
Leaf	GRMZM2G084021	Zm00001d014200	Zm00001eb223290	Expressed protein; protein	IDP1451	NA	blue
Leaf	GRMZM2G357152	Zm00001d014269	Zm00001eb223780	Mitochondrial import inner membrane translocase subunit TIM22-1	NA	NA	blue
Leaf	GRMZM2G122805	Zm00001d014278	Zm00001eb223850	Ras-related protein RABA4a	ras11E3	ras-related protein11E3	blue
Leaf	GRMZM2G474555	Zm00001d014282	Zm00001eb223860,Zm00001eb223870	NA	NA	NA	blue
Leaf	GRMZM2G074804	Zm00001d014304	Zm00001eb224060	HNH endonuclease domain-containing protein	hnh1	HNH endonuclease domain-containing protein1	blue
Leaf	GRMZM2G111238	Zm00001d014306	Zm00001eb224070	Expressed protein; protein	NA	NA	blue
Leaf	GRMZM2G094543	Zm00001d014317	Zm00001eb224180	NA	NA	NA	blue
Leaf	AC217560.3_FG001,GRMZM2G464011	Zm00001d014319	NA	NA	NA	NA	blue
Leaf	GRMZM2G113592	Zm00001d014343	Zm00001eb224440	U1 snRNP	NA	NA	blue
Leaf	GRMZM2G366077,GRMZM6G772588	Zm00001d014355	Zm00001eb224520	60S ribosomal protein L27-2	NA	NA	blue
Leaf	GRMZM2G067298	Zm00001d014419	Zm00001eb224920	BEST Arabidopsis thaliana protein match is: Chalcone-flavanone isomerase family protein (TAIR:AT5G66230.1); Has 39 Blast hits to 39 proteins in 11 species: Archae - 0; Bacteria - 0; Metazoa - 0; Fungi - 0; Plants - 39; Viruses - 0; Other Eukaryotes /.../ource: NCBI BLink).	cl3515_2	NA	blue
Leaf	GRMZM2G330213	Zm00001d014428	Zm00001eb224990	Probable NADH dehydrogenase [ubiquinone] 1 alpha subcomplex subunit 12	NA	NA	blue
Leaf	GRMZM2G148790	Zm00001d014455	Zm00001eb225120	Remorin family protein	NA	NA	blue
Leaf	AC209987.4_FG002	Zm00001d014459	Zm00001eb225160	cytochrome P450 family 77 subfamily B polypeptide 1	NA	NA	blue
Leaf	AC201815.4_FG001	Zm00001d014471	Zm00001eb225250	Pentatricopeptide repeat-containing protein	dek55	defective kernel55	blue
Leaf	GRMZM2G043147	Zm00001d014486	Zm00001eb225360	Phosphosulfolactate synthase-related protein	NA	NA	blue
Leaf	AC225718.2_FG004	Zm00001d014492	NA	NA	NA	NA	blue
Leaf	GRMZM2G060150	Zm00001d014495	Zm00001eb225470	NA	NA	NA	blue
Leaf	GRMZM2G060029	Zm00001d014496	Zm00001eb225480	ARM repeat superfamily protein	NA	NA	blue
Leaf	GRMZM2G177828	Zm00001d014519	Zm00001eb225700	Translation machinery associated TMA7	NA	NA	blue
Leaf	GRMZM2G476523	Zm00001d014563	Zm00001eb226040	Thaumatin-like protein	pco079405	NA	blue
Leaf	GRMZM2G168920	Zm00001d014585	Zm00001eb226230	Cytoplasmic 60S subunit biogenesis factor REI1 homolog 1	pco088018	NA	blue
Leaf	GRMZM2G064562	Zm00001d014610	Zm00001eb226400	NA	NA	NA	blue
Leaf	GRMZM2G098918	Zm00001d014620	Zm00001eb226510	NA	cle23	clavata3/esr-related23	blue
Leaf	GRMZM2G043348	Zm00001d014664	Zm00001eb226810	Protein CHLOROPLAST IMPORT APPARATUS 2	Zm00001d014664	NA	blue
Leaf	GRMZM2G099413	Zm00001d014667	Zm00001eb226840	DUF4228 domain protein	NA	NA	blue
Leaf	GRMZM2G077208	Zm00001d014679	Zm00001eb226990	arpp3;acidic ribosomal protein P3: novel acidic phosphoprotein	arpp3	acidic ribosomal protein P3	blue
Leaf	GRMZM2G168886	Zm00001d014685	Zm00001eb227040,Zm00001eb227060	Anaphase-promoting complex subunit 2	NA	NA	blue
Leaf	GRMZM2G135756	Zm00001d014729	Zm00001eb227430	RER1A protein	cl2763_1	NA	blue
Leaf	GRMZM2G084521	Zm00001d014732	Zm00001eb227460	Peptidyl-prolyl cis-trans isomerase%2C microsomal	NA	NA	blue
Leaf	GRMZM2G385945	Zm00001d014733	Zm00001eb227470	zinc finger (C2H2 type) family protein	pco122536	NA	blue
Leaf	GRMZM2G085089	Zm00001d014736	Zm00001eb227530,Zm00001eb227540	Pentatricopeptide repeat-containing protein	NA	NA	blue
Leaf	GRMZM2G017933	Zm00001d014742	Zm00001eb227600	F-box protein SKIP31	pco085021	NA	blue
Leaf	GRMZM2G028007	Zm00001d014752	Zm00001eb227690	NA	NA	NA	blue
Leaf	GRMZM5G856929	Zm00001d014755	Zm00001eb227720	F-box/kelch-repeat protein SKIP25	NA	NA	blue
Leaf	GRMZM2G099758	Zm00001d014766	Zm00001eb227850	U3 small nucleolar RNA-associated protein 18 homolog	NA	NA	blue
Leaf	GRMZM2G115621	Zm00001d014772	Zm00001eb227940	NADH ubiquinone oxidoreductase B22-like subunit	NA	NA	blue
Leaf	GRMZM2G152111	Zm00001d014812	Zm00001eb228300	RNA-binding (RRM/RBD/RNP motifs) family protein	NA	NA	blue
Leaf	GRMZM2G004955	Zm00001d014826	Zm00001eb228410,Zm00001eb228420	Expansin-like A2	NA	NA	blue
Leaf	GRMZM2G036991	Zm00001d014853	Zm00001eb228610	tRNA-splicing endonuclease subunit Sen2-2	NA	NA	blue
Leaf	GRMZM5G834758	Zm00001d014858	Zm00001eb228620	DNA-binding protein MNB1B	hmg1	high mobility group protein1	blue
Leaf	GRMZM2G145041	Zm00001d014863	Zm00001eb228670	Protein REVEILLE 7	mybr96	MYB-related-transcription factor 96	blue
Leaf	GRMZM2G091595	Zm00001d014880	Zm00001eb228810,Zm00001eb228820	3'-5'-exoribonuclease family protein	NA	NA	blue
Leaf	GRMZM2G057000	Zm00001d014887	Zm00001eb228910	na2;nana plant2: like na1	na2	nana plant2	blue
Leaf	GRMZM2G313341	Zm00001d014889	Zm00001eb228930	NA	NA	NA	blue
Leaf	GRMZM2G055682	Zm00001d014894	Zm00001eb228960	CONTAINS InterPro DOMAIN/s: mRNA splicing factor Cwf18 (InterPro:IPR013169); Has 292 Blast hits to 292 proteins in 153 species: Archae - 0; Bacteria - 0; Metazoa - 118; Fungi - 83; Plants - 38; Viruses - 11; Other Eukaryotes - 42 (source: NCBI BLink).	NA	NA	blue
Leaf	GRMZM2G165351	Zm00001d014901	Zm00001eb229060	Signal peptide peptidase-like 4	IDP101	NA	blue
Leaf	GRMZM2G115176	Zm00001d014926	Zm00001eb229320	Small nuclear ribonucleoprotein SmD3b	pco138115	NA	blue
[truncated: 35,406 more rows]
