# Supplementary material for: Regulatory variation controlling architectural pleiotropy in maize
Source: Nat Commun. 2025 Mar 3;16:2140. doi: 10.1038/s41467-025-56884-w (PMC11876617; doi:10.1038/s41467-025-56884-w)
Supplement: Supplementary file 14 — Supplementary Data 11 [file 41467_2025_56884_MOESM14_ESM.xlsx]

## Sheet: Supplementary Data 11
Supplementary Data 11: Gene co-expression module preservation matrix between ‘tassel’ and ‘leaf’ networks.
		tassel GCN preserved modules
		green	turquoise	black	brown	red	blue	purple	pink	greenyellow	midnightblue	magenta
leaf GCN preserved modules	green	28	77	35	176	18	222	8	178	5	4	31
	turquoise	542	2871	56	30	322	21	198	19	118	108	8
	magenta	67	163	12	24	154	11	26	11	22	9	1
	red	15	7	14	591	95	273	7	23	5	1	36
	blue	146	122	445	335	23	580	2	193	34	2	233
	cyan	4	15	3	15	5	19	2	21	0	1	2
	midnightblue	14	13	4	20	2	13	1	14	0	1	1
	yellow	228	512	118	60	1	47	3	53	1	1	6
	brown	71	95	30	155	19	136	14	85	2	3	20
	black	11	10	23	337	15	409	4	90	3	0	62
	greenyellow	3	2	3	91	2	99	0	27	1	0	17
	pink	16	17	37	208	13	190	0	57	4	0	38
	lightgreen	18	20	30	8	0	6	0	6	2	0	0
	purple	17	22	45	80	3	109	3	72	0	0	25
	lightcyan	16	44	8	1	10	0	4	0	36	1	1
	salmon	3	6	0	29	140	9	8	1	11	1	0
	grey60	4	13	2	19	47	5	17	2	7	5	0
	tan	0	0	0	3	179	1	11	0	28	4	1
	Total # of preserved genes	837	3546	563	1973	890	2018	198	675	118	108	295	11221
*The numbers highlighted in red indicate no GO enrichment terms found
**The numbers highlighted in blue represent the preserved sub-module pairs
