# Supplementary material for: Regulatory variation controlling architectural pleiotropy in maize
Source: Nat Commun. 2025 Mar 3;16:2140. doi: 10.1038/s41467-025-56884-w (PMC11876617; doi:10.1038/s41467-025-56884-w)
Supplement: Supplementary file 15 — Supplementary Data 12 [file 41467_2025_56884_MOESM15_ESM.xlsx]

## Sheet: Supplementary Data 12
Supplementary Data 12: Gene Ontology terms overrepresented within ‘tassel’ and ‘leaf’ GCN modules. The hypergeometric test was performed with Benjamini-Hochberg correction.
GCN	module	ID	description	GeneRatio	BgRatio	pvalue	p.adjust	qvalue	geneID	Count
tassel	black	GO:0022625	cytosolic large ribosomal subunit	59/1074	207/30499	8.79209e-37	1.43223e-33	1.30493e-33	Zm00001d004841/Zm00001d005334/Zm00001d006064/Zm00001d006100/Zm00001d006388/Zm00001d006510/Zm00001d006555/Zm00001d008594/Zm00001d009509/Zm00001d009653/Zm00001d010009/Zm00001d010528/Zm00001d014073/Zm00001d014079/Zm00001d014679/Zm00001d015300/Zm00001d016549/Zm00001d017850/Zm00001d018383/Zm00001d018903/Zm00001d020201/Zm00001d020450/Zm00001d021018/Zm00001d021020/Zm00001d021445/Zm00001d021652/Zm00001d0…	59
tassel	black	GO:0001510	RNA methylation	52/1074	241/30499	3.36631e-26	2.74186e-23	2.49816e-23	Zm00001d002483/Zm00001d004841/Zm00001d005334/Zm00001d006100/Zm00001d007508/Zm00001d008242/Zm00001d008594/Zm00001d009653/Zm00001d010009/Zm00001d012598/Zm00001d013086/Zm00001d014073/Zm00001d014626/Zm00001d014926/Zm00001d016549/Zm00001d017617/Zm00001d019219/Zm00001d020450/Zm00001d021445/Zm00001d022463/Zm00001d024571/Zm00001d025160/Zm00001d025866/Zm00001d026578/Zm00001d027342/Zm00001d028786/Zm00001d0…	52
tassel	black	GO:0042256	mature ribosome assembly	31/1074	81/30499	2.49977e-24	1.35737e-21	1.23673e-21	Zm00001d005334/Zm00001d006100/Zm00001d006510/Zm00001d008387/Zm00001d008594/Zm00001d009509/Zm00001d010528/Zm00001d010614/Zm00001d011741/Zm00001d012598/Zm00001d013086/Zm00001d014679/Zm00001d017850/Zm00001d018383/Zm00001d019219/Zm00001d021020/Zm00001d022463/Zm00001d025413/Zm00001d026578/Zm00001d028786/Zm00001d031956/Zm00001d033128/Zm00001d037732/Zm00001d038374/Zm00001d038865/Zm00001d045889/Zm00001d0…	31
tassel	black	GO:0022627	cytosolic small ribosomal subunit	33/1074	132/30499	3.33656e-19	1.35882e-16	1.23804e-16	Zm00001d003672/Zm00001d005200/Zm00001d007819/Zm00001d008387/Zm00001d009476/Zm00001d010220/Zm00001d010614/Zm00001d011741/Zm00001d011816/Zm00001d012598/Zm00001d012992/Zm00001d013086/Zm00001d016276/Zm00001d019219/Zm00001d025413/Zm00001d028786/Zm00001d031939/Zm00001d032139/Zm00001d034422/Zm00001d034628/Zm00001d035094/Zm00001d036567/Zm00001d036985/Zm00001d037267/Zm00001d039106/Zm00001d042023/Zm00001d0…	33
tassel	black	GO:0042788	polysomal ribosome	18/1074	41/30499	5.66763e-16	1.84651e-13	1.68239e-13	Zm00001d006100/Zm00001d008387/Zm00001d008594/Zm00001d011741/Zm00001d012598/Zm00001d014679/Zm00001d017850/Zm00001d019219/Zm00001d021020/Zm00001d022463/Zm00001d027688/Zm00001d028786/Zm00001d031956/Zm00001d033128/Zm00001d037732/Zm00001d045889/Zm00001d047262/Zm00001d048157	18
tassel	black	GO:0009853	photorespiration	34/1074	232/30499	2.08432e-12	5.65892e-10	5.15594e-10	Zm00001d003653/Zm00001d006221/Zm00001d006710/Zm00001d006714/Zm00001d008242/Zm00001d011732/Zm00001d012017/Zm00001d013785/Zm00001d014772/Zm00001d017222/Zm00001d017847/Zm00001d018523/Zm00001d018794/Zm00001d019219/Zm00001d019262/Zm00001d025062/Zm00001d027342/Zm00001d027389/Zm00001d027688/Zm00001d028709/Zm00001d028773/Zm00001d029393/Zm00001d029856/Zm00001d030080/Zm00001d034528/Zm00001d035054/Zm00001d0…	34
tassel	black	GO:0002181	cytoplasmic translation	17/1074	63/30499	3.82356e-11	8.89796e-09	8.10709e-09	Zm00001d006388/Zm00001d008594/Zm00001d009653/Zm00001d010528/Zm00001d014679/Zm00001d017850/Zm00001d020201/Zm00001d022463/Zm00001d026578/Zm00001d028786/Zm00001d035087/Zm00001d038374/Zm00001d045889/Zm00001d048157/Zm00001d048159/Zm00001d051422/Zm00001d052075	17
tassel	black	GO:0005747	mitochondrial respiratory chain complex I	17/1074	74/30499	6.0148e-10	1.22476e-07	1.1159e-07	Zm00001d006714/Zm00001d011732/Zm00001d012469/Zm00001d012599/Zm00001d012742/Zm00001d013156/Zm00001d014772/Zm00001d017847/Zm00001d027389/Zm00001d028773/Zm00001d029856/Zm00001d030080/Zm00001d034244/Zm00001d043224/Zm00001d047119/Zm00001d047720/Zm00001d049507	17
tassel	black	GO:0005732	small nucleolar ribonucleoprotein complex	10/1074	23/30499	2.11975e-09	3.83675e-07	3.49573e-07	Zm00001d003546/Zm00001d010461/Zm00001d014626/Zm00001d038777/Zm00001d038914/Zm00001d040294/Zm00001d042725/Zm00001d047962/Zm00001d049557/Zm00001d053754	10
tassel	black	GO:0000035	acyl binding	8/1074	13/30499	2.53441e-09	4.12856e-07	3.7616e-07	Zm00001d022616/Zm00001d031868/Zm00001d031870/Zm00001d032019/Zm00001d033149/Zm00001d041701/Zm00001d048163/Zm00001d053228	8
tassel	black	GO:0003729	mRNA binding	32/1074	300/30499	3.02469e-08	4.47929e-06	4.08116e-06	Zm00001d003106/Zm00001d003672/Zm00001d005473/Zm00001d008387/Zm00001d008594/Zm00001d009683/Zm00001d010614/Zm00001d010901/Zm00001d011766/Zm00001d011816/Zm00001d012811/Zm00001d012992/Zm00001d013086/Zm00001d014122/Zm00001d016549/Zm00001d021999/Zm00001d022463/Zm00001d024787/Zm00001d025413/Zm00001d027869/Zm00001d027895/Zm00001d028786/Zm00001d029811/Zm00001d035304/Zm00001d039263/Zm00001d042023/Zm00001d0…	32
tassel	black	GO:0008137	NADH dehydrogenase (ubiquinone) activity	11/1074	37/30499	3.61852e-08	4.91213e-06	4.47553e-06	Zm00001d006714/Zm00001d011732/Zm00001d013156/Zm00001d014772/Zm00001d019605/Zm00001d027389/Zm00001d028773/Zm00001d030080/Zm00001d034244/Zm00001d047720/Zm00001d049507	11
tassel	black	GO:0009245	lipid A biosynthetic process	9/1074	23/30499	4.21592e-08	5.28287e-06	4.81331e-06	Zm00001d022616/Zm00001d031868/Zm00001d031870/Zm00001d032019/Zm00001d033149/Zm00001d041701/Zm00001d048163/Zm00001d049351/Zm00001d053228	9
tassel	black	GO:0080129	proteasome core complex assembly	25/1074	203/30499	6.05298e-08	7.04307e-06	6.41707e-06	Zm00001d003653/Zm00001d006221/Zm00001d006710/Zm00001d006714/Zm00001d010618/Zm00001d011732/Zm00001d012017/Zm00001d014772/Zm00001d017222/Zm00001d017847/Zm00001d018487/Zm00001d018523/Zm00001d019262/Zm00001d024319/Zm00001d025062/Zm00001d027389/Zm00001d028709/Zm00001d029856/Zm00001d034528/Zm00001d039483/Zm00001d039865/Zm00001d040752/Zm00001d042329/Zm00001d043224/Zm00001d047119	25
tassel	black	GO:0000387	spliceosomal snRNP assembly	9/1074	26/30499	1.46534e-07	1.49189e-05	1.35929e-05	Zm00001d003345/Zm00001d014926/Zm00001d020659/Zm00001d025866/Zm00001d039372/Zm00001d040294/Zm00001d045583/Zm00001d047962/Zm00001d053754	9
tassel	black	GO:0031177	phosphopantetheine binding	9/1074	26/30499	1.46534e-07	1.49189e-05	1.35929e-05	Zm00001d005975/Zm00001d022616/Zm00001d031868/Zm00001d031870/Zm00001d032019/Zm00001d033149/Zm00001d041701/Zm00001d048163/Zm00001d053228	9
tassel	black	GO:0009220	pyrimidine ribonucleotide biosynthetic process	21/1074	165/30499	3.89679e-07	3.73404e-05	3.40215e-05	Zm00001d001808/Zm00001d007133/Zm00001d007508/Zm00001d008242/Zm00001d009476/Zm00001d013309/Zm00001d014122/Zm00001d014787/Zm00001d015300/Zm00001d021815/Zm00001d021999/Zm00001d033244/Zm00001d036359/Zm00001d037770/Zm00001d038865/Zm00001d039395/Zm00001d042395/Zm00001d043625/Zm00001d047713/Zm00001d048157/Zm00001d053864	21
tassel	black	GO:0000036	acyl carrier activity	8/1074	22/30499	4.74429e-07	4.29358e-05	3.91196e-05	Zm00001d022616/Zm00001d031868/Zm00001d031870/Zm00001d032019/Zm00001d033149/Zm00001d041701/Zm00001d048163/Zm00001d053228	8
tassel	black	GO:0051788	response to misfolded protein	27/1074	258/30499	5.20253e-07	4.46048e-05	4.06402e-05	Zm00001d003653/Zm00001d006221/Zm00001d006710/Zm00001d006714/Zm00001d010618/Zm00001d011732/Zm00001d012017/Zm00001d014772/Zm00001d017222/Zm00001d017847/Zm00001d018487/Zm00001d018523/Zm00001d019262/Zm00001d024319/Zm00001d025062/Zm00001d025721/Zm00001d027389/Zm00001d027688/Zm00001d028709/Zm00001d029856/Zm00001d034528/Zm00001d039483/Zm00001d039865/Zm00001d040752/Zm00001d042329/Zm00001d043224/Zm00001d0…	27
tassel	black	GO:0046540	U4/U6 x U5 tri-snRNP complex	10/1074	39/30499	7.05168e-07	5.74359e-05	5.23309e-05	Zm00001d010461/Zm00001d025866/Zm00001d028384/Zm00001d038088/Zm00001d038914/Zm00001d039372/Zm00001d040294/Zm00001d042725/Zm00001d047958/Zm00001d049557	10
tassel	black	GO:0019013	viral nucleocapsid	19/1074	144/30499	7.8976e-07	6.12628e-05	5.58176e-05	Zm00001d001949/Zm00001d003345/Zm00001d003546/Zm00001d005864/Zm00001d006309/Zm00001d012811/Zm00001d014626/Zm00001d014926/Zm00001d021421/Zm00001d025866/Zm00001d028804/Zm00001d034858/Zm00001d036359/Zm00001d037267/Zm00001d039372/Zm00001d045509/Zm00001d047962/Zm00001d050245/Zm00001d051116	19
tassel	black	GO:0005762	mitochondrial large ribosomal subunit	9/1074	33/30499	1.44838e-06	0.000107246	9.77139e-05	Zm00001d014079/Zm00001d021704/Zm00001d027839/Zm00001d028053/Zm00001d039395/Zm00001d045500/Zm00001d045819/Zm00001d048132/Zm00001d048325	9
tassel	black	GO:0006354	DNA-templated transcription, elongation	12/1074	63/30499	1.73971e-06	0.000123217	0.000112265	Zm00001d004410/Zm00001d009476/Zm00001d012160/Zm00001d013008/Zm00001d013309/Zm00001d014079/Zm00001d019605/Zm00001d032139/Zm00001d039395/Zm00001d042510/Zm00001d045500/Zm00001d051422	12
tassel	black	GO:0009060	aerobic respiration	12/1074	66/30499	2.91265e-06	0.000197696	0.000180125	Zm00001d013045/Zm00001d024333/Zm00001d027389/Zm00001d029393/Zm00001d029657/Zm00001d034218/Zm00001d034528/Zm00001d039865/Zm00001d044459/Zm00001d049641/Zm00001d050696/Zm00001d053798	12
tassel	black	GO:0006661	phosphatidylinositol biosynthetic process	15/1074	107/30499	5.26357e-06	0.000342974	0.00031249	Zm00001d007897/Zm00001d013092/Zm00001d016278/Zm00001d023252/Zm00001d027655/Zm00001d032497/Zm00001d036054/Zm00001d038327/Zm00001d041993/Zm00001d042025/Zm00001d042158/Zm00001d048394/Zm00001d049405/Zm00001d049507/Zm00001d049623	15
tassel	black	GO:0071011	precatalytic spliceosome	12/1074	71/30499	6.44436e-06	0.000403764	0.000367876	Zm00001d001951/Zm00001d003345/Zm00001d014926/Zm00001d021084/Zm00001d025866/Zm00001d028384/Zm00001d038914/Zm00001d039372/Zm00001d042725/Zm00001d047958/Zm00001d047962/Zm00001d049557	12
tassel	black	GO:0005749	mitochondrial respiratory chain complex II, succinate dehydrogenase complex (ubiquinone)	6/1074	15/30499	7.16172e-06	0.000432091	0.000393685	Zm00001d005695/Zm00001d013966/Zm00001d020354/Zm00001d032588/Zm00001d035054/Zm00001d049691	6
tassel	black	GO:0005688	U6 snRNP	6/1074	16/30499	1.11167e-05	0.000646754	0.000589269	Zm00001d010461/Zm00001d038088/Zm00001d038914/Zm00001d040294/Zm00001d042725/Zm00001d049557	6
tassel	black	GO:0000027	ribosomal large subunit assembly	9/1074	44/30499	1.87987e-05	0.00105597	0.000962112	Zm00001d005089/Zm00001d010803/Zm00001d014079/Zm00001d025784/Zm00001d033128/Zm00001d033147/Zm00001d039211/Zm00001d044615/Zm00001d053547	9
tassel	black	GO:0006915	apoptotic process	15/1074	121/30499	2.38527e-05	0.0012952	0.00118008	Zm00001d002386/Zm00001d003153/Zm00001d010461/Zm00001d014659/Zm00001d014787/Zm00001d031956/Zm00001d033262/Zm00001d034561/Zm00001d036949/Zm00001d038088/Zm00001d039039/Zm00001d047992/Zm00001d048336/Zm00001d052321/Zm00001d053855	15
tassel	black	GO:0022900	electron transport chain	15/1074	123/30499	2.90165e-05	0.00152477	0.00138925	Zm00001d003081/Zm00001d011081/Zm00001d011786/Zm00001d013156/Zm00001d013257/Zm00001d021958/Zm00001d025352/Zm00001d029856/Zm00001d030080/Zm00001d034048/Zm00001d034244/Zm00001d046959/Zm00001d047119/Zm00001d047720/Zm00001d051250	15
tassel	black	GO:0045292	mRNA cis splicing, via spliceosome	5/1074	12/30499	3.45548e-05	0.00174062	0.00158591	Zm00001d017193/Zm00001d019087/Zm00001d028384/Zm00001d047958/Zm00001d051065	5
tassel	black	GO:0006414	translational elongation	17/1074	155/30499	3.52612e-05	0.00174062	0.00158591	Zm00001d009054/Zm00001d009653/Zm00001d009657/Zm00001d009868/Zm00001d011741/Zm00001d014679/Zm00001d020205/Zm00001d021815/Zm00001d022333/Zm00001d026578/Zm00001d035087/Zm00001d037875/Zm00001d046449/Zm00001d049619/Zm00001d049674/Zm00001d050190/Zm00001d053985	17
tassel	black	GO:0005685	U1 snRNP	7/1074	29/30499	5.20717e-05	0.00249485	0.0022731	Zm00001d003345/Zm00001d014926/Zm00001d025866/Zm00001d028804/Zm00001d039372/Zm00001d047962/Zm00001d053754	7
tassel	black	GO:0006120	mitochondrial electron transport, NADH to ubiquinone	5/1074	13/30499	5.4521e-05	0.00253756	0.00231202	Zm00001d006714/Zm00001d011732/Zm00001d014772/Zm00001d028773/Zm00001d049507	5
tassel	black	GO:0004129	cytochrome-c oxidase activity	6/1074	21/30499	6.47575e-05	0.00286057	0.00260631	Zm00001d029393/Zm00001d032153/Zm00001d034218/Zm00001d044459/Zm00001d049507/Zm00001d051055	6
tassel	black	GO:0000028	ribosomal small subunit assembly	8/1074	40/30499	6.49729e-05	0.00286057	0.00260631	Zm00001d003672/Zm00001d008387/Zm00001d009476/Zm00001d011816/Zm00001d025413/Zm00001d042023/Zm00001d046583/Zm00001d050245	8
tassel	black	GO:0005689	U12-type spliceosomal complex	7/1074	31/30499	8.24984e-05	0.00353658	0.00322224	Zm00001d001949/Zm00001d001951/Zm00001d003345/Zm00001d008356/Zm00001d014926/Zm00001d047962/Zm00001d053754	7
tassel	black	GO:0032981	mitochondrial respiratory chain complex I assembly	6/1074	22/30499	8.63942e-05	0.00360862	0.00328788	Zm00001d006714/Zm00001d011732/Zm00001d013156/Zm00001d026549/Zm00001d029657/Zm00001d034244	6
tassel	black	GO:0042545	cell wall modification	18/1074	185/30499	0.000102144	0.00415982	0.00379008	Zm00001d003672/Zm00001d010009/Zm00001d011816/Zm00001d015609/Zm00001d019467/Zm00001d025413/Zm00001d031611/Zm00001d035087/Zm00001d035094/Zm00001d037732/Zm00001d040257/Zm00001d042023/Zm00001d046583/Zm00001d047262/Zm00001d049666/Zm00001d049674/Zm00001d049815/Zm00001d053857	18
tassel	black	GO:0006301	postreplication repair	9/1074	57/30499	0.000158404	0.00629366	0.00573427	Zm00001d007897/Zm00001d010618/Zm00001d013045/Zm00001d013092/Zm00001d036054/Zm00001d042128/Zm00001d042726/Zm00001d049405/Zm00001d050256	9
tassel	black	GO:0008312	7S RNA binding	6/1074	25/30499	0.000187335	0.00710503	0.00647352	Zm00001d012598/Zm00001d022115/Zm00001d031939/Zm00001d037422/Zm00001d045650/Zm00001d045812	6
tassel	black	GO:0003924	GTPase activity	24/1074	301/30499	0.000187548	0.00710503	0.00647352	Zm00001d003347/Zm00001d006433/Zm00001d007763/Zm00001d009868/Zm00001d010538/Zm00001d010733/Zm00001d011162/Zm00001d011474/Zm00001d012598/Zm00001d013583/Zm00001d015036/Zm00001d016406/Zm00001d021815/Zm00001d026465/Zm00001d031179/Zm00001d031562/Zm00001d031939/Zm00001d033422/Zm00001d037875/Zm00001d038709/Zm00001d044467/Zm00001d046449/Zm00001d051336/Zm00001d053899	24
tassel	black	GO:0042254	ribosome biogenesis	12/1074	100/30499	0.000207863	0.00769567	0.00701166	Zm00001d004410/Zm00001d013008/Zm00001d017089/Zm00001d020450/Zm00001d024571/Zm00001d034422/Zm00001d039395/Zm00001d045002/Zm00001d046533/Zm00001d049619/Zm00001d050411/Zm00001d051116	12
tassel	black	GO:0042273	ribosomal large subunit biogenesis	7/1074	36/30499	0.00022465	0.00813232	0.0074095	Zm00001d008594/Zm00001d011779/Zm00001d020201/Zm00001d021445/Zm00001d034750/Zm00001d041945/Zm00001d052075	7
tassel	black	GO:0000462	maturation of SSU-rRNA from tricistronic rRNA transcript (SSU-rRNA, 5.8S rRNA, LSU-rRNA)	10/1074	73/30499	0.000233532	0.00827008	0.00753501	Zm00001d002483/Zm00001d009476/Zm00001d011741/Zm00001d016276/Zm00001d036359/Zm00001d036985/Zm00001d043606/Zm00001d046583/Zm00001d047958/Zm00001d051760	10
tassel	black	GO:0015450	P-P-bond-hydrolysis-driven protein transmembrane transporter activity	8/1074	48/30499	0.000248577	0.00848596	0.00773171	Zm00001d012017/Zm00001d014135/Zm00001d017617/Zm00001d017847/Zm00001d027342/Zm00001d028201/Zm00001d029657/Zm00001d042329	8
tassel	black	GO:0051301	cell division	27/1074	365/30499	0.000261605	0.00848596	0.00773171	Zm00001d000168/Zm00001d002483/Zm00001d002942/Zm00001d003153/Zm00001d005344/Zm00001d010656/Zm00001d010858/Zm00001d013744/Zm00001d014112/Zm00001d021745/Zm00001d022624/Zm00001d025721/Zm00001d027427/Zm00001d027655/Zm00001d033365/Zm00001d033847/Zm00001d037553/Zm00001d039904/Zm00001d041268/Zm00001d042128/Zm00001d042902/Zm00001d043164/Zm00001d047396/Zm00001d048127/Zm00001d048394/Zm00001d048473/Zm00001d0…	27
tassel	black	GO:0008022	protein C-terminus binding	7/1074	37/30499	0.000268711	0.00848596	0.00773171	Zm00001d004383/Zm00001d027427/Zm00001d032989/Zm00001d036949/Zm00001d039904/Zm00001d048336/Zm00001d048473	7
tassel	black	GO:0000421	autophagosome membrane	4/1074	10/30499	0.000270884	0.00848596	0.00773171	Zm00001d002257/Zm00001d024239/Zm00001d048902/Zm00001d049405	4
tassel	black	GO:0009703	nitrate reductase (NADH) activity	4/1074	10/30499	0.000270884	0.00848596	0.00773171	Zm00001d011081/Zm00001d011786/Zm00001d013257/Zm00001d034048	4
tassel	black	GO:0046677	response to antibiotic	4/1074	10/30499	0.000270884	0.00848596	0.00773171	Zm00001d027826/Zm00001d032989/Zm00001d036949/Zm00001d048336	4
tassel	black	GO:0000394	RNA splicing, via endonucleolytic cleavage and ligation	16/1074	171/30499	0.000377724	0.0116097	0.0105778	Zm00001d010538/Zm00001d014112/Zm00001d014255/Zm00001d015036/Zm00001d016278/Zm00001d017193/Zm00001d017222/Zm00001d018134/Zm00001d019481/Zm00001d020571/Zm00001d034460/Zm00001d040757/Zm00001d048308/Zm00001d051065/Zm00001d053855/Zm00001d053899	16
tassel	black	GO:0044421	extracellular region part	13/1074	123/30499	0.000408681	0.012232	0.0111448	Zm00001d001949/Zm00001d006710/Zm00001d007069/Zm00001d011180/Zm00001d015423/Zm00001d021084/Zm00001d034429/Zm00001d036949/Zm00001d042025/Zm00001d043407/Zm00001d044226/Zm00001d048117/Zm00001d048336	13
tassel	black	GO:0043928	exonucleolytic nuclear-transcribed mRNA catabolic process involved in deadenylation-dependent decay	5/1074	19/30499	0.000412989	0.012232	0.0111448	Zm00001d010461/Zm00001d027487/Zm00001d038088/Zm00001d042725/Zm00001d049557	5
tassel	black	GO:0005686	U2 snRNP	7/1074	41/30499	0.000519213	0.0151035	0.0137611	Zm00001d001951/Zm00001d003345/Zm00001d014926/Zm00001d025866/Zm00001d028804/Zm00001d039372/Zm00001d047962	7
tassel	black	GO:0006096	glycolytic process	23/1074	306/30499	0.000580305	0.0164254	0.0149655	Zm00001d006221/Zm00001d006714/Zm00001d008893/Zm00001d010672/Zm00001d013045/Zm00001d016188/Zm00001d017555/Zm00001d018523/Zm00001d019262/Zm00001d021433/Zm00001d024245/Zm00001d024333/Zm00001d025062/Zm00001d027389/Zm00001d027688/Zm00001d031809/Zm00001d034528/Zm00001d038136/Zm00001d039865/Zm00001d040752/Zm00001d049641/Zm00001d053798/Zm00001d053857	23
tassel	black	GO:0006606	protein import into nucleus	14/1074	144/30499	0.000584822	0.0164254	0.0149655	Zm00001d002483/Zm00001d011474/Zm00001d013040/Zm00001d013358/Zm00001d015245/Zm00001d018005/Zm00001d031002/Zm00001d031627/Zm00001d033244/Zm00001d034750/Zm00001d038198/Zm00001d038777/Zm00001d045002/Zm00001d048308	14
tassel	black	GO:0005687	U4 snRNP	4/1074	12/30499	0.00060344	0.0166611	0.0151802	Zm00001d003345/Zm00001d014926/Zm00001d039372/Zm00001d047962	4
tassel	black	GO:0015288	porin activity	5/1074	21/30499	0.000681637	0.0182031	0.0165851	Zm00001d008242/Zm00001d017847/Zm00001d018557/Zm00001d041179/Zm00001d048308	5
tassel	black	GO:0045116	protein neddylation	5/1074	21/30499	0.000681637	0.0182031	0.0165851	Zm00001d012969/Zm00001d034640/Zm00001d037246/Zm00001d040164/Zm00001d051588	5
tassel	black	GO:0005682	U5 snRNP	6/1074	32/30499	0.000776817	0.0204102	0.0185961	Zm00001d003345/Zm00001d014926/Zm00001d025866/Zm00001d039372/Zm00001d045199/Zm00001d047962	6
tassel	black	GO:0005742	mitochondrial outer membrane translocase complex	4/1074	13/30499	0.000847404	0.0214704	0.0195621	Zm00001d008242/Zm00001d012017/Zm00001d033186/Zm00001d042329	4
tassel	black	GO:0007219	Notch signaling pathway	4/1074	13/30499	0.000847404	0.0214704	0.0195621	Zm00001d004383/Zm00001d005334/Zm00001d039211/Zm00001d040164	4
tassel	black	GO:0000470	maturation of LSU-rRNA	5/1074	22/30499	0.000856709	0.0214704	0.0195621	Zm00001d006100/Zm00001d028384/Zm00001d031640/Zm00001d031956/Zm00001d047958	5
tassel	black	GO:0007264	small GTPase mediated signal transduction	15/1074	169/30499	0.000980746	0.0242066	0.022055	Zm00001d003347/Zm00001d006433/Zm00001d007763/Zm00001d010538/Zm00001d010733/Zm00001d011162/Zm00001d011474/Zm00001d013583/Zm00001d015036/Zm00001d024333/Zm00001d031179/Zm00001d031562/Zm00001d038709/Zm00001d051336/Zm00001d053899	15
tassel	black	GO:0015934	large ribosomal subunit	5/1074	23/30499	0.00106318	0.0257606	0.0234709	Zm00001d034750/Zm00001d042510/Zm00001d046555/Zm00001d051422/Zm00001d052452	5
tassel	black	GO:0006511	ubiquitin-dependent protein catabolic process	25/1074	360/30499	0.00107534	0.0257606	0.0234709	Zm00001d001913/Zm00001d003653/Zm00001d006710/Zm00001d006714/Zm00001d011732/Zm00001d012017/Zm00001d012421/Zm00001d012513/Zm00001d014772/Zm00001d017222/Zm00001d017847/Zm00001d018179/Zm00001d018884/Zm00001d019981/Zm00001d025062/Zm00001d027389/Zm00001d027659/Zm00001d029856/Zm00001d031928/Zm00001d034528/Zm00001d038352/Zm00001d040752/Zm00001d042329/Zm00001d043224/Zm00001d047119	25
tassel	black	GO:0000398	mRNA splicing, via spliceosome	18/1074	225/30499	0.00109274	0.0257981	0.0235051	Zm00001d001951/Zm00001d010461/Zm00001d012301/Zm00001d012306/Zm00001d021084/Zm00001d025673/Zm00001d034858/Zm00001d038088/Zm00001d038914/Zm00001d039873/Zm00001d042395/Zm00001d042725/Zm00001d042796/Zm00001d043948/Zm00001d045199/Zm00001d045509/Zm00001d049557/Zm00001d052062	18
tassel	black	GO:0070181	small ribosomal subunit rRNA binding	4/1074	14/30499	0.00115343	0.0268419	0.0244561	Zm00001d009476/Zm00001d035094/Zm00001d046583/Zm00001d049666	4
tassel	black	GO:0006626	protein targeting to mitochondrion	11/1074	105/30499	0.00119558	0.027431	0.0249929	Zm00001d001949/Zm00001d003345/Zm00001d003685/Zm00001d011278/Zm00001d014079/Zm00001d029826/Zm00001d037267/Zm00001d038681/Zm00001d038914/Zm00001d043618/Zm00001d044391	11
tassel	black	GO:0032040	small-subunit processome	10/1074	90/30499	0.00125748	0.0284506	0.0259218	Zm00001d002483/Zm00001d014626/Zm00001d020236/Zm00001d028384/Zm00001d028786/Zm00001d033244/Zm00001d036359/Zm00001d037267/Zm00001d038777/Zm00001d047958	10
tassel	black	GO:0046930	pore complex	7/1074	48/30499	0.0013737	0.0304578	0.0277506	Zm00001d008242/Zm00001d015245/Zm00001d017847/Zm00001d018557/Zm00001d025721/Zm00001d041179/Zm00001d048308	7
tassel	black	GO:0008380	RNA splicing	13/1074	140/30499	0.0013836	0.0304578	0.0277506	Zm00001d001949/Zm00001d003546/Zm00001d008356/Zm00001d014787/Zm00001d021335/Zm00001d029329/Zm00001d033992/Zm00001d036949/Zm00001d038535/Zm00001d043779/Zm00001d047794/Zm00001d048336/Zm00001d049712	13
tassel	black	GO:0030125	clathrin vesicle coat	4/1074	15/30499	0.00152924	0.033215	0.0302628	Zm00001d007270/Zm00001d011676/Zm00001d047992/Zm00001d050256	4
tassel	black	GO:0015030	Cajal body	7/1074	49/30499	0.00155465	0.0333227	0.0303609	Zm00001d014626/Zm00001d028804/Zm00001d034858/Zm00001d039214/Zm00001d040429/Zm00001d045673/Zm00001d049712	7
tassel	black	GO:0010099	regulation of photomorphogenesis	5/1074	25/30499	0.00158361	0.0335025	0.0305247	Zm00001d007194/Zm00001d010650/Zm00001d040323/Zm00001d045323/Zm00001d047597	5
tassel	black	GO:0006662	glycerol ether metabolic process	9/1074	79/30499	0.00182115	0.038034	0.0346534	Zm00001d002685/Zm00001d005831/Zm00001d010000/Zm00001d019034/Zm00001d034429/Zm00001d046959/Zm00001d050551/Zm00001d051250/Zm00001d054106	9
tassel	black	GO:0042023	DNA endoreduplication	11/1074	111/30499	0.00187808	0.0387265	0.0352844	Zm00001d010618/Zm00001d018523/Zm00001d021745/Zm00001d024319/Zm00001d025721/Zm00001d027373/Zm00001d027655/Zm00001d033365/Zm00001d039483/Zm00001d048394/Zm00001d053930	11
tassel	black	GO:0006614	SRP-dependent cotranslational protein targeting to membrane	5/1074	26/30499	0.00190439	0.0387781	0.0353314	Zm00001d005334/Zm00001d012598/Zm00001d022115/Zm00001d031939/Zm00001d045812	5
tassel	black	GO:0017070	U6 snRNA binding	4/1074	16/30499	0.00198251	0.0398705	0.0363268	Zm00001d038914/Zm00001d040294/Zm00001d045199/Zm00001d049557	4
tassel	black	GO:0031982	vesicle	12/1074	131/30499	0.00233287	0.0461356	0.042035	Zm00001d006710/Zm00001d007069/Zm00001d011162/Zm00001d011180/Zm00001d015423/Zm00001d021084/Zm00001d034429/Zm00001d036949/Zm00001d042025/Zm00001d043407/Zm00001d044226/Zm00001d048336	12
tassel	black	GO:0009555	pollen development	22/1074	320/30499	0.00235068	0.0461356	0.042035	Zm00001d001808/Zm00001d006309/Zm00001d010056/Zm00001d011162/Zm00001d012827/Zm00001d020118/Zm00001d021421/Zm00001d022139/Zm00001d027373/Zm00001d033526/Zm00001d033969/Zm00001d035666/Zm00001d039214/Zm00001d040429/Zm00001d048794/Zm00001d049641/Zm00001d049929/Zm00001d050498/Zm00001d051336/Zm00001d053798/Zm00001d053889/Zm00001d053930	22
tassel	black	GO:0032543	mitochondrial translation	5/1074	29/30499	0.00315102	0.0595763	0.054281	Zm00001d014079/Zm00001d038795/Zm00001d039395/Zm00001d043779/Zm00001d045500	5
tassel	black	GO:0016605	PML body	4/1074	18/30499	0.00315151	0.0595763	0.054281	Zm00001d027312/Zm00001d027427/Zm00001d035666/Zm00001d048473	4
tassel	black	GO:0016973	poly(A)+ mRNA export from nucleus	4/1074	18/30499	0.00315151	0.0595763	0.054281	Zm00001d002012/Zm00001d015245/Zm00001d020359/Zm00001d025450	4
tassel	black	GO:0009086	methionine biosynthetic process	12/1074	136/30499	0.00318179	0.0595763	0.054281	Zm00001d010538/Zm00001d014112/Zm00001d016278/Zm00001d017193/Zm00001d017222/Zm00001d018134/Zm00001d034460/Zm00001d048308/Zm00001d050133/Zm00001d051065/Zm00001d053855/Zm00001d053899	12
tassel	black	GO:0071013	catalytic step 2 spliceosome	11/1074	119/30499	0.0032499	0.06016	0.0548129	Zm00001d001951/Zm00001d003345/Zm00001d014926/Zm00001d021084/Zm00001d025866/Zm00001d028804/Zm00001d042725/Zm00001d045199/Zm00001d047962/Zm00001d049557/Zm00001d053754	11
tassel	black	GO:0034599	cellular response to oxidative stress	7/1074	57/30499	0.00375427	0.0670482	0.0610888	Zm00001d002685/Zm00001d007194/Zm00001d010650/Zm00001d018524/Zm00001d046959/Zm00001d047597/Zm00001d051250	7
tassel	black	GO:0000159	protein phosphatase type 2A complex	6/1074	43/30499	0.00376411	0.0670482	0.0610888	Zm00001d027826/Zm00001d032989/Zm00001d036949/Zm00001d044393/Zm00001d048336/Zm00001d053565	6
tassel	black	GO:0034976	response to endoplasmic reticulum stress	19/1074	272/30499	0.00378664	0.0670482	0.0610888	Zm00001d010733/Zm00001d011102/Zm00001d014183/Zm00001d018927/Zm00001d022307/Zm00001d028531/Zm00001d028709/Zm00001d029263/Zm00001d029811/Zm00001d031637/Zm00001d032157/Zm00001d032359/Zm00001d034460/Zm00001d038531/Zm00001d038709/Zm00001d048402/Zm00001d049641/Zm00001d049835/Zm00001d053798	19
tassel	black	GO:0051082	unfolded protein binding	19/1074	272/30499	0.00378664	0.0670482	0.0610888	Zm00001d002501/Zm00001d007069/Zm00001d007508/Zm00001d011779/Zm00001d015423/Zm00001d016458/Zm00001d018478/Zm00001d019283/Zm00001d019577/Zm00001d022307/Zm00001d029263/Zm00001d032649/Zm00001d038130/Zm00001d040257/Zm00001d041945/Zm00001d042329/Zm00001d052225/Zm00001d052566/Zm00001d053857	19
tassel	black	GO:0015078	proton transmembrane transporter activity	5/1074	31/30499	0.00425444	0.0744148	0.0678006	Zm00001d025772/Zm00001d035702/Zm00001d039158/Zm00001d043618/Zm00001d044445	5
tassel	black	GO:0030490	maturation of SSU-rRNA	3/1074	10/30499	0.00433972	0.0744148	0.0678006	Zm00001d028384/Zm00001d032220/Zm00001d038777	3
tassel	black	GO:0097526	spliceosomal tri-snRNP complex	3/1074	10/30499	0.00433972	0.0744148	0.0678006	Zm00001d003345/Zm00001d014926/Zm00001d047962	3
tassel	black	GO:0019901	protein kinase binding	10/1074	107/30499	0.00453286	0.076917	0.0700804	Zm00001d010656/Zm00001d010919/Zm00001d013744/Zm00001d019515/Zm00001d021745/Zm00001d033365/Zm00001d039899/Zm00001d043164/Zm00001d048394/Zm00001d049557	10
tassel	black	GO:0030687	preribosome, large subunit precursor	6/1074	45/30499	0.00473913	0.0794313	0.0723713	Zm00001d005089/Zm00001d011779/Zm00001d031868/Zm00001d031870/Zm00001d041945/Zm00001d044615	6
tassel	black	GO:0006406	mRNA export from nucleus	9/1074	91/30499	0.00477856	0.0794313	0.0723713	Zm00001d002483/Zm00001d011474/Zm00001d018005/Zm00001d033244/Zm00001d034750/Zm00001d038198/Zm00001d045002/Zm00001d046533/Zm00001d048308	9
tassel	black	GO:0030515	snoRNA binding	5/1074	32/30499	0.00489844	0.0806016	0.0734376	Zm00001d001808/Zm00001d002483/Zm00001d014626/Zm00001d037267/Zm00001d051116	5
tassel	black	GO:0005681	spliceosomal complex	7/1074	60/30499	0.00500889	0.0815949	0.0743425	Zm00001d012301/Zm00001d019087/Zm00001d034858/Zm00001d040294/Zm00001d042796/Zm00001d047794/Zm00001d049712	7
tassel	black	GO:0016604	nuclear body	6/1074	46/30499	0.00529081	0.0853339	0.0777492	Zm00001d010901/Zm00001d014926/Zm00001d024787/Zm00001d033847/Zm00001d034020/Zm00001d047962	6
tassel	black	GO:0006122	mitochondrial electron transport, ubiquinol to cytochrome c	4/1074	21/30499	0.00566839	0.0876634	0.0798716	Zm00001d013041/Zm00001d034528/Zm00001d038218/Zm00001d050696	4
tassel	black	GO:0005525	GTP binding	25/1074	409/30499	0.00576333	0.0876634	0.0798716	Zm00001d003347/Zm00001d006433/Zm00001d007763/Zm00001d009868/Zm00001d010538/Zm00001d010733/Zm00001d011162/Zm00001d011474/Zm00001d012598/Zm00001d013583/Zm00001d015036/Zm00001d015211/Zm00001d016406/Zm00001d021815/Zm00001d026465/Zm00001d031179/Zm00001d031562/Zm00001d031939/Zm00001d037875/Zm00001d038709/Zm00001d040752/Zm00001d044467/Zm00001d046449/Zm00001d051336/Zm00001d053899	25
tassel	black	GO:0006452	translational frameshifting	3/1074	11/30499	0.00581194	0.0876634	0.0798716	Zm00001d006760/Zm00001d007940/Zm00001d020236	3
tassel	black	GO:0019776	Atg8 ligase activity	3/1074	11/30499	0.00581194	0.0876634	0.0798716	Zm00001d002257/Zm00001d024239/Zm00001d049405	3
tassel	black	GO:0045901	positive regulation of translational elongation	3/1074	11/30499	0.00581194	0.0876634	0.0798716	Zm00001d006760/Zm00001d007940/Zm00001d020236	3
tassel	black	GO:0045905	positive regulation of translational termination	3/1074	11/30499	0.00581194	0.0876634	0.0798716	Zm00001d006760/Zm00001d007940/Zm00001d020236	3
tassel	black	GO:0048545	response to steroid hormone	3/1074	11/30499	0.00581194	0.0876634	0.0798716	Zm00001d004383/Zm00001d007133/Zm00001d018487	3
tassel	black	GO:0043022	ribosome binding	6/1074	47/30499	0.00588805	0.0879967	0.0801753	Zm00001d006760/Zm00001d007940/Zm00001d020236/Zm00001d032485/Zm00001d041255/Zm00001d047713	6
tassel	black	GO:0010388	NA	11/1074	129/30499	0.00598601	0.0886473	0.0807681	Zm00001d003345/Zm00001d003685/Zm00001d004383/Zm00001d006410/Zm00001d007508/Zm00001d012969/Zm00001d018523/Zm00001d027688/Zm00001d031002/Zm00001d042395/Zm00001d047713	11
tassel	black	GO:0003743	translation initiation factor activity	18/1074	264/30499	0.00607029	0.088825	0.0809301	Zm00001d001951/Zm00001d003106/Zm00001d003288/Zm00001d006760/Zm00001d007940/Zm00001d011092/Zm00001d014065/Zm00001d014255/Zm00001d020571/Zm00001d021815/Zm00001d035710/Zm00001d038594/Zm00001d039214/Zm00001d040429/Zm00001d040757/Zm00001d041255/Zm00001d043217/Zm00001d047713	18
tassel	black	GO:0046982	protein heterodimerization activity	17/1074	244/30499	0.00610706	0.088825	0.0809301	Zm00001d003493/Zm00001d006547/Zm00001d007133/Zm00001d015566/Zm00001d021422/Zm00001d021707/Zm00001d032328/Zm00001d033979/Zm00001d036949/Zm00001d039856/Zm00001d040757/Zm00001d041672/Zm00001d042968/Zm00001d045475/Zm00001d048336/Zm00001d050242/Zm00001d053981	17
tassel	blue	GO:0009451	RNA modification	96/2478	477/30499	7.38016e-17	1.63175e-13	1.57081e-13	Zm00001d001773/Zm00001d001842/Zm00001d001845/Zm00001d002098/Zm00001d002771/Zm00001d002881/Zm00001d003500/Zm00001d003543/Zm00001d005349/Zm00001d006255/Zm00001d006562/Zm00001d006769/Zm00001d006822/Zm00001d006894/Zm00001d007100/Zm00001d008738/Zm00001d009387/Zm00001d009391/Zm00001d009677/Zm00001d009743/Zm00001d011559/Zm00001d012606/Zm00001d012708/Zm00001d013658/Zm00001d013923/Zm00001d014599/Zm00001d0…	96
tassel	blue	GO:0048444	floral organ morphogenesis	14/2478	35/30499	2.37421e-07	0.000241562	0.00023254	Zm00001d007258/Zm00001d013099/Zm00001d013385/Zm00001d013465/Zm00001d013767/Zm00001d021826/Zm00001d029719/Zm00001d033834/Zm00001d041444/Zm00001d042127/Zm00001d042474/Zm00001d045589/Zm00001d046783/Zm00001d053163	14
tassel	blue	GO:0031146	SCF-dependent proteasomal ubiquitin-dependent protein catabolic process	27/2478	114/30499	3.27764e-07	0.000241562	0.00023254	Zm00001d002882/Zm00001d003103/Zm00001d004165/Zm00001d008212/Zm00001d012219/Zm00001d012241/Zm00001d013896/Zm00001d015945/Zm00001d016066/Zm00001d016129/Zm00001d018998/Zm00001d019000/Zm00001d019677/Zm00001d021740/Zm00001d021744/Zm00001d026678/Zm00001d032275/Zm00001d032503/Zm00001d037935/Zm00001d038224/Zm00001d041258/Zm00001d043913/Zm00001d044410/Zm00001d046684/Zm00001d048930/Zm00001d050903/Zm00001d0…	27
tassel	blue	GO:0009658	chloroplast organization	41/2478	223/30499	6.49886e-07	0.000359225	0.000345808	Zm00001d003430/Zm00001d003500/Zm00001d006562/Zm00001d008230/Zm00001d010197/Zm00001d010329/Zm00001d010340/Zm00001d011463/Zm00001d013507/Zm00001d013799/Zm00001d013923/Zm00001d015585/Zm00001d017130/Zm00001d017467/Zm00001d017621/Zm00001d018065/Zm00001d018066/Zm00001d021513/Zm00001d022480/Zm00001d025264/Zm00001d031810/Zm00001d033077/Zm00001d034669/Zm00001d034919/Zm00001d038158/Zm00001d038332/Zm00001d0…	41
tassel	blue	GO:0019005	SCF ubiquitin ligase complex	38/2478	204/30499	1.17674e-06	0.000516469	0.000497179	Zm00001d002882/Zm00001d003103/Zm00001d004165/Zm00001d007294/Zm00001d008212/Zm00001d012219/Zm00001d012241/Zm00001d012660/Zm00001d015945/Zm00001d016066/Zm00001d016129/Zm00001d017099/Zm00001d017492/Zm00001d018998/Zm00001d019000/Zm00001d019328/Zm00001d019677/Zm00001d021740/Zm00001d021744/Zm00001d025812/Zm00001d026678/Zm00001d027856/Zm00001d027975/Zm00001d032275/Zm00001d037935/Zm00001d038224/Zm00001d0…	38
tassel	blue	GO:0042255	ribosome assembly	15/2478	45/30499	1.40154e-06	0.000516469	0.000497179	Zm00001d010329/Zm00001d010340/Zm00001d015585/Zm00001d017130/Zm00001d018065/Zm00001d018066/Zm00001d018337/Zm00001d021513/Zm00001d034669/Zm00001d038158/Zm00001d038923/Zm00001d042436/Zm00001d050234/Zm00001d050886/Zm00001d052081	15
tassel	blue	GO:0009220	pyrimidine ribonucleotide biosynthetic process	32/2478	165/30499	3.27822e-06	0.00103545	0.000996776	Zm00001d001939/Zm00001d003164/Zm00001d006667/Zm00001d006769/Zm00001d006822/Zm00001d007824/Zm00001d009417/Zm00001d009480/Zm00001d012161/Zm00001d012606/Zm00001d013034/Zm00001d017317/Zm00001d017833/Zm00001d018534/Zm00001d018957/Zm00001d019147/Zm00001d019423/Zm00001d020357/Zm00001d022386/Zm00001d025767/Zm00001d027721/Zm00001d031321/Zm00001d032900/Zm00001d033221/Zm00001d034440/Zm00001d034550/Zm00001d0…	32
tassel	blue	GO:0003727	single-stranded RNA binding	14/2478	44/30499	5.84792e-06	0.00161622	0.00155586	Zm00001d010329/Zm00001d010340/Zm00001d015585/Zm00001d017130/Zm00001d018065/Zm00001d018066/Zm00001d021513/Zm00001d034669/Zm00001d038158/Zm00001d042436/Zm00001d050234/Zm00001d050886/Zm00001d052081/Zm00001d054033	14
tassel	blue	GO:0031425	chloroplast RNA processing	17/2478	65/30499	1.18402e-05	0.00290873	0.00280009	Zm00001d002968/Zm00001d005349/Zm00001d007100/Zm00001d013081/Zm00001d014666/Zm00001d016815/Zm00001d024831/Zm00001d025264/Zm00001d029999/Zm00001d035048/Zm00001d036833/Zm00001d042067/Zm00001d043081/Zm00001d043107/Zm00001d045089/Zm00001d050938/Zm00001d052854	17
tassel	blue	GO:0080031	methyl salicylate esterase activity	17/2478	66/30499	1.47483e-05	0.00310843	0.00299234	Zm00001d007258/Zm00001d011917/Zm00001d012140/Zm00001d013099/Zm00001d016895/Zm00001d020736/Zm00001d020744/Zm00001d028094/Zm00001d029590/Zm00001d031804/Zm00001d031805/Zm00001d037180/Zm00001d042474/Zm00001d044921/Zm00001d047335/Zm00001d047883/Zm00001d050493	17
tassel	blue	GO:0009416	response to light stimulus	42/2478	262/30499	1.74181e-05	0.00310843	0.00299234	Zm00001d002811/Zm00001d003271/Zm00001d003499/Zm00001d005208/Zm00001d006753/Zm00001d008230/Zm00001d009858/Zm00001d012415/Zm00001d013182/Zm00001d013741/Zm00001d014168/Zm00001d015342/Zm00001d015348/Zm00001d015376/Zm00001d018429/Zm00001d022227/Zm00001d022473/Zm00001d022480/Zm00001d025681/Zm00001d028282/Zm00001d028406/Zm00001d029806/Zm00001d029896/Zm00001d031261/Zm00001d032728/Zm00001d032948/Zm00001d0…	42
tassel	blue	GO:0010325	raffinose family oligosaccharide biosynthetic process	11/2478	31/30499	1.82466e-05	0.00310843	0.00299234	Zm00001d007258/Zm00001d013099/Zm00001d013385/Zm00001d013465/Zm00001d021826/Zm00001d033834/Zm00001d042127/Zm00001d042474/Zm00001d045589/Zm00001d046783/Zm00001d053163	11
tassel	blue	GO:0080032	methyl jasmonate esterase activity	17/2478	67/30499	1.82766e-05	0.00310843	0.00299234	Zm00001d007258/Zm00001d011917/Zm00001d012140/Zm00001d013099/Zm00001d016895/Zm00001d020736/Zm00001d020744/Zm00001d028094/Zm00001d029590/Zm00001d031804/Zm00001d031805/Zm00001d037180/Zm00001d042474/Zm00001d044921/Zm00001d047335/Zm00001d047883/Zm00001d050493	17
tassel	blue	GO:0009062	fatty acid catabolic process	20/2478	90/30499	2.88695e-05	0.00455933	0.00438904	Zm00001d001773/Zm00001d009021/Zm00001d010426/Zm00001d010855/Zm00001d010954/Zm00001d013081/Zm00001d013385/Zm00001d016294/Zm00001d018537/Zm00001d021826/Zm00001d023446/Zm00001d025055/Zm00001d030045/Zm00001d033834/Zm00001d045518/Zm00001d045589/Zm00001d046783/Zm00001d047037/Zm00001d048451/Zm00001d053163	20
tassel	blue	GO:0080030	methyl indole-3-acetate esterase activity	17/2478	70/30499	3.37853e-05	0.00478687	0.00460808	Zm00001d007258/Zm00001d011917/Zm00001d012140/Zm00001d013099/Zm00001d016895/Zm00001d020736/Zm00001d020744/Zm00001d028094/Zm00001d029590/Zm00001d031804/Zm00001d031805/Zm00001d037180/Zm00001d042474/Zm00001d044921/Zm00001d047335/Zm00001d047883/Zm00001d050493	17
tassel	blue	GO:2000026	regulation of multicellular organismal development	51/2478	350/30499	3.46404e-05	0.00478687	0.00460808	Zm00001d000390/Zm00001d002535/Zm00001d002599/Zm00001d004929/Zm00001d005504/Zm00001d006269/Zm00001d007045/Zm00001d009029/Zm00001d010202/Zm00001d010610/Zm00001d011211/Zm00001d011312/Zm00001d011834/Zm00001d012591/Zm00001d013654/Zm00001d014698/Zm00001d015233/Zm00001d015342/Zm00001d018214/Zm00001d020101/Zm00001d021464/Zm00001d024701/Zm00001d026351/Zm00001d026595/Zm00001d027483/Zm00001d028796/Zm00001d0…	51
tassel	blue	GO:0007389	pattern specification process	26/2478	140/30499	5.68572e-05	0.00739478	0.00711859	Zm00001d002607/Zm00001d006269/Zm00001d009029/Zm00001d010527/Zm00001d011312/Zm00001d011588/Zm00001d011834/Zm00001d012417/Zm00001d018198/Zm00001d018214/Zm00001d020101/Zm00001d021063/Zm00001d021464/Zm00001d025590/Zm00001d027471/Zm00001d028796/Zm00001d036426/Zm00001d037425/Zm00001d037540/Zm00001d040356/Zm00001d043878/Zm00001d044434/Zm00001d045582/Zm00001d047042/Zm00001d048453/Zm00001d050241	26
tassel	blue	GO:0009938	negative regulation of gibberellic acid mediated signaling pathway	9/2478	24/30499	6.44038e-05	0.00791094	0.00761547	Zm00001d013385/Zm00001d013465/Zm00001d021826/Zm00001d025133/Zm00001d033834/Zm00001d042127/Zm00001d045589/Zm00001d046783/Zm00001d053163	9
tassel	blue	GO:0042256	mature ribosome assembly	18/2478	81/30499	7.11639e-05	0.00828124	0.00797194	Zm00001d003680/Zm00001d006871/Zm00001d007824/Zm00001d010631/Zm00001d012161/Zm00001d013034/Zm00001d014355/Zm00001d017719/Zm00001d022124/Zm00001d030691/Zm00001d035014/Zm00001d037620/Zm00001d044287/Zm00001d044664/Zm00001d045000/Zm00001d048253/Zm00001d048346/Zm00001d053630	18
tassel	blue	GO:0008361	regulation of cell size	25/2478	135/30499	8.20911e-05	0.00907517	0.00873622	Zm00001d002607/Zm00001d005208/Zm00001d006269/Zm00001d009029/Zm00001d010527/Zm00001d011312/Zm00001d011834/Zm00001d011985/Zm00001d012417/Zm00001d018024/Zm00001d018214/Zm00001d020101/Zm00001d021063/Zm00001d021464/Zm00001d025590/Zm00001d027471/Zm00001d028447/Zm00001d028796/Zm00001d031068/Zm00001d037540/Zm00001d042305/Zm00001d044434/Zm00001d045582/Zm00001d048453/Zm00001d050241	25
tassel	blue	GO:0010075	regulation of meristem growth	48/2478	341/30499	0.000136104	0.0142909	0.0137571	Zm00001d000390/Zm00001d002535/Zm00001d002599/Zm00001d004929/Zm00001d006269/Zm00001d007045/Zm00001d009029/Zm00001d010202/Zm00001d010610/Zm00001d011211/Zm00001d011312/Zm00001d011834/Zm00001d013654/Zm00001d013741/Zm00001d015342/Zm00001d018214/Zm00001d020101/Zm00001d021464/Zm00001d024701/Zm00001d026351/Zm00001d026595/Zm00001d027483/Zm00001d028796/Zm00001d029072/Zm00001d029763/Zm00001d030303/Zm00001d0…	48
tassel	blue	GO:0009832	plant-type cell wall biogenesis	30/2478	181/30499	0.000142198	0.0142909	0.0137571	Zm00001d002607/Zm00001d005047/Zm00001d005950/Zm00001d009029/Zm00001d009724/Zm00001d010527/Zm00001d011312/Zm00001d011352/Zm00001d011834/Zm00001d012417/Zm00001d014168/Zm00001d018961/Zm00001d020101/Zm00001d023929/Zm00001d027436/Zm00001d027471/Zm00001d027812/Zm00001d028406/Zm00001d028774/Zm00001d028796/Zm00001d032948/Zm00001d033174/Zm00001d037540/Zm00001d039053/Zm00001d044434/Zm00001d048453/Zm00001d0…	30
tassel	blue	GO:0009718	anthocyanin-containing compound biosynthetic process	20/2478	103/30499	0.000210524	0.0199752	0.0192291	Zm00001d006683/Zm00001d007869/Zm00001d008764/Zm00001d014914/Zm00001d016653/Zm00001d017077/Zm00001d017766/Zm00001d018883/Zm00001d021757/Zm00001d033055/Zm00001d034405/Zm00001d034635/Zm00001d039674/Zm00001d042453/Zm00001d043752/Zm00001d045055/Zm00001d046460/Zm00001d046915/Zm00001d051529/Zm00001d052492	20
tassel	blue	GO:0033807	icosanoyl-CoA synthase activity	7/2478	17/30499	0.000217078	0.0199752	0.0192291	Zm00001d014168/Zm00001d021200/Zm00001d028406/Zm00001d032728/Zm00001d032948/Zm00001d039053/Zm00001d048953	7
tassel	blue	GO:0009693	ethylene biosynthetic process	32/2478	203/30499	0.000225861	0.0199752	0.0192291	Zm00001d000390/Zm00001d002535/Zm00001d003499/Zm00001d006705/Zm00001d010234/Zm00001d011076/Zm00001d011336/Zm00001d015163/Zm00001d018326/Zm00001d021978/Zm00001d024134/Zm00001d025681/Zm00001d026397/Zm00001d027483/Zm00001d027893/Zm00001d028590/Zm00001d029217/Zm00001d029663/Zm00001d029763/Zm00001d030945/Zm00001d031261/Zm00001d031833/Zm00001d033862/Zm00001d035677/Zm00001d040888/Zm00001d041387/Zm00001d0…	32
tassel	blue	GO:0042973	glucan endo-1,3-beta-D-glucosidase activity	13/2478	54/30499	0.000303872	0.0248647	0.023936	Zm00001d004763/Zm00001d007896/Zm00001d013097/Zm00001d015231/Zm00001d019934/Zm00001d020339/Zm00001d021298/Zm00001d021598/Zm00001d028243/Zm00001d028331/Zm00001d028410/Zm00001d048055/Zm00001d053733	13
tassel	blue	GO:0042787	NA	28/2478	172/30499	0.000315899	0.0248647	0.023936	Zm00001d008237/Zm00001d010635/Zm00001d011076/Zm00001d012463/Zm00001d012660/Zm00001d013971/Zm00001d018393/Zm00001d019328/Zm00001d020502/Zm00001d024520/Zm00001d027856/Zm00001d028590/Zm00001d030152/Zm00001d031184/Zm00001d031273/Zm00001d031741/Zm00001d032646/Zm00001d035677/Zm00001d040644/Zm00001d042111/Zm00001d045625/Zm00001d047476/Zm00001d047824/Zm00001d048310/Zm00001d051736/Zm00001d052253/Zm00001d0…	28
tassel	blue	GO:0009863	salicylic acid mediated signaling pathway	33/2478	216/30499	0.000327815	0.0248647	0.023936	Zm00001d002609/Zm00001d006232/Zm00001d006438/Zm00001d007175/Zm00001d007258/Zm00001d008850/Zm00001d011217/Zm00001d013385/Zm00001d013465/Zm00001d016896/Zm00001d021826/Zm00001d022069/Zm00001d022530/Zm00001d022647/Zm00001d024134/Zm00001d025133/Zm00001d028410/Zm00001d029448/Zm00001d029594/Zm00001d032794/Zm00001d033834/Zm00001d034346/Zm00001d035331/Zm00001d035337/Zm00001d037751/Zm00001d042127/Zm00001d0…	33
tassel	blue	GO:0042777	plasma membrane ATP synthesis coupled proton transport	7/2478	18/30499	0.000330347	0.0248647	0.023936	Zm00001d006439/Zm00001d009488/Zm00001d021554/Zm00001d021620/Zm00001d038929/Zm00001d046336/Zm00001d047789	7
tassel	blue	GO:0003690	double-stranded DNA binding	18/2478	91/30499	0.000337377	0.0248647	0.023936	Zm00001d008552/Zm00001d009475/Zm00001d010329/Zm00001d010340/Zm00001d015585/Zm00001d017130/Zm00001d018065/Zm00001d018066/Zm00001d021513/Zm00001d034669/Zm00001d036610/Zm00001d038158/Zm00001d038918/Zm00001d042436/Zm00001d050234/Zm00001d050886/Zm00001d052081/Zm00001d053817	18
tassel	blue	GO:0050253	retinyl-palmitate esterase activity	15/2478	69/30499	0.000358204	0.0254869	0.024535	Zm00001d007258/Zm00001d012140/Zm00001d013099/Zm00001d016895/Zm00001d020736/Zm00001d020744/Zm00001d028094/Zm00001d029590/Zm00001d031805/Zm00001d037180/Zm00001d042474/Zm00001d044921/Zm00001d047335/Zm00001d047883/Zm00001d050493	15
tassel	blue	GO:0010015	root morphogenesis	14/2478	62/30499	0.000368874	0.0254869	0.024535	Zm00001d010527/Zm00001d010545/Zm00001d011312/Zm00001d011834/Zm00001d012161/Zm00001d012417/Zm00001d012437/Zm00001d018214/Zm00001d028796/Zm00001d034547/Zm00001d038392/Zm00001d042950/Zm00001d044434/Zm00001d048453	14
tassel	blue	GO:0002237	response to molecule of bacterial origin	25/2478	149/30499	0.000405134	0.027144	0.0261302	Zm00001d002599/Zm00001d005986/Zm00001d007175/Zm00001d010545/Zm00001d010863/Zm00001d011757/Zm00001d011834/Zm00001d012437/Zm00001d015376/Zm00001d018326/Zm00001d019983/Zm00001d020281/Zm00001d025812/Zm00001d027975/Zm00001d033839/Zm00001d037114/Zm00001d038392/Zm00001d038742/Zm00001d038991/Zm00001d040130/Zm00001d042950/Zm00001d045064/Zm00001d046485/Zm00001d048233/Zm00001d048453	25
tassel	blue	GO:0019843	rRNA binding	20/2478	109/30499	0.000458715	0.0298299	0.0287158	Zm00001d010329/Zm00001d010340/Zm00001d010994/Zm00001d015204/Zm00001d015585/Zm00001d017130/Zm00001d017719/Zm00001d018065/Zm00001d018066/Zm00001d021513/Zm00001d027349/Zm00001d034669/Zm00001d035902/Zm00001d037929/Zm00001d038158/Zm00001d042436/Zm00001d050234/Zm00001d050886/Zm00001d051543/Zm00001d052081	20
tassel	blue	GO:0061630	ubiquitin protein ligase activity	45/2478	333/30499	0.000533497	0.0337017	0.032443	Zm00001d000390/Zm00001d002535/Zm00001d003499/Zm00001d003929/Zm00001d005940/Zm00001d008237/Zm00001d008260/Zm00001d008514/Zm00001d010635/Zm00001d013138/Zm00001d013962/Zm00001d013971/Zm00001d015123/Zm00001d015475/Zm00001d017404/Zm00001d017653/Zm00001d018016/Zm00001d018343/Zm00001d018393/Zm00001d020502/Zm00001d024905/Zm00001d025251/Zm00001d026002/Zm00001d026445/Zm00001d027483/Zm00001d028294/Zm00001d0…	45
tassel	blue	GO:0051865	protein autoubiquitination	10/2478	37/30499	0.000555968	0.0341457	0.0328704	Zm00001d006226/Zm00001d011076/Zm00001d028590/Zm00001d028616/Zm00001d029663/Zm00001d031423/Zm00001d035657/Zm00001d035677/Zm00001d047806/Zm00001d047824	10
tassel	blue	GO:0001510	RNA methylation	35/2478	241/30499	0.000578781	0.0345861	0.0332943	Zm00001d002253/Zm00001d003680/Zm00001d003683/Zm00001d005950/Zm00001d007824/Zm00001d007898/Zm00001d008327/Zm00001d009417/Zm00001d010631/Zm00001d012161/Zm00001d013034/Zm00001d013392/Zm00001d013767/Zm00001d014355/Zm00001d017719/Zm00001d018337/Zm00001d018882/Zm00001d018957/Zm00001d019147/Zm00001d019449/Zm00001d022265/Zm00001d026343/Zm00001d031703/Zm00001d034440/Zm00001d034550/Zm00001d034880/Zm00001d0…	35
tassel	blue	GO:0048443	stamen development	18/2478	96/30499	0.000662083	0.0385228	0.037084	Zm00001d005986/Zm00001d008882/Zm00001d010863/Zm00001d011757/Zm00001d018024/Zm00001d025590/Zm00001d025812/Zm00001d027975/Zm00001d028447/Zm00001d031068/Zm00001d032560/Zm00001d033839/Zm00001d037114/Zm00001d038742/Zm00001d040130/Zm00001d046485/Zm00001d048233/Zm00001d051269	18
tassel	blue	GO:0022625	cytosolic large ribosomal subunit	31/2478	207/30499	0.000688927	0.0390568	0.0375981	Zm00001d002253/Zm00001d003680/Zm00001d003683/Zm00001d007824/Zm00001d009417/Zm00001d010631/Zm00001d011263/Zm00001d011534/Zm00001d012161/Zm00001d014355/Zm00001d017320/Zm00001d017719/Zm00001d018957/Zm00001d019473/Zm00001d022124/Zm00001d026343/Zm00001d030040/Zm00001d030691/Zm00001d031703/Zm00001d034440/Zm00001d035902/Zm00001d037620/Zm00001d038975/Zm00001d039020/Zm00001d039908/Zm00001d041568/Zm00001d0…	31
tassel	blue	GO:0008356	asymmetric cell division	13/2478	59/30499	0.000757598	0.0417423	0.0401833	Zm00001d005029/Zm00001d005843/Zm00001d006269/Zm00001d011757/Zm00001d011834/Zm00001d018214/Zm00001d021464/Zm00001d030737/Zm00001d037114/Zm00001d038742/Zm00001d040130/Zm00001d048453/Zm00001d052380	13
tassel	blue	GO:2000033	regulation of seed dormancy process	8/2478	26/30499	0.000774054	0.0417423	0.0401833	Zm00001d013385/Zm00001d013465/Zm00001d021826/Zm00001d025133/Zm00001d033834/Zm00001d045589/Zm00001d046783/Zm00001d053163	8
tassel	blue	GO:0015824	proline transport	22/2478	131/30499	0.000863671	0.0444087	0.0427501	Zm00001d000390/Zm00001d002535/Zm00001d006601/Zm00001d008377/Zm00001d009746/Zm00001d012140/Zm00001d016896/Zm00001d017965/Zm00001d017983/Zm00001d021791/Zm00001d027483/Zm00001d028094/Zm00001d028784/Zm00001d029590/Zm00001d029763/Zm00001d031523/Zm00001d037017/Zm00001d038755/Zm00001d039408/Zm00001d042474/Zm00001d045064/Zm00001d047335	22
tassel	blue	GO:0040007	growth	22/2478	131/30499	0.000863671	0.0444087	0.0427501	Zm00001d009858/Zm00001d011312/Zm00001d011692/Zm00001d011834/Zm00001d013767/Zm00001d018107/Zm00001d018214/Zm00001d018337/Zm00001d021301/Zm00001d022480/Zm00001d027963/Zm00001d028529/Zm00001d028796/Zm00001d030040/Zm00001d037205/Zm00001d043695/Zm00001d044434/Zm00001d047039/Zm00001d047859/Zm00001d048366/Zm00001d048453/Zm00001d052799	22
tassel	blue	GO:0003840	obsolete gamma-glutamyltransferase activity	7/2478	21/30499	0.00097144	0.0488149	0.0469917	Zm00001d002607/Zm00001d010066/Zm00001d012381/Zm00001d020840/Zm00001d027471/Zm00001d037540/Zm00001d038346	7
tassel	blue	GO:0019243	methylglyoxal catabolic process to D-lactate via S-lactoyl-glutathione	20/2478	116/30499	0.00103891	0.0510451	0.0491386	Zm00001d002969/Zm00001d003947/Zm00001d006036/Zm00001d006130/Zm00001d007823/Zm00001d008281/Zm00001d015306/Zm00001d015313/Zm00001d025240/Zm00001d025891/Zm00001d029815/Zm00001d031700/Zm00001d035119/Zm00001d036328/Zm00001d038977/Zm00001d039047/Zm00001d040147/Zm00001d045436/Zm00001d049660/Zm00001d053856	20
tassel	blue	GO:0009740	gibberellic acid mediated signaling pathway	22/2478	135/30499	0.00129772	0.0600212	0.0577795	Zm00001d006776/Zm00001d007258/Zm00001d009674/Zm00001d011849/Zm00001d012819/Zm00001d013385/Zm00001d013465/Zm00001d021826/Zm00001d022059/Zm00001d025133/Zm00001d033680/Zm00001d033834/Zm00001d034547/Zm00001d036426/Zm00001d037114/Zm00001d039634/Zm00001d042127/Zm00001d045589/Zm00001d046783/Zm00001d048547/Zm00001d050903/Zm00001d053163	22
tassel	blue	GO:2000377	regulation of reactive oxygen species metabolic process	10/2478	41/30499	0.00132693	0.0600212	0.0577795	Zm00001d013385/Zm00001d013465/Zm00001d016566/Zm00001d021826/Zm00001d025133/Zm00001d033834/Zm00001d042127/Zm00001d045589/Zm00001d046783/Zm00001d053163	10
tassel	blue	GO:0050897	cobalt ion binding	14/2478	70/30499	0.0013282	0.0600212	0.0577795	Zm00001d002969/Zm00001d003947/Zm00001d009488/Zm00001d011263/Zm00001d017985/Zm00001d025240/Zm00001d025891/Zm00001d035032/Zm00001d036328/Zm00001d038929/Zm00001d044748/Zm00001d049716/Zm00001d051203/Zm00001d052289	14
tassel	blue	GO:0010233	phloem transport	8/2478	28/30499	0.00133019	0.0600212	0.0577795	Zm00001d010116/Zm00001d013465/Zm00001d019983/Zm00001d021826/Zm00001d025133/Zm00001d025136/Zm00001d038269/Zm00001d053163	8
tassel	blue	GO:0016758	transferase activity, transferring hexosyl groups	18/2478	102/30499	0.00137685	0.0608842	0.0586103	Zm00001d002579/Zm00001d002851/Zm00001d006684/Zm00001d010488/Zm00001d016853/Zm00001d017984/Zm00001d018322/Zm00001d021757/Zm00001d025917/Zm00001d026055/Zm00001d028811/Zm00001d034069/Zm00001d038765/Zm00001d043547/Zm00001d044193/Zm00001d044632/Zm00001d047694/Zm00001d052292	18
tassel	blue	GO:0005759	mitochondrial matrix	26/2478	171/30499	0.00142794	0.0619054	0.0595933	Zm00001d002969/Zm00001d003129/Zm00001d003462/Zm00001d006667/Zm00001d007937/Zm00001d008405/Zm00001d009954/Zm00001d011514/Zm00001d017823/Zm00001d017985/Zm00001d020139/Zm00001d022274/Zm00001d025891/Zm00001d028458/Zm00001d032163/Zm00001d035443/Zm00001d037429/Zm00001d039089/Zm00001d039883/Zm00001d043317/Zm00001d044748/Zm00001d045436/Zm00001d051203/Zm00001d051754/Zm00001d052101/Zm00001d052289	26
tassel	blue	GO:0001085	RNA polymerase II transcription factor binding	8/2478	29/30499	0.00170747	0.0726002	0.0698886	Zm00001d002811/Zm00001d009668/Zm00001d018421/Zm00001d023539/Zm00001d029896/Zm00001d031135/Zm00001d034751/Zm00001d041883	8
tassel	blue	GO:0006221	pyrimidine nucleotide biosynthetic process	7/2478	23/30499	0.00177304	0.0739657	0.0712031	Zm00001d000045/Zm00001d006331/Zm00001d021389/Zm00001d028768/Zm00001d029974/Zm00001d031266/Zm00001d052798	7
tassel	blue	GO:0019761	glucosinolate biosynthetic process	31/2478	220/30499	0.00188091	0.0770127	0.0741364	Zm00001d001849/Zm00001d004513/Zm00001d006520/Zm00001d013529/Zm00001d016853/Zm00001d016982/Zm00001d017467/Zm00001d017540/Zm00001d021596/Zm00001d022636/Zm00001d028164/Zm00001d028180/Zm00001d028282/Zm00001d028811/Zm00001d030045/Zm00001d031071/Zm00001d033989/Zm00001d034186/Zm00001d034857/Zm00001d036371/Zm00001d037103/Zm00001d037318/Zm00001d037495/Zm00001d038579/Zm00001d043680/Zm00001d045136/Zm00001d0…	31
tassel	blue	GO:0009664	plant-type cell wall organization	38/2478	287/30499	0.00199408	0.0801619	0.077168	Zm00001d002607/Zm00001d003072/Zm00001d006776/Zm00001d006917/Zm00001d007824/Zm00001d009029/Zm00001d009480/Zm00001d010527/Zm00001d011312/Zm00001d011599/Zm00001d011834/Zm00001d012417/Zm00001d017949/Zm00001d018201/Zm00001d018957/Zm00001d020101/Zm00001d021447/Zm00001d022059/Zm00001d025774/Zm00001d027471/Zm00001d027812/Zm00001d028796/Zm00001d030303/Zm00001d030304/Zm00001d032027/Zm00001d034440/Zm00001d0…	38
tassel	brown	GO:0048767	root hair elongation	65/2435	380/30499	4.14198e-09	5.96996e-06	5.38563e-06	Zm00001d002119/Zm00001d003399/Zm00001d005421/Zm00001d008345/Zm00001d008892/Zm00001d009608/Zm00001d010159/Zm00001d011086/Zm00001d011473/Zm00001d011721/Zm00001d012610/Zm00001d013245/Zm00001d013256/Zm00001d013302/Zm00001d013319/Zm00001d013376/Zm00001d013430/Zm00001d014036/Zm00001d014612/Zm00001d014793/Zm00001d014887/Zm00001d015886/Zm00001d016687/Zm00001d018752/Zm00001d018754/Zm00001d021221/Zm00001d0…	65
tassel	brown	GO:0009886	post-embryonic animal morphogenesis	65/2435	384/30499	6.34006e-09	5.96996e-06	5.38563e-06	Zm00001d000224/Zm00001d000247/Zm00001d000301/Zm00001d001812/Zm00001d002234/Zm00001d004698/Zm00001d005252/Zm00001d006034/Zm00001d006209/Zm00001d010060/Zm00001d010082/Zm00001d010596/Zm00001d010852/Zm00001d012338/Zm00001d012749/Zm00001d013302/Zm00001d013376/Zm00001d014181/Zm00001d015277/Zm00001d016878/Zm00001d018126/Zm00001d018665/Zm00001d018754/Zm00001d019145/Zm00001d021285/Zm00001d021672/Zm00001d0…	65
tassel	brown	GO:0010103	stomatal complex morphogenesis	42/2435	202/30499	7.90374e-09	5.96996e-06	5.38563e-06	Zm00001d000247/Zm00001d001812/Zm00001d002234/Zm00001d005252/Zm00001d010082/Zm00001d011721/Zm00001d012338/Zm00001d013376/Zm00001d014181/Zm00001d016878/Zm00001d018126/Zm00001d018665/Zm00001d018754/Zm00001d019145/Zm00001d020971/Zm00001d021672/Zm00001d022599/Zm00001d023536/Zm00001d025616/Zm00001d025674/Zm00001d026063/Zm00001d027463/Zm00001d028221/Zm00001d029059/Zm00001d034237/Zm00001d034345/Zm00001d0…	42
tassel	brown	GO:0019005	SCF ubiquitin ligase complex	42/2435	204/30499	1.0706e-08	6.06496e-06	5.47134e-06	Zm00001d000224/Zm00001d000408/Zm00001d004708/Zm00001d006874/Zm00001d007596/Zm00001d007790/Zm00001d007793/Zm00001d010082/Zm00001d012338/Zm00001d014203/Zm00001d014594/Zm00001d015290/Zm00001d015778/Zm00001d016973/Zm00001d018126/Zm00001d018989/Zm00001d018990/Zm00001d018995/Zm00001d021909/Zm00001d022151/Zm00001d023246/Zm00001d023498/Zm00001d024365/Zm00001d025808/Zm00001d026321/Zm00001d026558/Zm00001d0…	42
tassel	brown	GO:2000026	regulation of multicellular organismal development	59/2435	350/30499	3.62605e-08	1.64333e-05	1.48248e-05	Zm00001d000247/Zm00001d002234/Zm00001d003040/Zm00001d003399/Zm00001d005495/Zm00001d006371/Zm00001d007164/Zm00001d007774/Zm00001d008965/Zm00001d009708/Zm00001d011239/Zm00001d011392/Zm00001d013430/Zm00001d014313/Zm00001d017706/Zm00001d018473/Zm00001d018752/Zm00001d018754/Zm00001d020776/Zm00001d021883/Zm00001d022432/Zm00001d023313/Zm00001d025674/Zm00001d026063/Zm00001d027346/Zm00001d027463/Zm00001d0…	59
tassel	brown	GO:0043069	negative regulation of programmed cell death	56/2435	328/30499	5.10999e-08	1.92987e-05	1.74098e-05	Zm00001d004705/Zm00001d004706/Zm00001d005636/Zm00001d006479/Zm00001d006621/Zm00001d006860/Zm00001d007042/Zm00001d009799/Zm00001d010602/Zm00001d011392/Zm00001d012401/Zm00001d012428/Zm00001d012750/Zm00001d012958/Zm00001d012962/Zm00001d013323/Zm00001d014658/Zm00001d017670/Zm00001d018499/Zm00001d018665/Zm00001d021623/Zm00001d021729/Zm00001d021835/Zm00001d023258/Zm00001d023593/Zm00001d027351/Zm00001d0…	56
tassel	brown	GO:0007389	pattern specification process	31/2435	140/30499	1.57178e-07	5.08806e-05	4.59006e-05	Zm00001d003399/Zm00001d006034/Zm00001d009097/Zm00001d013256/Zm00001d013302/Zm00001d018752/Zm00001d021285/Zm00001d021661/Zm00001d022432/Zm00001d025674/Zm00001d026036/Zm00001d027368/Zm00001d027463/Zm00001d028317/Zm00001d029040/Zm00001d029059/Zm00001d030053/Zm00001d033522/Zm00001d034049/Zm00001d034240/Zm00001d038275/Zm00001d038481/Zm00001d038487/Zm00001d038791/Zm00001d039967/Zm00001d043058/Zm00001d0…	31
tassel	brown	GO:0043481	anthocyanin accumulation in tissues in response to UV light	37/2435	186/30499	1.96295e-07	5.56004e-05	5.01584e-05	Zm00001d002119/Zm00001d003830/Zm00001d009608/Zm00001d010620/Zm00001d011721/Zm00001d013256/Zm00001d013302/Zm00001d013319/Zm00001d014036/Zm00001d014793/Zm00001d014887/Zm00001d016687/Zm00001d018225/Zm00001d018752/Zm00001d021236/Zm00001d021661/Zm00001d025674/Zm00001d027368/Zm00001d028317/Zm00001d028550/Zm00001d029193/Zm00001d033522/Zm00001d034049/Zm00001d034240/Zm00001d037140/Zm00001d038275/Zm00001d0…	37
tassel	brown	GO:0008361	regulation of cell size	30/2435	135/30499	2.27798e-07	5.56563e-05	5.02088e-05	Zm00001d002119/Zm00001d003399/Zm00001d004708/Zm00001d009493/Zm00001d013256/Zm00001d013302/Zm00001d014793/Zm00001d018752/Zm00001d021661/Zm00001d022432/Zm00001d025674/Zm00001d027368/Zm00001d027463/Zm00001d028317/Zm00001d029040/Zm00001d029059/Zm00001d031725/Zm00001d033522/Zm00001d034049/Zm00001d034240/Zm00001d038275/Zm00001d038481/Zm00001d038487/Zm00001d038791/Zm00001d039967/Zm00001d043058/Zm00001d0…	30
tassel	brown	GO:0044723	NA	49/2435	284/30499	2.45615e-07	5.56563e-05	5.02088e-05	Zm00001d002193/Zm00001d002631/Zm00001d002708/Zm00001d003292/Zm00001d005085/Zm00001d005252/Zm00001d005507/Zm00001d005678/Zm00001d006619/Zm00001d007522/Zm00001d008439/Zm00001d008624/Zm00001d008977/Zm00001d013052/Zm00001d013430/Zm00001d013497/Zm00001d014617/Zm00001d016438/Zm00001d016732/Zm00001d016891/Zm00001d017085/Zm00001d019165/Zm00001d020206/Zm00001d026030/Zm00001d027766/Zm00001d027904/Zm00001d0…	49
tassel	brown	GO:0009832	plant-type cell wall biogenesis	36/2435	181/30499	2.86343e-07	5.89867e-05	5.32132e-05	Zm00001d001979/Zm00001d003399/Zm00001d008455/Zm00001d009608/Zm00001d010309/Zm00001d013319/Zm00001d014036/Zm00001d014617/Zm00001d014793/Zm00001d016438/Zm00001d018155/Zm00001d018752/Zm00001d019586/Zm00001d020206/Zm00001d025674/Zm00001d027463/Zm00001d027766/Zm00001d027904/Zm00001d028317/Zm00001d029059/Zm00001d033522/Zm00001d034240/Zm00001d034443/Zm00001d037544/Zm00001d038481/Zm00001d038791/Zm00001d0…	36
tassel	brown	GO:0010075	regulation of meristem growth	55/2435	341/30499	4.54246e-07	8.57768e-05	7.73812e-05	Zm00001d000247/Zm00001d002193/Zm00001d002234/Zm00001d003321/Zm00001d003399/Zm00001d006371/Zm00001d007164/Zm00001d007774/Zm00001d008965/Zm00001d011239/Zm00001d013430/Zm00001d014313/Zm00001d014887/Zm00001d017706/Zm00001d018473/Zm00001d018752/Zm00001d018754/Zm00001d021883/Zm00001d022432/Zm00001d023313/Zm00001d025674/Zm00001d026063/Zm00001d027346/Zm00001d027463/Zm00001d028075/Zm00001d028317/Zm00001d0…	55
tassel	brown	GO:0007020	microtubule nucleation	30/2435	142/30499	7.20437e-07	0.000125578	0.000113287	Zm00001d003399/Zm00001d007774/Zm00001d007862/Zm00001d008316/Zm00001d012961/Zm00001d013052/Zm00001d014598/Zm00001d014793/Zm00001d016798/Zm00001d017931/Zm00001d018752/Zm00001d020825/Zm00001d022201/Zm00001d022432/Zm00001d025674/Zm00001d028317/Zm00001d028533/Zm00001d029040/Zm00001d032224/Zm00001d034240/Zm00001d034508/Zm00001d038487/Zm00001d038791/Zm00001d039967/Zm00001d041418/Zm00001d041504/Zm00001d0…	30
tassel	brown	GO:0009926	auxin polar transport	36/2435	194/30499	1.62732e-06	0.000263393	0.000237613	Zm00001d003399/Zm00001d013256/Zm00001d013302/Zm00001d013927/Zm00001d014793/Zm00001d016373/Zm00001d017604/Zm00001d018752/Zm00001d021661/Zm00001d022432/Zm00001d025674/Zm00001d026300/Zm00001d027368/Zm00001d027463/Zm00001d028317/Zm00001d029040/Zm00001d029059/Zm00001d029573/Zm00001d033522/Zm00001d034049/Zm00001d034240/Zm00001d036216/Zm00001d037492/Zm00001d038275/Zm00001d038481/Zm00001d038487/Zm00001d0…	36
tassel	brown	GO:0009451	RNA modification	68/2435	477/30499	2.2591e-06	0.000341274	0.000307871	Zm00001d002157/Zm00001d002345/Zm00001d002539/Zm00001d003007/Zm00001d007125/Zm00001d007129/Zm00001d007155/Zm00001d007838/Zm00001d011788/Zm00001d012528/Zm00001d012862/Zm00001d013814/Zm00001d015114/Zm00001d015129/Zm00001d015346/Zm00001d016690/Zm00001d016878/Zm00001d017124/Zm00001d017185/Zm00001d017751/Zm00001d018693/Zm00001d019240/Zm00001d020436/Zm00001d020775/Zm00001d022514/Zm00001d022599/Zm00001d0…	68
tassel	brown	GO:0004420	hydroxymethylglutaryl-CoA reductase (NADPH) activity	10/2435	23/30499	4.47874e-06	0.000634301	0.000572218	Zm00001d005816/Zm00001d005834/Zm00001d014224/Zm00001d017826/Zm00001d020617/Zm00001d020963/Zm00001d027875/Zm00001d048293/Zm00001d050095/Zm00001d051626	10
tassel	brown	GO:0071013	catalytic step 2 spliceosome	25/2435	119/30499	6.52612e-06	0.000869894	0.000784751	Zm00001d000074/Zm00001d007043/Zm00001d007331/Zm00001d008293/Zm00001d013453/Zm00001d013548/Zm00001d014753/Zm00001d015208/Zm00001d015893/Zm00001d017131/Zm00001d018936/Zm00001d022335/Zm00001d023807/Zm00001d023919/Zm00001d029435/Zm00001d033704/Zm00001d036709/Zm00001d038684/Zm00001d041703/Zm00001d044698/Zm00001d046930/Zm00001d047502/Zm00001d048133/Zm00001d052186/Zm00001d053524	25
tassel	brown	GO:0009932	cell tip growth	30/2435	160/30499	9.35403e-06	0.00112151	0.00101174	Zm00001d002119/Zm00001d009608/Zm00001d011721/Zm00001d013256/Zm00001d013302/Zm00001d013319/Zm00001d014036/Zm00001d014793/Zm00001d014887/Zm00001d016687/Zm00001d018752/Zm00001d021661/Zm00001d025674/Zm00001d027368/Zm00001d028317/Zm00001d028550/Zm00001d029193/Zm00001d033522/Zm00001d034049/Zm00001d034240/Zm00001d038275/Zm00001d038791/Zm00001d043512/Zm00001d043634/Zm00001d046590/Zm00001d047282/Zm00001d0…	30
tassel	brown	GO:0031425	chloroplast RNA processing	17/2435	65/30499	9.40362e-06	0.00112151	0.00101174	Zm00001d000220/Zm00001d007774/Zm00001d012961/Zm00001d014598/Zm00001d016798/Zm00001d017706/Zm00001d020825/Zm00001d022224/Zm00001d025656/Zm00001d025695/Zm00001d027555/Zm00001d028221/Zm00001d033977/Zm00001d034253/Zm00001d034892/Zm00001d047599/Zm00001d050156	17
tassel	brown	GO:0010540	basipetal auxin transport	14/2435	49/30499	1.91612e-05	0.00217096	0.00195847	Zm00001d000314/Zm00001d002119/Zm00001d010640/Zm00001d013590/Zm00001d020512/Zm00001d028075/Zm00001d038537/Zm00001d040562/Zm00001d043125/Zm00001d043324/Zm00001d043762/Zm00001d044564/Zm00001d047573/Zm00001d051514	14
tassel	brown	GO:0044390	ubiquitin-like protein conjugating enzyme binding	7/2435	13/30499	2.28532e-05	0.00235388	0.00212349	Zm00001d002856/Zm00001d009108/Zm00001d010589/Zm00001d012664/Zm00001d025916/Zm00001d033386/Zm00001d038431	7
tassel	brown	GO:0071014	post-mRNA release spliceosomal complex	7/2435	13/30499	2.28532e-05	0.00235388	0.00212349	Zm00001d007043/Zm00001d007755/Zm00001d013548/Zm00001d014753/Zm00001d017131/Zm00001d022335/Zm00001d052186	7
tassel	brown	GO:0010050	vegetative phase change	21/2435	98/30499	2.54041e-05	0.00250285	0.00225788	Zm00001d007313/Zm00001d007522/Zm00001d008618/Zm00001d013049/Zm00001d013415/Zm00001d013796/Zm00001d017926/Zm00001d024677/Zm00001d026300/Zm00001d026366/Zm00001d029573/Zm00001d033777/Zm00001d034279/Zm00001d036216/Zm00001d040192/Zm00001d045313/Zm00001d049159/Zm00001d049540/Zm00001d049605/Zm00001d051759/Zm00001d053382	21
tassel	brown	GO:0009410	response to xenobiotic stimulus	22/2435	106/30499	2.78775e-05	0.0026321	0.00237447	Zm00001d003645/Zm00001d007042/Zm00001d009087/Zm00001d010638/Zm00001d014795/Zm00001d020460/Zm00001d021189/Zm00001d022442/Zm00001d023507/Zm00001d031723/Zm00001d032175/Zm00001d033791/Zm00001d034457/Zm00001d034944/Zm00001d036337/Zm00001d039469/Zm00001d047519/Zm00001d049135/Zm00001d049379/Zm00001d050443/Zm00001d052725/Zm00001d053162	22
tassel	brown	GO:0009825	multidimensional cell growth	31/2435	178/30499	3.06642e-05	0.0027794	0.00250736	Zm00001d002119/Zm00001d007802/Zm00001d009608/Zm00001d011721/Zm00001d013256/Zm00001d013302/Zm00001d013319/Zm00001d014036/Zm00001d014793/Zm00001d014887/Zm00001d016687/Zm00001d018752/Zm00001d021661/Zm00001d025674/Zm00001d027368/Zm00001d028317/Zm00001d028550/Zm00001d029193/Zm00001d033522/Zm00001d033984/Zm00001d034049/Zm00001d034240/Zm00001d034480/Zm00001d038275/Zm00001d038791/Zm00001d043512/Zm00001d0…	31
tassel	brown	GO:0071712	ER-associated misfolded protein catabolic process	7/2435	14/30499	4.25448e-05	0.00370795	0.00334502	Zm00001d002856/Zm00001d009108/Zm00001d010589/Zm00001d012664/Zm00001d025916/Zm00001d033386/Zm00001d038431	7
tassel	brown	GO:0002237	response to molecule of bacterial origin	27/2435	149/30499	4.77451e-05	0.00397456	0.00358554	Zm00001d005252/Zm00001d010082/Zm00001d011721/Zm00001d012338/Zm00001d013376/Zm00001d014181/Zm00001d018126/Zm00001d018665/Zm00001d018754/Zm00001d019145/Zm00001d019165/Zm00001d025674/Zm00001d025808/Zm00001d026063/Zm00001d027463/Zm00001d028273/Zm00001d029059/Zm00001d034237/Zm00001d038481/Zm00001d042833/Zm00001d043058/Zm00001d043634/Zm00001d044182/Zm00001d045465/Zm00001d050132/Zm00001d050148/Zm00001d0…	27
tassel	brown	GO:0010492	maintenance of shoot apical meristem identity	10/2435	29/30499	5.02269e-05	0.00397456	0.00358554	Zm00001d001948/Zm00001d003040/Zm00001d007636/Zm00001d013796/Zm00001d017398/Zm00001d026300/Zm00001d026701/Zm00001d028370/Zm00001d029573/Zm00001d040988	10
tassel	brown	GO:0009616	virus induced gene silencing	26/2435	142/30499	5.44902e-05	0.00397456	0.00358554	Zm00001d003378/Zm00001d007313/Zm00001d007522/Zm00001d008618/Zm00001d010060/Zm00001d013049/Zm00001d013083/Zm00001d013415/Zm00001d017926/Zm00001d024677/Zm00001d026300/Zm00001d026366/Zm00001d027748/Zm00001d029573/Zm00001d033777/Zm00001d034279/Zm00001d036216/Zm00001d038355/Zm00001d040192/Zm00001d040988/Zm00001d045313/Zm00001d049159/Zm00001d049540/Zm00001d049605/Zm00001d051759/Zm00001d053382	26
tassel	brown	GO:0080022	primary root development	13/2435	47/30499	5.50532e-05	0.00397456	0.00358554	Zm00001d007636/Zm00001d008700/Zm00001d010082/Zm00001d012338/Zm00001d014617/Zm00001d017398/Zm00001d018126/Zm00001d018380/Zm00001d025808/Zm00001d028370/Zm00001d029303/Zm00001d042833/Zm00001d052188	13
tassel	brown	GO:0042803	protein homodimerization activity	34/2435	209/30499	5.5378e-05	0.00397456	0.00358554	Zm00001d002871/Zm00001d003427/Zm00001d003632/Zm00001d004698/Zm00001d004896/Zm00001d005997/Zm00001d007636/Zm00001d008439/Zm00001d010445/Zm00001d010944/Zm00001d011843/Zm00001d013590/Zm00001d015613/Zm00001d016105/Zm00001d017120/Zm00001d017398/Zm00001d017883/Zm00001d018377/Zm00001d023425/Zm00001d028370/Zm00001d028750/Zm00001d033799/Zm00001d034038/Zm00001d035035/Zm00001d035467/Zm00001d037051/Zm00001d0…	34
tassel	brown	GO:1900865	chloroplast RNA modification	9/2435	24/30499	5.6128e-05	0.00397456	0.00358554	Zm00001d000220/Zm00001d007774/Zm00001d022224/Zm00001d024674/Zm00001d025656/Zm00001d025695/Zm00001d031535/Zm00001d033977/Zm00001d048291	9
tassel	brown	GO:1900378	positive regulation of secondary metabolite biosynthetic process	29/2435	168/30499	6.41898e-05	0.0044077	0.00397629	Zm00001d001865/Zm00001d002576/Zm00001d003016/Zm00001d004705/Zm00001d006621/Zm00001d010602/Zm00001d011639/Zm00001d011969/Zm00001d013296/Zm00001d017186/Zm00001d017274/Zm00001d017275/Zm00001d021835/Zm00001d023258/Zm00001d023593/Zm00001d028484/Zm00001d029149/Zm00001d031555/Zm00001d033981/Zm00001d037382/Zm00001d038555/Zm00001d041343/Zm00001d043174/Zm00001d043233/Zm00001d044045/Zm00001d047017/Zm00001d0…	29
tassel	brown	GO:0048825	cotyledon development	24/2435	128/30499	7.01884e-05	0.00467785	0.00422	Zm00001d000247/Zm00001d002234/Zm00001d002684/Zm00001d004698/Zm00001d007522/Zm00001d013019/Zm00001d015094/Zm00001d018330/Zm00001d020512/Zm00001d023425/Zm00001d028075/Zm00001d030069/Zm00001d031090/Zm00001d035035/Zm00001d037140/Zm00001d038733/Zm00001d043330/Zm00001d044004/Zm00001d044388/Zm00001d044973/Zm00001d047563/Zm00001d049443/Zm00001d050948/Zm00001d052974	24
tassel	brown	GO:0005982	starch metabolic process	16/2435	69/30499	8.41203e-05	0.00544619	0.00491313	Zm00001d003399/Zm00001d006628/Zm00001d013256/Zm00001d014848/Zm00001d014887/Zm00001d015094/Zm00001d016708/Zm00001d021661/Zm00001d027463/Zm00001d029059/Zm00001d034049/Zm00001d034665/Zm00001d038481/Zm00001d039967/Zm00001d042627/Zm00001d043058	16
tassel	brown	GO:0009867	jasmonic acid mediated signaling pathway	63/2435	486/30499	9.75061e-05	0.00613746	0.00553675	Zm00001d002029/Zm00001d003488/Zm00001d004706/Zm00001d006479/Zm00001d006621/Zm00001d006860/Zm00001d007042/Zm00001d008812/Zm00001d010082/Zm00001d010308/Zm00001d011392/Zm00001d012338/Zm00001d012401/Zm00001d012428/Zm00001d012750/Zm00001d012962/Zm00001d013185/Zm00001d013323/Zm00001d014316/Zm00001d014564/Zm00001d014658/Zm00001d016973/Zm00001d017670/Zm00001d018069/Zm00001d018530/Zm00001d018665/Zm00001d0…	63
tassel	brown	GO:0016126	sterol biosynthetic process	37/2435	242/30499	0.00010257	0.00628172	0.00566689	Zm00001d003399/Zm00001d007496/Zm00001d008622/Zm00001d008700/Zm00001d009608/Zm00001d013290/Zm00001d013323/Zm00001d013430/Zm00001d014887/Zm00001d016438/Zm00001d017826/Zm00001d018377/Zm00001d020206/Zm00001d020963/Zm00001d022432/Zm00001d023309/Zm00001d027368/Zm00001d027766/Zm00001d027904/Zm00001d028299/Zm00001d029040/Zm00001d032224/Zm00001d033225/Zm00001d033637/Zm00001d033745/Zm00001d034443/Zm00001d0…	37
tassel	brown	GO:1904264	NA	7/2435	16/30499	0.00012291	0.0073197	0.00660327	Zm00001d002856/Zm00001d009108/Zm00001d010589/Zm00001d012664/Zm00001d025916/Zm00001d033386/Zm00001d038431	7
tassel	brown	GO:0042335	cuticle development	20/2435	101/30499	0.000125979	0.0073197	0.00660327	Zm00001d002353/Zm00001d008622/Zm00001d009608/Zm00001d016438/Zm00001d017251/Zm00001d018472/Zm00001d020206/Zm00001d021236/Zm00001d027766/Zm00001d027904/Zm00001d031636/Zm00001d033522/Zm00001d036216/Zm00001d038211/Zm00001d040090/Zm00001d045027/Zm00001d046254/Zm00001d046444/Zm00001d050969/Zm00001d051925	20
tassel	brown	GO:0003825	alpha,alpha-trehalose-phosphate synthase (UDP-forming) activity	6/2435	12/30499	0.000155932	0.00861809	0.00777458	Zm00001d020396/Zm00001d028267/Zm00001d032311/Zm00001d043468/Zm00001d043469/Zm00001d052060	6
tassel	brown	GO:0045927	positive regulation of growth	6/2435	12/30499	0.000155932	0.00861809	0.00777458	Zm00001d018754/Zm00001d029040/Zm00001d034237/Zm00001d038487/Zm00001d039967/Zm00001d044463	6
tassel	brown	GO:0009610	response to symbiotic fungus	15/2435	66/30499	0.000176425	0.00937026	0.00845313	Zm00001d003399/Zm00001d006493/Zm00001d007596/Zm00001d013430/Zm00001d014203/Zm00001d026321/Zm00001d033012/Zm00001d033745/Zm00001d037356/Zm00001d043500/Zm00001d044182/Zm00001d044726/Zm00001d048054/Zm00001d048898/Zm00001d049954	15
tassel	brown	GO:0031328	positive regulation of cellular biosynthetic process	32/2435	204/30499	0.000180744	0.00937026	0.00845313	Zm00001d001865/Zm00001d002576/Zm00001d003016/Zm00001d004705/Zm00001d006621/Zm00001d007469/Zm00001d010602/Zm00001d011639/Zm00001d011969/Zm00001d013296/Zm00001d016082/Zm00001d017186/Zm00001d017274/Zm00001d017275/Zm00001d021835/Zm00001d023258/Zm00001d023593/Zm00001d028484/Zm00001d029051/Zm00001d029149/Zm00001d031555/Zm00001d032433/Zm00001d033876/Zm00001d033981/Zm00001d037382/Zm00001d038555/Zm00001d0…	32
tassel	brown	GO:0006984	ER-nucleus signaling pathway	43/2435	304/30499	0.000181947	0.00937026	0.00845313	Zm00001d003245/Zm00001d003488/Zm00001d006479/Zm00001d006621/Zm00001d006860/Zm00001d007042/Zm00001d009087/Zm00001d010602/Zm00001d010638/Zm00001d011392/Zm00001d012401/Zm00001d012428/Zm00001d012962/Zm00001d014316/Zm00001d014795/Zm00001d017670/Zm00001d018665/Zm00001d019586/Zm00001d021189/Zm00001d021623/Zm00001d021835/Zm00001d022442/Zm00001d023258/Zm00001d023507/Zm00001d023741/Zm00001d027351/Zm00001d0…	43
tassel	brown	GO:0009963	positive regulation of flavonoid biosynthetic process	30/2435	187/30499	0.000189432	0.00953896	0.00860531	Zm00001d001865/Zm00001d002576/Zm00001d003016/Zm00001d004705/Zm00001d006621/Zm00001d010602/Zm00001d011639/Zm00001d011969/Zm00001d013296/Zm00001d017186/Zm00001d017274/Zm00001d017275/Zm00001d021835/Zm00001d023258/Zm00001d023593/Zm00001d028484/Zm00001d029149/Zm00001d031555/Zm00001d033981/Zm00001d037382/Zm00001d038555/Zm00001d041343/Zm00001d043174/Zm00001d043233/Zm00001d044045/Zm00001d047017/Zm00001d0…	30
tassel	brown	GO:0036513	Derlin-1 retrotranslocation complex	7/2435	17/30499	0.000194549	0.00958364	0.00864562	Zm00001d002856/Zm00001d009108/Zm00001d010589/Zm00001d012664/Zm00001d025916/Zm00001d033386/Zm00001d038431	7
tassel	brown	GO:0031348	negative regulation of defense response	52/2435	392/30499	0.000215372	0.0103837	0.00936734	Zm00001d004706/Zm00001d006479/Zm00001d006621/Zm00001d006860/Zm00001d007042/Zm00001d010082/Zm00001d010602/Zm00001d011392/Zm00001d012338/Zm00001d012401/Zm00001d012750/Zm00001d012962/Zm00001d013185/Zm00001d014564/Zm00001d014658/Zm00001d017670/Zm00001d018069/Zm00001d018530/Zm00001d018665/Zm00001d018936/Zm00001d020653/Zm00001d021623/Zm00001d021835/Zm00001d022552/Zm00001d023941/Zm00001d027351/Zm00001d0…	52
tassel	brown	GO:0031146	SCF-dependent proteasomal ubiquitin-dependent protein catabolic process	21/2435	114/30499	0.000250009	0.0118025	0.0106473	Zm00001d000224/Zm00001d004708/Zm00001d006874/Zm00001d007790/Zm00001d007793/Zm00001d010082/Zm00001d012338/Zm00001d013083/Zm00001d016973/Zm00001d018989/Zm00001d018990/Zm00001d018995/Zm00001d021909/Zm00001d022151/Zm00001d023498/Zm00001d026558/Zm00001d030990/Zm00001d033863/Zm00001d042833/Zm00001d053358/Zm00001d053650	21
tassel	brown	GO:0009908	flower development	35/2435	237/30499	0.000306493	0.0141737	0.0127864	Zm00001d003321/Zm00001d006008/Zm00001d006860/Zm00001d007445/Zm00001d012634/Zm00001d012984/Zm00001d014594/Zm00001d015290/Zm00001d017176/Zm00001d020512/Zm00001d020898/Zm00001d021709/Zm00001d026030/Zm00001d026558/Zm00001d026577/Zm00001d027760/Zm00001d028075/Zm00001d028173/Zm00001d030732/Zm00001d032973/Zm00001d033344/Zm00001d034618/Zm00001d035008/Zm00001d036524/Zm00001d036648/Zm00001d041548/Zm00001d0…	35
tassel	brown	GO:0010182	sugar mediated signaling pathway	27/2435	167/30499	0.000340261	0.0154206	0.0139113	Zm00001d004698/Zm00001d006154/Zm00001d007522/Zm00001d011828/Zm00001d012401/Zm00001d012467/Zm00001d013019/Zm00001d018330/Zm00001d021014/Zm00001d023220/Zm00001d023425/Zm00001d025152/Zm00001d026345/Zm00001d028210/Zm00001d033709/Zm00001d035035/Zm00001d038733/Zm00001d039014/Zm00001d040542/Zm00001d041606/Zm00001d042058/Zm00001d042886/Zm00001d043330/Zm00001d044388/Zm00001d047563/Zm00001d047599/Zm00001d0…	27
tassel	brown	GO:0006342	chromatin silencing	24/2435	143/30499	0.000405167	0.0180021	0.0162401	Zm00001d005085/Zm00001d006680/Zm00001d008618/Zm00001d010719/Zm00001d013083/Zm00001d013796/Zm00001d015474/Zm00001d018976/Zm00001d019045/Zm00001d020361/Zm00001d021300/Zm00001d021931/Zm00001d024677/Zm00001d025571/Zm00001d027760/Zm00001d029051/Zm00001d033822/Zm00001d037729/Zm00001d041606/Zm00001d043330/Zm00001d044246/Zm00001d044250/Zm00001d045354/Zm00001d049605	24
tassel	brown	GO:0010228	vegetative to reproductive phase transition of meristem	56/2435	443/30499	0.000434243	0.0183841	0.0165847	Zm00001d000247/Zm00001d002234/Zm00001d002684/Zm00001d003321/Zm00001d004698/Zm00001d009608/Zm00001d010060/Zm00001d010309/Zm00001d012401/Zm00001d012467/Zm00001d012634/Zm00001d013019/Zm00001d013590/Zm00001d013814/Zm00001d014187/Zm00001d015114/Zm00001d016884/Zm00001d016928/Zm00001d018102/Zm00001d018330/Zm00001d020486/Zm00001d020653/Zm00001d023220/Zm00001d023425/Zm00001d024647/Zm00001d026300/Zm00001d0…	56
tassel	brown	GO:0019321	pentose metabolic process	6/2435	14/30499	0.00044059	0.0183841	0.0165847	Zm00001d011965/Zm00001d018936/Zm00001d032663/Zm00001d035925/Zm00001d042184/Zm00001d045451	6
tassel	brown	GO:0010588	cotyledon vascular tissue pattern formation	12/2435	50/30499	0.00045148	0.0183841	0.0165847	Zm00001d002871/Zm00001d008700/Zm00001d012350/Zm00001d023944/Zm00001d025656/Zm00001d027555/Zm00001d031535/Zm00001d040542/Zm00001d042058/Zm00001d042837/Zm00001d048582/Zm00001d049122	12
tassel	brown	GO:0030243	cellulose metabolic process	13/2435	57/30499	0.000451587	0.0183841	0.0165847	Zm00001d009608/Zm00001d013256/Zm00001d016438/Zm00001d020206/Zm00001d021661/Zm00001d027766/Zm00001d027904/Zm00001d029193/Zm00001d034049/Zm00001d034443/Zm00001d044479/Zm00001d045027/Zm00001d046444	13
tassel	brown	GO:0009630	gravitropism	27/2435	170/30499	0.000454329	0.0183841	0.0165847	Zm00001d005507/Zm00001d008205/Zm00001d008618/Zm00001d013083/Zm00001d013302/Zm00001d013424/Zm00001d023885/Zm00001d024342/Zm00001d025692/Zm00001d026030/Zm00001d030916/Zm00001d030960/Zm00001d031847/Zm00001d033753/Zm00001d033799/Zm00001d033843/Zm00001d035926/Zm00001d040562/Zm00001d041698/Zm00001d043762/Zm00001d044564/Zm00001d048289/Zm00001d048404/Zm00001d049357/Zm00001d052845/Zm00001d053881/Zm00001d0…	27
tassel	brown	GO:0009723	response to ethylene	52/2435	405/30499	0.000473293	0.0188155	0.0169739	Zm00001d000184/Zm00001d002576/Zm00001d002856/Zm00001d003102/Zm00001d006479/Zm00001d006621/Zm00001d006860/Zm00001d008198/Zm00001d008700/Zm00001d008892/Zm00001d010308/Zm00001d011392/Zm00001d012428/Zm00001d012749/Zm00001d013398/Zm00001d014313/Zm00001d014316/Zm00001d016973/Zm00001d020639/Zm00001d021623/Zm00001d021835/Zm00001d022277/Zm00001d024644/Zm00001d025916/Zm00001d026060/Zm00001d029529/Zm00001d0…	52
tassel	brown	GO:0010541	acropetal auxin transport	8/2435	25/30499	0.000512638	0.0200282	0.0180679	Zm00001d000314/Zm00001d002119/Zm00001d010640/Zm00001d038537/Zm00001d043125/Zm00001d043324/Zm00001d047573/Zm00001d051514	8
tassel	brown	GO:0046982	protein heterodimerization activity	35/2435	244/30499	0.000531345	0.0201646	0.0181909	Zm00001d000380/Zm00001d003725/Zm00001d003730/Zm00001d005997/Zm00001d006209/Zm00001d007295/Zm00001d007636/Zm00001d017398/Zm00001d019045/Zm00001d021285/Zm00001d021300/Zm00001d023706/Zm00001d024764/Zm00001d025381/Zm00001d025406/Zm00001d027760/Zm00001d028370/Zm00001d031634/Zm00001d031723/Zm00001d031847/Zm00001d032040/Zm00001d033822/Zm00001d034457/Zm00001d036648/Zm00001d037051/Zm00001d039821/Zm00001d0…	35
tassel	brown	GO:0042538	hyperosmotic salinity response	40/2435	291/30499	0.000537137	0.0201646	0.0181909	Zm00001d005609/Zm00001d006621/Zm00001d006677/Zm00001d006860/Zm00001d007042/Zm00001d008624/Zm00001d008892/Zm00001d010308/Zm00001d012401/Zm00001d012428/Zm00001d012749/Zm00001d013319/Zm00001d015639/Zm00001d016973/Zm00001d018665/Zm00001d020639/Zm00001d021835/Zm00001d026191/Zm00001d028643/Zm00001d029011/Zm00001d029529/Zm00001d032049/Zm00001d032060/Zm00001d032744/Zm00001d033917/Zm00001d036298/Zm00001d0…	40
tassel	brown	GO:0005992	trehalose biosynthetic process	12/2435	51/30499	0.000547972	0.0201646	0.0181909	Zm00001d010146/Zm00001d017926/Zm00001d020396/Zm00001d028267/Zm00001d032298/Zm00001d032311/Zm00001d037307/Zm00001d043468/Zm00001d043469/Zm00001d051759/Zm00001d052060/Zm00001d052227	12
tassel	brown	GO:0010014	meristem initiation	28/2435	181/30499	0.000555818	0.0201646	0.0181909	Zm00001d003378/Zm00001d006209/Zm00001d007164/Zm00001d007522/Zm00001d008455/Zm00001d010060/Zm00001d011239/Zm00001d011473/Zm00001d012831/Zm00001d013049/Zm00001d013083/Zm00001d013796/Zm00001d021087/Zm00001d023313/Zm00001d026063/Zm00001d026366/Zm00001d031847/Zm00001d032040/Zm00001d033859/Zm00001d034876/Zm00001d038355/Zm00001d038752/Zm00001d040107/Zm00001d040192/Zm00001d042058/Zm00001d042864/Zm00001d0…	28
tassel	brown	GO:0000271	polysaccharide biosynthetic process	25/2435	155/30499	0.000573711	0.0201646	0.0181909	Zm00001d002119/Zm00001d009608/Zm00001d013256/Zm00001d013302/Zm00001d014036/Zm00001d014793/Zm00001d014887/Zm00001d018752/Zm00001d021661/Zm00001d025674/Zm00001d027368/Zm00001d028299/Zm00001d028317/Zm00001d028550/Zm00001d029193/Zm00001d033522/Zm00001d034049/Zm00001d034240/Zm00001d038275/Zm00001d038791/Zm00001d043512/Zm00001d047282/Zm00001d048968/Zm00001d051514/Zm00001d052845	25
tassel	brown	GO:0015977	carbon fixation	5/2435	10/30499	0.000578419	0.0201646	0.0181909	Zm00001d012702/Zm00001d016166/Zm00001d020057/Zm00001d044590/Zm00001d053453	5
tassel	brown	GO:0071012	catalytic step 1 spliceosome	5/2435	10/30499	0.000578419	0.0201646	0.0181909	Zm00001d007043/Zm00001d013548/Zm00001d014753/Zm00001d017131/Zm00001d022335	5
tassel	brown	GO:0006839	mitochondrial transport	13/2435	59/30499	0.000642616	0.0220632	0.0199037	Zm00001d005834/Zm00001d009799/Zm00001d014224/Zm00001d015795/Zm00001d022197/Zm00001d024572/Zm00001d027875/Zm00001d031527/Zm00001d039273/Zm00001d045218/Zm00001d046400/Zm00001d049554/Zm00001d053650	13
tassel	brown	GO:0008810	cellulase activity	9/2435	32/30499	0.000670859	0.0224805	0.0202801	Zm00001d008952/Zm00001d009097/Zm00001d013319/Zm00001d021304/Zm00001d029011/Zm00001d033917/Zm00001d035082/Zm00001d038577/Zm00001d047538	9
tassel	brown	GO:0032440	2-alkenal reductase [NAD(P)] activity	34/2435	238/30499	0.000680956	0.0224805	0.0202801	Zm00001d001877/Zm00001d003470/Zm00001d005252/Zm00001d006420/Zm00001d008965/Zm00001d013376/Zm00001d013842/Zm00001d018635/Zm00001d018754/Zm00001d019145/Zm00001d020787/Zm00001d022432/Zm00001d025433/Zm00001d026063/Zm00001d027463/Zm00001d028620/Zm00001d029040/Zm00001d029059/Zm00001d030725/Zm00001d034237/Zm00001d035097/Zm00001d036571/Zm00001d037700/Zm00001d038481/Zm00001d038487/Zm00001d039967/Zm00001d0…	34
tassel	brown	GO:0031507	heterochromatin assembly	8/2435	26/30499	0.000688996	0.0224805	0.0202801	Zm00001d012831/Zm00001d018225/Zm00001d020361/Zm00001d026366/Zm00001d034876/Zm00001d037140/Zm00001d039638/Zm00001d044973	8
tassel	brown	GO:2000762	regulation of phenylpropanoid metabolic process	33/2435	229/30499	0.000694453	0.0224805	0.0202801	Zm00001d001865/Zm00001d002576/Zm00001d003016/Zm00001d004705/Zm00001d006621/Zm00001d007183/Zm00001d008205/Zm00001d010602/Zm00001d011639/Zm00001d011969/Zm00001d013296/Zm00001d017186/Zm00001d017274/Zm00001d017275/Zm00001d018380/Zm00001d021835/Zm00001d023258/Zm00001d023593/Zm00001d028484/Zm00001d029149/Zm00001d031209/Zm00001d031555/Zm00001d033981/Zm00001d037382/Zm00001d038555/Zm00001d041343/Zm00001d0…	33
tassel	brown	GO:0097306	cellular response to alcohol	18/2435	99/30499	0.000787772	0.0251421	0.0226813	Zm00001d006677/Zm00001d010465/Zm00001d011721/Zm00001d012233/Zm00001d013416/Zm00001d016928/Zm00001d018938/Zm00001d020256/Zm00001d022552/Zm00001d031088/Zm00001d037544/Zm00001d043634/Zm00001d046838/Zm00001d047614/Zm00001d050132/Zm00001d050148/Zm00001d052423/Zm00001d053090	18
tassel	brown	GO:0010105	negative regulation of ethylene-activated signaling pathway	7/2435	21/30499	0.000875104	0.0271642	0.0245054	Zm00001d004372/Zm00001d004706/Zm00001d015639/Zm00001d015778/Zm00001d025050/Zm00001d043205/Zm00001d051889	7
tassel	brown	GO:0045787	positive regulation of cell cycle	7/2435	21/30499	0.000875104	0.0271642	0.0245054	Zm00001d012831/Zm00001d018225/Zm00001d026366/Zm00001d034876/Zm00001d037140/Zm00001d039638/Zm00001d044973	7
tassel	brown	GO:0030968	endoplasmic reticulum unfolded protein response	43/2435	328/30499	0.000916524	0.0280654	0.0253185	Zm00001d003245/Zm00001d003488/Zm00001d004372/Zm00001d004706/Zm00001d006479/Zm00001d006621/Zm00001d006860/Zm00001d009087/Zm00001d010602/Zm00001d010638/Zm00001d011392/Zm00001d012401/Zm00001d012428/Zm00001d012962/Zm00001d014316/Zm00001d014795/Zm00001d017670/Zm00001d018665/Zm00001d019586/Zm00001d021189/Zm00001d021623/Zm00001d021835/Zm00001d022442/Zm00001d023258/Zm00001d023507/Zm00001d023741/Zm00001d0…	43
tassel	brown	GO:0006888	endoplasmic reticulum to Golgi vesicle-mediated transport	41/2435	309/30499	0.000939053	0.0283719	0.025595	Zm00001d003399/Zm00001d004705/Zm00001d004807/Zm00001d005085/Zm00001d005461/Zm00001d005636/Zm00001d006619/Zm00001d009150/Zm00001d009243/Zm00001d009799/Zm00001d012467/Zm00001d013301/Zm00001d013430/Zm00001d015886/Zm00001d016060/Zm00001d023220/Zm00001d023258/Zm00001d023367/Zm00001d023593/Zm00001d031527/Zm00001d032719/Zm00001d033488/Zm00001d033745/Zm00001d034841/Zm00001d035736/Zm00001d035925/Zm00001d0…	41
tassel	brown	GO:0009922	fatty acid elongase activity	5/2435	11/30499	0.00099074	0.0295397	0.0266484	Zm00001d008622/Zm00001d016438/Zm00001d027766/Zm00001d033637/Zm00001d046444	5
tassel	brown	GO:0009862	systemic acquired resistance, salicylic acid mediated signaling pathway	46/2435	360/30499	0.00107146	0.0313407	0.0282732	Zm00001d004706/Zm00001d005146/Zm00001d006479/Zm00001d006621/Zm00001d006860/Zm00001d007042/Zm00001d009087/Zm00001d010602/Zm00001d011392/Zm00001d012401/Zm00001d012750/Zm00001d012962/Zm00001d013185/Zm00001d014564/Zm00001d014658/Zm00001d017670/Zm00001d018069/Zm00001d018530/Zm00001d018665/Zm00001d018936/Zm00001d020653/Zm00001d021623/Zm00001d021835/Zm00001d022552/Zm00001d027351/Zm00001d028484/Zm00001d0…	46
tassel	brown	GO:0010162	seed dormancy process	30/2435	207/30499	0.00107881	0.0313407	0.0282732	Zm00001d003645/Zm00001d004698/Zm00001d010308/Zm00001d012401/Zm00001d012467/Zm00001d013019/Zm00001d014793/Zm00001d016973/Zm00001d018330/Zm00001d018752/Zm00001d023220/Zm00001d023425/Zm00001d026345/Zm00001d028210/Zm00001d028317/Zm00001d031470/Zm00001d033709/Zm00001d033791/Zm00001d033876/Zm00001d034240/Zm00001d035035/Zm00001d038165/Zm00001d038733/Zm00001d039014/Zm00001d042058/Zm00001d042886/Zm00001d0…	30
tassel	brown	GO:0009086	methionine biosynthetic process	22/2435	136/30499	0.00114354	0.0328008	0.0295904	Zm00001d007522/Zm00001d008618/Zm00001d010082/Zm00001d011255/Zm00001d012338/Zm00001d017926/Zm00001d018126/Zm00001d022112/Zm00001d023309/Zm00001d027954/Zm00001d028533/Zm00001d031473/Zm00001d033480/Zm00001d034600/Zm00001d037307/Zm00001d039454/Zm00001d042833/Zm00001d044333/Zm00001d047855/Zm00001d049540/Zm00001d051759/Zm00001d052188	22
tassel	brown	GO:0010011	auxin binding	7/2435	22/30499	0.00119564	0.0338666	0.0305518	Zm00001d010082/Zm00001d012338/Zm00001d018126/Zm00001d025808/Zm00001d038275/Zm00001d042833/Zm00001d052188	7
tassel	brown	GO:0009958	positive gravitropism	14/2435	71/30499	0.0012972	0.0358471	0.0323385	Zm00001d002119/Zm00001d008700/Zm00001d012749/Zm00001d020512/Zm00001d022391/Zm00001d028075/Zm00001d029209/Zm00001d030026/Zm00001d032565/Zm00001d033344/Zm00001d038275/Zm00001d044812/Zm00001d048138/Zm00001d051514	14
tassel	brown	GO:0010193	response to ozone	14/2435	71/30499	0.0012972	0.0358471	0.0323385	Zm00001d005071/Zm00001d006496/Zm00001d013319/Zm00001d013411/Zm00001d016474/Zm00001d019225/Zm00001d026121/Zm00001d029047/Zm00001d031329/Zm00001d032049/Zm00001d033787/Zm00001d042874/Zm00001d047533/Zm00001d053259	14
tassel	brown	GO:0009855	determination of bilateral symmetry	27/2435	182/30499	0.00131455	0.0358509	0.0323419	Zm00001d003378/Zm00001d006209/Zm00001d007164/Zm00001d007522/Zm00001d010060/Zm00001d010852/Zm00001d011239/Zm00001d012831/Zm00001d013049/Zm00001d013796/Zm00001d021087/Zm00001d023313/Zm00001d026063/Zm00001d026300/Zm00001d026366/Zm00001d029573/Zm00001d031847/Zm00001d032040/Zm00001d033859/Zm00001d034876/Zm00001d038355/Zm00001d040192/Zm00001d042058/Zm00001d042864/Zm00001d043330/Zm00001d047516/Zm00001d0…	27
tassel	brown	GO:0043090	amino acid import	31/2435	219/30499	0.00132898	0.0358509	0.0323419	Zm00001d003399/Zm00001d004705/Zm00001d005085/Zm00001d005636/Zm00001d006619/Zm00001d009243/Zm00001d009799/Zm00001d012467/Zm00001d013430/Zm00001d015886/Zm00001d023220/Zm00001d023258/Zm00001d023593/Zm00001d023941/Zm00001d028230/Zm00001d031527/Zm00001d033745/Zm00001d035736/Zm00001d035925/Zm00001d037640/Zm00001d039428/Zm00001d040562/Zm00001d042184/Zm00001d043762/Zm00001d044564/Zm00001d046400/Zm00001d0…	31
tassel	brown	GO:0000165	MAPK cascade	57/2435	475/30499	0.00136362	0.0363524	0.0327944	Zm00001d004706/Zm00001d005252/Zm00001d006479/Zm00001d006621/Zm00001d006860/Zm00001d007042/Zm00001d010178/Zm00001d011392/Zm00001d011721/Zm00001d012401/Zm00001d012750/Zm00001d012962/Zm00001d013185/Zm00001d013376/Zm00001d014181/Zm00001d014564/Zm00001d014658/Zm00001d015269/Zm00001d017670/Zm00001d018069/Zm00001d018530/Zm00001d018665/Zm00001d018936/Zm00001d019145/Zm00001d020653/Zm00001d021623/Zm00001d0…	57
tassel	brown	GO:0048443	stamen development	17/2435	96/30499	0.00147093	0.0375102	0.0338388	Zm00001d002119/Zm00001d005252/Zm00001d012338/Zm00001d013376/Zm00001d014181/Zm00001d017385/Zm00001d018126/Zm00001d018665/Zm00001d018754/Zm00001d019145/Zm00001d025808/Zm00001d032049/Zm00001d034237/Zm00001d042833/Zm00001d044182/Zm00001d051514/Zm00001d052188	17
tassel	brown	GO:0008544	epidermis development	6/2435	17/30499	0.00147326	0.0375102	0.0338388	Zm00001d002287/Zm00001d005252/Zm00001d006420/Zm00001d014887/Zm00001d019145/Zm00001d026063	6
tassel	brown	GO:0033807	icosanoyl-CoA synthase activity	6/2435	17/30499	0.00147326	0.0375102	0.0338388	Zm00001d009608/Zm00001d016438/Zm00001d020206/Zm00001d027766/Zm00001d027904/Zm00001d046444	6
tassel	brown	GO:0048229	gametophyte development	6/2435	17/30499	0.00147326	0.0375102	0.0338388	Zm00001d014793/Zm00001d018752/Zm00001d028317/Zm00001d034240/Zm00001d045354/Zm00001d048968	6
tassel	brown	GO:0009845	seed germination	37/2435	278/30499	0.00152874	0.0384903	0.0347229	Zm00001d000247/Zm00001d003645/Zm00001d004698/Zm00001d006896/Zm00001d010159/Zm00001d010308/Zm00001d011971/Zm00001d012401/Zm00001d012467/Zm00001d013019/Zm00001d016973/Zm00001d018330/Zm00001d020361/Zm00001d023220/Zm00001d023425/Zm00001d023919/Zm00001d024187/Zm00001d026345/Zm00001d027751/Zm00001d028210/Zm00001d033709/Zm00001d033791/Zm00001d033876/Zm00001d034761/Zm00001d035035/Zm00001d037191/Zm00001d0…	37
tassel	brown	GO:0010305	leaf vascular tissue pattern formation	18/2435	105/30499	0.00158985	0.039589	0.0357141	Zm00001d006874/Zm00001d011721/Zm00001d022151/Zm00001d023944/Zm00001d025656/Zm00001d026300/Zm00001d026558/Zm00001d027555/Zm00001d029573/Zm00001d031535/Zm00001d040542/Zm00001d042058/Zm00001d043634/Zm00001d044479/Zm00001d049122/Zm00001d050132/Zm00001d050148/Zm00001d053358	18
tassel	brown	GO:0006487	protein N-linked glycosylation	22/2435	140/30499	0.00168016	0.0410246	0.0370093	Zm00001d002708/Zm00001d003292/Zm00001d005085/Zm00001d007522/Zm00001d008439/Zm00001d008624/Zm00001d008997/Zm00001d013083/Zm00001d017085/Zm00001d019165/Zm00001d026366/Zm00001d028643/Zm00001d029056/Zm00001d031415/Zm00001d034781/Zm00001d039854/Zm00001d042370/Zm00001d042921/Zm00001d047563/Zm00001d047800/Zm00001d051839/Zm00001d052974	22
tassel	brown	GO:0006473	protein acetylation	9/2435	36/30499	0.00168371	0.0410246	0.0370093	Zm00001d000247/Zm00001d002234/Zm00001d005244/Zm00001d021236/Zm00001d025616/Zm00001d030069/Zm00001d031533/Zm00001d040090/Zm00001d049443	9
tassel	brown	GO:0046777	protein autophosphorylation	45/2435	359/30499	0.00177243	0.0427269	0.0385449	Zm00001d002282/Zm00001d003925/Zm00001d005966/Zm00001d006479/Zm00001d006621/Zm00001d009708/Zm00001d010178/Zm00001d010492/Zm00001d011392/Zm00001d012958/Zm00001d014291/Zm00001d016501/Zm00001d016928/Zm00001d018182/Zm00001d018185/Zm00001d018472/Zm00001d020776/Zm00001d021729/Zm00001d021835/Zm00001d022492/Zm00001d023425/Zm00001d026018/Zm00001d027446/Zm00001d027518/Zm00001d028273/Zm00001d028613/Zm00001d0…	45
tassel	brown	GO:0000786	nucleosome	21/2435	132/30499	0.00180955	0.0431625	0.0389378	Zm00001d003725/Zm00001d003730/Zm00001d007978/Zm00001d013066/Zm00001d013067/Zm00001d019045/Zm00001d021300/Zm00001d025381/Zm00001d025406/Zm00001d027760/Zm00001d032239/Zm00001d033822/Zm00001d034479/Zm00001d035208/Zm00001d037159/Zm00001d039821/Zm00001d042730/Zm00001d043696/Zm00001d044246/Zm00001d045478/Zm00001d050697	21
tassel	brown	GO:0052546	cell wall pectin metabolic process	13/2435	66/30499	0.00192427	0.0454208	0.0409752	Zm00001d002631/Zm00001d003399/Zm00001d007496/Zm00001d013245/Zm00001d013430/Zm00001d026458/Zm00001d026577/Zm00001d033745/Zm00001d035925/Zm00001d036541/Zm00001d041590/Zm00001d042184/Zm00001d048054	13
tassel	brown	GO:0007030	Golgi organization	41/2435	321/30499	0.00194742	0.0454932	0.0410405	Zm00001d002105/Zm00001d008622/Zm00001d009608/Zm00001d012103/Zm00001d012634/Zm00001d013245/Zm00001d013256/Zm00001d013296/Zm00001d013301/Zm00001d013319/Zm00001d016166/Zm00001d016438/Zm00001d016446/Zm00001d016928/Zm00001d017547/Zm00001d020057/Zm00001d020206/Zm00001d020486/Zm00001d021661/Zm00001d021951/Zm00001d022316/Zm00001d025628/Zm00001d026458/Zm00001d026577/Zm00001d027766/Zm00001d027845/Zm00001d0…	41
tassel	brown	GO:0006334	nucleosome assembly	21/2435	133/30499	0.00199047	0.0460246	0.0415198	Zm00001d003725/Zm00001d003730/Zm00001d009493/Zm00001d013066/Zm00001d013067/Zm00001d019045/Zm00001d021300/Zm00001d025381/Zm00001d025406/Zm00001d027760/Zm00001d032239/Zm00001d033822/Zm00001d034479/Zm00001d035208/Zm00001d037159/Zm00001d039821/Zm00001d042730/Zm00001d043696/Zm00001d044246/Zm00001d045478/Zm00001d050697	21
tassel	brown	GO:0030244	cellulose biosynthetic process	25/2435	169/30499	0.00202012	0.0462382	0.0417126	Zm00001d001979/Zm00001d005071/Zm00001d005092/Zm00001d010189/Zm00001d013319/Zm00001d013590/Zm00001d016474/Zm00001d018616/Zm00001d019149/Zm00001d019225/Zm00001d019317/Zm00001d021731/Zm00001d023885/Zm00001d026063/Zm00001d026121/Zm00001d028656/Zm00001d029047/Zm00001d031329/Zm00001d032776/Zm00001d034770/Zm00001d041698/Zm00001d042874/Zm00001d045557/Zm00001d047533/Zm00001d053259	25
tassel	brown	GO:0010078	maintenance of root meristem identity	6/2435	18/30499	0.00206167	0.0462548	0.0417276	Zm00001d003040/Zm00001d007636/Zm00001d008700/Zm00001d017398/Zm00001d028370/Zm00001d037058	6
tassel	brown	GO:0016554	cytidine to uridine editing	6/2435	18/30499	0.00206167	0.0462548	0.0417276	Zm00001d000220/Zm00001d022224/Zm00001d023331/Zm00001d027555/Zm00001d044825/Zm00001d048291	6
tassel	brown	GO:0033044	regulation of chromosome organization	14/2435	75/30499	0.00223869	0.049734	0.0448662	Zm00001d010309/Zm00001d013019/Zm00001d013083/Zm00001d013590/Zm00001d015129/Zm00001d016884/Zm00001d019852/Zm00001d021087/Zm00001d022313/Zm00001d031847/Zm00001d037544/Zm00001d038752/Zm00001d040218/Zm00001d046838	14
tassel	brown	GO:0016818	hydrolase activity, acting on acid anhydrides, in phosphorus-containing anhydrides	8/2435	31/30499	0.00242977	0.0534549	0.0482229	Zm00001d006348/Zm00001d013346/Zm00001d017742/Zm00001d021362/Zm00001d022112/Zm00001d033396/Zm00001d033876/Zm00001d051456	8
tassel	brown	GO:0050321	tau-protein kinase activity	10/2435	45/30499	0.0024656	0.0537216	0.0484635	Zm00001d003399/Zm00001d008965/Zm00001d013430/Zm00001d021883/Zm00001d022432/Zm00001d029040/Zm00001d033745/Zm00001d038487/Zm00001d039967/Zm00001d048054	10
tassel	brown	GO:0006972	hyperosmotic response	22/2435	145/30499	0.00264018	0.0567914	0.0512328	Zm00001d008268/Zm00001d012103/Zm00001d013256/Zm00001d013296/Zm00001d016166/Zm00001d016446/Zm00001d017547/Zm00001d020057/Zm00001d021661/Zm00001d022316/Zm00001d026458/Zm00001d026577/Zm00001d029047/Zm00001d031168/Zm00001d033981/Zm00001d034049/Zm00001d036541/Zm00001d039043/Zm00001d043149/Zm00001d047533/Zm00001d048165/Zm00001d049239	22
tassel	brown	GO:0051788	response to misfolded protein	34/2435	258/30499	0.00271757	0.0567914	0.0512328	Zm00001d005085/Zm00001d007048/Zm00001d008892/Zm00001d011966/Zm00001d012103/Zm00001d012844/Zm00001d013424/Zm00001d013505/Zm00001d015180/Zm00001d015886/Zm00001d018809/Zm00001d022316/Zm00001d022341/Zm00001d024342/Zm00001d027430/Zm00001d033596/Zm00001d033753/Zm00001d034795/Zm00001d039180/Zm00001d040562/Zm00001d041456/Zm00001d042096/Zm00001d043762/Zm00001d044564/Zm00001d048403/Zm00001d049230/Zm00001d0…	34
tassel	brown	GO:0005654	nucleoplasm	45/2435	367/30499	0.00272207	0.0567914	0.0512328	Zm00001d001895/Zm00001d002153/Zm00001d003428/Zm00001d005461/Zm00001d007042/Zm00001d007043/Zm00001d007233/Zm00001d007295/Zm00001d008345/Zm00001d013238/Zm00001d013417/Zm00001d013453/Zm00001d014046/Zm00001d015208/Zm00001d016084/Zm00001d018872/Zm00001d019852/Zm00001d020706/Zm00001d021438/Zm00001d022335/Zm00001d022442/Zm00001d023706/Zm00001d024935/Zm00001d026089/Zm00001d026582/Zm00001d027506/Zm00001d0…	45
tassel	brown	GO:0031307	integral component of mitochondrial outer membrane	7/2435	25/30499	0.00272612	0.0567914	0.0512328	Zm00001d005834/Zm00001d012467/Zm00001d013019/Zm00001d014224/Zm00001d023220/Zm00001d027875/Zm00001d045218	7
tassel	brown	GO:0048364	root development	26/2435	182/30499	0.0027318	0.0567914	0.0512328	Zm00001d002267/Zm00001d002684/Zm00001d010907/Zm00001d012103/Zm00001d015094/Zm00001d016131/Zm00001d016768/Zm00001d018102/Zm00001d018225/Zm00001d021014/Zm00001d024647/Zm00001d026333/Zm00001d030916/Zm00001d031725/Zm00001d032460/Zm00001d033623/Zm00001d033876/Zm00001d035926/Zm00001d037140/Zm00001d044004/Zm00001d044973/Zm00001d047878/Zm00001d050109/Zm00001d050716/Zm00001d051456/Zm00001d054088	26
tassel	brown	GO:0002679	respiratory burst involved in defense response	28/2435	201/30499	0.00279164	0.0570011	0.051422	Zm00001d002405/Zm00001d003399/Zm00001d004086/Zm00001d004706/Zm00001d012749/Zm00001d012750/Zm00001d012958/Zm00001d013430/Zm00001d021263/Zm00001d021729/Zm00001d026191/Zm00001d026252/Zm00001d028613/Zm00001d032158/Zm00001d033745/Zm00001d034662/Zm00001d034944/Zm00001d035736/Zm00001d036298/Zm00001d036972/Zm00001d038577/Zm00001d038791/Zm00001d039469/Zm00001d043205/Zm00001d043462/Zm00001d043512/Zm00001d0…	28
tassel	brown	GO:0006782	protoporphyrinogen IX biosynthetic process	6/2435	19/30499	0.00281146	0.0570011	0.051422	Zm00001d008903/Zm00001d008905/Zm00001d013915/Zm00001d015366/Zm00001d026405/Zm00001d032532	6
tassel	brown	GO:0000145	exocyst	15/2435	85/30499	0.00281736	0.0570011	0.051422	Zm00001d000301/Zm00001d000403/Zm00001d005816/Zm00001d009226/Zm00001d010602/Zm00001d012020/Zm00001d013049/Zm00001d014179/Zm00001d014642/Zm00001d015277/Zm00001d020617/Zm00001d040788/Zm00001d043015/Zm00001d050095/Zm00001d050109	15
tassel	brown	GO:0005682	U5 snRNP	8/2435	32/30499	0.00301607	0.0601972	0.0543053	Zm00001d013453/Zm00001d021864/Zm00001d023919/Zm00001d033704/Zm00001d036709/Zm00001d041703/Zm00001d044698/Zm00001d046930	8
tassel	brown	GO:0042542	response to hydrogen peroxide	38/2435	299/30499	0.00302846	0.0601972	0.0543053	Zm00001d000403/Zm00001d003857/Zm00001d005495/Zm00001d005816/Zm00001d006611/Zm00001d007301/Zm00001d008624/Zm00001d012020/Zm00001d013669/Zm00001d013842/Zm00001d014658/Zm00001d015269/Zm00001d020617/Zm00001d020913/Zm00001d021263/Zm00001d021775/Zm00001d025305/Zm00001d027683/Zm00001d028273/Zm00001d028555/Zm00001d028643/Zm00001d028931/Zm00001d030725/Zm00001d032905/Zm00001d033591/Zm00001d034033/Zm00001d0…	38
tassel	brown	GO:0009741	response to brassinosteroid	25/2435	175/30499	0.00325593	0.0641559	0.0578765	Zm00001d000314/Zm00001d002282/Zm00001d002576/Zm00001d005252/Zm00001d010587/Zm00001d010640/Zm00001d011639/Zm00001d011969/Zm00001d013302/Zm00001d014617/Zm00001d028685/Zm00001d035568/Zm00001d038537/Zm00001d039174/Zm00001d041418/Zm00001d043125/Zm00001d043324/Zm00001d044864/Zm00001d047342/Zm00001d047573/Zm00001d047771/Zm00001d048400/Zm00001d048404/Zm00001d052205/Zm00001d052206	25
tassel	brown	GO:0010359	regulation of anion channel activity	18/2435	112/30499	0.00330724	0.0646052	0.0582818	Zm00001d002287/Zm00001d008633/Zm00001d009708/Zm00001d011392/Zm00001d012962/Zm00001d015927/Zm00001d016373/Zm00001d017670/Zm00001d024795/Zm00001d026018/Zm00001d026063/Zm00001d033805/Zm00001d034161/Zm00001d034655/Zm00001d035925/Zm00001d042184/Zm00001d049286/Zm00001d054012	18
tassel	brown	GO:0005875	microtubule associated complex	10/2435	47/30499	0.00345867	0.0669858	0.0604295	Zm00001d006473/Zm00001d006680/Zm00001d010620/Zm00001d015327/Zm00001d021931/Zm00001d026535/Zm00001d038489/Zm00001d041456/Zm00001d043074/Zm00001d053838	10
tassel	brown	GO:0006555	methionine metabolic process	5/2435	14/30499	0.00350439	0.0672962	0.0607095	Zm00001d009146/Zm00001d026060/Zm00001d035140/Zm00001d041612/Zm00001d049642	5
tassel	brown	GO:0006904	vesicle docking involved in exocytosis	8/2435	33/30499	0.00370675	0.0699959	0.0631449	Zm00001d000301/Zm00001d000403/Zm00001d005816/Zm00001d009226/Zm00001d010602/Zm00001d014179/Zm00001d040788/Zm00001d050109	8
tassel	brown	GO:0051258	protein polymerization	8/2435	33/30499	0.00370675	0.0699959	0.0631449	Zm00001d006651/Zm00001d012556/Zm00001d013139/Zm00001d013612/Zm00001d033850/Zm00001d034022/Zm00001d036626/Zm00001d043158	8
tassel	brown	GO:0000974	Prp19 complex	6/2435	20/30499	0.00374795	0.0701888	0.063319	Zm00001d007043/Zm00001d013548/Zm00001d014753/Zm00001d017131/Zm00001d022335/Zm00001d045183	6
tassel	brown	GO:0000398	mRNA splicing, via spliceosome	30/2435	225/30499	0.00391778	0.0727679	0.0656456	Zm00001d000074/Zm00001d003378/Zm00001d006181/Zm00001d006496/Zm00001d011828/Zm00001d012831/Zm00001d013796/Zm00001d014753/Zm00001d015208/Zm00001d015893/Zm00001d016084/Zm00001d018936/Zm00001d018944/Zm00001d020014/Zm00001d022335/Zm00001d023807/Zm00001d023885/Zm00001d024935/Zm00001d029435/Zm00001d034876/Zm00001d035552/Zm00001d036709/Zm00001d038684/Zm00001d039014/Zm00001d041698/Zm00001d044961/Zm00001d0…	30
tassel	brown	GO:0009742	brassinosteroid mediated signaling pathway	18/2435	114/30499	0.00401467	0.0739613	0.0667222	Zm00001d006677/Zm00001d010465/Zm00001d011721/Zm00001d016928/Zm00001d018938/Zm00001d020256/Zm00001d022552/Zm00001d031088/Zm00001d037544/Zm00001d039374/Zm00001d043634/Zm00001d044479/Zm00001d046838/Zm00001d047614/Zm00001d050132/Zm00001d050148/Zm00001d052423/Zm00001d053090	18
tassel	brown	GO:2000022	regulation of jasmonic acid mediated signaling pathway	10/2435	48/30499	0.00406192	0.0740446	0.0667974	Zm00001d000381/Zm00001d002029/Zm00001d004706/Zm00001d006860/Zm00001d010082/Zm00001d012338/Zm00001d020409/Zm00001d034944/Zm00001d039469/Zm00001d042833	10
tassel	brown	GO:0006084	acetyl-CoA metabolic process	20/2435	132/30499	0.00408454	0.0740446	0.0667974	Zm00001d003399/Zm00001d009608/Zm00001d013323/Zm00001d013430/Zm00001d014887/Zm00001d016082/Zm00001d016438/Zm00001d020206/Zm00001d022432/Zm00001d027346/Zm00001d027766/Zm00001d027904/Zm00001d029040/Zm00001d033745/Zm00001d038487/Zm00001d039967/Zm00001d045354/Zm00001d046444/Zm00001d048054/Zm00001d051699	20
tassel	brown	GO:0000186	activation of MAPKK activity	11/2435	56/30499	0.00426566	0.0767142	0.0692057	Zm00001d005252/Zm00001d010178/Zm00001d011721/Zm00001d013376/Zm00001d019145/Zm00001d026063/Zm00001d027446/Zm00001d043634/Zm00001d046941/Zm00001d050132/Zm00001d050148	11
tassel	brown	GO:0042752	regulation of circadian rhythm	9/2435	41/30499	0.00436463	0.077876	0.0702537	Zm00001d006628/Zm00001d010082/Zm00001d015778/Zm00001d018530/Zm00001d024365/Zm00001d026558/Zm00001d041475/Zm00001d049230/Zm00001d053358	9
tassel	brown	GO:1901069	guanosine-containing compound catabolic process	21/2435	142/30499	0.004424	0.0783186	0.070653	Zm00001d006651/Zm00001d012556/Zm00001d012770/Zm00001d013019/Zm00001d013139/Zm00001d013612/Zm00001d020256/Zm00001d030916/Zm00001d031090/Zm00001d033505/Zm00001d033850/Zm00001d034022/Zm00001d034771/Zm00001d035926/Zm00001d036626/Zm00001d036904/Zm00001d043158/Zm00001d048614/Zm00001d050969/Zm00001d052423/Zm00001d054088	21
tassel	brown	GO:0010090	trichome morphogenesis	27/2435	199/30499	0.00472533	0.0815651	0.0735817	Zm00001d000005/Zm00001d000247/Zm00001d002234/Zm00001d002252/Zm00001d005674/Zm00001d007183/Zm00001d010309/Zm00001d011473/Zm00001d011843/Zm00001d012379/Zm00001d013019/Zm00001d013083/Zm00001d013590/Zm00001d021087/Zm00001d026030/Zm00001d026300/Zm00001d026344/Zm00001d028412/Zm00001d029573/Zm00001d031893/Zm00001d033984/Zm00001d035140/Zm00001d038275/Zm00001d038595/Zm00001d040218/Zm00001d049443/Zm00001d0…	27
tassel	brown	GO:0009911	positive regulation of flower development	17/2435	107/30499	0.00476729	0.0815651	0.0735817	Zm00001d002684/Zm00001d003321/Zm00001d007445/Zm00001d011721/Zm00001d013669/Zm00001d018102/Zm00001d020361/Zm00001d020512/Zm00001d024647/Zm00001d028075/Zm00001d030968/Zm00001d042212/Zm00001d042267/Zm00001d043634/Zm00001d049295/Zm00001d050132/Zm00001d051431	17
tassel	brown	GO:0000822	inositol hexakisphosphate binding	6/2435	21/30499	0.00489709	0.0815651	0.0735817	Zm00001d010082/Zm00001d012338/Zm00001d018126/Zm00001d025808/Zm00001d042833/Zm00001d052188	6
tassel	brown	GO:0005847	mRNA cleavage and polyadenylation specificity factor complex	6/2435	21/30499	0.00489709	0.0815651	0.0735817	Zm00001d012831/Zm00001d013380/Zm00001d033843/Zm00001d034876/Zm00001d038684/Zm00001d047637	6
tassel	brown	GO:0010584	pollen exine formation	11/2435	57/30499	0.00491209	0.0815651	0.0735817	Zm00001d002631/Zm00001d010654/Zm00001d011721/Zm00001d021024/Zm00001d026079/Zm00001d035876/Zm00001d042499/Zm00001d043178/Zm00001d043634/Zm00001d050132/Zm00001d051442	11
tassel	brown	GO:0004743	pyruvate kinase activity	5/2435	15/30499	0.00491418	0.0815651	0.0735817	Zm00001d001831/Zm00001d026619/Zm00001d033405/Zm00001d034443/Zm00001d040446	5
tassel	brown	GO:0044030	regulation of DNA methylation	5/2435	15/30499	0.00491418	0.0815651	0.0735817	Zm00001d007978/Zm00001d012247/Zm00001d016084/Zm00001d020706/Zm00001d027760	5
tassel	brown	GO:0051205	protein insertion into membrane	5/2435	15/30499	0.00491418	0.0815651	0.0735817	Zm00001d008624/Zm00001d028643/Zm00001d039854/Zm00001d042921/Zm00001d047800	5
tassel	brown	GO:0009062	fatty acid catabolic process	15/2435	90/30499	0.00493134	0.0815651	0.0735817	Zm00001d002871/Zm00001d005392/Zm00001d012401/Zm00001d013960/Zm00001d014598/Zm00001d016798/Zm00001d018862/Zm00001d020825/Zm00001d023425/Zm00001d032185/Zm00001d034496/Zm00001d035447/Zm00001d042886/Zm00001d044843/Zm00001d048009	15
tassel	brown	GO:0005544	calcium-dependent phospholipid binding	9/2435	42/30499	0.00516875	0.0842617	0.0760144	Zm00001d003321/Zm00001d006371/Zm00001d011239/Zm00001d018473/Zm00001d036801/Zm00001d036804/Zm00001d037227/Zm00001d038340/Zm00001d046749	9
tassel	brown	GO:0016045	detection of bacterium	9/2435	42/30499	0.00516875	0.0842617	0.0760144	Zm00001d002287/Zm00001d008633/Zm00001d024795/Zm00001d026063/Zm00001d028484/Zm00001d039469/Zm00001d043233/Zm00001d049286/Zm00001d054012	9
tassel	brown	GO:0016132	brassinosteroid biosynthetic process	26/2435	191/30499	0.00525584	0.0843427	0.0760874	Zm00001d002941/Zm00001d003399/Zm00001d009608/Zm00001d010907/Zm00001d013430/Zm00001d014887/Zm00001d016438/Zm00001d020206/Zm00001d022432/Zm00001d023425/Zm00001d027766/Zm00001d027904/Zm00001d028299/Zm00001d029040/Zm00001d032224/Zm00001d033225/Zm00001d033745/Zm00001d038487/Zm00001d038511/Zm00001d039967/Zm00001d046444/Zm00001d047754/Zm00001d048054/Zm00001d050383/Zm00001d051699/Zm00001d052819	26
tassel	brown	GO:0009740	gibberellic acid mediated signaling pathway	20/2435	135/30499	0.00528008	0.0843427	0.0760874	Zm00001d003645/Zm00001d006209/Zm00001d008205/Zm00001d010308/Zm00001d011843/Zm00001d014793/Zm00001d016973/Zm00001d018752/Zm00001d021285/Zm00001d028317/Zm00001d031470/Zm00001d032040/Zm00001d033791/Zm00001d034240/Zm00001d038165/Zm00001d046342/Zm00001d046344/Zm00001d048968/Zm00001d050443/Zm00001d053208	20
tassel	brown	GO:0046165	alcohol biosynthetic process	36/2435	289/30499	0.00528537	0.0843427	0.0760874	Zm00001d002941/Zm00001d003399/Zm00001d008700/Zm00001d009608/Zm00001d013290/Zm00001d013323/Zm00001d013430/Zm00001d014887/Zm00001d016438/Zm00001d017826/Zm00001d020206/Zm00001d020963/Zm00001d022432/Zm00001d023309/Zm00001d023425/Zm00001d027368/Zm00001d027766/Zm00001d027904/Zm00001d028299/Zm00001d028759/Zm00001d029040/Zm00001d032224/Zm00001d033225/Zm00001d033745/Zm00001d034443/Zm00001d038487/Zm00001d0…	36
tassel	brown	GO:0009785	blue light signaling pathway	7/2435	28/30499	0.00543707	0.0851484	0.0768143	Zm00001d011561/Zm00001d014594/Zm00001d015290/Zm00001d036524/Zm00001d038999/Zm00001d043911/Zm00001d050850	7
tassel	brown	GO:0010233	phloem transport	7/2435	28/30499	0.00543707	0.0851484	0.0768143	Zm00001d011721/Zm00001d012350/Zm00001d042837/Zm00001d043634/Zm00001d048582/Zm00001d050132/Zm00001d050148	7
tassel	brown	GO:0030245	cellulose catabolic process	8/2435	35/30499	0.00544859	0.0851484	0.0768143	Zm00001d008952/Zm00001d009097/Zm00001d013319/Zm00001d021304/Zm00001d029011/Zm00001d033917/Zm00001d035082/Zm00001d047538	8
tassel	brown	GO:0000303	response to superoxide	12/2435	66/30499	0.00558908	0.0867455	0.0782551	Zm00001d002708/Zm00001d009087/Zm00001d012379/Zm00001d012401/Zm00001d014658/Zm00001d018665/Zm00001d027351/Zm00001d040562/Zm00001d042886/Zm00001d043762/Zm00001d044564/Zm00001d047563	12
tassel	brown	GO:0004709	MAP kinase kinase kinase activity	11/2435	58/30499	0.00563362	0.0868421	0.0783423	Zm00001d005252/Zm00001d010178/Zm00001d011721/Zm00001d013376/Zm00001d019145/Zm00001d026063/Zm00001d027446/Zm00001d043634/Zm00001d046941/Zm00001d050132/Zm00001d050148	11
tassel	brown	GO:0006107	oxaloacetate metabolic process	4/2435	10/30499	0.00574966	0.0868582	0.0783567	Zm00001d012702/Zm00001d016166/Zm00001d020057/Zm00001d053453	4
tassel	brown	GO:0009786	regulation of asymmetric cell division	4/2435	10/30499	0.00574966	0.0868582	0.0783567	Zm00001d004698/Zm00001d023425/Zm00001d035035/Zm00001d035467	4
tassel	brown	GO:0016846	carbon-sulfur lyase activity	4/2435	10/30499	0.00574966	0.0868582	0.0783567	Zm00001d008708/Zm00001d011562/Zm00001d038998/Zm00001d039686	4
tassel	brown	GO:0009816	defense response to bacterium, incompatible interaction	15/2435	92/30499	0.0060745	0.0911577	0.0822355	Zm00001d003925/Zm00001d004706/Zm00001d006008/Zm00001d010492/Zm00001d020898/Zm00001d022492/Zm00001d029684/Zm00001d033623/Zm00001d034944/Zm00001d037728/Zm00001d039469/Zm00001d043233/Zm00001d043500/Zm00001d048230/Zm00001d052855	15
tassel	brown	GO:0006486	protein glycosylation	32/2435	252/30499	0.00619686	0.0923821	0.08334	Zm00001d005252/Zm00001d005507/Zm00001d006619/Zm00001d008977/Zm00001d012467/Zm00001d013052/Zm00001d013453/Zm00001d013497/Zm00001d016732/Zm00001d016891/Zm00001d018155/Zm00001d019145/Zm00001d023220/Zm00001d026030/Zm00001d028998/Zm00001d032795/Zm00001d032859/Zm00001d033610/Zm00001d033704/Zm00001d034508/Zm00001d038671/Zm00001d041504/Zm00001d041831/Zm00001d043329/Zm00001d045159/Zm00001d045169/Zm00001d0…	32
tassel	brown	GO:0071249	cellular response to nitrate	6/2435	22/30499	0.00628513	0.0930856	0.0839746	Zm00001d010082/Zm00001d012338/Zm00001d018126/Zm00001d025808/Zm00001d042833/Zm00001d052188	6
tassel	brown	GO:0003689	DNA clamp loader activity	5/2435	16/30499	0.00668338	0.0970804	0.0875785	Zm00001d003266/Zm00001d007233/Zm00001d026089/Zm00001d038752/Zm00001d049648	5
tassel	brown	GO:0010234	anther wall tapetum cell fate specification	5/2435	16/30499	0.00668338	0.0970804	0.0875785	Zm00001d011721/Zm00001d026063/Zm00001d043634/Zm00001d050132/Zm00001d050148	5
tassel	brown	GO:0033962	cytoplasmic mRNA processing body assembly	5/2435	16/30499	0.00668338	0.0970804	0.0875785	Zm00001d008439/Zm00001d008977/Zm00001d033984/Zm00001d038671/Zm00001d043329	5
tassel	brown	GO:0048366	leaf development	20/2435	138/30499	0.00674954	0.0972403	0.0877227	Zm00001d006008/Zm00001d011639/Zm00001d011721/Zm00001d012702/Zm00001d012962/Zm00001d017670/Zm00001d020898/Zm00001d021973/Zm00001d026030/Zm00001d029607/Zm00001d033876/Zm00001d034161/Zm00001d034655/Zm00001d037492/Zm00001d040988/Zm00001d043634/Zm00001d045139/Zm00001d050132/Zm00001d051456/Zm00001d052855	20
tassel	brown	GO:0005802	trans-Golgi network	48/2435	417/30499	0.00681807	0.0972403	0.0877227	Zm00001d002631/Zm00001d002708/Zm00001d003878/Zm00001d005495/Zm00001d006057/Zm00001d009511/Zm00001d010470/Zm00001d010654/Zm00001d013052/Zm00001d013319/Zm00001d013590/Zm00001d014036/Zm00001d014811/Zm00001d016687/Zm00001d018350/Zm00001d018653/Zm00001d020461/Zm00001d021393/Zm00001d021731/Zm00001d022369/Zm00001d023590/Zm00001d024525/Zm00001d026079/Zm00001d028533/Zm00001d029056/Zm00001d030026/Zm00001d0…	48
tassel	brown	GO:0045596	negative regulation of cell differentiation	16/2435	102/30499	0.00686604	0.0972403	0.0877227	Zm00001d007636/Zm00001d008700/Zm00001d010060/Zm00001d013796/Zm00001d017398/Zm00001d017670/Zm00001d023507/Zm00001d026300/Zm00001d026701/Zm00001d028370/Zm00001d029573/Zm00001d037058/Zm00001d039174/Zm00001d040988/Zm00001d041698/Zm00001d053162	16
tassel	brown	GO:0060089	molecular transducer activity	16/2435	102/30499	0.00686604	0.0972403	0.0877227	Zm00001d001865/Zm00001d007445/Zm00001d014658/Zm00001d015269/Zm00001d015521/Zm00001d018380/Zm00001d020512/Zm00001d023313/Zm00001d028075/Zm00001d030916/Zm00001d033344/Zm00001d035208/Zm00001d035926/Zm00001d047758/Zm00001d048138/Zm00001d054088	16
tassel	brown	GO:0046130	purine ribonucleoside catabolic process	51/2435	449/30499	0.00699472	0.0984475	0.0888117	Zm00001d002006/Zm00001d002105/Zm00001d002119/Zm00001d002708/Zm00001d002871/Zm00001d003427/Zm00001d005190/Zm00001d006214/Zm00001d006680/Zm00001d007719/Zm00001d007755/Zm00001d007978/Zm00001d009243/Zm00001d009753/Zm00001d010476/Zm00001d011220/Zm00001d013453/Zm00001d013796/Zm00001d013960/Zm00001d014669/Zm00001d015893/Zm00001d018614/Zm00001d018959/Zm00001d020134/Zm00001d021931/Zm00001d023258/Zm00001d0…	51
tassel	brown	GO:0009688	abscisic acid biosynthetic process	9/2435	44/30499	0.00711663	0.099545	0.0898018	Zm00001d003176/Zm00001d004048/Zm00001d007469/Zm00001d010944/Zm00001d013098/Zm00001d028806/Zm00001d034387/Zm00001d047448/Zm00001d049706	9
tassel	cyan	no GO terms found
tassel	green	GO:0006623	protein targeting to vacuole	29/1578	200/30499	5.26225e-07	0.00108139	0.00105356	Zm00001d006389/Zm00001d009324/Zm00001d009594/Zm00001d013431/Zm00001d014526/Zm00001d016552/Zm00001d016941/Zm00001d017756/Zm00001d018382/Zm00001d022275/Zm00001d023738/Zm00001d025660/Zm00001d029036/Zm00001d029281/Zm00001d030110/Zm00001d031849/Zm00001d031942/Zm00001d032313/Zm00001d033744/Zm00001d034404/Zm00001d036406/Zm00001d036672/Zm00001d039879/Zm00001d041593/Zm00001d046599/Zm00001d048627/Zm00001d0…	29
tassel	green	GO:0006301	postreplication repair	13/1578	57/30499	5.2473e-06	0.0053916	0.00525283	Zm00001d011565/Zm00001d013431/Zm00001d013546/Zm00001d022028/Zm00001d026425/Zm00001d028894/Zm00001d033744/Zm00001d034404/Zm00001d034520/Zm00001d036481/Zm00001d043905/Zm00001d044304/Zm00001d048397	13
tassel	green	GO:0006367	transcription initiation from RNA polymerase II promoter	13/1578	67/30499	3.3583e-05	0.0178476	0.0173882	Zm00001d002366/Zm00001d004409/Zm00001d015415/Zm00001d023281/Zm00001d031902/Zm00001d038123/Zm00001d038139/Zm00001d039731/Zm00001d041609/Zm00001d043797/Zm00001d043855/Zm00001d047035/Zm00001d051682	13
tassel	green	GO:0006661	phosphatidylinositol biosynthetic process	17/1578	107/30499	3.47399e-05	0.0178476	0.0173882	Zm00001d018259/Zm00001d018831/Zm00001d019447/Zm00001d019576/Zm00001d028040/Zm00001d033468/Zm00001d034404/Zm00001d034485/Zm00001d037261/Zm00001d037897/Zm00001d039879/Zm00001d042872/Zm00001d048122/Zm00001d048155/Zm00001d049807/Zm00001d051009/Zm00001d052007	17
tassel	green	GO:0005484	SNAP receptor activity	15/1578	90/30499	5.5984e-05	0.0230094	0.0224172	Zm00001d005751/Zm00001d009148/Zm00001d012239/Zm00001d017756/Zm00001d018507/Zm00001d022275/Zm00001d025915/Zm00001d028197/Zm00001d029281/Zm00001d031942/Zm00001d034505/Zm00001d036406/Zm00001d039278/Zm00001d041716/Zm00001d050146	15
tassel	green	GO:0005801	cis-Golgi network	8/1578	30/30499	0.000106144	0.0363544	0.0354186	Zm00001d005751/Zm00001d005857/Zm00001d018194/Zm00001d022541/Zm00001d032099/Zm00001d036247/Zm00001d044447/Zm00001d045339	8
tassel	green	GO:0006511	ubiquitin-dependent protein catabolic process	36/1578	360/30499	0.000132122	0.0387871	0.0377887	Zm00001d003476/Zm00001d007599/Zm00001d011565/Zm00001d013431/Zm00001d014428/Zm00001d016918/Zm00001d016941/Zm00001d017334/Zm00001d017338/Zm00001d017340/Zm00001d020219/Zm00001d020769/Zm00001d022400/Zm00001d024051/Zm00001d027231/Zm00001d028177/Zm00001d028552/Zm00001d029234/Zm00001d031825/Zm00001d033744/Zm00001d036481/Zm00001d038376/Zm00001d039154/Zm00001d042534/Zm00001d042929/Zm00001d043070/Zm00001d0…	36
tassel	green	GO:0044351	macropinocytosis	20/1578	156/30499	0.000168204	0.0401409	0.0391077	Zm00001d001966/Zm00001d007354/Zm00001d011634/Zm00001d012857/Zm00001d013910/Zm00001d020309/Zm00001d022604/Zm00001d023738/Zm00001d026517/Zm00001d032472/Zm00001d034617/Zm00001d036247/Zm00001d036718/Zm00001d038139/Zm00001d045339/Zm00001d046599/Zm00001d048171/Zm00001d050258/Zm00001d051061/Zm00001d051405	20
tassel	green	GO:0007264	small GTPase mediated signal transduction	21/1578	169/30499	0.000182375	0.0401409	0.0391077	Zm00001d012537/Zm00001d014330/Zm00001d015121/Zm00001d017456/Zm00001d018004/Zm00001d018573/Zm00001d019093/Zm00001d019191/Zm00001d021551/Zm00001d022172/Zm00001d025660/Zm00001d030157/Zm00001d032811/Zm00001d034638/Zm00001d038380/Zm00001d039091/Zm00001d048155/Zm00001d050258/Zm00001d050915/Zm00001d051546/Zm00001d052276	21
tassel	green	GO:0004298	threonine-type endopeptidase activity	10/1578	50/30499	0.000205713	0.0401409	0.0391077	Zm00001d006085/Zm00001d006125/Zm00001d007038/Zm00001d012546/Zm00001d017338/Zm00001d017340/Zm00001d017487/Zm00001d021051/Zm00001d036758/Zm00001d051211	10
tassel	green	GO:0070979	protein K11-linked ubiquitination	5/1578	12/30499	0.000214866	0.0401409	0.0391077	Zm00001d009440/Zm00001d013546/Zm00001d014685/Zm00001d028837/Zm00001d047979	5
tassel	green	GO:0000149	SNARE binding	12/1578	73/30499	0.000345399	0.0591496	0.0576272	Zm00001d005751/Zm00001d012239/Zm00001d017756/Zm00001d022275/Zm00001d028197/Zm00001d029281/Zm00001d031942/Zm00001d034505/Zm00001d036406/Zm00001d039278/Zm00001d041716/Zm00001d050146	12
tassel	green	GO:0006379	mRNA cleavage	6/1578	20/30499	0.000392985	0.0621219	0.0605229	Zm00001d004153/Zm00001d004409/Zm00001d033727/Zm00001d034054/Zm00001d041609/Zm00001d042091	6
tassel	green	GO:0000418	RNA polymerase IV complex	6/1578	21/30499	0.000526205	0.076594	0.0746225	Zm00001d004409/Zm00001d012557/Zm00001d012857/Zm00001d023587/Zm00001d041609/Zm00001d051682	6
tassel	green	GO:0045333	cellular respiration	7/1578	29/30499	0.000559081	0.076594	0.0746225	Zm00001d005815/Zm00001d012647/Zm00001d022085/Zm00001d040603/Zm00001d041593/Zm00001d048627/Zm00001d053718	7
tassel	greenyellow	GO:0009451	RNA modification	20/314	477/30499	1.44991e-07	0.000144991	0.000132934	Zm00001d005481/Zm00001d008224/Zm00001d014026/Zm00001d014471/Zm00001d023302/Zm00001d023422/Zm00001d025651/Zm00001d026350/Zm00001d028263/Zm00001d028422/Zm00001d028935/Zm00001d029563/Zm00001d032707/Zm00001d033742/Zm00001d033749/Zm00001d034428/Zm00001d042033/Zm00001d042508/Zm00001d043556/Zm00001d047307	20
tassel	greenyellow	GO:0044743	protein transmembrane import into intracellular organelle	10/314	119/30499	4.58412e-07	0.000229206	0.000210146	Zm00001d004541/Zm00001d008224/Zm00001d017175/Zm00001d018522/Zm00001d025522/Zm00001d026195/Zm00001d029046/Zm00001d029055/Zm00001d045193/Zm00001d047472	10
tassel	greenyellow	GO:0030515	snoRNA binding	6/314	32/30499	8.21175e-07	0.000273725	0.000250963	Zm00001d026195/Zm00001d033168/Zm00001d033912/Zm00001d039758/Zm00001d047472/Zm00001d047481	6
tassel	greenyellow	GO:0005832	chaperonin-containing T-complex	4/314	12/30499	5.11208e-06	0.00127802	0.00117174	Zm00001d007960/Zm00001d008369/Zm00001d028183/Zm00001d052948	4
tassel	greenyellow	GO:0009220	pyrimidine ribonucleotide biosynthetic process	10/314	165/30499	8.87169e-06	0.00177434	0.00162679	Zm00001d002334/Zm00001d006613/Zm00001d008224/Zm00001d017175/Zm00001d019697/Zm00001d039758/Zm00001d042508/Zm00001d050123/Zm00001d051586/Zm00001d052948	10
tassel	greenyellow	GO:0051567	histone H3-K9 methylation	11/314	211/30499	1.32442e-05	0.00220736	0.0020238	Zm00001d008249/Zm00001d010928/Zm00001d014858/Zm00001d020851/Zm00001d024159/Zm00001d027976/Zm00001d033668/Zm00001d034894/Zm00001d036296/Zm00001d040831/Zm00001d043135	11
tassel	greenyellow	GO:0006606	protein import into nucleus	9/314	144/30499	1.95432e-05	0.00279189	0.00255972	Zm00001d004541/Zm00001d017175/Zm00001d018522/Zm00001d026195/Zm00001d029046/Zm00001d029055/Zm00001d031041/Zm00001d032707/Zm00001d045193	9
tassel	greenyellow	GO:0032040	small-subunit processome	7/314	90/30499	4.12622e-05	0.00515777	0.00472887	Zm00001d013330/Zm00001d026195/Zm00001d033168/Zm00001d033912/Zm00001d039758/Zm00001d047472/Zm00001d047481	7
tassel	greenyellow	GO:0003743	translation initiation factor activity	11/314	264/30499	0.000101739	0.0113044	0.0103643	Zm00001d006613/Zm00001d008249/Zm00001d008757/Zm00001d008788/Zm00001d018542/Zm00001d021668/Zm00001d030011/Zm00001d031081/Zm00001d041136/Zm00001d047909/Zm00001d047912	11
tassel	greenyellow	GO:0044822	NA	7/314	108/30499	0.000131554	0.0131554	0.0120614	Zm00001d010850/Zm00001d013330/Zm00001d031041/Zm00001d033912/Zm00001d043155/Zm00001d044945/Zm00001d047472	7
tassel	greenyellow	GO:0010498	proteasomal protein catabolic process	7/314	110/30499	0.000147536	0.0134124	0.012297	Zm00001d000133/Zm00001d008369/Zm00001d016402/Zm00001d018522/Zm00001d027612/Zm00001d032282/Zm00001d052948	7
tassel	greenyellow	GO:0044183	protein folding chaperone	4/314	28/30499	0.000185677	0.0154731	0.0141864	Zm00001d007960/Zm00001d008369/Zm00001d028183/Zm00001d039560	4
tassel	greenyellow	GO:0030686	90S preribosome	4/314	29/30499	0.000213647	0.0164344	0.0150677	Zm00001d006175/Zm00001d029046/Zm00001d033912/Zm00001d039758	4
tassel	greenyellow	GO:0006406	mRNA export from nucleus	6/314	91/30499	0.000363295	0.0259496	0.0237917	Zm00001d017175/Zm00001d018522/Zm00001d026195/Zm00001d029046/Zm00001d029055/Zm00001d045193	6
tassel	greenyellow	GO:0045132	meiotic chromosome segregation	5/314	71/30499	0.000837121	0.0495347	0.0454155	Zm00001d012575/Zm00001d024625/Zm00001d028757/Zm00001d041847/Zm00001d043135	5
tassel	greenyellow	GO:0001510	RNA methylation	9/314	241/30499	0.000940515	0.0495347	0.0454155	Zm00001d003014/Zm00001d004541/Zm00001d019697/Zm00001d025522/Zm00001d026195/Zm00001d039758/Zm00001d049858/Zm00001d051586/Zm00001d052948	9
tassel	greenyellow	GO:0000462	maturation of SSU-rRNA from tricistronic rRNA transcript (SSU-rRNA, 5.8S rRNA, LSU-rRNA)	5/314	73/30499	0.000949746	0.0495347	0.0454155	Zm00001d006175/Zm00001d013330/Zm00001d029046/Zm00001d039758/Zm00001d047481	5
tassel	greenyellow	GO:0010311	lateral root formation	5/314	73/30499	0.000949746	0.0495347	0.0454155	Zm00001d013330/Zm00001d014690/Zm00001d019881/Zm00001d028801/Zm00001d033912	5
tassel	greenyellow	GO:0051604	protein maturation	5/314	75/30499	0.00107326	0.0495347	0.0454155	Zm00001d006175/Zm00001d036285/Zm00001d045193/Zm00001d045213/Zm00001d054002	5
tassel	greenyellow	GO:0035196	production of miRNAs involved in gene silencing by miRNA	7/314	153/30499	0.00108017	0.0495347	0.0454155	Zm00001d008249/Zm00001d012624/Zm00001d021828/Zm00001d028422/Zm00001d033668/Zm00001d036296/Zm00001d039189	7
tassel	greenyellow	GO:0005736	RNA polymerase I complex	3/314	20/30499	0.00108207	0.0495347	0.0454155	Zm00001d002125/Zm00001d013780/Zm00001d029055	3
tassel	greenyellow	GO:0006306	DNA methylation	8/314	199/30499	0.00112043	0.0495347	0.0454155	Zm00001d002125/Zm00001d012624/Zm00001d020851/Zm00001d024159/Zm00001d033668/Zm00001d036296/Zm00001d040831/Zm00001d043135	8
tassel	greenyellow	GO:0010073	meristem maintenance	5/314	76/30499	0.0011393	0.0495347	0.0454155	Zm00001d008249/Zm00001d012624/Zm00001d013330/Zm00001d021828/Zm00001d033912	5
tassel	greenyellow	GO:0042991	obsolete transcription factor import into nucleus	4/314	46/30499	0.00127955	0.0520489	0.0477206	Zm00001d008224/Zm00001d019697/Zm00001d025522/Zm00001d047472	4
tassel	greenyellow	GO:0006346	methylation-dependent chromatin silencing	7/314	158/30499	0.00130122	0.0520489	0.0477206	Zm00001d008249/Zm00001d010928/Zm00001d012624/Zm00001d033668/Zm00001d034577/Zm00001d040831/Zm00001d043135	7
tassel	greenyellow	GO:0000966	RNA 5'-end processing	3/314	22/30499	0.00143967	0.0553718	0.0507672	Zm00001d028263/Zm00001d033742/Zm00001d033749	3
tassel	greenyellow	GO:0000956	nuclear-transcribed mRNA catabolic process	6/314	120/30499	0.00155372	0.0575452	0.0527598	Zm00001d002155/Zm00001d012624/Zm00001d022417/Zm00001d036296/Zm00001d038134/Zm00001d053989	6
tassel	greenyellow	GO:0080188	RNA-directed DNA methylation	3/314	23/30499	0.00164307	0.0575576	0.0527713	Zm00001d008249/Zm00001d012575/Zm00001d024625	3
tassel	greenyellow	GO:0006364	rRNA processing	11/314	369/30499	0.00166917	0.0575576	0.0527713	Zm00001d007960/Zm00001d008224/Zm00001d008369/Zm00001d018542/Zm00001d026195/Zm00001d028114/Zm00001d028183/Zm00001d028901/Zm00001d039452/Zm00001d042306/Zm00001d053553	11
tassel	greenyellow	GO:0001731	formation of translation preinitiation complex	4/314	50/30499	0.00174859	0.0576401	0.0528468	Zm00001d006613/Zm00001d008757/Zm00001d008788/Zm00001d030011	4
tassel	greenyellow	GO:0009560	embryo sac egg cell differentiation	7/314	167/30499	0.00178684	0.0576401	0.0528468	Zm00001d004541/Zm00001d008224/Zm00001d019697/Zm00001d025522/Zm00001d025651/Zm00001d044945/Zm00001d047472	7
tassel	greenyellow	GO:0006207	'de novo' pyrimidine nucleobase biosynthetic process	3/314	25/30499	0.00210167	0.0656773	0.0602157	Zm00001d024203/Zm00001d050187/Zm00001d051586	3
tassel	greenyellow	GO:0009553	embryo sac development	5/314	89/30499	0.00229704	0.0691612	0.0634099	Zm00001d012624/Zm00001d013310/Zm00001d020851/Zm00001d040831/Zm00001d044597	5
tassel	greenyellow	GO:0007267	cell-cell signaling	6/314	131/30499	0.00242064	0.0691612	0.0634099	Zm00001d008249/Zm00001d012624/Zm00001d021828/Zm00001d033668/Zm00001d036296/Zm00001d053359	6
tassel	greenyellow	GO:0031982	vesicle	6/314	131/30499	0.00242064	0.0691612	0.0634099	Zm00001d010425/Zm00001d039120/Zm00001d040038/Zm00001d045213/Zm00001d049629/Zm00001d053555	6
tassel	greenyellow	GO:0010267	production of ta-siRNAs involved in RNA interference	6/314	134/30499	0.00271018	0.0752827	0.0690224	Zm00001d008249/Zm00001d012624/Zm00001d021828/Zm00001d033668/Zm00001d036296/Zm00001d039189	6
tassel	greenyellow	GO:0007062	sister chromatid cohesion	7/314	182/30499	0.00289623	0.0782765	0.0717672	Zm00001d008224/Zm00001d012575/Zm00001d024625/Zm00001d026195/Zm00001d028757/Zm00001d041847/Zm00001d043135	7
tassel	greenyellow	GO:0016607	nuclear speck	6/314	140/30499	0.00336621	0.0885845	0.081218	Zm00001d018542/Zm00001d025460/Zm00001d036285/Zm00001d041715/Zm00001d046549/Zm00001d049723	6
tassel	greenyellow	GO:0006094	gluconeogenesis	8/314	239/30499	0.00349925	0.0897243	0.0822631	Zm00001d000133/Zm00001d008369/Zm00001d016402/Zm00001d018522/Zm00001d027612/Zm00001d028801/Zm00001d032282/Zm00001d052948	8
tassel	lightcyan	no GO terms found
tassel	magenta	GO:0006334	nucleosome assembly	35/500	133/30499	3.46848e-32	3.95754e-29	3.84454e-29	Zm00001d002543/Zm00001d002546/Zm00001d005789/Zm00001d005791/Zm00001d010575/Zm00001d011236/Zm00001d012423/Zm00001d012439/Zm00001d012837/Zm00001d013300/Zm00001d014969/Zm00001d020580/Zm00001d020584/Zm00001d020585/Zm00001d021477/Zm00001d022106/Zm00001d023901/Zm00001d025913/Zm00001d026015/Zm00001d027394/Zm00001d029394/Zm00001d033420/Zm00001d033730/Zm00001d036036/Zm00001d038381/Zm00001d039733/Zm00001d0…	35
tassel	magenta	GO:0000786	nucleosome	32/500	132/30499	2.77224e-28	1.58156e-25	1.5364e-25	Zm00001d002546/Zm00001d005789/Zm00001d005791/Zm00001d010575/Zm00001d011236/Zm00001d012423/Zm00001d012439/Zm00001d012837/Zm00001d013300/Zm00001d014969/Zm00001d020584/Zm00001d020585/Zm00001d021477/Zm00001d023901/Zm00001d025913/Zm00001d026015/Zm00001d027394/Zm00001d029394/Zm00001d033730/Zm00001d036036/Zm00001d038381/Zm00001d038653/Zm00001d039733/Zm00001d039790/Zm00001d042930/Zm00001d042954/Zm00001d0…	32
tassel	magenta	GO:0046982	protein heterodimerization activity	36/500	244/30499	1.04907e-23	3.98996e-21	3.87603e-21	Zm00001d002543/Zm00001d002546/Zm00001d005789/Zm00001d005791/Zm00001d010575/Zm00001d011236/Zm00001d011585/Zm00001d012423/Zm00001d012439/Zm00001d012837/Zm00001d013300/Zm00001d018633/Zm00001d020580/Zm00001d020584/Zm00001d020585/Zm00001d021477/Zm00001d023901/Zm00001d025913/Zm00001d026015/Zm00001d027394/Zm00001d029394/Zm00001d030617/Zm00001d036036/Zm00001d038381/Zm00001d038653/Zm00001d039581/Zm00001d0…	36
tassel	magenta	GO:0006259	DNA metabolic process	34/500	289/30499	2.94814e-19	8.40956e-17	8.16944e-17	Zm00001d002543/Zm00001d002546/Zm00001d005789/Zm00001d005791/Zm00001d010575/Zm00001d011236/Zm00001d012423/Zm00001d012439/Zm00001d012837/Zm00001d013300/Zm00001d020580/Zm00001d020584/Zm00001d020585/Zm00001d021477/Zm00001d023901/Zm00001d024463/Zm00001d025913/Zm00001d026015/Zm00001d027394/Zm00001d029394/Zm00001d033730/Zm00001d036036/Zm00001d038381/Zm00001d039733/Zm00001d039790/Zm00001d042930/Zm00001d0…	34
tassel	magenta	GO:0009579	thylakoid	16/500	133/30499	6.6129e-10	1.50906e-07	1.46598e-07	Zm00001d002543/Zm00001d002546/Zm00001d005791/Zm00001d010575/Zm00001d012439/Zm00001d017958/Zm00001d020584/Zm00001d020585/Zm00001d021477/Zm00001d021626/Zm00001d026015/Zm00001d027394/Zm00001d039733/Zm00001d042954/Zm00001d051478/Zm00001d051804	16
tassel	magenta	GO:0019013	viral nucleocapsid	10/500	144/30499	0.00013893	0.0264198	0.0256654	Zm00001d007012/Zm00001d014812/Zm00001d018730/Zm00001d019648/Zm00001d022237/Zm00001d031969/Zm00001d039145/Zm00001d044461/Zm00001d052952/Zm00001d053197	10
tassel	magenta	GO:0008266	poly(U) RNA binding	5/500	33/30499	0.000188556	0.0307346	0.029857	Zm00001d007012/Zm00001d019648/Zm00001d022237/Zm00001d031969/Zm00001d035092	5
tassel	magenta	GO:0010205	photoinhibition	4/500	20/30499	0.000280703	0.0400353	0.0388922	Zm00001d011131/Zm00001d030074/Zm00001d035135/Zm00001d038846	4
tassel	magenta	GO:0003729	mRNA binding	14/500	300/30499	0.000483119	0.0612487	0.0594999	Zm00001d009740/Zm00001d010016/Zm00001d013342/Zm00001d014812/Zm00001d019648/Zm00001d022237/Zm00001d033884/Zm00001d034409/Zm00001d035092/Zm00001d036540/Zm00001d037239/Zm00001d043778/Zm00001d052198/Zm00001d053908	14
tassel	midnightblue	GO:0009451	RNA modification	11/153	477/30499	3.1064e-05	0.0202848	0.0194559	Zm00001d000137/Zm00001d007548/Zm00001d013941/Zm00001d014162/Zm00001d020112/Zm00001d027767/Zm00001d034962/Zm00001d038510/Zm00001d040363/Zm00001d043529/Zm00001d052540	11
tassel	midnightblue	GO:0048015	phosphatidylinositol-mediated signaling	3/153	19/30499	0.000113079	0.0369204	0.0354117	Zm00001d023578/Zm00001d031289/Zm00001d037396	3
tassel	pink	GO:0022625	cytosolic large ribosomal subunit	28/1073	207/30499	1.16448e-09	1.94352e-06	1.89382e-06	Zm00001d002395/Zm00001d004052/Zm00001d006287/Zm00001d007154/Zm00001d009579/Zm00001d009848/Zm00001d011992/Zm00001d013076/Zm00001d013252/Zm00001d014082/Zm00001d016200/Zm00001d017047/Zm00001d021508/Zm00001d021511/Zm00001d022462/Zm00001d024373/Zm00001d026254/Zm00001d028622/Zm00001d029418/Zm00001d036570/Zm00001d037603/Zm00001d042308/Zm00001d043097/Zm00001d045069/Zm00001d045578/Zm00001d047500/Zm00001d0…	28
tassel	pink	GO:0002181	cytoplasmic translation	14/1073	63/30499	3.06358e-08	2.55656e-05	2.49117e-05	Zm00001d002395/Zm00001d013076/Zm00001d017047/Zm00001d018405/Zm00001d021508/Zm00001d021511/Zm00001d024373/Zm00001d024511/Zm00001d026254/Zm00001d045448/Zm00001d047462/Zm00001d047707/Zm00001d050920/Zm00001d050921	14
tassel	pink	GO:0004364	glutathione transferase activity	16/1073	105/30499	8.18141e-07	0.000455159	0.000443518	Zm00001d003640/Zm00001d011958/Zm00001d012675/Zm00001d018183/Zm00001d027541/Zm00001d027557/Zm00001d028452/Zm00001d028528/Zm00001d029707/Zm00001d029708/Zm00001d034356/Zm00001d035595/Zm00001d042102/Zm00001d042104/Zm00001d043795/Zm00001d051928	16
tassel	pink	GO:0022627	cytosolic small ribosomal subunit	17/1073	132/30499	4.09621e-06	0.00170914	0.00166543	Zm00001d006899/Zm00001d006924/Zm00001d007810/Zm00001d018979/Zm00001d022180/Zm00001d024511/Zm00001d027527/Zm00001d034609/Zm00001d036565/Zm00001d036568/Zm00001d036897/Zm00001d045448/Zm00001d047186/Zm00001d047707/Zm00001d049668/Zm00001d052885/Zm00001d053636	17
tassel	pink	GO:0045596	negative regulation of cell differentiation	14/1073	102/30499	1.36428e-05	0.00441218	0.00429934	Zm00001d004857/Zm00001d006351/Zm00001d007840/Zm00001d018142/Zm00001d018731/Zm00001d019230/Zm00001d027957/Zm00001d031620/Zm00001d033206/Zm00001d034204/Zm00001d040796/Zm00001d044327/Zm00001d046875/Zm00001d052180	14
tassel	pink	GO:0009965	leaf morphogenesis	26/1073	292/30499	1.58616e-05	0.00441218	0.00429934	Zm00001d001945/Zm00001d006351/Zm00001d007840/Zm00001d007919/Zm00001d011104/Zm00001d013119/Zm00001d017939/Zm00001d018142/Zm00001d018247/Zm00001d018731/Zm00001d026307/Zm00001d027957/Zm00001d028702/Zm00001d030109/Zm00001d033206/Zm00001d033246/Zm00001d033466/Zm00001d034204/Zm00001d035761/Zm00001d035859/Zm00001d041489/Zm00001d043036/Zm00001d049668/Zm00001d050748/Zm00001d052118/Zm00001d052180	26
tassel	pink	GO:0048864	stem cell development	13/1073	100/30499	4.92228e-05	0.0117361	0.011436	Zm00001d006351/Zm00001d007840/Zm00001d018142/Zm00001d018731/Zm00001d019230/Zm00001d027957/Zm00001d031620/Zm00001d033206/Zm00001d034204/Zm00001d040796/Zm00001d044327/Zm00001d046875/Zm00001d052180	13
tassel	pink	GO:0016818	hydrolase activity, acting on acid anhydrides, in phosphorus-containing anhydrides	7/1073	31/30499	8.20182e-05	0.0171111	0.0166734	Zm00001d002429/Zm00001d018260/Zm00001d026240/Zm00001d032292/Zm00001d035965/Zm00001d037117/Zm00001d045533	7
tassel	pink	GO:0010089	xylem development	14/1073	125/30499	0.000133238	0.0227184	0.0221374	Zm00001d002989/Zm00001d005833/Zm00001d007840/Zm00001d007919/Zm00001d014757/Zm00001d018731/Zm00001d023669/Zm00001d024700/Zm00001d031655/Zm00001d033466/Zm00001d034204/Zm00001d034877/Zm00001d036431/Zm00001d041489	14
tassel	pink	GO:0001510	RNA methylation	21/1073	241/30499	0.00013612	0.0227184	0.0221374	Zm00001d004052/Zm00001d006287/Zm00001d006924/Zm00001d007154/Zm00001d007514/Zm00001d013076/Zm00001d013252/Zm00001d016979/Zm00001d018634/Zm00001d021508/Zm00001d024511/Zm00001d028622/Zm00001d035201/Zm00001d036565/Zm00001d036568/Zm00001d036570/Zm00001d045448/Zm00001d047186/Zm00001d047500/Zm00001d047707/Zm00001d049668	21
tassel	pink	GO:0048439	flower morphogenesis	14/1073	127/30499	0.000157901	0.0239579	0.0233452	Zm00001d001945/Zm00001d003057/Zm00001d006351/Zm00001d007840/Zm00001d012473/Zm00001d014032/Zm00001d018731/Zm00001d032696/Zm00001d034204/Zm00001d040611/Zm00001d041489/Zm00001d043406/Zm00001d052495/Zm00001d052901	14
tassel	pink	GO:0009886	post-embryonic animal morphogenesis	28/1073	384/30499	0.000253154	0.0346534	0.0337671	Zm00001d001945/Zm00001d003057/Zm00001d006351/Zm00001d007840/Zm00001d010360/Zm00001d010813/Zm00001d012438/Zm00001d012473/Zm00001d014032/Zm00001d016277/Zm00001d017837/Zm00001d018731/Zm00001d025002/Zm00001d028702/Zm00001d032696/Zm00001d033670/Zm00001d034204/Zm00001d035553/Zm00001d036425/Zm00001d036617/Zm00001d039434/Zm00001d041489/Zm00001d042051/Zm00001d042809/Zm00001d043406/Zm00001d052442/Zm00001d0…	28
tassel	pink	GO:0010158	abaxial cell fate specification	4/1073	10/30499	0.000269918	0.0346534	0.0337671	Zm00001d002829/Zm00001d013895/Zm00001d025944/Zm00001d032502	4
tassel	pink	GO:0010092	specification of animal organ identity	8/1073	50/30499	0.00033032	0.0393788	0.0383717	Zm00001d002829/Zm00001d013895/Zm00001d019230/Zm00001d025944/Zm00001d031620/Zm00001d040006/Zm00001d040611/Zm00001d045056	8
tassel	pink	GO:0009704	de-etiolation	7/1073	39/30499	0.000375497	0.0401114	0.0390855	Zm00001d017179/Zm00001d027557/Zm00001d029707/Zm00001d029708/Zm00001d042104/Zm00001d043795/Zm00001d051746	7
tassel	pink	GO:0010583	response to cyclopentenone	18/1073	206/30499	0.000384531	0.0401114	0.0390855	Zm00001d010543/Zm00001d020578/Zm00001d021167/Zm00001d023669/Zm00001d025983/Zm00001d027557/Zm00001d029270/Zm00001d031655/Zm00001d034356/Zm00001d035595/Zm00001d038388/Zm00001d042102/Zm00001d042104/Zm00001d042192/Zm00001d043795/Zm00001d045233/Zm00001d051928/Zm00001d052586	18
tassel	pink	GO:0042256	mature ribosome assembly	10/1073	81/30499	0.000544335	0.0534409	0.0520741	Zm00001d006287/Zm00001d013252/Zm00001d018979/Zm00001d021508/Zm00001d022180/Zm00001d022462/Zm00001d024511/Zm00001d027527/Zm00001d035201/Zm00001d050920	10
tassel	pink	GO:0043295	glutathione binding	6/1073	32/30499	0.00077305	0.0702792	0.0684818	Zm00001d017240/Zm00001d027541/Zm00001d034356/Zm00001d035595/Zm00001d042102/Zm00001d042104	6
tassel	pink	GO:0008272	sulfate transport	4/1073	13/30499	0.000844451	0.0702792	0.0684818	Zm00001d004857/Zm00001d033053/Zm00001d036652/Zm00001d044068	4
tassel	pink	GO:0080060	integument development	4/1073	13/30499	0.000844451	0.0702792	0.0684818	Zm00001d020927/Zm00001d031061/Zm00001d033246/Zm00001d041489	4
tassel	pink	GO:0042545	cell wall modification	16/1073	185/30499	0.00088428	0.0702792	0.0684818	Zm00001d009309/Zm00001d013076/Zm00001d013252/Zm00001d022460/Zm00001d022643/Zm00001d030109/Zm00001d036565/Zm00001d036568/Zm00001d037151/Zm00001d037937/Zm00001d040650/Zm00001d046178/Zm00001d049668/Zm00001d050082/Zm00001d052885/Zm00001d053215	16
tassel	pink	GO:0006749	glutathione metabolic process	12/1073	121/30499	0.00117386	0.0890536	0.0867761	Zm00001d003640/Zm00001d012675/Zm00001d027541/Zm00001d027557/Zm00001d029707/Zm00001d029708/Zm00001d034356/Zm00001d035595/Zm00001d042102/Zm00001d042104/Zm00001d043795/Zm00001d051928	12
tassel	purple	GO:0006306	DNA methylation	15/343	199/30499	8.99231e-09	9.78363e-06	8.79353e-06	Zm00001d005168/Zm00001d012166/Zm00001d012752/Zm00001d013318/Zm00001d025830/Zm00001d027337/Zm00001d031457/Zm00001d033112/Zm00001d038583/Zm00001d039596/Zm00001d041635/Zm00001d042432/Zm00001d049884/Zm00001d049980/Zm00001d050929	15
tassel	purple	GO:0006346	methylation-dependent chromatin silencing	11/343	158/30499	1.91697e-06	0.00088211	0.000792841	Zm00001d005168/Zm00001d006046/Zm00001d012752/Zm00001d013318/Zm00001d020975/Zm00001d024305/Zm00001d031457/Zm00001d033112/Zm00001d038583/Zm00001d045109/Zm00001d049884	11
tassel	purple	GO:0010267	production of ta-siRNAs involved in RNA interference	10/343	134/30499	3.01762e-06	0.00088211	0.000792841	Zm00001d005168/Zm00001d007760/Zm00001d013318/Zm00001d025830/Zm00001d031457/Zm00001d038583/Zm00001d042432/Zm00001d049980/Zm00001d050612/Zm00001d050929	10
tassel	purple	GO:0003725	double-stranded RNA binding	6/343	38/30499	3.94702e-06	0.00088211	0.000792841	Zm00001d006160/Zm00001d025830/Zm00001d032326/Zm00001d042432/Zm00001d049821/Zm00001d051242	6
tassel	purple	GO:0046130	purine ribonucleoside catabolic process	18/343	449/30499	4.05382e-06	0.00088211	0.000792841	Zm00001d002275/Zm00001d002503/Zm00001d004361/Zm00001d006160/Zm00001d006403/Zm00001d015314/Zm00001d017384/Zm00001d020424/Zm00001d021430/Zm00001d025830/Zm00001d033334/Zm00001d038109/Zm00001d039596/Zm00001d042432/Zm00001d043410/Zm00001d049980/Zm00001d050929/Zm00001d053612	18
tassel	purple	GO:0000911	cytokinesis by cell plate formation	13/343	254/30499	6.97162e-06	0.00126419	0.00113625	Zm00001d002503/Zm00001d005063/Zm00001d005168/Zm00001d010918/Zm00001d012752/Zm00001d027337/Zm00001d029004/Zm00001d038583/Zm00001d038917/Zm00001d039306/Zm00001d039596/Zm00001d049884/Zm00001d050612	13
tassel	purple	GO:0035196	production of miRNAs involved in gene silencing by miRNA	10/343	153/30499	9.83644e-06	0.00137781	0.00123837	Zm00001d005168/Zm00001d007760/Zm00001d013318/Zm00001d025830/Zm00001d031457/Zm00001d038583/Zm00001d045954/Zm00001d049980/Zm00001d050612/Zm00001d050929	10
tassel	purple	GO:0046034	ATP metabolic process	16/343	389/30499	1.01309e-05	0.00137781	0.00123837	Zm00001d002275/Zm00001d002503/Zm00001d004361/Zm00001d006160/Zm00001d015314/Zm00001d017384/Zm00001d020424/Zm00001d021430/Zm00001d025830/Zm00001d038109/Zm00001d039596/Zm00001d042432/Zm00001d043410/Zm00001d049980/Zm00001d050929/Zm00001d053612	16
tassel	purple	GO:0009909	regulation of flower development	15/343	366/30499	1.99491e-05	0.00225952	0.00203086	Zm00001d002933/Zm00001d005168/Zm00001d012752/Zm00001d013318/Zm00001d015120/Zm00001d027337/Zm00001d028543/Zm00001d029142/Zm00001d032280/Zm00001d038583/Zm00001d039596/Zm00001d044281/Zm00001d049884/Zm00001d050612/Zm00001d050929	15
tassel	purple	GO:0006275	regulation of DNA replication	9/343	133/30499	2.07677e-05	0.00225952	0.00203086	Zm00001d005168/Zm00001d012166/Zm00001d012752/Zm00001d020424/Zm00001d033112/Zm00001d038583/Zm00001d039596/Zm00001d049884/Zm00001d050929	9
tassel	purple	GO:0000785	chromatin	7/343	80/30499	3.36421e-05	0.00332751	0.00299077	Zm00001d003123/Zm00001d017197/Zm00001d019039/Zm00001d020367/Zm00001d033158/Zm00001d040123/Zm00001d051067	7
tassel	purple	GO:0045010	actin nucleation	9/343	147/30499	4.57783e-05	0.00415057	0.00373053	Zm00001d011580/Zm00001d018795/Zm00001d029004/Zm00001d032567/Zm00001d037852/Zm00001d050329/Zm00001d051404/Zm00001d051507/Zm00001d054003	9
tassel	purple	GO:0006270	DNA replication initiation	8/343	119/30499	6.26273e-05	0.00524142	0.00471099	Zm00001d012166/Zm00001d012752/Zm00001d020424/Zm00001d032304/Zm00001d033112/Zm00001d038583/Zm00001d039596/Zm00001d049884	8
tassel	purple	GO:0051322	anaphase	7/343	96/30499	0.000108287	0.00841543	0.00756379	Zm00001d005168/Zm00001d010918/Zm00001d029004/Zm00001d038917/Zm00001d039596/Zm00001d043093/Zm00001d049884	7
tassel	purple	GO:0007267	cell-cell signaling	8/343	131/30499	0.000122972	0.00891956	0.00801691	Zm00001d005168/Zm00001d007760/Zm00001d013318/Zm00001d025830/Zm00001d031457/Zm00001d049980/Zm00001d050612/Zm00001d050929	8
tassel	purple	GO:0008026	ATP-dependent helicase activity	5/343	45/30499	0.000147578	0.0100353	0.00901975	Zm00001d017384/Zm00001d025830/Zm00001d037852/Zm00001d042432/Zm00001d049980	5
tassel	purple	GO:0010228	vegetative to reproductive phase transition of meristem	15/343	443/30499	0.000169683	0.0108597	0.0097607	Zm00001d002933/Zm00001d004260/Zm00001d005063/Zm00001d009562/Zm00001d011580/Zm00001d013318/Zm00001d015495/Zm00001d028568/Zm00001d029142/Zm00001d032567/Zm00001d043543/Zm00001d050612/Zm00001d050929/Zm00001d051507/Zm00001d052700	15
tassel	purple	GO:0031507	heterochromatin assembly	4/343	26/30499	0.000193243	0.011629	0.0104522	Zm00001d012166/Zm00001d019039/Zm00001d032280/Zm00001d035023	4
tassel	purple	GO:0007129	synapsis	6/343	75/30499	0.000203081	0.011629	0.0104522	Zm00001d005168/Zm00001d032280/Zm00001d038583/Zm00001d039596/Zm00001d043093/Zm00001d050929	6
tassel	purple	GO:0009616	virus induced gene silencing	8/343	142/30499	0.000214377	0.0116493	0.0104704	Zm00001d005168/Zm00001d007760/Zm00001d013318/Zm00001d025830/Zm00001d031457/Zm00001d049980/Zm00001d050612/Zm00001d050929	8
tassel	purple	GO:0010020	chloroplast fission	4/343	27/30499	0.000224849	0.0116493	0.0104704	Zm00001d006866/Zm00001d012752/Zm00001d023583/Zm00001d029608	4
tassel	purple	GO:0004525	ribonuclease III activity	4/343	28/30499	0.00026001	0.0128587	0.0115574	Zm00001d025830/Zm00001d032326/Zm00001d038917/Zm00001d042432	4
tassel	purple	GO:0007131	reciprocal meiotic recombination	9/343	188/30499	0.000296625	0.0140317	0.0126117	Zm00001d005168/Zm00001d020424/Zm00001d032280/Zm00001d038583/Zm00001d039596/Zm00001d043093/Zm00001d050612/Zm00001d050929/Zm00001d052795	9
tassel	purple	GO:0007155	cell adhesion	9/343	190/30499	0.000320628	0.0145352	0.0130642	Zm00001d011580/Zm00001d018795/Zm00001d032567/Zm00001d033895/Zm00001d037852/Zm00001d050329/Zm00001d051404/Zm00001d051507/Zm00001d054003	9
tassel	purple	GO:0010090	trichome morphogenesis	9/343	199/30499	0.000449402	0.019558	0.0175787	Zm00001d011580/Zm00001d018795/Zm00001d029004/Zm00001d032567/Zm00001d037852/Zm00001d050329/Zm00001d051404/Zm00001d051507/Zm00001d054003	9
tassel	purple	GO:0048765	root hair cell differentiation	8/343	164/30499	0.000563944	0.0235989	0.0212107	Zm00001d011580/Zm00001d018795/Zm00001d032567/Zm00001d037852/Zm00001d050329/Zm00001d051404/Zm00001d051507/Zm00001d054003	8
tassel	purple	GO:0051567	histone H3-K9 methylation	9/343	211/30499	0.000684479	0.0272379	0.0244814	Zm00001d005168/Zm00001d012752/Zm00001d027337/Zm00001d031457/Zm00001d033112/Zm00001d038583/Zm00001d039596/Zm00001d043093/Zm00001d049884	9
tassel	purple	GO:0051327	meiotic M phase	10/343	257/30499	0.000714492	0.0272379	0.0244814	Zm00001d005168/Zm00001d020424/Zm00001d029142/Zm00001d032280/Zm00001d038109/Zm00001d038583/Zm00001d039596/Zm00001d043093/Zm00001d050612/Zm00001d050929	10
tassel	purple	GO:0031048	chromatin silencing by small RNA	7/343	131/30499	0.000726009	0.0272379	0.0244814	Zm00001d012752/Zm00001d015314/Zm00001d020516/Zm00001d029142/Zm00001d031457/Zm00001d038583/Zm00001d049884	7
tassel	purple	GO:0005871	kinesin complex	6/343	97/30499	0.000810855	0.029407	0.026431	Zm00001d018014/Zm00001d020516/Zm00001d027337/Zm00001d028669/Zm00001d033112/Zm00001d044170	6
tassel	purple	GO:0008017	microtubule binding	9/343	222/30499	0.000980207	0.0326386	0.0293356	Zm00001d012752/Zm00001d018014/Zm00001d018986/Zm00001d020516/Zm00001d023583/Zm00001d027337/Zm00001d028669/Zm00001d033112/Zm00001d044170	9
tassel	purple	GO:0000279	M phase	7/343	138/30499	0.000986133	0.0326386	0.0293356	Zm00001d003123/Zm00001d010918/Zm00001d017197/Zm00001d029004/Zm00001d038917/Zm00001d049884/Zm00001d051067	7
tassel	purple	GO:0016973	poly(A)+ mRNA export from nucleus	3/343	18/30499	0.00101498	0.0326386	0.0293356	Zm00001d029142/Zm00001d034371/Zm00001d052282	3
tassel	purple	GO:0003713	transcription coactivator activity	5/343	68/30499	0.00101996	0.0326386	0.0293356	Zm00001d007259/Zm00001d015120/Zm00001d018460/Zm00001d039306/Zm00001d045381	5
tassel	purple	GO:0007062	sister chromatid cohesion	8/343	182/30499	0.00111	0.0345051	0.0310132	Zm00001d002933/Zm00001d005063/Zm00001d015314/Zm00001d020516/Zm00001d029142/Zm00001d032280/Zm00001d038583/Zm00001d050929	8
tassel	purple	GO:0010389	regulation of G2/M transition of mitotic cell cycle	5/343	71/30499	0.00123953	0.0374614	0.0336704	Zm00001d012166/Zm00001d012752/Zm00001d038583/Zm00001d039306/Zm00001d039596	5
tassel	purple	GO:0010072	primary shoot apical meristem specification	5/343	72/30499	0.00131994	0.0385374	0.0346374	Zm00001d002933/Zm00001d005063/Zm00001d028481/Zm00001d047897/Zm00001d050929	5
tassel	purple	GO:0003841	1-acylglycerol-3-phosphate O-acyltransferase activity	3/343	20/30499	0.00139457	0.0385374	0.0346374	Zm00001d007638/Zm00001d043267/Zm00001d048766	3
tassel	purple	GO:0010216	maintenance of DNA methylation	3/343	20/30499	0.00139457	0.0385374	0.0346374	Zm00001d025830/Zm00001d040191/Zm00001d042432	3
tassel	purple	GO:0051726	regulation of cell cycle	6/343	108/30499	0.00141682	0.0385374	0.0346374	Zm00001d020424/Zm00001d025653/Zm00001d033112/Zm00001d038513/Zm00001d049884/Zm00001d050960	6
tassel	purple	GO:0048453	sepal formation	5/343	75/30499	0.00158429	0.0420417	0.0377871	Zm00001d020424/Zm00001d027337/Zm00001d039306/Zm00001d049884/Zm00001d051507	5
tassel	purple	GO:0008283	cell proliferation	10/343	295/30499	0.002002	0.0518614	0.046613	Zm00001d012166/Zm00001d012752/Zm00001d033112/Zm00001d035023/Zm00001d038109/Zm00001d038583/Zm00001d039596/Zm00001d045109/Zm00001d049884/Zm00001d052411	10
tassel	purple	GO:0016926	protein desumoylation	6/343	122/30499	0.00262679	0.0664638	0.0597377	Zm00001d011580/Zm00001d012327/Zm00001d015495/Zm00001d028568/Zm00001d032567/Zm00001d043543	6
tassel	purple	GO:0010564	regulation of cell cycle process	4/343	52/30499	0.00278216	0.0687951	0.0618331	Zm00001d002933/Zm00001d005168/Zm00001d043093/Zm00001d050929	4
tassel	purple	GO:0007018	microtubule-based movement	7/343	167/30499	0.00292559	0.0707342	0.063576	Zm00001d018014/Zm00001d020516/Zm00001d023906/Zm00001d027337/Zm00001d028669/Zm00001d033112/Zm00001d044170	7
tassel	purple	GO:0030659	cytoplasmic vesicle membrane	3/343	26/30499	0.00302596	0.0715705	0.0643276	Zm00001d013964/Zm00001d026312/Zm00001d049076	3
tassel	purple	GO:0009555	pollen development	10/343	320/30499	0.00358224	0.0829251	0.0745331	Zm00001d005168/Zm00001d005269/Zm00001d012166/Zm00001d027676/Zm00001d030173/Zm00001d033334/Zm00001d035023/Zm00001d043771/Zm00001d050929/Zm00001d053028	10
tassel	purple	GO:0048451	petal formation	5/343	92/30499	0.00386773	0.0876685	0.0787965	Zm00001d020424/Zm00001d027337/Zm00001d039306/Zm00001d049884/Zm00001d051507	5
tassel	purple	GO:0000087	mitotic M phase	7/343	177/30499	0.00402854	0.0884955	0.0795398	Zm00001d005168/Zm00001d015120/Zm00001d038583/Zm00001d039596/Zm00001d043093/Zm00001d045655/Zm00001d046890	7
tassel	purple	GO:0035091	phosphatidylinositol binding	4/343	58/30499	0.00413666	0.0884955	0.0795398	Zm00001d010606/Zm00001d031973/Zm00001d042676/Zm00001d053260	4
tassel	purple	GO:0008559	xenobiotic transmembrane transporting ATPase activity	3/343	29/30499	0.00414823	0.0884955	0.0795398	Zm00001d002275/Zm00001d002503/Zm00001d004361	3
tassel	purple	GO:0016024	CDP-diacylglycerol biosynthetic process	3/343	30/30499	0.00457115	0.093838	0.0843416	Zm00001d007638/Zm00001d043267/Zm00001d048766	3
tassel	purple	GO:0042908	xenobiotic transport	3/343	30/30499	0.00457115	0.093838	0.0843416	Zm00001d002275/Zm00001d002503/Zm00001d004361	3
tassel	red	GO:0009630	gravitropism	33/1112	170/30499	3.02265e-15	4.99644e-12	4.32716e-12	Zm00001d002373/Zm00001d004125/Zm00001d004979/Zm00001d006573/Zm00001d009352/Zm00001d011851/Zm00001d013060/Zm00001d013402/Zm00001d013441/Zm00001d014294/Zm00001d014998/Zm00001d017165/Zm00001d018043/Zm00001d018409/Zm00001d023391/Zm00001d024998/Zm00001d026265/Zm00001d026362/Zm00001d028905/Zm00001d029889/Zm00001d030593/Zm00001d032449/Zm00001d033148/Zm00001d034282/Zm00001d035194/Zm00001d039867/Zm00001d0…	33
tassel	red	GO:0005875	microtubule associated complex	16/1112	47/30499	4.54943e-12	3.7601e-09	3.25643e-09	Zm00001d000443/Zm00001d001935/Zm00001d001953/Zm00001d002485/Zm00001d003566/Zm00001d003567/Zm00001d005558/Zm00001d011138/Zm00001d014418/Zm00001d016439/Zm00001d023797/Zm00001d026193/Zm00001d030094/Zm00001d036905/Zm00001d038838/Zm00001d043655	16
tassel	red	GO:0003729	mRNA binding	39/1112	300/30499	6.92621e-12	3.81634e-09	3.30514e-09	Zm00001d002166/Zm00001d002244/Zm00001d002789/Zm00001d003147/Zm00001d004810/Zm00001d005350/Zm00001d006041/Zm00001d006573/Zm00001d008326/Zm00001d011983/Zm00001d012922/Zm00001d013812/Zm00001d015248/Zm00001d015955/Zm00001d016606/Zm00001d018180/Zm00001d018770/Zm00001d020175/Zm00001d025551/Zm00001d026587/Zm00001d028020/Zm00001d028022/Zm00001d029328/Zm00001d029375/Zm00001d033153/Zm00001d034263/Zm00001d0…	39
tassel	red	GO:0042393	histone binding	21/1112	96/30499	3.03174e-11	1.25287e-08	1.08504e-08	Zm00001d004025/Zm00001d004033/Zm00001d005650/Zm00001d006798/Zm00001d010646/Zm00001d014998/Zm00001d019195/Zm00001d021145/Zm00001d021541/Zm00001d024816/Zm00001d032343/Zm00001d034594/Zm00001d036689/Zm00001d037346/Zm00001d038541/Zm00001d038570/Zm00001d042528/Zm00001d043434/Zm00001d043927/Zm00001d045352/Zm00001d053697	21
tassel	red	GO:0016607	nuclear speck	24/1112	140/30499	2.69895e-10	8.92274e-08	7.72753e-08	Zm00001d002716/Zm00001d004810/Zm00001d006055/Zm00001d008777/Zm00001d009617/Zm00001d010974/Zm00001d015248/Zm00001d015293/Zm00001d019426/Zm00001d023897/Zm00001d024533/Zm00001d024824/Zm00001d033153/Zm00001d033388/Zm00001d035170/Zm00001d035487/Zm00001d042287/Zm00001d043843/Zm00001d043861/Zm00001d049370/Zm00001d049636/Zm00001d049767/Zm00001d053875/Zm00001d053882	24
tassel	red	GO:0009560	embryo sac egg cell differentiation	23/1112	167/30499	4.71458e-08	1.29887e-05	1.12488e-05	Zm00001d002789/Zm00001d003621/Zm00001d009122/Zm00001d010032/Zm00001d013060/Zm00001d017475/Zm00001d018375/Zm00001d018409/Zm00001d020972/Zm00001d021676/Zm00001d022578/Zm00001d023222/Zm00001d024521/Zm00001d031217/Zm00001d031291/Zm00001d032894/Zm00001d040475/Zm00001d043843/Zm00001d044944/Zm00001d048023/Zm00001d052030/Zm00001d052113/Zm00001d052314	23
tassel	red	GO:0006606	protein import into nucleus	21/1112	144/30499	6.59173e-08	1.55659e-05	1.34808e-05	Zm00001d002789/Zm00001d009122/Zm00001d010915/Zm00001d017239/Zm00001d018375/Zm00001d022527/Zm00001d024815/Zm00001d029104/Zm00001d029846/Zm00001d030694/Zm00001d031291/Zm00001d034755/Zm00001d035254/Zm00001d038021/Zm00001d038807/Zm00001d041556/Zm00001d041707/Zm00001d041914/Zm00001d047130/Zm00001d048023/Zm00001d052030	21
tassel	red	GO:0045036	protein targeting to chloroplast	14/1112	69/30499	1.60907e-07	3.32474e-05	2.87939e-05	Zm00001d002789/Zm00001d009122/Zm00001d012893/Zm00001d023802/Zm00001d029846/Zm00001d030624/Zm00001d033181/Zm00001d034755/Zm00001d034865/Zm00001d035254/Zm00001d035812/Zm00001d040475/Zm00001d047130/Zm00001d052030	14
tassel	red	GO:0006487	protein N-linked glycosylation	20/1112	140/30499	1.90237e-07	3.49402e-05	3.02599e-05	Zm00001d002478/Zm00001d011037/Zm00001d015829/Zm00001d016856/Zm00001d018939/Zm00001d022103/Zm00001d022578/Zm00001d023222/Zm00001d027299/Zm00001d028623/Zm00001d028671/Zm00001d041947/Zm00001d047780/Zm00001d048430/Zm00001d049409/Zm00001d049761/Zm00001d050800/Zm00001d050961/Zm00001d052314/Zm00001d053155	20
tassel	red	GO:0006325	chromatin organization	23/1112	187/30499	3.80047e-07	6.28218e-05	5.44068e-05	Zm00001d003648/Zm00001d004033/Zm00001d004521/Zm00001d004861/Zm00001d006625/Zm00001d006798/Zm00001d009352/Zm00001d011158/Zm00001d017126/Zm00001d018912/Zm00001d021541/Zm00001d023391/Zm00001d024544/Zm00001d024816/Zm00001d028905/Zm00001d034616/Zm00001d035167/Zm00001d037346/Zm00001d039446/Zm00001d047044/Zm00001d047632/Zm00001d048023/Zm00001d049767	23
tassel	red	GO:0018024	histone-lysine N-methyltransferase activity	11/1112	47/30499	7.51605e-07	0.000112946	9.78165e-05	Zm00001d002938/Zm00001d005650/Zm00001d010646/Zm00001d013863/Zm00001d019195/Zm00001d027334/Zm00001d032343/Zm00001d032470/Zm00001d038541/Zm00001d048510/Zm00001d051590	11
tassel	red	GO:0006342	chromatin silencing	19/1112	143/30499	1.18713e-06	0.000163528	0.000141623	Zm00001d004025/Zm00001d004810/Zm00001d011615/Zm00001d018133/Zm00001d021140/Zm00001d022578/Zm00001d023222/Zm00001d023479/Zm00001d023897/Zm00001d027633/Zm00001d033148/Zm00001d038570/Zm00001d039867/Zm00001d040033/Zm00001d043335/Zm00001d044127/Zm00001d051600/Zm00001d052314/Zm00001d053872	19
tassel	red	GO:0046130	purine ribonucleoside catabolic process	38/1112	449/30499	1.6131e-06	0.000205111	0.000177636	Zm00001d003894/Zm00001d006459/Zm00001d008326/Zm00001d008777/Zm00001d010522/Zm00001d012661/Zm00001d012922/Zm00001d014124/Zm00001d015829/Zm00001d017345/Zm00001d017967/Zm00001d018375/Zm00001d018787/Zm00001d021607/Zm00001d022176/Zm00001d022286/Zm00001d023682/Zm00001d024533/Zm00001d026426/Zm00001d027625/Zm00001d027707/Zm00001d028671/Zm00001d030893/Zm00001d031050/Zm00001d033827/Zm00001d034940/Zm00001d0…	38
tassel	red	GO:0044723	NA	28/1112	284/30499	2.10553e-06	0.000248602	0.000215302	Zm00001d002944/Zm00001d004979/Zm00001d005638/Zm00001d008413/Zm00001d010512/Zm00001d011037/Zm00001d011089/Zm00001d014124/Zm00001d015829/Zm00001d015955/Zm00001d018939/Zm00001d020178/Zm00001d022578/Zm00001d023222/Zm00001d028671/Zm00001d030694/Zm00001d031938/Zm00001d035731/Zm00001d038021/Zm00001d041556/Zm00001d041947/Zm00001d042136/Zm00001d047780/Zm00001d048430/Zm00001d049761/Zm00001d050800/Zm00001d0…	28
tassel	red	GO:0005871	kinesin complex	15/1112	97/30499	2.2969e-06	0.000253118	0.000219213	Zm00001d009926/Zm00001d013863/Zm00001d018009/Zm00001d018441/Zm00001d023841/Zm00001d025149/Zm00001d027334/Zm00001d032470/Zm00001d032471/Zm00001d034030/Zm00001d038131/Zm00001d041323/Zm00001d044008/Zm00001d048510/Zm00001d052615	15
tassel	red	GO:0003746	translation elongation factor activity	19/1112	150/30499	2.4606e-06	0.000254211	0.000220159	Zm00001d002822/Zm00001d003333/Zm00001d005638/Zm00001d010294/Zm00001d012993/Zm00001d013523/Zm00001d014890/Zm00001d016407/Zm00001d020178/Zm00001d025668/Zm00001d025948/Zm00001d027969/Zm00001d034080/Zm00001d034606/Zm00001d038171/Zm00001d038570/Zm00001d046352/Zm00001d050747/Zm00001d053611	19
tassel	red	GO:0010050	vegetative phase change	15/1112	98/30499	2.62148e-06	0.0002549	0.000220756	Zm00001d006702/Zm00001d008763/Zm00001d008847/Zm00001d019104/Zm00001d021947/Zm00001d023874/Zm00001d030061/Zm00001d033148/Zm00001d035256/Zm00001d039608/Zm00001d039867/Zm00001d041455/Zm00001d043335/Zm00001d044127/Zm00001d051600	15
tassel	red	GO:0046034	ATP metabolic process	34/1112	389/30499	2.78459e-06	0.000255718	0.000221464	Zm00001d003894/Zm00001d006459/Zm00001d008326/Zm00001d008777/Zm00001d010522/Zm00001d012661/Zm00001d012922/Zm00001d014124/Zm00001d017345/Zm00001d017967/Zm00001d018375/Zm00001d018787/Zm00001d021607/Zm00001d022176/Zm00001d022286/Zm00001d023682/Zm00001d024533/Zm00001d026426/Zm00001d027625/Zm00001d027707/Zm00001d028671/Zm00001d031050/Zm00001d033827/Zm00001d034940/Zm00001d040203/Zm00001d041072/Zm00001d0…	34
tassel	red	GO:0000278	mitotic cell cycle	22/1112	198/30499	3.74349e-06	0.000325683	0.000282058	Zm00001d004025/Zm00001d004033/Zm00001d004140/Zm00001d006504/Zm00001d006798/Zm00001d008777/Zm00001d017165/Zm00001d018375/Zm00001d018512/Zm00001d022578/Zm00001d023222/Zm00001d023957/Zm00001d026587/Zm00001d031938/Zm00001d034282/Zm00001d034616/Zm00001d035527/Zm00001d038832/Zm00001d039446/Zm00001d043843/Zm00001d052314/Zm00001d053872	22
tassel	red	GO:0009616	virus induced gene silencing	18/1112	142/30499	4.44473e-06	0.000367357	0.000318149	Zm00001d004810/Zm00001d006702/Zm00001d008763/Zm00001d008847/Zm00001d019104/Zm00001d021947/Zm00001d023874/Zm00001d030061/Zm00001d033148/Zm00001d035256/Zm00001d039608/Zm00001d039867/Zm00001d041455/Zm00001d043335/Zm00001d044127/Zm00001d048432/Zm00001d051600/Zm00001d052306	18
tassel	red	GO:0008017	microtubule binding	23/1112	222/30499	7.39473e-06	0.000582071	0.000504102	Zm00001d001828/Zm00001d004737/Zm00001d006504/Zm00001d008321/Zm00001d009926/Zm00001d011615/Zm00001d012856/Zm00001d018009/Zm00001d018441/Zm00001d018626/Zm00001d021641/Zm00001d023841/Zm00001d025149/Zm00001d034030/Zm00001d036827/Zm00001d037214/Zm00001d037413/Zm00001d038131/Zm00001d041323/Zm00001d046531/Zm00001d047126/Zm00001d052615/Zm00001d053643	23
tassel	red	GO:0009707	chloroplast outer membrane	12/1112	71/30499	9.14566e-06	0.000668479	0.000578935	Zm00001d003750/Zm00001d012893/Zm00001d018842/Zm00001d023391/Zm00001d028211/Zm00001d029846/Zm00001d034755/Zm00001d035191/Zm00001d035254/Zm00001d035812/Zm00001d043451/Zm00001d047130	12
tassel	red	GO:0004004	ATP-dependent RNA helicase activity	13/1112	83/30499	9.30128e-06	0.000668479	0.000578935	Zm00001d006459/Zm00001d008326/Zm00001d008777/Zm00001d012661/Zm00001d012922/Zm00001d017345/Zm00001d017967/Zm00001d018375/Zm00001d018787/Zm00001d022176/Zm00001d022286/Zm00001d024533/Zm00001d044208	13
tassel	red	GO:0051567	histone H3-K9 methylation	22/1112	211/30499	1.04723e-05	0.000701775	0.000607771	Zm00001d004810/Zm00001d005650/Zm00001d011615/Zm00001d017239/Zm00001d018133/Zm00001d018441/Zm00001d021140/Zm00001d022578/Zm00001d023222/Zm00001d023897/Zm00001d027329/Zm00001d027633/Zm00001d028840/Zm00001d033827/Zm00001d041455/Zm00001d042131/Zm00001d043335/Zm00001d048516/Zm00001d051600/Zm00001d052314/Zm00001d052615/Zm00001d053872	22
tassel	red	GO:0016571	histone methylation	12/1112	72/30499	1.06137e-05	0.000701775	0.000607771	Zm00001d008763/Zm00001d008777/Zm00001d015293/Zm00001d017165/Zm00001d018512/Zm00001d024813/Zm00001d024824/Zm00001d026587/Zm00001d034282/Zm00001d043843/Zm00001d049370/Zm00001d053875	12
tassel	red	GO:0032065	cortical protein anchoring	5/1112	10/30499	1.38083e-05	0.00087789	0.000760296	Zm00001d011660/Zm00001d011805/Zm00001d011851/Zm00001d035723/Zm00001d042074	5
tassel	red	GO:0016579	protein deubiquitination	17/1112	140/30499	1.44608e-05	0.00088532	0.00076673	Zm00001d005650/Zm00001d006079/Zm00001d008777/Zm00001d017165/Zm00001d018512/Zm00001d022578/Zm00001d023222/Zm00001d023897/Zm00001d026587/Zm00001d027807/Zm00001d030357/Zm00001d031587/Zm00001d034282/Zm00001d036707/Zm00001d041395/Zm00001d043843/Zm00001d052314	17
tassel	red	GO:0000911	cytokinesis by cell plate formation	24/1112	254/30499	2.22736e-05	0.00131494	0.0011388	Zm00001d004979/Zm00001d006573/Zm00001d009564/Zm00001d011615/Zm00001d012661/Zm00001d013441/Zm00001d017239/Zm00001d018009/Zm00001d018441/Zm00001d027625/Zm00001d028022/Zm00001d028840/Zm00001d029297/Zm00001d029889/Zm00001d029910/Zm00001d033278/Zm00001d037413/Zm00001d042131/Zm00001d043451/Zm00001d043927/Zm00001d048115/Zm00001d051112/Zm00001d051600/Zm00001d052615	24
tassel	red	GO:0080090	regulation of primary metabolic process	29/1112	340/30499	2.31193e-05	0.0013178	0.00114128	Zm00001d002938/Zm00001d003890/Zm00001d004979/Zm00001d006354/Zm00001d010646/Zm00001d010974/Zm00001d011770/Zm00001d014521/Zm00001d016181/Zm00001d016521/Zm00001d019195/Zm00001d020986/Zm00001d021838/Zm00001d023279/Zm00001d029714/Zm00001d030593/Zm00001d031328/Zm00001d032343/Zm00001d035487/Zm00001d038541/Zm00001d041592/Zm00001d041708/Zm00001d044139/Zm00001d044260/Zm00001d044500/Zm00001d045755/Zm00001d0…	29
tassel	red	GO:0051224	negative regulation of protein transport	5/1112	11/30499	2.45528e-05	0.00135286	0.00117164	Zm00001d011660/Zm00001d011805/Zm00001d011851/Zm00001d035723/Zm00001d042074	5
tassel	red	GO:0044743	protein transmembrane import into intracellular organelle	15/1112	119/30499	2.91521e-05	0.00155447	0.00134624	Zm00001d002789/Zm00001d009122/Zm00001d017239/Zm00001d017475/Zm00001d018375/Zm00001d024521/Zm00001d029104/Zm00001d029846/Zm00001d034755/Zm00001d035254/Zm00001d038807/Zm00001d040475/Zm00001d044208/Zm00001d047130/Zm00001d052030	15
tassel	red	GO:0004871	obsolete signal transducer activity	23/1112	246/30499	3.86332e-05	0.00199565	0.00172833	Zm00001d000443/Zm00001d002485/Zm00001d002641/Zm00001d006328/Zm00001d009617/Zm00001d009716/Zm00001d011373/Zm00001d014418/Zm00001d016081/Zm00001d017877/Zm00001d021392/Zm00001d024141/Zm00001d026193/Zm00001d028359/Zm00001d030094/Zm00001d030937/Zm00001d031317/Zm00001d031986/Zm00001d031988/Zm00001d035817/Zm00001d035818/Zm00001d044191/Zm00001d047977	23
tassel	red	GO:0000226	microtubule cytoskeleton organization	19/1112	182/30499	4.02819e-05	0.00201776	0.00174748	Zm00001d004979/Zm00001d006504/Zm00001d006573/Zm00001d009564/Zm00001d012661/Zm00001d013441/Zm00001d018441/Zm00001d018626/Zm00001d021641/Zm00001d027625/Zm00001d028022/Zm00001d028840/Zm00001d029297/Zm00001d029889/Zm00001d033278/Zm00001d036827/Zm00001d043927/Zm00001d048115/Zm00001d051600	19
tassel	red	GO:0007131	reciprocal meiotic recombination	19/1112	188/30499	6.27655e-05	0.00305151	0.00264276	Zm00001d000443/Zm00001d002485/Zm00001d010032/Zm00001d011615/Zm00001d014418/Zm00001d014813/Zm00001d022527/Zm00001d024521/Zm00001d026193/Zm00001d030094/Zm00001d034616/Zm00001d035194/Zm00001d035527/Zm00001d036707/Zm00001d037413/Zm00001d040475/Zm00001d040513/Zm00001d044944/Zm00001d049621	19
tassel	red	GO:0006346	methylation-dependent chromatin silencing	17/1112	158/30499	6.90576e-05	0.00326149	0.00282461	Zm00001d002716/Zm00001d005650/Zm00001d008847/Zm00001d013060/Zm00001d017239/Zm00001d018441/Zm00001d024306/Zm00001d027329/Zm00001d028840/Zm00001d030061/Zm00001d031938/Zm00001d033827/Zm00001d042131/Zm00001d042505/Zm00001d048516/Zm00001d049376/Zm00001d052615	17
tassel	red	GO:0010388	NA	15/1112	129/30499	7.51291e-05	0.00330383	0.00286127	Zm00001d005650/Zm00001d008777/Zm00001d017117/Zm00001d017165/Zm00001d018375/Zm00001d018512/Zm00001d022578/Zm00001d023222/Zm00001d023897/Zm00001d026587/Zm00001d032894/Zm00001d034282/Zm00001d038832/Zm00001d043843/Zm00001d052314	15
tassel	red	GO:0080156	mitochondrial mRNA modification	10/1112	62/30499	7.64909e-05	0.00330383	0.00286127	Zm00001d002421/Zm00001d009733/Zm00001d014222/Zm00001d020972/Zm00001d025468/Zm00001d028697/Zm00001d036912/Zm00001d037203/Zm00001d037471/Zm00001d046764	10
tassel	red	GO:0000085	mitotic G2 phase	13/1112	101/30499	7.84387e-05	0.00330383	0.00286127	Zm00001d004025/Zm00001d004033/Zm00001d017117/Zm00001d017165/Zm00001d018375/Zm00001d018512/Zm00001d022578/Zm00001d023222/Zm00001d026587/Zm00001d034282/Zm00001d038832/Zm00001d043843/Zm00001d052314	13
tassel	red	GO:0005655	nucleolar ribonuclease P complex	6/1112	21/30499	7.85222e-05	0.00330383	0.00286127	Zm00001d033148/Zm00001d035256/Zm00001d039867/Zm00001d040033/Zm00001d041857/Zm00001d044127	6
tassel	red	GO:0009451	RNA modification	35/1112	477/30499	8.16981e-05	0.00330383	0.00286127	Zm00001d002789/Zm00001d003047/Zm00001d003050/Zm00001d003227/Zm00001d003397/Zm00001d003534/Zm00001d009122/Zm00001d010032/Zm00001d010121/Zm00001d014035/Zm00001d014314/Zm00001d014422/Zm00001d016453/Zm00001d017072/Zm00001d017878/Zm00001d019185/Zm00001d020870/Zm00001d024521/Zm00001d026592/Zm00001d027741/Zm00001d028186/Zm00001d031217/Zm00001d032399/Zm00001d034865/Zm00001d035072/Zm00001d039078/Zm00001d0…	35
tassel	red	GO:0008568	microtubule-severing ATPase activity	7/1112	30/30499	8.19461e-05	0.00330383	0.00286127	Zm00001d007215/Zm00001d010522/Zm00001d014124/Zm00001d015788/Zm00001d018409/Zm00001d022573/Zm00001d027707	7
tassel	red	GO:0044707	NA	13/1112	103/30499	9.62174e-05	0.00374389	0.00324239	Zm00001d002373/Zm00001d006573/Zm00001d009352/Zm00001d012856/Zm00001d013402/Zm00001d013441/Zm00001d023391/Zm00001d026265/Zm00001d026362/Zm00001d034263/Zm00001d044175/Zm00001d050104/Zm00001d053244	13
tassel	red	GO:0045010	actin nucleation	16/1112	147/30499	9.74017e-05	0.00374389	0.00324239	Zm00001d002688/Zm00001d008777/Zm00001d011615/Zm00001d015293/Zm00001d017036/Zm00001d023957/Zm00001d027633/Zm00001d029297/Zm00001d029910/Zm00001d034616/Zm00001d037413/Zm00001d038282/Zm00001d041947/Zm00001d045072/Zm00001d050917/Zm00001d053697	16
tassel	red	GO:0010315	auxin efflux	8/1112	41/30499	9.96558e-05	0.00374389	0.00324239	Zm00001d026426/Zm00001d028654/Zm00001d028671/Zm00001d037784/Zm00001d041947/Zm00001d043599/Zm00001d047780/Zm00001d047796	8
tassel	red	GO:0006406	mRNA export from nucleus	12/1112	91/30499	0.000115607	0.00424665	0.0036778	Zm00001d004154/Zm00001d005502/Zm00001d017239/Zm00001d018180/Zm00001d018375/Zm00001d024815/Zm00001d029104/Zm00001d029297/Zm00001d031291/Zm00001d038807/Zm00001d043843/Zm00001d051183	12
tassel	red	GO:0000373	Group II intron splicing	7/1112	32/30499	0.000127131	0.00456843	0.00395648	Zm00001d012922/Zm00001d018787/Zm00001d019573/Zm00001d031050/Zm00001d036689/Zm00001d041480/Zm00001d046658	7
tassel	red	GO:0006396	RNA processing	31/1112	416/30499	0.000154705	0.005441	0.00471218	Zm00001d000030/Zm00001d004140/Zm00001d006504/Zm00001d006798/Zm00001d008326/Zm00001d008907/Zm00001d009359/Zm00001d012661/Zm00001d016081/Zm00001d016606/Zm00001d017165/Zm00001d017967/Zm00001d021404/Zm00001d021641/Zm00001d021950/Zm00001d022176/Zm00001d025461/Zm00001d028022/Zm00001d028213/Zm00001d029973/Zm00001d030593/Zm00001d030666/Zm00001d031938/Zm00001d034080/Zm00001d034282/Zm00001d035527/Zm00001d0…	31
tassel	red	GO:0036402	proteasome-activating ATPase activity	5/1112	16/30499	0.000199303	0.00686351	0.00594414	Zm00001d007215/Zm00001d015788/Zm00001d016439/Zm00001d018409/Zm00001d022573	5
tassel	red	GO:0034968	histone lysine methylation	12/1112	97/30499	0.000213946	0.00717375	0.00621282	Zm00001d002938/Zm00001d010646/Zm00001d013863/Zm00001d019195/Zm00001d027334/Zm00001d032343/Zm00001d032470/Zm00001d032471/Zm00001d037413/Zm00001d038541/Zm00001d048510/Zm00001d051590	12
tassel	red	GO:0006302	double-strand break repair	10/1112	70/30499	0.000216992	0.00717375	0.00621282	Zm00001d002373/Zm00001d009731/Zm00001d014864/Zm00001d024521/Zm00001d026265/Zm00001d037712/Zm00001d039185/Zm00001d040475/Zm00001d042505/Zm00001d044008	10
tassel	red	GO:0004526	ribonuclease P activity	6/1112	26/30499	0.00028501	0.00923766	0.00800027	Zm00001d033148/Zm00001d035256/Zm00001d039867/Zm00001d040033/Zm00001d041857/Zm00001d044127	6
tassel	red	GO:0009640	photomorphogenesis	26/1112	337/30499	0.000299075	0.00950712	0.00823363	Zm00001d004979/Zm00001d005650/Zm00001d008777/Zm00001d009617/Zm00001d012993/Zm00001d017117/Zm00001d017165/Zm00001d018375/Zm00001d018512/Zm00001d022578/Zm00001d023222/Zm00001d023897/Zm00001d026426/Zm00001d026587/Zm00001d026691/Zm00001d030500/Zm00001d032894/Zm00001d034282/Zm00001d034606/Zm00001d038832/Zm00001d041947/Zm00001d043843/Zm00001d048199/Zm00001d049260/Zm00001d052113/Zm00001d052314	26
tassel	red	GO:0031683	G-protein beta/gamma-subunit complex binding	4/1112	10/30499	0.000309465	0.0096338	0.00834334	Zm00001d009716/Zm00001d011373/Zm00001d016081/Zm00001d044191	4
tassel	red	GO:0031048	chromatin silencing by small RNA	14/1112	131/30499	0.000314716	0.0096338	0.00834334	Zm00001d005350/Zm00001d005650/Zm00001d010927/Zm00001d017239/Zm00001d018441/Zm00001d028840/Zm00001d033827/Zm00001d035194/Zm00001d035527/Zm00001d042131/Zm00001d043434/Zm00001d047191/Zm00001d049621/Zm00001d052615	14
tassel	red	GO:0001727	lipid kinase activity	7/1112	37/30499	0.000331781	0.00997154	0.00863584	Zm00001d013920/Zm00001d020414/Zm00001d032238/Zm00001d032539/Zm00001d035004/Zm00001d045757/Zm00001d050089	7
tassel	red	GO:0010078	maintenance of root meristem identity	5/1112	18/30499	0.000367881	0.0108591	0.00940449	Zm00001d006798/Zm00001d007215/Zm00001d022573/Zm00001d023479/Zm00001d024816	5
tassel	red	GO:0033044	regulation of chromosome organization	10/1112	75/30499	0.000384873	0.0111613	0.00966626	Zm00001d011851/Zm00001d022286/Zm00001d022527/Zm00001d023957/Zm00001d029910/Zm00001d034616/Zm00001d035194/Zm00001d042074/Zm00001d043927/Zm00001d049621	10
tassel	red	GO:0007049	cell cycle	24/1112	307/30499	0.000414776	0.0118211	0.0102377	Zm00001d003256/Zm00001d003890/Zm00001d003911/Zm00001d006328/Zm00001d007197/Zm00001d014124/Zm00001d017084/Zm00001d017962/Zm00001d018444/Zm00001d019363/Zm00001d021392/Zm00001d024409/Zm00001d025268/Zm00001d025274/Zm00001d025714/Zm00001d026362/Zm00001d027707/Zm00001d031986/Zm00001d031988/Zm00001d032591/Zm00001d034817/Zm00001d038944/Zm00001d047673/Zm00001d051946	24
tassel	red	GO:0010332	response to gamma radiation	11/1112	90/30499	0.000430966	0.0120731	0.0104559	Zm00001d002373/Zm00001d005350/Zm00001d014864/Zm00001d022578/Zm00001d023222/Zm00001d026265/Zm00001d035527/Zm00001d040203/Zm00001d047191/Zm00001d052113/Zm00001d052314	11
tassel	red	GO:0008540	proteasome regulatory particle, base subcomplex	6/1112	28/30499	0.000438224	0.0120731	0.0104559	Zm00001d002373/Zm00001d007215/Zm00001d015788/Zm00001d016439/Zm00001d018409/Zm00001d022573	6
tassel	red	GO:0000956	nuclear-transcribed mRNA catabolic process	13/1112	120/30499	0.000446197	0.0120912	0.0104716	Zm00001d006798/Zm00001d007068/Zm00001d009352/Zm00001d022103/Zm00001d025008/Zm00001d026487/Zm00001d030357/Zm00001d030626/Zm00001d030659/Zm00001d031938/Zm00001d038171/Zm00001d041582/Zm00001d053155	13
tassel	red	GO:0010564	regulation of cell cycle process	8/1112	52/30499	0.000550975	0.0146897	0.012722	Zm00001d012993/Zm00001d022578/Zm00001d023222/Zm00001d026691/Zm00001d034606/Zm00001d042528/Zm00001d047191/Zm00001d052314	8
tassel	red	GO:0006379	mRNA cleavage	5/1112	20/30499	0.000626497	0.0164381	0.0142362	Zm00001d004154/Zm00001d005350/Zm00001d019856/Zm00001d034606/Zm00001d049442	5
tassel	red	GO:0006878	cellular copper ion homeostasis	4/1112	12/30499	0.000687995	0.0172312	0.014923	Zm00001d006328/Zm00001d021392/Zm00001d031986/Zm00001d031988	4
tassel	red	GO:0009833	plant-type primary cell wall biogenesis	4/1112	12/30499	0.000687995	0.0172312	0.014923	Zm00001d005250/Zm00001d034553/Zm00001d037636/Zm00001d039660	4
tassel	red	GO:0032268	regulation of cellular protein metabolic process	4/1112	12/30499	0.000687995	0.0172312	0.014923	Zm00001d003147/Zm00001d021741/Zm00001d025777/Zm00001d034278	4
tassel	red	GO:0030433	ubiquitin-dependent ERAD pathway	7/1112	42/30499	0.000742127	0.0183095	0.0158569	Zm00001d002919/Zm00001d007215/Zm00001d014792/Zm00001d015788/Zm00001d016439/Zm00001d018409/Zm00001d036401	7
tassel	red	GO:0005677	chromatin silencing complex	5/1112	21/30499	0.000797739	0.0193101	0.0167235	Zm00001d015293/Zm00001d023897/Zm00001d024824/Zm00001d049370/Zm00001d053875	5
tassel	red	GO:0010558	negative regulation of macromolecule biosynthetic process	12/1112	112/30499	0.000806049	0.0193101	0.0167235	Zm00001d003265/Zm00001d005107/Zm00001d014422/Zm00001d017964/Zm00001d021830/Zm00001d023839/Zm00001d029130/Zm00001d030108/Zm00001d035470/Zm00001d037803/Zm00001d047489/Zm00001d051964	12
tassel	red	GO:0019888	protein phosphatase regulator activity	7/1112	43/30499	0.000858858	0.0202813	0.0175646	Zm00001d002641/Zm00001d003256/Zm00001d018626/Zm00001d019363/Zm00001d025714/Zm00001d034817/Zm00001d038944	7
tassel	red	GO:0007409	axonogenesis	4/1112	13/30499	0.000965174	0.0224709	0.0194609	Zm00001d018043/Zm00001d024466/Zm00001d043126/Zm00001d049487	4
tassel	red	GO:0007062	sister chromatid cohesion	16/1112	182/30499	0.001078	0.024749	0.0214338	Zm00001d005350/Zm00001d005650/Zm00001d010927/Zm00001d012993/Zm00001d014813/Zm00001d022527/Zm00001d024521/Zm00001d026691/Zm00001d029910/Zm00001d034606/Zm00001d035194/Zm00001d035527/Zm00001d040475/Zm00001d047191/Zm00001d049621/Zm00001d052113	16
tassel	red	GO:0008080	N-acetyltransferase activity	7/1112	45/30499	0.00113548	0.0257117	0.0222676	Zm00001d003648/Zm00001d014159/Zm00001d018912/Zm00001d032933/Zm00001d033278/Zm00001d034004/Zm00001d044446	7
tassel	red	GO:0080188	RNA-directed DNA methylation	5/1112	23/30499	0.00124169	0.0276615	0.0239562	Zm00001d032894/Zm00001d033148/Zm00001d039867/Zm00001d040033/Zm00001d044127	5
tassel	red	GO:0010501	RNA secondary structure unwinding	10/1112	87/30499	0.00125506	0.0276615	0.0239562	Zm00001d008777/Zm00001d012922/Zm00001d017345/Zm00001d018375/Zm00001d018787/Zm00001d022286/Zm00001d024533/Zm00001d031050/Zm00001d041480/Zm00001d044208	10
tassel	red	GO:0032204	regulation of telomere maintenance	8/1112	59/30499	0.00129752	0.027813	0.0240874	Zm00001d005350/Zm00001d014813/Zm00001d022578/Zm00001d023222/Zm00001d035527/Zm00001d047191/Zm00001d052113/Zm00001d052314	8
tassel	red	GO:0043247	telomere maintenance in response to DNA damage	8/1112	59/30499	0.00129752	0.027813	0.0240874	Zm00001d005350/Zm00001d014813/Zm00001d022578/Zm00001d023222/Zm00001d035527/Zm00001d047191/Zm00001d052113/Zm00001d052314	8
tassel	red	GO:0008327	methyl-CpG binding	4/1112	14/30499	0.00131241	0.027813	0.0240874	Zm00001d005958/Zm00001d010646/Zm00001d038541/Zm00001d053697	4
tassel	red	GO:0016887	ATPase activity	16/1112	186/30499	0.00135464	0.0282238	0.0244432	Zm00001d001953/Zm00001d009926/Zm00001d011138/Zm00001d013863/Zm00001d021145/Zm00001d023682/Zm00001d023841/Zm00001d034940/Zm00001d038838/Zm00001d041072/Zm00001d043655/Zm00001d043927/Zm00001d044443/Zm00001d047536/Zm00001d049140/Zm00001d052615	16
tassel	red	GO:0071013	catalytic step 2 spliceosome	12/1112	119/30499	0.00137388	0.0282238	0.0244432	Zm00001d006459/Zm00001d008777/Zm00001d015248/Zm00001d022286/Zm00001d029375/Zm00001d033388/Zm00001d035170/Zm00001d040357/Zm00001d042287/Zm00001d043843/Zm00001d049636/Zm00001d053882	12
tassel	red	GO:0030244	cellulose biosynthetic process	15/1112	169/30499	0.00138302	0.0282238	0.0244432	Zm00001d004785/Zm00001d004930/Zm00001d005250/Zm00001d011195/Zm00001d013441/Zm00001d015788/Zm00001d027347/Zm00001d028227/Zm00001d029910/Zm00001d034553/Zm00001d037214/Zm00001d037636/Zm00001d039284/Zm00001d039660/Zm00001d044929	15
tassel	red	GO:0006499	N-terminal protein myristoylation	17/1112	208/30499	0.00169964	0.0342069	0.0296249	Zm00001d002478/Zm00001d005638/Zm00001d007215/Zm00001d011037/Zm00001d014085/Zm00001d014792/Zm00001d017476/Zm00001d020178/Zm00001d023608/Zm00001d028623/Zm00001d036401/Zm00001d037056/Zm00001d038172/Zm00001d046016/Zm00001d047835/Zm00001d048100/Zm00001d051761	17
tassel	red	GO:0006369	termination of RNA polymerase II transcription	4/1112	15/30499	0.00173828	0.0342069	0.0296249	Zm00001d004154/Zm00001d005350/Zm00001d019856/Zm00001d049442	4
tassel	red	GO:0030234	enzyme regulator activity	4/1112	15/30499	0.00173828	0.0342069	0.0296249	Zm00001d002373/Zm00001d017117/Zm00001d026265/Zm00001d046658	4
tassel	red	GO:0009524	phragmoplast	13/1112	139/30499	0.00176321	0.0342893	0.0296962	Zm00001d004785/Zm00001d008321/Zm00001d011615/Zm00001d014124/Zm00001d015450/Zm00001d017239/Zm00001d018441/Zm00001d018798/Zm00001d025149/Zm00001d027707/Zm00001d036827/Zm00001d037413/Zm00001d042131	13
tassel	red	GO:0051225	spindle assembly	8/1112	62/30499	0.00179765	0.0345525	0.0299242	Zm00001d005707/Zm00001d011615/Zm00001d020363/Zm00001d027633/Zm00001d037413/Zm00001d042131/Zm00001d050202/Zm00001d052615	8
tassel	red	GO:0010541	acropetal auxin transport	5/1112	25/30499	0.00184569	0.035068	0.0303706	Zm00001d026426/Zm00001d028671/Zm00001d041947/Zm00001d043599/Zm00001d047780	5
tassel	red	GO:0031463	Cul3-RING ubiquitin ligase complex	7/1112	49/30499	0.00189488	0.0355935	0.0308258	Zm00001d014338/Zm00001d018043/Zm00001d024466/Zm00001d027827/Zm00001d032991/Zm00001d049487/Zm00001d050104	7
tassel	red	GO:0043531	ADP binding	22/1112	308/30499	0.00224186	0.0416382	0.0360607	Zm00001d010266/Zm00001d014652/Zm00001d014654/Zm00001d014876/Zm00001d017954/Zm00001d023318/Zm00001d023320/Zm00001d023323/Zm00001d023327/Zm00001d023330/Zm00001d024973/Zm00001d030016/Zm00001d031210/Zm00001d034711/Zm00001d037648/Zm00001d042528/Zm00001d045494/Zm00001d052987/Zm00001d052992/Zm00001d052993/Zm00001d052997/Zm00001d053244	22
tassel	red	GO:0031145	anaphase-promoting complex-dependent catabolic process	6/1112	38/30499	0.00235545	0.0432617	0.0374668	Zm00001d017117/Zm00001d017475/Zm00001d018043/Zm00001d018409/Zm00001d024466/Zm00001d049487	6
tassel	red	GO:0046854	phosphatidylinositol phosphorylation	10/1112	95/30499	0.00244335	0.0443831	0.0384379	Zm00001d013920/Zm00001d020414/Zm00001d032238/Zm00001d032539/Zm00001d033451/Zm00001d035004/Zm00001d037056/Zm00001d045757/Zm00001d046016/Zm00001d050089	10
tassel	red	GO:0007623	circadian rhythm	14/1112	165/30499	0.00298097	0.0535602	0.0463857	Zm00001d003116/Zm00001d006644/Zm00001d009177/Zm00001d012005/Zm00001d017165/Zm00001d021557/Zm00001d040735/Zm00001d041707/Zm00001d043428/Zm00001d043451/Zm00001d043909/Zm00001d044232/Zm00001d044363/Zm00001d048046	14
tassel	red	GO:0042138	meiotic DNA double-strand break formation	10/1112	98/30499	0.0030722	0.054145	0.0468922	Zm00001d014813/Zm00001d022527/Zm00001d024521/Zm00001d035194/Zm00001d035527/Zm00001d036707/Zm00001d040475/Zm00001d040513/Zm00001d049621/Zm00001d052113	10
tassel	red	GO:0009934	regulation of meristem structural organization	6/1112	40/30499	0.00307903	0.054145	0.0468922	Zm00001d014792/Zm00001d022066/Zm00001d029297/Zm00001d036401/Zm00001d042528/Zm00001d047412	6
tassel	red	GO:0023014	signal transduction by protein phosphorylation	9/1112	83/30499	0.00323517	0.056292	0.0487516	Zm00001d002688/Zm00001d003621/Zm00001d012005/Zm00001d013402/Zm00001d017954/Zm00001d028905/Zm00001d037604/Zm00001d043861/Zm00001d047632	9
tassel	red	GO:0006399	tRNA metabolic process	6/1112	41/30499	0.00349744	0.0596358	0.0516475	Zm00001d002789/Zm00001d009122/Zm00001d019573/Zm00001d033181/Zm00001d040475/Zm00001d052030	6
tassel	red	GO:0006275	regulation of DNA replication	12/1112	133/30499	0.00350186	0.0596358	0.0516475	Zm00001d004810/Zm00001d011615/Zm00001d018133/Zm00001d026222/Zm00001d028840/Zm00001d037413/Zm00001d038625/Zm00001d039446/Zm00001d042131/Zm00001d042528/Zm00001d052615/Zm00001d053872	12
tassel	red	GO:0008574	ATP-dependent microtubule motor activity, plus-end-directed	4/1112	18/30499	0.00357165	0.0596358	0.0516475	Zm00001d018009/Zm00001d018441/Zm00001d025149/Zm00001d034030	4
tassel	red	GO:0031595	nuclear proteasome complex	4/1112	18/30499	0.00357165	0.0596358	0.0516475	Zm00001d007215/Zm00001d015788/Zm00001d016439/Zm00001d018409	4
tassel	red	GO:0000795	synaptonemal complex	5/1112	29/30499	0.00365747	0.060458	0.0523596	Zm00001d000443/Zm00001d002485/Zm00001d014418/Zm00001d026193/Zm00001d030094	5
tassel	red	GO:0010267	production of ta-siRNAs involved in RNA interference	12/1112	134/30499	0.00372195	0.0609147	0.0527551	Zm00001d004810/Zm00001d005065/Zm00001d008763/Zm00001d008847/Zm00001d019104/Zm00001d030061/Zm00001d035256/Zm00001d039608/Zm00001d043335/Zm00001d049767/Zm00001d051600/Zm00001d052306	12
tassel	red	GO:0035196	production of miRNAs involved in gene silencing by miRNA	13/1112	153/30499	0.00407918	0.0659042	0.0570763	Zm00001d004810/Zm00001d008763/Zm00001d008777/Zm00001d008847/Zm00001d019104/Zm00001d030061/Zm00001d035170/Zm00001d035256/Zm00001d039608/Zm00001d043335/Zm00001d043861/Zm00001d051600/Zm00001d052306	13
tassel	red	GO:0000186	activation of MAPKK activity	7/1112	56/30499	0.00410655	0.0659042	0.0570763	Zm00001d003101/Zm00001d025035/Zm00001d030323/Zm00001d030626/Zm00001d042362/Zm00001d048430/Zm00001d052306	7
tassel	red	GO:0000993	RNA polymerase II complex binding	4/1112	19/30499	0.00439494	0.0695351	0.0602208	Zm00001d005350/Zm00001d031291/Zm00001d045490/Zm00001d049442	4
tassel	red	GO:0016572	histone phosphorylation	9/1112	87/30499	0.00443969	0.0695351	0.0602208	Zm00001d011615/Zm00001d023897/Zm00001d027633/Zm00001d033827/Zm00001d037413/Zm00001d042131/Zm00001d043335/Zm00001d051600/Zm00001d052615	9
tassel	red	GO:0000159	protein phosphatase type 2A complex	6/1112	43/30499	0.004459	0.0695351	0.0602208	Zm00001d002641/Zm00001d003256/Zm00001d019363/Zm00001d025714/Zm00001d034817/Zm00001d038944	6
tassel	red	GO:0006414	translational elongation	13/1112	155/30499	0.00455246	0.0703291	0.0609084	Zm00001d003333/Zm00001d007782/Zm00001d010294/Zm00001d012993/Zm00001d016407/Zm00001d025668/Zm00001d025948/Zm00001d029878/Zm00001d038171/Zm00001d038570/Zm00001d046352/Zm00001d050747/Zm00001d053611	13
tassel	red	GO:0010214	seed coat development	3/1112	10/30499	0.00478541	0.0719116	0.062279	Zm00001d028654/Zm00001d037784/Zm00001d047796	3
tassel	red	GO:0010374	stomatal complex development	3/1112	10/30499	0.00478541	0.0719116	0.062279	Zm00001d011037/Zm00001d028905/Zm00001d047632	3
tassel	red	GO:0035024	negative regulation of Rho protein signal transduction	3/1112	10/30499	0.00478541	0.0719116	0.062279	Zm00001d018043/Zm00001d024466/Zm00001d049487	3
tassel	red	GO:0006378	mRNA polyadenylation	5/1112	31/30499	0.00492819	0.0723965	0.0626989	Zm00001d004154/Zm00001d005350/Zm00001d019856/Zm00001d026587/Zm00001d049442	5
tassel	red	GO:0009870	defense response signaling pathway, resistance gene-dependent	5/1112	31/30499	0.00492819	0.0723965	0.0626989	Zm00001d010974/Zm00001d040357/Zm00001d042287/Zm00001d043428/Zm00001d043909	5
tassel	red	GO:0004709	MAP kinase kinase kinase activity	7/1112	58/30499	0.00500097	0.0723965	0.0626989	Zm00001d003101/Zm00001d025035/Zm00001d030323/Zm00001d030626/Zm00001d042362/Zm00001d048430/Zm00001d052306	7
tassel	red	GO:0010638	positive regulation of organelle organization	6/1112	44/30499	0.0050068	0.0723965	0.0626989	Zm00001d011851/Zm00001d035194/Zm00001d042074/Zm00001d043927/Zm00001d047191/Zm00001d049621	6
tassel	red	GO:0016760	cellulose synthase (UDP-forming) activity	8/1112	73/30499	0.00503666	0.0723965	0.0626989	Zm00001d000443/Zm00001d002485/Zm00001d005250/Zm00001d026193/Zm00001d034553/Zm00001d037636/Zm00001d039660/Zm00001d044929	8
tassel	red	GO:0005938	cell cortex	6/1112	45/30499	0.00560239	0.079834	0.0691401	Zm00001d011660/Zm00001d011805/Zm00001d011851/Zm00001d032546/Zm00001d035723/Zm00001d042074	6
tassel	red	GO:0035064	methylated histone binding	5/1112	32/30499	0.00566842	0.0800846	0.0693572	Zm00001d015293/Zm00001d023839/Zm00001d028050/Zm00001d049370/Zm00001d053875	5
tassel	red	GO:0016881	acid-amino acid ligase activity	19/1112	274/30499	0.00589444	0.0812332	0.0703519	Zm00001d006011/Zm00001d010974/Zm00001d017780/Zm00001d022205/Zm00001d022578/Zm00001d023222/Zm00001d023634/Zm00001d023795/Zm00001d028623/Zm00001d029203/Zm00001d035487/Zm00001d037034/Zm00001d038667/Zm00001d039860/Zm00001d041098/Zm00001d041105/Zm00001d043578/Zm00001d044418/Zm00001d052314	19
tassel	red	GO:0031326	regulation of cellular biosynthetic process	17/1112	235/30499	0.00591664	0.0812332	0.0703519	Zm00001d002938/Zm00001d003147/Zm00001d004979/Zm00001d007197/Zm00001d010646/Zm00001d019195/Zm00001d020986/Zm00001d021741/Zm00001d025777/Zm00001d027616/Zm00001d027807/Zm00001d029714/Zm00001d031328/Zm00001d032343/Zm00001d038113/Zm00001d038541/Zm00001d041708	17
tassel	red	GO:0016569	covalent chromatin modification	8/1112	75/30499	0.00593319	0.0812332	0.0703519	Zm00001d004790/Zm00001d017862/Zm00001d023479/Zm00001d030659/Zm00001d038832/Zm00001d039608/Zm00001d041592/Zm00001d053022	8
tassel	red	GO:0005802	trans-Golgi network	26/1112	417/30499	0.00594629	0.0812332	0.0703519	Zm00001d003119/Zm00001d005250/Zm00001d012211/Zm00001d015829/Zm00001d017877/Zm00001d020986/Zm00001d021287/Zm00001d021566/Zm00001d021974/Zm00001d026394/Zm00001d026487/Zm00001d029611/Zm00001d029878/Zm00001d029910/Zm00001d031674/Zm00001d036989/Zm00001d037272/Zm00001d038562/Zm00001d040371/Zm00001d040513/Zm00001d047183/Zm00001d047977/Zm00001d048430/Zm00001d052689/Zm00001d053688/Zm00001d053826	26
tassel	red	GO:0005768	endosome	26/1112	418/30499	0.00612801	0.0830295	0.0719076	Zm00001d005250/Zm00001d012211/Zm00001d015829/Zm00001d017877/Zm00001d020986/Zm00001d021287/Zm00001d021566/Zm00001d021974/Zm00001d026394/Zm00001d026487/Zm00001d029611/Zm00001d029878/Zm00001d029910/Zm00001d031674/Zm00001d032591/Zm00001d034263/Zm00001d036989/Zm00001d037272/Zm00001d038562/Zm00001d040371/Zm00001d040513/Zm00001d047183/Zm00001d047977/Zm00001d052361/Zm00001d052689/Zm00001d053858	26
tassel	red	GO:0019031	viral envelope	6/1112	46/30499	0.00624809	0.0833674	0.0722003	Zm00001d012893/Zm00001d029846/Zm00001d034755/Zm00001d035254/Zm00001d035812/Zm00001d047130	6
tassel	red	GO:0006886	intracellular protein transport	20/1112	296/30499	0.00636979	0.0833674	0.0722003	Zm00001d006192/Zm00001d013441/Zm00001d015553/Zm00001d017113/Zm00001d021607/Zm00001d028054/Zm00001d028227/Zm00001d029196/Zm00001d029889/Zm00001d032044/Zm00001d033734/Zm00001d035093/Zm00001d035170/Zm00001d036422/Zm00001d039272/Zm00001d041626/Zm00001d046973/Zm00001d047079/Zm00001d049636/Zm00001d053852	20
tassel	red	GO:0008641	ubiquitin-like modifier activating enzyme activity	3/1112	11/30499	0.00640283	0.0833674	0.0722003	Zm00001d022578/Zm00001d023222/Zm00001d052314	3
tassel	red	GO:0016799	hydrolase activity, hydrolyzing N-glycosyl compounds	3/1112	11/30499	0.00640283	0.0833674	0.0722003	Zm00001d016521/Zm00001d037272/Zm00001d044759	3
tassel	red	GO:0031597	cytosolic proteasome complex	4/1112	21/30499	0.00640512	0.0833674	0.0722003	Zm00001d007215/Zm00001d015788/Zm00001d016439/Zm00001d018409	4
tassel	red	GO:0010090	trichome morphogenesis	15/1112	199/30499	0.00651235	0.0841009	0.0728355	Zm00001d002688/Zm00001d003256/Zm00001d008777/Zm00001d015293/Zm00001d017036/Zm00001d017117/Zm00001d025714/Zm00001d027633/Zm00001d029297/Zm00001d029910/Zm00001d038282/Zm00001d041947/Zm00001d045072/Zm00001d050917/Zm00001d053697	15
tassel	red	GO:0040029	regulation of gene expression, epigenetic	10/1112	110/30499	0.00697634	0.0893945	0.0774201	Zm00001d010646/Zm00001d016521/Zm00001d016804/Zm00001d019195/Zm00001d030659/Zm00001d034080/Zm00001d037803/Zm00001d038541/Zm00001d041455/Zm00001d042528	10
tassel	red	GO:0006882	cellular zinc ion homeostasis	5/1112	34/30499	0.00737765	0.0922647	0.0799058	Zm00001d006328/Zm00001d021392/Zm00001d030893/Zm00001d031986/Zm00001d031988	5
tassel	red	GO:0047262	polygalacturonate 4-alpha-galacturonosyltransferase activity	5/1112	34/30499	0.00737765	0.0922647	0.0799058	Zm00001d005981/Zm00001d021287/Zm00001d026394/Zm00001d047273/Zm00001d049326	5
tassel	red	GO:0042023	DNA endoreduplication	10/1112	111/30499	0.0074236	0.0922647	0.0799058	Zm00001d003566/Zm00001d003567/Zm00001d007215/Zm00001d011615/Zm00001d017117/Zm00001d017475/Zm00001d022573/Zm00001d037413/Zm00001d042131/Zm00001d052615	10
tassel	red	GO:0080008	Cul4-RING E3 ubiquitin ligase complex	10/1112	111/30499	0.0074236	0.0922647	0.0799058	Zm00001d001828/Zm00001d008517/Zm00001d009617/Zm00001d013441/Zm00001d026691/Zm00001d036386/Zm00001d036905/Zm00001d037473/Zm00001d038807/Zm00001d045176	10
tassel	red	GO:0000966	RNA 5'-end processing	4/1112	22/30499	0.0076059	0.0938251	0.0812571	Zm00001d003534/Zm00001d009733/Zm00001d016453/Zm00001d044458	4
tassel	red	GO:0010494	cytoplasmic stress granule	6/1112	48/30499	0.00769909	0.0942711	0.0816434	Zm00001d013768/Zm00001d013812/Zm00001d025551/Zm00001d033129/Zm00001d034263/Zm00001d037446	6
tassel	red	GO:0005635	nuclear envelope	7/1112	63/30499	0.00787222	0.0956822	0.0828655	Zm00001d005356/Zm00001d014124/Zm00001d015450/Zm00001d027707/Zm00001d043335/Zm00001d051112/Zm00001d051600	7
tassel	red	GO:0009658	chloroplast organization	16/1112	223/30499	0.00801515	0.0967084	0.0837542	Zm00001d002789/Zm00001d006700/Zm00001d009122/Zm00001d009617/Zm00001d012922/Zm00001d015520/Zm00001d019573/Zm00001d023802/Zm00001d029557/Zm00001d033181/Zm00001d039096/Zm00001d040475/Zm00001d045544/Zm00001d047302/Zm00001d052030/Zm00001d053144	16
tassel	red	GO:0006828	manganese ion transport	3/1112	12/30499	0.00830778	0.0972478	0.0842214	Zm00001d030846/Zm00001d047769/Zm00001d048129	3
tassel	red	GO:0007476	imaginal disc-derived wing morphogenesis	3/1112	12/30499	0.00830778	0.0972478	0.0842214	Zm00001d018043/Zm00001d024466/Zm00001d049487	3
tassel	red	GO:0048208	COPII vesicle coating	3/1112	12/30499	0.00830778	0.0972478	0.0842214	Zm00001d018043/Zm00001d024466/Zm00001d049487	3
tassel	red	GO:0007000	nucleolus organization	5/1112	35/30499	0.00835402	0.0972478	0.0842214	Zm00001d011615/Zm00001d017239/Zm00001d032546/Zm00001d037413/Zm00001d042131	5
tassel	red	GO:0015079	potassium ion transmembrane transporter activity	5/1112	35/30499	0.00835402	0.0972478	0.0842214	Zm00001d011913/Zm00001d017925/Zm00001d020325/Zm00001d021592/Zm00001d042189	5
tassel	red	GO:0000741	karyogamy	6/1112	49/30499	0.00850898	0.0976734	0.0845899	Zm00001d018409/Zm00001d021676/Zm00001d022578/Zm00001d023222/Zm00001d043843/Zm00001d052314	6
tassel	red	GO:0010540	basipetal auxin transport	6/1112	49/30499	0.00850898	0.0976734	0.0845899	Zm00001d026426/Zm00001d028671/Zm00001d029910/Zm00001d041947/Zm00001d043599/Zm00001d047780	6
tassel	red	GO:0006368	transcription elongation from RNA polymerase II promoter	7/1112	64/30499	0.00856784	0.0976734	0.0845899	Zm00001d014890/Zm00001d014998/Zm00001d031291/Zm00001d034606/Zm00001d038570/Zm00001d043434/Zm00001d047028	7
tassel	salmon	no GO terms found
tassel	tan	GO:0071004	U2-type prespliceosome	5/310	29/30499	1.02111e-05	0.0101192	0.00946948	Zm00001d007632/Zm00001d014343/Zm00001d019579/Zm00001d029483/Zm00001d047271	5
tassel	tan	GO:0071011	precatalytic spliceosome	6/310	71/30499	8.63964e-05	0.0428094	0.0400607	Zm00001d005303/Zm00001d014343/Zm00001d029483/Zm00001d047271/Zm00001d051840/Zm00001d053883	6
tassel	tan	GO:0010586	miRNA metabolic process	3/310	11/30499	0.00016153	0.0504046	0.0471681	Zm00001d002650/Zm00001d026111/Zm00001d046438	3
tassel	tan	GO:0005685	U1 snRNP	4/310	29/30499	0.000203449	0.0504046	0.0471681	Zm00001d014343/Zm00001d019579/Zm00001d029483/Zm00001d047271	4
tassel	tan	GO:0031361	integral component of thylakoid membrane	3/310	15/30499	0.000432192	0.0856604	0.0801602	Zm00001d002650/Zm00001d026111/Zm00001d046438	3
tassel	tan	GO:0043248	proteasome assembly	5/310	68/30499	0.000648719	0.0987691	0.0924272	Zm00001d006167/Zm00001d008244/Zm00001d011478/Zm00001d040389/Zm00001d040438	5
tassel	tan	GO:0035198	miRNA binding	3/310	18/30499	0.000757781	0.0987691	0.0924272	Zm00001d002650/Zm00001d026111/Zm00001d046438	3
tassel	tan	GO:0006102	isocitrate metabolic process	3/310	19/30499	0.00089312	0.0987691	0.0924272	Zm00001d003083/Zm00001d008244/Zm00001d040438	3
tassel	tan	GO:0000462	maturation of SSU-rRNA from tricistronic rRNA transcript (SSU-rRNA, 5.8S rRNA, LSU-rRNA)	5/310	73/30499	0.000896995	0.0987691	0.0924272	Zm00001d017469/Zm00001d029144/Zm00001d045272/Zm00001d049942/Zm00001d053632	5
tassel	turquoise	GO:0046034	ATP metabolic process	109/4595	389/30499	3.30082e-11	8.55242e-08	7.76561e-08	Zm00001d000240/Zm00001d002462/Zm00001d002510/Zm00001d002656/Zm00001d003655/Zm00001d003778/Zm00001d006113/Zm00001d006382/Zm00001d006565/Zm00001d007118/Zm00001d007214/Zm00001d007328/Zm00001d007417/Zm00001d007807/Zm00001d008725/Zm00001d009761/Zm00001d009849/Zm00001d010324/Zm00001d010711/Zm00001d010866/Zm00001d011091/Zm00001d011319/Zm00001d011366/Zm00001d011563/Zm00001d011790/Zm00001d011829/Zm00001d0…	109
tassel	turquoise	GO:0046130	purine ribonucleoside catabolic process	115/4595	449/30499	3.48887e-09	4.51983e-06	4.10401e-06	Zm00001d000240/Zm00001d002462/Zm00001d002510/Zm00001d002656/Zm00001d003655/Zm00001d003778/Zm00001d006113/Zm00001d006382/Zm00001d006565/Zm00001d007118/Zm00001d007328/Zm00001d007417/Zm00001d007807/Zm00001d008725/Zm00001d009761/Zm00001d009849/Zm00001d010324/Zm00001d010711/Zm00001d010866/Zm00001d011091/Zm00001d011319/Zm00001d011366/Zm00001d011563/Zm00001d011790/Zm00001d011829/Zm00001d012645/Zm00001d0…	115
tassel	turquoise	GO:0042138	meiotic DNA double-strand break formation	38/4595	98/30499	8.93402e-09	7.71601e-06	7.00615e-06	Zm00001d003203/Zm00001d005140/Zm00001d006089/Zm00001d006382/Zm00001d007871/Zm00001d011781/Zm00001d011829/Zm00001d013272/Zm00001d013976/Zm00001d014728/Zm00001d016602/Zm00001d018657/Zm00001d019432/Zm00001d019905/Zm00001d024858/Zm00001d025639/Zm00001d025687/Zm00001d029096/Zm00001d032754/Zm00001d032798/Zm00001d034012/Zm00001d035750/Zm00001d037815/Zm00001d037950/Zm00001d039132/Zm00001d040166/Zm00001d0…	38
tassel	turquoise	GO:0044351	macropinocytosis	51/4595	156/30499	2.67585e-08	1.73328e-05	1.57382e-05	Zm00001d000202/Zm00001d002027/Zm00001d002499/Zm00001d005182/Zm00001d006107/Zm00001d006249/Zm00001d007193/Zm00001d007296/Zm00001d007577/Zm00001d008493/Zm00001d010908/Zm00001d011038/Zm00001d011370/Zm00001d011532/Zm00001d011830/Zm00001d012176/Zm00001d012503/Zm00001d012854/Zm00001d013254/Zm00001d013314/Zm00001d014436/Zm00001d017860/Zm00001d018113/Zm00001d018484/Zm00001d021332/Zm00001d022631/Zm00001d0…	51
tassel	turquoise	GO:0000278	mitotic cell cycle	60/4595	198/30499	3.96242e-08	2.05332e-05	1.86442e-05	Zm00001d002027/Zm00001d002617/Zm00001d003203/Zm00001d005140/Zm00001d005240/Zm00001d005403/Zm00001d006357/Zm00001d007179/Zm00001d009236/Zm00001d010731/Zm00001d010880/Zm00001d011282/Zm00001d011829/Zm00001d012092/Zm00001d012685/Zm00001d013272/Zm00001d014078/Zm00001d014327/Zm00001d014640/Zm00001d014900/Zm00001d015194/Zm00001d016737/Zm00001d018148/Zm00001d018243/Zm00001d019148/Zm00001d019950/Zm00001d0…	60
tassel	turquoise	GO:0010388	NA	44/4595	129/30499	5.84535e-08	2.29557e-05	2.08438e-05	Zm00001d002027/Zm00001d002617/Zm00001d005403/Zm00001d007179/Zm00001d009236/Zm00001d010731/Zm00001d010880/Zm00001d011956/Zm00001d012092/Zm00001d012503/Zm00001d012685/Zm00001d013778/Zm00001d013976/Zm00001d014078/Zm00001d014327/Zm00001d014640/Zm00001d018148/Zm00001d018349/Zm00001d021522/Zm00001d021904/Zm00001d022096/Zm00001d022433/Zm00001d024858/Zm00001d025185/Zm00001d028143/Zm00001d028425/Zm00001d0…	44
tassel	turquoise	GO:0007062	sister chromatid cohesion	56/4595	182/30499	6.20185e-08	2.29557e-05	2.08438e-05	Zm00001d003203/Zm00001d005140/Zm00001d005812/Zm00001d006089/Zm00001d006382/Zm00001d007871/Zm00001d009745/Zm00001d011038/Zm00001d011781/Zm00001d011829/Zm00001d011956/Zm00001d013063/Zm00001d013116/Zm00001d013976/Zm00001d014500/Zm00001d014640/Zm00001d016602/Zm00001d019432/Zm00001d019905/Zm00001d021345/Zm00001d022097/Zm00001d022581/Zm00001d024094/Zm00001d024858/Zm00001d025639/Zm00001d026212/Zm00001d0…	56
tassel	turquoise	GO:0006744	ubiquinone biosynthetic process	23/4595	49/30499	1.2415e-07	4.02091e-05	3.65099e-05	Zm00001d002128/Zm00001d002602/Zm00001d002880/Zm00001d010180/Zm00001d010679/Zm00001d011091/Zm00001d011773/Zm00001d012137/Zm00001d012884/Zm00001d013344/Zm00001d014367/Zm00001d014369/Zm00001d018061/Zm00001d026675/Zm00001d027694/Zm00001d028787/Zm00001d041575/Zm00001d045029/Zm00001d045322/Zm00001d047869/Zm00001d051458/Zm00001d051848/Zm00001d052247	23
tassel	turquoise	GO:0048193	Golgi vesicle transport	72/4595	263/30499	1.82468e-07	5.25306e-05	4.76979e-05	Zm00001d000124/Zm00001d000178/Zm00001d000202/Zm00001d000349/Zm00001d001859/Zm00001d001929/Zm00001d003460/Zm00001d004159/Zm00001d005027/Zm00001d005182/Zm00001d005248/Zm00001d005468/Zm00001d005614/Zm00001d006512/Zm00001d006565/Zm00001d006568/Zm00001d006670/Zm00001d007296/Zm00001d009075/Zm00001d009436/Zm00001d009541/Zm00001d010053/Zm00001d011177/Zm00001d012501/Zm00001d013053/Zm00001d013314/Zm00001d0…	72
tassel	turquoise	GO:0000085	mitotic G2 phase	36/4595	101/30499	2.63549e-07	6.82856e-05	6.20034e-05	Zm00001d002027/Zm00001d002617/Zm00001d005403/Zm00001d007179/Zm00001d009236/Zm00001d010731/Zm00001d010880/Zm00001d011956/Zm00001d012092/Zm00001d012685/Zm00001d013976/Zm00001d014078/Zm00001d014327/Zm00001d014640/Zm00001d018349/Zm00001d021522/Zm00001d021904/Zm00001d022096/Zm00001d022433/Zm00001d024858/Zm00001d028143/Zm00001d028425/Zm00001d028782/Zm00001d029048/Zm00001d029188/Zm00001d031323/Zm00001d0…	36
tassel	turquoise	GO:0051327	meiotic M phase	69/4595	257/30499	7.10816e-07	0.000167429	0.000152026	Zm00001d000379/Zm00001d002154/Zm00001d002617/Zm00001d003937/Zm00001d005140/Zm00001d006382/Zm00001d006419/Zm00001d007585/Zm00001d007871/Zm00001d010684/Zm00001d011038/Zm00001d011781/Zm00001d011829/Zm00001d011956/Zm00001d012525/Zm00001d013063/Zm00001d013272/Zm00001d013976/Zm00001d015853/Zm00001d016254/Zm00001d016602/Zm00001d017691/Zm00001d017945/Zm00001d018125/Zm00001d018151/Zm00001d018657/Zm00001d0…	69
tassel	turquoise	GO:0006730	one-carbon metabolic process	48/4595	158/30499	7.92685e-07	0.000171154	0.000155408	Zm00001d003679/Zm00001d005563/Zm00001d005614/Zm00001d006323/Zm00001d007318/Zm00001d009723/Zm00001d010679/Zm00001d011457/Zm00001d011956/Zm00001d012226/Zm00001d013344/Zm00001d015400/Zm00001d016374/Zm00001d016707/Zm00001d016988/Zm00001d017798/Zm00001d018969/Zm00001d019907/Zm00001d020038/Zm00001d020188/Zm00001d022512/Zm00001d023333/Zm00001d024420/Zm00001d026614/Zm00001d028597/Zm00001d029324/Zm00001d0…	48
tassel	turquoise	GO:0007131	reciprocal meiotic recombination	54/4595	188/30499	1.20227e-06	0.000234732	0.000213137	Zm00001d000379/Zm00001d002617/Zm00001d003203/Zm00001d005140/Zm00001d006307/Zm00001d006357/Zm00001d006419/Zm00001d007871/Zm00001d010684/Zm00001d011781/Zm00001d011829/Zm00001d012525/Zm00001d013272/Zm00001d013976/Zm00001d014728/Zm00001d016602/Zm00001d017945/Zm00001d018125/Zm00001d018151/Zm00001d018657/Zm00001d019432/Zm00001d019905/Zm00001d021898/Zm00001d022332/Zm00001d024858/Zm00001d025575/Zm00001d0…	54
tassel	turquoise	GO:0010332	response to gamma radiation	32/4595	90/30499	1.26833e-06	0.000234732	0.000213137	Zm00001d002390/Zm00001d003203/Zm00001d004512/Zm00001d005140/Zm00001d006089/Zm00001d006382/Zm00001d007871/Zm00001d009231/Zm00001d011781/Zm00001d013217/Zm00001d013976/Zm00001d019148/Zm00001d019432/Zm00001d019905/Zm00001d021624/Zm00001d021898/Zm00001d022046/Zm00001d024858/Zm00001d025182/Zm00001d032439/Zm00001d032798/Zm00001d033274/Zm00001d035750/Zm00001d037815/Zm00001d040166/Zm00001d041757/Zm00001d0…	32
tassel	turquoise	GO:0032204	regulation of telomere maintenance	24/4595	59/30499	1.71292e-06	0.000258172	0.000234421	Zm00001d003203/Zm00001d006089/Zm00001d006382/Zm00001d007871/Zm00001d011781/Zm00001d013976/Zm00001d018151/Zm00001d019148/Zm00001d019432/Zm00001d019905/Zm00001d021624/Zm00001d022046/Zm00001d024858/Zm00001d032798/Zm00001d033274/Zm00001d035750/Zm00001d037815/Zm00001d040166/Zm00001d041956/Zm00001d045147/Zm00001d049892/Zm00001d052248/Zm00001d052613/Zm00001d053751	24
tassel	turquoise	GO:0043247	telomere maintenance in response to DNA damage	24/4595	59/30499	1.71292e-06	0.000258172	0.000234421	Zm00001d003203/Zm00001d006089/Zm00001d006382/Zm00001d007871/Zm00001d011781/Zm00001d013976/Zm00001d018151/Zm00001d019148/Zm00001d019432/Zm00001d019905/Zm00001d021624/Zm00001d022046/Zm00001d024858/Zm00001d032798/Zm00001d033274/Zm00001d035750/Zm00001d037815/Zm00001d040166/Zm00001d041956/Zm00001d045147/Zm00001d049892/Zm00001d052248/Zm00001d052613/Zm00001d053751	24
tassel	turquoise	GO:0003684	damaged DNA binding	26/4595	67/30499	1.86913e-06	0.000258172	0.000234421	Zm00001d005812/Zm00001d006382/Zm00001d007417/Zm00001d007807/Zm00001d008597/Zm00001d009745/Zm00001d010684/Zm00001d011228/Zm00001d013729/Zm00001d013887/Zm00001d013976/Zm00001d014568/Zm00001d020419/Zm00001d021486/Zm00001d021898/Zm00001d024699/Zm00001d025304/Zm00001d030164/Zm00001d032439/Zm00001d034893/Zm00001d036751/Zm00001d037109/Zm00001d041757/Zm00001d043404/Zm00001d044278/Zm00001d053954	26
tassel	turquoise	GO:0009560	embryo sac egg cell differentiation	49/4595	167/30499	1.88012e-06	0.000258172	0.000234421	Zm00001d003203/Zm00001d005140/Zm00001d005403/Zm00001d008614/Zm00001d008975/Zm00001d010714/Zm00001d011781/Zm00001d011829/Zm00001d012549/Zm00001d012815/Zm00001d013976/Zm00001d015168/Zm00001d015586/Zm00001d016197/Zm00001d017049/Zm00001d018125/Zm00001d018148/Zm00001d018243/Zm00001d022240/Zm00001d023537/Zm00001d024928/Zm00001d025776/Zm00001d027326/Zm00001d027479/Zm00001d029188/Zm00001d031331/Zm00001d0…	49
tassel	turquoise	GO:0007129	synapsis	28/4595	75/30499	1.8932e-06	0.000258172	0.000234421	Zm00001d003203/Zm00001d005140/Zm00001d006419/Zm00001d007871/Zm00001d011781/Zm00001d011829/Zm00001d012525/Zm00001d013272/Zm00001d013976/Zm00001d015469/Zm00001d018151/Zm00001d019432/Zm00001d019905/Zm00001d025575/Zm00001d028358/Zm00001d032798/Zm00001d034012/Zm00001d035750/Zm00001d037815/Zm00001d039132/Zm00001d040166/Zm00001d041956/Zm00001d042475/Zm00001d044278/Zm00001d045993/Zm00001d049892/Zm00001d0…	28
tassel	turquoise	GO:0006312	mitotic recombination	26/4595	70/30499	4.86666e-06	0.000630476	0.000572473	Zm00001d003203/Zm00001d005140/Zm00001d006382/Zm00001d011781/Zm00001d011829/Zm00001d013976/Zm00001d021898/Zm00001d022332/Zm00001d027326/Zm00001d029188/Zm00001d032439/Zm00001d034582/Zm00001d035130/Zm00001d036751/Zm00001d039132/Zm00001d040309/Zm00001d041757/Zm00001d041956/Zm00001d042130/Zm00001d042137/Zm00001d042523/Zm00001d042691/Zm00001d043907/Zm00001d044278/Zm00001d046970/Zm00001d051111	26
tassel	turquoise	GO:0018026	peptidyl-lysine monomethylation	9/4595	12/30499	5.65381e-06	0.000697573	0.000633397	Zm00001d009723/Zm00001d011448/Zm00001d012226/Zm00001d013471/Zm00001d021346/Zm00001d024420/Zm00001d036004/Zm00001d044101/Zm00001d051669	9
tassel	turquoise	GO:0017137	Rab GTPase binding	21/4595	51/30499	5.98147e-06	0.000704454	0.000639645	Zm00001d002658/Zm00001d006517/Zm00001d012126/Zm00001d018438/Zm00001d018481/Zm00001d020227/Zm00001d022584/Zm00001d025134/Zm00001d025180/Zm00001d032644/Zm00001d034522/Zm00001d034927/Zm00001d038361/Zm00001d038404/Zm00001d044303/Zm00001d047762/Zm00001d049211/Zm00001d051286/Zm00001d051910/Zm00001d052070/Zm00001d052110	21
tassel	turquoise	GO:0016444	somatic cell DNA recombination	20/4595	49/30499	1.16162e-05	0.00130858	0.0011882	Zm00001d005140/Zm00001d011781/Zm00001d011829/Zm00001d013976/Zm00001d016935/Zm00001d018151/Zm00001d019349/Zm00001d019905/Zm00001d021898/Zm00001d022332/Zm00001d028358/Zm00001d029180/Zm00001d036531/Zm00001d041757/Zm00001d041956/Zm00001d042130/Zm00001d043540/Zm00001d044278/Zm00001d047471/Zm00001d053751	20
tassel	turquoise	GO:0046513	ceramide biosynthetic process	9/4595	13/30499	1.58994e-05	0.00171647	0.00155856	Zm00001d005671/Zm00001d016993/Zm00001d017912/Zm00001d020296/Zm00001d025865/Zm00001d028534/Zm00001d047854/Zm00001d047908/Zm00001d050910	9
tassel	turquoise	GO:0000049	tRNA binding	16/4595	36/30499	2.43418e-05	0.00252279	0.00229069	Zm00001d003198/Zm00001d011457/Zm00001d012503/Zm00001d012511/Zm00001d012654/Zm00001d012787/Zm00001d018147/Zm00001d018148/Zm00001d018274/Zm00001d027872/Zm00001d028218/Zm00001d043548/Zm00001d044745/Zm00001d046581/Zm00001d048081/Zm00001d053901	16
tassel	turquoise	GO:0015386	potassium:proton antiporter activity	8/4595	11/30499	2.83524e-05	0.00282543	0.00256549	Zm00001d019703/Zm00001d019978/Zm00001d027466/Zm00001d028330/Zm00001d031232/Zm00001d041308/Zm00001d045883/Zm00001d048732	8
tassel	turquoise	GO:0016579	protein deubiquitination	40/4595	140/30499	3.12149e-05	0.00299547	0.00271989	Zm00001d002027/Zm00001d002617/Zm00001d003472/Zm00001d003678/Zm00001d004659/Zm00001d005403/Zm00001d005961/Zm00001d007096/Zm00001d007904/Zm00001d008743/Zm00001d009236/Zm00001d011956/Zm00001d013976/Zm00001d014640/Zm00001d018148/Zm00001d018859/Zm00001d021522/Zm00001d022096/Zm00001d023520/Zm00001d023640/Zm00001d024858/Zm00001d025998/Zm00001d026553/Zm00001d028540/Zm00001d029188/Zm00001d031894/Zm00001d0…	40
tassel	turquoise	GO:0008565	protein transporter activity	34/4595	113/30499	3.76269e-05	0.00344251	0.0031258	Zm00001d002584/Zm00001d004115/Zm00001d004159/Zm00001d007225/Zm00001d007296/Zm00001d010604/Zm00001d011177/Zm00001d012851/Zm00001d013059/Zm00001d013128/Zm00001d016479/Zm00001d020187/Zm00001d021893/Zm00001d022536/Zm00001d023824/Zm00001d023867/Zm00001d026283/Zm00001d026696/Zm00001d028511/Zm00001d032699/Zm00001d033632/Zm00001d034337/Zm00001d034492/Zm00001d034805/Zm00001d034842/Zm00001d034914/Zm00001d0…	34
tassel	turquoise	GO:0031119	tRNA pseudouridine synthesis	9/4595	14/30499	3.85306e-05	0.00344251	0.0031258	Zm00001d002676/Zm00001d010714/Zm00001d016988/Zm00001d019719/Zm00001d022240/Zm00001d028728/Zm00001d029342/Zm00001d036657/Zm00001d049760	9
tassel	turquoise	GO:0019252	starch biosynthetic process	60/4595	242/30499	4.9271e-05	0.00422748	0.00383856	Zm00001d002100/Zm00001d002810/Zm00001d004438/Zm00001d005925/Zm00001d007081/Zm00001d008215/Zm00001d009930/Zm00001d011448/Zm00001d011642/Zm00001d012287/Zm00001d014150/Zm00001d015008/Zm00001d016854/Zm00001d017139/Zm00001d017930/Zm00001d018488/Zm00001d018623/Zm00001d019217/Zm00001d019266/Zm00001d019905/Zm00001d020771/Zm00001d020799/Zm00001d020908/Zm00001d022387/Zm00001d022510/Zm00001d023292/Zm00001d0…	60
tassel	turquoise	GO:0005802	trans-Golgi network	93/4595	417/30499	5.05797e-05	0.00422748	0.00383856	Zm00001d002742/Zm00001d002836/Zm00001d002925/Zm00001d003246/Zm00001d003904/Zm00001d006210/Zm00001d006357/Zm00001d006607/Zm00001d007594/Zm00001d008258/Zm00001d008611/Zm00001d010029/Zm00001d010615/Zm00001d010806/Zm00001d010824/Zm00001d011383/Zm00001d012269/Zm00001d012380/Zm00001d012400/Zm00001d012446/Zm00001d013037/Zm00001d013053/Zm00001d013075/Zm00001d013199/Zm00001d013314/Zm00001d013444/Zm00001d0…	93
tassel	turquoise	GO:0019905	syntaxin binding	11/4595	21/30499	7.25368e-05	0.00562016	0.00510311	Zm00001d002658/Zm00001d004396/Zm00001d020227/Zm00001d022584/Zm00001d025044/Zm00001d028730/Zm00001d032644/Zm00001d033092/Zm00001d038808/Zm00001d047747/Zm00001d051286	11
tassel	turquoise	GO:0000815	ESCRT III complex	8/4595	12/30499	7.37497e-05	0.00562016	0.00510311	Zm00001d000202/Zm00001d005182/Zm00001d011353/Zm00001d021485/Zm00001d027314/Zm00001d032710/Zm00001d040535/Zm00001d046552	8
tassel	turquoise	GO:0051298	centrosome duplication	8/4595	12/30499	7.37497e-05	0.00562016	0.00510311	Zm00001d002644/Zm00001d012525/Zm00001d020664/Zm00001d022114/Zm00001d026103/Zm00001d037593/Zm00001d042772/Zm00001d049945	8
tassel	turquoise	GO:0009853	photorespiration	57/4595	232/30499	9.75793e-05	0.00722366	0.00655909	Zm00001d002455/Zm00001d004561/Zm00001d004564/Zm00001d006336/Zm00001d006402/Zm00001d006421/Zm00001d006839/Zm00001d007011/Zm00001d007058/Zm00001d008215/Zm00001d010731/Zm00001d011401/Zm00001d012286/Zm00001d012685/Zm00001d012937/Zm00001d014436/Zm00001d017258/Zm00001d019040/Zm00001d019182/Zm00001d019266/Zm00001d021954/Zm00001d024951/Zm00001d027558/Zm00001d028045/Zm00001d028181/Zm00001d028396/Zm00001d0…	57
tassel	turquoise	GO:0009165	nucleotide biosynthetic process	29/4595	95/30499	0.000102028	0.00734317	0.00666761	Zm00001d001789/Zm00001d007369/Zm00001d008238/Zm00001d011792/Zm00001d012815/Zm00001d013778/Zm00001d015115/Zm00001d016479/Zm00001d018098/Zm00001d018147/Zm00001d019148/Zm00001d021893/Zm00001d024307/Zm00001d025182/Zm00001d028045/Zm00001d028358/Zm00001d031323/Zm00001d031529/Zm00001d032338/Zm00001d033632/Zm00001d033647/Zm00001d033682/Zm00001d034914/Zm00001d035578/Zm00001d041679/Zm00001d042943/Zm00001d0…	29
tassel	turquoise	GO:0006635	fatty acid beta-oxidation	59/4595	244/30499	0.000119378	0.00835972	0.00759063	Zm00001d002332/Zm00001d002462/Zm00001d002962/Zm00001d004616/Zm00001d004986/Zm00001d006839/Zm00001d008389/Zm00001d008432/Zm00001d009075/Zm00001d009182/Zm00001d010908/Zm00001d011091/Zm00001d012060/Zm00001d013107/Zm00001d013652/Zm00001d014297/Zm00001d015526/Zm00001d015992/Zm00001d016477/Zm00001d017459/Zm00001d019978/Zm00001d020727/Zm00001d020892/Zm00001d021132/Zm00001d023238/Zm00001d023260/Zm00001d0…	59
tassel	turquoise	GO:0000139	Golgi membrane	95/4595	438/30499	0.000125436	0.00855276	0.00776592	Zm00001d002036/Zm00001d003246/Zm00001d004396/Zm00001d005090/Zm00001d005652/Zm00001d006210/Zm00001d006670/Zm00001d006737/Zm00001d007571/Zm00001d007577/Zm00001d007758/Zm00001d008611/Zm00001d009658/Zm00001d009808/Zm00001d010213/Zm00001d012153/Zm00001d012400/Zm00001d012446/Zm00001d012760/Zm00001d012851/Zm00001d013199/Zm00001d013524/Zm00001d014188/Zm00001d014361/Zm00001d014760/Zm00001d017205/Zm00001d0…	95
tassel	turquoise	GO:0044106	cellular amine metabolic process	64/4595	271/30499	0.000131546	0.00873935	0.00793535	Zm00001d002296/Zm00001d002694/Zm00001d002711/Zm00001d002880/Zm00001d005151/Zm00001d005157/Zm00001d005535/Zm00001d006322/Zm00001d007288/Zm00001d008238/Zm00001d008497/Zm00001d008846/Zm00001d013778/Zm00001d014258/Zm00001d016198/Zm00001d016842/Zm00001d017168/Zm00001d017790/Zm00001d018147/Zm00001d018386/Zm00001d018517/Zm00001d020908/Zm00001d021138/Zm00001d021419/Zm00001d024042/Zm00001d025174/Zm00001d0…	64
tassel	turquoise	GO:0004721	phosphoprotein phosphatase activity	23/4595	70/30499	0.000152916	0.00990514	0.00899388	Zm00001d006758/Zm00001d010576/Zm00001d010731/Zm00001d010946/Zm00001d012451/Zm00001d012685/Zm00001d014550/Zm00001d014951/Zm00001d015837/Zm00001d018371/Zm00001d019236/Zm00001d019699/Zm00001d022040/Zm00001d024602/Zm00001d030780/Zm00001d030781/Zm00001d030782/Zm00001d041515/Zm00001d042977/Zm00001d046047/Zm00001d050024/Zm00001d051812/Zm00001d053539	23
tassel	turquoise	GO:0010100	negative regulation of photomorphogenesis	12/4595	26/30499	0.000163572	0.0100631	0.00913729	Zm00001d002027/Zm00001d009288/Zm00001d009745/Zm00001d013116/Zm00001d013130/Zm00001d020989/Zm00001d028143/Zm00001d031996/Zm00001d034361/Zm00001d043592/Zm00001d050501/Zm00001d052138	12
tassel	turquoise	GO:0004181	metallocarboxypeptidase activity	8/4595	13/30499	0.00016631	0.0100631	0.00913729	Zm00001d000205/Zm00001d012765/Zm00001d017189/Zm00001d034624/Zm00001d037408/Zm00001d043519/Zm00001d045808/Zm00001d054011	8
tassel	turquoise	GO:0000023	maltose metabolic process	46/4595	180/30499	0.000167006	0.0100631	0.00913729	Zm00001d002100/Zm00001d002810/Zm00001d004438/Zm00001d005925/Zm00001d007081/Zm00001d009930/Zm00001d011448/Zm00001d011642/Zm00001d012287/Zm00001d014150/Zm00001d015008/Zm00001d016854/Zm00001d017930/Zm00001d018488/Zm00001d018623/Zm00001d019217/Zm00001d019905/Zm00001d020771/Zm00001d020908/Zm00001d022387/Zm00001d023292/Zm00001d023534/Zm00001d025470/Zm00001d025955/Zm00001d027768/Zm00001d028272/Zm00001d0…	46
tassel	turquoise	GO:0044707	NA	30/4595	103/30499	0.000199237	0.0117323	0.010653	Zm00001d001859/Zm00001d006357/Zm00001d007904/Zm00001d009872/Zm00001d012525/Zm00001d013093/Zm00001d013361/Zm00001d014909/Zm00001d021877/Zm00001d023564/Zm00001d023640/Zm00001d025048/Zm00001d025687/Zm00001d028660/Zm00001d034401/Zm00001d034659/Zm00001d035041/Zm00001d035862/Zm00001d037100/Zm00001d040342/Zm00001d041035/Zm00001d041627/Zm00001d042639/Zm00001d043312/Zm00001d043700/Zm00001d044599/Zm00001d0…	30
tassel	turquoise	GO:0005743	mitochondrial inner membrane	46/4595	182/30499	0.000219521	0.01249	0.0113409	Zm00001d000213/Zm00001d002611/Zm00001d002962/Zm00001d004561/Zm00001d006061/Zm00001d009792/Zm00001d010109/Zm00001d010908/Zm00001d011225/Zm00001d011366/Zm00001d011697/Zm00001d013334/Zm00001d015988/Zm00001d016305/Zm00001d017166/Zm00001d017201/Zm00001d017937/Zm00001d021846/Zm00001d023895/Zm00001d024951/Zm00001d025892/Zm00001d026610/Zm00001d028971/Zm00001d029034/Zm00001d031256/Zm00001d032430/Zm00001d0…	46
tassel	turquoise	GO:0051017	actin filament bundle assembly	15/4595	38/30499	0.000222435	0.01249	0.0113409	Zm00001d006533/Zm00001d006758/Zm00001d017860/Zm00001d018371/Zm00001d022040/Zm00001d030780/Zm00001d030781/Zm00001d030782/Zm00001d040960/Zm00001d041515/Zm00001d044877/Zm00001d046905/Zm00001d047453/Zm00001d050024/Zm00001d051262	15
tassel	turquoise	GO:0007346	regulation of mitotic cell cycle	29/4595	99/30499	0.000226564	0.01249	0.0113409	Zm00001d003222/Zm00001d008380/Zm00001d012643/Zm00001d013836/Zm00001d016807/Zm00001d016816/Zm00001d017997/Zm00001d018226/Zm00001d018392/Zm00001d019349/Zm00001d021505/Zm00001d021584/Zm00001d024953/Zm00001d025739/Zm00001d026470/Zm00001d031542/Zm00001d033655/Zm00001d034055/Zm00001d034108/Zm00001d036245/Zm00001d036495/Zm00001d040233/Zm00001d040535/Zm00001d041092/Zm00001d042064/Zm00001d042523/Zm00001d0…	29
tassel	turquoise	GO:0004003	ATP-dependent DNA helicase activity	10/4595	20/30499	0.000256319	0.0135535	0.0123066	Zm00001d001809/Zm00001d002510/Zm00001d007807/Zm00001d008810/Zm00001d013976/Zm00001d017808/Zm00001d034893/Zm00001d036624/Zm00001d037815/Zm00001d044358	10
tassel	turquoise	GO:0031122	cytoplasmic microtubule organization	10/4595	20/30499	0.000256319	0.0135535	0.0123066	Zm00001d000004/Zm00001d002644/Zm00001d009780/Zm00001d011563/Zm00001d020664/Zm00001d022114/Zm00001d026103/Zm00001d036025/Zm00001d037582/Zm00001d041083	10
tassel	turquoise	GO:0042793	plastid transcription	27/4595	91/30499	0.000291898	0.0146135	0.013269	Zm00001d002490/Zm00001d005346/Zm00001d009596/Zm00001d009723/Zm00001d010995/Zm00001d011579/Zm00001d012861/Zm00001d013632/Zm00001d017937/Zm00001d021518/Zm00001d021715/Zm00001d021764/Zm00001d028272/Zm00001d030398/Zm00001d031873/Zm00001d032331/Zm00001d032353/Zm00001d034828/Zm00001d035515/Zm00001d038051/Zm00001d038097/Zm00001d039852/Zm00001d043325/Zm00001d048028/Zm00001d048717/Zm00001d052329/Zm00001d0…	27
tassel	turquoise	GO:0005102	signaling receptor binding	17/4595	47/30499	0.000300391	0.0146135	0.013269	Zm00001d002742/Zm00001d007715/Zm00001d010395/Zm00001d019809/Zm00001d021356/Zm00001d023371/Zm00001d023426/Zm00001d025539/Zm00001d028385/Zm00001d039111/Zm00001d039719/Zm00001d040462/Zm00001d044224/Zm00001d047086/Zm00001d048546/Zm00001d048575/Zm00001d049023	17
tassel	turquoise	GO:0031969	chloroplast membrane	31/4595	110/30499	0.000301085	0.0146135	0.013269	Zm00001d001896/Zm00001d003643/Zm00001d003778/Zm00001d004707/Zm00001d005080/Zm00001d005848/Zm00001d006387/Zm00001d007502/Zm00001d007837/Zm00001d011638/Zm00001d015060/Zm00001d016714/Zm00001d016854/Zm00001d016996/Zm00001d018488/Zm00001d018907/Zm00001d020040/Zm00001d025545/Zm00001d032379/Zm00001d034424/Zm00001d035381/Zm00001d036982/Zm00001d037659/Zm00001d037760/Zm00001d040665/Zm00001d041308/Zm00001d0…	31
tassel	turquoise	GO:0015385	sodium:proton antiporter activity	9/4595	17/30499	0.000303832	0.0146135	0.013269	Zm00001d019703/Zm00001d019978/Zm00001d020892/Zm00001d021844/Zm00001d026118/Zm00001d028330/Zm00001d031232/Zm00001d045883/Zm00001d048732	9
tassel	turquoise	GO:0046855	inositol phosphate dephosphorylation	14/4595	35/30499	0.000304564	0.0146135	0.013269	Zm00001d000029/Zm00001d014687/Zm00001d016822/Zm00001d018303/Zm00001d018929/Zm00001d027916/Zm00001d034410/Zm00001d043527/Zm00001d045324/Zm00001d047739/Zm00001d048258/Zm00001d048434/Zm00001d050219/Zm00001d050737	14
tassel	turquoise	GO:0004712	protein serine/threonine/tyrosine kinase activity	20/4595	60/30499	0.000324645	0.0152695	0.0138648	Zm00001d000346/Zm00001d003049/Zm00001d006605/Zm00001d010703/Zm00001d011258/Zm00001d011458/Zm00001d013787/Zm00001d018440/Zm00001d021805/Zm00001d022239/Zm00001d025853/Zm00001d026214/Zm00001d033275/Zm00001d039296/Zm00001d042938/Zm00001d043459/Zm00001d044091/Zm00001d044338/Zm00001d044814/Zm00001d050970	20
tassel	turquoise	GO:0070084	protein initiator methionine removal	7/4595	11/30499	0.000330025	0.0152695	0.0138648	Zm00001d006470/Zm00001d013892/Zm00001d018146/Zm00001d032499/Zm00001d032500/Zm00001d037241/Zm00001d044922	7
tassel	turquoise	GO:0031929	TOR signaling	8/4595	14/30499	0.000336683	0.0153043	0.0138963	Zm00001d007577/Zm00001d014413/Zm00001d022434/Zm00001d029050/Zm00001d037950/Zm00001d044628/Zm00001d047531/Zm00001d052327	8
tassel	turquoise	GO:0080008	Cul4-RING E3 ubiquitin ligase complex	31/4595	111/30499	0.000358231	0.016003	0.0145308	Zm00001d002658/Zm00001d007577/Zm00001d007900/Zm00001d008597/Zm00001d010305/Zm00001d010892/Zm00001d012620/Zm00001d014078/Zm00001d017046/Zm00001d020011/Zm00001d022058/Zm00001d023520/Zm00001d024698/Zm00001d028715/Zm00001d029188/Zm00001d031996/Zm00001d033309/Zm00001d033933/Zm00001d034081/Zm00001d034883/Zm00001d040712/Zm00001d043592/Zm00001d044273/Zm00001d045472/Zm00001d046587/Zm00001d048235/Zm00001d0…	31
tassel	turquoise	GO:0005096	GTPase activator activity	32/4595	116/30499	0.000369545	0.0162287	0.0147357	Zm00001d002658/Zm00001d006517/Zm00001d007081/Zm00001d007610/Zm00001d011880/Zm00001d012126/Zm00001d018438/Zm00001d020227/Zm00001d021382/Zm00001d021512/Zm00001d021600/Zm00001d022387/Zm00001d022584/Zm00001d025180/Zm00001d031667/Zm00001d034487/Zm00001d034522/Zm00001d035887/Zm00001d038404/Zm00001d038820/Zm00001d044179/Zm00001d044502/Zm00001d044818/Zm00001d045597/Zm00001d047762/Zm00001d049211/Zm00001d0…	32
tassel	turquoise	GO:0019288	isopentenyl diphosphate biosynthetic process, methylerythritol 4-phosphate pathway	69/4595	308/30499	0.000383121	0.0165444	0.0150224	Zm00001d002490/Zm00001d003404/Zm00001d003411/Zm00001d004438/Zm00001d005346/Zm00001d005925/Zm00001d006387/Zm00001d006610/Zm00001d008612/Zm00001d009596/Zm00001d010799/Zm00001d011445/Zm00001d011448/Zm00001d012197/Zm00001d012787/Zm00001d013130/Zm00001d013534/Zm00001d013935/Zm00001d015234/Zm00001d016854/Zm00001d017139/Zm00001d018230/Zm00001d018488/Zm00001d018575/Zm00001d019898/Zm00001d020445/Zm00001d0…	69
tassel	turquoise	GO:0031048	chromatin silencing by small RNA	35/4595	131/30499	0.000391983	0.0166496	0.0151179	Zm00001d002617/Zm00001d005812/Zm00001d011038/Zm00001d011956/Zm00001d013976/Zm00001d014442/Zm00001d018243/Zm00001d019561/Zm00001d019905/Zm00001d021636/Zm00001d021903/Zm00001d022097/Zm00001d024858/Zm00001d025639/Zm00001d027326/Zm00001d027479/Zm00001d028358/Zm00001d031851/Zm00001d032754/Zm00001d032798/Zm00001d033274/Zm00001d035601/Zm00001d035750/Zm00001d035973/Zm00001d038868/Zm00001d042272/Zm00001d0…	35
tassel	turquoise	GO:0090630	activation of GTPase activity	13/4595	32/30499	0.00041591	0.0171157	0.0155411	Zm00001d006517/Zm00001d007081/Zm00001d012126/Zm00001d018438/Zm00001d022387/Zm00001d025180/Zm00001d034522/Zm00001d035887/Zm00001d038404/Zm00001d045597/Zm00001d047762/Zm00001d049211/Zm00001d051910	13
tassel	turquoise	GO:0043015	gamma-tubulin binding	10/4595	21/30499	0.000423394	0.0171157	0.0155411	Zm00001d002644/Zm00001d020664/Zm00001d022114/Zm00001d025794/Zm00001d026103/Zm00001d026104/Zm00001d032815/Zm00001d034823/Zm00001d037593/Zm00001d038530	10
tassel	turquoise	GO:0004175	endopeptidase activity	15/4595	40/30499	0.000429378	0.0171157	0.0155411	Zm00001d009236/Zm00001d010053/Zm00001d011518/Zm00001d012797/Zm00001d015259/Zm00001d018470/Zm00001d020209/Zm00001d026703/Zm00001d029118/Zm00001d033629/Zm00001d041049/Zm00001d043560/Zm00001d044532/Zm00001d049054/Zm00001d053928	15
tassel	turquoise	GO:0044451	nucleoplasm part	15/4595	40/30499	0.000429378	0.0171157	0.0155411	Zm00001d002027/Zm00001d004512/Zm00001d006183/Zm00001d011597/Zm00001d014132/Zm00001d016737/Zm00001d017986/Zm00001d022109/Zm00001d023465/Zm00001d027709/Zm00001d037274/Zm00001d044222/Zm00001d048412/Zm00001d050664/Zm00001d052288	15
tassel	turquoise	GO:0000087	mitotic M phase	44/4595	177/30499	0.000436422	0.0171329	0.0155567	Zm00001d001790/Zm00001d002115/Zm00001d003249/Zm00001d005185/Zm00001d005468/Zm00001d006382/Zm00001d006938/Zm00001d007577/Zm00001d007585/Zm00001d009504/Zm00001d012525/Zm00001d013976/Zm00001d014271/Zm00001d014500/Zm00001d018151/Zm00001d018987/Zm00001d019298/Zm00001d020664/Zm00001d020954/Zm00001d021583/Zm00001d024094/Zm00001d024858/Zm00001d026103/Zm00001d026212/Zm00001d026641/Zm00001d027326/Zm00001d0…	44
tassel	turquoise	GO:0016929	SUMO-specific protease activity	9/4595	18/30499	0.000526515	0.0203612	0.018488	Zm00001d009236/Zm00001d012797/Zm00001d029118/Zm00001d033629/Zm00001d041049/Zm00001d043560/Zm00001d044532/Zm00001d049054/Zm00001d053928	9
tassel	turquoise	GO:0010027	thylakoid membrane organization	70/4595	317/30499	0.000536165	0.0204295	0.01855	Zm00001d001995/Zm00001d002490/Zm00001d005346/Zm00001d008497/Zm00001d009723/Zm00001d010995/Zm00001d011035/Zm00001d011445/Zm00001d011448/Zm00001d011803/Zm00001d012168/Zm00001d012861/Zm00001d012937/Zm00001d013093/Zm00001d013935/Zm00001d014962/Zm00001d015234/Zm00001d015239/Zm00001d017930/Zm00001d017937/Zm00001d018274/Zm00001d018575/Zm00001d018870/Zm00001d019266/Zm00001d020023/Zm00001d021518/Zm00001d0…	70
tassel	turquoise	GO:0006400	tRNA modification	14/4595	37/30499	0.000596166	0.0223865	0.0203269	Zm00001d001987/Zm00001d004458/Zm00001d012794/Zm00001d016037/Zm00001d016595/Zm00001d017564/Zm00001d020541/Zm00001d023564/Zm00001d030299/Zm00001d034726/Zm00001d038829/Zm00001d039160/Zm00001d044745/Zm00001d050284	14
tassel	turquoise	GO:0042439	ethanolamine-containing compound metabolic process	17/4595	50/30499	0.000688581	0.0242365	0.0220068	Zm00001d005484/Zm00001d005808/Zm00001d006257/Zm00001d011642/Zm00001d014760/Zm00001d015029/Zm00001d020612/Zm00001d021675/Zm00001d025626/Zm00001d027386/Zm00001d030131/Zm00001d032257/Zm00001d036496/Zm00001d037115/Zm00001d047908/Zm00001d050339/Zm00001d052378	17
tassel	turquoise	GO:0000407	phagophore assembly site	7/4595	12/30499	0.000688809	0.0242365	0.0220068	Zm00001d011347/Zm00001d021861/Zm00001d028417/Zm00001d042303/Zm00001d043275/Zm00001d050219/Zm00001d051033	7
tassel	turquoise	GO:0090307	mitotic spindle assembly	7/4595	12/30499	0.000688809	0.0242365	0.0220068	Zm00001d002644/Zm00001d020664/Zm00001d022114/Zm00001d026103/Zm00001d030892/Zm00001d037593/Zm00001d053968	7
tassel	turquoise	GO:0000956	nuclear-transcribed mRNA catabolic process	32/4595	120/30499	0.00070392	0.0242365	0.0220068	Zm00001d003222/Zm00001d004659/Zm00001d008338/Zm00001d010341/Zm00001d012027/Zm00001d012060/Zm00001d012760/Zm00001d013683/Zm00001d014232/Zm00001d014640/Zm00001d018226/Zm00001d018258/Zm00001d019115/Zm00001d019561/Zm00001d020242/Zm00001d023867/Zm00001d028890/Zm00001d029180/Zm00001d031231/Zm00001d032439/Zm00001d036507/Zm00001d036635/Zm00001d038796/Zm00001d041280/Zm00001d042338/Zm00001d043506/Zm00001d0…	32
tassel	turquoise	GO:0009309	amine biosynthetic process	58/4595	255/30499	0.000720661	0.0242365	0.0220068	Zm00001d002296/Zm00001d002694/Zm00001d002711/Zm00001d002880/Zm00001d005151/Zm00001d005535/Zm00001d005808/Zm00001d007288/Zm00001d008238/Zm00001d009074/Zm00001d011765/Zm00001d012153/Zm00001d014258/Zm00001d017168/Zm00001d018386/Zm00001d018517/Zm00001d019299/Zm00001d020612/Zm00001d020908/Zm00001d024042/Zm00001d024093/Zm00001d024408/Zm00001d024708/Zm00001d025174/Zm00001d026675/Zm00001d027451/Zm00001d0…	58
tassel	turquoise	GO:0006094	gluconeogenesis	55/4595	239/30499	0.000726584	0.0242365	0.0220068	Zm00001d001789/Zm00001d002455/Zm00001d004123/Zm00001d004564/Zm00001d005756/Zm00001d005925/Zm00001d006084/Zm00001d007192/Zm00001d007288/Zm00001d007369/Zm00001d007758/Zm00001d008975/Zm00001d009221/Zm00001d010305/Zm00001d010892/Zm00001d010950/Zm00001d012815/Zm00001d014078/Zm00001d014090/Zm00001d014436/Zm00001d015168/Zm00001d015259/Zm00001d015526/Zm00001d017168/Zm00001d017258/Zm00001d017848/Zm00001d0…	55
tassel	turquoise	GO:0009640	photomorphogenesis	73/4595	337/30499	0.00073561	0.0242365	0.0220068	Zm00001d002027/Zm00001d002617/Zm00001d005403/Zm00001d006227/Zm00001d007179/Zm00001d008846/Zm00001d009236/Zm00001d010731/Zm00001d010880/Zm00001d011943/Zm00001d011956/Zm00001d012027/Zm00001d012092/Zm00001d012503/Zm00001d012685/Zm00001d012765/Zm00001d013116/Zm00001d013778/Zm00001d013976/Zm00001d014078/Zm00001d014327/Zm00001d014640/Zm00001d018148/Zm00001d018349/Zm00001d019182/Zm00001d020954/Zm00001d0…	73
tassel	turquoise	GO:0044702	NA	71/4595	326/30499	0.000737118	0.0242365	0.0220068	Zm00001d000052/Zm00001d002115/Zm00001d003679/Zm00001d003904/Zm00001d004270/Zm00001d004986/Zm00001d005108/Zm00001d005137/Zm00001d007577/Zm00001d009127/Zm00001d009288/Zm00001d009541/Zm00001d009844/Zm00001d011532/Zm00001d012503/Zm00001d012774/Zm00001d012918/Zm00001d013130/Zm00001d013652/Zm00001d014568/Zm00001d016477/Zm00001d017110/Zm00001d017432/Zm00001d017568/Zm00001d017609/Zm00001d017829/Zm00001d0…	71
tassel	turquoise	GO:0000775	chromosome, centromeric region	16/4595	46/30499	0.000738976	0.0242365	0.0220068	Zm00001d001790/Zm00001d003679/Zm00001d005563/Zm00001d011956/Zm00001d013047/Zm00001d013683/Zm00001d019148/Zm00001d020038/Zm00001d021898/Zm00001d024878/Zm00001d026641/Zm00001d034055/Zm00001d036031/Zm00001d042272/Zm00001d045482/Zm00001d046506	16
tassel	turquoise	GO:0031902	late endosome membrane	16/4595	46/30499	0.000738976	0.0242365	0.0220068	Zm00001d002962/Zm00001d006183/Zm00001d006939/Zm00001d007296/Zm00001d011177/Zm00001d012536/Zm00001d021878/Zm00001d021972/Zm00001d022439/Zm00001d024205/Zm00001d032710/Zm00001d033886/Zm00001d037483/Zm00001d043112/Zm00001d043700/Zm00001d048049	16
tassel	turquoise	GO:0065003	protein-containing complex assembly	11/4595	26/30499	0.00076592	0.0248062	0.0225241	Zm00001d000240/Zm00001d002457/Zm00001d004554/Zm00001d010711/Zm00001d024941/Zm00001d028966/Zm00001d029598/Zm00001d037787/Zm00001d039286/Zm00001d049197/Zm00001d052404	11
tassel	turquoise	GO:0006511	ubiquitin-dependent protein catabolic process	77/4595	360/30499	0.000790568	0.0252884	0.0229619	Zm00001d002095/Zm00001d002547/Zm00001d002598/Zm00001d003472/Zm00001d003678/Zm00001d004564/Zm00001d004659/Zm00001d005072/Zm00001d006176/Zm00001d006336/Zm00001d006421/Zm00001d006848/Zm00001d007058/Zm00001d007096/Zm00001d007904/Zm00001d008503/Zm00001d008743/Zm00001d009552/Zm00001d011401/Zm00001d012286/Zm00001d014232/Zm00001d014671/Zm00001d015974/Zm00001d016477/Zm00001d017258/Zm00001d017460/Zm00001d0…	77
tassel	turquoise	GO:0005769	early endosome	25/4595	87/30499	0.000810878	0.0256218	0.0232646	Zm00001d001859/Zm00001d006605/Zm00001d006607/Zm00001d007296/Zm00001d007307/Zm00001d010198/Zm00001d010703/Zm00001d011177/Zm00001d012536/Zm00001d013787/Zm00001d013838/Zm00001d014788/Zm00001d016530/Zm00001d016634/Zm00001d021805/Zm00001d024205/Zm00001d034055/Zm00001d038222/Zm00001d042018/Zm00001d042621/Zm00001d043694/Zm00001d044244/Zm00001d047256/Zm00001d048147/Zm00001d050604	25
tassel	turquoise	GO:0042732	D-xylose metabolic process	20/4595	64/30499	0.000830901	0.0259381	0.0235518	Zm00001d003049/Zm00001d006929/Zm00001d007113/Zm00001d013314/Zm00001d016822/Zm00001d017654/Zm00001d018440/Zm00001d018545/Zm00001d025853/Zm00001d028653/Zm00001d028762/Zm00001d029009/Zm00001d031996/Zm00001d042943/Zm00001d043404/Zm00001d047739/Zm00001d047774/Zm00001d047797/Zm00001d050501/Zm00001d050737	20
tassel	turquoise	GO:0009231	riboflavin biosynthetic process	9/4595	19/30499	0.000867037	0.0264293	0.0239979	Zm00001d002034/Zm00001d010535/Zm00001d012707/Zm00001d016475/Zm00001d016963/Zm00001d026476/Zm00001d031254/Zm00001d037045/Zm00001d053099	9
tassel	turquoise	GO:0033116	endoplasmic reticulum-Golgi intermediate compartment membrane	9/4595	19/30499	0.000867037	0.0264293	0.0239979	Zm00001d003460/Zm00001d012501/Zm00001d021861/Zm00001d025010/Zm00001d034406/Zm00001d038536/Zm00001d043052/Zm00001d043275/Zm00001d047241	9
tassel	turquoise	GO:1901069	guanosine-containing compound catabolic process	36/4595	142/30499	0.000941553	0.0282879	0.0256855	Zm00001d000213/Zm00001d004172/Zm00001d009504/Zm00001d009580/Zm00001d009596/Zm00001d009780/Zm00001d011328/Zm00001d011717/Zm00001d012027/Zm00001d012846/Zm00001d013075/Zm00001d017026/Zm00001d017979/Zm00001d018964/Zm00001d024310/Zm00001d025100/Zm00001d025203/Zm00001d026213/Zm00001d028373/Zm00001d030005/Zm00001d033751/Zm00001d033866/Zm00001d034446/Zm00001d034826/Zm00001d034856/Zm00001d037582/Zm00001d0…	36
tassel	turquoise	GO:0006306	DNA methylation	47/4595	199/30499	0.000949845	0.0282879	0.0256855	Zm00001d000202/Zm00001d002617/Zm00001d005072/Zm00001d005140/Zm00001d006938/Zm00001d009888/Zm00001d011829/Zm00001d011956/Zm00001d013063/Zm00001d016581/Zm00001d018863/Zm00001d019349/Zm00001d019905/Zm00001d019907/Zm00001d021345/Zm00001d021636/Zm00001d021898/Zm00001d023801/Zm00001d025722/Zm00001d027326/Zm00001d027412/Zm00001d027479/Zm00001d027801/Zm00001d028358/Zm00001d028890/Zm00001d029133/Zm00001d0…	47
tassel	turquoise	GO:0004402	histone acetyltransferase activity	22/4595	74/30499	0.000992252	0.0292151	0.0265273	Zm00001d003258/Zm00001d003660/Zm00001d004222/Zm00001d007261/Zm00001d012620/Zm00001d017101/Zm00001d017691/Zm00001d019299/Zm00001d020011/Zm00001d025048/Zm00001d025108/Zm00001d026698/Zm00001d029188/Zm00001d031996/Zm00001d034434/Zm00001d034883/Zm00001d041789/Zm00001d046613/Zm00001d046810/Zm00001d048983/Zm00001d050501/Zm00001d050529	22
tassel	turquoise	GO:0000266	mitochondrial fission	10/4595	23/30499	0.00102891	0.0296213	0.0268962	Zm00001d000178/Zm00001d009504/Zm00001d012027/Zm00001d012817/Zm00001d017979/Zm00001d030005/Zm00001d033751/Zm00001d042338/Zm00001d047461/Zm00001d050660	10
tassel	turquoise	GO:0008180	COP9 signalosome	10/4595	23/30499	0.00102891	0.0296213	0.0268962	Zm00001d002027/Zm00001d019182/Zm00001d021522/Zm00001d028143/Zm00001d031323/Zm00001d035130/Zm00001d040462/Zm00001d048512/Zm00001d049533/Zm00001d051050	10
tassel	turquoise	GO:0009846	pollen germination	33/4595	128/30499	0.00110467	0.0314529	0.0285592	Zm00001d001928/Zm00001d003713/Zm00001d007081/Zm00001d008432/Zm00001d010324/Zm00001d012815/Zm00001d015006/Zm00001d015014/Zm00001d016456/Zm00001d017860/Zm00001d018060/Zm00001d018527/Zm00001d020381/Zm00001d022387/Zm00001d022502/Zm00001d027472/Zm00001d029009/Zm00001d029416/Zm00001d032198/Zm00001d033645/Zm00001d033792/Zm00001d034914/Zm00001d035841/Zm00001d035887/Zm00001d040960/Zm00001d042303/Zm00001d0…	33
tassel	turquoise	GO:0030148	sphingolipid biosynthetic process	11/4595	27/30499	0.00111774	0.031479	0.0285829	Zm00001d008389/Zm00001d010536/Zm00001d012380/Zm00001d017574/Zm00001d030613/Zm00001d033065/Zm00001d038343/Zm00001d041608/Zm00001d042851/Zm00001d050220/Zm00001d051552	11
tassel	turquoise	GO:0048768	root hair cell tip growth	13/4595	35/30499	0.0011367	0.0316687	0.0287553	Zm00001d001914/Zm00001d009780/Zm00001d013838/Zm00001d016822/Zm00001d018481/Zm00001d034927/Zm00001d037582/Zm00001d044303/Zm00001d047468/Zm00001d047739/Zm00001d050737/Zm00001d052110/Zm00001d053994	13
tassel	turquoise	GO:0006289	nucleotide-excision repair	16/4595	48/30499	0.00124782	0.0341043	0.0309668	Zm00001d001809/Zm00001d004091/Zm00001d006422/Zm00001d009745/Zm00001d012673/Zm00001d013304/Zm00001d013755/Zm00001d020419/Zm00001d024699/Zm00001d025130/Zm00001d029482/Zm00001d032632/Zm00001d036177/Zm00001d036751/Zm00001d044780/Zm00001d045180	16
tassel	turquoise	GO:0016558	protein import into peroxisome matrix	34/4595	134/30499	0.00126311	0.0341043	0.0309668	Zm00001d002462/Zm00001d002962/Zm00001d004616/Zm00001d004986/Zm00001d006839/Zm00001d012060/Zm00001d013107/Zm00001d013652/Zm00001d014297/Zm00001d016477/Zm00001d019978/Zm00001d020485/Zm00001d020892/Zm00001d023260/Zm00001d023520/Zm00001d025734/Zm00001d025892/Zm00001d028330/Zm00001d031028/Zm00001d031232/Zm00001d032566/Zm00001d033493/Zm00001d035869/Zm00001d037521/Zm00001d040259/Zm00001d043483/Zm00001d0…	34
tassel	turquoise	GO:0009630	gravitropism	41/4595	170/30499	0.00126361	0.0341043	0.0309668	Zm00001d001859/Zm00001d002036/Zm00001d002617/Zm00001d005812/Zm00001d006357/Zm00001d007139/Zm00001d007904/Zm00001d008749/Zm00001d009745/Zm00001d012525/Zm00001d014909/Zm00001d015259/Zm00001d017522/Zm00001d018969/Zm00001d023564/Zm00001d023640/Zm00001d024205/Zm00001d027412/Zm00001d028660/Zm00001d029034/Zm00001d029180/Zm00001d029598/Zm00001d032754/Zm00001d034452/Zm00001d035862/Zm00001d037100/Zm00001d0…	41
tassel	turquoise	GO:0006501	C-terminal protein lipidation	7/4595	13/30499	0.00129839	0.0346818	0.0314911	Zm00001d001790/Zm00001d005370/Zm00001d011347/Zm00001d012118/Zm00001d015009/Zm00001d017654/Zm00001d026641	7
tassel	turquoise	GO:0045132	meiotic chromosome segregation	21/4595	71/30499	0.00137471	0.0362614	0.0329254	Zm00001d005812/Zm00001d011038/Zm00001d011956/Zm00001d013935/Zm00001d016602/Zm00001d022097/Zm00001d024858/Zm00001d025639/Zm00001d029096/Zm00001d032754/Zm00001d035601/Zm00001d037950/Zm00001d038868/Zm00001d042272/Zm00001d043191/Zm00001d043840/Zm00001d044780/Zm00001d045147/Zm00001d046810/Zm00001d048235/Zm00001d052613	21
tassel	turquoise	GO:0003983	UTP:glucose-1-phosphate uridylyltransferase activity	6/4595	10/30499	0.00141351	0.0362614	0.0329254	Zm00001d010585/Zm00001d014674/Zm00001d015008/Zm00001d024307/Zm00001d036477/Zm00001d042154	6
tassel	turquoise	GO:0016888	endodeoxyribonuclease activity, producing 5'-phosphomonoesters	6/4595	10/30499	0.00141351	0.0362614	0.0329254	Zm00001d000035/Zm00001d002595/Zm00001d003728/Zm00001d007881/Zm00001d021844/Zm00001d026635	6
tassel	turquoise	GO:0070008	serine-type exopeptidase activity	6/4595	10/30499	0.00141351	0.0362614	0.0329254	Zm00001d005851/Zm00001d020835/Zm00001d023749/Zm00001d035773/Zm00001d036334/Zm00001d040154	6
tassel	turquoise	GO:0000922	spindle pole	17/4595	53/30499	0.00144338	0.0363088	0.0329684	Zm00001d002115/Zm00001d002644/Zm00001d007585/Zm00001d010711/Zm00001d012525/Zm00001d013047/Zm00001d020664/Zm00001d022114/Zm00001d026103/Zm00001d026104/Zm00001d028086/Zm00001d036798/Zm00001d037593/Zm00001d037815/Zm00001d038530/Zm00001d042810/Zm00001d046587	17
tassel	turquoise	GO:0005813	centrosome	17/4595	53/30499	0.00144338	0.0363088	0.0329684	Zm00001d002644/Zm00001d007600/Zm00001d008380/Zm00001d012511/Zm00001d012525/Zm00001d014138/Zm00001d016506/Zm00001d018987/Zm00001d020664/Zm00001d022114/Zm00001d026103/Zm00001d028358/Zm00001d032875/Zm00001d035862/Zm00001d037593/Zm00001d040233/Zm00001d043067	17
tassel	turquoise	GO:0006506	GPI anchor biosynthetic process	13/4595	36/30499	0.0015363	0.0382745	0.0347533	Zm00001d001819/Zm00001d012034/Zm00001d014968/Zm00001d014973/Zm00001d016990/Zm00001d018289/Zm00001d021570/Zm00001d029333/Zm00001d031860/Zm00001d040268/Zm00001d044554/Zm00001d047181/Zm00001d047241	13
tassel	turquoise	GO:0006886	intracellular protein transport	64/4595	296/30499	0.00156953	0.0387301	0.035167	Zm00001d000349/Zm00001d004640/Zm00001d005090/Zm00001d006517/Zm00001d007193/Zm00001d007758/Zm00001d008282/Zm00001d010141/Zm00001d010604/Zm00001d011328/Zm00001d012126/Zm00001d012525/Zm00001d012851/Zm00001d013059/Zm00001d013128/Zm00001d014771/Zm00001d015082/Zm00001d018438/Zm00001d019947/Zm00001d020063/Zm00001d020783/Zm00001d024205/Zm00001d024876/Zm00001d025010/Zm00001d025180/Zm00001d025353/Zm00001d0…	64
tassel	turquoise	GO:0030176	integral component of endoplasmic reticulum membrane	16/4595	49/30499	0.00159692	0.0390342	0.0354431	Zm00001d006889/Zm00001d007610/Zm00001d008389/Zm00001d010536/Zm00001d011038/Zm00001d015249/Zm00001d016463/Zm00001d017997/Zm00001d018289/Zm00001d034487/Zm00001d035601/Zm00001d036940/Zm00001d037734/Zm00001d038150/Zm00001d048499/Zm00001d051457	16
tassel	turquoise	GO:0019898	extrinsic component of membrane	25/4595	91/30499	0.00163728	0.0396467	0.0359992	Zm00001d002715/Zm00001d004159/Zm00001d008613/Zm00001d010604/Zm00001d011362/Zm00001d012286/Zm00001d013063/Zm00001d015890/Zm00001d018623/Zm00001d021345/Zm00001d025134/Zm00001d025715/Zm00001d027422/Zm00001d030638/Zm00001d030935/Zm00001d031421/Zm00001d035088/Zm00001d035747/Zm00001d036583/Zm00001d036759/Zm00001d044217/Zm00001d045434/Zm00001d047074/Zm00001d047540/Zm00001d053262	25
tassel	turquoise	GO:0016571	histone methylation	21/4595	72/30499	0.00166929	0.0400474	0.0363631	Zm00001d002027/Zm00001d005403/Zm00001d006323/Zm00001d009236/Zm00001d013976/Zm00001d014640/Zm00001d018148/Zm00001d020036/Zm00001d021522/Zm00001d022096/Zm00001d024698/Zm00001d024858/Zm00001d029188/Zm00001d034036/Zm00001d035130/Zm00001d035913/Zm00001d036507/Zm00001d040340/Zm00001d044514/Zm00001d049548/Zm00001d052715	21
tassel	turquoise	GO:0008026	ATP-dependent helicase activity	15/4595	45/30499	0.00175331	0.0405384	0.0368089	Zm00001d000240/Zm00001d007417/Zm00001d010711/Zm00001d014271/Zm00001d022046/Zm00001d023796/Zm00001d026043/Zm00001d027412/Zm00001d029482/Zm00001d032526/Zm00001d037393/Zm00001d039380/Zm00001d040082/Zm00001d040873/Zm00001d053059	15
tassel	turquoise	GO:0051015	actin filament binding	22/4595	77/30499	0.00175837	0.0405384	0.0368089	Zm00001d001928/Zm00001d006533/Zm00001d006758/Zm00001d012974/Zm00001d017860/Zm00001d018371/Zm00001d018484/Zm00001d020381/Zm00001d022040/Zm00001d030780/Zm00001d030781/Zm00001d030782/Zm00001d033645/Zm00001d034633/Zm00001d040960/Zm00001d041515/Zm00001d044877/Zm00001d046905/Zm00001d047453/Zm00001d050024/Zm00001d051262/Zm00001d051913	22
tassel	turquoise	GO:0005885	Arp2/3 protein complex	8/4595	17/30499	0.00178362	0.0405384	0.0368089	Zm00001d012854/Zm00001d012974/Zm00001d016203/Zm00001d018484/Zm00001d022558/Zm00001d034633/Zm00001d050981/Zm00001d051913	8
tassel	turquoise	GO:0006909	phagocytosis	8/4595	17/30499	0.00178362	0.0405384	0.0368089	Zm00001d004554/Zm00001d012854/Zm00001d018484/Zm00001d024941/Zm00001d028966/Zm00001d049197/Zm00001d051913/Zm00001d052404	8
tassel	turquoise	GO:0007283	spermatogenesis	8/4595	17/30499	0.00178362	0.0405384	0.0368089	Zm00001d006227/Zm00001d006382/Zm00001d008389/Zm00001d008398/Zm00001d009872/Zm00001d029426/Zm00001d032439/Zm00001d044278	8
tassel	turquoise	GO:0090351	seedling development	8/4595	17/30499	0.00178362	0.0405384	0.0368089	Zm00001d004564/Zm00001d010604/Zm00001d010995/Zm00001d012286/Zm00001d012536/Zm00001d028485/Zm00001d035515/Zm00001d042761	8
tassel	turquoise	GO:0003697	single-stranded DNA binding	21/4595	73/30499	0.00201584	0.0452169	0.041057	Zm00001d000241/Zm00001d006307/Zm00001d007675/Zm00001d009761/Zm00001d009888/Zm00001d011829/Zm00001d011877/Zm00001d013729/Zm00001d014158/Zm00001d021669/Zm00001d021898/Zm00001d022065/Zm00001d022332/Zm00001d024953/Zm00001d032439/Zm00001d033337/Zm00001d036624/Zm00001d041757/Zm00001d042137/Zm00001d042691/Zm00001d044278	21
tassel	turquoise	GO:0008536	Ran GTPase binding	16/4595	50/30499	0.00202438	0.0452169	0.041057	Zm00001d002615/Zm00001d007225/Zm00001d012815/Zm00001d016479/Zm00001d021893/Zm00001d026696/Zm00001d028511/Zm00001d032699/Zm00001d032704/Zm00001d033632/Zm00001d034914/Zm00001d037100/Zm00001d043280/Zm00001d045725/Zm00001d050526/Zm00001d052632	16
tassel	turquoise	GO:0098655	cation transmembrane transport	12/4595	33/30499	0.00215705	0.0477685	0.0433739	Zm00001d004091/Zm00001d008179/Zm00001d008303/Zm00001d011617/Zm00001d014542/Zm00001d014548/Zm00001d018036/Zm00001d019226/Zm00001d025130/Zm00001d027768/Zm00001d043809/Zm00001d051830	12
tassel	turquoise	GO:0000105	histidine biosynthetic process	7/4595	14/30499	0.0022601	0.0496264	0.0450609	Zm00001d002296/Zm00001d008238/Zm00001d008310/Zm00001d020908/Zm00001d029548/Zm00001d034343/Zm00001d047983	7
tassel	turquoise	GO:0046039	GTP metabolic process	36/4595	149/30499	0.00232888	0.0507069	0.046042	Zm00001d000213/Zm00001d004172/Zm00001d009504/Zm00001d009580/Zm00001d009596/Zm00001d009780/Zm00001d011328/Zm00001d011717/Zm00001d012027/Zm00001d012846/Zm00001d013075/Zm00001d017026/Zm00001d017979/Zm00001d018964/Zm00001d024310/Zm00001d025100/Zm00001d025203/Zm00001d026213/Zm00001d028373/Zm00001d030005/Zm00001d033751/Zm00001d033866/Zm00001d034446/Zm00001d034826/Zm00001d034856/Zm00001d037582/Zm00001d0…	36
tassel	turquoise	GO:0009220	pyrimidine ribonucleotide biosynthetic process	39/4595	165/30499	0.00240776	0.0519875	0.0472047	Zm00001d004982/Zm00001d007929/Zm00001d010731/Zm00001d010880/Zm00001d011139/Zm00001d012003/Zm00001d012503/Zm00001d012685/Zm00001d012846/Zm00001d013006/Zm00001d013940/Zm00001d014090/Zm00001d014962/Zm00001d015151/Zm00001d016198/Zm00001d017049/Zm00001d017790/Zm00001d018349/Zm00001d021313/Zm00001d028662/Zm00001d028782/Zm00001d028813/Zm00001d028971/Zm00001d029198/Zm00001d029860/Zm00001d033928/Zm00001d0…	39
tassel	turquoise	GO:0006265	DNA topological change	14/4595	42/30499	0.00246794	0.0524134	0.0475914	Zm00001d007904/Zm00001d013006/Zm00001d018859/Zm00001d019950/Zm00001d023640/Zm00001d027801/Zm00001d032522/Zm00001d037362/Zm00001d040416/Zm00001d041035/Zm00001d043312/Zm00001d045746/Zm00001d045747/Zm00001d046739	14
tassel	turquoise	GO:0015215	nucleotide transmembrane transporter activity	14/4595	42/30499	0.00246794	0.0524134	0.0475914	Zm00001d006737/Zm00001d011918/Zm00001d012153/Zm00001d017205/Zm00001d021993/Zm00001d024093/Zm00001d033886/Zm00001d034706/Zm00001d036940/Zm00001d039717/Zm00001d045074/Zm00001d046060/Zm00001d049725/Zm00001d051081	14
tassel	turquoise	GO:0042147	retrograde transport, endosome to Golgi	13/4595	38/30499	0.00268584	0.0562493	0.0510745	Zm00001d004396/Zm00001d006939/Zm00001d007296/Zm00001d013059/Zm00001d013314/Zm00001d025044/Zm00001d029408/Zm00001d032644/Zm00001d034492/Zm00001d042018/Zm00001d042451/Zm00001d048147/Zm00001d052070	13
tassel	turquoise	GO:0006011	UDP-glucose metabolic process	6/4595	11/30499	0.00271369	0.0562493	0.0510745	Zm00001d010585/Zm00001d014674/Zm00001d015008/Zm00001d024307/Zm00001d036477/Zm00001d042154	6
tassel	turquoise	GO:0060041	retina development in camera-type eye	6/4595	11/30499	0.00271369	0.0562493	0.0510745	Zm00001d006565/Zm00001d014760/Zm00001d018243/Zm00001d021721/Zm00001d029188/Zm00001d036429	6
tassel	turquoise	GO:0007067	NA	31/4595	125/30499	0.00294775	0.0606159	0.0550394	Zm00001d001790/Zm00001d002115/Zm00001d005185/Zm00001d006382/Zm00001d006938/Zm00001d011781/Zm00001d013976/Zm00001d014271/Zm00001d014500/Zm00001d018151/Zm00001d018987/Zm00001d020954/Zm00001d021583/Zm00001d021588/Zm00001d024094/Zm00001d024858/Zm00001d026641/Zm00001d027326/Zm00001d027801/Zm00001d028358/Zm00001d030421/Zm00001d032078/Zm00001d034840/Zm00001d037734/Zm00001d040342/Zm00001d041956/Zm00001d0…	31
tassel	turquoise	GO:0010107	NA	11/4595	30/30499	0.0030333	0.0614005	0.0557518	Zm00001d000080/Zm00001d022272/Zm00001d028330/Zm00001d036879/Zm00001d038730/Zm00001d044389/Zm00001d044553/Zm00001d045883/Zm00001d048460/Zm00001d048732/Zm00001d052416	11
tassel	turquoise	GO:0030488	tRNA methylation	11/4595	30/30499	0.0030333	0.0614005	0.0557518	Zm00001d011329/Zm00001d011457/Zm00001d012833/Zm00001d013283/Zm00001d022045/Zm00001d027259/Zm00001d031265/Zm00001d040920/Zm00001d042034/Zm00001d042266/Zm00001d051017	11
tassel	turquoise	GO:0005750	mitochondrial respiratory chain complex III	10/4595	26/30499	0.0031042	0.0621772	0.056457	Zm00001d004997/Zm00001d007011/Zm00001d007174/Zm00001d011796/Zm00001d016722/Zm00001d041917/Zm00001d041995/Zm00001d049959/Zm00001d052436/Zm00001d053175	10
tassel	turquoise	GO:0005768	endosome	84/4595	418/30499	0.00315435	0.0621772	0.056457	Zm00001d002742/Zm00001d002836/Zm00001d003071/Zm00001d003246/Zm00001d004118/Zm00001d005170/Zm00001d005468/Zm00001d006210/Zm00001d007594/Zm00001d008258/Zm00001d008611/Zm00001d010029/Zm00001d010615/Zm00001d010806/Zm00001d010824/Zm00001d011383/Zm00001d012269/Zm00001d012400/Zm00001d012446/Zm00001d013037/Zm00001d013053/Zm00001d013075/Zm00001d013199/Zm00001d013444/Zm00001d014188/Zm00001d014550/Zm00001d0…	84
tassel	turquoise	GO:0016459	myosin complex	14/4595	43/30499	0.00315923	0.0621772	0.056457	Zm00001d011713/Zm00001d014232/Zm00001d018481/Zm00001d021785/Zm00001d028119/Zm00001d029646/Zm00001d034927/Zm00001d038844/Zm00001d038845/Zm00001d043292/Zm00001d043667/Zm00001d044303/Zm00001d048701/Zm00001d052110	14
tassel	turquoise	GO:0016790	thiolester hydrolase activity	16/4595	52/30499	0.00316766	0.0621772	0.056457	Zm00001d003678/Zm00001d004659/Zm00001d007904/Zm00001d008743/Zm00001d014950/Zm00001d017460/Zm00001d018514/Zm00001d018859/Zm00001d023640/Zm00001d025998/Zm00001d026553/Zm00001d031894/Zm00001d041035/Zm00001d041280/Zm00001d043312/Zm00001d044514	16
tassel	turquoise	GO:0006623	protein targeting to vacuole	45/4595	200/30499	0.00329623	0.0642146	0.058307	Zm00001d000178/Zm00001d001859/Zm00001d002925/Zm00001d004159/Zm00001d005498/Zm00001d006565/Zm00001d006939/Zm00001d007296/Zm00001d009205/Zm00001d011177/Zm00001d011188/Zm00001d011532/Zm00001d012286/Zm00001d014275/Zm00001d015430/Zm00001d015890/Zm00001d017026/Zm00001d018440/Zm00001d019531/Zm00001d021485/Zm00001d021512/Zm00001d021721/Zm00001d021878/Zm00001d022439/Zm00001d024274/Zm00001d024465/Zm00001d0…	45
tassel	turquoise	GO:0006461	NA	13/4595	39/30499	0.00348091	0.0673062	0.0611141	Zm00001d001809/Zm00001d007585/Zm00001d009424/Zm00001d009878/Zm00001d012084/Zm00001d014728/Zm00001d019115/Zm00001d019553/Zm00001d021309/Zm00001d037807/Zm00001d038868/Zm00001d049563/Zm00001d053954	13
tassel	turquoise	GO:0009902	chloroplast relocation	33/4595	137/30499	0.00362671	0.0682877	0.0620053	Zm00001d002490/Zm00001d005346/Zm00001d010995/Zm00001d011448/Zm00001d012861/Zm00001d017937/Zm00001d019266/Zm00001d021518/Zm00001d021715/Zm00001d021764/Zm00001d023292/Zm00001d028272/Zm00001d030398/Zm00001d031873/Zm00001d032331/Zm00001d032353/Zm00001d032373/Zm00001d033175/Zm00001d034828/Zm00001d035515/Zm00001d038051/Zm00001d038097/Zm00001d038337/Zm00001d039852/Zm00001d042908/Zm00001d044101/Zm00001d0…	33
tassel	turquoise	GO:0005816	spindle pole body	7/4595	15/30499	0.0036898	0.0682877	0.0620053	Zm00001d002644/Zm00001d010711/Zm00001d020664/Zm00001d022114/Zm00001d026103/Zm00001d037593/Zm00001d046587	7
tassel	turquoise	GO:0019239	deaminase activity	7/4595	15/30499	0.0036898	0.0682877	0.0620053	Zm00001d004458/Zm00001d007090/Zm00001d016595/Zm00001d019719/Zm00001d028728/Zm00001d036396/Zm00001d049760	7
tassel	turquoise	GO:0030983	mismatched DNA binding	7/4595	15/30499	0.0036898	0.0682877	0.0620053	Zm00001d003088/Zm00001d006307/Zm00001d010684/Zm00001d011829/Zm00001d013887/Zm00001d021486/Zm00001d049305	7
tassel	turquoise	GO:0046394	carboxylic acid biosynthetic process	7/4595	15/30499	0.0036898	0.0682877	0.0620053	Zm00001d001896/Zm00001d002711/Zm00001d023695/Zm00001d036795/Zm00001d040372/Zm00001d047528/Zm00001d052310	7
tassel	turquoise	GO:0046621	negative regulation of organ growth	7/4595	15/30499	0.0036898	0.0682877	0.0620053	Zm00001d002624/Zm00001d021459/Zm00001d027868/Zm00001d030953/Zm00001d033297/Zm00001d035844/Zm00001d048301	7
tassel	turquoise	GO:0006364	rRNA processing	75/4595	369/30499	0.00376254	0.0691399	0.0627792	Zm00001d002490/Zm00001d002814/Zm00001d007639/Zm00001d008497/Zm00001d008725/Zm00001d009723/Zm00001d010714/Zm00001d011646/Zm00001d011803/Zm00001d012086/Zm00001d012549/Zm00001d012689/Zm00001d012833/Zm00001d012861/Zm00001d013797/Zm00001d015400/Zm00001d016286/Zm00001d016465/Zm00001d017049/Zm00001d017937/Zm00001d019266/Zm00001d019719/Zm00001d020900/Zm00001d021518/Zm00001d021715/Zm00001d021764/Zm00001d0…	75
tassel	turquoise	GO:0003774	motor activity	14/4595	44/30499	0.00400104	0.0730048	0.0662885	Zm00001d001910/Zm00001d011713/Zm00001d018481/Zm00001d021785/Zm00001d026560/Zm00001d029646/Zm00001d034927/Zm00001d038844/Zm00001d038845/Zm00001d041956/Zm00001d043667/Zm00001d044303/Zm00001d048701/Zm00001d052110	14
tassel	turquoise	GO:0006415	translational termination	11/4595	31/30499	0.00406994	0.0737428	0.0669586	Zm00001d001983/Zm00001d005544/Zm00001d017669/Zm00001d021715/Zm00001d024759/Zm00001d029044/Zm00001d034810/Zm00001d038051/Zm00001d042583/Zm00001d047534/Zm00001d048717	11
tassel	turquoise	GO:0006655	phosphatidylglycerol biosynthetic process	23/4595	87/30499	0.00417212	0.0743108	0.0674743	Zm00001d009723/Zm00001d013935/Zm00001d014760/Zm00001d015234/Zm00001d017139/Zm00001d018470/Zm00001d018488/Zm00001d021675/Zm00001d021764/Zm00001d027722/Zm00001d032156/Zm00001d032373/Zm00001d033175/Zm00001d034082/Zm00001d034832/Zm00001d036429/Zm00001d038337/Zm00001d040629/Zm00001d043401/Zm00001d048373/Zm00001d051458/Zm00001d053782/Zm00001d054079	23
tassel	turquoise	GO:0034314	Arp2/3 complex-mediated actin nucleation	8/4595	19/30499	0.00418733	0.0743108	0.0674743	Zm00001d012854/Zm00001d012974/Zm00001d016203/Zm00001d018484/Zm00001d022558/Zm00001d034633/Zm00001d050981/Zm00001d051913	8
tassel	turquoise	GO:0070006	metalloaminopeptidase activity	8/4595	19/30499	0.00418733	0.0743108	0.0674743	Zm00001d006470/Zm00001d013892/Zm00001d018146/Zm00001d020225/Zm00001d032499/Zm00001d032500/Zm00001d041989/Zm00001d044922	8
tassel	turquoise	GO:0031011	Ino80 complex	10/4595	27/30499	0.0042727	0.07531	0.0683816	Zm00001d008614/Zm00001d010946/Zm00001d013012/Zm00001d019061/Zm00001d019664/Zm00001d027326/Zm00001d029180/Zm00001d039878/Zm00001d047471/Zm00001d053968	10
tassel	turquoise	GO:0000741	karyogamy	15/4595	49/30499	0.00443884	0.0777097	0.0705606	Zm00001d008975/Zm00001d010714/Zm00001d012549/Zm00001d012815/Zm00001d015168/Zm00001d017049/Zm00001d022240/Zm00001d024928/Zm00001d029188/Zm00001d031331/Zm00001d034914/Zm00001d036751/Zm00001d037615/Zm00001d040309/Zm00001d050923	15
tassel	turquoise	GO:0009524	phragmoplast	33/4595	139/30499	0.00460416	0.080063	0.0726973	Zm00001d001928/Zm00001d002115/Zm00001d004159/Zm00001d004196/Zm00001d006758/Zm00001d009504/Zm00001d009940/Zm00001d012525/Zm00001d015890/Zm00001d018371/Zm00001d018987/Zm00001d021583/Zm00001d021785/Zm00001d022040/Zm00001d022096/Zm00001d025776/Zm00001d030005/Zm00001d030780/Zm00001d030781/Zm00001d030782/Zm00001d031040/Zm00001d033751/Zm00001d034081/Zm00001d035913/Zm00001d038672/Zm00001d040305/Zm00001d0…	33
tassel	turquoise	GO:0005464	UDP-xylose transmembrane transporter activity	6/4595	12/30499	0.00473857	0.0813088	0.0738285	Zm00001d016280/Zm00001d017205/Zm00001d025869/Zm00001d039717/Zm00001d045074/Zm00001d051081	6
tassel	turquoise	GO:0015790	UDP-xylose transmembrane transport	6/4595	12/30499	0.00473857	0.0813088	0.0738285	Zm00001d016280/Zm00001d017205/Zm00001d025869/Zm00001d039717/Zm00001d045074/Zm00001d051081	6
tassel	turquoise	GO:0006891	intra-Golgi vesicle-mediated transport	28/4595	114/30499	0.00525679	0.0896075	0.0813638	Zm00001d006939/Zm00001d010324/Zm00001d012851/Zm00001d013444/Zm00001d016477/Zm00001d019978/Zm00001d020485/Zm00001d020892/Zm00001d021203/Zm00001d024876/Zm00001d026283/Zm00001d028330/Zm00001d029408/Zm00001d031028/Zm00001d031149/Zm00001d031232/Zm00001d033886/Zm00001d034842/Zm00001d035235/Zm00001d038808/Zm00001d040259/Zm00001d043305/Zm00001d043700/Zm00001d045883/Zm00001d048217/Zm00001d048732/Zm00001d0…	28
tassel	turquoise	GO:0051539	4 iron, 4 sulfur cluster binding	19/4595	69/30499	0.00545576	0.0920918	0.0836195	Zm00001d003646/Zm00001d004564/Zm00001d011457/Zm00001d012656/Zm00001d013272/Zm00001d015497/Zm00001d016702/Zm00001d016866/Zm00001d017139/Zm00001d023430/Zm00001d024450/Zm00001d027558/Zm00001d030603/Zm00001d032455/Zm00001d034012/Zm00001d040599/Zm00001d043619/Zm00001d048358/Zm00001d052702	19
tassel	turquoise	GO:0046835	carbohydrate phosphorylation	15/4595	50/30499	0.00547361	0.0920918	0.0836195	Zm00001d002377/Zm00001d003017/Zm00001d005756/Zm00001d006929/Zm00001d009903/Zm00001d011889/Zm00001d012937/Zm00001d017830/Zm00001d023792/Zm00001d028762/Zm00001d032172/Zm00001d037278/Zm00001d037532/Zm00001d043607/Zm00001d043768	15
tassel	turquoise	GO:0000045	autophagosome assembly	7/4595	16/30499	0.005714	0.0937024	0.0850819	Zm00001d000178/Zm00001d001790/Zm00001d011347/Zm00001d015009/Zm00001d026641/Zm00001d042303/Zm00001d050219	7
tassel	turquoise	GO:0000422	autophagy of mitochondrion	7/4595	16/30499	0.005714	0.0937024	0.0850819	Zm00001d000178/Zm00001d001790/Zm00001d011347/Zm00001d015009/Zm00001d018355/Zm00001d026641/Zm00001d028417	7
tassel	turquoise	GO:0016337	NA	7/4595	16/30499	0.005714	0.0937024	0.0850819	Zm00001d007081/Zm00001d021861/Zm00001d022387/Zm00001d035887/Zm00001d043275/Zm00001d045597/Zm00001d049380	7
tassel	turquoise	GO:0031931	TORC1 complex	7/4595	16/30499	0.005714	0.0937024	0.0850819	Zm00001d007577/Zm00001d014413/Zm00001d032025/Zm00001d034137/Zm00001d037950/Zm00001d044628/Zm00001d052327	7
tassel	turquoise	GO:2001070	starch binding	8/4595	20/30499	0.00606774	0.0988775	0.0897809	Zm00001d022510/Zm00001d023792/Zm00001d027532/Zm00001d028762/Zm00001d031873/Zm00001d037532/Zm00001d038304/Zm00001d048349	8
tassel	yellow	GO:0030247	polysaccharide binding	28/1745	178/30499	1.1098e-06	0.00221627	0.00210511	Zm00001d001791/Zm00001d002348/Zm00001d002446/Zm00001d002775/Zm00001d006343/Zm00001d008488/Zm00001d008489/Zm00001d008581/Zm00001d009473/Zm00001d011431/Zm00001d012917/Zm00001d013390/Zm00001d015783/Zm00001d016483/Zm00001d021690/Zm00001d022242/Zm00001d023563/Zm00001d026281/Zm00001d029950/Zm00001d030361/Zm00001d030942/Zm00001d031395/Zm00001d034729/Zm00001d036051/Zm00001d039924/Zm00001d039931/Zm00001d0…	28
tassel	yellow	GO:0006817	phosphate ion transport	8/1745	19/30499	4.83618e-06	0.00362528	0.00344346	Zm00001d003924/Zm00001d016588/Zm00001d029460/Zm00001d031653/Zm00001d033047/Zm00001d038972/Zm00001d044541/Zm00001d053626	8
tassel	yellow	GO:0009753	response to jasmonic acid	41/1745	344/30499	7.66671e-06	0.00362528	0.00344346	Zm00001d002000/Zm00001d002802/Zm00001d003533/Zm00001d004744/Zm00001d007037/Zm00001d008178/Zm00001d008827/Zm00001d008862/Zm00001d010201/Zm00001d012527/Zm00001d012641/Zm00001d013493/Zm00001d016938/Zm00001d017786/Zm00001d018122/Zm00001d018406/Zm00001d019221/Zm00001d022314/Zm00001d025011/Zm00001d025141/Zm00001d025930/Zm00001d030678/Zm00001d031428/Zm00001d033228/Zm00001d033624/Zm00001d033976/Zm00001d0…	41
tassel	yellow	GO:0010167	response to nitrate	33/1745	252/30499	8.21685e-06	0.00362528	0.00344346	Zm00001d006293/Zm00001d006739/Zm00001d006944/Zm00001d009248/Zm00001d010210/Zm00001d012074/Zm00001d017461/Zm00001d018122/Zm00001d018445/Zm00001d018627/Zm00001d019173/Zm00001d021470/Zm00001d021682/Zm00001d021689/Zm00001d021692/Zm00001d023402/Zm00001d026649/Zm00001d026690/Zm00001d028154/Zm00001d028949/Zm00001d030656/Zm00001d030891/Zm00001d032035/Zm00001d032461/Zm00001d034027/Zm00001d037816/Zm00001d0…	33
tassel	yellow	GO:0080167	response to karrikin	46/1745	407/30499	9.07681e-06	0.00362528	0.00344346	Zm00001d000021/Zm00001d001924/Zm00001d002085/Zm00001d002491/Zm00001d003015/Zm00001d003277/Zm00001d003754/Zm00001d006511/Zm00001d008491/Zm00001d008730/Zm00001d009484/Zm00001d011902/Zm00001d012212/Zm00001d013810/Zm00001d016041/Zm00001d016134/Zm00001d016735/Zm00001d018335/Zm00001d018781/Zm00001d023453/Zm00001d023785/Zm00001d025354/Zm00001d025369/Zm00001d025831/Zm00001d027540/Zm00001d028565/Zm00001d0…	46
tassel	yellow	GO:0016036	cellular response to phosphate starvation	30/1745	229/30499	2.05751e-05	0.00661377	0.00628206	Zm00001d003068/Zm00001d003924/Zm00001d007783/Zm00001d008600/Zm00001d009967/Zm00001d011734/Zm00001d015504/Zm00001d016588/Zm00001d017270/Zm00001d018406/Zm00001d018445/Zm00001d018799/Zm00001d022630/Zm00001d023402/Zm00001d028949/Zm00001d029460/Zm00001d031428/Zm00001d031653/Zm00001d031875/Zm00001d032213/Zm00001d032386/Zm00001d032850/Zm00001d033047/Zm00001d033786/Zm00001d038972/Zm00001d039245/Zm00001d0…	30
tassel	yellow	GO:0016165	linoleate 13S-lipoxygenase activity	7/1745	17/30499	2.3183e-05	0.00661377	0.00628206	Zm00001d002000/Zm00001d003533/Zm00001d013493/Zm00001d033624/Zm00001d041204/Zm00001d042541/Zm00001d053675	7
tassel	yellow	GO:0001046	core promoter sequence-specific DNA binding	10/1745	40/30499	6.38852e-05	0.0159473	0.0151475	Zm00001d002200/Zm00001d006733/Zm00001d013073/Zm00001d015984/Zm00001d018374/Zm00001d026379/Zm00001d031441/Zm00001d037771/Zm00001d039300/Zm00001d042482	10
tassel	yellow	GO:0006826	iron ion transport	20/1745	135/30499	8.6358e-05	0.0191619	0.0182008	Zm00001d003349/Zm00001d009248/Zm00001d010210/Zm00001d016441/Zm00001d018122/Zm00001d018445/Zm00001d019228/Zm00001d021682/Zm00001d021689/Zm00001d021692/Zm00001d026690/Zm00001d028325/Zm00001d030656/Zm00001d032035/Zm00001d032461/Zm00001d034027/Zm00001d038252/Zm00001d038326/Zm00001d043569/Zm00001d044056	20
tassel	yellow	GO:0030643	cellular phosphate ion homeostasis	5/1745	10/30499	0.000120536	0.0240711	0.0228638	Zm00001d003924/Zm00001d016588/Zm00001d028367/Zm00001d028368/Zm00001d031653	5
tassel	yellow	GO:0009536	plastid	33/1745	293/30499	0.000168546	0.0305987	0.0290641	Zm00001d000236/Zm00001d000288/Zm00001d002896/Zm00001d003924/Zm00001d008295/Zm00001d008862/Zm00001d009532/Zm00001d011246/Zm00001d012641/Zm00001d014145/Zm00001d015984/Zm00001d016441/Zm00001d016588/Zm00001d018799/Zm00001d020685/Zm00001d022009/Zm00001d028949/Zm00001d031619/Zm00001d031653/Zm00001d033872/Zm00001d033976/Zm00001d036557/Zm00001d037631/Zm00001d037689/Zm00001d037771/Zm00001d039300/Zm00001d0…	33
tassel	yellow	GO:0015297	antiporter activity	17/1745	111/30499	0.000189364	0.0315133	0.0299328	Zm00001d000021/Zm00001d005018/Zm00001d006171/Zm00001d013638/Zm00001d013810/Zm00001d015964/Zm00001d027982/Zm00001d028311/Zm00001d032971/Zm00001d033061/Zm00001d033062/Zm00001d033241/Zm00001d033475/Zm00001d050404/Zm00001d050457/Zm00001d052939/Zm00001d053234	17
tassel	yellow	GO:0031410	cytoplasmic vesicle	16/1745	102/30499	0.000218243	0.0325864	0.0309521	Zm00001d006454/Zm00001d008862/Zm00001d008909/Zm00001d010697/Zm00001d012641/Zm00001d017212/Zm00001d019228/Zm00001d022264/Zm00001d024541/Zm00001d032664/Zm00001d038996/Zm00001d039394/Zm00001d039822/Zm00001d048903/Zm00001d049539/Zm00001d053579	16
tassel	yellow	GO:0071805	potassium ion transmembrane transport	17/1745	113/30499	0.000235905	0.0325864	0.0309521	Zm00001d000126/Zm00001d003861/Zm00001d010210/Zm00001d013243/Zm00001d013638/Zm00001d019631/Zm00001d022449/Zm00001d024102/Zm00001d026289/Zm00001d033475/Zm00001d036622/Zm00001d037289/Zm00001d038252/Zm00001d044015/Zm00001d044056/Zm00001d044717/Zm00001d046679	17
tassel	yellow	GO:0015706	nitrate transport	30/1745	262/30499	0.000244765	0.0325864	0.0309521	Zm00001d006739/Zm00001d009248/Zm00001d010115/Zm00001d010210/Zm00001d012074/Zm00001d018122/Zm00001d018445/Zm00001d018627/Zm00001d020279/Zm00001d021470/Zm00001d021682/Zm00001d021689/Zm00001d021692/Zm00001d023402/Zm00001d026649/Zm00001d026690/Zm00001d028154/Zm00001d030656/Zm00001d030891/Zm00001d032035/Zm00001d032300/Zm00001d032461/Zm00001d034027/Zm00001d037816/Zm00001d038252/Zm00001d038326/Zm00001d0…	30
tassel	yellow	GO:0009739	response to gibberellin	23/1745	184/30499	0.000360688	0.0419283	0.0398254	Zm00001d003009/Zm00001d004744/Zm00001d006739/Zm00001d010201/Zm00001d012212/Zm00001d013571/Zm00001d013736/Zm00001d015515/Zm00001d018406/Zm00001d021616/Zm00001d021627/Zm00001d025872/Zm00001d025967/Zm00001d027425/Zm00001d029963/Zm00001d030678/Zm00001d031290/Zm00001d031428/Zm00001d032694/Zm00001d033339/Zm00001d044836/Zm00001d046974/Zm00001d048437	23
tassel	yellow	GO:0010106	cellular response to iron ion starvation	18/1745	128/30499	0.000368526	0.0419283	0.0398254	Zm00001d009248/Zm00001d010210/Zm00001d011847/Zm00001d018122/Zm00001d018445/Zm00001d019228/Zm00001d021682/Zm00001d021689/Zm00001d021692/Zm00001d026690/Zm00001d030656/Zm00001d032035/Zm00001d032461/Zm00001d034027/Zm00001d038252/Zm00001d038326/Zm00001d043569/Zm00001d044056	18
tassel	yellow	GO:0008324	cation transmembrane transporter activity	12/1745	67/30499	0.000377922	0.0419283	0.0398254	Zm00001d005018/Zm00001d006171/Zm00001d013810/Zm00001d015964/Zm00001d027982/Zm00001d028311/Zm00001d032971/Zm00001d033061/Zm00001d033062/Zm00001d050404/Zm00001d050457/Zm00001d053234	12
tassel	yellow	GO:0006541	glutamine metabolic process	9/1745	41/30499	0.000425727	0.0447462	0.042502	Zm00001d002326/Zm00001d011357/Zm00001d011486/Zm00001d023376/Zm00001d026632/Zm00001d039081/Zm00001d039363/Zm00001d044024/Zm00001d047736	9
tassel	yellow	GO:0046685	response to arsenic-containing substance	12/1745	69/30499	0.000499889	0.049914	0.0474106	Zm00001d005456/Zm00001d006022/Zm00001d012581/Zm00001d022395/Zm00001d028557/Zm00001d031441/Zm00001d032461/Zm00001d039363/Zm00001d039933/Zm00001d042482/Zm00001d043202/Zm00001d054093	12
tassel	yellow	GO:0031347	regulation of defense response	16/1745	111/30499	0.000578816	0.0550426	0.052282	Zm00001d008962/Zm00001d009473/Zm00001d013073/Zm00001d013571/Zm00001d018627/Zm00001d020279/Zm00001d021470/Zm00001d026161/Zm00001d027366/Zm00001d027899/Zm00001d032300/Zm00001d033419/Zm00001d034689/Zm00001d044836/Zm00001d050365/Zm00001d051484	16
tassel	yellow	GO:0001228	DNA-binding transcription activator activity, RNA polymerase II-specific	12/1745	72/30499	0.000743841	0.0638748	0.0606712	Zm00001d002200/Zm00001d006733/Zm00001d010785/Zm00001d013073/Zm00001d015984/Zm00001d018374/Zm00001d026379/Zm00001d031441/Zm00001d037771/Zm00001d039300/Zm00001d042482/Zm00001d043969	12
tassel	yellow	GO:0009694	jasmonic acid metabolic process	7/1745	28/30499	0.000810023	0.0638748	0.0606712	Zm00001d008862/Zm00001d008957/Zm00001d012641/Zm00001d025141/Zm00001d039052/Zm00001d039513/Zm00001d049715	7
tassel	yellow	GO:0008762	UDP-N-acetylmuramate dehydrogenase activity	8/1745	36/30499	0.000810038	0.0638748	0.0606712	Zm00001d008862/Zm00001d012641/Zm00001d016199/Zm00001d024541/Zm00001d032407/Zm00001d032664/Zm00001d049539/Zm00001d053579	8
tassel	yellow	GO:0016137	glycoside metabolic process	11/1745	63/30499	0.000818073	0.0638748	0.0606712	Zm00001d012167/Zm00001d013736/Zm00001d016938/Zm00001d024835/Zm00001d033339/Zm00001d033383/Zm00001d035046/Zm00001d041192/Zm00001d042353/Zm00001d043662/Zm00001d048979	11
tassel	yellow	GO:0000976	transcription regulatory region sequence-specific DNA binding	10/1745	54/30499	0.000869263	0.0638748	0.0606712	Zm00001d021268/Zm00001d021934/Zm00001d026088/Zm00001d027852/Zm00001d027991/Zm00001d028129/Zm00001d028304/Zm00001d030532/Zm00001d045398/Zm00001d045400	10
tassel	yellow	GO:0010941	regulation of cell death	6/1745	21/30499	0.00089559	0.0638748	0.0606712	Zm00001d002079/Zm00001d021774/Zm00001d026447/Zm00001d039648/Zm00001d045204/Zm00001d050645	6
tassel	yellow	GO:0090333	regulation of stomatal closure	6/1745	21/30499	0.00089559	0.0638748	0.0606712	Zm00001d010210/Zm00001d014954/Zm00001d014957/Zm00001d022504/Zm00001d038252/Zm00001d044056	6
tassel	yellow	GO:0015238	drug transmembrane transporter activity	12/1745	75/30499	0.00108015	0.0743815	0.070651	Zm00001d005018/Zm00001d006171/Zm00001d013810/Zm00001d015964/Zm00001d027982/Zm00001d028311/Zm00001d032971/Zm00001d033061/Zm00001d033062/Zm00001d050457/Zm00001d052939/Zm00001d053234	12
tassel	yellow	GO:0005770	late endosome	9/1745	47/30499	0.00121578	0.0809303	0.0768713	Zm00001d005769/Zm00001d017079/Zm00001d020623/Zm00001d023635/Zm00001d030864/Zm00001d035631/Zm00001d040002/Zm00001d040286/Zm00001d050978	9
tassel	yellow	GO:0010077	maintenance of inflorescence meristem identity	7/1745	30/30499	0.00125979	0.0811547	0.0770844	Zm00001d002449/Zm00001d007949/Zm00001d011246/Zm00001d018667/Zm00001d026039/Zm00001d026231/Zm00001d027425	7
tassel	yellow	GO:0080113	regulation of seed growth	5/1745	16/30499	0.00156482	0.0976546	0.0927569	Zm00001d018056/Zm00001d018445/Zm00001d024783/Zm00001d040536/Zm00001d045112	5
tassel	yellow	GO:0009695	jasmonic acid biosynthetic process	25/1745	230/30499	0.00161734	0.0978733	0.0929646	Zm00001d002000/Zm00001d002802/Zm00001d003533/Zm00001d003584/Zm00001d005813/Zm00001d007037/Zm00001d008491/Zm00001d008827/Zm00001d015515/Zm00001d016100/Zm00001d016938/Zm00001d018406/Zm00001d021470/Zm00001d022144/Zm00001d022314/Zm00001d025011/Zm00001d028154/Zm00001d030028/Zm00001d031428/Zm00001d032694/Zm00001d038300/Zm00001d042609/Zm00001d045251/Zm00001d050365/Zm00001d053675	25
tassel	yellow	GO:0016707	gibberellin 3-beta-dioxygenase activity	4/1745	10/30499	0.00169689	0.0996675	0.0946688	Zm00001d012212/Zm00001d034898/Zm00001d042611/Zm00001d050317	4
leaf	black	GO:0010075	regulation of meristem growth	35/1252	341/30499	7.18123e-07	0.0012244	0.0011936	Zm00001d002673/Zm00001d004929/Zm00001d006269/Zm00001d006757/Zm00001d007164/Zm00001d008724/Zm00001d008965/Zm00001d009029/Zm00001d011211/Zm00001d011834/Zm00001d013430/Zm00001d013468/Zm00001d018214/Zm00001d018473/Zm00001d018752/Zm00001d020101/Zm00001d021464/Zm00001d023313/Zm00001d023314/Zm00001d024530/Zm00001d026063/Zm00001d027877/Zm00001d029763/Zm00001d030303/Zm00001d030310/Zm00001d032503/Zm00001d0…	35
leaf	black	GO:0007020	microtubule nucleation	19/1252	142/30499	5.95372e-06	0.0046484	0.00453146	Zm00001d000039/Zm00001d005789/Zm00001d006757/Zm00001d007862/Zm00001d008724/Zm00001d009021/Zm00001d009029/Zm00001d012961/Zm00001d013860/Zm00001d014793/Zm00001d018752/Zm00001d020101/Zm00001d032503/Zm00001d038791/Zm00001d039967/Zm00001d041418/Zm00001d041504/Zm00001d044434/Zm00001d048968	19
leaf	black	GO:2000026	regulation of multicellular organismal development	33/1252	350/30499	9.14248e-06	0.0046484	0.00453146	Zm00001d002673/Zm00001d003040/Zm00001d004929/Zm00001d006269/Zm00001d007164/Zm00001d008724/Zm00001d008965/Zm00001d009029/Zm00001d009030/Zm00001d011211/Zm00001d011834/Zm00001d013430/Zm00001d018214/Zm00001d018473/Zm00001d018752/Zm00001d020101/Zm00001d021464/Zm00001d023313/Zm00001d023314/Zm00001d026063/Zm00001d029763/Zm00001d030303/Zm00001d030310/Zm00001d032503/Zm00001d033745/Zm00001d038791/Zm00001d0…	33
leaf	black	GO:0008361	regulation of cell size	18/1252	135/30499	1.09053e-05	0.0046484	0.00453146	Zm00001d002607/Zm00001d005208/Zm00001d006269/Zm00001d009029/Zm00001d011834/Zm00001d011985/Zm00001d014793/Zm00001d018214/Zm00001d018752/Zm00001d020101/Zm00001d021464/Zm00001d027368/Zm00001d030310/Zm00001d031725/Zm00001d038791/Zm00001d039967/Zm00001d044434/Zm00001d048968	18
leaf	black	GO:0007169	transmembrane receptor protein tyrosine kinase signaling pathway	14/1252	89/30499	1.54196e-05	0.00525807	0.00512578	Zm00001d004118/Zm00001d004929/Zm00001d005298/Zm00001d006567/Zm00001d008965/Zm00001d011211/Zm00001d011834/Zm00001d018198/Zm00001d031437/Zm00001d034405/Zm00001d035934/Zm00001d039967/Zm00001d049786/Zm00001d050148	14
leaf	black	GO:0010227	floral organ abscission	10/1252	52/30499	4.30135e-05	0.0105782	0.0103121	Zm00001d011878/Zm00001d014112/Zm00001d016928/Zm00001d023314/Zm00001d025126/Zm00001d041056/Zm00001d048027/Zm00001d049295/Zm00001d050868/Zm00001d053354	10
leaf	black	GO:0010088	phloem development	5/1252	11/30499	4.34296e-05	0.0105782	0.0103121	Zm00001d010116/Zm00001d012350/Zm00001d015407/Zm00001d042837/Zm00001d048582	5
leaf	black	GO:0007389	pattern specification process	17/1252	140/30499	6.38698e-05	0.0136122	0.0132698	Zm00001d002607/Zm00001d006269/Zm00001d009029/Zm00001d009532/Zm00001d011834/Zm00001d018198/Zm00001d018214/Zm00001d018752/Zm00001d020101/Zm00001d021464/Zm00001d027368/Zm00001d030310/Zm00001d037425/Zm00001d038791/Zm00001d039967/Zm00001d044434/Zm00001d048968	17
leaf	black	GO:0008356	asymmetric cell division	10/1252	59/30499	0.0001317	0.0249498	0.0243221	Zm00001d005029/Zm00001d005843/Zm00001d006269/Zm00001d011834/Zm00001d018214/Zm00001d021464/Zm00001d021973/Zm00001d029607/Zm00001d030737/Zm00001d035035	10
leaf	black	GO:0097306	cellular response to alcohol	13/1252	99/30499	0.000206162	0.0351506	0.0342663	Zm00001d006677/Zm00001d008617/Zm00001d009724/Zm00001d012233/Zm00001d013416/Zm00001d016928/Zm00001d021927/Zm00001d039439/Zm00001d048345/Zm00001d050148/Zm00001d050868/Zm00001d052796/Zm00001d053090	13
leaf	black	GO:0005337	nucleoside transmembrane transporter activity	5/1252	16/30499	0.000345743	0.0496057	0.0483577	Zm00001d010116/Zm00001d012350/Zm00001d014916/Zm00001d030004/Zm00001d042837	5
leaf	black	GO:0033612	receptor serine/threonine kinase binding	7/1252	34/30499	0.000392404	0.0496057	0.0483577	Zm00001d014793/Zm00001d016928/Zm00001d018752/Zm00001d038641/Zm00001d048968/Zm00001d050868/Zm00001d051012	7
leaf	black	GO:0047893	flavonol 3-O-glucosyltransferase activity	7/1252	34/30499	0.000392404	0.0496057	0.0483577	Zm00001d002063/Zm00001d006449/Zm00001d006683/Zm00001d007869/Zm00001d020337/Zm00001d026471/Zm00001d045055	7
leaf	black	GO:0009410	response to xenobiotic stimulus	13/1252	106/30499	0.000407319	0.0496057	0.0483577	Zm00001d009674/Zm00001d012538/Zm00001d013074/Zm00001d020460/Zm00001d023507/Zm00001d031723/Zm00001d032175/Zm00001d034457/Zm00001d038311/Zm00001d038574/Zm00001d041604/Zm00001d049379/Zm00001d053162	13
leaf	black	GO:0036513	Derlin-1 retrotranslocation complex	5/1252	17/30499	0.000473298	0.0537982	0.0524448	Zm00001d012463/Zm00001d024520/Zm00001d025916/Zm00001d030152/Zm00001d038431	5
leaf	black	GO:0009855	determination of bilateral symmetry	18/1252	182/30499	0.000531558	0.0566441	0.055219	Zm00001d007164/Zm00001d007972/Zm00001d008724/Zm00001d010060/Zm00001d012709/Zm00001d013049/Zm00001d023313/Zm00001d023314/Zm00001d024530/Zm00001d026063/Zm00001d026300/Zm00001d027877/Zm00001d029573/Zm00001d029763/Zm00001d042864/Zm00001d043050/Zm00001d043965/Zm00001d051012	18
leaf	black	GO:0018130	heterocycle biosynthetic process	9/1252	61/30499	0.000815538	0.0817937	0.0797359	Zm00001d006449/Zm00001d006683/Zm00001d007869/Zm00001d008535/Zm00001d012785/Zm00001d034405/Zm00001d034635/Zm00001d037216/Zm00001d045055	9
leaf	black	GO:0032440	2-alkenal reductase [NAD(P)] activity	21/1252	238/30499	0.000872734	0.0826673	0.0805875	Zm00001d004929/Zm00001d005298/Zm00001d008724/Zm00001d008965/Zm00001d011211/Zm00001d011834/Zm00001d014358/Zm00001d020787/Zm00001d021535/Zm00001d026063/Zm00001d030323/Zm00001d034195/Zm00001d039967/Zm00001d042107/Zm00001d042108/Zm00001d044276/Zm00001d044434/Zm00001d045445/Zm00001d046485/Zm00001d050148/Zm00001d051416	21
leaf	black	GO:0034045	phagophore assembly site membrane	4/1252	12/30499	0.00107351	0.0946698	0.0922881	Zm00001d008691/Zm00001d039703/Zm00001d051793/Zm00001d053741	4
leaf	black	GO:0009926	auxin polar transport	18/1252	194/30499	0.00112059	0.0946698	0.0922881	Zm00001d002607/Zm00001d006269/Zm00001d009029/Zm00001d011834/Zm00001d014793/Zm00001d018214/Zm00001d018752/Zm00001d020101/Zm00001d021464/Zm00001d026300/Zm00001d027368/Zm00001d029573/Zm00001d030310/Zm00001d038791/Zm00001d039967/Zm00001d044434/Zm00001d048968/Zm00001d052618	18
leaf	black	GO:0009944	polarity specification of adaxial/abaxial axis	14/1252	133/30499	0.00116602	0.0946698	0.0922881	Zm00001d007164/Zm00001d008724/Zm00001d010060/Zm00001d011878/Zm00001d020384/Zm00001d023313/Zm00001d023314/Zm00001d024530/Zm00001d027877/Zm00001d029763/Zm00001d030737/Zm00001d042864/Zm00001d043050/Zm00001d043965	14
leaf	blue	GO:0022625	cytosolic large ribosomal subunit	123/2988	207/30499	5.99559e-70	1.3532e-66	1.24203e-66	Zm00001d001899/Zm00001d002253/Zm00001d002450/Zm00001d003683/Zm00001d003896/Zm00001d004052/Zm00001d004841/Zm00001d005334/Zm00001d005764/Zm00001d006064/Zm00001d006287/Zm00001d006388/Zm00001d006510/Zm00001d006555/Zm00001d007386/Zm00001d007824/Zm00001d008594/Zm00001d008839/Zm00001d009117/Zm00001d009417/Zm00001d009509/Zm00001d009579/Zm00001d009848/Zm00001d010016/Zm00001d010030/Zm00001d010631/Zm00001d0…	123
leaf	blue	GO:0001510	RNA methylation	127/2988	241/30499	1.10902e-63	1.25153e-60	1.14871e-60	Zm00001d001899/Zm00001d002253/Zm00001d002450/Zm00001d003014/Zm00001d003683/Zm00001d003896/Zm00001d004052/Zm00001d004841/Zm00001d005334/Zm00001d006287/Zm00001d006361/Zm00001d006794/Zm00001d006924/Zm00001d007508/Zm00001d007514/Zm00001d007824/Zm00001d007934/Zm00001d008242/Zm00001d008327/Zm00001d008594/Zm00001d009417/Zm00001d010016/Zm00001d010631/Zm00001d012161/Zm00001d012598/Zm00001d012878/Zm00001d0…	127
leaf	blue	GO:0022627	cytosolic small ribosomal subunit	87/2988	132/30499	2.75273e-55	2.07097e-52	1.90083e-52	Zm00001d003672/Zm00001d005023/Zm00001d005200/Zm00001d006871/Zm00001d006899/Zm00001d006924/Zm00001d007810/Zm00001d007819/Zm00001d008387/Zm00001d010220/Zm00001d010614/Zm00001d011816/Zm00001d012598/Zm00001d012878/Zm00001d012886/Zm00001d012992/Zm00001d013034/Zm00001d013086/Zm00001d013282/Zm00001d016276/Zm00001d016491/Zm00001d018410/Zm00001d018979/Zm00001d019147/Zm00001d019219/Zm00001d022180/Zm00001d0…	87
leaf	blue	GO:0042256	mature ribosome assembly	63/2988	81/30499	1.15786e-47	6.53325e-45	5.99651e-45	Zm00001d005334/Zm00001d006287/Zm00001d006510/Zm00001d006871/Zm00001d007824/Zm00001d008387/Zm00001d008594/Zm00001d009509/Zm00001d010016/Zm00001d010614/Zm00001d010631/Zm00001d012161/Zm00001d012598/Zm00001d012878/Zm00001d012886/Zm00001d013034/Zm00001d013086/Zm00001d013252/Zm00001d014355/Zm00001d014679/Zm00001d016491/Zm00001d017719/Zm00001d017850/Zm00001d018383/Zm00001d018410/Zm00001d018979/Zm00001d0…	63
leaf	blue	GO:0006334	nucleosome assembly	61/2988	133/30499	6.12001e-27	2.54244e-24	2.33357e-24	Zm00001d002543/Zm00001d002546/Zm00001d003725/Zm00001d005791/Zm00001d006547/Zm00001d006548/Zm00001d007084/Zm00001d008669/Zm00001d009493/Zm00001d010575/Zm00001d011236/Zm00001d012423/Zm00001d012439/Zm00001d012837/Zm00001d013066/Zm00001d013067/Zm00001d013300/Zm00001d013392/Zm00001d014969/Zm00001d015127/Zm00001d016723/Zm00001d019045/Zm00001d020412/Zm00001d020580/Zm00001d020584/Zm00001d020585/Zm00001d0…	61
leaf	blue	GO:0009853	photorespiration	83/2988	232/30499	6.75881e-27	2.54244e-24	2.33357e-24	Zm00001d003653/Zm00001d006336/Zm00001d006421/Zm00001d006439/Zm00001d006667/Zm00001d007038/Zm00001d007234/Zm00001d008242/Zm00001d008284/Zm00001d008428/Zm00001d008619/Zm00001d009211/Zm00001d011706/Zm00001d011732/Zm00001d012103/Zm00001d012407/Zm00001d013785/Zm00001d014428/Zm00001d014772/Zm00001d015431/Zm00001d015886/Zm00001d016566/Zm00001d016864/Zm00001d017847/Zm00001d017857/Zm00001d018523/Zm00001d0…	83
leaf	blue	GO:0080129	proteasome core complex assembly	75/2988	203/30499	1.88461e-25	6.07651e-23	5.57731e-23	Zm00001d003257/Zm00001d003653/Zm00001d006336/Zm00001d006421/Zm00001d006439/Zm00001d006667/Zm00001d007038/Zm00001d007234/Zm00001d008284/Zm00001d008428/Zm00001d008619/Zm00001d008892/Zm00001d009211/Zm00001d010478/Zm00001d011706/Zm00001d011732/Zm00001d012103/Zm00001d012407/Zm00001d013505/Zm00001d014428/Zm00001d014772/Zm00001d015180/Zm00001d015431/Zm00001d015526/Zm00001d015886/Zm00001d016566/Zm00001d0…	75
leaf	blue	GO:0051788	response to misfolded protein	84/2988	258/30499	5.2098e-24	1.46981e-21	1.34906e-21	Zm00001d003257/Zm00001d003653/Zm00001d006336/Zm00001d006421/Zm00001d006439/Zm00001d006667/Zm00001d007038/Zm00001d007234/Zm00001d008260/Zm00001d008284/Zm00001d008428/Zm00001d008619/Zm00001d008892/Zm00001d009211/Zm00001d009440/Zm00001d010478/Zm00001d011706/Zm00001d011732/Zm00001d012103/Zm00001d012407/Zm00001d013242/Zm00001d013505/Zm00001d014428/Zm00001d014772/Zm00001d015180/Zm00001d015431/Zm00001d0…	84
leaf	blue	GO:0002181	cytoplasmic translation	38/2988	63/30499	7.61182e-23	1.90887e-20	1.75205e-20	Zm00001d001899/Zm00001d006388/Zm00001d007824/Zm00001d008594/Zm00001d013076/Zm00001d014679/Zm00001d014954/Zm00001d014957/Zm00001d017047/Zm00001d017850/Zm00001d019473/Zm00001d020201/Zm00001d021508/Zm00001d021511/Zm00001d022124/Zm00001d022463/Zm00001d024373/Zm00001d024511/Zm00001d026254/Zm00001d026578/Zm00001d028786/Zm00001d030691/Zm00001d031703/Zm00001d035087/Zm00001d037972/Zm00001d038374/Zm00001d0…	38
leaf	blue	GO:0000786	nucleosome	56/2988	132/30499	8.68506e-23	1.96022e-20	1.79918e-20	Zm00001d002546/Zm00001d003725/Zm00001d005791/Zm00001d006547/Zm00001d006548/Zm00001d007084/Zm00001d008669/Zm00001d010575/Zm00001d011236/Zm00001d012423/Zm00001d012439/Zm00001d012837/Zm00001d013066/Zm00001d013067/Zm00001d013300/Zm00001d013392/Zm00001d014969/Zm00001d015127/Zm00001d016723/Zm00001d019045/Zm00001d020412/Zm00001d020584/Zm00001d020585/Zm00001d021300/Zm00001d021477/Zm00001d021706/Zm00001d0…	56
leaf	blue	GO:0005747	mitochondrial respiratory chain complex I	41/2988	74/30499	1.45238e-22	2.98002e-20	2.7352e-20	Zm00001d004198/Zm00001d006336/Zm00001d006421/Zm00001d009488/Zm00001d011136/Zm00001d011732/Zm00001d012127/Zm00001d012469/Zm00001d012599/Zm00001d012742/Zm00001d013339/Zm00001d014428/Zm00001d014772/Zm00001d016566/Zm00001d016864/Zm00001d017847/Zm00001d020930/Zm00001d021375/Zm00001d021536/Zm00001d027389/Zm00001d027493/Zm00001d028773/Zm00001d028918/Zm00001d029856/Zm00001d030080/Zm00001d030138/Zm00001d0…	41
leaf	blue	GO:0003729	mRNA binding	84/2988	300/30499	2.76625e-19	5.20286e-17	4.77542e-17	Zm00001d002490/Zm00001d003106/Zm00001d003672/Zm00001d004070/Zm00001d006287/Zm00001d006822/Zm00001d007824/Zm00001d008387/Zm00001d008594/Zm00001d009023/Zm00001d009740/Zm00001d010016/Zm00001d010614/Zm00001d010631/Zm00001d011336/Zm00001d011517/Zm00001d011766/Zm00001d011816/Zm00001d012992/Zm00001d013086/Zm00001d013252/Zm00001d013329/Zm00001d013342/Zm00001d014343/Zm00001d014812/Zm00001d014991/Zm00001d0…	84
leaf	blue	GO:0009220	pyrimidine ribonucleotide biosynthetic process	58/2988	165/30499	8.33914e-19	1.4478e-16	1.32886e-16	Zm00001d001939/Zm00001d006667/Zm00001d006822/Zm00001d007133/Zm00001d007508/Zm00001d007824/Zm00001d008242/Zm00001d009417/Zm00001d009480/Zm00001d009740/Zm00001d009848/Zm00001d012161/Zm00001d012606/Zm00001d013034/Zm00001d013056/Zm00001d013076/Zm00001d013309/Zm00001d013940/Zm00001d014766/Zm00001d014961/Zm00001d015151/Zm00001d015300/Zm00001d017317/Zm00001d018534/Zm00001d018957/Zm00001d019147/Zm00001d0…	58
leaf	blue	GO:0042788	polysomal ribosome	27/2988	41/30499	4.59899e-18	7.41422e-16	6.80512e-16	Zm00001d006287/Zm00001d007824/Zm00001d008387/Zm00001d008594/Zm00001d012161/Zm00001d012598/Zm00001d014355/Zm00001d014679/Zm00001d016491/Zm00001d017850/Zm00001d019219/Zm00001d021508/Zm00001d022124/Zm00001d022180/Zm00001d022463/Zm00001d027688/Zm00001d028786/Zm00001d030691/Zm00001d033128/Zm00001d037620/Zm00001d038923/Zm00001d039299/Zm00001d043942/Zm00001d044664/Zm00001d045889/Zm00001d047262/Zm00001d0…	27
leaf	blue	GO:0006096	glycolytic process	81/2988	306/30499	4.57391e-17	6.88222e-15	6.31682e-15	Zm00001d000227/Zm00001d004473/Zm00001d004513/Zm00001d005674/Zm00001d006036/Zm00001d006421/Zm00001d006439/Zm00001d006667/Zm00001d007038/Zm00001d007234/Zm00001d008284/Zm00001d008619/Zm00001d009211/Zm00001d010672/Zm00001d010819/Zm00001d011286/Zm00001d012103/Zm00001d012161/Zm00001d012407/Zm00001d012518/Zm00001d013842/Zm00001d014858/Zm00001d014944/Zm00001d015376/Zm00001d015431/Zm00001d015526/Zm00001d0…	81
leaf	blue	GO:0019013	viral nucleocapsid	51/2988	144/30499	7.18313e-17	1.01327e-14	9.30027e-15	Zm00001d002141/Zm00001d003014/Zm00001d003345/Zm00001d005864/Zm00001d006309/Zm00001d007514/Zm00001d008327/Zm00001d008916/Zm00001d011331/Zm00001d011336/Zm00001d014058/Zm00001d014343/Zm00001d014812/Zm00001d014926/Zm00001d016349/Zm00001d017242/Zm00001d018204/Zm00001d018552/Zm00001d018730/Zm00001d021421/Zm00001d022177/Zm00001d022265/Zm00001d025866/Zm00001d026397/Zm00001d027429/Zm00001d027719/Zm00001d0…	51
leaf	blue	GO:0005743	mitochondrial inner membrane	56/2988	182/30499	2.84688e-15	3.77965e-13	3.46914e-13	Zm00001d003511/Zm00001d005834/Zm00001d006316/Zm00001d006667/Zm00001d008242/Zm00001d008992/Zm00001d009799/Zm00001d010478/Zm00001d012606/Zm00001d012930/Zm00001d013332/Zm00001d015795/Zm00001d017317/Zm00001d017617/Zm00001d017707/Zm00001d017857/Zm00001d018183/Zm00001d018534/Zm00001d020980/Zm00001d022197/Zm00001d025619/Zm00001d025904/Zm00001d027468/Zm00001d027554/Zm00001d027839/Zm00001d028009/Zm00001d0…	56
leaf	blue	GO:0046982	protein heterodimerization activity	64/2988	244/30499	1.36756e-13	1.71477e-11	1.57389e-11	Zm00001d002543/Zm00001d002546/Zm00001d003725/Zm00001d003888/Zm00001d005791/Zm00001d006547/Zm00001d006548/Zm00001d007084/Zm00001d007133/Zm00001d007436/Zm00001d008669/Zm00001d010575/Zm00001d011236/Zm00001d012423/Zm00001d012439/Zm00001d012837/Zm00001d013300/Zm00001d013392/Zm00001d016063/Zm00001d016723/Zm00001d019045/Zm00001d019865/Zm00001d020580/Zm00001d020584/Zm00001d020585/Zm00001d021300/Zm00001d0…	64
leaf	blue	GO:0004298	threonine-type endopeptidase activity	25/2988	50/30499	5.9671e-13	7.08829e-11	6.50596e-11	Zm00001d002058/Zm00001d004977/Zm00001d006085/Zm00001d006235/Zm00001d007038/Zm00001d013505/Zm00001d015180/Zm00001d015526/Zm00001d016239/Zm00001d019262/Zm00001d022316/Zm00001d022629/Zm00001d027688/Zm00001d031599/Zm00001d033596/Zm00001d035915/Zm00001d036108/Zm00001d036319/Zm00001d043137/Zm00001d045194/Zm00001d045315/Zm00001d046600/Zm00001d048271/Zm00001d048403/Zm00001d053217	25
leaf	blue	GO:0006094	gluconeogenesis	61/2988	239/30499	1.82677e-12	2.06151e-10	1.89215e-10	Zm00001d004513/Zm00001d006036/Zm00001d006667/Zm00001d007038/Zm00001d007234/Zm00001d007508/Zm00001d008314/Zm00001d008619/Zm00001d009211/Zm00001d012042/Zm00001d012103/Zm00001d012161/Zm00001d012395/Zm00001d012407/Zm00001d013842/Zm00001d015526/Zm00001d015886/Zm00001d017121/Zm00001d017857/Zm00001d018523/Zm00001d019262/Zm00001d021626/Zm00001d022316/Zm00001d022505/Zm00001d023741/Zm00001d024245/Zm00001d0…	61
leaf	blue	GO:0000462	maturation of SSU-rRNA from tricistronic rRNA transcript (SSU-rRNA, 5.8S rRNA, LSU-rRNA)	28/2988	73/30499	7.39957e-11	7.95277e-09	7.29942e-09	Zm00001d005023/Zm00001d007934/Zm00001d013626/Zm00001d014766/Zm00001d014991/Zm00001d015918/Zm00001d016276/Zm00001d022386/Zm00001d023877/Zm00001d031326/Zm00001d036565/Zm00001d036568/Zm00001d036985/Zm00001d038807/Zm00001d040041/Zm00001d041696/Zm00001d043606/Zm00001d044664/Zm00001d045272/Zm00001d046583/Zm00001d047958/Zm00001d049942/Zm00001d051760/Zm00001d053630/Zm00001d053632/Zm00001d053633/Zm00001d0…	28
leaf	blue	GO:0000028	ribosomal small subunit assembly	20/2988	40/30499	1.23808e-10	1.26561e-08	1.16163e-08	Zm00001d003672/Zm00001d006871/Zm00001d008387/Zm00001d011646/Zm00001d011816/Zm00001d013282/Zm00001d016491/Zm00001d018979/Zm00001d025413/Zm00001d027527/Zm00001d036565/Zm00001d036568/Zm00001d037111/Zm00001d037929/Zm00001d038807/Zm00001d045000/Zm00001d046583/Zm00001d047697/Zm00001d048253/Zm00001d048346	20
leaf	blue	GO:0015450	P-P-bond-hydrolysis-driven protein transmembrane transporter activity	22/2988	48/30499	1.28972e-10	1.26561e-08	1.16163e-08	Zm00001d004051/Zm00001d006821/Zm00001d011050/Zm00001d011185/Zm00001d011412/Zm00001d015473/Zm00001d017617/Zm00001d017847/Zm00001d022083/Zm00001d027342/Zm00001d027345/Zm00001d030496/Zm00001d031852/Zm00001d035610/Zm00001d036708/Zm00001d040331/Zm00001d042329/Zm00001d044231/Zm00001d045144/Zm00001d046929/Zm00001d048506/Zm00001d049858	22
leaf	blue	GO:0005762	mitochondrial large ribosomal subunit	18/2988	33/30499	1.60598e-10	1.51029e-08	1.38622e-08	Zm00001d012890/Zm00001d013332/Zm00001d015795/Zm00001d015973/Zm00001d018755/Zm00001d021704/Zm00001d027839/Zm00001d028053/Zm00001d038933/Zm00001d038973/Zm00001d039395/Zm00001d040588/Zm00001d041322/Zm00001d045500/Zm00001d048132/Zm00001d048325/Zm00001d049703/Zm00001d050496	18
leaf	blue	GO:0006259	DNA metabolic process	64/2988	289/30499	3.69943e-10	3.33985e-08	3.06547e-08	Zm00001d002543/Zm00001d002546/Zm00001d003268/Zm00001d003725/Zm00001d005791/Zm00001d006547/Zm00001d006548/Zm00001d007059/Zm00001d007084/Zm00001d008669/Zm00001d010575/Zm00001d011236/Zm00001d012423/Zm00001d012439/Zm00001d012714/Zm00001d012837/Zm00001d013066/Zm00001d013067/Zm00001d013300/Zm00001d013392/Zm00001d013509/Zm00001d016723/Zm00001d016892/Zm00001d019045/Zm00001d020042/Zm00001d020412/Zm00001d0…	64
leaf	blue	GO:0006626	protein targeting to mitochondrion	33/2988	105/30499	7.27178e-10	6.31246e-08	5.79387e-08	Zm00001d003242/Zm00001d003345/Zm00001d003685/Zm00001d006361/Zm00001d006667/Zm00001d007934/Zm00001d011278/Zm00001d012606/Zm00001d013677/Zm00001d013923/Zm00001d014880/Zm00001d014889/Zm00001d015662/Zm00001d016824/Zm00001d017317/Zm00001d018337/Zm00001d023734/Zm00001d025407/Zm00001d027339/Zm00001d031321/Zm00001d035881/Zm00001d037267/Zm00001d038914/Zm00001d040109/Zm00001d040309/Zm00001d041682/Zm00001d0…	33
leaf	blue	GO:0005688	U6 snRNP	12/2988	16/30499	9.56431e-10	7.99506e-08	7.33823e-08	Zm00001d002155/Zm00001d002869/Zm00001d010461/Zm00001d025239/Zm00001d025908/Zm00001d026392/Zm00001d038088/Zm00001d038914/Zm00001d040294/Zm00001d042725/Zm00001d049557/Zm00001d051235	12
leaf	blue	GO:0042273	ribosomal large subunit biogenesis	18/2988	36/30499	1.0523e-09	8.47581e-08	7.77949e-08	Zm00001d006287/Zm00001d006361/Zm00001d006455/Zm00001d008594/Zm00001d011779/Zm00001d013056/Zm00001d013940/Zm00001d014585/Zm00001d015662/Zm00001d017320/Zm00001d018337/Zm00001d020201/Zm00001d021445/Zm00001d034750/Zm00001d037917/Zm00001d039908/Zm00001d042093/Zm00001d052075	18
leaf	blue	GO:0071806	protein transmembrane transport	14/2988	22/30499	1.08905e-09	8.47581e-08	7.77949e-08	Zm00001d004051/Zm00001d007766/Zm00001d014269/Zm00001d015473/Zm00001d016665/Zm00001d017847/Zm00001d023934/Zm00001d028779/Zm00001d030496/Zm00001d035267/Zm00001d036708/Zm00001d045144/Zm00001d046929/Zm00001d048193	14
leaf	blue	GO:0008283	cell proliferation	63/2988	295/30499	2.33718e-09	1.75834e-07	1.61389e-07	Zm00001d002027/Zm00001d002386/Zm00001d002599/Zm00001d003103/Zm00001d003725/Zm00001d005846/Zm00001d006237/Zm00001d007845/Zm00001d008260/Zm00001d009440/Zm00001d010406/Zm00001d011108/Zm00001d012161/Zm00001d013392/Zm00001d013721/Zm00001d014563/Zm00001d014858/Zm00001d014954/Zm00001d014957/Zm00001d015474/Zm00001d016082/Zm00001d017324/Zm00001d017351/Zm00001d017555/Zm00001d018415/Zm00001d018515/Zm00001d0…	63
leaf	blue	GO:0005732	small nucleolar ribonucleoprotein complex	14/2988	23/30499	2.5306e-09	1.84244e-07	1.69107e-07	Zm00001d002155/Zm00001d003014/Zm00001d008916/Zm00001d010461/Zm00001d025239/Zm00001d029483/Zm00001d036709/Zm00001d038914/Zm00001d040294/Zm00001d042725/Zm00001d047962/Zm00001d049557/Zm00001d050916/Zm00001d053754	14
leaf	blue	GO:0015266	NA	15/2988	27/30499	3.92794e-09	2.77043e-07	2.54283e-07	Zm00001d004051/Zm00001d006821/Zm00001d008242/Zm00001d014269/Zm00001d016665/Zm00001d017847/Zm00001d022083/Zm00001d023934/Zm00001d027345/Zm00001d028779/Zm00001d030496/Zm00001d031852/Zm00001d035267/Zm00001d048193/Zm00001d048506	15
leaf	blue	GO:0046540	U4/U6 x U5 tri-snRNP complex	18/2988	39/30499	5.41622e-09	3.70437e-07	3.40004e-07	Zm00001d002869/Zm00001d003014/Zm00001d008916/Zm00001d010461/Zm00001d017523/Zm00001d025239/Zm00001d025866/Zm00001d025908/Zm00001d028384/Zm00001d032313/Zm00001d038088/Zm00001d038914/Zm00001d039372/Zm00001d040294/Zm00001d042725/Zm00001d047958/Zm00001d049557/Zm00001d051235	18
leaf	blue	GO:0009060	aerobic respiration	24/2988	66/30499	5.79957e-09	3.84989e-07	3.53361e-07	Zm00001d004997/Zm00001d006421/Zm00001d006439/Zm00001d009495/Zm00001d011330/Zm00001d011706/Zm00001d013332/Zm00001d015431/Zm00001d017121/Zm00001d021536/Zm00001d021709/Zm00001d027389/Zm00001d034218/Zm00001d034528/Zm00001d035156/Zm00001d037725/Zm00001d037859/Zm00001d038933/Zm00001d038976/Zm00001d040341/Zm00001d044459/Zm00001d049641/Zm00001d051001/Zm00001d052436	24
leaf	blue	GO:0071011	precatalytic spliceosome	25/2988	71/30499	6.05278e-09	3.90318e-07	3.58252e-07	Zm00001d001951/Zm00001d003014/Zm00001d003345/Zm00001d005303/Zm00001d008916/Zm00001d013009/Zm00001d014343/Zm00001d014926/Zm00001d022177/Zm00001d025866/Zm00001d028377/Zm00001d028384/Zm00001d029483/Zm00001d032313/Zm00001d036432/Zm00001d038914/Zm00001d039372/Zm00001d042725/Zm00001d047271/Zm00001d047958/Zm00001d047962/Zm00001d049557/Zm00001d050056/Zm00001d050916/Zm00001d053538	25
leaf	blue	GO:0097526	spliceosomal tri-snRNP complex	9/2988	10/30499	7.50165e-09	4.70312e-07	4.31674e-07	Zm00001d002155/Zm00001d003345/Zm00001d014926/Zm00001d026392/Zm00001d028377/Zm00001d029483/Zm00001d047271/Zm00001d047962/Zm00001d050916	9
leaf	blue	GO:0006354	DNA-templated transcription, elongation	23/2988	63/30499	1.09799e-08	6.69777e-07	6.14752e-07	Zm00001d012160/Zm00001d012425/Zm00001d013008/Zm00001d013309/Zm00001d015795/Zm00001d022386/Zm00001d026584/Zm00001d027502/Zm00001d028702/Zm00001d032139/Zm00001d033727/Zm00001d034677/Zm00001d035124/Zm00001d038933/Zm00001d039395/Zm00001d040588/Zm00001d041322/Zm00001d042510/Zm00001d045500/Zm00001d046183/Zm00001d050054/Zm00001d050496/Zm00001d051422	23
leaf	blue	GO:0005685	U1 snRNP	15/2988	29/30499	1.44807e-08	8.6008e-07	7.89421e-07	Zm00001d003014/Zm00001d003345/Zm00001d008916/Zm00001d014343/Zm00001d014926/Zm00001d017153/Zm00001d025866/Zm00001d028377/Zm00001d029483/Zm00001d037602/Zm00001d039372/Zm00001d047271/Zm00001d047962/Zm00001d050916/Zm00001d053754	15
leaf	blue	GO:0000387	spliceosomal snRNP assembly	14/2988	26/30499	2.24887e-08	1.30146e-06	1.19454e-06	Zm00001d003014/Zm00001d003345/Zm00001d008916/Zm00001d014926/Zm00001d020659/Zm00001d025866/Zm00001d028377/Zm00001d029483/Zm00001d039372/Zm00001d040294/Zm00001d047271/Zm00001d047962/Zm00001d050916/Zm00001d053754	14
leaf	blue	GO:0016572	histone phosphorylation	27/2988	87/30499	3.35679e-08	1.89407e-06	1.73847e-06	Zm00001d004133/Zm00001d005846/Zm00001d011108/Zm00001d014858/Zm00001d015474/Zm00001d016082/Zm00001d017555/Zm00001d017718/Zm00001d018515/Zm00001d025571/Zm00001d025908/Zm00001d026273/Zm00001d026291/Zm00001d027346/Zm00001d031485/Zm00001d031766/Zm00001d032565/Zm00001d035764/Zm00001d038060/Zm00001d038973/Zm00001d043232/Zm00001d044672/Zm00001d045354/Zm00001d048497/Zm00001d051427/Zm00001d051861/Zm00001d0…	27
leaf	blue	GO:0005754	mitochondrial proton-transporting ATP synthase, catalytic core	9/2988	11/30499	3.76344e-08	2.07173e-06	1.90153e-06	Zm00001d006439/Zm00001d009488/Zm00001d011314/Zm00001d021554/Zm00001d028207/Zm00001d038929/Zm00001d043834/Zm00001d044441/Zm00001d048091	9
leaf	blue	GO:0005689	U12-type spliceosomal complex	15/2988	31/30499	4.63743e-08	2.49206e-06	2.28733e-06	Zm00001d001951/Zm00001d002155/Zm00001d003345/Zm00001d008356/Zm00001d013009/Zm00001d014926/Zm00001d021441/Zm00001d026392/Zm00001d028377/Zm00001d029483/Zm00001d047271/Zm00001d047962/Zm00001d050056/Zm00001d050916/Zm00001d053754	15
leaf	blue	GO:0019773	proteasome core complex, alpha-subunit complex	13/2988	24/30499	6.58678e-08	3.4573e-06	3.17327e-06	Zm00001d002058/Zm00001d006235/Zm00001d007038/Zm00001d015180/Zm00001d022316/Zm00001d022629/Zm00001d027688/Zm00001d036319/Zm00001d043137/Zm00001d045194/Zm00001d048271/Zm00001d048403/Zm00001d053217	13
leaf	blue	GO:0000398	mRNA splicing, via spliceosome	49/2988	225/30499	7.0637e-08	3.62336e-06	3.32569e-06	Zm00001d001951/Zm00001d002155/Zm00001d002869/Zm00001d005303/Zm00001d007100/Zm00001d007934/Zm00001d010461/Zm00001d013009/Zm00001d014343/Zm00001d017177/Zm00001d017523/Zm00001d018341/Zm00001d021441/Zm00001d025063/Zm00001d025222/Zm00001d025239/Zm00001d026346/Zm00001d026392/Zm00001d030739/Zm00001d032748/Zm00001d035333/Zm00001d036432/Zm00001d036709/Zm00001d038088/Zm00001d038914/Zm00001d039873/Zm00001d0…	49
leaf	blue	GO:0008137	NADH dehydrogenase (ubiquinone) activity	16/2988	37/30499	1.19369e-07	5.98703e-06	5.49517e-06	Zm00001d001940/Zm00001d011732/Zm00001d014428/Zm00001d014772/Zm00001d027389/Zm00001d027493/Zm00001d028773/Zm00001d030080/Zm00001d030138/Zm00001d031975/Zm00001d037663/Zm00001d038508/Zm00001d043619/Zm00001d047720/Zm00001d048204/Zm00001d049507	16
leaf	blue	GO:0005687	U4 snRNP	9/2988	12/30499	1.37326e-07	6.73791e-06	6.18436e-06	Zm00001d003345/Zm00001d008916/Zm00001d014926/Zm00001d028377/Zm00001d029483/Zm00001d039372/Zm00001d047271/Zm00001d047962/Zm00001d050916	9
leaf	blue	GO:0006396	RNA processing	75/2988	416/30499	1.58794e-07	7.62549e-06	6.99903e-06	Zm00001d000030/Zm00001d002141/Zm00001d002475/Zm00001d003106/Zm00001d004070/Zm00001d005276/Zm00001d006794/Zm00001d008640/Zm00001d008656/Zm00001d010504/Zm00001d010858/Zm00001d011336/Zm00001d012121/Zm00001d012825/Zm00001d013543/Zm00001d013568/Zm00001d013677/Zm00001d013750/Zm00001d014058/Zm00001d014812/Zm00001d016349/Zm00001d016528/Zm00001d018103/Zm00001d018112/Zm00001d018337/Zm00001d018613/Zm00001d0…	75
leaf	blue	GO:0034976	response to endoplasmic reticulum stress	55/2988	272/30499	1.62486e-07	7.64023e-06	7.01255e-06	Zm00001d005460/Zm00001d006036/Zm00001d006667/Zm00001d007031/Zm00001d007234/Zm00001d007301/Zm00001d009572/Zm00001d011185/Zm00001d012662/Zm00001d012710/Zm00001d013043/Zm00001d013268/Zm00001d013290/Zm00001d013842/Zm00001d014183/Zm00001d014961/Zm00001d015376/Zm00001d017121/Zm00001d017857/Zm00001d018627/Zm00001d022307/Zm00001d022603/Zm00001d025663/Zm00001d027468/Zm00001d027683/Zm00001d028709/Zm00001d0…	55
leaf	blue	GO:0042545	cell wall modification	42/2988	185/30499	1.7756e-07	8.17865e-06	7.50674e-06	Zm00001d003672/Zm00001d005159/Zm00001d006054/Zm00001d007824/Zm00001d009480/Zm00001d011816/Zm00001d012886/Zm00001d013076/Zm00001d013252/Zm00001d013282/Zm00001d016491/Zm00001d018957/Zm00001d022643/Zm00001d025413/Zm00001d029124/Zm00001d030304/Zm00001d031611/Zm00001d033767/Zm00001d034059/Zm00001d034440/Zm00001d035087/Zm00001d035094/Zm00001d036565/Zm00001d036568/Zm00001d037886/Zm00001d038923/Zm00001d0…	42
leaf	blue	GO:0006414	translational elongation	37/2988	155/30499	2.48142e-07	1.12011e-05	1.02809e-05	Zm00001d001899/Zm00001d006907/Zm00001d009657/Zm00001d009868/Zm00001d009870/Zm00001d010431/Zm00001d010855/Zm00001d012886/Zm00001d014679/Zm00001d016358/Zm00001d017708/Zm00001d026578/Zm00001d028064/Zm00001d029124/Zm00001d031311/Zm00001d035087/Zm00001d035201/Zm00001d037111/Zm00001d037873/Zm00001d037875/Zm00001d037877/Zm00001d037886/Zm00001d040041/Zm00001d041698/Zm00001d044332/Zm00001d045000/Zm00001d0…	37
leaf	blue	GO:0006839	mitochondrial transport	20/2988	59/30499	4.00194e-07	1.7673e-05	1.62211e-05	Zm00001d003511/Zm00001d005834/Zm00001d009799/Zm00001d010478/Zm00001d013332/Zm00001d015795/Zm00001d018183/Zm00001d020980/Zm00001d022197/Zm00001d025904/Zm00001d028009/Zm00001d028528/Zm00001d028753/Zm00001d031527/Zm00001d037725/Zm00001d037727/Zm00001d038933/Zm00001d042007/Zm00001d046400/Zm00001d047838	20
leaf	blue	GO:0000035	acyl binding	9/2988	13/30499	4.07175e-07	1.7673e-05	1.62211e-05	Zm00001d019186/Zm00001d022616/Zm00001d031868/Zm00001d031870/Zm00001d033149/Zm00001d038057/Zm00001d041701/Zm00001d048163/Zm00001d053228	9
leaf	blue	GO:0030687	preribosome, large subunit precursor	17/2988	45/30499	5.06097e-07	2.15521e-05	1.97815e-05	Zm00001d001994/Zm00001d006361/Zm00001d006455/Zm00001d011779/Zm00001d013056/Zm00001d014585/Zm00001d015662/Zm00001d017090/Zm00001d018337/Zm00001d018634/Zm00001d019449/Zm00001d026495/Zm00001d031747/Zm00001d031868/Zm00001d031870/Zm00001d039047/Zm00001d050964	17
leaf	blue	GO:0005507	copper ion binding	57/2988	299/30499	7.51094e-07	3.13929e-05	2.88139e-05	Zm00001d005513/Zm00001d006638/Zm00001d006667/Zm00001d007031/Zm00001d008759/Zm00001d009488/Zm00001d009990/Zm00001d010236/Zm00001d011113/Zm00001d012052/Zm00001d012103/Zm00001d012599/Zm00001d013038/Zm00001d016358/Zm00001d017070/Zm00001d017121/Zm00001d017529/Zm00001d017617/Zm00001d017857/Zm00001d018234/Zm00001d019191/Zm00001d019926/Zm00001d021391/Zm00001d021869/Zm00001d022065/Zm00001d022307/Zm00001d0…	57
leaf	blue	GO:0006122	mitochondrial electron transport, ubiquinol to cytochrome c	11/2988	21/30499	1.08723e-06	4.46159e-05	4.09506e-05	Zm00001d001940/Zm00001d003905/Zm00001d004997/Zm00001d010236/Zm00001d011706/Zm00001d013041/Zm00001d018234/Zm00001d034528/Zm00001d038218/Zm00001d042600/Zm00001d052436	11
leaf	blue	GO:0030529	NA	40/2988	184/30499	1.12982e-06	4.55358e-05	4.17949e-05	Zm00001d002141/Zm00001d004070/Zm00001d005864/Zm00001d011331/Zm00001d011336/Zm00001d014058/Zm00001d014812/Zm00001d016349/Zm00001d016528/Zm00001d018204/Zm00001d018552/Zm00001d018613/Zm00001d018664/Zm00001d018730/Zm00001d019200/Zm00001d021999/Zm00001d025767/Zm00001d026397/Zm00001d027429/Zm00001d027719/Zm00001d028229/Zm00001d029325/Zm00001d031969/Zm00001d032739/Zm00001d032777/Zm00001d035095/Zm00001d0…	40
leaf	blue	GO:0005759	mitochondrial matrix	38/2988	171/30499	1.17298e-06	4.6446e-05	4.26303e-05	Zm00001d005513/Zm00001d006667/Zm00001d007031/Zm00001d008405/Zm00001d009910/Zm00001d009990/Zm00001d011706/Zm00001d012199/Zm00001d015449/Zm00001d017823/Zm00001d019186/Zm00001d020139/Zm00001d022307/Zm00001d025891/Zm00001d028458/Zm00001d029263/Zm00001d032163/Zm00001d032529/Zm00001d033149/Zm00001d034884/Zm00001d035443/Zm00001d037429/Zm00001d037859/Zm00001d038057/Zm00001d039089/Zm00001d039613/Zm00001d0…	38
leaf	blue	GO:0000036	acyl carrier activity	11/2988	22/30499	1.98119e-06	7.70955e-05	7.07618e-05	Zm00001d019186/Zm00001d022616/Zm00001d026569/Zm00001d031868/Zm00001d031870/Zm00001d033149/Zm00001d036137/Zm00001d038057/Zm00001d041701/Zm00001d048163/Zm00001d053228	11
leaf	blue	GO:0044743	protein transmembrane import into intracellular organelle	29/2988	119/30499	3.04009e-06	0.000116296	0.000106742	Zm00001d003500/Zm00001d006361/Zm00001d007514/Zm00001d008640/Zm00001d008968/Zm00001d010504/Zm00001d013923/Zm00001d015662/Zm00001d022614/Zm00001d023915/Zm00001d025767/Zm00001d028755/Zm00001d029173/Zm00001d029174/Zm00001d031002/Zm00001d031627/Zm00001d034750/Zm00001d038807/Zm00001d039324/Zm00001d045193/Zm00001d047472/Zm00001d047477/Zm00001d047727/Zm00001d048204/Zm00001d048308/Zm00001d049656/Zm00001d0…	29
leaf	blue	GO:0005686	U2 snRNP	15/2988	41/30499	3.7838e-06	0.000142334	0.000130641	Zm00001d001951/Zm00001d003014/Zm00001d003345/Zm00001d008916/Zm00001d013009/Zm00001d014926/Zm00001d025866/Zm00001d028377/Zm00001d029483/Zm00001d037602/Zm00001d039372/Zm00001d047271/Zm00001d047962/Zm00001d050056/Zm00001d050916	15
leaf	blue	GO:0009579	thylakoid	31/2988	133/30499	3.85014e-06	0.000142455	0.000130752	Zm00001d002543/Zm00001d002546/Zm00001d003448/Zm00001d005791/Zm00001d008619/Zm00001d008669/Zm00001d010575/Zm00001d010672/Zm00001d011581/Zm00001d012407/Zm00001d012439/Zm00001d012928/Zm00001d014954/Zm00001d014957/Zm00001d015474/Zm00001d019926/Zm00001d020584/Zm00001d020585/Zm00001d021422/Zm00001d021477/Zm00001d021626/Zm00001d026015/Zm00001d027394/Zm00001d035963/Zm00001d039733/Zm00001d042954/Zm00001d0…	31
leaf	blue	GO:0005682	U5 snRNP	13/2988	32/30499	4.31333e-06	0.000157019	0.000144119	Zm00001d003014/Zm00001d003345/Zm00001d008916/Zm00001d014926/Zm00001d025866/Zm00001d028377/Zm00001d029483/Zm00001d032313/Zm00001d036709/Zm00001d039372/Zm00001d047271/Zm00001d047962/Zm00001d050916	13
leaf	blue	GO:0005665	RNA polymerase II, core complex	15/2988	42/30499	5.35365e-06	0.000191797	0.00017604	Zm00001d003242/Zm00001d005295/Zm00001d006031/Zm00001d011945/Zm00001d013780/Zm00001d019553/Zm00001d020948/Zm00001d022141/Zm00001d023587/Zm00001d026339/Zm00001d033099/Zm00001d037574/Zm00001d038139/Zm00001d041609/Zm00001d054033	15
leaf	blue	GO:0000461	endonucleolytic cleavage to generate mature 3'-end of SSU-rRNA from (SSU-rRNA, 5.8S rRNA, LSU-rRNA)	7/2988	10/30499	7.9024e-06	0.000278683	0.000255788	Zm00001d006871/Zm00001d012886/Zm00001d027527/Zm00001d029124/Zm00001d037886/Zm00001d048253/Zm00001d048346	7
leaf	blue	GO:0050897	cobalt ion binding	20/2988	70/30499	8.04678e-06	0.000279409	0.000256454	Zm00001d009488/Zm00001d011263/Zm00001d011330/Zm00001d014428/Zm00001d024908/Zm00001d025891/Zm00001d026307/Zm00001d030138/Zm00001d033149/Zm00001d034859/Zm00001d035032/Zm00001d036328/Zm00001d038057/Zm00001d038929/Zm00001d040721/Zm00001d043834/Zm00001d044459/Zm00001d048163/Zm00001d048291/Zm00001d052289	20
leaf	blue	GO:0006511	ubiquitin-dependent protein catabolic process	62/2988	360/30499	8.30636e-06	0.000284052	0.000260716	Zm00001d002058/Zm00001d003653/Zm00001d004090/Zm00001d006235/Zm00001d006336/Zm00001d006421/Zm00001d006439/Zm00001d006667/Zm00001d007234/Zm00001d009211/Zm00001d010504/Zm00001d011706/Zm00001d011732/Zm00001d012103/Zm00001d014428/Zm00001d014772/Zm00001d015123/Zm00001d015431/Zm00001d016566/Zm00001d016864/Zm00001d017847/Zm00001d017857/Zm00001d020511/Zm00001d020930/Zm00001d021536/Zm00001d021554/Zm00001d0…	62
leaf	blue	GO:0006972	hyperosmotic response	32/2988	145/30499	9.19521e-06	0.000309755	0.000284307	Zm00001d004513/Zm00001d006439/Zm00001d007038/Zm00001d007234/Zm00001d008284/Zm00001d008619/Zm00001d009211/Zm00001d011286/Zm00001d012103/Zm00001d012407/Zm00001d014858/Zm00001d017121/Zm00001d017467/Zm00001d017555/Zm00001d021554/Zm00001d022316/Zm00001d025062/Zm00001d027359/Zm00001d028396/Zm00001d028709/Zm00001d031168/Zm00001d035156/Zm00001d037859/Zm00001d038136/Zm00001d040278/Zm00001d040334/Zm00001d0…	32
leaf	blue	GO:0033365	protein localization to organelle	12/2988	30/30499	1.22245e-05	0.000405746	0.000372413	Zm00001d000004/Zm00001d004051/Zm00001d014269/Zm00001d016665/Zm00001d017847/Zm00001d019059/Zm00001d023934/Zm00001d028779/Zm00001d030496/Zm00001d035267/Zm00001d037993/Zm00001d048193	12
leaf	blue	GO:0009408	response to heat	62/2988	365/30499	1.29277e-05	0.000422866	0.000388126	Zm00001d005460/Zm00001d006036/Zm00001d007031/Zm00001d007234/Zm00001d007301/Zm00001d009783/Zm00001d009950/Zm00001d010183/Zm00001d010693/Zm00001d011131/Zm00001d011185/Zm00001d012395/Zm00001d012662/Zm00001d012710/Zm00001d013842/Zm00001d014149/Zm00001d014961/Zm00001d014993/Zm00001d015308/Zm00001d015376/Zm00001d017121/Zm00001d018627/Zm00001d022307/Zm00001d022603/Zm00001d024319/Zm00001d024635/Zm00001d0…	62
leaf	blue	GO:0019843	rRNA binding	26/2988	109/30499	1.45519e-05	0.000469195	0.000430649	Zm00001d002450/Zm00001d006924/Zm00001d008387/Zm00001d010803/Zm00001d012878/Zm00001d014969/Zm00001d014991/Zm00001d017719/Zm00001d018066/Zm00001d019999/Zm00001d029340/Zm00001d029418/Zm00001d030402/Zm00001d034669/Zm00001d034790/Zm00001d035902/Zm00001d037267/Zm00001d037876/Zm00001d037929/Zm00001d038158/Zm00001d041760/Zm00001d045578/Zm00001d047186/Zm00001d050234/Zm00001d051422/Zm00001d051543	26
leaf	blue	GO:0030150	protein import into mitochondrial matrix	12/2988	31/30499	1.81683e-05	0.000574658	0.000527447	Zm00001d005513/Zm00001d006821/Zm00001d008242/Zm00001d008689/Zm00001d011412/Zm00001d018501/Zm00001d022083/Zm00001d027345/Zm00001d031852/Zm00001d039709/Zm00001d044415/Zm00001d048506	12
leaf	blue	GO:0006342	chromatin silencing	31/2988	143/30499	1.8332e-05	0.000574658	0.000527447	Zm00001d006547/Zm00001d006548/Zm00001d011108/Zm00001d012837/Zm00001d013300/Zm00001d013392/Zm00001d014858/Zm00001d015300/Zm00001d015474/Zm00001d017555/Zm00001d019045/Zm00001d021300/Zm00001d021706/Zm00001d021707/Zm00001d021931/Zm00001d023901/Zm00001d025571/Zm00001d026273/Zm00001d027288/Zm00001d027760/Zm00001d032263/Zm00001d033822/Zm00001d033979/Zm00001d035764/Zm00001d038381/Zm00001d038973/Zm00001d0…	31
leaf	blue	GO:0009245	lipid A biosynthetic process	10/2988	23/30499	2.76199e-05	0.000842408	0.000773201	Zm00001d019186/Zm00001d022616/Zm00001d028264/Zm00001d031868/Zm00001d031870/Zm00001d033149/Zm00001d038057/Zm00001d041701/Zm00001d048163/Zm00001d053228	10
leaf	blue	GO:0015934	large ribosomal subunit	10/2988	23/30499	2.76199e-05	0.000842408	0.000773201	Zm00001d005228/Zm00001d012425/Zm00001d012936/Zm00001d027838/Zm00001d028702/Zm00001d034677/Zm00001d034750/Zm00001d042510/Zm00001d051422/Zm00001d052452	10
leaf	blue	GO:0000419	RNA polymerase V complex	9/2988	19/30499	3.03958e-05	0.000890951	0.000817756	Zm00001d005295/Zm00001d013780/Zm00001d019553/Zm00001d022141/Zm00001d023587/Zm00001d033099/Zm00001d036782/Zm00001d037574/Zm00001d041609	9
leaf	blue	GO:0043928	exonucleolytic nuclear-transcribed mRNA catabolic process involved in deadenylation-dependent decay	9/2988	19/30499	3.03958e-05	0.000890951	0.000817756	Zm00001d001973/Zm00001d010461/Zm00001d014880/Zm00001d020486/Zm00001d025239/Zm00001d032158/Zm00001d038088/Zm00001d042725/Zm00001d049557	9
leaf	blue	GO:0070469	respirasome	9/2988	19/30499	3.03958e-05	0.000890951	0.000817756	Zm00001d010236/Zm00001d019186/Zm00001d027554/Zm00001d028665/Zm00001d033149/Zm00001d038057/Zm00001d038218/Zm00001d042600/Zm00001d048163	9
leaf	blue	GO:0008540	proteasome regulatory particle, base subcomplex	11/2988	28/30499	3.45559e-05	0.000999906	0.00091776	Zm00001d015886/Zm00001d016439/Zm00001d018309/Zm00001d020506/Zm00001d028396/Zm00001d037481/Zm00001d046539/Zm00001d047941/Zm00001d050616/Zm00001d052078/Zm00001d053616	11
leaf	blue	GO:0016925	protein sumoylation	13/2988	38/30499	3.8296e-05	0.0010941	0.00100422	Zm00001d008428/Zm00001d010872/Zm00001d011308/Zm00001d012042/Zm00001d012886/Zm00001d027427/Zm00001d029124/Zm00001d037052/Zm00001d037886/Zm00001d038616/Zm00001d039007/Zm00001d047354/Zm00001d049163	13
leaf	blue	GO:0000027	ribosomal large subunit assembly	14/2988	44/30499	4.88559e-05	0.00137835	0.00126511	Zm00001d002450/Zm00001d010016/Zm00001d010631/Zm00001d010803/Zm00001d012161/Zm00001d013758/Zm00001d017047/Zm00001d017719/Zm00001d018755/Zm00001d025784/Zm00001d033128/Zm00001d033147/Zm00001d051543/Zm00001d053547	14
leaf	blue	GO:0032543	mitochondrial translation	11/2988	29/30499	5.07524e-05	0.00141417	0.00129799	Zm00001d010792/Zm00001d013332/Zm00001d015795/Zm00001d015973/Zm00001d020983/Zm00001d038795/Zm00001d038933/Zm00001d039395/Zm00001d043779/Zm00001d045500/Zm00001d050496	11
leaf	blue	GO:0008121	ubiquinol-cytochrome-c reductase activity	8/2988	16/30499	5.25161e-05	0.00143004	0.00131256	Zm00001d003905/Zm00001d004997/Zm00001d016619/Zm00001d018234/Zm00001d025286/Zm00001d034528/Zm00001d037485/Zm00001d052436	8
leaf	blue	GO:0006457	protein folding	76/2988	494/30499	5.25891e-05	0.00143004	0.00131256	Zm00001d005460/Zm00001d005513/Zm00001d006036/Zm00001d007069/Zm00001d007234/Zm00001d007490/Zm00001d008209/Zm00001d009023/Zm00001d009783/Zm00001d009910/Zm00001d010183/Zm00001d010693/Zm00001d010958/Zm00001d011104/Zm00001d011185/Zm00001d011945/Zm00001d012121/Zm00001d012199/Zm00001d012243/Zm00001d012662/Zm00001d012710/Zm00001d013043/Zm00001d013750/Zm00001d013842/Zm00001d014486/Zm00001d014732/Zm00001d0…	76
leaf	blue	GO:0006606	protein import into nucleus	30/2988	144/30499	5.46765e-05	0.00146911	0.00134841	Zm00001d003500/Zm00001d006361/Zm00001d007934/Zm00001d009446/Zm00001d013923/Zm00001d015151/Zm00001d015662/Zm00001d018112/Zm00001d022614/Zm00001d023915/Zm00001d025767/Zm00001d026495/Zm00001d029173/Zm00001d030342/Zm00001d031002/Zm00001d031627/Zm00001d034750/Zm00001d038807/Zm00001d038973/Zm00001d043439/Zm00001d045002/Zm00001d045193/Zm00001d047477/Zm00001d048204/Zm00001d048238/Zm00001d048308/Zm00001d0…	30
leaf	blue	GO:0022626	cytosolic ribosome	29/2988	138/30499	6.12271e-05	0.00162576	0.0014922	Zm00001d006235/Zm00001d008209/Zm00001d009480/Zm00001d011104/Zm00001d013751/Zm00001d013777/Zm00001d022629/Zm00001d027688/Zm00001d028702/Zm00001d029173/Zm00001d029340/Zm00001d030402/Zm00001d033651/Zm00001d034790/Zm00001d035201/Zm00001d035761/Zm00001d036319/Zm00001d037876/Zm00001d038923/Zm00001d042329/Zm00001d045194/Zm00001d047477/Zm00001d048271/Zm00001d048403/Zm00001d049619/Zm00001d049674/Zm00001d0…	29
leaf	blue	GO:0005744	TIM23 mitochondrial import inner membrane translocase complex	10/2988	25/30499	6.56695e-05	0.00170886	0.00156847	Zm00001d004051/Zm00001d006821/Zm00001d017847/Zm00001d019344/Zm00001d022083/Zm00001d027345/Zm00001d028779/Zm00001d030496/Zm00001d042329/Zm00001d048506	10
leaf	blue	GO:0007067	NA	27/2988	125/30499	6.58711e-05	0.00170886	0.00156847	Zm00001d002662/Zm00001d003103/Zm00001d009440/Zm00001d014685/Zm00001d014954/Zm00001d014957/Zm00001d015842/Zm00001d022025/Zm00001d022083/Zm00001d022614/Zm00001d026129/Zm00001d027373/Zm00001d027427/Zm00001d028043/Zm00001d028837/Zm00001d031485/Zm00001d032565/Zm00001d035019/Zm00001d036285/Zm00001d037236/Zm00001d043439/Zm00001d044672/Zm00001d047354/Zm00001d047396/Zm00001d047979/Zm00001d048497/Zm00001d0…	27
leaf	blue	GO:0080156	mitochondrial mRNA modification	17/2988	62/30499	6.71433e-05	0.00172207	0.0015806	Zm00001d006054/Zm00001d017317/Zm00001d020435/Zm00001d022065/Zm00001d023734/Zm00001d024675/Zm00001d026307/Zm00001d034870/Zm00001d044331/Zm00001d044843/Zm00001d045089/Zm00001d045528/Zm00001d048291/Zm00001d048670/Zm00001d049043/Zm00001d052146/Zm00001d052377	17
leaf	blue	GO:0000418	RNA polymerase IV complex	9/2988	21/30499	8.0618e-05	0.00202172	0.00185563	Zm00001d003242/Zm00001d005295/Zm00001d013780/Zm00001d019553/Zm00001d022141/Zm00001d023587/Zm00001d033099/Zm00001d037574/Zm00001d041609	9
leaf	blue	GO:0004129	cytochrome-c oxidase activity	9/2988	21/30499	8.0618e-05	0.00202172	0.00185563	Zm00001d007059/Zm00001d011330/Zm00001d022354/Zm00001d030618/Zm00001d032153/Zm00001d034218/Zm00001d044459/Zm00001d049507/Zm00001d051055	9
leaf	blue	GO:0000447	endonucleolytic cleavage in ITS1 to separate SSU-rRNA from 5.8S rRNA and LSU-rRNA from tricistronic rRNA transcript (SSU-rRNA, 5.8S rRNA, LSU-rRNA)	8/2988	17/30499	9.06638e-05	0.00224866	0.00206392	Zm00001d006871/Zm00001d007103/Zm00001d012886/Zm00001d027527/Zm00001d029124/Zm00001d037886/Zm00001d048253/Zm00001d048346	8
leaf	blue	GO:0031177	phosphopantetheine binding	10/2988	26/30499	9.73602e-05	0.00236282	0.0021687	Zm00001d005975/Zm00001d019186/Zm00001d022616/Zm00001d031868/Zm00001d031870/Zm00001d033149/Zm00001d038057/Zm00001d041701/Zm00001d048163/Zm00001d053228	10
leaf	blue	GO:0031305	integral component of mitochondrial inner membrane	10/2988	26/30499	9.73602e-05	0.00236282	0.0021687	Zm00001d006618/Zm00001d006821/Zm00001d007153/Zm00001d019344/Zm00001d022083/Zm00001d027345/Zm00001d034520/Zm00001d048506/Zm00001d050935/Zm00001d052333	10
leaf	blue	GO:0010388	NA	27/2988	129/30499	0.000115905	0.00278296	0.00255433	Zm00001d002027/Zm00001d003257/Zm00001d003345/Zm00001d003685/Zm00001d006822/Zm00001d007508/Zm00001d007934/Zm00001d008284/Zm00001d012969/Zm00001d015474/Zm00001d017529/Zm00001d018112/Zm00001d018523/Zm00001d025407/Zm00001d025767/Zm00001d027359/Zm00001d027688/Zm00001d031002/Zm00001d040309/Zm00001d040334/Zm00001d043439/Zm00001d048238/Zm00001d048403/Zm00001d049294/Zm00001d050139/Zm00001d050916/Zm00001d0…	27
leaf	blue	GO:0005740	mitochondrial envelope	9/2988	22/30499	0.000124581	0.00292896	0.00268833	Zm00001d012103/Zm00001d012518/Zm00001d017121/Zm00001d030373/Zm00001d035156/Zm00001d043086/Zm00001d045431/Zm00001d049641/Zm00001d051001	9
leaf	blue	GO:0032981	mitochondrial respiratory chain complex I assembly	9/2988	22/30499	0.000124581	0.00292896	0.00268833	Zm00001d011245/Zm00001d011732/Zm00001d021372/Zm00001d023865/Zm00001d030019/Zm00001d031975/Zm00001d035879/Zm00001d035881/Zm00001d053084	9
leaf	blue	GO:0006406	mRNA export from nucleus	21/2988	91/30499	0.00015464	0.00359816	0.00330256	Zm00001d007934/Zm00001d008259/Zm00001d008734/Zm00001d010504/Zm00001d022614/Zm00001d023741/Zm00001d025767/Zm00001d028755/Zm00001d031168/Zm00001d034750/Zm00001d038807/Zm00001d039324/Zm00001d040389/Zm00001d043439/Zm00001d045002/Zm00001d045193/Zm00001d047245/Zm00001d047727/Zm00001d048133/Zm00001d048308/Zm00001d052271	21
leaf	blue	GO:0046933	proton-transporting ATP synthase activity, rotational mechanism	12/2988	38/30499	0.000181753	0.00418588	0.003842	Zm00001d006439/Zm00001d009488/Zm00001d011278/Zm00001d011314/Zm00001d021554/Zm00001d028207/Zm00001d038929/Zm00001d043834/Zm00001d044391/Zm00001d044441/Zm00001d048091/Zm00001d053572	12
leaf	blue	GO:0000087	mitotic M phase	33/2988	177/30499	0.000227835	0.00519417	0.00476745	Zm00001d003103/Zm00001d007233/Zm00001d007767/Zm00001d008260/Zm00001d009440/Zm00001d014685/Zm00001d014954/Zm00001d014957/Zm00001d019091/Zm00001d022025/Zm00001d022083/Zm00001d022614/Zm00001d027288/Zm00001d027373/Zm00001d027427/Zm00001d028837/Zm00001d031485/Zm00001d031942/Zm00001d032029/Zm00001d032313/Zm00001d032565/Zm00001d035019/Zm00001d036285/Zm00001d037236/Zm00001d041414/Zm00001d043439/Zm00001d0…	33
leaf	blue	GO:0031901	early endosome membrane	8/2988	19/30499	0.00023556	0.00526394	0.00483149	Zm00001d009572/Zm00001d014278/Zm00001d028002/Zm00001d030665/Zm00001d031179/Zm00001d039016/Zm00001d041594/Zm00001d048222	8
leaf	blue	GO:0042274	ribosomal small subunit biogenesis	8/2988	19/30499	0.00023556	0.00526394	0.00483149	Zm00001d006899/Zm00001d007877/Zm00001d013056/Zm00001d017320/Zm00001d022180/Zm00001d028786/Zm00001d047707/Zm00001d054047	8
leaf	blue	GO:0008541	proteasome regulatory particle, lid subcomplex	9/2988	24/30499	0.000273147	0.00604405	0.00554751	Zm00001d003257/Zm00001d008259/Zm00001d008284/Zm00001d018523/Zm00001d024319/Zm00001d039483/Zm00001d040334/Zm00001d040389/Zm00001d053232	9
leaf	blue	GO:0030686	90S preribosome	10/2988	29/30499	0.000278976	0.0061131	0.00561089	Zm00001d004090/Zm00001d006871/Zm00001d007103/Zm00001d015568/Zm00001d027527/Zm00001d028786/Zm00001d038975/Zm00001d047707/Zm00001d048253/Zm00001d048346	10
leaf	blue	GO:0022900	electron transport chain	25/2988	123/30499	0.000327636	0.0070426	0.00646403	Zm00001d003081/Zm00001d004977/Zm00001d011081/Zm00001d011786/Zm00001d013839/Zm00001d014428/Zm00001d016619/Zm00001d016864/Zm00001d017823/Zm00001d021958/Zm00001d023978/Zm00001d025286/Zm00001d029238/Zm00001d029856/Zm00001d030080/Zm00001d034048/Zm00001d037429/Zm00001d037485/Zm00001d037663/Zm00001d042008/Zm00001d046959/Zm00001d047119/Zm00001d047720/Zm00001d048204/Zm00001d051554	25
leaf	blue	GO:0044421	extracellular region part	25/2988	123/30499	0.000327636	0.0070426	0.00646403	Zm00001d003257/Zm00001d006667/Zm00001d007069/Zm00001d008619/Zm00001d008932/Zm00001d011180/Zm00001d012395/Zm00001d012407/Zm00001d012710/Zm00001d014944/Zm00001d014993/Zm00001d015423/Zm00001d019287/Zm00001d021626/Zm00001d026704/Zm00001d028025/Zm00001d028450/Zm00001d029576/Zm00001d032777/Zm00001d039365/Zm00001d042025/Zm00001d042874/Zm00001d043407/Zm00001d047310/Zm00001d054043	25
leaf	blue	GO:0006913	nucleocytoplasmic transport	15/2988	58/30499	0.000356848	0.00759816	0.00697395	Zm00001d002352/Zm00001d004070/Zm00001d012161/Zm00001d018066/Zm00001d021999/Zm00001d022025/Zm00001d023264/Zm00001d026278/Zm00001d028043/Zm00001d033420/Zm00001d036084/Zm00001d037993/Zm00001d038803/Zm00001d041553/Zm00001d043736	15
leaf	blue	GO:0015986	ATP synthesis coupled proton transport	10/2988	30/30499	0.000381936	0.00805634	0.00739448	Zm00001d003159/Zm00001d011278/Zm00001d011314/Zm00001d015431/Zm00001d016349/Zm00001d025772/Zm00001d044391/Zm00001d044441/Zm00001d046190/Zm00001d053572	10
leaf	blue	GO:0036402	proteasome-activating ATPase activity	7/2988	16/30499	0.000442605	0.00922421	0.0084664	Zm00001d015886/Zm00001d016439/Zm00001d018309/Zm00001d037481/Zm00001d050616/Zm00001d052078/Zm00001d053616	7
leaf	blue	GO:0042542	response to hydrogen peroxide	48/2988	299/30499	0.000445476	0.00922421	0.0084664	Zm00001d005460/Zm00001d006036/Zm00001d007031/Zm00001d007301/Zm00001d009783/Zm00001d010183/Zm00001d010693/Zm00001d011185/Zm00001d012662/Zm00001d012710/Zm00001d013842/Zm00001d014486/Zm00001d014944/Zm00001d014961/Zm00001d014993/Zm00001d015308/Zm00001d017121/Zm00001d018627/Zm00001d019759/Zm00001d022307/Zm00001d022603/Zm00001d027683/Zm00001d029263/Zm00001d031740/Zm00001d032359/Zm00001d034667/Zm00001d0…	48
leaf	blue	GO:0031597	cytosolic proteasome complex	8/2988	21/30499	0.000530252	0.0108798	0.009986	Zm00001d015886/Zm00001d016439/Zm00001d018309/Zm00001d037481/Zm00001d046539/Zm00001d047373/Zm00001d052078/Zm00001d053616	8
leaf	blue	GO:0046930	pore complex	13/2988	48/30499	0.000536796	0.0109148	0.0100182	Zm00001d008242/Zm00001d008932/Zm00001d010504/Zm00001d012820/Zm00001d017847/Zm00001d019287/Zm00001d028755/Zm00001d037993/Zm00001d039365/Zm00001d043439/Zm00001d044193/Zm00001d047727/Zm00001d048308	13
leaf	blue	GO:0051028	mRNA transport	10/2988	32/30499	0.000683365	0.013761	0.0126305	Zm00001d008871/Zm00001d008932/Zm00001d010783/Zm00001d011263/Zm00001d019287/Zm00001d037993/Zm00001d038803/Zm00001d039365/Zm00001d044193/Zm00001d047794	10
leaf	blue	GO:0000243	commitment complex	7/2988	17/30499	0.000688965	0.013761	0.0126305	Zm00001d003345/Zm00001d014343/Zm00001d014926/Zm00001d028377/Zm00001d047962/Zm00001d048655/Zm00001d050916	7
leaf	blue	GO:0051604	protein maturation	17/2988	75/30499	0.00078737	0.0155885	0.0143079	Zm00001d003242/Zm00001d003257/Zm00001d007934/Zm00001d014585/Zm00001d022083/Zm00001d023741/Zm00001d024319/Zm00001d029173/Zm00001d031868/Zm00001d036285/Zm00001d039483/Zm00001d040309/Zm00001d043948/Zm00001d045193/Zm00001d047469/Zm00001d047477/Zm00001d049830	17
leaf	blue	GO:0031167	rRNA methylation	6/2988	13/30499	0.000821463	0.0159831	0.01467	Zm00001d006464/Zm00001d015449/Zm00001d031062/Zm00001d034666/Zm00001d039047/Zm00001d051885	6
leaf	blue	GO:0072546	ER membrane protein complex	6/2988	13/30499	0.000821463	0.0159831	0.01467	Zm00001d004176/Zm00001d030665/Zm00001d034833/Zm00001d041594/Zm00001d047443/Zm00001d049082	6
leaf	blue	GO:0000245	spliceosomal complex assembly	10/2988	33/30499	0.000895163	0.0172682	0.0158496	Zm00001d006308/Zm00001d011004/Zm00001d014926/Zm00001d028377/Zm00001d032313/Zm00001d040294/Zm00001d047962/Zm00001d049680/Zm00001d050916/Zm00001d052955	10
leaf	blue	GO:0034599	cellular response to oxidative stress	14/2988	57/30499	0.000968631	0.0185271	0.017005	Zm00001d007194/Zm00001d007800/Zm00001d008278/Zm00001d010650/Zm00001d014954/Zm00001d014957/Zm00001d018495/Zm00001d026368/Zm00001d028948/Zm00001d029238/Zm00001d034491/Zm00001d045160/Zm00001d046959/Zm00001d047597	14
leaf	blue	GO:0042255	ribosome assembly	12/2988	45/30499	0.00101049	0.0191653	0.0175908	Zm00001d006899/Zm00001d016276/Zm00001d018066/Zm00001d018337/Zm00001d023904/Zm00001d027688/Zm00001d034669/Zm00001d036985/Zm00001d038158/Zm00001d038923/Zm00001d043606/Zm00001d050234	12
leaf	blue	GO:0031595	nuclear proteasome complex	7/2988	18/30499	0.00103247	0.0192585	0.0176763	Zm00001d015886/Zm00001d016439/Zm00001d018309/Zm00001d018523/Zm00001d037481/Zm00001d047373/Zm00001d053616	7
leaf	blue	GO:0042777	plasma membrane ATP synthesis coupled proton transport	7/2988	18/30499	0.00103247	0.0192585	0.0176763	Zm00001d006439/Zm00001d009488/Zm00001d021554/Zm00001d028207/Zm00001d038929/Zm00001d043834/Zm00001d048091	7
leaf	blue	GO:0071013	catalytic step 2 spliceosome	23/2988	119/30499	0.00114881	0.0212531	0.019507	Zm00001d001951/Zm00001d002155/Zm00001d003014/Zm00001d003345/Zm00001d005303/Zm00001d013009/Zm00001d014926/Zm00001d025866/Zm00001d026392/Zm00001d028377/Zm00001d029483/Zm00001d036709/Zm00001d042725/Zm00001d047245/Zm00001d047271/Zm00001d047962/Zm00001d048133/Zm00001d048486/Zm00001d049557/Zm00001d050708/Zm00001d050916/Zm00001d053538/Zm00001d053754	23
leaf	blue	GO:0000394	RNA splicing, via endonucleolytic cleavage and ligation	30/2988	171/30499	0.00120027	0.0220245	0.0202151	Zm00001d006907/Zm00001d007435/Zm00001d008330/Zm00001d010538/Zm00001d010872/Zm00001d012425/Zm00001d013780/Zm00001d015495/Zm00001d015973/Zm00001d016228/Zm00001d018134/Zm00001d019481/Zm00001d019553/Zm00001d020571/Zm00001d021379/Zm00001d022244/Zm00001d027721/Zm00001d027975/Zm00001d033099/Zm00001d034600/Zm00001d034606/Zm00001d038139/Zm00001d038380/Zm00001d041322/Zm00001d045153/Zm00001d048060/Zm00001d0…	30
leaf	blue	GO:0000413	protein peptidyl-prolyl isomerization	17/2988	78/30499	0.00125463	0.0228363	0.0209602	Zm00001d008209/Zm00001d011104/Zm00001d012243/Zm00001d013750/Zm00001d014732/Zm00001d018134/Zm00001d018309/Zm00001d020438/Zm00001d021021/Zm00001d025062/Zm00001d028396/Zm00001d035761/Zm00001d036035/Zm00001d040281/Zm00001d042372/Zm00001d048556/Zm00001d052078	17
leaf	blue	GO:0033617	mitochondrial respiratory chain complex IV assembly	6/2988	14/30499	0.00131873	0.023622	0.0216813	Zm00001d007153/Zm00001d010792/Zm00001d038795/Zm00001d038976/Zm00001d050935/Zm00001d052333	6
leaf	blue	GO:0070181	small ribosomal subunit rRNA binding	6/2988	14/30499	0.00131873	0.023622	0.0216813	Zm00001d035094/Zm00001d036565/Zm00001d036568/Zm00001d039348/Zm00001d046583/Zm00001d049666	6
leaf	blue	GO:0009703	nitrate reductase (NADH) activity	5/2988	10/30499	0.00148559	0.0256036	0.0235001	Zm00001d011081/Zm00001d011786/Zm00001d013839/Zm00001d023978/Zm00001d034048	5
leaf	blue	GO:0010387	COP9 signalosome assembly	5/2988	10/30499	0.00148559	0.0256036	0.0235001	Zm00001d002027/Zm00001d003685/Zm00001d025407/Zm00001d027359/Zm00001d052848	5
leaf	blue	GO:0034551	mitochondrial respiratory chain complex III assembly	5/2988	10/30499	0.00148559	0.0256036	0.0235001	Zm00001d004997/Zm00001d009910/Zm00001d020578/Zm00001d034528/Zm00001d052436	5
leaf	blue	GO:0006014	D-ribose metabolic process	7/2988	19/30499	0.00149733	0.0256036	0.0235001	Zm00001d011526/Zm00001d012173/Zm00001d027799/Zm00001d030048/Zm00001d030701/Zm00001d031429/Zm00001d042536	7
leaf	blue	GO:0051437	obsolete positive regulation of ubiquitin-protein ligase activity involved in regulation of mitotic cell cycle transition	7/2988	19/30499	0.00149733	0.0256036	0.0235001	Zm00001d005334/Zm00001d008260/Zm00001d011657/Zm00001d014685/Zm00001d028837/Zm00001d037481/Zm00001d047979	7
leaf	blue	GO:0042127	regulation of cell proliferation	18/2988	86/30499	0.00149742	0.0256036	0.0235001	Zm00001d004133/Zm00001d008961/Zm00001d010461/Zm00001d011784/Zm00001d012414/Zm00001d013767/Zm00001d016082/Zm00001d016095/Zm00001d021931/Zm00001d033559/Zm00001d033738/Zm00001d038088/Zm00001d045358/Zm00001d046358/Zm00001d047820/Zm00001d049190/Zm00001d052321/Zm00001d053391	18
leaf	blue	GO:0042254	ribosome biogenesis	20/2988	100/30499	0.00152059	0.0258043	0.0236844	Zm00001d005764/Zm00001d012601/Zm00001d013008/Zm00001d013767/Zm00001d015628/Zm00001d020450/Zm00001d020983/Zm00001d021061/Zm00001d024571/Zm00001d027375/Zm00001d032181/Zm00001d034422/Zm00001d034677/Zm00001d039395/Zm00001d040588/Zm00001d045002/Zm00001d049619/Zm00001d049703/Zm00001d050411/Zm00001d051116	20
leaf	blue	GO:0051302	regulation of cell division	12/2988	48/30499	0.001857	0.0312779	0.0287083	Zm00001d003257/Zm00001d009440/Zm00001d009480/Zm00001d014685/Zm00001d017043/Zm00001d021441/Zm00001d027967/Zm00001d030079/Zm00001d032925/Zm00001d038923/Zm00001d047979/Zm00001d048238	12
leaf	blue	GO:0005680	anaphase-promoting complex	11/2988	42/30499	0.00190027	0.0317697	0.0291597	Zm00001d008260/Zm00001d008428/Zm00001d009440/Zm00001d014685/Zm00001d017070/Zm00001d020013/Zm00001d025825/Zm00001d028837/Zm00001d040164/Zm00001d047979/Zm00001d051588	11
leaf	blue	GO:0009664	plant-type cell wall organization	44/2988	287/30499	0.00192055	0.0318727	0.0292542	Zm00001d003672/Zm00001d006054/Zm00001d007824/Zm00001d009480/Zm00001d011816/Zm00001d012886/Zm00001d013076/Zm00001d013252/Zm00001d013282/Zm00001d014036/Zm00001d014887/Zm00001d016491/Zm00001d018957/Zm00001d022643/Zm00001d025413/Zm00001d029065/Zm00001d029124/Zm00001d030304/Zm00001d031611/Zm00001d033522/Zm00001d033767/Zm00001d034059/Zm00001d034440/Zm00001d035087/Zm00001d035094/Zm00001d036565/Zm00001d0…	44
leaf	blue	GO:0010099	regulation of photomorphogenesis	8/2988	25/30499	0.00197337	0.0325102	0.0298393	Zm00001d007194/Zm00001d008278/Zm00001d008734/Zm00001d010650/Zm00001d028948/Zm00001d040323/Zm00001d045323/Zm00001d047597	8
leaf	blue	GO:0004747	ribokinase activity	6/2988	15/30499	0.00201658	0.0327441	0.0300541	Zm00001d011526/Zm00001d012173/Zm00001d027799/Zm00001d030048/Zm00001d031429/Zm00001d042536	6
leaf	blue	GO:0007276	gamete generation	6/2988	15/30499	0.00201658	0.0327441	0.0300541	Zm00001d009440/Zm00001d014685/Zm00001d017043/Zm00001d030079/Zm00001d046761/Zm00001d047979	6
leaf	blue	GO:0000463	maturation of LSU-rRNA from tricistronic rRNA transcript (SSU-rRNA, 5.8S rRNA, LSU-rRNA)	7/2988	20/30499	0.0021103	0.034021	0.031226	Zm00001d016549/Zm00001d024373/Zm00001d026254/Zm00001d031703/Zm00001d039047/Zm00001d050193/Zm00001d052719	7
leaf	blue	GO:0031204	posttranslational protein targeting to membrane, translocation	5/2988	11/30499	0.00250444	0.0400888	0.0367954	Zm00001d011050/Zm00001d011185/Zm00001d035610/Zm00001d044231/Zm00001d048100	5
leaf	blue	GO:0005750	mitochondrial respiratory chain complex III	8/2988	26/30499	0.00260833	0.0414578	0.0380519	Zm00001d004997/Zm00001d011706/Zm00001d013041/Zm00001d016619/Zm00001d025286/Zm00001d034528/Zm00001d037485/Zm00001d052436	8
leaf	blue	GO:0015035	protein disulfide oxidoreductase activity	25/2988	142/30499	0.00279381	0.0440954	0.0404728	Zm00001d003081/Zm00001d003779/Zm00001d007301/Zm00001d007800/Zm00001d012845/Zm00001d016552/Zm00001d016593/Zm00001d016892/Zm00001d017417/Zm00001d018495/Zm00001d019034/Zm00001d020687/Zm00001d021610/Zm00001d022403/Zm00001d022518/Zm00001d026368/Zm00001d028726/Zm00001d033205/Zm00001d034491/Zm00001d037757/Zm00001d038445/Zm00001d046900/Zm00001d046959/Zm00001d048943/Zm00001d050551	25
leaf	blue	GO:0003924	GTPase activity	45/2988	301/30499	0.00282642	0.0443002	0.0406607	Zm00001d001939/Zm00001d005228/Zm00001d005612/Zm00001d006433/Zm00001d007763/Zm00001d008216/Zm00001d009572/Zm00001d009868/Zm00001d009870/Zm00001d009964/Zm00001d010538/Zm00001d010732/Zm00001d012598/Zm00001d013139/Zm00001d013767/Zm00001d014278/Zm00001d015348/Zm00001d015662/Zm00001d019093/Zm00001d027295/Zm00001d028002/Zm00001d028541/Zm00001d031179/Zm00001d031562/Zm00001d031939/Zm00001d034771/Zm00001d0…	45
leaf	blue	GO:0009644	response to high light intensity	48/2988	328/30499	0.00322911	0.0502628	0.0461335	Zm00001d005460/Zm00001d006036/Zm00001d007031/Zm00001d007234/Zm00001d008209/Zm00001d009783/Zm00001d010183/Zm00001d010693/Zm00001d011104/Zm00001d011185/Zm00001d011256/Zm00001d012662/Zm00001d012710/Zm00001d013842/Zm00001d014486/Zm00001d014961/Zm00001d014993/Zm00001d015308/Zm00001d018627/Zm00001d019759/Zm00001d022307/Zm00001d022603/Zm00001d025784/Zm00001d027683/Zm00001d028709/Zm00001d029263/Zm00001d0…	48
leaf	blue	GO:0007030	Golgi organization	47/2988	321/30499	0.00350053	0.0541144	0.0496687	Zm00001d004513/Zm00001d006439/Zm00001d007038/Zm00001d007234/Zm00001d008284/Zm00001d008619/Zm00001d009211/Zm00001d011286/Zm00001d012103/Zm00001d012407/Zm00001d014858/Zm00001d017121/Zm00001d017467/Zm00001d017555/Zm00001d019926/Zm00001d020486/Zm00001d021391/Zm00001d021554/Zm00001d022316/Zm00001d025062/Zm00001d025628/Zm00001d025690/Zm00001d026475/Zm00001d027766/Zm00001d028396/Zm00001d028406/Zm00001d0…	47
leaf	blue	GO:0003755	peptidyl-prolyl cis-trans isomerase activity	17/2988	86/30499	0.00375685	0.0575952	0.0528635	Zm00001d008209/Zm00001d011104/Zm00001d012243/Zm00001d013750/Zm00001d014732/Zm00001d018134/Zm00001d020438/Zm00001d021021/Zm00001d022330/Zm00001d025062/Zm00001d028396/Zm00001d035761/Zm00001d036035/Zm00001d036432/Zm00001d040281/Zm00001d042372/Zm00001d048556	17
leaf	blue	GO:0006662	glycerol ether metabolic process	16/2988	79/30499	0.00377673	0.0575952	0.0528635	Zm00001d005831/Zm00001d007301/Zm00001d007766/Zm00001d007800/Zm00001d016552/Zm00001d016892/Zm00001d018495/Zm00001d019034/Zm00001d020687/Zm00001d022518/Zm00001d026368/Zm00001d028726/Zm00001d034491/Zm00001d046959/Zm00001d048943/Zm00001d050551	16
leaf	blue	GO:0048467	gynoecium development	7/2988	22/30499	0.00389817	0.0578737	0.0531191	Zm00001d000030/Zm00001d010631/Zm00001d013758/Zm00001d015379/Zm00001d029973/Zm00001d030968/Zm00001d033147	7
leaf	blue	GO:0001055	RNA polymerase II activity	5/2988	12/30499	0.00394885	0.0578737	0.0531191	Zm00001d003242/Zm00001d005295/Zm00001d019553/Zm00001d023587/Zm00001d033099	5
leaf	blue	GO:0016688	L-ascorbate peroxidase activity	5/2988	12/30499	0.00394885	0.0578737	0.0531191	Zm00001d002426/Zm00001d007234/Zm00001d023582/Zm00001d028709/Zm00001d043356	5
leaf	blue	GO:0032781	positive regulation of ATPase activity	5/2988	12/30499	0.00394885	0.0578737	0.0531191	Zm00001d006433/Zm00001d007103/Zm00001d010649/Zm00001d031740/Zm00001d050119	5
leaf	blue	GO:0070979	protein K11-linked ubiquitination	5/2988	12/30499	0.00394885	0.0578737	0.0531191	Zm00001d008260/Zm00001d009440/Zm00001d014685/Zm00001d028837/Zm00001d047979	5
leaf	blue	GO:0071010	prespliceosome	5/2988	12/30499	0.00394885	0.0578737	0.0531191	Zm00001d003345/Zm00001d014926/Zm00001d028377/Zm00001d047962/Zm00001d050916	5
leaf	blue	GO:0000085	mitotic G2 phase	19/2988	101/30499	0.0040458	0.0589121	0.0540723	Zm00001d002027/Zm00001d003257/Zm00001d003345/Zm00001d003685/Zm00001d006822/Zm00001d007508/Zm00001d008284/Zm00001d018523/Zm00001d025407/Zm00001d025767/Zm00001d027359/Zm00001d027688/Zm00001d031002/Zm00001d040334/Zm00001d043439/Zm00001d048403/Zm00001d050139/Zm00001d050916/Zm00001d052848	19
leaf	blue	GO:0051352	negative regulation of ligase activity	6/2988	17/30499	0.00420025	0.060769	0.0557766	Zm00001d005334/Zm00001d008260/Zm00001d014685/Zm00001d028837/Zm00001d037481/Zm00001d047979	6
leaf	blue	GO:0005525	GTP binding	57/2988	409/30499	0.00426456	0.0613064	0.0562699	Zm00001d001939/Zm00001d005228/Zm00001d005612/Zm00001d006433/Zm00001d007763/Zm00001d008216/Zm00001d009211/Zm00001d009572/Zm00001d009868/Zm00001d009870/Zm00001d009964/Zm00001d010538/Zm00001d010732/Zm00001d012598/Zm00001d013007/Zm00001d013139/Zm00001d013767/Zm00001d014278/Zm00001d015348/Zm00001d019093/Zm00001d019191/Zm00001d027295/Zm00001d028002/Zm00001d028541/Zm00001d030157/Zm00001d031179/Zm00001d0…	57
leaf	blue	GO:0003697	single-stranded DNA binding	15/2988	73/30499	0.00429668	0.0613773	0.0563349	Zm00001d008871/Zm00001d010783/Zm00001d012052/Zm00001d022065/Zm00001d023734/Zm00001d031168/Zm00001d033025/Zm00001d034859/Zm00001d035666/Zm00001d037574/Zm00001d038139/Zm00001d044086/Zm00001d053855/Zm00001d053908/Zm00001d054033	15
leaf	blue	GO:0000776	kinetochore	8/2988	28/30499	0.00434706	0.0617064	0.056637	Zm00001d008932/Zm00001d016767/Zm00001d019287/Zm00001d031450/Zm00001d034680/Zm00001d039365/Zm00001d041753/Zm00001d044221	8
leaf	blue	GO:0051567	histone H3-K9 methylation	33/2988	211/30499	0.00481988	0.067698	0.0621363	Zm00001d002599/Zm00001d006237/Zm00001d011108/Zm00001d014858/Zm00001d015300/Zm00001d015474/Zm00001d017324/Zm00001d017555/Zm00001d017871/Zm00001d018415/Zm00001d018515/Zm00001d019852/Zm00001d022614/Zm00001d025571/Zm00001d025908/Zm00001d026129/Zm00001d026273/Zm00001d026291/Zm00001d028195/Zm00001d032029/Zm00001d033999/Zm00001d035764/Zm00001d038973/Zm00001d040213/Zm00001d044287/Zm00001d045069/Zm00001d0…	33
leaf	blue	GO:0006740	NADPH regeneration	31/2988	195/30499	0.00482914	0.067698	0.0621363	Zm00001d002426/Zm00001d006185/Zm00001d006439/Zm00001d008619/Zm00001d008932/Zm00001d011706/Zm00001d012103/Zm00001d012407/Zm00001d017121/Zm00001d018183/Zm00001d018187/Zm00001d019287/Zm00001d021050/Zm00001d021554/Zm00001d025690/Zm00001d028528/Zm00001d028918/Zm00001d029799/Zm00001d029801/Zm00001d030373/Zm00001d032045/Zm00001d035156/Zm00001d038977/Zm00001d039365/Zm00001d042184/Zm00001d045431/Zm00001d0…	31
leaf	blue	GO:0008180	COP9 signalosome	7/2988	23/30499	0.00513602	0.0706829	0.064876	Zm00001d002027/Zm00001d003685/Zm00001d014993/Zm00001d025407/Zm00001d027359/Zm00001d052848/Zm00001d054043	7
leaf	blue	GO:0016272	prefoldin complex	7/2988	23/30499	0.00513602	0.0706829	0.064876	Zm00001d007490/Zm00001d011945/Zm00001d019326/Zm00001d019577/Zm00001d024573/Zm00001d032649/Zm00001d041597	7
leaf	blue	GO:0040020	regulation of meiotic nuclear division	7/2988	23/30499	0.00513602	0.0706829	0.064876	Zm00001d010461/Zm00001d017043/Zm00001d027373/Zm00001d031485/Zm00001d038088/Zm00001d044672/Zm00001d048497	7
leaf	blue	GO:0006333	chromatin assembly or disassembly	12/2988	54/30499	0.00527454	0.0721494	0.066222	Zm00001d009132/Zm00001d012606/Zm00001d014858/Zm00001d017317/Zm00001d017555/Zm00001d018534/Zm00001d031321/Zm00001d032661/Zm00001d039780/Zm00001d043370/Zm00001d043946/Zm00001d051427	12
leaf	blue	GO:0042023	DNA endoreduplication	20/2988	111/30499	0.00537448	0.0730735	0.0670703	Zm00001d003257/Zm00001d003322/Zm00001d008260/Zm00001d008428/Zm00001d009440/Zm00001d013242/Zm00001d017043/Zm00001d018523/Zm00001d020506/Zm00001d024319/Zm00001d027373/Zm00001d031485/Zm00001d037221/Zm00001d039483/Zm00001d044672/Zm00001d047979/Zm00001d048497/Zm00001d049230/Zm00001d052185/Zm00001d053232	20
leaf	blue	GO:0071004	U2-type prespliceosome	8/2988	29/30499	0.00549563	0.0742733	0.0681714	Zm00001d002155/Zm00001d014343/Zm00001d017153/Zm00001d026392/Zm00001d029483/Zm00001d036432/Zm00001d047271/Zm00001d048655	8
leaf	blue	GO:0003713	transcription coactivator activity	14/2988	68/30499	0.00559172	0.0750228	0.0688594	Zm00001d002027/Zm00001d011092/Zm00001d011680/Zm00001d012800/Zm00001d013209/Zm00001d016803/Zm00001d018988/Zm00001d020444/Zm00001d030833/Zm00001d032359/Zm00001d034131/Zm00001d041753/Zm00001d043705/Zm00001d049320	14
leaf	blue	GO:0000911	cytokinesis by cell plate formation	38/2988	254/30499	0.00563519	0.0750228	0.0688594	Zm00001d002599/Zm00001d004133/Zm00001d008260/Zm00001d011108/Zm00001d011928/Zm00001d013566/Zm00001d014563/Zm00001d016082/Zm00001d017324/Zm00001d017871/Zm00001d018515/Zm00001d018664/Zm00001d022614/Zm00001d023904/Zm00001d025571/Zm00001d025908/Zm00001d026273/Zm00001d027346/Zm00001d028195/Zm00001d031485/Zm00001d032029/Zm00001d032565/Zm00001d033999/Zm00001d035094/Zm00001d035764/Zm00001d040147/Zm00001d0…	38
leaf	blue	GO:0006270	DNA replication initiation	21/2988	119/30499	0.00565081	0.0750228	0.0688594	Zm00001d005846/Zm00001d006237/Zm00001d009502/Zm00001d010406/Zm00001d011108/Zm00001d017324/Zm00001d017423/Zm00001d018916/Zm00001d019852/Zm00001d026129/Zm00001d026291/Zm00001d031766/Zm00001d033999/Zm00001d035764/Zm00001d040213/Zm00001d045354/Zm00001d047979/Zm00001d048086/Zm00001d048620/Zm00001d049190/Zm00001d052021	21
leaf	blue	GO:0030134	COPII-coated ER to Golgi transport vesicle	6/2988	18/30499	0.00578414	0.0754613	0.0692618	Zm00001d013290/Zm00001d022595/Zm00001d029030/Zm00001d033986/Zm00001d037163/Zm00001d053686	6
leaf	blue	GO:0030496	midbody	6/2988	18/30499	0.00578414	0.0754613	0.0692618	Zm00001d009480/Zm00001d014993/Zm00001d036285/Zm00001d038923/Zm00001d050225/Zm00001d054043	6
leaf	blue	GO:0032968	positive regulation of transcription elongation from RNA polymerase II promoter	6/2988	18/30499	0.00578414	0.0754613	0.0692618	Zm00001d013597/Zm00001d018664/Zm00001d037277/Zm00001d041698/Zm00001d044971/Zm00001d048691	6
leaf	blue	GO:0034968	histone lysine methylation	18/2988	97/30499	0.00585909	0.0757052	0.0694857	Zm00001d005849/Zm00001d007133/Zm00001d007508/Zm00001d007514/Zm00001d009417/Zm00001d012606/Zm00001d013056/Zm00001d017317/Zm00001d018534/Zm00001d022236/Zm00001d023264/Zm00001d023734/Zm00001d026310/Zm00001d031002/Zm00001d031321/Zm00001d033190/Zm00001d038865/Zm00001d052952	18
leaf	blue	GO:0005742	mitochondrial outer membrane translocase complex	5/2988	13/30499	0.00590346	0.0757052	0.0694857	Zm00001d008242/Zm00001d011412/Zm00001d031852/Zm00001d033186/Zm00001d042329	5
leaf	blue	GO:0006120	mitochondrial electron transport, NADH to ubiquinone	5/2988	13/30499	0.00590346	0.0757052	0.0694857	Zm00001d011732/Zm00001d014772/Zm00001d027493/Zm00001d028773/Zm00001d049507	5
leaf	blue	GO:0032040	small-subunit processome	17/2988	90/30499	0.00606722	0.0773656	0.0710098	Zm00001d007934/Zm00001d014766/Zm00001d014991/Zm00001d015918/Zm00001d020364/Zm00001d028384/Zm00001d028786/Zm00001d029174/Zm00001d031326/Zm00001d033549/Zm00001d037267/Zm00001d038807/Zm00001d045272/Zm00001d047472/Zm00001d047707/Zm00001d047958/Zm00001d051885	17
leaf	blue	GO:0051082	unfolded protein binding	40/2988	272/30499	0.00617588	0.0783088	0.0718755	Zm00001d002501/Zm00001d003071/Zm00001d005460/Zm00001d005513/Zm00001d006036/Zm00001d007031/Zm00001d007069/Zm00001d007490/Zm00001d007508/Zm00001d009783/Zm00001d010958/Zm00001d011779/Zm00001d011945/Zm00001d012199/Zm00001d013842/Zm00001d015423/Zm00001d018478/Zm00001d018694/Zm00001d019283/Zm00001d019326/Zm00001d019577/Zm00001d022307/Zm00001d024573/Zm00001d024635/Zm00001d027371/Zm00001d029263/Zm00001d0…	40
leaf	blue	GO:0005758	mitochondrial intermembrane space	10/2988	42/30499	0.0063022	0.0794641	0.0729358	Zm00001d001856/Zm00001d006618/Zm00001d010236/Zm00001d011706/Zm00001d027493/Zm00001d028773/Zm00001d038218/Zm00001d038976/Zm00001d042600/Zm00001d047720	10
leaf	blue	GO:0000790	nuclear chromatin	18/2988	98/30499	0.00653558	0.0819489	0.0752165	Zm00001d003905/Zm00001d006547/Zm00001d006548/Zm00001d007682/Zm00001d010406/Zm00001d013300/Zm00001d013392/Zm00001d019045/Zm00001d021300/Zm00001d021706/Zm00001d021707/Zm00001d023901/Zm00001d027760/Zm00001d033822/Zm00001d035666/Zm00001d048086/Zm00001d049190/Zm00001d053538	18
leaf	blue	GO:0007094	mitotic spindle assembly checkpoint	7/2988	24/30499	0.00664693	0.0828847	0.0760754	Zm00001d008260/Zm00001d014685/Zm00001d017070/Zm00001d028837/Zm00001d034077/Zm00001d047979/Zm00001d053694	7
leaf	blue	GO:0006164	purine nucleotide biosynthetic process	9/2988	36/30499	0.00668918	0.0829532	0.0761383	Zm00001d003106/Zm00001d008327/Zm00001d009740/Zm00001d014766/Zm00001d022265/Zm00001d036339/Zm00001d040293/Zm00001d045000/Zm00001d051885	9
leaf	blue	GO:0051510	regulation of unidimensional cell growth	17/2988	91/30499	0.00679602	0.0838176	0.0769316	Zm00001d003257/Zm00001d008260/Zm00001d008428/Zm00001d009440/Zm00001d012743/Zm00001d013242/Zm00001d014685/Zm00001d017043/Zm00001d018523/Zm00001d020506/Zm00001d024319/Zm00001d030079/Zm00001d039483/Zm00001d040127/Zm00001d047979/Zm00001d049230/Zm00001d053232	17
leaf	blue	GO:0031463	Cul3-RING ubiquitin ligase complex	11/2988	49/30499	0.00684072	0.0839103	0.0770168	Zm00001d008428/Zm00001d014755/Zm00001d016063/Zm00001d016553/Zm00001d018813/Zm00001d021412/Zm00001d037051/Zm00001d040164/Zm00001d044831/Zm00001d051588/Zm00001d052768	11
leaf	blue	GO:0009266	response to temperature stimulus	23/2988	137/30499	0.00726732	0.0886614	0.0813775	Zm00001d004513/Zm00001d006439/Zm00001d007706/Zm00001d008284/Zm00001d008619/Zm00001d009211/Zm00001d011286/Zm00001d012103/Zm00001d012407/Zm00001d014858/Zm00001d017467/Zm00001d017555/Zm00001d021554/Zm00001d025062/Zm00001d027957/Zm00001d037859/Zm00001d038136/Zm00001d040278/Zm00001d040334/Zm00001d040752/Zm00001d048687/Zm00001d049239/Zm00001d051689	23
leaf	blue	GO:0007264	small GTPase mediated signal transduction	27/2988	169/30499	0.00760811	0.0923199	0.0847355	Zm00001d003034/Zm00001d005612/Zm00001d006433/Zm00001d007763/Zm00001d009572/Zm00001d009964/Zm00001d010538/Zm00001d010732/Zm00001d013007/Zm00001d014278/Zm00001d019093/Zm00001d019191/Zm00001d028002/Zm00001d030157/Zm00001d031179/Zm00001d031562/Zm00001d037004/Zm00001d037494/Zm00001d038380/Zm00001d038533/Zm00001d039016/Zm00001d042766/Zm00001d044802/Zm00001d046803/Zm00001d048222/Zm00001d052276/Zm00001d0…	27
leaf	blue	GO:0005787	signal peptidase complex	6/2988	19/30499	0.00776267	0.0936916	0.0859945	Zm00001d009082/Zm00001d013642/Zm00001d021401/Zm00001d033479/Zm00001d037926/Zm00001d040634	6
leaf	blue	GO:0010197	polar nucleus fusion	11/2988	50/30499	0.00801065	0.0961704	0.0882696	Zm00001d012824/Zm00001d014993/Zm00001d017242/Zm00001d030859/Zm00001d037759/Zm00001d038973/Zm00001d039262/Zm00001d040116/Zm00001d051116/Zm00001d051549/Zm00001d054043	11
leaf	blue	GO:0010389	regulation of G2/M transition of mitotic cell cycle	14/2988	71/30499	0.00828267	0.0989099	0.0907841	Zm00001d005303/Zm00001d005846/Zm00001d015474/Zm00001d017324/Zm00001d019852/Zm00001d022614/Zm00001d025908/Zm00001d031485/Zm00001d031766/Zm00001d033999/Zm00001d044672/Zm00001d045354/Zm00001d047979/Zm00001d048086	14
leaf	blue	GO:0000777	condensed chromosome kinetochore	5/2988	14/30499	0.00845053	0.0995548	0.091376	Zm00001d015423/Zm00001d036285/Zm00001d040717/Zm00001d043439/Zm00001d044193	5
leaf	blue	GO:0008312	7S RNA binding	7/2988	25/30499	0.00846443	0.0995548	0.091376	Zm00001d001882/Zm00001d002259/Zm00001d012598/Zm00001d028541/Zm00001d031939/Zm00001d043223/Zm00001d045812	7
leaf	blue	GO:0006465	signal peptide processing	8/2988	31/30499	0.00846899	0.0995548	0.091376	Zm00001d009082/Zm00001d013642/Zm00001d021401/Zm00001d024938/Zm00001d033479/Zm00001d037926/Zm00001d040634/Zm00001d041979	8
leaf	brown	GO:0010207	photosystem II assembly	73/1725	200/30499	1.06224e-39	2.13085e-36	1.90868e-36	Zm00001d000164/Zm00001d001820/Zm00001d002854/Zm00001d003429/Zm00001d003767/Zm00001d006540/Zm00001d007857/Zm00001d008230/Zm00001d008549/Zm00001d008706/Zm00001d009929/Zm00001d010715/Zm00001d011833/Zm00001d013039/Zm00001d013937/Zm00001d014564/Zm00001d014919/Zm00001d015085/Zm00001d016072/Zm00001d016100/Zm00001d016134/Zm00001d017118/Zm00001d018069/Zm00001d018157/Zm00001d018779/Zm00001d018796/Zm00001d0…	73
leaf	brown	GO:0010287	plastoglobule	46/1725	112/30499	3.94237e-28	3.9542e-25	3.54191e-25	Zm00001d000123/Zm00001d001857/Zm00001d001932/Zm00001d005446/Zm00001d006663/Zm00001d007267/Zm00001d008706/Zm00001d009589/Zm00001d011285/Zm00001d013039/Zm00001d013146/Zm00001d013185/Zm00001d014564/Zm00001d015385/Zm00001d018069/Zm00001d018157/Zm00001d019518/Zm00001d021435/Zm00001d021763/Zm00001d021784/Zm00001d021906/Zm00001d025574/Zm00001d026599/Zm00001d027456/Zm00001d030074/Zm00001d031799/Zm00001d0…	46
leaf	brown	GO:0019344	cysteine biosynthetic process	69/1725	276/30499	3.45667e-26	2.31136e-23	2.07036e-23	Zm00001d000164/Zm00001d001820/Zm00001d001857/Zm00001d002358/Zm00001d002384/Zm00001d003429/Zm00001d003767/Zm00001d007267/Zm00001d007857/Zm00001d008230/Zm00001d009398/Zm00001d009929/Zm00001d010204/Zm00001d011819/Zm00001d013039/Zm00001d013146/Zm00001d013319/Zm00001d013937/Zm00001d014564/Zm00001d014919/Zm00001d015366/Zm00001d016100/Zm00001d016736/Zm00001d016811/Zm00001d018034/Zm00001d018779/Zm00001d0…	69
leaf	brown	GO:0009657	plastid organization	32/1725	62/30499	7.83725e-24	3.93038e-21	3.52058e-21	Zm00001d003767/Zm00001d006540/Zm00001d007857/Zm00001d008706/Zm00001d009929/Zm00001d010715/Zm00001d011833/Zm00001d013039/Zm00001d013662/Zm00001d014919/Zm00001d016134/Zm00001d018779/Zm00001d021620/Zm00001d021703/Zm00001d023699/Zm00001d027422/Zm00001d029049/Zm00001d030786/Zm00001d034179/Zm00001d034543/Zm00001d035135/Zm00001d035859/Zm00001d038984/Zm00001d039687/Zm00001d042049/Zm00001d043299/Zm00001d0…	32
leaf	brown	GO:0010027	thylakoid membrane organization	70/1725	317/30499	3.81417e-23	1.53024e-20	1.37069e-20	Zm00001d001820/Zm00001d001932/Zm00001d002854/Zm00001d003663/Zm00001d004478/Zm00001d007117/Zm00001d008230/Zm00001d008499/Zm00001d008549/Zm00001d009877/Zm00001d011797/Zm00001d012083/Zm00001d013295/Zm00001d013918/Zm00001d013937/Zm00001d014564/Zm00001d014718/Zm00001d015085/Zm00001d016072/Zm00001d016100/Zm00001d016736/Zm00001d017118/Zm00001d017391/Zm00001d017449/Zm00001d018069/Zm00001d018157/Zm00001d0…	70
leaf	brown	GO:0006364	rRNA processing	74/1725	369/30499	9.73607e-22	3.25509e-19	2.9157e-19	Zm00001d000164/Zm00001d002358/Zm00001d002384/Zm00001d002854/Zm00001d003429/Zm00001d003767/Zm00001d004478/Zm00001d006540/Zm00001d007117/Zm00001d007267/Zm00001d008230/Zm00001d008549/Zm00001d008706/Zm00001d009877/Zm00001d009929/Zm00001d010715/Zm00001d011833/Zm00001d013918/Zm00001d014564/Zm00001d014718/Zm00001d014919/Zm00001d015085/Zm00001d015366/Zm00001d015385/Zm00001d016072/Zm00001d016100/Zm00001d0…	74
leaf	brown	GO:0015995	chlorophyll biosynthetic process	46/1725	155/30499	3.31658e-21	9.50437e-19	8.51339e-19	Zm00001d001820/Zm00001d002358/Zm00001d003429/Zm00001d004478/Zm00001d006866/Zm00001d008600/Zm00001d009877/Zm00001d009929/Zm00001d011386/Zm00001d011819/Zm00001d013918/Zm00001d013937/Zm00001d014718/Zm00001d015366/Zm00001d016100/Zm00001d017118/Zm00001d018030/Zm00001d018034/Zm00001d018069/Zm00001d019956/Zm00001d021620/Zm00001d024783/Zm00001d026405/Zm00001d027421/Zm00001d027488/Zm00001d028562/Zm00001d0…	46
leaf	brown	GO:0009773	photosynthetic electron transport in photosystem I	30/1725	64/30499	7.31174e-21	1.83342e-18	1.64226e-18	Zm00001d000164/Zm00001d003429/Zm00001d007857/Zm00001d009929/Zm00001d011833/Zm00001d014564/Zm00001d014919/Zm00001d015085/Zm00001d016100/Zm00001d018030/Zm00001d018069/Zm00001d018779/Zm00001d020877/Zm00001d021620/Zm00001d027363/Zm00001d027488/Zm00001d028562/Zm00001d029745/Zm00001d030762/Zm00001d030786/Zm00001d034007/Zm00001d035001/Zm00001d035859/Zm00001d036535/Zm00001d038984/Zm00001d041819/Zm00001d0…	30
leaf	brown	GO:0006098	pentose-phosphate shunt	57/1725	245/30499	3.0417e-20	6.77962e-18	6.07273e-18	Zm00001d000164/Zm00001d001820/Zm00001d002854/Zm00001d003088/Zm00001d003429/Zm00001d003767/Zm00001d004478/Zm00001d008499/Zm00001d009877/Zm00001d010871/Zm00001d011797/Zm00001d011833/Zm00001d012083/Zm00001d013937/Zm00001d014718/Zm00001d015366/Zm00001d016134/Zm00001d016736/Zm00001d018030/Zm00001d018069/Zm00001d018838/Zm00001d021245/Zm00001d023699/Zm00001d023707/Zm00001d024835/Zm00001d026669/Zm00001d0…	57
leaf	brown	GO:0009637	response to blue light	46/1725	164/30499	4.25837e-20	8.54229e-18	7.65162e-18	Zm00001d000164/Zm00001d001820/Zm00001d003162/Zm00001d003429/Zm00001d004442/Zm00001d005692/Zm00001d006063/Zm00001d006540/Zm00001d006553/Zm00001d007267/Zm00001d007857/Zm00001d009589/Zm00001d009877/Zm00001d009929/Zm00001d011183/Zm00001d011285/Zm00001d012578/Zm00001d013937/Zm00001d014919/Zm00001d015385/Zm00001d016100/Zm00001d018779/Zm00001d018796/Zm00001d021435/Zm00001d021703/Zm00001d021763/Zm00001d0…	46
leaf	brown	GO:0019288	isopentenyl diphosphate biosynthetic process, methylerythritol 4-phosphate pathway	64/1725	308/30499	8.17877e-20	1.49151e-17	1.336e-17	Zm00001d001820/Zm00001d001932/Zm00001d003429/Zm00001d004413/Zm00001d004478/Zm00001d006610/Zm00001d006866/Zm00001d008230/Zm00001d008440/Zm00001d008600/Zm00001d009929/Zm00001d010871/Zm00001d012083/Zm00001d012998/Zm00001d013185/Zm00001d013918/Zm00001d013937/Zm00001d014718/Zm00001d015366/Zm00001d016100/Zm00001d016736/Zm00001d017118/Zm00001d017449/Zm00001d018069/Zm00001d018821/Zm00001d018838/Zm00001d0…	64
leaf	brown	GO:0010218	response to far red light	45/1725	172/30499	2.17592e-18	3.63741e-16	3.25815e-16	Zm00001d000164/Zm00001d001820/Zm00001d002754/Zm00001d003162/Zm00001d003429/Zm00001d004442/Zm00001d006351/Zm00001d006540/Zm00001d007267/Zm00001d007786/Zm00001d007857/Zm00001d009589/Zm00001d009877/Zm00001d009929/Zm00001d011285/Zm00001d013937/Zm00001d014919/Zm00001d015385/Zm00001d016100/Zm00001d018779/Zm00001d018796/Zm00001d021435/Zm00001d021703/Zm00001d021763/Zm00001d024200/Zm00001d027488/Zm00001d0…	45
leaf	brown	GO:0009768	photosynthesis, light harvesting in photosystem I	17/1725	22/30499	1.15513e-17	1.78246e-15	1.59661e-15	Zm00001d001857/Zm00001d003767/Zm00001d006663/Zm00001d007267/Zm00001d009589/Zm00001d011285/Zm00001d015385/Zm00001d018157/Zm00001d021435/Zm00001d021763/Zm00001d021784/Zm00001d021906/Zm00001d026599/Zm00001d032197/Zm00001d039040/Zm00001d046786/Zm00001d050403	17
leaf	brown	GO:0009523	photosystem II	23/1725	46/30499	4.10946e-17	5.88827e-15	5.27432e-15	Zm00001d006663/Zm00001d008681/Zm00001d009589/Zm00001d010715/Zm00001d011285/Zm00001d011467/Zm00001d015385/Zm00001d016991/Zm00001d018157/Zm00001d021435/Zm00001d021763/Zm00001d021784/Zm00001d021906/Zm00001d022464/Zm00001d032197/Zm00001d033136/Zm00001d039040/Zm00001d039715/Zm00001d042697/Zm00001d043299/Zm00001d046786/Zm00001d049650/Zm00001d050403	23
leaf	brown	GO:0043085	positive regulation of catalytic activity	42/1725	164/30499	6.82595e-17	9.12857e-15	8.17677e-15	Zm00001d001820/Zm00001d001831/Zm00001d002854/Zm00001d003667/Zm00001d004478/Zm00001d004896/Zm00001d006540/Zm00001d010871/Zm00001d011183/Zm00001d011569/Zm00001d011797/Zm00001d011833/Zm00001d012537/Zm00001d013295/Zm00001d013937/Zm00001d014718/Zm00001d021245/Zm00001d021620/Zm00001d021703/Zm00001d023445/Zm00001d023699/Zm00001d023707/Zm00001d024835/Zm00001d027422/Zm00001d028558/Zm00001d028562/Zm00001d0…	42
leaf	brown	GO:0031409	pigment binding	16/1725	21/30499	1.59342e-16	1.99775e-14	1.78946e-14	Zm00001d001857/Zm00001d006663/Zm00001d007267/Zm00001d009589/Zm00001d011285/Zm00001d015385/Zm00001d018157/Zm00001d021435/Zm00001d021763/Zm00001d021784/Zm00001d021906/Zm00001d026599/Zm00001d032197/Zm00001d039040/Zm00001d046786/Zm00001d050403	16
leaf	brown	GO:0035304	regulation of protein dephosphorylation	41/1725	168/30499	9.90695e-16	1.16902e-13	1.04713e-13	Zm00001d000164/Zm00001d001857/Zm00001d002384/Zm00001d003429/Zm00001d003767/Zm00001d006540/Zm00001d008549/Zm00001d009929/Zm00001d013039/Zm00001d014564/Zm00001d014919/Zm00001d015085/Zm00001d016072/Zm00001d016100/Zm00001d017939/Zm00001d018034/Zm00001d021620/Zm00001d021703/Zm00001d021715/Zm00001d021763/Zm00001d026599/Zm00001d027488/Zm00001d028562/Zm00001d029049/Zm00001d029475/Zm00001d031738/Zm00001d0…	41
leaf	brown	GO:0009543	chloroplast thylakoid lumen	27/1725	76/30499	3.26658e-15	3.64042e-13	3.26084e-13	Zm00001d006540/Zm00001d006610/Zm00001d007857/Zm00001d008440/Zm00001d009929/Zm00001d013146/Zm00001d013455/Zm00001d013918/Zm00001d014564/Zm00001d014718/Zm00001d018077/Zm00001d018779/Zm00001d021703/Zm00001d027422/Zm00001d029049/Zm00001d031421/Zm00001d031696/Zm00001d034283/Zm00001d035859/Zm00001d036340/Zm00001d036535/Zm00001d039059/Zm00001d041819/Zm00001d043167/Zm00001d046940/Zm00001d047532/Zm00001d0…	27
leaf	brown	GO:0000023	maltose metabolic process	39/1725	180/30499	3.09204e-13	3.26455e-11	2.92416e-11	Zm00001d001820/Zm00001d001831/Zm00001d002854/Zm00001d004478/Zm00001d006540/Zm00001d007716/Zm00001d010871/Zm00001d011183/Zm00001d011569/Zm00001d011797/Zm00001d013295/Zm00001d013428/Zm00001d013937/Zm00001d018030/Zm00001d018809/Zm00001d018838/Zm00001d021245/Zm00001d021620/Zm00001d021703/Zm00001d023707/Zm00001d024835/Zm00001d026669/Zm00001d028558/Zm00001d028562/Zm00001d032576/Zm00001d034082/Zm00001d0…	39
leaf	brown	GO:0016168	chlorophyll binding	20/1725	48/30499	3.66098e-13	3.57552e-11	3.20271e-11	Zm00001d001857/Zm00001d006663/Zm00001d007267/Zm00001d009589/Zm00001d011285/Zm00001d015385/Zm00001d018157/Zm00001d018797/Zm00001d020877/Zm00001d021435/Zm00001d021763/Zm00001d021784/Zm00001d021906/Zm00001d026599/Zm00001d032197/Zm00001d033136/Zm00001d039040/Zm00001d042697/Zm00001d046786/Zm00001d050403	20
leaf	brown	GO:0019252	starch biosynthetic process	46/1725	242/30499	3.74307e-13	3.57552e-11	3.20271e-11	Zm00001d001820/Zm00001d001831/Zm00001d002854/Zm00001d004478/Zm00001d006540/Zm00001d007716/Zm00001d010321/Zm00001d010871/Zm00001d011183/Zm00001d011569/Zm00001d011797/Zm00001d012083/Zm00001d013295/Zm00001d013428/Zm00001d013937/Zm00001d018030/Zm00001d018069/Zm00001d018809/Zm00001d018838/Zm00001d021245/Zm00001d021620/Zm00001d021703/Zm00001d023707/Zm00001d024835/Zm00001d026669/Zm00001d028558/Zm00001d0…	46
leaf	brown	GO:0010319	stromule	25/1725	80/30499	9.69692e-13	8.77154e-11	7.85697e-11	Zm00001d000164/Zm00001d002454/Zm00001d002854/Zm00001d003429/Zm00001d003667/Zm00001d011183/Zm00001d013428/Zm00001d016736/Zm00001d017711/Zm00001d018069/Zm00001d023707/Zm00001d024633/Zm00001d025574/Zm00001d027488/Zm00001d027540/Zm00001d027541/Zm00001d028562/Zm00001d030074/Zm00001d033746/Zm00001d037775/Zm00001d041804/Zm00001d048324/Zm00001d051250/Zm00001d052242/Zm00001d054044	25
leaf	brown	GO:0006740	NADPH regeneration	40/1725	195/30499	1.00571e-12	8.77154e-11	7.85697e-11	Zm00001d001820/Zm00001d002854/Zm00001d003088/Zm00001d003429/Zm00001d003767/Zm00001d004478/Zm00001d009877/Zm00001d010871/Zm00001d011833/Zm00001d013937/Zm00001d014718/Zm00001d015366/Zm00001d016736/Zm00001d018030/Zm00001d018069/Zm00001d018838/Zm00001d023707/Zm00001d024835/Zm00001d026669/Zm00001d027488/Zm00001d027557/Zm00001d028585/Zm00001d029150/Zm00001d031696/Zm00001d032576/Zm00001d035859/Zm00001d0…	40
leaf	brown	GO:0010114	response to red light	35/1725	156/30499	1.72192e-12	1.43924e-10	1.28918e-10	Zm00001d000164/Zm00001d001820/Zm00001d003429/Zm00001d006540/Zm00001d007267/Zm00001d007857/Zm00001d009589/Zm00001d009877/Zm00001d009929/Zm00001d011285/Zm00001d013937/Zm00001d014919/Zm00001d015385/Zm00001d016100/Zm00001d017762/Zm00001d018779/Zm00001d018796/Zm00001d021435/Zm00001d021703/Zm00001d021763/Zm00001d027488/Zm00001d028562/Zm00001d028585/Zm00001d032576/Zm00001d033136/Zm00001d035001/Zm00001d0…	35
leaf	brown	GO:0030003	cellular cation homeostasis	36/1725	178/30499	2.07616e-11	1.66591e-09	1.49221e-09	Zm00001d002384/Zm00001d003767/Zm00001d005446/Zm00001d006540/Zm00001d008706/Zm00001d012614/Zm00001d013039/Zm00001d013918/Zm00001d014564/Zm00001d014600/Zm00001d018030/Zm00001d018797/Zm00001d019327/Zm00001d019518/Zm00001d020877/Zm00001d021703/Zm00001d022274/Zm00001d022569/Zm00001d028562/Zm00001d030130/Zm00001d031120/Zm00001d031732/Zm00001d032197/Zm00001d032899/Zm00001d034076/Zm00001d034543/Zm00001d0…	36
leaf	brown	GO:0016117	carotenoid biosynthetic process	33/1725	153/30499	2.29762e-11	1.7727e-09	1.58787e-09	Zm00001d001820/Zm00001d004478/Zm00001d005693/Zm00001d006678/Zm00001d006866/Zm00001d008600/Zm00001d008795/Zm00001d009877/Zm00001d009929/Zm00001d012083/Zm00001d013918/Zm00001d013937/Zm00001d014718/Zm00001d017069/Zm00001d017118/Zm00001d019956/Zm00001d027936/Zm00001d028562/Zm00001d028585/Zm00001d029150/Zm00001d031738/Zm00001d032576/Zm00001d034196/Zm00001d035034/Zm00001d036340/Zm00001d036345/Zm00001d0…	33
leaf	brown	GO:0009522	photosystem I	18/1725	47/30499	3.04164e-11	2.25982e-09	2.0242e-09	Zm00001d001857/Zm00001d002796/Zm00001d003767/Zm00001d007267/Zm00001d009589/Zm00001d011285/Zm00001d015385/Zm00001d018797/Zm00001d021435/Zm00001d021763/Zm00001d021784/Zm00001d021906/Zm00001d026599/Zm00001d032197/Zm00001d033136/Zm00001d039040/Zm00001d046786/Zm00001d050403	18
leaf	brown	GO:0070838	divalent metal ion transport	27/1725	116/30499	2.39729e-10	1.71748e-08	1.53841e-08	Zm00001d002384/Zm00001d003767/Zm00001d005446/Zm00001d006540/Zm00001d008706/Zm00001d013039/Zm00001d013918/Zm00001d014564/Zm00001d014600/Zm00001d018030/Zm00001d018797/Zm00001d019518/Zm00001d020877/Zm00001d021703/Zm00001d022274/Zm00001d028562/Zm00001d030130/Zm00001d031120/Zm00001d032197/Zm00001d034543/Zm00001d035859/Zm00001d036535/Zm00001d039039/Zm00001d039687/Zm00001d040691/Zm00001d046919/Zm00001d0…	27
leaf	brown	GO:0010155	regulation of proton transport	25/1725	103/30499	4.25667e-10	2.94444e-08	2.63744e-08	Zm00001d003162/Zm00001d003429/Zm00001d006540/Zm00001d006553/Zm00001d007267/Zm00001d007857/Zm00001d011183/Zm00001d012578/Zm00001d015385/Zm00001d016898/Zm00001d018779/Zm00001d018796/Zm00001d021703/Zm00001d021763/Zm00001d023813/Zm00001d024200/Zm00001d027488/Zm00001d027936/Zm00001d035001/Zm00001d035034/Zm00001d035859/Zm00001d044579/Zm00001d044580/Zm00001d048696/Zm00001d049387	25
leaf	brown	GO:0009735	response to cytokinin	38/1725	219/30499	6.4379e-10	4.30481e-08	3.85597e-08	Zm00001d000164/Zm00001d002358/Zm00001d002754/Zm00001d005446/Zm00001d006944/Zm00001d011644/Zm00001d011993/Zm00001d013108/Zm00001d013319/Zm00001d014718/Zm00001d015921/Zm00001d016811/Zm00001d016826/Zm00001d018045/Zm00001d020537/Zm00001d024762/Zm00001d027442/Zm00001d028304/Zm00001d028416/Zm00001d028562/Zm00001d029074/Zm00001d029934/Zm00001d033514/Zm00001d033878/Zm00001d033917/Zm00001d036118/Zm00001d0…	38
leaf	brown	GO:0018298	protein-chromophore linkage	17/1725	50/30499	9.4662e-10	6.12555e-08	5.48686e-08	Zm00001d001857/Zm00001d006663/Zm00001d007267/Zm00001d009589/Zm00001d011285/Zm00001d015385/Zm00001d018157/Zm00001d021435/Zm00001d021763/Zm00001d021784/Zm00001d021906/Zm00001d026599/Zm00001d032197/Zm00001d033136/Zm00001d039040/Zm00001d046786/Zm00001d050403	17
leaf	brown	GO:0009538	photosystem I reaction center	9/1725	12/30499	1.0932e-09	6.85299e-08	6.13846e-08	Zm00001d005446/Zm00001d008706/Zm00001d013039/Zm00001d013146/Zm00001d019518/Zm00001d034283/Zm00001d034543/Zm00001d038984/Zm00001d039687	9
leaf	brown	GO:0009902	chloroplast relocation	28/1725	137/30499	2.6699e-09	1.62298e-07	1.45375e-07	Zm00001d000164/Zm00001d001820/Zm00001d003429/Zm00001d004478/Zm00001d008549/Zm00001d009877/Zm00001d012083/Zm00001d013937/Zm00001d014564/Zm00001d015085/Zm00001d016072/Zm00001d016100/Zm00001d017118/Zm00001d018838/Zm00001d021715/Zm00001d024009/Zm00001d027488/Zm00001d028562/Zm00001d028585/Zm00001d031258/Zm00001d031738/Zm00001d032576/Zm00001d036340/Zm00001d036535/Zm00001d043168/Zm00001d047581/Zm00001d0…	28
leaf	brown	GO:0006636	unsaturated fatty acid biosynthetic process	27/1725	130/30499	3.53018e-09	2.08281e-07	1.86564e-07	Zm00001d001820/Zm00001d003429/Zm00001d006866/Zm00001d008230/Zm00001d008600/Zm00001d009929/Zm00001d013185/Zm00001d013918/Zm00001d013937/Zm00001d014718/Zm00001d016100/Zm00001d019956/Zm00001d021620/Zm00001d027488/Zm00001d029150/Zm00001d030109/Zm00001d032576/Zm00001d033339/Zm00001d036345/Zm00001d040463/Zm00001d044579/Zm00001d044580/Zm00001d046940/Zm00001d047743/Zm00001d048021/Zm00001d051746/Zm00001d0…	27
leaf	brown	GO:0009534	chloroplast thylakoid	22/1725	95/30499	1.1945e-08	6.84621e-07	6.13238e-07	Zm00001d002384/Zm00001d007560/Zm00001d009339/Zm00001d010180/Zm00001d010871/Zm00001d011569/Zm00001d015085/Zm00001d017118/Zm00001d021334/Zm00001d024835/Zm00001d027936/Zm00001d029150/Zm00001d033150/Zm00001d034897/Zm00001d035056/Zm00001d035063/Zm00001d041839/Zm00001d044686/Zm00001d047463/Zm00001d049343/Zm00001d053015/Zm00001d053925	22
leaf	brown	GO:0009965	leaf morphogenesis	42/1725	292/30499	2.70975e-08	1.50993e-06	1.3525e-06	Zm00001d001820/Zm00001d002358/Zm00001d002854/Zm00001d005692/Zm00001d006351/Zm00001d007786/Zm00001d011797/Zm00001d011819/Zm00001d013662/Zm00001d013732/Zm00001d013937/Zm00001d014201/Zm00001d014564/Zm00001d015366/Zm00001d017939/Zm00001d018821/Zm00001d019956/Zm00001d021620/Zm00001d021715/Zm00001d023707/Zm00001d027363/Zm00001d029150/Zm00001d030109/Zm00001d032576/Zm00001d033005/Zm00001d033898/Zm00001d0…	42
leaf	brown	GO:0019761	glucosinolate biosynthetic process	35/1725	220/30499	3.01582e-08	1.63506e-06	1.46458e-06	Zm00001d001820/Zm00001d001831/Zm00001d002384/Zm00001d004413/Zm00001d005693/Zm00001d006678/Zm00001d007716/Zm00001d008600/Zm00001d009877/Zm00001d009929/Zm00001d011833/Zm00001d012083/Zm00001d013185/Zm00001d013529/Zm00001d013937/Zm00001d014564/Zm00001d015242/Zm00001d016736/Zm00001d017786/Zm00001d023933/Zm00001d029932/Zm00001d031136/Zm00001d032576/Zm00001d033528/Zm00001d036535/Zm00001d036875/Zm00001d0…	35
leaf	brown	GO:0009654	photosystem II oxygen evolving complex	13/1725	38/30499	8.27968e-08	4.3708e-06	3.91507e-06	Zm00001d002993/Zm00001d006540/Zm00001d007857/Zm00001d011362/Zm00001d014564/Zm00001d018779/Zm00001d021703/Zm00001d027422/Zm00001d031421/Zm00001d036535/Zm00001d042178/Zm00001d043167/Zm00001d049387	13
leaf	brown	GO:0009744	response to sucrose	45/1725	338/30499	9.14654e-08	4.7046e-06	4.21407e-06	Zm00001d000021/Zm00001d002848/Zm00001d003162/Zm00001d003429/Zm00001d005542/Zm00001d006540/Zm00001d007267/Zm00001d007857/Zm00001d010521/Zm00001d015385/Zm00001d015459/Zm00001d016100/Zm00001d018779/Zm00001d018796/Zm00001d021653/Zm00001d021703/Zm00001d021763/Zm00001d023420/Zm00001d023699/Zm00001d023729/Zm00001d024051/Zm00001d024200/Zm00001d025862/Zm00001d027483/Zm00001d027488/Zm00001d027852/Zm00001d0…	45
leaf	brown	GO:0030076	light-harvesting complex	7/1725	10/30499	1.88754e-07	9.29634e-06	8.32705e-06	Zm00001d006663/Zm00001d015385/Zm00001d018157/Zm00001d021435/Zm00001d021784/Zm00001d032197/Zm00001d046786	7
leaf	brown	GO:0009639	response to red or far red light	14/1725	47/30499	1.90005e-07	9.29634e-06	8.32705e-06	Zm00001d001857/Zm00001d006663/Zm00001d007188/Zm00001d018090/Zm00001d018157/Zm00001d021784/Zm00001d021906/Zm00001d026599/Zm00001d028974/Zm00001d032197/Zm00001d038066/Zm00001d046786/Zm00001d047563/Zm00001d050403	14
leaf	brown	GO:0019904	protein domain specific binding	18/1725	78/30499	2.64052e-07	1.26116e-05	1.12967e-05	Zm00001d001857/Zm00001d005446/Zm00001d006663/Zm00001d008706/Zm00001d011183/Zm00001d011833/Zm00001d015385/Zm00001d018779/Zm00001d021123/Zm00001d021784/Zm00001d032197/Zm00001d034283/Zm00001d034543/Zm00001d041819/Zm00001d041839/Zm00001d042697/Zm00001d046786/Zm00001d051250	18
leaf	brown	GO:0010103	stomatal complex morphogenesis	31/1725	202/30499	4.11774e-07	1.92097e-05	1.72068e-05	Zm00001d000164/Zm00001d003429/Zm00001d006610/Zm00001d007921/Zm00001d008715/Zm00001d008954/Zm00001d009877/Zm00001d010204/Zm00001d011833/Zm00001d017391/Zm00001d017449/Zm00001d019899/Zm00001d025616/Zm00001d025944/Zm00001d027363/Zm00001d027422/Zm00001d027488/Zm00001d027999/Zm00001d031427/Zm00001d034082/Zm00001d035056/Zm00001d035063/Zm00001d039900/Zm00001d042049/Zm00001d042697/Zm00001d042833/Zm00001d0…	31
leaf	brown	GO:0030095	chloroplast photosystem II	7/1725	11/30499	4.93544e-07	2.25011e-05	2.0155e-05	Zm00001d014564/Zm00001d018779/Zm00001d021703/Zm00001d027422/Zm00001d029049/Zm00001d035135/Zm00001d036340	7
leaf	brown	GO:0031408	oxylipin biosynthetic process	17/1725	76/30499	9.03657e-07	4.0283e-05	3.60829e-05	Zm00001d002000/Zm00001d003429/Zm00001d006866/Zm00001d008230/Zm00001d013185/Zm00001d015852/Zm00001d016100/Zm00001d019956/Zm00001d027488/Zm00001d040463/Zm00001d040842/Zm00001d041204/Zm00001d044579/Zm00001d044580/Zm00001d048021/Zm00001d051746/Zm00001d053675	17
leaf	brown	GO:0019216	regulation of lipid metabolic process	13/1725	48/30499	1.73462e-06	7.56446e-05	6.77574e-05	Zm00001d003429/Zm00001d006866/Zm00001d008230/Zm00001d013185/Zm00001d016100/Zm00001d019956/Zm00001d027488/Zm00001d039253/Zm00001d040463/Zm00001d044579/Zm00001d044580/Zm00001d048021/Zm00001d051746	13
leaf	brown	GO:0016138	glycoside biosynthetic process	34/1725	252/30499	2.42385e-06	0.000102827	9.21059e-05	Zm00001d001820/Zm00001d001831/Zm00001d006678/Zm00001d007716/Zm00001d008600/Zm00001d009877/Zm00001d009929/Zm00001d010755/Zm00001d011833/Zm00001d013185/Zm00001d013428/Zm00001d013529/Zm00001d013937/Zm00001d014564/Zm00001d015242/Zm00001d016736/Zm00001d017502/Zm00001d017786/Zm00001d018342/Zm00001d023933/Zm00001d024821/Zm00001d029932/Zm00001d032576/Zm00001d033528/Zm00001d033746/Zm00001d036535/Zm00001d0…	34
leaf	brown	GO:0009595	detection of biotic stimulus	20/1725	108/30499	2.46048e-06	0.000102827	9.21059e-05	Zm00001d000164/Zm00001d007857/Zm00001d011833/Zm00001d013185/Zm00001d014564/Zm00001d015242/Zm00001d016100/Zm00001d016134/Zm00001d016736/Zm00001d018069/Zm00001d018211/Zm00001d018779/Zm00001d020220/Zm00001d036535/Zm00001d038971/Zm00001d042049/Zm00001d047789/Zm00001d048021/Zm00001d052136/Zm00001d052242	20
leaf	brown	GO:0009624	response to nematode	32/1725	232/30499	2.94807e-06	0.00012069	0.000108106	Zm00001d000021/Zm00001d000196/Zm00001d003468/Zm00001d004442/Zm00001d005006/Zm00001d005542/Zm00001d007255/Zm00001d012231/Zm00001d013319/Zm00001d014285/Zm00001d015963/Zm00001d015964/Zm00001d016274/Zm00001d018751/Zm00001d020463/Zm00001d021653/Zm00001d025572/Zm00001d025977/Zm00001d026695/Zm00001d030250/Zm00001d032383/Zm00001d032409/Zm00001d032971/Zm00001d033917/Zm00001d036965/Zm00001d038275/Zm00001d0…	32
leaf	brown	GO:0080167	response to karrikin	47/1725	407/30499	3.01246e-06	0.00012086	0.000108258	Zm00001d000021/Zm00001d002848/Zm00001d003184/Zm00001d005542/Zm00001d008795/Zm00001d010079/Zm00001d011430/Zm00001d011902/Zm00001d013529/Zm00001d015618/Zm00001d015715/Zm00001d016134/Zm00001d017274/Zm00001d017275/Zm00001d017279/Zm00001d018809/Zm00001d021653/Zm00001d023446/Zm00001d023936/Zm00001d024963/Zm00001d027540/Zm00001d027541/Zm00001d027557/Zm00001d028094/Zm00001d028565/Zm00001d029704/Zm00001d0…	47
leaf	brown	GO:0009862	systemic acquired resistance, salicylic acid mediated signaling pathway	43/1725	360/30499	3.2979e-06	0.000129717	0.000116192	Zm00001d000164/Zm00001d007857/Zm00001d009398/Zm00001d009762/Zm00001d011144/Zm00001d011833/Zm00001d012603/Zm00001d013030/Zm00001d013185/Zm00001d014564/Zm00001d015242/Zm00001d016100/Zm00001d016134/Zm00001d016736/Zm00001d017939/Zm00001d018069/Zm00001d018211/Zm00001d018779/Zm00001d020220/Zm00001d020609/Zm00001d021623/Zm00001d026139/Zm00001d026398/Zm00001d028170/Zm00001d029475/Zm00001d031127/Zm00001d0…	43
leaf	brown	GO:0009867	jasmonic acid mediated signaling pathway	53/1725	486/30499	4.03717e-06	0.000155742	0.000139503	Zm00001d000164/Zm00001d004248/Zm00001d007857/Zm00001d009762/Zm00001d011144/Zm00001d011833/Zm00001d012007/Zm00001d012304/Zm00001d012428/Zm00001d013030/Zm00001d013185/Zm00001d014316/Zm00001d014564/Zm00001d015242/Zm00001d016100/Zm00001d016134/Zm00001d016736/Zm00001d016896/Zm00001d017939/Zm00001d018069/Zm00001d018211/Zm00001d018779/Zm00001d020220/Zm00001d020409/Zm00001d020609/Zm00001d021623/Zm00001d0…	53
leaf	brown	GO:0015979	photosynthesis	22/1725	131/30499	4.27737e-06	0.000161894	0.000145014	Zm00001d000021/Zm00001d004478/Zm00001d004564/Zm00001d005542/Zm00001d008681/Zm00001d010321/Zm00001d011362/Zm00001d011467/Zm00001d012083/Zm00001d013146/Zm00001d013918/Zm00001d016991/Zm00001d018797/Zm00001d021653/Zm00001d022464/Zm00001d031258/Zm00001d031421/Zm00001d032383/Zm00001d034283/Zm00001d038163/Zm00001d039715/Zm00001d043167	22
leaf	brown	GO:0009805	coumarin biosynthetic process	17/1725	86/30499	5.49764e-06	0.000200409	0.000179513	Zm00001d007486/Zm00001d012428/Zm00001d015459/Zm00001d017186/Zm00001d017274/Zm00001d017275/Zm00001d017279/Zm00001d026586/Zm00001d028094/Zm00001d031136/Zm00001d037468/Zm00001d045206/Zm00001d046207/Zm00001d048711/Zm00001d049541/Zm00001d049954/Zm00001d053513	17
leaf	brown	GO:0006109	regulation of carbohydrate metabolic process	6/1725	10/30499	5.59466e-06	0.000200409	0.000179513	Zm00001d002854/Zm00001d010871/Zm00001d023707/Zm00001d024835/Zm00001d041804/Zm00001d051250	6
leaf	brown	GO:0010196	nonphotochemical quenching	6/1725	10/30499	5.59466e-06	0.000200409	0.000179513	Zm00001d001857/Zm00001d007267/Zm00001d016134/Zm00001d026599/Zm00001d030762/Zm00001d042697	6
leaf	brown	GO:0010310	regulation of hydrogen peroxide metabolic process	31/1725	230/30499	6.75723e-06	0.000237807	0.000213012	Zm00001d000164/Zm00001d007857/Zm00001d011833/Zm00001d013185/Zm00001d014564/Zm00001d015242/Zm00001d016100/Zm00001d016134/Zm00001d016736/Zm00001d017939/Zm00001d018069/Zm00001d018211/Zm00001d018779/Zm00001d020220/Zm00001d029475/Zm00001d031127/Zm00001d033483/Zm00001d033489/Zm00001d036535/Zm00001d037327/Zm00001d038971/Zm00001d042049/Zm00001d044980/Zm00001d045661/Zm00001d047789/Zm00001d048020/Zm00001d0…	31
leaf	brown	GO:0000976	transcription regulatory region sequence-specific DNA binding	13/1725	54/30499	7.25134e-06	0.000250796	0.000224647	Zm00001d002754/Zm00001d005692/Zm00001d006195/Zm00001d006687/Zm00001d014201/Zm00001d027852/Zm00001d028304/Zm00001d028974/Zm00001d029934/Zm00001d033005/Zm00001d033150/Zm00001d036118/Zm00001d048312	13
leaf	brown	GO:0009887	animal organ morphogenesis	53/1725	500/30499	9.13067e-06	0.000310443	0.000278074	Zm00001d001820/Zm00001d001879/Zm00001d002358/Zm00001d002854/Zm00001d005692/Zm00001d006195/Zm00001d006351/Zm00001d006687/Zm00001d007786/Zm00001d008706/Zm00001d011819/Zm00001d013662/Zm00001d013732/Zm00001d013937/Zm00001d014201/Zm00001d014564/Zm00001d015366/Zm00001d016683/Zm00001d017939/Zm00001d018821/Zm00001d018848/Zm00001d020540/Zm00001d021620/Zm00001d022072/Zm00001d023446/Zm00001d023707/Zm00001d0…	53
leaf	brown	GO:0009834	plant-type secondary cell wall biogenesis	19/1725	108/30499	9.4828e-06	0.000317042	0.000283985	Zm00001d002064/Zm00001d005250/Zm00001d005775/Zm00001d009567/Zm00001d011959/Zm00001d013256/Zm00001d015307/Zm00001d020531/Zm00001d020903/Zm00001d022082/Zm00001d027938/Zm00001d032776/Zm00001d034049/Zm00001d039010/Zm00001d039770/Zm00001d042276/Zm00001d043477/Zm00001d043929/Zm00001d045582	19
leaf	brown	GO:0019684	photosynthesis, light reaction	14/1725	64/30499	1.07663e-05	0.000354053	0.000317137	Zm00001d002384/Zm00001d005446/Zm00001d006866/Zm00001d007921/Zm00001d009877/Zm00001d014718/Zm00001d015242/Zm00001d015366/Zm00001d016736/Zm00001d018034/Zm00001d019518/Zm00001d019899/Zm00001d020220/Zm00001d027298	14
leaf	brown	GO:0009579	thylakoid	21/1725	133/30499	1.86202e-05	0.000602454	0.000539638	Zm00001d000123/Zm00001d011069/Zm00001d011183/Zm00001d011993/Zm00001d013507/Zm00001d016736/Zm00001d018090/Zm00001d023699/Zm00001d027540/Zm00001d027541/Zm00001d028260/Zm00001d029027/Zm00001d031258/Zm00001d033098/Zm00001d034919/Zm00001d038485/Zm00001d039865/Zm00001d040954/Zm00001d044288/Zm00001d047581/Zm00001d048324	21
leaf	brown	GO:0070301	cellular response to hydrogen peroxide	26/1725	186/30499	1.9027e-05	0.000605845	0.000542675	Zm00001d003429/Zm00001d008255/Zm00001d008795/Zm00001d009373/Zm00001d014608/Zm00001d016185/Zm00001d016736/Zm00001d017786/Zm00001d018620/Zm00001d023707/Zm00001d024009/Zm00001d024633/Zm00001d027411/Zm00001d027488/Zm00001d031494/Zm00001d033339/Zm00001d035859/Zm00001d036145/Zm00001d036340/Zm00001d041804/Zm00001d042022/Zm00001d049954/Zm00001d052653/Zm00001d053015/Zm00001d053223/Zm00001d054044	26
leaf	brown	GO:0051753	mannan synthase activity	6/1725	13/30499	3.94359e-05	0.00123607	0.00110719	Zm00001d018032/Zm00001d021746/Zm00001d022230/Zm00001d032188/Zm00001d050406/Zm00001d053696	6
leaf	brown	GO:0009809	lignin biosynthetic process	16/1725	90/30499	4.10812e-05	0.00126783	0.00113564	Zm00001d005250/Zm00001d009373/Zm00001d012274/Zm00001d013862/Zm00001d015618/Zm00001d017186/Zm00001d018367/Zm00001d020957/Zm00001d024763/Zm00001d039837/Zm00001d039840/Zm00001d039956/Zm00001d045206/Zm00001d046697/Zm00001d049541/Zm00001d051870	16
leaf	brown	GO:0006816	calcium ion transport	25/1725	185/30499	4.83725e-05	0.00147023	0.00131694	Zm00001d001857/Zm00001d002277/Zm00001d005250/Zm00001d013256/Zm00001d015921/Zm00001d018032/Zm00001d019650/Zm00001d022082/Zm00001d022230/Zm00001d023813/Zm00001d024891/Zm00001d026599/Zm00001d031136/Zm00001d031732/Zm00001d032188/Zm00001d034049/Zm00001d037779/Zm00001d039330/Zm00001d043991/Zm00001d048585/Zm00001d048696/Zm00001d050406/Zm00001d052733/Zm00001d052756/Zm00001d053696	25
leaf	brown	GO:0006782	protoporphyrinogen IX biosynthetic process	7/1725	19/30499	5.04194e-05	0.00150957	0.00135217	Zm00001d002358/Zm00001d008905/Zm00001d011386/Zm00001d013995/Zm00001d015366/Zm00001d026405/Zm00001d029074	7
leaf	brown	GO:0016760	cellulose synthase (UDP-forming) activity	14/1725	73/30499	5.16151e-05	0.00152264	0.00136388	Zm00001d005250/Zm00001d005775/Zm00001d018032/Zm00001d019149/Zm00001d019507/Zm00001d020531/Zm00001d022085/Zm00001d022230/Zm00001d032188/Zm00001d032776/Zm00001d038676/Zm00001d043477/Zm00001d050406/Zm00001d053696	14
leaf	brown	GO:0046658	anchored component of plasma membrane	33/1725	280/30499	5.6726e-05	0.00164916	0.00147721	Zm00001d003399/Zm00001d009567/Zm00001d010527/Zm00001d012417/Zm00001d012889/Zm00001d013039/Zm00001d013097/Zm00001d013250/Zm00001d013256/Zm00001d015331/Zm00001d015921/Zm00001d016733/Zm00001d020794/Zm00001d020903/Zm00001d021850/Zm00001d022059/Zm00001d022082/Zm00001d025564/Zm00001d025680/Zm00001d025681/Zm00001d028410/Zm00001d029193/Zm00001d030361/Zm00001d032504/Zm00001d034049/Zm00001d037194/Zm00001d0…	33
leaf	brown	GO:0090376	seed trichome differentiation	6/1725	14/30499	6.57028e-05	0.00188286	0.00168654	Zm00001d009567/Zm00001d013108/Zm00001d020903/Zm00001d039010/Zm00001d039770/Zm00001d043929	6
leaf	brown	GO:0009825	multidimensional cell growth	24/1725	178/30499	7.03545e-05	0.00198776	0.0017805	Zm00001d004442/Zm00001d005250/Zm00001d006106/Zm00001d010527/Zm00001d012417/Zm00001d013256/Zm00001d013302/Zm00001d013319/Zm00001d016898/Zm00001d022082/Zm00001d029193/Zm00001d032327/Zm00001d032344/Zm00001d032504/Zm00001d032703/Zm00001d034049/Zm00001d034480/Zm00001d035859/Zm00001d038275/Zm00001d044285/Zm00001d044579/Zm00001d044580/Zm00001d045582/Zm00001d052475	24
leaf	brown	GO:0009886	post-embryonic animal morphogenesis	41/1725	384/30499	7.65374e-05	0.00213242	0.00191008	Zm00001d000288/Zm00001d001879/Zm00001d003429/Zm00001d004698/Zm00001d006351/Zm00001d006610/Zm00001d007082/Zm00001d007786/Zm00001d008715/Zm00001d009877/Zm00001d010507/Zm00001d010596/Zm00001d011833/Zm00001d013071/Zm00001d013302/Zm00001d017449/Zm00001d017837/Zm00001d018973/Zm00001d025616/Zm00001d026652/Zm00001d027363/Zm00001d027488/Zm00001d031427/Zm00001d033404/Zm00001d035056/Zm00001d035063/Zm00001d0…	41
leaf	brown	GO:0016226	iron-sulfur cluster assembly	24/1725	181/30499	9.18596e-05	0.00252425	0.00226106	Zm00001d003663/Zm00001d004478/Zm00001d008549/Zm00001d013320/Zm00001d017391/Zm00001d017449/Zm00001d018821/Zm00001d024674/Zm00001d025944/Zm00001d030109/Zm00001d034082/Zm00001d034919/Zm00001d036145/Zm00001d036521/Zm00001d039900/Zm00001d042005/Zm00001d044579/Zm00001d044580/Zm00001d044980/Zm00001d045373/Zm00001d045421/Zm00001d049490/Zm00001d052118/Zm00001d054079	24
leaf	brown	GO:2000762	regulation of phenylpropanoid metabolic process	28/1725	229/30499	0.000106551	0.00282811	0.00253323	Zm00001d005456/Zm00001d006106/Zm00001d007486/Zm00001d008205/Zm00001d009398/Zm00001d012274/Zm00001d013030/Zm00001d014013/Zm00001d017186/Zm00001d017274/Zm00001d017275/Zm00001d017279/Zm00001d018367/Zm00001d019259/Zm00001d021562/Zm00001d024783/Zm00001d028170/Zm00001d030888/Zm00001d039837/Zm00001d039840/Zm00001d039956/Zm00001d044043/Zm00001d046207/Zm00001d048711/Zm00001d052756/Zm00001d053143/Zm00001d0…	28
leaf	brown	GO:0016671	oxidoreductase activity, acting on a sulfur group of donors, disulfide as acceptor	9/1725	35/30499	0.000107147	0.00282811	0.00253323	Zm00001d002854/Zm00001d003667/Zm00001d010871/Zm00001d016893/Zm00001d021334/Zm00001d023707/Zm00001d024835/Zm00001d041804/Zm00001d051250	9
leaf	brown	GO:0031977	thylakoid lumen	9/1725	35/30499	0.000107147	0.00282811	0.00253323	Zm00001d001932/Zm00001d002240/Zm00001d011833/Zm00001d025574/Zm00001d030074/Zm00001d037775/Zm00001d042049/Zm00001d052595/Zm00001d053015	9
leaf	brown	GO:0009695	jasmonic acid biosynthetic process	28/1725	230/30499	0.000114892	0.00299317	0.00268108	Zm00001d002000/Zm00001d006866/Zm00001d008827/Zm00001d012304/Zm00001d013185/Zm00001d014562/Zm00001d015852/Zm00001d016100/Zm00001d019956/Zm00001d020409/Zm00001d020537/Zm00001d021620/Zm00001d022451/Zm00001d025011/Zm00001d027711/Zm00001d027854/Zm00001d030109/Zm00001d032457/Zm00001d038824/Zm00001d040842/Zm00001d044579/Zm00001d044580/Zm00001d048021/Zm00001d048311/Zm00001d049954/Zm00001d053015/Zm00001d0…	28
leaf	brown	GO:0007389	pattern specification process	20/1725	140/30499	0.000123358	0.0031725	0.00284172	Zm00001d000288/Zm00001d003399/Zm00001d004442/Zm00001d005250/Zm00001d010527/Zm00001d012417/Zm00001d013071/Zm00001d013256/Zm00001d013302/Zm00001d014013/Zm00001d017837/Zm00001d018034/Zm00001d022082/Zm00001d026652/Zm00001d032344/Zm00001d034049/Zm00001d034724/Zm00001d038275/Zm00001d038487/Zm00001d045582	20
leaf	brown	GO:0009963	positive regulation of flavonoid biosynthetic process	24/1725	187/30499	0.000153166	0.00388926	0.00348374	Zm00001d006106/Zm00001d007486/Zm00001d009398/Zm00001d012274/Zm00001d013030/Zm00001d015459/Zm00001d017186/Zm00001d017274/Zm00001d017275/Zm00001d017279/Zm00001d018367/Zm00001d028170/Zm00001d030888/Zm00001d039837/Zm00001d039840/Zm00001d039956/Zm00001d044043/Zm00001d046207/Zm00001d048711/Zm00001d049541/Zm00001d052756/Zm00001d053143/Zm00001d053151/Zm00001d053513	24
leaf	brown	GO:0043900	regulation of multi-organism process	20/1725	143/30499	0.000165546	0.00415106	0.00371824	Zm00001d000164/Zm00001d007857/Zm00001d011833/Zm00001d013185/Zm00001d014562/Zm00001d014564/Zm00001d015242/Zm00001d016100/Zm00001d016134/Zm00001d016736/Zm00001d018069/Zm00001d018779/Zm00001d020220/Zm00001d036535/Zm00001d038971/Zm00001d042049/Zm00001d047789/Zm00001d048021/Zm00001d048709/Zm00001d052242	20
leaf	brown	GO:0002831	regulation of response to biotic stimulus	15/1725	91/30499	0.000171342	0.00419161	0.00375457	Zm00001d007857/Zm00001d011833/Zm00001d013185/Zm00001d014564/Zm00001d015242/Zm00001d016736/Zm00001d018069/Zm00001d018779/Zm00001d020220/Zm00001d036535/Zm00001d038971/Zm00001d042049/Zm00001d048021/Zm00001d048709/Zm00001d052242	15
leaf	brown	GO:0042793	plastid transcription	15/1725	91/30499	0.000171342	0.00419161	0.00375457	Zm00001d008549/Zm00001d012141/Zm00001d013320/Zm00001d014564/Zm00001d015085/Zm00001d016072/Zm00001d017118/Zm00001d021715/Zm00001d024009/Zm00001d025848/Zm00001d031258/Zm00001d031738/Zm00001d036340/Zm00001d036535/Zm00001d054079	15
leaf	brown	GO:0000271	polysaccharide biosynthetic process	21/1725	155/30499	0.000181258	0.00438076	0.00392399	Zm00001d002851/Zm00001d004442/Zm00001d013256/Zm00001d013302/Zm00001d016898/Zm00001d022082/Zm00001d025917/Zm00001d029193/Zm00001d032327/Zm00001d032344/Zm00001d032504/Zm00001d032703/Zm00001d033766/Zm00001d034049/Zm00001d035859/Zm00001d038275/Zm00001d044285/Zm00001d044579/Zm00001d044580/Zm00001d045582/Zm00001d047685	21
leaf	brown	GO:0009073	aromatic amino acid family biosynthetic process	16/1725	102/30499	0.000191571	0.0045749	0.00409789	Zm00001d001820/Zm00001d002358/Zm00001d011819/Zm00001d013937/Zm00001d014284/Zm00001d015366/Zm00001d018821/Zm00001d019956/Zm00001d024674/Zm00001d029150/Zm00001d030109/Zm00001d032576/Zm00001d042005/Zm00001d042026/Zm00001d049490/Zm00001d053015	16
leaf	brown	GO:0003959	NADPH dehydrogenase activity	5/1725	11/30499	0.000199425	0.0046517	0.00416668	Zm00001d001820/Zm00001d011833/Zm00001d013937/Zm00001d032576/Zm00001d042049	5
leaf	brown	GO:0047259	glucomannan 4-beta-mannosyltransferase activity	5/1725	11/30499	0.000199425	0.0046517	0.00416668	Zm00001d018032/Zm00001d022230/Zm00001d032188/Zm00001d050406/Zm00001d053696	5
leaf	brown	GO:1900378	positive regulation of secondary metabolite biosynthetic process	22/1725	168/30499	0.000211743	0.00488226	0.00437321	Zm00001d006106/Zm00001d007486/Zm00001d009398/Zm00001d012274/Zm00001d013030/Zm00001d017186/Zm00001d017274/Zm00001d017275/Zm00001d017279/Zm00001d018367/Zm00001d028170/Zm00001d030888/Zm00001d039837/Zm00001d039840/Zm00001d039956/Zm00001d044043/Zm00001d046207/Zm00001d048711/Zm00001d052756/Zm00001d053143/Zm00001d053151/Zm00001d053513	22
leaf	brown	GO:0009750	response to fructose	29/1725	252/30499	0.000233783	0.0053292	0.00477355	Zm00001d004413/Zm00001d005250/Zm00001d009398/Zm00001d013256/Zm00001d013319/Zm00001d016736/Zm00001d017998/Zm00001d022082/Zm00001d023729/Zm00001d024051/Zm00001d025862/Zm00001d027483/Zm00001d028260/Zm00001d028653/Zm00001d031659/Zm00001d031732/Zm00001d032327/Zm00001d034049/Zm00001d035056/Zm00001d035063/Zm00001d042425/Zm00001d043680/Zm00001d044533/Zm00001d045582/Zm00001d045610/Zm00001d047797/Zm00001d0…	29
leaf	brown	GO:0009736	cytokinin-activated signaling pathway	17/1725	115/30499	0.000255414	0.00575685	0.00515661	Zm00001d008862/Zm00001d011499/Zm00001d012128/Zm00001d013071/Zm00001d014608/Zm00001d018032/Zm00001d018973/Zm00001d022230/Zm00001d024891/Zm00001d024939/Zm00001d032188/Zm00001d037779/Zm00001d038537/Zm00001d050406/Zm00001d050768/Zm00001d052229/Zm00001d053696	17
leaf	brown	GO:0008047	enzyme activator activity	9/1725	39/30499	0.000262087	0.00584164	0.00523255	Zm00001d002854/Zm00001d003667/Zm00001d004896/Zm00001d010871/Zm00001d023445/Zm00001d023707/Zm00001d024835/Zm00001d041804/Zm00001d051250	9
leaf	brown	GO:0009697	salicylic acid biosynthetic process	28/1725	245/30499	0.000332429	0.00732806	0.00656399	Zm00001d000164/Zm00001d007857/Zm00001d011833/Zm00001d013185/Zm00001d014564/Zm00001d014718/Zm00001d015242/Zm00001d015366/Zm00001d016100/Zm00001d016134/Zm00001d016736/Zm00001d018069/Zm00001d018211/Zm00001d018779/Zm00001d020220/Zm00001d020609/Zm00001d023699/Zm00001d027676/Zm00001d030888/Zm00001d036535/Zm00001d038971/Zm00001d042049/Zm00001d044536/Zm00001d047789/Zm00001d048021/Zm00001d048709/Zm00001d0…	28
leaf	brown	GO:0047134	protein-disulfide reductase activity	9/1725	41/30499	0.000391243	0.0085308	0.00764132	Zm00001d002854/Zm00001d003667/Zm00001d010871/Zm00001d016893/Zm00001d021334/Zm00001d023707/Zm00001d024835/Zm00001d041804/Zm00001d051250	9
leaf	brown	GO:0008266	poly(U) RNA binding	8/1725	33/30499	0.000400847	0.00864622	0.00774471	Zm00001d007857/Zm00001d011833/Zm00001d014564/Zm00001d014919/Zm00001d018779/Zm00001d018821/Zm00001d036535/Zm00001d042049	8
leaf	brown	GO:0031348	negative regulation of defense response	39/1725	392/30499	0.000475575	0.010149	0.00909079	Zm00001d000164/Zm00001d006688/Zm00001d007857/Zm00001d009762/Zm00001d011144/Zm00001d011833/Zm00001d013030/Zm00001d013185/Zm00001d014564/Zm00001d015242/Zm00001d016100/Zm00001d016134/Zm00001d016736/Zm00001d017939/Zm00001d018069/Zm00001d018779/Zm00001d020220/Zm00001d020609/Zm00001d021623/Zm00001d021938/Zm00001d023941/Zm00001d026139/Zm00001d028170/Zm00001d029475/Zm00001d030888/Zm00001d036535/Zm00001d0…	39
leaf	brown	GO:0009108	coenzyme biosynthetic process	10/1725	51/30499	0.000495572	0.0103531	0.0092736	Zm00001d006866/Zm00001d013185/Zm00001d016100/Zm00001d019956/Zm00001d021620/Zm00001d030109/Zm00001d038984/Zm00001d044579/Zm00001d044580/Zm00001d053015	10
leaf	brown	GO:0048585	negative regulation of response to stimulus	5/1725	13/30499	0.000505002	0.0103531	0.0092736	Zm00001d007188/Zm00001d007522/Zm00001d028974/Zm00001d047563/Zm00001d047721	5
leaf	brown	GO:0080025	phosphatidylinositol-3,5-bisphosphate binding	5/1725	13/30499	0.000505002	0.0103531	0.0092736	Zm00001d011920/Zm00001d012418/Zm00001d015921/Zm00001d039283/Zm00001d042918	5
leaf	brown	GO:0048767	root hair elongation	38/1725	380/30499	0.000505783	0.0103531	0.0092736	Zm00001d003399/Zm00001d004442/Zm00001d005250/Zm00001d011644/Zm00001d013245/Zm00001d013256/Zm00001d013302/Zm00001d013319/Zm00001d015921/Zm00001d016898/Zm00001d022082/Zm00001d023813/Zm00001d029193/Zm00001d029850/Zm00001d031732/Zm00001d031749/Zm00001d032327/Zm00001d032344/Zm00001d032480/Zm00001d032504/Zm00001d032703/Zm00001d033234/Zm00001d033805/Zm00001d034049/Zm00001d035859/Zm00001d036283/Zm00001d0…	38
leaf	brown	GO:0042744	hydrogen peroxide catabolic process	29/1725	265/30499	0.000540032	0.0109425	0.00980153	Zm00001d003429/Zm00001d004413/Zm00001d008255/Zm00001d008898/Zm00001d009373/Zm00001d013319/Zm00001d014608/Zm00001d016185/Zm00001d016736/Zm00001d017786/Zm00001d018620/Zm00001d023707/Zm00001d024009/Zm00001d024633/Zm00001d027411/Zm00001d027488/Zm00001d031494/Zm00001d033339/Zm00001d035859/Zm00001d036145/Zm00001d036340/Zm00001d040364/Zm00001d041804/Zm00001d042022/Zm00001d049954/Zm00001d052653/Zm00001d0…	29
leaf	brown	GO:0031328	positive regulation of cellular biosynthetic process	24/1725	204/30499	0.000563852	0.0113109	0.0101315	Zm00001d006106/Zm00001d007486/Zm00001d008706/Zm00001d012274/Zm00001d013030/Zm00001d017186/Zm00001d017274/Zm00001d017275/Zm00001d017279/Zm00001d018367/Zm00001d028170/Zm00001d030581/Zm00001d030888/Zm00001d039687/Zm00001d039840/Zm00001d039956/Zm00001d044043/Zm00001d045946/Zm00001d046207/Zm00001d048711/Zm00001d052756/Zm00001d053143/Zm00001d053151/Zm00001d053513	24
leaf	brown	GO:0019898	extrinsic component of membrane	14/1725	91/30499	0.000576781	0.0114557	0.0102612	Zm00001d002993/Zm00001d006351/Zm00001d006540/Zm00001d007786/Zm00001d007857/Zm00001d011362/Zm00001d011920/Zm00001d014564/Zm00001d018779/Zm00001d021703/Zm00001d027422/Zm00001d031421/Zm00001d036535/Zm00001d043167	14
leaf	brown	GO:0008506	sucrose:proton symporter activity	7/1725	27/30499	0.000596243	0.0117261	0.0105035	Zm00001d003468/Zm00001d020463/Zm00001d025572/Zm00001d027854/Zm00001d032409/Zm00001d041192/Zm00001d048311	7
leaf	brown	GO:0042349	guiding stereospecific synthesis activity	8/1725	35/30499	0.000614335	0.0119646	0.0107171	Zm00001d004220/Zm00001d007935/Zm00001d018629/Zm00001d023575/Zm00001d032419/Zm00001d039842/Zm00001d048814/Zm00001d053055	8
leaf	brown	GO:0005247	voltage-gated chloride channel activity	6/1725	20/30499	0.000632203	0.0120781	0.0108188	Zm00001d015700/Zm00001d015702/Zm00001d016855/Zm00001d025474/Zm00001d027298/Zm00001d046919	6
leaf	brown	GO:0010205	photoinhibition	6/1725	20/30499	0.000632203	0.0120781	0.0108188	Zm00001d009747/Zm00001d014564/Zm00001d025574/Zm00001d030074/Zm00001d035135/Zm00001d036535	6
leaf	brown	GO:0010304	PSII associated light-harvesting complex II catabolic process	9/1725	44/30499	0.000679475	0.0128587	0.011518	Zm00001d003429/Zm00001d014919/Zm00001d024009/Zm00001d027488/Zm00001d027557/Zm00001d031738/Zm00001d036340/Zm00001d039059/Zm00001d053015	9
leaf	brown	GO:0009509	chromoplast	5/1725	14/30499	0.000749057	0.0138226	0.0123814	Zm00001d006678/Zm00001d025574/Zm00001d027936/Zm00001d030074/Zm00001d038118	5
leaf	brown	GO:0016762	xyloglucan:xyloglucosyl transferase activity	8/1725	36/30499	0.000751079	0.0138226	0.0123814	Zm00001d014617/Zm00001d015977/Zm00001d021667/Zm00001d024071/Zm00001d024379/Zm00001d024382/Zm00001d024386/Zm00001d029814	8
leaf	brown	GO:0044430	cytoskeletal part	8/1725	36/30499	0.000751079	0.0138226	0.0123814	Zm00001d010366/Zm00001d029215/Zm00001d030526/Zm00001d033280/Zm00001d037688/Zm00001d039510/Zm00001d040126/Zm00001d048188	8
leaf	brown	GO:0043481	anthocyanin accumulation in tissues in response to UV light	22/1725	186/30499	0.000872018	0.0159024	0.0142443	Zm00001d004442/Zm00001d005250/Zm00001d013256/Zm00001d013302/Zm00001d013319/Zm00001d016898/Zm00001d022082/Zm00001d029193/Zm00001d032327/Zm00001d032344/Zm00001d032504/Zm00001d032703/Zm00001d033234/Zm00001d034049/Zm00001d035859/Zm00001d038275/Zm00001d038489/Zm00001d044285/Zm00001d044579/Zm00001d044580/Zm00001d045582/Zm00001d052475	22
leaf	brown	GO:0009416	response to light stimulus	28/1725	262/30499	0.000963449	0.0174115	0.0155961	Zm00001d000288/Zm00001d006866/Zm00001d007117/Zm00001d008230/Zm00001d010321/Zm00001d011422/Zm00001d012415/Zm00001d013185/Zm00001d017079/Zm00001d018973/Zm00001d019944/Zm00001d019956/Zm00001d020537/Zm00001d025681/Zm00001d025848/Zm00001d028880/Zm00001d031470/Zm00001d032480/Zm00001d038016/Zm00001d038163/Zm00001d039624/Zm00001d040463/Zm00001d043271/Zm00001d043783/Zm00001d044153/Zm00001d047081/Zm00001d0…	28
leaf	brown	GO:0016853	isomerase activity	21/1725	177/30499	0.00108497	0.0194267	0.0174011	Zm00001d004220/Zm00001d005472/Zm00001d005917/Zm00001d007921/Zm00001d007935/Zm00001d010596/Zm00001d011069/Zm00001d012808/Zm00001d018629/Zm00001d022569/Zm00001d023575/Zm00001d031799/Zm00001d032419/Zm00001d035561/Zm00001d035562/Zm00001d038016/Zm00001d039842/Zm00001d040163/Zm00001d047463/Zm00001d048814/Zm00001d053055	21
leaf	brown	GO:0047172	shikimate O-hydroxycinnamoyltransferase activity	6/1725	22/30499	0.00110401	0.0194267	0.0174011	Zm00001d012274/Zm00001d017186/Zm00001d018367/Zm00001d039837/Zm00001d039840/Zm00001d039956	6
leaf	brown	GO:0047205	quinate O-hydroxycinnamoyltransferase activity	6/1725	22/30499	0.00110401	0.0194267	0.0174011	Zm00001d012274/Zm00001d017186/Zm00001d018367/Zm00001d039837/Zm00001d039840/Zm00001d039956	6
leaf	brown	GO:0004791	thioredoxin-disulfide reductase activity	9/1725	47/30499	0.00112128	0.019559	0.0175196	Zm00001d002854/Zm00001d003667/Zm00001d010871/Zm00001d016893/Zm00001d021334/Zm00001d023707/Zm00001d024835/Zm00001d041804/Zm00001d051250	9
leaf	brown	GO:0009705	plant-type vacuole membrane	21/1725	178/30499	0.00116593	0.0200797	0.017986	Zm00001d000071/Zm00001d006944/Zm00001d016274/Zm00001d016855/Zm00001d021562/Zm00001d024762/Zm00001d025474/Zm00001d031120/Zm00001d037576/Zm00001d037779/Zm00001d038709/Zm00001d039330/Zm00001d040422/Zm00001d041192/Zm00001d043991/Zm00001d044068/Zm00001d044285/Zm00001d044533/Zm00001d045582/Zm00001d046919/Zm00001d047420	21
leaf	brown	GO:0042546	cell wall biogenesis	17/1725	131/30499	0.00117115	0.0200797	0.017986	Zm00001d015977/Zm00001d017820/Zm00001d018032/Zm00001d021246/Zm00001d021667/Zm00001d022230/Zm00001d024071/Zm00001d024379/Zm00001d024382/Zm00001d024386/Zm00001d029814/Zm00001d032188/Zm00001d038676/Zm00001d046313/Zm00001d048108/Zm00001d050406/Zm00001d053696	17
leaf	brown	GO:0009699	phenylpropanoid biosynthetic process	24/1725	216/30499	0.00126274	0.0214666	0.0192283	Zm00001d004220/Zm00001d005472/Zm00001d005542/Zm00001d006630/Zm00001d007935/Zm00001d008820/Zm00001d017531/Zm00001d018629/Zm00001d021571/Zm00001d023575/Zm00001d029636/Zm00001d032186/Zm00001d032383/Zm00001d032419/Zm00001d035561/Zm00001d035562/Zm00001d037384/Zm00001d039842/Zm00001d048688/Zm00001d048814/Zm00001d049282/Zm00001d050224/Zm00001d051556/Zm00001d053055	24
leaf	brown	GO:0031969	chloroplast membrane	15/1725	110/30499	0.00134671	0.0227017	0.0203347	Zm00001d000021/Zm00001d003429/Zm00001d005542/Zm00001d005579/Zm00001d013185/Zm00001d016411/Zm00001d019956/Zm00001d021653/Zm00001d027298/Zm00001d027488/Zm00001d027573/Zm00001d032383/Zm00001d032926/Zm00001d035169/Zm00001d047743	15
leaf	brown	GO:0009832	plant-type cell wall biogenesis	21/1725	181/30499	0.00144061	0.0240821	0.0215712	Zm00001d002292/Zm00001d003399/Zm00001d006866/Zm00001d010527/Zm00001d010755/Zm00001d012417/Zm00001d012808/Zm00001d013319/Zm00001d014617/Zm00001d016898/Zm00001d022085/Zm00001d028686/Zm00001d028774/Zm00001d032344/Zm00001d032703/Zm00001d034724/Zm00001d039330/Zm00001d040730/Zm00001d043991/Zm00001d046919/Zm00001d052170	21
leaf	brown	GO:0009926	auxin polar transport	22/1725	194/30499	0.00151529	0.0251213	0.022502	Zm00001d003399/Zm00001d005250/Zm00001d006283/Zm00001d006351/Zm00001d007786/Zm00001d010527/Zm00001d012417/Zm00001d013256/Zm00001d013302/Zm00001d021562/Zm00001d022082/Zm00001d032344/Zm00001d033234/Zm00001d034049/Zm00001d034724/Zm00001d037576/Zm00001d038275/Zm00001d038487/Zm00001d042343/Zm00001d045582/Zm00001d046207/Zm00001d050507	22
leaf	brown	GO:0006662	glycerol ether metabolic process	12/1725	79/30499	0.00155729	0.0252796	0.0226438	Zm00001d002854/Zm00001d003667/Zm00001d010871/Zm00001d016893/Zm00001d020647/Zm00001d021334/Zm00001d023707/Zm00001d024835/Zm00001d041804/Zm00001d051250/Zm00001d052034/Zm00001d052123	12
leaf	brown	GO:0006833	water transport	26/1725	245/30499	0.00158396	0.0252796	0.0226438	Zm00001d004413/Zm00001d004564/Zm00001d005250/Zm00001d009398/Zm00001d013256/Zm00001d013319/Zm00001d014285/Zm00001d016736/Zm00001d017998/Zm00001d022082/Zm00001d031136/Zm00001d031732/Zm00001d034049/Zm00001d035056/Zm00001d035063/Zm00001d036965/Zm00001d037733/Zm00001d037779/Zm00001d039330/Zm00001d039865/Zm00001d043680/Zm00001d043991/Zm00001d044533/Zm00001d045582/Zm00001d052733/Zm00001d053143	26
leaf	brown	GO:0010817	regulation of hormone levels	11/1725	69/30499	0.0016165	0.0252796	0.0226438	Zm00001d013319/Zm00001d016898/Zm00001d028416/Zm00001d029193/Zm00001d032327/Zm00001d032504/Zm00001d032703/Zm00001d035859/Zm00001d044285/Zm00001d044579/Zm00001d044580	11
leaf	brown	GO:0004853	uroporphyrinogen decarboxylase activity	4/1725	10/30499	0.00162566	0.0252796	0.0226438	Zm00001d008905/Zm00001d011386/Zm00001d013995/Zm00001d029074	4
leaf	brown	GO:0010190	cytochrome b6f complex assembly	4/1725	10/30499	0.00162566	0.0252796	0.0226438	Zm00001d011797/Zm00001d042144/Zm00001d043168/Zm00001d052682	4
leaf	brown	GO:0015120	phosphoglycerate transmembrane transporter activity	4/1725	10/30499	0.00162566	0.0252796	0.0226438	Zm00001d000021/Zm00001d005542/Zm00001d021653/Zm00001d032383	4
leaf	brown	GO:0015713	phosphoglycerate transmembrane transport	4/1725	10/30499	0.00162566	0.0252796	0.0226438	Zm00001d000021/Zm00001d005542/Zm00001d021653/Zm00001d032383	4
leaf	brown	GO:0035436	triose phosphate transmembrane transport	4/1725	10/30499	0.00162566	0.0252796	0.0226438	Zm00001d000021/Zm00001d005542/Zm00001d021653/Zm00001d032383	4
leaf	brown	GO:0015770	sucrose transport	7/1725	32/30499	0.00176393	0.0271129	0.024286	Zm00001d003468/Zm00001d020463/Zm00001d025572/Zm00001d027854/Zm00001d032409/Zm00001d041192/Zm00001d048311	7
leaf	brown	GO:0006766	vitamin metabolic process	9/1725	50/30499	0.00177059	0.0271129	0.024286	Zm00001d006866/Zm00001d013185/Zm00001d016100/Zm00001d019956/Zm00001d021620/Zm00001d030109/Zm00001d044579/Zm00001d044580/Zm00001d053015	9
leaf	brown	GO:0009767	photosynthetic electron transport chain	6/1725	24/30499	0.00180709	0.0272855	0.0244405	Zm00001d002993/Zm00001d003767/Zm00001d006540/Zm00001d016134/Zm00001d021703/Zm00001d049343	6
leaf	brown	GO:0009932	cell tip growth	19/1725	160/30499	0.00180906	0.0272855	0.0244405	Zm00001d004442/Zm00001d005250/Zm00001d013256/Zm00001d013302/Zm00001d013319/Zm00001d016898/Zm00001d022082/Zm00001d029193/Zm00001d032327/Zm00001d032344/Zm00001d032504/Zm00001d032703/Zm00001d034049/Zm00001d035859/Zm00001d038275/Zm00001d044285/Zm00001d044579/Zm00001d044580/Zm00001d052475	19
leaf	brown	GO:0009644	response to high light intensity	32/1725	328/30499	0.00199281	0.0298327	0.0267222	Zm00001d002240/Zm00001d003162/Zm00001d003429/Zm00001d005816/Zm00001d006540/Zm00001d006663/Zm00001d007267/Zm00001d007857/Zm00001d009700/Zm00001d011740/Zm00001d013507/Zm00001d015385/Zm00001d018157/Zm00001d018779/Zm00001d018796/Zm00001d021703/Zm00001d021763/Zm00001d021784/Zm00001d024200/Zm00001d027488/Zm00001d028557/Zm00001d031614/Zm00001d032197/Zm00001d035001/Zm00001d035859/Zm00001d038709/Zm00001d0…	32
leaf	brown	GO:0009533	chloroplast stromal thylakoid	5/1725	17/30499	0.00200818	0.0298401	0.0267288	Zm00001d007267/Zm00001d027298/Zm00001d035135/Zm00001d036340/Zm00001d049650	5
leaf	brown	GO:0009753	response to jasmonic acid	33/1725	344/30499	0.00224756	0.0331515	0.0296949	Zm00001d002000/Zm00001d003412/Zm00001d008827/Zm00001d008862/Zm00001d011644/Zm00001d013302/Zm00001d014562/Zm00001d015852/Zm00001d017642/Zm00001d017786/Zm00001d019672/Zm00001d020308/Zm00001d020537/Zm00001d021245/Zm00001d021562/Zm00001d022451/Zm00001d024633/Zm00001d024644/Zm00001d025011/Zm00001d027854/Zm00001d028745/Zm00001d031427/Zm00001d032206/Zm00001d032457/Zm00001d038824/Zm00001d039624/Zm00001d0…	33
leaf	brown	GO:0009854	oxidative photosynthetic carbon pathway	4/1725	11/30499	0.00244065	0.0357368	0.0320106	Zm00001d002260/Zm00001d014919/Zm00001d024906/Zm00001d024907	4
leaf	brown	GO:0022804	active transmembrane transporter activity	14/1725	106/30499	0.0025996	0.0377885	0.0338484	Zm00001d004340/Zm00001d012231/Zm00001d018336/Zm00001d018751/Zm00001d030751/Zm00001d031120/Zm00001d036834/Zm00001d042636/Zm00001d044430/Zm00001d046263/Zm00001d046661/Zm00001d051785/Zm00001d051883/Zm00001d053143	14
leaf	brown	GO:0010109	regulation of photosynthesis	5/1725	18/30499	0.00265216	0.038275	0.0342842	Zm00001d000021/Zm00001d002260/Zm00001d005542/Zm00001d021653/Zm00001d032383	5
leaf	brown	GO:0016137	glycoside metabolic process	10/1725	63/30499	0.00268094	0.038414	0.0344088	Zm00001d010871/Zm00001d018069/Zm00001d024835/Zm00001d027854/Zm00001d033339/Zm00001d041192/Zm00001d043167/Zm00001d048311/Zm00001d051837/Zm00001d052242	10
leaf	brown	GO:0071281	cellular response to iron ion	8/1725	45/30499	0.00340744	0.0472189	0.0422956	Zm00001d002884/Zm00001d007188/Zm00001d015921/Zm00001d028974/Zm00001d039283/Zm00001d042507/Zm00001d046661/Zm00001d047563	8
leaf	brown	GO:0005507	copper ion binding	29/1725	299/30499	0.00341908	0.0472189	0.0422956	Zm00001d002705/Zm00001d004413/Zm00001d004564/Zm00001d006875/Zm00001d011069/Zm00001d014366/Zm00001d015921/Zm00001d016198/Zm00001d018104/Zm00001d020794/Zm00001d021850/Zm00001d024051/Zm00001d025564/Zm00001d028880/Zm00001d029193/Zm00001d032504/Zm00001d033483/Zm00001d034420/Zm00001d035597/Zm00001d035859/Zm00001d037194/Zm00001d038371/Zm00001d039865/Zm00001d040034/Zm00001d042905/Zm00001d042906/Zm00001d0…	29
leaf	brown	GO:0009897	external side of plasma membrane	5/1725	19/30499	0.0034334	0.0472189	0.0422956	Zm00001d010527/Zm00001d012417/Zm00001d013256/Zm00001d022082/Zm00001d034049	5
leaf	brown	GO:0010017	red or far-red light signaling pathway	5/1725	19/30499	0.0034334	0.0472189	0.0422956	Zm00001d002754/Zm00001d028304/Zm00001d036118/Zm00001d036676/Zm00001d052229	5
leaf	brown	GO:0016206	catechol O-methyltransferase activity	6/1725	27/30499	0.00343667	0.0472189	0.0422956	Zm00001d010736/Zm00001d038699/Zm00001d049265/Zm00001d049541/Zm00001d051870/Zm00001d051934	6
leaf	brown	GO:0034605	cellular response to heat	6/1725	27/30499	0.00343667	0.0472189	0.0422956	Zm00001d012561/Zm00001d020748/Zm00001d025551/Zm00001d028880/Zm00001d038806/Zm00001d043175	6
leaf	brown	GO:0048564	photosystem I assembly	4/1725	12/30499	0.003498	0.0474121	0.0424686	Zm00001d013295/Zm00001d031738/Zm00001d036521/Zm00001d043201	4
leaf	brown	GO:0080079	cellobiose glucosidase activity	4/1725	12/30499	0.003498	0.0474121	0.0424686	Zm00001d007716/Zm00001d033649/Zm00001d042507/Zm00001d048099	4
leaf	brown	GO:1903959	regulation of anion transmembrane transport	7/1725	36/30499	0.00359139	0.0483512	0.0433098	Zm00001d015700/Zm00001d015702/Zm00001d016855/Zm00001d025474/Zm00001d027298/Zm00001d037816/Zm00001d046919	7
leaf	brown	GO:0006569	tryptophan catabolic process	14/1725	112/30499	0.00431979	0.05777	0.0517465	Zm00001d002854/Zm00001d008549/Zm00001d010434/Zm00001d013185/Zm00001d015242/Zm00001d015291/Zm00001d018809/Zm00001d020445/Zm00001d023707/Zm00001d031120/Zm00001d041804/Zm00001d048021/Zm00001d048709/Zm00001d051250	14
leaf	brown	GO:0010411	xyloglucan metabolic process	8/1725	47/30499	0.00449891	0.059767	0.0535354	Zm00001d014617/Zm00001d015977/Zm00001d021667/Zm00001d024071/Zm00001d024379/Zm00001d024382/Zm00001d024386/Zm00001d029814	8
leaf	brown	GO:0010167	response to nitrate	25/1725	252/30499	0.00469467	0.0619573	0.0554973	Zm00001d005692/Zm00001d006944/Zm00001d008210/Zm00001d008795/Zm00001d011454/Zm00001d012274/Zm00001d013529/Zm00001d014608/Zm00001d024762/Zm00001d026398/Zm00001d029932/Zm00001d031749/Zm00001d033528/Zm00001d033805/Zm00001d034480/Zm00001d037468/Zm00001d037816/Zm00001d038326/Zm00001d040519/Zm00001d042695/Zm00001d044261/Zm00001d044533/Zm00001d046919/Zm00001d048155/Zm00001d049831	25
leaf	brown	GO:0006536	glutamate metabolic process	4/1725	13/30499	0.00482822	0.0633034	0.056703	Zm00001d016198/Zm00001d031749/Zm00001d033805/Zm00001d034420	4
leaf	brown	GO:0046933	proton-transporting ATP synthase activity, rotational mechanism	7/1725	38/30499	0.00492106	0.0641016	0.0574179	Zm00001d007118/Zm00001d013326/Zm00001d014778/Zm00001d018069/Zm00001d021620/Zm00001d033924/Zm00001d052242	7
leaf	brown	GO:0022626	cytosolic ribosome	16/1725	138/30499	0.00504586	0.0653032	0.0584943	Zm00001d002260/Zm00001d022085/Zm00001d028260/Zm00001d033649/Zm00001d034509/Zm00001d034919/Zm00001d039330/Zm00001d041839/Zm00001d042507/Zm00001d043991/Zm00001d048099/Zm00001d048479/Zm00001d052595/Zm00001d052653/Zm00001d053015/Zm00001d054044	16
leaf	brown	GO:0006575	cellular modified amino acid metabolic process	16/1725	139/30499	0.00541066	0.0695755	0.0623212	Zm00001d000294/Zm00001d007522/Zm00001d008587/Zm00001d012274/Zm00001d013655/Zm00001d015618/Zm00001d017274/Zm00001d017275/Zm00001d017279/Zm00001d026586/Zm00001d027451/Zm00001d037816/Zm00001d047721/Zm00001d048709/Zm00001d049989/Zm00001d052756	16
leaf	brown	GO:0006733	oxidoreduction coenzyme metabolic process	9/1725	59/30499	0.00563695	0.0717366	0.0642569	Zm00001d006866/Zm00001d013185/Zm00001d016100/Zm00001d019956/Zm00001d021620/Zm00001d030109/Zm00001d038170/Zm00001d044579/Zm00001d044580	9
leaf	brown	GO:0009684	indoleacetic acid biosynthetic process	17/1725	152/30499	0.00565024	0.0717366	0.0642569	Zm00001d002854/Zm00001d004413/Zm00001d008549/Zm00001d010434/Zm00001d013185/Zm00001d015242/Zm00001d015291/Zm00001d018809/Zm00001d020445/Zm00001d023707/Zm00001d025005/Zm00001d031120/Zm00001d031136/Zm00001d041804/Zm00001d048021/Zm00001d048709/Zm00001d051250	17
leaf	brown	GO:0009704	de-etiolation	7/1725	39/30499	0.00571025	0.0720425	0.0645309	Zm00001d008205/Zm00001d024783/Zm00001d024963/Zm00001d027557/Zm00001d029704/Zm00001d029707/Zm00001d051746	7
leaf	brown	GO:0015171	amino acid transmembrane transporter activity	10/1725	70/30499	0.00582759	0.0730634	0.0654453	Zm00001d004340/Zm00001d018336/Zm00001d027667/Zm00001d030751/Zm00001d031120/Zm00001d035079/Zm00001d035664/Zm00001d038275/Zm00001d046661/Zm00001d051883	10
leaf	brown	GO:0019243	methylglyoxal catabolic process to D-lactate via S-lactoyl-glutathione	14/1725	116/30499	0.00590991	0.0736353	0.0659576	Zm00001d002358/Zm00001d006732/Zm00001d011454/Zm00001d015306/Zm00001d015505/Zm00001d016811/Zm00001d022277/Zm00001d024885/Zm00001d030944/Zm00001d032896/Zm00001d033878/Zm00001d037775/Zm00001d048720/Zm00001d053801	14
leaf	brown	GO:0016132	brassinosteroid biosynthetic process	20/1725	191/30499	0.00598268	0.0740818	0.0663576	Zm00001d003181/Zm00001d003399/Zm00001d009567/Zm00001d012067/Zm00001d025681/Zm00001d027344/Zm00001d028537/Zm00001d028558/Zm00001d029031/Zm00001d035007/Zm00001d038487/Zm00001d039010/Zm00001d041839/Zm00001d042373/Zm00001d043929/Zm00001d048585/Zm00001d049560/Zm00001d050184/Zm00001d052475/Zm00001d052702	20
leaf	brown	GO:0032880	regulation of protein localization	8/1725	50/30499	0.00661577	0.0814187	0.0729295	Zm00001d003162/Zm00001d004413/Zm00001d013319/Zm00001d024200/Zm00001d028410/Zm00001d029102/Zm00001d030361/Zm00001d044533	8
leaf	brown	GO:0009808	lignin metabolic process	5/1725	22/30499	0.00675208	0.0825895	0.0739782	Zm00001d013256/Zm00001d015307/Zm00001d022082/Zm00001d023950/Zm00001d034049	5
leaf	brown	GO:0010161	red light signaling pathway	6/1725	31/30499	0.00704866	0.0849799	0.0761194	Zm00001d003162/Zm00001d024200/Zm00001d024783/Zm00001d033267/Zm00001d038999/Zm00001d050768	6
leaf	brown	GO:0045492	xylan biosynthetic process	24/1725	247/30499	0.0071045	0.0849799	0.0761194	Zm00001d005682/Zm00001d008210/Zm00001d012808/Zm00001d014949/Zm00001d015307/Zm00001d020794/Zm00001d021850/Zm00001d023225/Zm00001d023950/Zm00001d025899/Zm00001d028686/Zm00001d028751/Zm00001d028774/Zm00001d029258/Zm00001d029850/Zm00001d032776/Zm00001d034480/Zm00001d040519/Zm00001d040730/Zm00001d043921/Zm00001d051788/Zm00001d052170/Zm00001d052318/Zm00001d052532	24
leaf	brown	GO:0009106	lipoate metabolic process	10/1725	72/30499	0.00711696	0.0849799	0.0761194	Zm00001d006866/Zm00001d013185/Zm00001d016100/Zm00001d019956/Zm00001d021620/Zm00001d030109/Zm00001d044579/Zm00001d044580/Zm00001d048021/Zm00001d053015	10
leaf	brown	GO:0010181	FMN binding	10/1725	72/30499	0.00711696	0.0849799	0.0761194	Zm00001d002260/Zm00001d010698/Zm00001d014157/Zm00001d018292/Zm00001d027805/Zm00001d034358/Zm00001d040842/Zm00001d042493/Zm00001d049343/Zm00001d052630	10
leaf	brown	GO:0048481	plant ovule development	22/1725	222/30499	0.00774476	0.0919289	0.0823438	Zm00001d001879/Zm00001d003663/Zm00001d007786/Zm00001d008549/Zm00001d013507/Zm00001d016715/Zm00001d017391/Zm00001d017449/Zm00001d018821/Zm00001d025944/Zm00001d032206/Zm00001d034919/Zm00001d039900/Zm00001d042005/Zm00001d044579/Zm00001d044580/Zm00001d044980/Zm00001d045421/Zm00001d048083/Zm00001d050400/Zm00001d052118/Zm00001d054079	22
leaf	brown	GO:0010015	root morphogenesis	9/1725	62/30499	0.00782694	0.0920336	0.0824376	Zm00001d003184/Zm00001d010527/Zm00001d010545/Zm00001d012417/Zm00001d012437/Zm00001d015715/Zm00001d016364/Zm00001d034724/Zm00001d038487	9
leaf	brown	GO:0042803	protein homodimerization activity	21/1725	209/30499	0.00784534	0.0920336	0.0824376	Zm00001d000164/Zm00001d002358/Zm00001d002754/Zm00001d003663/Zm00001d004698/Zm00001d004896/Zm00001d011183/Zm00001d013964/Zm00001d015291/Zm00001d018157/Zm00001d019595/Zm00001d022274/Zm00001d023445/Zm00001d028793/Zm00001d029934/Zm00001d037693/Zm00001d038862/Zm00001d040464/Zm00001d041962/Zm00001d047965/Zm00001d053151	21
leaf	brown	GO:0016556	mRNA modification	16/1725	145/30499	0.00807368	0.0941616	0.0843438	Zm00001d006610/Zm00001d007117/Zm00001d007921/Zm00001d008440/Zm00001d016662/Zm00001d017706/Zm00001d027363/Zm00001d027422/Zm00001d027999/Zm00001d034007/Zm00001d034196/Zm00001d037036/Zm00001d037777/Zm00001d040464/Zm00001d051110/Zm00001d051532	16
leaf	brown	GO:0010192	mucilage biosynthetic process	5/1725	23/30499	0.00823245	0.0954583	0.0855053	Zm00001d018032/Zm00001d022230/Zm00001d032188/Zm00001d050406/Zm00001d053696	5
leaf	brown	GO:0034389	lipid droplet organization	4/1725	15/30499	0.00841932	0.0970641	0.0869436	Zm00001d000021/Zm00001d005542/Zm00001d021653/Zm00001d032383	4
leaf	brown	GO:0015992	NA	12/1725	97/30499	0.00856126	0.0981365	0.0879041	Zm00001d003468/Zm00001d013529/Zm00001d016134/Zm00001d020463/Zm00001d024832/Zm00001d025572/Zm00001d025834/Zm00001d032409/Zm00001d033528/Zm00001d037576/Zm00001d044533/Zm00001d046919	12
leaf	brown	GO:0005544	calcium-dependent phospholipid binding	7/1725	42/30499	0.00864722	0.0985587	0.0882823	Zm00001d018090/Zm00001d018871/Zm00001d021494/Zm00001d026642/Zm00001d038065/Zm00001d038066/Zm00001d050346	7
leaf	brown	GO:0010413	glucuronoxylan metabolic process	23/1725	238/30499	0.0088122	0.0998717	0.0894584	Zm00001d005682/Zm00001d008210/Zm00001d012808/Zm00001d014949/Zm00001d015307/Zm00001d020794/Zm00001d021850/Zm00001d023225/Zm00001d023950/Zm00001d025899/Zm00001d028686/Zm00001d028774/Zm00001d029258/Zm00001d029850/Zm00001d032776/Zm00001d034480/Zm00001d040519/Zm00001d040730/Zm00001d043921/Zm00001d051788/Zm00001d052170/Zm00001d052318/Zm00001d052532	23
leaf	cyan	GO:0010268	brassinosteroid homeostasis	4/197	43/30499	0.000171075	0.0689158	0.0657879	Zm00001d004957/Zm00001d011117/Zm00001d022044/Zm00001d042843	4
leaf	cyan	GO:0010199	organ boundary specification between lateral organs and the meristem	3/197	19/30499	0.000238291	0.0689158	0.0657879	Zm00001d032194/Zm00001d040423/Zm00001d040426	3
[truncated: 1,129 more rows]
