# Supplementary material for: Regulatory variation controlling architectural pleiotropy in maize
Source: Nat Commun. 2025 Mar 3;16:2140. doi: 10.1038/s41467-025-56884-w (PMC11876617; doi:10.1038/s41467-025-56884-w)
Supplement: Supplementary file 16 — Supplementary Data 13 [file 41467_2025_56884_MOESM16_ESM.xlsx]

## Sheet: Supplementary Data 13
Supplementary Data 13: Gene Ontology terms overrepresented within ‘tassel’ and ‘leaf’ GCN preserved sub-modules. The hypergeometric test was performed with Benjamini-Hochberg correction.
Sub-module pair	ID	Description	GeneRatio	BgRatio	pvalue	p.adjust	qvalue	geneID	Count
green-magenta	GO:0006986	response to unfolded protein	2/66	11/30499	0.000250492	0.0406208	0.0304532	Zm00001d029997/Zm00001d047067	2
green-magenta	GO:0030008	TRAPP complex	2/66	13/30499	0.000354252	0.0406208	0.0304532	Zm00001d022541/Zm00001d026547	2
green-magenta	GO:0070534	protein K63-linked ubiquitination	2/66	13/30499	0.000354252	0.0406208	0.0304532	Zm00001d013431/Zm00001d033744	2
green-magenta	GO:0007264	small GTPase mediated signal transduction	4/66	169/30499	0.000501751	0.0422588	0.0316812	Zm00001d017456/Zm00001d021551/Zm00001d022172/Zm00001d034638	4
green-magenta	GO:0051085	chaperone cofactor-dependent protein refolding	2/66	17/30499	0.000614226	0.0422588	0.0316812	Zm00001d029997/Zm00001d047067	2
green-magenta	GO:0006623	protein targeting to vacuole	4/66	200/30499	0.000941321	0.0488494	0.0366221	Zm00001d013431/Zm00001d033744/Zm00001d048627/Zm00001d050146	4
green-magenta	GO:0005484	SNAP receptor activity	3/66	90/30499	0.000994028	0.0488494	0.0366221	Zm00001d005751/Zm00001d018507/Zm00001d050146	3
green-magenta	GO:0006569	tryptophan catabolic process	3/66	112/30499	0.00186431	0.0665315	0.0498783	Zm00001d021582/Zm00001d029997/Zm00001d047067	3
green-magenta	GO:0005801	cis-Golgi network	2/66	30/30499	0.0019293	0.0665315	0.0498783	Zm00001d005751/Zm00001d022541	2
green-magenta	GO:0005525	GTP binding	5/66	409/30499	0.00193406	0.0665315	0.0498783	Zm00001d017456/Zm00001d021551/Zm00001d022172/Zm00001d034638/Zm00001d050755	5
green-magenta	GO:0005985	sucrose metabolic process	2/66	34/30499	0.0024743	0.0773781	0.0580099	Zm00001d029091/Zm00001d046602	2
green-magenta	GO:1903959	regulation of anion transmembrane transport	2/66	36/30499	0.00277089	0.0794323	0.0595499	Zm00001d017868/Zm00001d048149	2
green-magenta	GO:0006886	intracellular protein transport	4/66	296/30499	0.00390771	0.0977991	0.0733194	Zm00001d021551/Zm00001d022172/Zm00001d022541/Zm00001d025079	4
green-magenta	GO:0009684	indoleacetic acid biosynthetic process	3/66	152/30499	0.00441405	0.0977991	0.0733194	Zm00001d021582/Zm00001d029997/Zm00001d047067	3
green-magenta	GO:0016117	carotenoid biosynthetic process	3/66	153/30499	0.00449544	0.0977991	0.0733194	Zm00001d018413/Zm00001d048627/Zm00001d049160	3
green-magenta	GO:0006888	endoplasmic reticulum to Golgi vesicle-mediated transport	4/66	309/30499	0.00454879	0.0977991	0.0733194	Zm00001d005751/Zm00001d018507/Zm00001d022541/Zm00001d026547	4
green-yellow	GO:0006635	fatty acid beta-oxidation	9/228	244/30499	9.93559e-05	0.0707414	0.0701766	Zm00001d013546/Zm00001d014093/Zm00001d014152/Zm00001d017208/Zm00001d028894/Zm00001d031227/Zm00001d032010/Zm00001d043152/Zm00001d044304	9
turquoise-turquoise	GO:0046034	ATP metabolic process	79/2864	389/30499	3.89399e-11	9.22096e-08	8.14868e-08	Zm00001d000240/Zm00001d002462/Zm00001d002510/Zm00001d003655/Zm00001d006113/Zm00001d006382/Zm00001d007214/Zm00001d007417/Zm00001d007807/Zm00001d009761/Zm00001d010324/Zm00001d010711/Zm00001d010866/Zm00001d011091/Zm00001d011366/Zm00001d011563/Zm00001d011829/Zm00001d013254/Zm00001d017808/Zm00001d017812/Zm00001d017988/Zm00001d018036/Zm00001d019644/Zm00001d019950/Zm00001d019961/Zm00001d020666/Zm00001d0…	79
turquoise-turquoise	GO:0000278	mitotic cell cycle	48/2864	198/30499	6.35013e-10	5.55444e-07	4.90853e-07	Zm00001d002617/Zm00001d003203/Zm00001d005140/Zm00001d005240/Zm00001d005403/Zm00001d006357/Zm00001d009236/Zm00001d010731/Zm00001d010880/Zm00001d011282/Zm00001d011829/Zm00001d012092/Zm00001d012685/Zm00001d013272/Zm00001d014078/Zm00001d014327/Zm00001d014640/Zm00001d014900/Zm00001d015194/Zm00001d016737/Zm00001d018148/Zm00001d019148/Zm00001d019950/Zm00001d021522/Zm00001d023238/Zm00001d023300/Zm00001d0…	48
turquoise-turquoise	GO:0042138	meiotic DNA double-strand break formation	31/2864	98/30499	7.03688e-10	5.55444e-07	4.90853e-07	Zm00001d003203/Zm00001d005140/Zm00001d006089/Zm00001d006382/Zm00001d007871/Zm00001d011781/Zm00001d011829/Zm00001d013272/Zm00001d016602/Zm00001d018657/Zm00001d019432/Zm00001d019905/Zm00001d024858/Zm00001d025687/Zm00001d029096/Zm00001d032798/Zm00001d034012/Zm00001d035750/Zm00001d037815/Zm00001d037950/Zm00001d039132/Zm00001d040166/Zm00001d041956/Zm00001d042130/Zm00001d042475/Zm00001d045147/Zm00001d0…	31
turquoise-turquoise	GO:0007062	sister chromatid cohesion	45/2864	182/30499	1.09635e-09	6.49038e-07	5.73563e-07	Zm00001d003203/Zm00001d005140/Zm00001d005812/Zm00001d006089/Zm00001d006382/Zm00001d007871/Zm00001d011038/Zm00001d011781/Zm00001d011829/Zm00001d013116/Zm00001d014500/Zm00001d014640/Zm00001d016602/Zm00001d019432/Zm00001d019905/Zm00001d021345/Zm00001d022097/Zm00001d022581/Zm00001d024094/Zm00001d024858/Zm00001d026212/Zm00001d029096/Zm00001d032798/Zm00001d033309/Zm00001d035601/Zm00001d035747/Zm00001d0…	45
turquoise-turquoise	GO:0046130	purine ribonucleoside catabolic process	83/2864	449/30499	1.58549e-09	7.50889e-07	6.6357e-07	Zm00001d000240/Zm00001d002462/Zm00001d002510/Zm00001d003655/Zm00001d006113/Zm00001d006382/Zm00001d007417/Zm00001d007807/Zm00001d009761/Zm00001d010324/Zm00001d010711/Zm00001d010866/Zm00001d011091/Zm00001d011366/Zm00001d011563/Zm00001d011829/Zm00001d013254/Zm00001d014569/Zm00001d015446/Zm00001d017808/Zm00001d017812/Zm00001d017988/Zm00001d018036/Zm00001d019644/Zm00001d019950/Zm00001d019961/Zm00001d0…	83
turquoise-turquoise	GO:0007129	synapsis	25/2864	75/30499	9.24241e-09	3.34046e-06	2.95201e-06	Zm00001d003203/Zm00001d005140/Zm00001d007871/Zm00001d011781/Zm00001d011829/Zm00001d012525/Zm00001d013272/Zm00001d015469/Zm00001d018151/Zm00001d019432/Zm00001d019905/Zm00001d025575/Zm00001d028358/Zm00001d032798/Zm00001d034012/Zm00001d035750/Zm00001d037815/Zm00001d039132/Zm00001d040166/Zm00001d041956/Zm00001d042475/Zm00001d044278/Zm00001d045993/Zm00001d052248/Zm00001d053751	25
turquoise-turquoise	GO:0044351	macropinocytosis	39/2864	156/30499	9.87467e-09	3.34046e-06	2.95201e-06	Zm00001d006107/Zm00001d006249/Zm00001d007193/Zm00001d007296/Zm00001d007577/Zm00001d010908/Zm00001d011038/Zm00001d011370/Zm00001d011532/Zm00001d011830/Zm00001d012503/Zm00001d012854/Zm00001d013254/Zm00001d013314/Zm00001d014436/Zm00001d018113/Zm00001d018484/Zm00001d021332/Zm00001d022631/Zm00001d027665/Zm00001d030270/Zm00001d031996/Zm00001d032279/Zm00001d032430/Zm00001d032455/Zm00001d032526/Zm00001d0…	39
turquoise-turquoise	GO:0032204	regulation of telomere maintenance	21/2864	59/30499	3.79636e-08	9.98866e-06	8.8271e-06	Zm00001d003203/Zm00001d006089/Zm00001d006382/Zm00001d007871/Zm00001d011781/Zm00001d018151/Zm00001d019148/Zm00001d019432/Zm00001d019905/Zm00001d021624/Zm00001d022046/Zm00001d024858/Zm00001d032798/Zm00001d033274/Zm00001d035750/Zm00001d037815/Zm00001d040166/Zm00001d041956/Zm00001d045147/Zm00001d052248/Zm00001d053751	21
turquoise-turquoise	GO:0043247	telomere maintenance in response to DNA damage	21/2864	59/30499	3.79636e-08	9.98866e-06	8.8271e-06	Zm00001d003203/Zm00001d006089/Zm00001d006382/Zm00001d007871/Zm00001d011781/Zm00001d018151/Zm00001d019148/Zm00001d019432/Zm00001d019905/Zm00001d021624/Zm00001d022046/Zm00001d024858/Zm00001d032798/Zm00001d033274/Zm00001d035750/Zm00001d037815/Zm00001d040166/Zm00001d041956/Zm00001d045147/Zm00001d052248/Zm00001d053751	21
turquoise-turquoise	GO:0017137	Rab GTPase binding	19/2864	51/30499	7.20108e-08	1.70522e-05	1.50692e-05	Zm00001d002658/Zm00001d006517/Zm00001d012126/Zm00001d018438/Zm00001d018481/Zm00001d020227/Zm00001d022584/Zm00001d025134/Zm00001d032644/Zm00001d034522/Zm00001d034927/Zm00001d038361/Zm00001d038404/Zm00001d047762/Zm00001d049211/Zm00001d051286/Zm00001d051910/Zm00001d052070/Zm00001d052110	19
turquoise-turquoise	GO:0010332	response to gamma radiation	26/2864	90/30499	1.27981e-07	2.75508e-05	2.4347e-05	Zm00001d002390/Zm00001d003203/Zm00001d004512/Zm00001d005140/Zm00001d006089/Zm00001d006382/Zm00001d007871/Zm00001d009231/Zm00001d011781/Zm00001d013217/Zm00001d019148/Zm00001d019432/Zm00001d019905/Zm00001d021624/Zm00001d022046/Zm00001d024858/Zm00001d025182/Zm00001d032798/Zm00001d033274/Zm00001d035750/Zm00001d037815/Zm00001d040166/Zm00001d041956/Zm00001d045147/Zm00001d052248/Zm00001d053751	26
turquoise-turquoise	GO:0009560	embryo sac egg cell differentiation	38/2864	167/30499	2.17246e-07	4.11438e-05	3.63593e-05	Zm00001d003203/Zm00001d005140/Zm00001d005403/Zm00001d008614/Zm00001d008975/Zm00001d010714/Zm00001d011781/Zm00001d011829/Zm00001d012549/Zm00001d012815/Zm00001d015168/Zm00001d016197/Zm00001d017049/Zm00001d018148/Zm00001d022240/Zm00001d023537/Zm00001d024928/Zm00001d025776/Zm00001d027326/Zm00001d027479/Zm00001d034582/Zm00001d034914/Zm00001d035130/Zm00001d035974/Zm00001d035975/Zm00001d036092/Zm00001d0…	38
turquoise-turquoise	GO:0051327	meiotic M phase	51/2864	257/30499	2.25874e-07	4.11438e-05	3.63593e-05	Zm00001d002154/Zm00001d002617/Zm00001d003937/Zm00001d005140/Zm00001d006382/Zm00001d007585/Zm00001d007871/Zm00001d010684/Zm00001d011038/Zm00001d011781/Zm00001d011829/Zm00001d012525/Zm00001d013272/Zm00001d015853/Zm00001d016254/Zm00001d016602/Zm00001d017691/Zm00001d018151/Zm00001d018657/Zm00001d019148/Zm00001d019905/Zm00001d022332/Zm00001d024858/Zm00001d024953/Zm00001d025182/Zm00001d025575/Zm00001d0…	51
turquoise-turquoise	GO:0010388	NA	32/2864	129/30499	2.44103e-07	4.12882e-05	3.64869e-05	Zm00001d002617/Zm00001d005403/Zm00001d009236/Zm00001d010731/Zm00001d010880/Zm00001d012092/Zm00001d012503/Zm00001d012685/Zm00001d014078/Zm00001d014327/Zm00001d014640/Zm00001d018148/Zm00001d018349/Zm00001d021522/Zm00001d021904/Zm00001d024858/Zm00001d025185/Zm00001d028143/Zm00001d028425/Zm00001d028782/Zm00001d029860/Zm00001d035130/Zm00001d035913/Zm00001d036507/Zm00001d039611/Zm00001d040462/Zm00001d0…	32
turquoise-turquoise	GO:0046513	ceramide biosynthetic process	9/2864	13/30499	2.82372e-07	4.45772e-05	3.93934e-05	Zm00001d005671/Zm00001d016993/Zm00001d017912/Zm00001d020296/Zm00001d025865/Zm00001d028534/Zm00001d047854/Zm00001d047908/Zm00001d050910	9
turquoise-turquoise	GO:0000049	tRNA binding	15/2864	36/30499	3.07975e-07	4.55803e-05	4.02799e-05	Zm00001d003198/Zm00001d011457/Zm00001d012503/Zm00001d012511/Zm00001d012654/Zm00001d012787/Zm00001d018148/Zm00001d018274/Zm00001d027872/Zm00001d028218/Zm00001d043548/Zm00001d044745/Zm00001d046581/Zm00001d048081/Zm00001d053901	15
turquoise-turquoise	GO:0019905	syntaxin binding	11/2864	21/30499	7.09768e-07	9.88666e-05	8.73696e-05	Zm00001d002658/Zm00001d004396/Zm00001d020227/Zm00001d022584/Zm00001d025044/Zm00001d028730/Zm00001d032644/Zm00001d033092/Zm00001d038808/Zm00001d047747/Zm00001d051286	11
turquoise-turquoise	GO:0000085	mitotic G2 phase	26/2864	101/30499	1.49307e-06	0.000191657	0.00016937	Zm00001d002617/Zm00001d005403/Zm00001d009236/Zm00001d010731/Zm00001d010880/Zm00001d012092/Zm00001d012685/Zm00001d014078/Zm00001d014327/Zm00001d014640/Zm00001d018349/Zm00001d021522/Zm00001d021904/Zm00001d024858/Zm00001d028143/Zm00001d028425/Zm00001d028782/Zm00001d035130/Zm00001d035913/Zm00001d036507/Zm00001d039611/Zm00001d040462/Zm00001d044514/Zm00001d044552/Zm00001d049548/Zm00001d053751	26
turquoise-turquoise	GO:0000956	nuclear-transcribed mRNA catabolic process	29/2864	120/30499	1.5603e-06	0.000191657	0.00016937	Zm00001d003222/Zm00001d004659/Zm00001d008338/Zm00001d010341/Zm00001d012027/Zm00001d012060/Zm00001d012760/Zm00001d013683/Zm00001d014232/Zm00001d014640/Zm00001d018226/Zm00001d019561/Zm00001d020242/Zm00001d023867/Zm00001d028890/Zm00001d029180/Zm00001d031231/Zm00001d036507/Zm00001d036635/Zm00001d038796/Zm00001d041280/Zm00001d042338/Zm00001d043506/Zm00001d046979/Zm00001d048235/Zm00001d048364/Zm00001d0…	29
turquoise-turquoise	GO:0006886	intracellular protein transport	54/2864	296/30499	1.61873e-06	0.000191657	0.00016937	Zm00001d000349/Zm00001d004640/Zm00001d006517/Zm00001d007193/Zm00001d007758/Zm00001d008282/Zm00001d010141/Zm00001d012126/Zm00001d012525/Zm00001d012851/Zm00001d013059/Zm00001d013128/Zm00001d014771/Zm00001d015082/Zm00001d018438/Zm00001d019947/Zm00001d020063/Zm00001d020783/Zm00001d024205/Zm00001d025010/Zm00001d025353/Zm00001d025715/Zm00001d026122/Zm00001d028332/Zm00001d029408/Zm00001d032644/Zm00001d0…	54
turquoise-turquoise	GO:0000139	Golgi membrane	72/2864	438/30499	2.00948e-06	0.000226593	0.000200243	Zm00001d003246/Zm00001d004396/Zm00001d006210/Zm00001d006737/Zm00001d007577/Zm00001d007758/Zm00001d008611/Zm00001d009658/Zm00001d009808/Zm00001d010213/Zm00001d012153/Zm00001d012400/Zm00001d012446/Zm00001d012760/Zm00001d012851/Zm00001d013524/Zm00001d014361/Zm00001d014760/Zm00001d020485/Zm00001d020783/Zm00001d021993/Zm00001d022428/Zm00001d023867/Zm00001d024093/Zm00001d025010/Zm00001d025044/Zm00001d0…	72
turquoise-turquoise	GO:0007131	reciprocal meiotic recombination	38/2864	188/30499	4.72552e-06	0.000508638	0.00044949	Zm00001d002617/Zm00001d003203/Zm00001d005140/Zm00001d006357/Zm00001d007871/Zm00001d010684/Zm00001d011781/Zm00001d011829/Zm00001d012525/Zm00001d013272/Zm00001d016602/Zm00001d018151/Zm00001d018657/Zm00001d019432/Zm00001d019905/Zm00001d022332/Zm00001d024858/Zm00001d025575/Zm00001d025687/Zm00001d027326/Zm00001d028358/Zm00001d029096/Zm00001d032798/Zm00001d034012/Zm00001d035750/Zm00001d037815/Zm00001d0…	38
turquoise-turquoise	GO:0016444	somatic cell DNA recombination	16/2864	49/30499	5.75021e-06	0.00058128	0.000513684	Zm00001d005140/Zm00001d011781/Zm00001d011829/Zm00001d016935/Zm00001d018151/Zm00001d019349/Zm00001d019905/Zm00001d022332/Zm00001d028358/Zm00001d029180/Zm00001d041956/Zm00001d042130/Zm00001d043540/Zm00001d044278/Zm00001d047471/Zm00001d053751	16
turquoise-turquoise	GO:0048193	Golgi vesicle transport	48/2864	263/30499	5.89135e-06	0.00058128	0.000513684	Zm00001d000124/Zm00001d000178/Zm00001d000349/Zm00001d003460/Zm00001d004159/Zm00001d005027/Zm00001d005248/Zm00001d005468/Zm00001d006512/Zm00001d007296/Zm00001d009075/Zm00001d009436/Zm00001d009541/Zm00001d011177/Zm00001d012501/Zm00001d013314/Zm00001d015890/Zm00001d016077/Zm00001d016810/Zm00001d017809/Zm00001d018440/Zm00001d020187/Zm00001d020783/Zm00001d021512/Zm00001d023749/Zm00001d025323/Zm00001d0…	48
turquoise-turquoise	GO:0006730	one-carbon metabolic process	33/2864	158/30499	9.45258e-06	0.000886429	0.000783348	Zm00001d005563/Zm00001d006323/Zm00001d007318/Zm00001d009723/Zm00001d010679/Zm00001d011457/Zm00001d012226/Zm00001d013344/Zm00001d015400/Zm00001d016374/Zm00001d017798/Zm00001d018969/Zm00001d019907/Zm00001d020038/Zm00001d020188/Zm00001d023333/Zm00001d026614/Zm00001d028597/Zm00001d029342/Zm00001d031265/Zm00001d031851/Zm00001d032633/Zm00001d032968/Zm00001d036110/Zm00001d038970/Zm00001d040920/Zm00001d0…	33
turquoise-turquoise	GO:0005802	trans-Golgi network	67/2864	417/30499	9.73275e-06	0.000886429	0.000783348	Zm00001d002742/Zm00001d003246/Zm00001d003904/Zm00001d006210/Zm00001d006357/Zm00001d006607/Zm00001d007594/Zm00001d008611/Zm00001d010029/Zm00001d010806/Zm00001d012269/Zm00001d012380/Zm00001d012400/Zm00001d012446/Zm00001d013075/Zm00001d013314/Zm00001d013444/Zm00001d014550/Zm00001d014771/Zm00001d015014/Zm00001d015600/Zm00001d018526/Zm00001d021332/Zm00001d021821/Zm00001d021972/Zm00001d022631/Zm00001d0…	67
turquoise-turquoise	GO:0031929	TOR signaling	8/2864	14/30499	1.06992e-05	0.000938356	0.000829237	Zm00001d007577/Zm00001d014413/Zm00001d022434/Zm00001d029050/Zm00001d037950/Zm00001d044628/Zm00001d047531/Zm00001d052327	8
turquoise-turquoise	GO:0007346	regulation of mitotic cell cycle	24/2864	99/30499	1.13571e-05	0.000960487	0.000848795	Zm00001d003222/Zm00001d008380/Zm00001d012643/Zm00001d013836/Zm00001d016816/Zm00001d018226/Zm00001d018392/Zm00001d019349/Zm00001d021505/Zm00001d021584/Zm00001d024953/Zm00001d025739/Zm00001d031542/Zm00001d033655/Zm00001d034055/Zm00001d034108/Zm00001d036245/Zm00001d036495/Zm00001d040233/Zm00001d040535/Zm00001d041092/Zm00001d042523/Zm00001d045894/Zm00001d053735	24
turquoise-turquoise	GO:0008565	protein transporter activity	26/2864	113/30499	1.36655e-05	0.00111586	0.0009861	Zm00001d004159/Zm00001d007225/Zm00001d007296/Zm00001d011177/Zm00001d012851/Zm00001d013059/Zm00001d013128/Zm00001d016479/Zm00001d020187/Zm00001d023824/Zm00001d023867/Zm00001d028511/Zm00001d032699/Zm00001d033632/Zm00001d034337/Zm00001d034492/Zm00001d034805/Zm00001d034842/Zm00001d034914/Zm00001d036305/Zm00001d040535/Zm00001d045195/Zm00001d045725/Zm00001d049522/Zm00001d050526/Zm00001d052632	26
turquoise-turquoise	GO:0006312	mitotic recombination	19/2864	70/30499	1.64865e-05	0.00130134	0.00115001	Zm00001d003203/Zm00001d005140/Zm00001d006382/Zm00001d011781/Zm00001d011829/Zm00001d022332/Zm00001d027326/Zm00001d034582/Zm00001d035130/Zm00001d039132/Zm00001d041956/Zm00001d042130/Zm00001d042137/Zm00001d042523/Zm00001d042691/Zm00001d043907/Zm00001d044278/Zm00001d046970/Zm00001d051111	19
turquoise-turquoise	GO:0000922	spindle pole	16/2864	53/30499	1.77286e-05	0.00135423	0.00119675	Zm00001d002644/Zm00001d007585/Zm00001d010711/Zm00001d012525/Zm00001d013047/Zm00001d020664/Zm00001d022114/Zm00001d026103/Zm00001d026104/Zm00001d028086/Zm00001d036798/Zm00001d037593/Zm00001d037815/Zm00001d038530/Zm00001d042810/Zm00001d046587	16
turquoise-turquoise	GO:0006744	ubiquinone biosynthetic process	15/2864	49/30499	2.68195e-05	0.00198464	0.00175385	Zm00001d002128/Zm00001d002880/Zm00001d010679/Zm00001d011091/Zm00001d011773/Zm00001d012884/Zm00001d013344/Zm00001d014367/Zm00001d018061/Zm00001d026675/Zm00001d027694/Zm00001d045029/Zm00001d045322/Zm00001d047869/Zm00001d052247	15
turquoise-turquoise	GO:0000407	phagophore assembly site	7/2864	12/30499	3.30709e-05	0.00217533	0.00192237	Zm00001d011347/Zm00001d021861/Zm00001d028417/Zm00001d042303/Zm00001d043275/Zm00001d050219/Zm00001d051033	7
turquoise-turquoise	GO:0018026	peptidyl-lysine monomethylation	7/2864	12/30499	3.30709e-05	0.00217533	0.00192237	Zm00001d009723/Zm00001d011448/Zm00001d012226/Zm00001d013471/Zm00001d021346/Zm00001d044101/Zm00001d051669	7
turquoise-turquoise	GO:0051298	centrosome duplication	7/2864	12/30499	3.30709e-05	0.00217533	0.00192237	Zm00001d002644/Zm00001d012525/Zm00001d020664/Zm00001d022114/Zm00001d026103/Zm00001d037593/Zm00001d049945	7
turquoise-turquoise	GO:0090307	mitotic spindle assembly	7/2864	12/30499	3.30709e-05	0.00217533	0.00192237	Zm00001d002644/Zm00001d020664/Zm00001d022114/Zm00001d026103/Zm00001d030892/Zm00001d037593/Zm00001d053968	7
turquoise-turquoise	GO:0042439	ethanolamine-containing compound metabolic process	15/2864	50/30499	3.50043e-05	0.00224028	0.00197976	Zm00001d005484/Zm00001d005808/Zm00001d006257/Zm00001d011642/Zm00001d014760/Zm00001d015029/Zm00001d020612/Zm00001d021675/Zm00001d025626/Zm00001d027386/Zm00001d032257/Zm00001d036496/Zm00001d037115/Zm00001d047908/Zm00001d052378	15
turquoise-turquoise	GO:0009640	photomorphogenesis	55/2864	337/30499	3.75966e-05	0.00234286	0.00207042	Zm00001d002617/Zm00001d005403/Zm00001d006227/Zm00001d008846/Zm00001d009236/Zm00001d010731/Zm00001d010880/Zm00001d011943/Zm00001d012027/Zm00001d012092/Zm00001d012503/Zm00001d012685/Zm00001d013116/Zm00001d014078/Zm00001d014327/Zm00001d014640/Zm00001d018148/Zm00001d018349/Zm00001d019182/Zm00001d021522/Zm00001d021904/Zm00001d022581/Zm00001d023796/Zm00001d024858/Zm00001d025185/Zm00001d027326/Zm00001d0…	55
turquoise-turquoise	GO:0043015	gamma-tubulin binding	9/2864	21/30499	5.76975e-05	0.00345683	0.00305484	Zm00001d002644/Zm00001d020664/Zm00001d022114/Zm00001d026103/Zm00001d026104/Zm00001d032815/Zm00001d034823/Zm00001d037593/Zm00001d038530	9
turquoise-turquoise	GO:0006396	RNA processing	64/2864	416/30499	5.86484e-05	0.00345683	0.00305484	Zm00001d003203/Zm00001d003616/Zm00001d003655/Zm00001d003902/Zm00001d004435/Zm00001d005240/Zm00001d006357/Zm00001d007090/Zm00001d008289/Zm00001d008291/Zm00001d010213/Zm00001d011742/Zm00001d011885/Zm00001d012195/Zm00001d013116/Zm00001d013272/Zm00001d014640/Zm00001d014900/Zm00001d016737/Zm00001d017930/Zm00001d018226/Zm00001d019084/Zm00001d019148/Zm00001d019950/Zm00001d020237/Zm00001d022050/Zm00001d0…	64
turquoise-turquoise	GO:0004721	phosphoprotein phosphatase activity	18/2864	70/30499	5.98521e-05	0.00345683	0.00305484	Zm00001d006758/Zm00001d010731/Zm00001d010946/Zm00001d012451/Zm00001d012685/Zm00001d014550/Zm00001d015837/Zm00001d018371/Zm00001d019699/Zm00001d022040/Zm00001d024602/Zm00001d030781/Zm00001d030782/Zm00001d041515/Zm00001d042977/Zm00001d046047/Zm00001d050024/Zm00001d053539	18
turquoise-turquoise	GO:0044707	NA	23/2864	103/30499	6.89081e-05	0.00380989	0.00336685	Zm00001d006357/Zm00001d007904/Zm00001d009872/Zm00001d012525/Zm00001d013093/Zm00001d014909/Zm00001d023564/Zm00001d023640/Zm00001d025048/Zm00001d025687/Zm00001d028660/Zm00001d034401/Zm00001d034659/Zm00001d035041/Zm00001d035862/Zm00001d037100/Zm00001d040342/Zm00001d041035/Zm00001d041627/Zm00001d042639/Zm00001d043312/Zm00001d044599/Zm00001d049707	23
turquoise-turquoise	GO:0043022	ribosome binding	14/2864	47/30499	6.91831e-05	0.00380989	0.00336685	Zm00001d000213/Zm00001d001983/Zm00001d003166/Zm00001d007595/Zm00001d010109/Zm00001d017166/Zm00001d027922/Zm00001d028782/Zm00001d033817/Zm00001d033866/Zm00001d034318/Zm00001d044222/Zm00001d053861/Zm00001d053894	14
turquoise-turquoise	GO:0015215	nucleotide transmembrane transporter activity	13/2864	42/30499	8.04448e-05	0.00432939	0.00382594	Zm00001d006737/Zm00001d011918/Zm00001d012153/Zm00001d021993/Zm00001d024093/Zm00001d033886/Zm00001d034706/Zm00001d036940/Zm00001d039717/Zm00001d045074/Zm00001d046060/Zm00001d049725/Zm00001d051081	13
turquoise-turquoise	GO:0009630	gravitropism	32/2864	170/30499	0.000108109	0.00568896	0.0050274	Zm00001d002617/Zm00001d005812/Zm00001d006357/Zm00001d007139/Zm00001d007904/Zm00001d012525/Zm00001d014909/Zm00001d017522/Zm00001d018969/Zm00001d023564/Zm00001d023640/Zm00001d024205/Zm00001d027412/Zm00001d028660/Zm00001d029034/Zm00001d029180/Zm00001d029598/Zm00001d035862/Zm00001d037100/Zm00001d037156/Zm00001d037950/Zm00001d039160/Zm00001d040748/Zm00001d041035/Zm00001d041789/Zm00001d042639/Zm00001d0…	32
turquoise-turquoise	GO:0042147	retrograde transport, endosome to Golgi	12/2864	38/30499	0.000121294	0.00611115	0.0054005	Zm00001d004396/Zm00001d006939/Zm00001d007296/Zm00001d013059/Zm00001d013314/Zm00001d025044/Zm00001d029408/Zm00001d032644/Zm00001d034492/Zm00001d042018/Zm00001d042451/Zm00001d052070	12
turquoise-turquoise	GO:0051017	actin filament bundle assembly	12/2864	38/30499	0.000121294	0.00611115	0.0054005	Zm00001d006533/Zm00001d006758/Zm00001d018371/Zm00001d022040/Zm00001d030781/Zm00001d030782/Zm00001d040960/Zm00001d041515/Zm00001d044877/Zm00001d046905/Zm00001d047453/Zm00001d050024	12
turquoise-turquoise	GO:0000023	maltose metabolic process	33/2864	180/30499	0.000143854	0.00701183	0.00619644	Zm00001d004438/Zm00001d005925/Zm00001d007081/Zm00001d009930/Zm00001d011448/Zm00001d011642/Zm00001d014150/Zm00001d015008/Zm00001d016854/Zm00001d017930/Zm00001d018488/Zm00001d019217/Zm00001d019905/Zm00001d020908/Zm00001d022387/Zm00001d023292/Zm00001d023534/Zm00001d025470/Zm00001d025955/Zm00001d027768/Zm00001d028272/Zm00001d032353/Zm00001d032385/Zm00001d033175/Zm00001d038337/Zm00001d042017/Zm00001d0…	33
turquoise-turquoise	GO:0008536	Ran GTPase binding	14/2864	50/30499	0.000145093	0.00701183	0.00619644	Zm00001d002615/Zm00001d007225/Zm00001d012815/Zm00001d016479/Zm00001d028511/Zm00001d032699/Zm00001d032704/Zm00001d033632/Zm00001d034914/Zm00001d037100/Zm00001d043280/Zm00001d045725/Zm00001d050526/Zm00001d052632	14
turquoise-turquoise	GO:0019252	starch biosynthetic process	41/2864	242/30499	0.000152038	0.00720052	0.00636319	Zm00001d004438/Zm00001d005925/Zm00001d007081/Zm00001d009930/Zm00001d011448/Zm00001d011642/Zm00001d014150/Zm00001d015008/Zm00001d016854/Zm00001d017930/Zm00001d018488/Zm00001d019217/Zm00001d019266/Zm00001d019905/Zm00001d020799/Zm00001d020908/Zm00001d022387/Zm00001d023292/Zm00001d023534/Zm00001d023792/Zm00001d025470/Zm00001d025955/Zm00001d027768/Zm00001d028045/Zm00001d028272/Zm00001d032353/Zm00001d0…	41
turquoise-turquoise	GO:0005096	GTPase activator activity	24/2864	116/30499	0.000171816	0.00786643	0.00695167	Zm00001d002658/Zm00001d006517/Zm00001d007081/Zm00001d007610/Zm00001d011880/Zm00001d012126/Zm00001d018438/Zm00001d020227/Zm00001d021382/Zm00001d021512/Zm00001d021600/Zm00001d022387/Zm00001d022584/Zm00001d031667/Zm00001d034522/Zm00001d038404/Zm00001d038820/Zm00001d047762/Zm00001d049211/Zm00001d049871/Zm00001d049872/Zm00001d051187/Zm00001d051188/Zm00001d051910	24
turquoise-turquoise	GO:0070006	metalloaminopeptidase activity	8/2864	19/30499	0.0001751	0.00786643	0.00695167	Zm00001d006470/Zm00001d013892/Zm00001d018146/Zm00001d020225/Zm00001d032499/Zm00001d032500/Zm00001d041989/Zm00001d044922	8
turquoise-turquoise	GO:0008026	ATP-dependent helicase activity	13/2864	45/30499	0.000176065	0.00786643	0.00695167	Zm00001d000240/Zm00001d007417/Zm00001d010711/Zm00001d022046/Zm00001d023796/Zm00001d026043/Zm00001d027412/Zm00001d029482/Zm00001d032526/Zm00001d037393/Zm00001d039380/Zm00001d040873/Zm00001d053059	13
turquoise-turquoise	GO:0006635	fatty acid beta-oxidation	41/2864	244/30499	0.000182353	0.00799652	0.00706662	Zm00001d002462/Zm00001d002962/Zm00001d004616/Zm00001d004986/Zm00001d006839/Zm00001d008389/Zm00001d008432/Zm00001d009075/Zm00001d010908/Zm00001d011091/Zm00001d012060/Zm00001d014297/Zm00001d019978/Zm00001d020727/Zm00001d020892/Zm00001d021132/Zm00001d023238/Zm00001d023260/Zm00001d023520/Zm00001d023779/Zm00001d023968/Zm00001d025734/Zm00001d028417/Zm00001d028627/Zm00001d029860/Zm00001d030290/Zm00001d0…	41
turquoise-turquoise	GO:0010027	thylakoid membrane organization	50/2864	317/30499	0.000194648	0.0083805	0.00740595	Zm00001d001995/Zm00001d009723/Zm00001d010995/Zm00001d011445/Zm00001d011448/Zm00001d011803/Zm00001d012861/Zm00001d013093/Zm00001d013935/Zm00001d014962/Zm00001d015234/Zm00001d015239/Zm00001d017930/Zm00001d018274/Zm00001d018575/Zm00001d018870/Zm00001d019266/Zm00001d021518/Zm00001d021764/Zm00001d023292/Zm00001d027886/Zm00001d028256/Zm00001d028272/Zm00001d030398/Zm00001d031873/Zm00001d032353/Zm00001d0…	50
turquoise-turquoise	GO:0070084	protein initiator methionine removal	6/2864	11/30499	0.000207749	0.0085071	0.00751783	Zm00001d006470/Zm00001d013892/Zm00001d018146/Zm00001d032499/Zm00001d032500/Zm00001d044922	6
turquoise-turquoise	GO:0022402	cell cycle process	55/2864	359/30499	0.000207817	0.0085071	0.00751783	Zm00001d002595/Zm00001d005240/Zm00001d005403/Zm00001d006172/Zm00001d009236/Zm00001d010050/Zm00001d010731/Zm00001d010816/Zm00001d010880/Zm00001d012092/Zm00001d012685/Zm00001d013420/Zm00001d014078/Zm00001d014194/Zm00001d014327/Zm00001d014962/Zm00001d015194/Zm00001d016816/Zm00001d019349/Zm00001d021522/Zm00001d023238/Zm00001d025017/Zm00001d028143/Zm00001d028425/Zm00001d028920/Zm00001d031667/Zm00001d0…	55
turquoise-turquoise	GO:0005816	spindle pole body	7/2864	15/30499	0.000208366	0.0085071	0.00751783	Zm00001d002644/Zm00001d010711/Zm00001d020664/Zm00001d022114/Zm00001d026103/Zm00001d037593/Zm00001d046587	7
turquoise-turquoise	GO:0042732	D-xylose metabolic process	16/2864	64/30499	0.000215623	0.00865417	0.0076478	Zm00001d003049/Zm00001d006929/Zm00001d013314/Zm00001d016822/Zm00001d017654/Zm00001d018440/Zm00001d018545/Zm00001d025853/Zm00001d028762/Zm00001d029009/Zm00001d031996/Zm00001d043404/Zm00001d047739/Zm00001d047774/Zm00001d050501/Zm00001d050737	16
turquoise-turquoise	GO:0080008	Cul4-RING E3 ubiquitin ligase complex	23/2864	111/30499	0.00022698	0.00895814	0.00791642	Zm00001d002658/Zm00001d007577/Zm00001d010305/Zm00001d012620/Zm00001d014078/Zm00001d017046/Zm00001d020011/Zm00001d023520/Zm00001d028715/Zm00001d031996/Zm00001d033309/Zm00001d033933/Zm00001d034081/Zm00001d040712/Zm00001d043592/Zm00001d044273/Zm00001d045472/Zm00001d046587/Zm00001d048235/Zm00001d048512/Zm00001d050501/Zm00001d052138/Zm00001d052327	23
turquoise-turquoise	GO:0000087	mitotic M phase	32/2864	177/30499	0.000234141	0.00908928	0.00803231	Zm00001d001790/Zm00001d003249/Zm00001d005468/Zm00001d006382/Zm00001d006938/Zm00001d007577/Zm00001d007585/Zm00001d012525/Zm00001d014500/Zm00001d018151/Zm00001d018987/Zm00001d020664/Zm00001d024094/Zm00001d024858/Zm00001d026103/Zm00001d026212/Zm00001d027326/Zm00001d028358/Zm00001d030005/Zm00001d030892/Zm00001d032078/Zm00001d034081/Zm00001d034840/Zm00001d036679/Zm00001d037593/Zm00001d037734/Zm00001d0…	32
turquoise-turquoise	GO:0005813	centrosome	14/2864	53/30499	0.000284286	0.0108579	0.00959525	Zm00001d002644/Zm00001d007600/Zm00001d008380/Zm00001d012511/Zm00001d012525/Zm00001d016506/Zm00001d018987/Zm00001d020664/Zm00001d022114/Zm00001d026103/Zm00001d028358/Zm00001d035862/Zm00001d037593/Zm00001d040233	14
turquoise-turquoise	GO:0006506	GPI anchor biosynthetic process	11/2864	36/30499	0.000320234	0.0120367	0.010637	Zm00001d001819/Zm00001d012034/Zm00001d014968/Zm00001d014973/Zm00001d016990/Zm00001d018289/Zm00001d021570/Zm00001d029333/Zm00001d040268/Zm00001d044554/Zm00001d047181	11
turquoise-turquoise	GO:0010100	negative regulation of photomorphogenesis	9/2864	26/30499	0.000397461	0.014706	0.0129959	Zm00001d009288/Zm00001d013116/Zm00001d020989/Zm00001d028143/Zm00001d031996/Zm00001d034361/Zm00001d043592/Zm00001d050501/Zm00001d052138	9
turquoise-turquoise	GO:0034660	ncRNA metabolic process	21/2864	102/30499	0.000456116	0.0166167	0.0146843	Zm00001d003902/Zm00001d007090/Zm00001d010995/Zm00001d011448/Zm00001d021621/Zm00001d023292/Zm00001d028920/Zm00001d029429/Zm00001d030398/Zm00001d032373/Zm00001d033175/Zm00001d033448/Zm00001d038337/Zm00001d043907/Zm00001d044101/Zm00001d045501/Zm00001d046255/Zm00001d048717/Zm00001d049026/Zm00001d052126/Zm00001d053559	21
turquoise-turquoise	GO:0031048	chromatin silencing by small RNA	25/2864	131/30499	0.000469468	0.016844	0.0148852	Zm00001d002617/Zm00001d005812/Zm00001d011038/Zm00001d014442/Zm00001d019561/Zm00001d019905/Zm00001d021636/Zm00001d021903/Zm00001d022097/Zm00001d024858/Zm00001d027326/Zm00001d027479/Zm00001d028358/Zm00001d031851/Zm00001d032798/Zm00001d033274/Zm00001d035601/Zm00001d035750/Zm00001d035973/Zm00001d038868/Zm00001d042468/Zm00001d043840/Zm00001d045480/Zm00001d048235/Zm00001d051187	25
turquoise-turquoise	GO:0090630	activation of GTPase activity	10/2864	32/30499	0.000487741	0.0172384	0.0152338	Zm00001d006517/Zm00001d007081/Zm00001d012126/Zm00001d018438/Zm00001d022387/Zm00001d034522/Zm00001d038404/Zm00001d047762/Zm00001d049211/Zm00001d051910	10
turquoise-turquoise	GO:0009524	phragmoplast	26/2864	139/30499	0.000504448	0.0175667	0.0155239	Zm00001d001928/Zm00001d004159/Zm00001d004196/Zm00001d006758/Zm00001d009940/Zm00001d012525/Zm00001d015890/Zm00001d018371/Zm00001d018987/Zm00001d021785/Zm00001d022040/Zm00001d025776/Zm00001d030005/Zm00001d030781/Zm00001d030782/Zm00001d031040/Zm00001d034081/Zm00001d035913/Zm00001d038672/Zm00001d040305/Zm00001d041353/Zm00001d041515/Zm00001d044903/Zm00001d045434/Zm00001d049499/Zm00001d050024	26
turquoise-turquoise	GO:0005885	Arp2/3 protein complex	7/2864	17/30499	0.000531893	0.0179932	0.0159008	Zm00001d012854/Zm00001d016203/Zm00001d018484/Zm00001d022558/Zm00001d034633/Zm00001d050981/Zm00001d051913	7
turquoise-turquoise	GO:0007283	spermatogenesis	7/2864	17/30499	0.000531893	0.0179932	0.0159008	Zm00001d006227/Zm00001d006382/Zm00001d008389/Zm00001d008398/Zm00001d009872/Zm00001d029426/Zm00001d044278	7
turquoise-turquoise	GO:0031011	Ino80 complex	9/2864	27/30499	0.00054681	0.0182373	0.0161165	Zm00001d008614/Zm00001d010946/Zm00001d013012/Zm00001d019061/Zm00001d019664/Zm00001d027326/Zm00001d029180/Zm00001d047471/Zm00001d053968	9
turquoise-turquoise	GO:0051301	cell division	54/2864	365/30499	0.000560081	0.0183296	0.0161981	Zm00001d003222/Zm00001d004512/Zm00001d005015/Zm00001d005370/Zm00001d011366/Zm00001d011781/Zm00001d013116/Zm00001d013240/Zm00001d013486/Zm00001d014500/Zm00001d014640/Zm00001d014756/Zm00001d015401/Zm00001d016816/Zm00001d017654/Zm00001d017988/Zm00001d018151/Zm00001d018481/Zm00001d018575/Zm00001d018657/Zm00001d018987/Zm00001d021345/Zm00001d021505/Zm00001d022581/Zm00001d023292/Zm00001d023796/Zm00001d0…	54
turquoise-turquoise	GO:0016579	protein deubiquitination	26/2864	140/30499	0.00056506	0.0183296	0.0161981	Zm00001d002617/Zm00001d004659/Zm00001d005403/Zm00001d007096/Zm00001d007904/Zm00001d008743/Zm00001d009236/Zm00001d014640/Zm00001d018148/Zm00001d018859/Zm00001d021522/Zm00001d023520/Zm00001d023640/Zm00001d024858/Zm00001d035130/Zm00001d035913/Zm00001d036507/Zm00001d041035/Zm00001d041280/Zm00001d041911/Zm00001d043312/Zm00001d044514/Zm00001d049548/Zm00001d052715/Zm00001d053038/Zm00001d053751	26
turquoise-turquoise	GO:0000175	3'-5'-exoribonuclease activity	8/2864	22/30499	0.000572993	0.0183358	0.0162035	Zm00001d003495/Zm00001d009221/Zm00001d013984/Zm00001d016465/Zm00001d016770/Zm00001d017432/Zm00001d032659/Zm00001d042908	8
turquoise-turquoise	GO:0004181	metallocarboxypeptidase activity	6/2864	13/30499	0.000653803	0.020137	0.0177953	Zm00001d017189/Zm00001d034624/Zm00001d037408/Zm00001d043519/Zm00001d045808/Zm00001d054011	6
turquoise-turquoise	GO:0006501	C-terminal protein lipidation	6/2864	13/30499	0.000653803	0.020137	0.0177953	Zm00001d001790/Zm00001d005370/Zm00001d011347/Zm00001d012118/Zm00001d015009/Zm00001d017654	6
turquoise-turquoise	GO:0016558	protein import into peroxisome matrix	25/2864	134/30499	0.000665671	0.020137	0.0177953	Zm00001d002462/Zm00001d002962/Zm00001d004616/Zm00001d004986/Zm00001d006839/Zm00001d012060/Zm00001d014297/Zm00001d019978/Zm00001d020485/Zm00001d020892/Zm00001d023260/Zm00001d023520/Zm00001d025734/Zm00001d025892/Zm00001d031028/Zm00001d032566/Zm00001d033493/Zm00001d035869/Zm00001d037521/Zm00001d040259/Zm00001d043483/Zm00001d043555/Zm00001d048732/Zm00001d052453/Zm00001d052851	25
turquoise-turquoise	GO:0051015	actin filament binding	17/2864	77/30499	0.000669947	0.020137	0.0177953	Zm00001d001928/Zm00001d006533/Zm00001d006758/Zm00001d018371/Zm00001d018484/Zm00001d020381/Zm00001d022040/Zm00001d030781/Zm00001d030782/Zm00001d034633/Zm00001d040960/Zm00001d041515/Zm00001d044877/Zm00001d046905/Zm00001d047453/Zm00001d050024/Zm00001d051913	17
turquoise-turquoise	GO:0008643	carbohydrate transport	18/2864	84/30499	0.000688604	0.020137	0.0177953	Zm00001d006384/Zm00001d006673/Zm00001d006737/Zm00001d011038/Zm00001d012049/Zm00001d014129/Zm00001d021915/Zm00001d021993/Zm00001d024708/Zm00001d025869/Zm00001d033273/Zm00001d034706/Zm00001d035601/Zm00001d039717/Zm00001d043473/Zm00001d045316/Zm00001d049725/Zm00001d053334	18
turquoise-turquoise	GO:0048449	floral organ formation	18/2864	84/30499	0.000688604	0.020137	0.0177953	Zm00001d002676/Zm00001d014640/Zm00001d017791/Zm00001d019905/Zm00001d019950/Zm00001d027479/Zm00001d031667/Zm00001d032632/Zm00001d033274/Zm00001d036507/Zm00001d037593/Zm00001d042468/Zm00001d042475/Zm00001d042713/Zm00001d049872/Zm00001d051017/Zm00001d051187/Zm00001d053751	18
turquoise-turquoise	GO:0044702	NA	49/2864	326/30499	0.000688807	0.020137	0.0177953	Zm00001d003904/Zm00001d004986/Zm00001d005108/Zm00001d005137/Zm00001d007577/Zm00001d009288/Zm00001d009541/Zm00001d009844/Zm00001d011532/Zm00001d012503/Zm00001d012918/Zm00001d014568/Zm00001d017110/Zm00001d017432/Zm00001d017568/Zm00001d017609/Zm00001d018440/Zm00001d018481/Zm00001d020989/Zm00001d021187/Zm00001d021675/Zm00001d021821/Zm00001d023260/Zm00001d023520/Zm00001d023695/Zm00001d024546/Zm00001d0…	49
turquoise-turquoise	GO:0009846	pollen germination	24/2864	128/30499	0.000783935	0.0226385	0.020006	Zm00001d001928/Zm00001d003713/Zm00001d007081/Zm00001d008432/Zm00001d010324/Zm00001d012815/Zm00001d015006/Zm00001d015014/Zm00001d016456/Zm00001d018060/Zm00001d018527/Zm00001d020381/Zm00001d022387/Zm00001d022502/Zm00001d027472/Zm00001d029009/Zm00001d034914/Zm00001d035841/Zm00001d040960/Zm00001d042303/Zm00001d044566/Zm00001d048969/Zm00001d050401/Zm00001d052245	24
turquoise-turquoise	GO:0008180	COP9 signalosome	8/2864	23/30499	0.000806686	0.0230149	0.0203385	Zm00001d019182/Zm00001d021522/Zm00001d028143/Zm00001d035130/Zm00001d040462/Zm00001d048512/Zm00001d049533/Zm00001d051050	8
turquoise-turquoise	GO:0005743	mitochondrial inner membrane	31/2864	182/30499	0.000830769	0.0234198	0.0206963	Zm00001d000213/Zm00001d002611/Zm00001d002962/Zm00001d004561/Zm00001d010109/Zm00001d010908/Zm00001d011366/Zm00001d011697/Zm00001d015988/Zm00001d017166/Zm00001d021846/Zm00001d023895/Zm00001d024951/Zm00001d025892/Zm00001d028971/Zm00001d029034/Zm00001d031256/Zm00001d032430/Zm00001d032505/Zm00001d033555/Zm00001d034739/Zm00001d038337/Zm00001d039884/Zm00001d040583/Zm00001d043228/Zm00001d047566/Zm00001d0…	31
turquoise-turquoise	GO:0044451	nucleoplasm part	11/2864	40/30499	0.000867142	0.0240787	0.0212787	Zm00001d004512/Zm00001d011597/Zm00001d014132/Zm00001d016737/Zm00001d022109/Zm00001d023465/Zm00001d027709/Zm00001d037274/Zm00001d044222/Zm00001d048412/Zm00001d050664	11
turquoise-turquoise	GO:0031090	organelle membrane	45/2864	296/30499	0.00087448	0.0240787	0.0212787	Zm00001d000430/Zm00001d002600/Zm00001d005370/Zm00001d005671/Zm00001d006128/Zm00001d007044/Zm00001d007585/Zm00001d011765/Zm00001d011943/Zm00001d012102/Zm00001d012643/Zm00001d013486/Zm00001d016990/Zm00001d016993/Zm00001d017772/Zm00001d017912/Zm00001d019432/Zm00001d020296/Zm00001d021131/Zm00001d021570/Zm00001d021675/Zm00001d025939/Zm00001d026064/Zm00001d026483/Zm00001d026575/Zm00001d027898/Zm00001d0…	45
turquoise-turquoise	GO:0006306	DNA methylation	33/2864	199/30499	0.000929317	0.0252945	0.0223531	Zm00001d002617/Zm00001d005072/Zm00001d005140/Zm00001d006938/Zm00001d009888/Zm00001d011829/Zm00001d016581/Zm00001d018863/Zm00001d019349/Zm00001d019905/Zm00001d019907/Zm00001d021345/Zm00001d021636/Zm00001d025722/Zm00001d027326/Zm00001d027412/Zm00001d027479/Zm00001d028358/Zm00001d028890/Zm00001d029133/Zm00001d029180/Zm00001d031118/Zm00001d031851/Zm00001d033274/Zm00001d035747/Zm00001d042468/Zm00001d0…	33
turquoise-turquoise	GO:0032483	regulation of Rab protein signal transduction	9/2864	29/30499	0.000983216	0.0264575	0.0233808	Zm00001d006517/Zm00001d007193/Zm00001d012126/Zm00001d018438/Zm00001d021600/Zm00001d034522/Zm00001d047762/Zm00001d049211/Zm00001d051910	9
turquoise-turquoise	GO:0000059	obsolete protein import into nucleus, docking	6/2864	14/30499	0.00105345	0.027511	0.0243118	Zm00001d007225/Zm00001d012815/Zm00001d016479/Zm00001d028511/Zm00001d037100/Zm00001d045725	6
turquoise-turquoise	GO:0051011	microtubule minus-end binding	6/2864	14/30499	0.00105345	0.027511	0.0243118	Zm00001d002644/Zm00001d020664/Zm00001d022114/Zm00001d026103/Zm00001d037593/Zm00001d049499	6
turquoise-turquoise	GO:0046855	inositol phosphate dephosphorylation	10/2864	35/30499	0.00106884	0.027511	0.0243118	Zm00001d014687/Zm00001d016822/Zm00001d018303/Zm00001d027916/Zm00001d034410/Zm00001d045324/Zm00001d047739/Zm00001d048258/Zm00001d050219/Zm00001d050737	10
turquoise-turquoise	GO:0048768	root hair cell tip growth	10/2864	35/30499	0.00106884	0.027511	0.0243118	Zm00001d001914/Zm00001d009780/Zm00001d016822/Zm00001d018481/Zm00001d034927/Zm00001d037582/Zm00001d047468/Zm00001d047739/Zm00001d050737/Zm00001d052110	10
turquoise-turquoise	GO:0007094	mitotic spindle assembly checkpoint	8/2864	24/30499	0.00111114	0.0282922	0.0250022	Zm00001d003249/Zm00001d007585/Zm00001d021588/Zm00001d021904/Zm00001d024858/Zm00001d028358/Zm00001d034081/Zm00001d042639	8
turquoise-turquoise	GO:0033116	endoplasmic reticulum-Golgi intermediate compartment membrane	7/2864	19/30499	0.00116465	0.0290304	0.0256545	Zm00001d003460/Zm00001d012501/Zm00001d021861/Zm00001d025010/Zm00001d034406/Zm00001d043052/Zm00001d043275	7
turquoise-turquoise	GO:0034314	Arp2/3 complex-mediated actin nucleation	7/2864	19/30499	0.00116465	0.0290304	0.0256545	Zm00001d012854/Zm00001d016203/Zm00001d018484/Zm00001d022558/Zm00001d034633/Zm00001d050981/Zm00001d051913	7
turquoise-turquoise	GO:0004402	histone acetyltransferase activity	16/2864	74/30499	0.00120725	0.0292721	0.0258681	Zm00001d003258/Zm00001d004222/Zm00001d007261/Zm00001d012620/Zm00001d017691/Zm00001d020011/Zm00001d025048/Zm00001d025108/Zm00001d026698/Zm00001d031996/Zm00001d041789/Zm00001d046613/Zm00001d046810/Zm00001d048983/Zm00001d050501/Zm00001d050529	16
turquoise-turquoise	GO:0000724	double-strand break repair via homologous recombination	22/2864	117/30499	0.00122078	0.0292721	0.0258681	Zm00001d003937/Zm00001d005140/Zm00001d010866/Zm00001d011781/Zm00001d011829/Zm00001d014500/Zm00001d015932/Zm00001d016935/Zm00001d019349/Zm00001d019905/Zm00001d022491/Zm00001d024953/Zm00001d025722/Zm00001d028358/Zm00001d040166/Zm00001d041956/Zm00001d042713/Zm00001d043540/Zm00001d047471/Zm00001d047946/Zm00001d053059/Zm00001d053751	22
turquoise-turquoise	GO:0003983	UTP:glucose-1-phosphate uridylyltransferase activity	5/2864	10/30499	0.00122379	0.0292721	0.0258681	Zm00001d010585/Zm00001d014674/Zm00001d015008/Zm00001d036477/Zm00001d042154	5
turquoise-turquoise	GO:0070008	serine-type exopeptidase activity	5/2864	10/30499	0.00122379	0.0292721	0.0258681	Zm00001d005851/Zm00001d020835/Zm00001d023749/Zm00001d035773/Zm00001d040154	5
turquoise-turquoise	GO:0006364	rRNA processing	53/2864	369/30499	0.00124127	0.0293933	0.0259752	Zm00001d002814/Zm00001d007639/Zm00001d009723/Zm00001d010714/Zm00001d011803/Zm00001d012086/Zm00001d012549/Zm00001d012861/Zm00001d013797/Zm00001d015400/Zm00001d016286/Zm00001d016465/Zm00001d017049/Zm00001d019266/Zm00001d020900/Zm00001d021518/Zm00001d021764/Zm00001d022240/Zm00001d022246/Zm00001d023710/Zm00001d027412/Zm00001d027922/Zm00001d028272/Zm00001d028971/Zm00001d031265/Zm00001d031997/Zm00001d0…	53
turquoise-turquoise	GO:0030488	tRNA methylation	9/2864	30/30499	0.00128867	0.0296283	0.0261829	Zm00001d011329/Zm00001d011457/Zm00001d013283/Zm00001d027259/Zm00001d031265/Zm00001d040920/Zm00001d042034/Zm00001d042266/Zm00001d051017	9
turquoise-turquoise	GO:0046520	sphingoid biosynthetic process	12/2864	48/30499	0.00128873	0.0296283	0.0261829	Zm00001d002962/Zm00001d005671/Zm00001d011765/Zm00001d016993/Zm00001d017912/Zm00001d020296/Zm00001d028534/Zm00001d034659/Zm00001d047854/Zm00001d048270/Zm00001d050910/Zm00001d053627	12
turquoise-turquoise	GO:0051302	regulation of cell division	12/2864	48/30499	0.00128873	0.0296283	0.0261829	Zm00001d011597/Zm00001d016581/Zm00001d016737/Zm00001d022588/Zm00001d024858/Zm00001d027709/Zm00001d028358/Zm00001d033274/Zm00001d040342/Zm00001d042523/Zm00001d048412/Zm00001d050664	12
turquoise-turquoise	GO:0070588	calcium ion transmembrane transport	14/2864	61/30499	0.00130386	0.0296878	0.0262355	Zm00001d002022/Zm00001d011595/Zm00001d014569/Zm00001d015446/Zm00001d026253/Zm00001d026479/Zm00001d027722/Zm00001d029432/Zm00001d031543/Zm00001d033886/Zm00001d038150/Zm00001d047242/Zm00001d048392/Zm00001d051069	14
turquoise-turquoise	GO:0006862	nucleotide transport	22/2864	118/30499	0.00136987	0.0308937	0.0273012	Zm00001d002022/Zm00001d006737/Zm00001d011213/Zm00001d011918/Zm00001d012153/Zm00001d018098/Zm00001d021993/Zm00001d024093/Zm00001d026479/Zm00001d029432/Zm00001d032980/Zm00001d033682/Zm00001d033886/Zm00001d034706/Zm00001d036940/Zm00001d039717/Zm00001d045074/Zm00001d046060/Zm00001d047242/Zm00001d049522/Zm00001d049725/Zm00001d051081	22
turquoise-turquoise	GO:0031338	regulation of vesicle fusion	8/2864	25/30499	0.00150068	0.0335245	0.0296261	Zm00001d006517/Zm00001d012126/Zm00001d018438/Zm00001d034522/Zm00001d038404/Zm00001d047762/Zm00001d049211/Zm00001d051910	8
turquoise-turquoise	GO:0000911	cytokinesis by cell plate formation	39/2864	254/30499	0.00153987	0.0340787	0.0301158	Zm00001d000080/Zm00001d006382/Zm00001d007600/Zm00001d008338/Zm00001d009541/Zm00001d012815/Zm00001d014442/Zm00001d019905/Zm00001d021636/Zm00001d022276/Zm00001d024094/Zm00001d024833/Zm00001d027412/Zm00001d028358/Zm00001d029133/Zm00001d031851/Zm00001d032685/Zm00001d033274/Zm00001d034081/Zm00001d034914/Zm00001d035973/Zm00001d036879/Zm00001d037950/Zm00001d038525/Zm00001d038961/Zm00001d039750/Zm00001d0…	39
turquoise-turquoise	GO:0001701	in utero embryonic development	6/2864	15/30499	0.00161683	0.0352174	0.0311221	Zm00001d005808/Zm00001d016581/Zm00001d020188/Zm00001d025232/Zm00001d035130/Zm00001d048235	6
turquoise-turquoise	GO:0004003	ATP-dependent DNA helicase activity	7/2864	20/30499	0.00164754	0.0352174	0.0311221	Zm00001d001809/Zm00001d002510/Zm00001d007807/Zm00001d017808/Zm00001d036624/Zm00001d037815/Zm00001d044358	7
turquoise-turquoise	GO:0031122	cytoplasmic microtubule organization	7/2864	20/30499	0.00164754	0.0352174	0.0311221	Zm00001d002644/Zm00001d009780/Zm00001d011563/Zm00001d020664/Zm00001d022114/Zm00001d026103/Zm00001d037582	7
turquoise-turquoise	GO:0006346	methylation-dependent chromatin silencing	27/2864	158/30499	0.00165082	0.0352174	0.0311221	Zm00001d002617/Zm00001d004993/Zm00001d008975/Zm00001d014442/Zm00001d014909/Zm00001d015168/Zm00001d019561/Zm00001d019905/Zm00001d021345/Zm00001d021636/Zm00001d021903/Zm00001d027326/Zm00001d027479/Zm00001d028358/Zm00001d029180/Zm00001d029833/Zm00001d031851/Zm00001d032685/Zm00001d033274/Zm00001d035747/Zm00001d035973/Zm00001d042468/Zm00001d043840/Zm00001d044358/Zm00001d045480/Zm00001d048235/Zm00001d0…	27
turquoise-turquoise	GO:0006400	tRNA modification	10/2864	37/30499	0.0017047	0.0360422	0.0318509	Zm00001d001987/Zm00001d012794/Zm00001d016037/Zm00001d016595/Zm00001d020541/Zm00001d023564/Zm00001d038829/Zm00001d039160/Zm00001d044745/Zm00001d050284	10
turquoise-turquoise	GO:0019898	extrinsic component of membrane	18/2864	91/30499	0.00181806	0.0377647	0.0333731	Zm00001d002715/Zm00001d004159/Zm00001d008613/Zm00001d012286/Zm00001d015890/Zm00001d021345/Zm00001d025134/Zm00001d025715/Zm00001d030935/Zm00001d035088/Zm00001d035747/Zm00001d036583/Zm00001d036759/Zm00001d044217/Zm00001d045434/Zm00001d047074/Zm00001d047540/Zm00001d053262	18
turquoise-turquoise	GO:0042793	plastid transcription	18/2864	91/30499	0.00181806	0.0377647	0.0333731	Zm00001d009723/Zm00001d010995/Zm00001d011579/Zm00001d012861/Zm00001d013632/Zm00001d021518/Zm00001d021764/Zm00001d028272/Zm00001d030398/Zm00001d031873/Zm00001d032353/Zm00001d034828/Zm00001d035515/Zm00001d038051/Zm00001d038097/Zm00001d039852/Zm00001d043325/Zm00001d048717	18
turquoise-turquoise	GO:0046835	carbohydrate phosphorylation	12/2864	50/30499	0.00188324	0.0384441	0.0339736	Zm00001d002377/Zm00001d003017/Zm00001d005756/Zm00001d006929/Zm00001d009903/Zm00001d011889/Zm00001d023792/Zm00001d028762/Zm00001d032172/Zm00001d037278/Zm00001d037532/Zm00001d043768	12
turquoise-turquoise	GO:0048589	developmental growth	12/2864	50/30499	0.00188324	0.0384441	0.0339736	Zm00001d006731/Zm00001d014640/Zm00001d015389/Zm00001d021979/Zm00001d029603/Zm00001d031667/Zm00001d036507/Zm00001d044602/Zm00001d048527/Zm00001d049872/Zm00001d051187/Zm00001d053041	12
turquoise-turquoise	GO:0009902	chloroplast relocation	24/2864	137/30499	0.00206559	0.041201	0.0364099	Zm00001d010995/Zm00001d011448/Zm00001d012861/Zm00001d019266/Zm00001d021518/Zm00001d021764/Zm00001d023292/Zm00001d028272/Zm00001d030398/Zm00001d031873/Zm00001d032353/Zm00001d032373/Zm00001d033175/Zm00001d034828/Zm00001d035515/Zm00001d038051/Zm00001d038097/Zm00001d038337/Zm00001d039852/Zm00001d042908/Zm00001d044101/Zm00001d048717/Zm00001d051669/Zm00001d053861	24
turquoise-turquoise	GO:0006011	UDP-glucose metabolic process	5/2864	11/30499	0.00207049	0.041201	0.0364099	Zm00001d010585/Zm00001d014674/Zm00001d015008/Zm00001d036477/Zm00001d042154	5
turquoise-turquoise	GO:0045053	protein retention in Golgi apparatus	5/2864	11/30499	0.00207049	0.041201	0.0364099	Zm00001d007296/Zm00001d030935/Zm00001d035088/Zm00001d047074/Zm00001d053262	5
turquoise-turquoise	GO:0000045	autophagosome assembly	6/2864	16/30499	0.00238269	0.0458219	0.0404934	Zm00001d000178/Zm00001d001790/Zm00001d011347/Zm00001d015009/Zm00001d042303/Zm00001d050219	6
turquoise-turquoise	GO:0000422	autophagy of mitochondrion	6/2864	16/30499	0.00238269	0.0458219	0.0404934	Zm00001d000178/Zm00001d001790/Zm00001d011347/Zm00001d015009/Zm00001d018355/Zm00001d028417	6
turquoise-turquoise	GO:0031931	TORC1 complex	6/2864	16/30499	0.00238269	0.0458219	0.0404934	Zm00001d007577/Zm00001d014413/Zm00001d034137/Zm00001d037950/Zm00001d044628/Zm00001d052327	6
turquoise-turquoise	GO:0035091	phosphatidylinositol binding	13/2864	58/30499	0.00240038	0.0458219	0.0404934	Zm00001d007081/Zm00001d009075/Zm00001d012027/Zm00001d012286/Zm00001d019348/Zm00001d031667/Zm00001d032166/Zm00001d032685/Zm00001d036759/Zm00001d042338/Zm00001d042761/Zm00001d049872/Zm00001d051187	13
turquoise-turquoise	GO:0009118	regulation of nucleoside metabolic process	17/2864	86/30499	0.00241881	0.0458219	0.0404934	Zm00001d006517/Zm00001d007081/Zm00001d007193/Zm00001d012126/Zm00001d018438/Zm00001d020063/Zm00001d021512/Zm00001d021600/Zm00001d022387/Zm00001d031667/Zm00001d034522/Zm00001d038820/Zm00001d047762/Zm00001d049211/Zm00001d049872/Zm00001d051187/Zm00001d051910	17
turquoise-turquoise	GO:0033121	regulation of purine nucleotide catabolic process	17/2864	86/30499	0.00241881	0.0458219	0.0404934	Zm00001d006517/Zm00001d007081/Zm00001d007193/Zm00001d012126/Zm00001d018438/Zm00001d020063/Zm00001d021512/Zm00001d021600/Zm00001d022387/Zm00001d031667/Zm00001d034522/Zm00001d038820/Zm00001d047762/Zm00001d049211/Zm00001d049872/Zm00001d051187/Zm00001d051910	17
turquoise-turquoise	GO:0016571	histone methylation	15/2864	72/30499	0.00249608	0.0469105	0.0414554	Zm00001d005403/Zm00001d006323/Zm00001d009236/Zm00001d014640/Zm00001d018148/Zm00001d020036/Zm00001d021522/Zm00001d024858/Zm00001d035130/Zm00001d035913/Zm00001d036507/Zm00001d040340/Zm00001d044514/Zm00001d049548/Zm00001d052715	15
turquoise-turquoise	GO:0016790	thiolester hydrolase activity	12/2864	52/30499	0.0026857	0.0500766	0.0442533	Zm00001d004659/Zm00001d007904/Zm00001d008743/Zm00001d014950/Zm00001d017460/Zm00001d018514/Zm00001d018859/Zm00001d023640/Zm00001d041035/Zm00001d041280/Zm00001d043312/Zm00001d044514	12
turquoise-turquoise	GO:0007126	NA	14/2864	66/30499	0.0028758	0.0532022	0.0470155	Zm00001d001983/Zm00001d007585/Zm00001d015853/Zm00001d017691/Zm00001d021624/Zm00001d022046/Zm00001d024953/Zm00001d026212/Zm00001d028971/Zm00001d033274/Zm00001d034081/Zm00001d047566/Zm00001d047946/Zm00001d053059	14
turquoise-turquoise	GO:0007067	NA	22/2864	125/30499	0.00291663	0.0535394	0.0473134	Zm00001d001790/Zm00001d006382/Zm00001d006938/Zm00001d011781/Zm00001d014500/Zm00001d018151/Zm00001d018987/Zm00001d021588/Zm00001d024094/Zm00001d024858/Zm00001d027326/Zm00001d028358/Zm00001d030421/Zm00001d032078/Zm00001d034840/Zm00001d037734/Zm00001d040342/Zm00001d041956/Zm00001d042523/Zm00001d042810/Zm00001d049499/Zm00001d051111	22
turquoise-turquoise	GO:0031301	integral component of organelle membrane	11/2864	46/30499	0.00296169	0.0537833	0.047529	Zm00001d008389/Zm00001d012118/Zm00001d012858/Zm00001d015249/Zm00001d016463/Zm00001d017654/Zm00001d031933/Zm00001d037734/Zm00001d038150/Zm00001d047517/Zm00001d053627	11
turquoise-turquoise	GO:0009165	nucleotide biosynthetic process	18/2864	95/30499	0.00298358	0.0537833	0.047529	Zm00001d001789/Zm00001d007369/Zm00001d012815/Zm00001d015115/Zm00001d016479/Zm00001d018098/Zm00001d019148/Zm00001d025182/Zm00001d028045/Zm00001d028358/Zm00001d032338/Zm00001d033632/Zm00001d033647/Zm00001d033682/Zm00001d034914/Zm00001d035578/Zm00001d048126/Zm00001d050150	18
turquoise-turquoise	GO:0031969	chloroplast membrane	20/2864	110/30499	0.00299806	0.0537833	0.047529	Zm00001d004707/Zm00001d005848/Zm00001d006387/Zm00001d007502/Zm00001d007837/Zm00001d015060/Zm00001d016854/Zm00001d016996/Zm00001d018488/Zm00001d018907/Zm00001d020040/Zm00001d032379/Zm00001d034424/Zm00001d036982/Zm00001d037659/Zm00001d037760/Zm00001d040665/Zm00001d042397/Zm00001d053334/Zm00001d053782	20
turquoise-turquoise	GO:0009220	pyrimidine ribonucleotide biosynthetic process	27/2864	165/30499	0.00311424	0.0554474	0.0489996	Zm00001d004982/Zm00001d007929/Zm00001d010731/Zm00001d010880/Zm00001d012003/Zm00001d012503/Zm00001d012685/Zm00001d014962/Zm00001d017049/Zm00001d017790/Zm00001d018349/Zm00001d021313/Zm00001d028662/Zm00001d028782/Zm00001d028813/Zm00001d028971/Zm00001d029860/Zm00001d037362/Zm00001d037449/Zm00001d039884/Zm00001d041900/Zm00001d042266/Zm00001d042433/Zm00001d044552/Zm00001d046587/Zm00001d047566/Zm00001d0…	27
turquoise-turquoise	GO:0003860	3-hydroxyisobutyryl-CoA hydrolase activity	5/2864	12/30499	0.00327625	0.0565687	0.0499904	Zm00001d021132/Zm00001d023779/Zm00001d029860/Zm00001d043490/Zm00001d046456	5
turquoise-turquoise	GO:0009898	cytoplasmic side of plasma membrane	5/2864	12/30499	0.00327625	0.0565687	0.0499904	Zm00001d017167/Zm00001d020664/Zm00001d025715/Zm00001d044599/Zm00001d045472	5
turquoise-turquoise	GO:0010267	production of ta-siRNAs involved in RNA interference	23/2864	134/30499	0.00330138	0.0565687	0.0499904	Zm00001d014500/Zm00001d018863/Zm00001d019561/Zm00001d019905/Zm00001d020011/Zm00001d021345/Zm00001d026698/Zm00001d027324/Zm00001d027326/Zm00001d027412/Zm00001d027672/Zm00001d028890/Zm00001d029180/Zm00001d031542/Zm00001d032516/Zm00001d035747/Zm00001d036495/Zm00001d042468/Zm00001d044358/Zm00001d044552/Zm00001d045551/Zm00001d046039/Zm00001d051187	23
turquoise-turquoise	GO:0042023	DNA endoreduplication	20/2864	111/30499	0.00334094	0.0565687	0.0499904	Zm00001d004512/Zm00001d011597/Zm00001d014132/Zm00001d014756/Zm00001d016737/Zm00001d019950/Zm00001d021904/Zm00001d024094/Zm00001d024858/Zm00001d027709/Zm00001d028358/Zm00001d032078/Zm00001d034081/Zm00001d037274/Zm00001d038970/Zm00001d040342/Zm00001d042523/Zm00001d042713/Zm00001d048412/Zm00001d050664	20
turquoise-turquoise	GO:0005876	spindle microtubule	8/2864	28/30499	0.00334304	0.0565687	0.0499904	Zm00001d021505/Zm00001d025048/Zm00001d028358/Zm00001d033362/Zm00001d034166/Zm00001d037582/Zm00001d042523/Zm00001d049499	8
turquoise-turquoise	GO:0031624	ubiquitin conjugating enzyme binding	8/2864	28/30499	0.00334304	0.0565687	0.0499904	Zm00001d003207/Zm00001d022231/Zm00001d027868/Zm00001d029571/Zm00001d032165/Zm00001d048301/Zm00001d049138/Zm00001d050440	8
turquoise-turquoise	GO:0006882	cellular zinc ion homeostasis	9/2864	34/30499	0.0033511	0.0565687	0.0499904	Zm00001d002022/Zm00001d015446/Zm00001d026479/Zm00001d029432/Zm00001d031543/Zm00001d031764/Zm00001d047242/Zm00001d049522/Zm00001d050484	9
turquoise-turquoise	GO:0000400	four-way junction DNA binding	6/2864	17/30499	0.00339221	0.0565687	0.0499904	Zm00001d006382/Zm00001d016456/Zm00001d022332/Zm00001d042137/Zm00001d042691/Zm00001d044278	6
turquoise-turquoise	GO:0006909	phagocytosis	6/2864	17/30499	0.00339221	0.0565687	0.0499904	Zm00001d012854/Zm00001d018484/Zm00001d028966/Zm00001d049197/Zm00001d051913/Zm00001d052404	6
turquoise-turquoise	GO:0033044	regulation of chromosome organization	15/2864	75/30499	0.00377133	0.0624511	0.0551888	Zm00001d003222/Zm00001d006607/Zm00001d016602/Zm00001d018657/Zm00001d027326/Zm00001d028971/Zm00001d029096/Zm00001d031667/Zm00001d035088/Zm00001d037950/Zm00001d046810/Zm00001d047566/Zm00001d047946/Zm00001d049872/Zm00001d051187	15
turquoise-turquoise	GO:0009556	microsporogenesis	17/2864	90/30499	0.00396749	0.0652431	0.0576562	Zm00001d006089/Zm00001d006758/Zm00001d011595/Zm00001d015853/Zm00001d018371/Zm00001d022040/Zm00001d027472/Zm00001d030781/Zm00001d030782/Zm00001d033655/Zm00001d035841/Zm00001d037377/Zm00001d041515/Zm00001d042706/Zm00001d044566/Zm00001d048540/Zm00001d050024	17
turquoise-turquoise	GO:0018279	protein N-linked glycosylation via asparagine	9/2864	35/30499	0.00414111	0.0676287	0.0597643	Zm00001d005248/Zm00001d006384/Zm00001d012086/Zm00001d012643/Zm00001d015014/Zm00001d025010/Zm00001d027898/Zm00001d043441/Zm00001d048270	9
turquoise-turquoise	GO:0004176	ATP-dependent peptidase activity	8/2864	29/30499	0.00424201	0.0678722	0.0599795	Zm00001d011366/Zm00001d022560/Zm00001d028875/Zm00001d029571/Zm00001d038734/Zm00001d038796/Zm00001d043506/Zm00001d049138	8
turquoise-turquoise	GO:0005795	Golgi stack	8/2864	29/30499	0.00424201	0.0678722	0.0599795	Zm00001d012851/Zm00001d014760/Zm00001d023867/Zm00001d034842/Zm00001d038808/Zm00001d049155/Zm00001d051286/Zm00001d051910	8
turquoise-turquoise	GO:0051329	mitotic interphase	8/2864	29/30499	0.00424201	0.0678722	0.0599795	Zm00001d013116/Zm00001d022434/Zm00001d027709/Zm00001d029050/Zm00001d047531/Zm00001d048412/Zm00001d052083/Zm00001d053968	8
turquoise-turquoise	GO:0035196	production of miRNAs involved in gene silencing by miRNA	25/2864	153/30499	0.0044126	0.0698149	0.0616963	Zm00001d002617/Zm00001d004477/Zm00001d006227/Zm00001d014500/Zm00001d018863/Zm00001d019182/Zm00001d019561/Zm00001d019905/Zm00001d020900/Zm00001d021345/Zm00001d026698/Zm00001d027326/Zm00001d027672/Zm00001d028890/Zm00001d029180/Zm00001d032516/Zm00001d032685/Zm00001d035747/Zm00001d035913/Zm00001d042468/Zm00001d044358/Zm00001d044552/Zm00001d045551/Zm00001d046039/Zm00001d051187	25
turquoise-turquoise	GO:0006397	mRNA processing	31/2864	202/30499	0.00442239	0.0698149	0.0616963	Zm00001d000311/Zm00001d006350/Zm00001d007577/Zm00001d011243/Zm00001d011258/Zm00001d013797/Zm00001d015194/Zm00001d017432/Zm00001d018863/Zm00001d019108/Zm00001d019114/Zm00001d020011/Zm00001d027412/Zm00001d032078/Zm00001d032319/Zm00001d032373/Zm00001d032526/Zm00001d033448/Zm00001d038091/Zm00001d038440/Zm00001d038903/Zm00001d042938/Zm00001d044213/Zm00001d046255/Zm00001d048095/Zm00001d049440/Zm00001d0…	31
turquoise-turquoise	GO:0051567	histone H3-K9 methylation	32/2864	211/30499	0.00464844	0.0702648	0.0620939	Zm00001d002617/Zm00001d006938/Zm00001d009888/Zm00001d012525/Zm00001d014442/Zm00001d016581/Zm00001d019561/Zm00001d019905/Zm00001d019907/Zm00001d021636/Zm00001d021903/Zm00001d025722/Zm00001d027326/Zm00001d027450/Zm00001d027479/Zm00001d028358/Zm00001d028890/Zm00001d029133/Zm00001d031118/Zm00001d031851/Zm00001d032685/Zm00001d033274/Zm00001d033551/Zm00001d035973/Zm00001d037278/Zm00001d042468/Zm00001d0…	32
turquoise-turquoise	GO:0006265	DNA topological change	10/2864	42/30499	0.0046728	0.0702648	0.0620939	Zm00001d007904/Zm00001d018859/Zm00001d019950/Zm00001d023640/Zm00001d037362/Zm00001d040416/Zm00001d041035/Zm00001d043312/Zm00001d045746/Zm00001d045747	10
turquoise-turquoise	GO:0016926	protein desumoylation	21/2864	122/30499	0.00468321	0.0702648	0.0620939	Zm00001d005100/Zm00001d006885/Zm00001d009236/Zm00001d009844/Zm00001d011532/Zm00001d012797/Zm00001d014568/Zm00001d014640/Zm00001d014900/Zm00001d017568/Zm00001d018440/Zm00001d018657/Zm00001d029118/Zm00001d029227/Zm00001d033629/Zm00001d036507/Zm00001d046039/Zm00001d049054/Zm00001d050219/Zm00001d052248/Zm00001d053928	21
turquoise-turquoise	GO:0006383	transcription by RNA polymerase III	6/2864	18/30499	0.00468827	0.0702648	0.0620939	Zm00001d001819/Zm00001d003917/Zm00001d012084/Zm00001d042567/Zm00001d048492/Zm00001d054013	6
turquoise-turquoise	GO:0006488	dolichol-linked oligosaccharide biosynthetic process	6/2864	18/30499	0.00468827	0.0702648	0.0620939	Zm00001d002600/Zm00001d003109/Zm00001d006384/Zm00001d026064/Zm00001d027898/Zm00001d048270	6
turquoise-turquoise	GO:0006491	N-glycan processing	6/2864	18/30499	0.00468827	0.0702648	0.0620939	Zm00001d005169/Zm00001d010050/Zm00001d012643/Zm00001d012737/Zm00001d025232/Zm00001d026257	6
turquoise-turquoise	GO:0009423	chorismate biosynthetic process	6/2864	18/30499	0.00468827	0.0702648	0.0620939	Zm00001d002128/Zm00001d018061/Zm00001d022622/Zm00001d028477/Zm00001d041700/Zm00001d052247	6
turquoise-turquoise	GO:0016929	SUMO-specific protease activity	6/2864	18/30499	0.00468827	0.0702648	0.0620939	Zm00001d009236/Zm00001d012797/Zm00001d029118/Zm00001d033629/Zm00001d049054/Zm00001d053928	6
turquoise-turquoise	GO:0007507	heart development	5/2864	13/30499	0.00491528	0.0732037	0.064691	Zm00001d002617/Zm00001d013471/Zm00001d014962/Zm00001d034840/Zm00001d040959	5
turquoise-turquoise	GO:0000741	karyogamy	11/2864	49/30499	0.00498225	0.0732794	0.0647579	Zm00001d008975/Zm00001d010714/Zm00001d012549/Zm00001d012815/Zm00001d015168/Zm00001d017049/Zm00001d022240/Zm00001d024928/Zm00001d034914/Zm00001d037615/Zm00001d050923	11
turquoise-turquoise	GO:0030176	integral component of endoplasmic reticulum membrane	11/2864	49/30499	0.00498225	0.0732794	0.0647579	Zm00001d007610/Zm00001d008389/Zm00001d011038/Zm00001d015249/Zm00001d016463/Zm00001d018289/Zm00001d035601/Zm00001d036940/Zm00001d037734/Zm00001d038150/Zm00001d051457	11
turquoise-turquoise	GO:0006302	double-strand break repair	14/2864	70/30499	0.00503869	0.0736519	0.0650871	Zm00001d002154/Zm00001d003203/Zm00001d004512/Zm00001d006089/Zm00001d006382/Zm00001d024094/Zm00001d025182/Zm00001d025687/Zm00001d032632/Zm00001d039132/Zm00001d039133/Zm00001d039255/Zm00001d046970/Zm00001d051111	14
turquoise-turquoise	GO:0008017	microtubule binding	33/2864	222/30499	0.00558384	0.0801679	0.0708454	Zm00001d001928/Zm00001d002817/Zm00001d006758/Zm00001d012027/Zm00001d012620/Zm00001d016273/Zm00001d018371/Zm00001d020515/Zm00001d021505/Zm00001d022040/Zm00001d022276/Zm00001d026621/Zm00001d028813/Zm00001d030008/Zm00001d030230/Zm00001d030781/Zm00001d030782/Zm00001d032464/Zm00001d032598/Zm00001d032815/Zm00001d034239/Zm00001d036090/Zm00001d037939/Zm00001d038961/Zm00001d041353/Zm00001d041515/Zm00001d0…	33
turquoise-turquoise	GO:0015095	magnesium ion transmembrane transporter activity	10/2864	43/30499	0.00558602	0.0801679	0.0708454	Zm00001d000430/Zm00001d007307/Zm00001d012102/Zm00001d014788/Zm00001d016530/Zm00001d016634/Zm00001d027582/Zm00001d038222/Zm00001d043694/Zm00001d050604	10
turquoise-turquoise	GO:0016459	myosin complex	10/2864	43/30499	0.00558602	0.0801679	0.0708454	Zm00001d011713/Zm00001d014232/Zm00001d018481/Zm00001d021785/Zm00001d034927/Zm00001d038844/Zm00001d038845/Zm00001d043292/Zm00001d043667/Zm00001d052110	10
turquoise-turquoise	GO:0045132	meiotic chromosome segregation	14/2864	71/30499	0.00574567	0.0819623	0.0724311	Zm00001d005812/Zm00001d011038/Zm00001d013935/Zm00001d016602/Zm00001d022097/Zm00001d024858/Zm00001d029096/Zm00001d035601/Zm00001d037950/Zm00001d038868/Zm00001d043840/Zm00001d045147/Zm00001d046810/Zm00001d048235	14
turquoise-turquoise	GO:0009574	preprophase band	9/2864	37/30499	0.00615069	0.0872146	0.0770726	Zm00001d006758/Zm00001d012525/Zm00001d018371/Zm00001d022040/Zm00001d030781/Zm00001d030782/Zm00001d040305/Zm00001d041515/Zm00001d050024	9
turquoise-turquoise	GO:0016055	Wnt signaling pathway	6/2864	19/30499	0.00631456	0.0884786	0.0781897	Zm00001d002617/Zm00001d003049/Zm00001d005108/Zm00001d014962/Zm00001d039296/Zm00001d040959	6
turquoise-turquoise	GO:0032875	regulation of DNA endoreduplication	6/2864	19/30499	0.00631456	0.0884786	0.0781897	Zm00001d006922/Zm00001d022588/Zm00001d024858/Zm00001d028358/Zm00001d040342/Zm00001d042523	6
turquoise-turquoise	GO:0010072	primary shoot apical meristem specification	14/2864	72/30499	0.00653005	0.0909598	0.0803823	Zm00001d008338/Zm00001d013116/Zm00001d014640/Zm00001d018657/Zm00001d021345/Zm00001d022581/Zm00001d033309/Zm00001d035747/Zm00001d036507/Zm00001d037950/Zm00001d039693/Zm00001d040279/Zm00001d048527/Zm00001d052327	14
turquoise-turquoise	GO:0003774	motor activity	10/2864	44/30499	0.00663274	0.0918499	0.0811689	Zm00001d011713/Zm00001d018481/Zm00001d021785/Zm00001d026560/Zm00001d034927/Zm00001d038844/Zm00001d038845/Zm00001d041956/Zm00001d043667/Zm00001d052110	10
turquoise-turquoise	GO:0032504	multicellular organism reproduction	7/2864	25/30499	0.00673062	0.0926634	0.0818878	Zm00001d006089/Zm00001d019905/Zm00001d032798/Zm00001d035750/Zm00001d040166/Zm00001d052248/Zm00001d053751	7
turquoise-turquoise	GO:0005768	endosome	55/2864	418/30499	0.00678804	0.092888	0.0820863	Zm00001d002742/Zm00001d003246/Zm00001d005468/Zm00001d006210/Zm00001d007594/Zm00001d008611/Zm00001d010029/Zm00001d010806/Zm00001d012269/Zm00001d012400/Zm00001d012446/Zm00001d013075/Zm00001d013444/Zm00001d014550/Zm00001d015014/Zm00001d015600/Zm00001d018355/Zm00001d018526/Zm00001d021332/Zm00001d021821/Zm00001d022622/Zm00001d022631/Zm00001d024093/Zm00001d024708/Zm00001d025232/Zm00001d025865/Zm00001d0…	55
turquoise-turquoise	GO:0061025	membrane fusion	48/2864	356/30499	0.00698949	0.092888	0.0820863	Zm00001d002022/Zm00001d004159/Zm00001d007296/Zm00001d009541/Zm00001d010324/Zm00001d011177/Zm00001d011213/Zm00001d011347/Zm00001d011595/Zm00001d012286/Zm00001d012380/Zm00001d015249/Zm00001d015890/Zm00001d018098/Zm00001d018440/Zm00001d018867/Zm00001d020187/Zm00001d021187/Zm00001d021203/Zm00001d021512/Zm00001d025984/Zm00001d026479/Zm00001d027472/Zm00001d027886/Zm00001d029408/Zm00001d029432/Zm00001d0…	48
turquoise-turquoise	GO:0006623	protein targeting to vacuole	30/2864	200/30499	0.00699858	0.092888	0.0820863	Zm00001d000178/Zm00001d004159/Zm00001d005498/Zm00001d006939/Zm00001d007296/Zm00001d009205/Zm00001d011177/Zm00001d011188/Zm00001d011532/Zm00001d012286/Zm00001d015890/Zm00001d018440/Zm00001d019531/Zm00001d021485/Zm00001d021512/Zm00001d024274/Zm00001d030290/Zm00001d030935/Zm00001d035088/Zm00001d037521/Zm00001d040712/Zm00001d040760/Zm00001d042761/Zm00001d044297/Zm00001d045434/Zm00001d047074/Zm00001d0…	30
turquoise-turquoise	GO:0004467	long-chain fatty acid-CoA ligase activity	5/2864	14/30499	0.00706074	0.092888	0.0820863	Zm00001d023238/Zm00001d043376/Zm00001d044016/Zm00001d045295/Zm00001d052485	5
turquoise-turquoise	GO:0004652	polynucleotide adenylyltransferase activity	5/2864	14/30499	0.00706074	0.092888	0.0820863	Zm00001d028920/Zm00001d033448/Zm00001d046255/Zm00001d050081/Zm00001d053559	5
turquoise-turquoise	GO:0005338	nucleotide-sugar transmembrane transporter activity	5/2864	14/30499	0.00706074	0.092888	0.0820863	Zm00001d006737/Zm00001d012153/Zm00001d021993/Zm00001d024093/Zm00001d033886	5
turquoise-turquoise	GO:0006515	protein quality control for misfolded or incompletely synthesized proteins	5/2864	14/30499	0.00706074	0.092888	0.0820863	Zm00001d006422/Zm00001d022560/Zm00001d025892/Zm00001d028875/Zm00001d049138	5
turquoise-turquoise	GO:0044804	autophagy of nucleus	5/2864	14/30499	0.00706074	0.092888	0.0820863	Zm00001d000178/Zm00001d001790/Zm00001d015009/Zm00001d018355/Zm00001d042303	5
turquoise-turquoise	GO:0009909	regulation of flower development	49/2864	366/30499	0.00739362	0.0967298	0.0854814	Zm00001d002676/Zm00001d005403/Zm00001d006227/Zm00001d006938/Zm00001d008846/Zm00001d010880/Zm00001d012027/Zm00001d012503/Zm00001d013116/Zm00001d014297/Zm00001d014442/Zm00001d014640/Zm00001d017049/Zm00001d017791/Zm00001d018349/Zm00001d018863/Zm00001d019182/Zm00001d019905/Zm00001d019907/Zm00001d020188/Zm00001d022581/Zm00001d023333/Zm00001d027326/Zm00001d027479/Zm00001d028358/Zm00001d028813/Zm00001d0…	49
turquoise-magenta	GO:0019288	isopentenyl diphosphate biosynthetic process, methylerythritol 4-phosphate pathway	12/162	308/30499	1.05964e-07	7.40686e-05	6.46936e-05	Zm00001d009596/Zm00001d013534/Zm00001d017139/Zm00001d019898/Zm00001d022381/Zm00001d023833/Zm00001d024830/Zm00001d029201/Zm00001d032156/Zm00001d032331/Zm00001d033338/Zm00001d034832	12
turquoise-magenta	GO:0046961	proton-transporting ATPase activity, rotational mechanism	5/162	30/30499	5.08667e-07	0.000123094	0.000107514	Zm00001d006565/Zm00001d021721/Zm00001d039157/Zm00001d044665/Zm00001d053765	5
turquoise-magenta	GO:0000221	vacuolar proton-transporting V-type ATPase, V1 domain	4/162	13/30499	5.28301e-07	0.000123094	0.000107514	Zm00001d006565/Zm00001d021721/Zm00001d039157/Zm00001d044665	4
turquoise-magenta	GO:0000325	plant-type vacuole	6/162	69/30499	1.8606e-06	0.00032514	0.000283986	Zm00001d006565/Zm00001d021721/Zm00001d039157/Zm00001d043700/Zm00001d044665/Zm00001d053765	6
turquoise-magenta	GO:0015991	ATP hydrolysis coupled proton transport	5/162	50/30499	6.94162e-06	0.000970438	0.000847608	Zm00001d006565/Zm00001d021721/Zm00001d039157/Zm00001d044665/Zm00001d053765	5
turquoise-magenta	GO:0007033	vacuole organization	6/162	92/30499	1.00084e-05	0.00116598	0.0010184	Zm00001d006565/Zm00001d021721/Zm00001d039157/Zm00001d043700/Zm00001d044665/Zm00001d053765	6
turquoise-magenta	GO:0048193	Golgi vesicle transport	9/162	263/30499	1.23304e-05	0.00123128	0.00107543	Zm00001d000202/Zm00001d001859/Zm00001d006565/Zm00001d021721/Zm00001d037483/Zm00001d039157/Zm00001d044665/Zm00001d051676/Zm00001d053765	9
turquoise-magenta	GO:0016117	carotenoid biosynthetic process	7/162	153/30499	1.85372e-05	0.00161969	0.00141468	Zm00001d017139/Zm00001d022381/Zm00001d029822/Zm00001d032156/Zm00001d032331/Zm00001d034832/Zm00001d052932	7
turquoise-magenta	GO:0006665	sphingolipid metabolic process	3/162	11/30499	2.3525e-05	0.00182711	0.00159585	Zm00001d023371/Zm00001d031149/Zm00001d039719	3
turquoise-magenta	GO:0000902	cell morphogenesis	6/162	120/30499	4.53703e-05	0.00298778	0.00260961	Zm00001d006565/Zm00001d017026/Zm00001d021721/Zm00001d043700/Zm00001d051676/Zm00001d053765	6
turquoise-magenta	GO:0030658	transport vesicle membrane	3/162	14/30499	5.12924e-05	0.00298778	0.00260961	Zm00001d010703/Zm00001d026214/Zm00001d037483	3
turquoise-magenta	GO:0048488	synaptic vesicle endocytosis	3/162	14/30499	5.12924e-05	0.00298778	0.00260961	Zm00001d009504/Zm00001d017979/Zm00001d033751	3
turquoise-magenta	GO:0006816	calcium ion transport	7/162	185/30499	6.23035e-05	0.00335001	0.002926	Zm00001d006565/Zm00001d021721/Zm00001d037483/Zm00001d039157/Zm00001d043700/Zm00001d044665/Zm00001d053765	7
turquoise-magenta	GO:0006623	protein targeting to vacuole	7/162	200/30499	0.000101513	0.0050684	0.00442689	Zm00001d001859/Zm00001d002925/Zm00001d006565/Zm00001d017026/Zm00001d021721/Zm00001d043700/Zm00001d051676	7
turquoise-magenta	GO:1901069	guanosine-containing compound catabolic process	6/162	142/30499	0.000115462	0.00538054	0.00469952	Zm00001d009504/Zm00001d009596/Zm00001d017026/Zm00001d017979/Zm00001d033751/Zm00001d048065	6
turquoise-magenta	GO:0046039	GTP metabolic process	6/162	149/30499	0.000150248	0.00648791	0.00566672	Zm00001d009504/Zm00001d009596/Zm00001d017026/Zm00001d017979/Zm00001d033751/Zm00001d048065	6
turquoise-magenta	GO:0030276	clathrin binding	4/162	51/30499	0.000157789	0.00648791	0.00566672	Zm00001d002810/Zm00001d009504/Zm00001d017979/Zm00001d033751	4
turquoise-magenta	GO:0005977	glycogen metabolic process	3/162	22/30499	0.000210333	0.00799402	0.0069822	Zm00001d005949/Zm00001d022206/Zm00001d022510	3
turquoise-magenta	GO:0007268	chemical synaptic transmission	4/162	56/30499	0.000227178	0.00799402	0.0069822	Zm00001d009504/Zm00001d014451/Zm00001d017979/Zm00001d033751	4
turquoise-magenta	GO:0016049	cell growth	6/162	161/30499	0.000228727	0.00799402	0.0069822	Zm00001d006565/Zm00001d017026/Zm00001d021721/Zm00001d043700/Zm00001d051676/Zm00001d053765	6
turquoise-magenta	GO:0000266	mitochondrial fission	3/162	23/30499	0.000240941	0.00801989	0.0070048	Zm00001d009504/Zm00001d017979/Zm00001d033751	3
turquoise-magenta	GO:0006661	phosphatidylinositol biosynthetic process	5/162	107/30499	0.000273078	0.00866511	0.00756835	Zm00001d005396/Zm00001d017574/Zm00001d017945/Zm00001d028112/Zm00001d050823	5
turquoise-magenta	GO:0009595	detection of biotic stimulus	5/162	108/30499	0.000285118	0.00866511	0.00756835	Zm00001d009504/Zm00001d017139/Zm00001d032331/Zm00001d033751/Zm00001d047349	5
turquoise-magenta	GO:0031969	chloroplast membrane	5/162	110/30499	0.000310403	0.00904049	0.00789621	Zm00001d003643/Zm00001d003778/Zm00001d016714/Zm00001d041308/Zm00001d052932	5
turquoise-magenta	GO:0005525	GTP binding	9/162	409/30499	0.000357781	0.0100036	0.00873739	Zm00001d009504/Zm00001d009596/Zm00001d017026/Zm00001d017945/Zm00001d017979/Zm00001d028112/Zm00001d033751/Zm00001d043113/Zm00001d048065	9
turquoise-magenta	GO:0046907	intracellular transport	9/162	417/30499	0.000411627	0.0110664	0.00966574	Zm00001d000202/Zm00001d010519/Zm00001d010703/Zm00001d026214/Zm00001d031149/Zm00001d032710/Zm00001d039157/Zm00001d044665/Zm00001d050823	9
turquoise-magenta	GO:0005874	microtubule	7/162	286/30499	0.000877628	0.0227208	0.019845	Zm00001d001859/Zm00001d007032/Zm00001d009182/Zm00001d009504/Zm00001d033751/Zm00001d044982/Zm00001d048065	7
turquoise-magenta	GO:0019226	transmission of nerve impulse	4/162	86/30499	0.00116106	0.0273293	0.0238702	Zm00001d009504/Zm00001d014451/Zm00001d017979/Zm00001d033751	4
turquoise-magenta	GO:0008047	enzyme activator activity	3/162	39/30499	0.00116827	0.0273293	0.0238702	Zm00001d022381/Zm00001d023371/Zm00001d039719	3
turquoise-magenta	GO:0005769	early endosome	4/162	87/30499	0.00121203	0.0273293	0.0238702	Zm00001d001859/Zm00001d010198/Zm00001d010703/Zm00001d013838	4
turquoise-magenta	GO:0006655	phosphatidylglycerol biosynthetic process	4/162	87/30499	0.00121203	0.0273293	0.0238702	Zm00001d017139/Zm00001d032156/Zm00001d034832/Zm00001d040629	4
turquoise-magenta	GO:0002831	regulation of response to biotic stimulus	4/162	91/30499	0.00143164	0.0298458	0.0260682	Zm00001d009504/Zm00001d017139/Zm00001d032331/Zm00001d033751	4
turquoise-magenta	GO:0010310	regulation of hydrogen peroxide metabolic process	6/162	230/30499	0.00148323	0.0298458	0.0260682	Zm00001d009504/Zm00001d017139/Zm00001d027756/Zm00001d032331/Zm00001d033751/Zm00001d047349	6
turquoise-magenta	GO:0006085	acetyl-CoA biosynthetic process	2/162	11/30499	0.00149443	0.0298458	0.0260682	Zm00001d009127/Zm00001d029416	2
turquoise-magenta	GO:0060041	retina development in camera-type eye	2/162	11/30499	0.00149443	0.0298458	0.0260682	Zm00001d006565/Zm00001d021721	2
turquoise-magenta	GO:0005764	lysosome	4/162	93/30499	0.00155121	0.0301194	0.0263071	Zm00001d002751/Zm00001d023371/Zm00001d030285/Zm00001d039719	4
turquoise-magenta	GO:0007030	Golgi organization	7/162	321/30499	0.00170255	0.0321643	0.0280932	Zm00001d006565/Zm00001d021721/Zm00001d037483/Zm00001d039157/Zm00001d043700/Zm00001d044665/Zm00001d053765	7
turquoise-magenta	GO:0000815	ESCRT III complex	2/162	12/30499	0.00178706	0.0328725	0.0287118	Zm00001d000202/Zm00001d032710	2
turquoise-magenta	GO:0031902	late endosome membrane	3/162	46/30499	0.00188851	0.0338479	0.0295637	Zm00001d032710/Zm00001d037483/Zm00001d043700	3
turquoise-magenta	GO:0005460	UDP-glucose transmembrane transporter activity	2/162	13/30499	0.00210463	0.0364378	0.0318258	Zm00001d005178/Zm00001d017205	2
turquoise-magenta	GO:0007264	small GTPase mediated signal transduction	5/162	169/30499	0.00213727	0.0364378	0.0318258	Zm00001d009596/Zm00001d017026/Zm00001d017945/Zm00001d028112/Zm00001d043113	5
turquoise-magenta	GO:0044257	cellular protein catabolic process	2/162	15/30499	0.00281346	0.0468241	0.0408974	Zm00001d000202/Zm00001d032710	2
turquoise-magenta	GO:0061025	membrane fusion	7/162	356/30499	0.00303379	0.0493167	0.0430746	Zm00001d000202/Zm00001d017026/Zm00001d021954/Zm00001d026214/Zm00001d031149/Zm00001d043700/Zm00001d051676	7
turquoise-magenta	GO:0005798	Golgi-associated vesicle	2/162	17/30499	0.0036188	0.056212	0.0490972	Zm00001d001859/Zm00001d043113	2
turquoise-magenta	GO:0009533	chloroplast stromal thylakoid	2/162	17/30499	0.0036188	0.056212	0.0490972	Zm00001d003643/Zm00001d024830	2
turquoise-magenta	GO:0016926	protein desumoylation	4/162	122/30499	0.00414493	0.062985	0.0550128	Zm00001d004270/Zm00001d009127/Zm00001d032754/Zm00001d041049	4
turquoise-magenta	GO:0005983	starch catabolic process	2/162	19/30499	0.00451854	0.0672013	0.0586955	Zm00001d022206/Zm00001d022510	2
turquoise-magenta	GO:0006672	ceramide metabolic process	2/162	20/30499	0.00500316	0.0713717	0.062338	Zm00001d005396/Zm00001d017574	2
turquoise-magenta	GO:2001070	starch binding	2/162	20/30499	0.00500316	0.0713717	0.062338	Zm00001d022510/Zm00001d038304	2
turquoise-magenta	GO:0006636	unsaturated fatty acid biosynthetic process	4/162	130/30499	0.00518843	0.0725342	0.0633535	Zm00001d017139/Zm00001d032156/Zm00001d032331/Zm00001d034832	4
turquoise-magenta	GO:0009504	cell plate	3/162	67/30499	0.00549484	0.0735118	0.0642073	Zm00001d009504/Zm00001d017979/Zm00001d033751	3
turquoise-magenta	GO:0015786	UDP-glucose transmembrane transport	2/162	21/30499	0.00551062	0.0735118	0.0642073	Zm00001d005178/Zm00001d017205	2
turquoise-magenta	GO:0003924	GTPase activity	6/162	301/30499	0.00557386	0.0735118	0.0642073	Zm00001d009504/Zm00001d009596/Zm00001d017026/Zm00001d017979/Zm00001d033751/Zm00001d048065	6
turquoise-magenta	GO:0007031	peroxisome organization	2/162	22/30499	0.00604065	0.0767711	0.0670541	Zm00001d009182/Zm00001d053931	2
turquoise-magenta	GO:0016051	carbohydrate biosynthetic process	2/162	22/30499	0.00604065	0.0767711	0.0670541	Zm00001d039157/Zm00001d044665	2
turquoise-magenta	GO:0008017	microtubule binding	5/162	222/30499	0.00678385	0.084677	0.0739593	Zm00001d001859/Zm00001d002115/Zm00001d009182/Zm00001d017979/Zm00001d044982	5
turquoise-magenta	GO:0043900	regulation of multi-organism process	4/162	143/30499	0.00723604	0.0887367	0.0775051	Zm00001d009504/Zm00001d017139/Zm00001d032331/Zm00001d033751	4
turquoise-magenta	GO:0044272	sulfur compound biosynthetic process	2/162	25/30499	0.00776368	0.0935658	0.081723	Zm00001d017139/Zm00001d032156	2
turquoise-yellow	GO:0005911	cell-cell junction	6/512	29/30499	7.43719e-06	0.00928904	0.00918297	Zm00001d007434/Zm00001d013485/Zm00001d014360/Zm00001d028748/Zm00001d033646/Zm00001d052620	6
turquoise-yellow	GO:0051186	cofactor metabolic process	5/512	20/30499	1.64571e-05	0.0102775	0.0101601	Zm00001d001896/Zm00001d018046/Zm00001d023552/Zm00001d025545/Zm00001d052310	5
turquoise-yellow	GO:0019239	deaminase activity	4/512	15/30499	9.24987e-05	0.0385103	0.0380705	Zm00001d004458/Zm00001d019719/Zm00001d036396/Zm00001d049760	4
turquoise-yellow	GO:0006289	nucleotide-excision repair	6/512	48/30499	0.000146715	0.0458118	0.0452887	Zm00001d012673/Zm00001d013304/Zm00001d013755/Zm00001d020419/Zm00001d024699/Zm00001d036751	6
black-blue	GO:0022625	cytosolic large ribosomal subunit	44/445	207/30499	4.96857e-38	4.82945e-35	4.28343e-35	Zm00001d004841/Zm00001d005334/Zm00001d006064/Zm00001d006388/Zm00001d006510/Zm00001d006555/Zm00001d008594/Zm00001d009509/Zm00001d014073/Zm00001d014679/Zm00001d015300/Zm00001d016549/Zm00001d017850/Zm00001d018383/Zm00001d018903/Zm00001d020201/Zm00001d020450/Zm00001d021018/Zm00001d021445/Zm00001d021652/Zm00001d022463/Zm00001d024571/Zm00001d025160/Zm00001d025784/Zm00001d026578/Zm00001d027618/Zm00001d0…	44
black-blue	GO:0001510	RNA methylation	41/445	241/30499	2.22995e-31	1.08376e-28	9.61225e-29	Zm00001d004841/Zm00001d005334/Zm00001d007508/Zm00001d008242/Zm00001d008594/Zm00001d012598/Zm00001d013086/Zm00001d014073/Zm00001d014926/Zm00001d016549/Zm00001d017617/Zm00001d019219/Zm00001d020450/Zm00001d021445/Zm00001d022463/Zm00001d024571/Zm00001d025160/Zm00001d025866/Zm00001d026578/Zm00001d027342/Zm00001d028786/Zm00001d031611/Zm00001d031939/Zm00001d033128/Zm00001d033147/Zm00001d034422/Zm00001d0…	41
black-blue	GO:0042256	mature ribosome assembly	25/445	81/30499	1.59944e-26	5.18218e-24	4.59628e-24	Zm00001d005334/Zm00001d006510/Zm00001d008387/Zm00001d008594/Zm00001d009509/Zm00001d010614/Zm00001d012598/Zm00001d013086/Zm00001d014679/Zm00001d017850/Zm00001d018383/Zm00001d019219/Zm00001d022463/Zm00001d025413/Zm00001d026578/Zm00001d028786/Zm00001d033128/Zm00001d038374/Zm00001d038865/Zm00001d045889/Zm00001d047262/Zm00001d048157/Zm00001d048368/Zm00001d049666/Zm00001d052075	25
black-blue	GO:0022627	cytosolic small ribosomal subunit	28/445	132/30499	1.4896e-24	3.61972e-22	3.21048e-22	Zm00001d003672/Zm00001d005200/Zm00001d007819/Zm00001d008387/Zm00001d010220/Zm00001d010614/Zm00001d011816/Zm00001d012598/Zm00001d012992/Zm00001d013086/Zm00001d016276/Zm00001d019219/Zm00001d025413/Zm00001d028786/Zm00001d031939/Zm00001d032139/Zm00001d034422/Zm00001d034628/Zm00001d035094/Zm00001d036567/Zm00001d036985/Zm00001d037267/Zm00001d039106/Zm00001d043606/Zm00001d046583/Zm00001d047262/Zm00001d0…	28
black-blue	GO:0009853	photorespiration	25/445	232/30499	9.36093e-15	1.81976e-12	1.61402e-12	Zm00001d003653/Zm00001d008242/Zm00001d011732/Zm00001d013785/Zm00001d014772/Zm00001d017847/Zm00001d018523/Zm00001d019219/Zm00001d019262/Zm00001d025062/Zm00001d027342/Zm00001d027389/Zm00001d027688/Zm00001d028709/Zm00001d028773/Zm00001d029856/Zm00001d030080/Zm00001d034528/Zm00001d035054/Zm00001d040752/Zm00001d042329/Zm00001d043224/Zm00001d047119/Zm00001d047720/Zm00001d049691	25
black-blue	GO:0042788	polysomal ribosome	13/445	41/30499	1.38757e-14	2.24786e-12	1.99372e-12	Zm00001d008387/Zm00001d008594/Zm00001d012598/Zm00001d014679/Zm00001d017850/Zm00001d019219/Zm00001d022463/Zm00001d027688/Zm00001d028786/Zm00001d033128/Zm00001d045889/Zm00001d047262/Zm00001d048157	13
black-blue	GO:0002181	cytoplasmic translation	14/445	63/30499	3.15407e-13	4.37965e-11	3.88448e-11	Zm00001d006388/Zm00001d008594/Zm00001d014679/Zm00001d017850/Zm00001d020201/Zm00001d022463/Zm00001d026578/Zm00001d028786/Zm00001d035087/Zm00001d038374/Zm00001d045889/Zm00001d048157/Zm00001d051422/Zm00001d052075	14
black-blue	GO:0005747	mitochondrial respiratory chain complex I	14/445	74/30499	3.3248e-12	4.03963e-10	3.58291e-10	Zm00001d011732/Zm00001d012469/Zm00001d012599/Zm00001d012742/Zm00001d014772/Zm00001d017847/Zm00001d027389/Zm00001d028773/Zm00001d029856/Zm00001d030080/Zm00001d043224/Zm00001d047119/Zm00001d047720/Zm00001d049507	14
black-blue	GO:0046540	U4/U6 x U5 tri-snRNP complex	10/445	39/30499	1.72266e-10	1.86047e-08	1.65012e-08	Zm00001d010461/Zm00001d025866/Zm00001d028384/Zm00001d038088/Zm00001d038914/Zm00001d039372/Zm00001d040294/Zm00001d042725/Zm00001d047958/Zm00001d049557	10
black-blue	GO:0000035	acyl binding	7/445	13/30499	2.13696e-10	2.07713e-08	1.84229e-08	Zm00001d022616/Zm00001d031868/Zm00001d031870/Zm00001d033149/Zm00001d041701/Zm00001d048163/Zm00001d053228	7
black-blue	GO:0000387	spliceosomal snRNP assembly	8/445	26/30499	2.39417e-09	1.93928e-07	1.72002e-07	Zm00001d003345/Zm00001d014926/Zm00001d020659/Zm00001d025866/Zm00001d039372/Zm00001d040294/Zm00001d047962/Zm00001d053754	8
black-blue	GO:0031177	phosphopantetheine binding	8/445	26/30499	2.39417e-09	1.93928e-07	1.72002e-07	Zm00001d005975/Zm00001d022616/Zm00001d031868/Zm00001d031870/Zm00001d033149/Zm00001d041701/Zm00001d048163/Zm00001d053228	8
black-blue	GO:0071011	precatalytic spliceosome	11/445	71/30499	6.58017e-09	4.91994e-07	4.36369e-07	Zm00001d001951/Zm00001d003345/Zm00001d014926/Zm00001d025866/Zm00001d028384/Zm00001d038914/Zm00001d039372/Zm00001d042725/Zm00001d047958/Zm00001d047962/Zm00001d049557	11
black-blue	GO:0080129	proteasome core complex assembly	17/445	203/30499	9.05871e-09	6.28933e-07	5.57826e-07	Zm00001d003653/Zm00001d011732/Zm00001d014772/Zm00001d017847/Zm00001d018523/Zm00001d019262/Zm00001d024319/Zm00001d025062/Zm00001d027389/Zm00001d028709/Zm00001d029856/Zm00001d034528/Zm00001d039483/Zm00001d040752/Zm00001d042329/Zm00001d043224/Zm00001d047119	17
black-blue	GO:0000036	acyl carrier activity	7/445	22/30499	1.89568e-08	1.2284e-06	1.08952e-06	Zm00001d022616/Zm00001d031868/Zm00001d031870/Zm00001d033149/Zm00001d041701/Zm00001d048163/Zm00001d053228	7
black-blue	GO:0003729	mRNA binding	20/445	300/30499	2.21879e-08	1.34792e-06	1.19552e-06	Zm00001d003106/Zm00001d003672/Zm00001d008387/Zm00001d008594/Zm00001d010614/Zm00001d011766/Zm00001d011816/Zm00001d012992/Zm00001d013086/Zm00001d016549/Zm00001d021999/Zm00001d022463/Zm00001d024787/Zm00001d025413/Zm00001d028786/Zm00001d039263/Zm00001d042510/Zm00001d048157/Zm00001d051881/Zm00001d053855	20
black-blue	GO:0005732	small nucleolar ribonucleoprotein complex	7/445	23/30499	2.69088e-08	1.45307e-06	1.28879e-06	Zm00001d010461/Zm00001d038914/Zm00001d040294/Zm00001d042725/Zm00001d047962/Zm00001d049557/Zm00001d053754	7
black-blue	GO:0009245	lipid A biosynthetic process	7/445	23/30499	2.69088e-08	1.45307e-06	1.28879e-06	Zm00001d022616/Zm00001d031868/Zm00001d031870/Zm00001d033149/Zm00001d041701/Zm00001d048163/Zm00001d053228	7
black-blue	GO:0051788	response to misfolded protein	18/445	258/30499	5.65813e-08	2.89458e-06	2.56732e-06	Zm00001d003653/Zm00001d011732/Zm00001d014772/Zm00001d017847/Zm00001d018523/Zm00001d019262/Zm00001d024319/Zm00001d025062/Zm00001d027389/Zm00001d027688/Zm00001d028709/Zm00001d029856/Zm00001d034528/Zm00001d039483/Zm00001d040752/Zm00001d042329/Zm00001d043224/Zm00001d047119	18
black-blue	GO:0005688	U6 snRNP	6/445	16/30499	6.60109e-08	3.20813e-06	2.84542e-06	Zm00001d010461/Zm00001d038088/Zm00001d038914/Zm00001d040294/Zm00001d042725/Zm00001d049557	6
black-blue	GO:0005762	mitochondrial large ribosomal subunit	7/445	33/30499	4.13386e-07	1.91339e-05	1.69706e-05	Zm00001d021704/Zm00001d027839/Zm00001d028053/Zm00001d039395/Zm00001d045500/Zm00001d048132/Zm00001d048325	7
black-blue	GO:0008137	NADH dehydrogenase (ubiquinone) activity	7/445	37/30499	9.47331e-07	4.18548e-05	3.71227e-05	Zm00001d011732/Zm00001d014772/Zm00001d027389/Zm00001d028773/Zm00001d030080/Zm00001d047720/Zm00001d049507	7
black-blue	GO:0005685	U1 snRNP	6/445	29/30499	3.33401e-06	0.000140898	0.000124968	Zm00001d003345/Zm00001d014926/Zm00001d025866/Zm00001d039372/Zm00001d047962/Zm00001d053754	6
black-blue	GO:0006354	DNA-templated transcription, elongation	8/445	63/30499	3.70205e-06	0.000149933	0.000132982	Zm00001d012160/Zm00001d013008/Zm00001d013309/Zm00001d032139/Zm00001d039395/Zm00001d042510/Zm00001d045500/Zm00001d051422	8
black-blue	GO:0005689	U12-type spliceosomal complex	6/445	31/30499	5.04168e-06	0.00019602	0.000173858	Zm00001d001951/Zm00001d003345/Zm00001d008356/Zm00001d014926/Zm00001d047962/Zm00001d053754	6
black-blue	GO:0004129	cytochrome-c oxidase activity	5/445	21/30499	1.08495e-05	0.000405606	0.000359748	Zm00001d032153/Zm00001d034218/Zm00001d044459/Zm00001d049507/Zm00001d051055	5
black-blue	GO:0042273	ribosomal large subunit biogenesis	6/445	36/30499	1.25397e-05	0.000451429	0.00040039	Zm00001d008594/Zm00001d011779/Zm00001d020201/Zm00001d021445/Zm00001d034750/Zm00001d052075	6
black-blue	GO:0022900	electron transport chain	10/445	123/30499	1.36705e-05	0.00047456	0.000420906	Zm00001d003081/Zm00001d011081/Zm00001d011786/Zm00001d021958/Zm00001d029856/Zm00001d030080/Zm00001d034048/Zm00001d046959/Zm00001d047119/Zm00001d047720	10
black-blue	GO:0042254	ribosome biogenesis	9/445	100/30499	1.62825e-05	0.000545745	0.000484043	Zm00001d013008/Zm00001d020450/Zm00001d024571/Zm00001d034422/Zm00001d039395/Zm00001d045002/Zm00001d049619/Zm00001d050411/Zm00001d051116	9
black-blue	GO:0042545	cell wall modification	12/445	185/30499	1.93078e-05	0.000625574	0.000554847	Zm00001d003672/Zm00001d011816/Zm00001d025413/Zm00001d031611/Zm00001d035087/Zm00001d035094/Zm00001d046583/Zm00001d047262/Zm00001d049666/Zm00001d049674/Zm00001d049815/Zm00001d053857	12
black-blue	GO:0005687	U4 snRNP	4/445	12/30499	2.01722e-05	0.000632497	0.000560986	Zm00001d003345/Zm00001d014926/Zm00001d039372/Zm00001d047962	4
black-blue	GO:0010099	regulation of photomorphogenesis	5/445	25/30499	2.69969e-05	0.000801692	0.000711052	Zm00001d007194/Zm00001d010650/Zm00001d040323/Zm00001d045323/Zm00001d047597	5
black-blue	GO:0005686	U2 snRNP	6/445	41/30499	2.72179e-05	0.000801692	0.000711052	Zm00001d001951/Zm00001d003345/Zm00001d014926/Zm00001d025866/Zm00001d039372/Zm00001d047962	6
black-blue	GO:0006120	mitochondrial electron transport, NADH to ubiquinone	4/445	13/30499	2.88018e-05	0.000823393	0.0007303	Zm00001d011732/Zm00001d014772/Zm00001d028773/Zm00001d049507	4
black-blue	GO:0019013	viral nucleocapsid	10/445	144/30499	5.33355e-05	0.0014506	0.00128659	Zm00001d003345/Zm00001d005864/Zm00001d006309/Zm00001d014926/Zm00001d021421/Zm00001d025866/Zm00001d037267/Zm00001d039372/Zm00001d047962/Zm00001d051116	10
black-blue	GO:0005749	mitochondrial respiratory chain complex II, succinate dehydrogenase complex (ubiquinone)	4/445	15/30499	5.37259e-05	0.0014506	0.00128659	Zm00001d005695/Zm00001d020354/Zm00001d035054/Zm00001d049691	4
black-blue	GO:0005682	U5 snRNP	5/445	32/30499	9.40777e-05	0.00247145	0.00219202	Zm00001d003345/Zm00001d014926/Zm00001d025866/Zm00001d039372/Zm00001d047962	5
black-blue	GO:0043928	exonucleolytic nuclear-transcribed mRNA catabolic process involved in deadenylation-dependent decay	4/445	19/30499	0.00014566	0.00372582	0.00330458	Zm00001d010461/Zm00001d038088/Zm00001d042725/Zm00001d049557	4
black-blue	GO:0006096	glycolytic process	14/445	306/30499	0.000183022	0.00456147	0.00404574	Zm00001d010672/Zm00001d017555/Zm00001d018523/Zm00001d019262/Zm00001d024245/Zm00001d025062/Zm00001d027389/Zm00001d027688/Zm00001d031809/Zm00001d034528/Zm00001d038136/Zm00001d040752/Zm00001d049641/Zm00001d053857	14
black-blue	GO:0051082	unfolded protein binding	13/445	272/30499	0.000202053	0.00490989	0.00435478	Zm00001d002501/Zm00001d007069/Zm00001d007508/Zm00001d011779/Zm00001d015423/Zm00001d018478/Zm00001d019283/Zm00001d019577/Zm00001d022307/Zm00001d029263/Zm00001d032649/Zm00001d042329/Zm00001d053857	13
black-blue	GO:0000028	ribosomal small subunit assembly	5/445	40/30499	0.000279325	0.00662205	0.00587336	Zm00001d003672/Zm00001d008387/Zm00001d011816/Zm00001d025413/Zm00001d046583	5
black-blue	GO:0015934	large ribosomal subunit	4/445	23/30499	0.000317751	0.00735367	0.00652226	Zm00001d034750/Zm00001d042510/Zm00001d051422/Zm00001d052452	4
black-blue	GO:0009703	nitrate reductase (NADH) activity	3/445	10/30499	0.00034305	0.00757829	0.00672149	Zm00001d011081/Zm00001d011786/Zm00001d034048	3
black-blue	GO:0097526	spliceosomal tri-snRNP complex	3/445	10/30499	0.00034305	0.00757829	0.00672149	Zm00001d003345/Zm00001d014926/Zm00001d047962	3
black-blue	GO:0071013	catalytic step 2 spliceosome	8/445	119/30499	0.000368862	0.00796742	0.00706662	Zm00001d001951/Zm00001d003345/Zm00001d014926/Zm00001d025866/Zm00001d042725/Zm00001d047962/Zm00001d049557/Zm00001d053754	8
black-blue	GO:0000027	ribosomal large subunit assembly	5/445	44/30499	0.000439498	0.00928678	0.00823681	Zm00001d010803/Zm00001d025784/Zm00001d033128/Zm00001d033147/Zm00001d053547	5
black-blue	GO:0006414	translational elongation	9/445	155/30499	0.000476339	0.00985109	0.00873732	Zm00001d009657/Zm00001d009868/Zm00001d014679/Zm00001d026578/Zm00001d035087/Zm00001d037875/Zm00001d046449/Zm00001d049619/Zm00001d049674	9
black-blue	GO:0006614	SRP-dependent cotranslational protein targeting to membrane	4/445	26/30499	0.00051823	0.0104942	0.00930769	Zm00001d005334/Zm00001d012598/Zm00001d031939/Zm00001d045812	4
black-blue	GO:0045292	mRNA cis splicing, via spliceosome	3/445	12/30499	0.000615399	0.0119634	0.0106108	Zm00001d028384/Zm00001d047958/Zm00001d051065	3
black-blue	GO:0071010	prespliceosome	3/445	12/30499	0.000615399	0.0119634	0.0106108	Zm00001d003345/Zm00001d014926/Zm00001d047962	3
black-blue	GO:0000462	maturation of SSU-rRNA from tricistronic rRNA transcript (SSU-rRNA, 5.8S rRNA, LSU-rRNA)	6/445	73/30499	0.000696061	0.0132661	0.0117662	Zm00001d016276/Zm00001d036985/Zm00001d043606/Zm00001d046583/Zm00001d047958/Zm00001d051760	6
black-blue	GO:0009220	pyrimidine ribonucleotide biosynthetic process	9/445	165/30499	0.000747196	0.0139668	0.0123877	Zm00001d007133/Zm00001d007508/Zm00001d008242/Zm00001d013309/Zm00001d015300/Zm00001d021999/Zm00001d038865/Zm00001d039395/Zm00001d048157	9
black-blue	GO:0005742	mitochondrial outer membrane translocase complex	3/445	13/30499	0.000791378	0.0143167	0.012698	Zm00001d008242/Zm00001d033186/Zm00001d042329	3
black-blue	GO:0032543	mitochondrial translation	4/445	29/30499	0.00079537	0.0143167	0.012698	Zm00001d038795/Zm00001d039395/Zm00001d043779/Zm00001d045500	4
black-blue	GO:0070181	small ribosomal subunit rRNA binding	3/445	14/30499	0.000996338	0.017608	0.0156172	Zm00001d035094/Zm00001d046583/Zm00001d049666	3
black-blue	GO:0009664	plant-type cell wall organization	12/445	287/30499	0.00113645	0.0197255	0.0174954	Zm00001d003672/Zm00001d011816/Zm00001d025413/Zm00001d031611/Zm00001d035087/Zm00001d035094/Zm00001d046583/Zm00001d047262/Zm00001d049666/Zm00001d049674/Zm00001d049815/Zm00001d053857	12
black-blue	GO:0017070	U6 snRNA binding	3/445	16/30499	0.00149996	0.0255782	0.0226863	Zm00001d038914/Zm00001d040294/Zm00001d049557	3
black-blue	GO:0006913	nucleocytoplasmic transport	5/445	58/30499	0.00156958	0.026304	0.0233301	Zm00001d002352/Zm00001d021999/Zm00001d023264/Zm00001d026278/Zm00001d036084	5
black-blue	GO:0000243	commitment complex	3/445	17/30499	0.00180176	0.0296832	0.0263272	Zm00001d003345/Zm00001d014926/Zm00001d047962	3
black-blue	GO:0070469	respirasome	3/445	19/30499	0.00251257	0.0407036	0.0361017	Zm00001d033149/Zm00001d038218/Zm00001d048163	3
black-blue	GO:0009060	aerobic respiration	5/445	66/30499	0.00278421	0.0443647	0.0393489	Zm00001d027389/Zm00001d034218/Zm00001d034528/Zm00001d044459/Zm00001d049641	5
black-blue	GO:0010388	NA	7/445	129/30499	0.00292225	0.0458133	0.0406336	Zm00001d003345/Zm00001d003685/Zm00001d007508/Zm00001d012969/Zm00001d018523/Zm00001d027688/Zm00001d031002	7
black-blue	GO:0004045	aminoacyl-tRNA hydrolase activity	3/445	21/30499	0.00337494	0.0497037	0.0440841	Zm00001d043779/Zm00001d051366/Zm00001d053556	3
black-blue	GO:0006122	mitochondrial electron transport, ubiquinol to cytochrome c	3/445	21/30499	0.00337494	0.0497037	0.0440841	Zm00001d013041/Zm00001d034528/Zm00001d038218	3
black-blue	GO:0015288	porin activity	3/445	21/30499	0.00337494	0.0497037	0.0440841	Zm00001d008242/Zm00001d017847/Zm00001d048308	3
black-blue	GO:0045116	protein neddylation	3/445	21/30499	0.00337494	0.0497037	0.0440841	Zm00001d012969/Zm00001d040164/Zm00001d051588	3
black-blue	GO:0000085	mitotic G2 phase	6/445	101/30499	0.00368704	0.0534897	0.0474421	Zm00001d003345/Zm00001d003685/Zm00001d007508/Zm00001d018523/Zm00001d027688/Zm00001d031002	6
black-blue	GO:0042255	ribosome assembly	4/445	45/30499	0.00415405	0.0593785	0.0526652	Zm00001d016276/Zm00001d027688/Zm00001d036985/Zm00001d043606	4
black-blue	GO:0040020	regulation of meiotic nuclear division	3/445	23/30499	0.00439812	0.0615795	0.0546173	Zm00001d010461/Zm00001d027373/Zm00001d038088	3
black-blue	GO:0006626	protein targeting to mitochondrion	6/445	105/30499	0.00446085	0.0615795	0.0546173	Zm00001d003345/Zm00001d003685/Zm00001d011278/Zm00001d037267/Zm00001d038914/Zm00001d044391	6
black-blue	GO:0016604	nuclear body	4/445	46/30499	0.00449809	0.0615795	0.0546173	Zm00001d014926/Zm00001d024787/Zm00001d033847/Zm00001d047962	4
black-blue	GO:0008541	proteasome regulatory particle, lid subcomplex	3/445	24/30499	0.00497258	0.0666874	0.0591477	Zm00001d018523/Zm00001d024319/Zm00001d039483	3
black-blue	GO:0003924	GTPase activity	11/445	301/30499	0.00500841	0.0666874	0.0591477	Zm00001d006433/Zm00001d007763/Zm00001d009868/Zm00001d010538/Zm00001d012598/Zm00001d031179/Zm00001d031562/Zm00001d031939/Zm00001d037875/Zm00001d044467/Zm00001d046449	11
black-blue	GO:0015450	P-P-bond-hydrolysis-driven protein transmembrane transporter activity	4/445	48/30499	0.00524264	0.0688627	0.0610771	Zm00001d017617/Zm00001d017847/Zm00001d027342/Zm00001d042329	4
black-blue	GO:0008312	7S RNA binding	3/445	25/30499	0.00559017	0.0724485	0.0642575	Zm00001d012598/Zm00001d031939/Zm00001d045812	3
black-blue	GO:0000398	mRNA splicing, via spliceosome	9/445	225/30499	0.00606072	0.0775135	0.0687498	Zm00001d001951/Zm00001d010461/Zm00001d038088/Zm00001d038914/Zm00001d039873/Zm00001d042725/Zm00001d043948/Zm00001d049557/Zm00001d052062	9
black-blue	GO:0015266	NA	3/445	27/30499	0.00695801	0.0878336	0.0779031	Zm00001d008242/Zm00001d014269/Zm00001d017847	3
black-blue	GO:0006511	ubiquitin-dependent protein catabolic process	12/445	360/30499	0.00706246	0.0880092	0.0780588	Zm00001d003653/Zm00001d011732/Zm00001d014772/Zm00001d017847/Zm00001d025062/Zm00001d027389/Zm00001d029856/Zm00001d034528/Zm00001d040752/Zm00001d042329/Zm00001d043224/Zm00001d047119	12
brown-green	GO:0009740	gibberellic acid mediated signaling pathway	9/176	135/30499	9.68584e-08	6.567e-05	5.85228e-05	Zm00001d003645/Zm00001d006209/Zm00001d010308/Zm00001d011843/Zm00001d021285/Zm00001d028317/Zm00001d038165/Zm00001d050443/Zm00001d053208	9
brown-green	GO:0009886	post-embryonic animal morphogenesis	12/176	384/30499	2.63921e-06	0.000894691	0.000797318	Zm00001d000224/Zm00001d006209/Zm00001d018754/Zm00001d021285/Zm00001d023246/Zm00001d025674/Zm00001d026036/Zm00001d033859/Zm00001d035467/Zm00001d038355/Zm00001d044812/Zm00001d053208	12
brown-green	GO:0030029	actin filament-based process	4/176	20/30499	4.83055e-06	0.0010917	0.000972889	Zm00001d021173/Zm00001d021985/Zm00001d028089/Zm00001d032225	4
brown-green	GO:0009723	response to ethylene	11/176	405/30499	2.55598e-05	0.00405458	0.0036133	Zm00001d000184/Zm00001d008198/Zm00001d010308/Zm00001d011392/Zm00001d029875/Zm00001d035467/Zm00001d038165/Zm00001d043512/Zm00001d044812/Zm00001d048230/Zm00001d049800	11
brown-green	GO:0008810	cellulase activity	4/176	32/30499	3.39654e-05	0.00405458	0.0036133	Zm00001d008952/Zm00001d009097/Zm00001d029011/Zm00001d035082	4
brown-green	GO:0009410	response to xenobiotic stimulus	6/176	106/30499	3.58812e-05	0.00405458	0.0036133	Zm00001d003645/Zm00001d009087/Zm00001d034944/Zm00001d039469/Zm00001d050443/Zm00001d052725	6
brown-green	GO:0030245	cellulose catabolic process	4/176	35/30499	4.87924e-05	0.0047259	0.00421156	Zm00001d008952/Zm00001d009097/Zm00001d029011/Zm00001d035082	4
brown-green	GO:0048439	flower morphogenesis	6/176	127/30499	9.84094e-05	0.00834019	0.0074325	Zm00001d006209/Zm00001d021285/Zm00001d023246/Zm00001d026036/Zm00001d033859/Zm00001d053208	6
brown-green	GO:0043069	negative regulation of programmed cell death	9/176	328/30499	0.000130138	0.00980374	0.00873676	Zm00001d011392/Zm00001d017670/Zm00001d034944/Zm00001d035467/Zm00001d035736/Zm00001d039469/Zm00001d043512/Zm00001d052457/Zm00001d052639	9
brown-green	GO:0007389	pattern specification process	6/176	140/30499	0.000167921	0.0113851	0.010146	Zm00001d009097/Zm00001d021285/Zm00001d025674/Zm00001d026036/Zm00001d028317/Zm00001d043512	6
brown-green	GO:0010051	xylem and phloem pattern formation	5/176	94/30499	0.000219141	0.0135071	0.012037	Zm00001d006209/Zm00001d033859/Zm00001d038355/Zm00001d044812/Zm00001d053208	5
brown-green	GO:0048767	root hair elongation	9/176	380/30499	0.000385234	0.0212297	0.0189192	Zm00001d005421/Zm00001d008345/Zm00001d009608/Zm00001d018754/Zm00001d025674/Zm00001d028317/Zm00001d043512/Zm00001d044564/Zm00001d050132	9
brown-green	GO:0006984	ER-nucleus signaling pathway	8/176	304/30499	0.000407059	0.0212297	0.0189192	Zm00001d009087/Zm00001d011392/Zm00001d017670/Zm00001d035736/Zm00001d039469/Zm00001d048230/Zm00001d052457/Zm00001d052725	8
brown-green	GO:0010252	auxin homeostasis	4/176	64/30499	0.00051982	0.0251741	0.0224343	Zm00001d000184/Zm00001d006209/Zm00001d044812/Zm00001d053208	4
brown-green	GO:0009734	auxin-activated signaling pathway	8/176	329/30499	0.000683445	0.0307258	0.0273818	Zm00001d000224/Zm00001d006209/Zm00001d021285/Zm00001d044564/Zm00001d044812/Zm00001d048289/Zm00001d050132/Zm00001d053208	8
brown-green	GO:0043481	anthocyanin accumulation in tissues in response to UV light	6/176	186/30499	0.000763306	0.0307258	0.0273818	Zm00001d009608/Zm00001d010620/Zm00001d025674/Zm00001d028317/Zm00001d043512/Zm00001d050132	6
brown-green	GO:0009958	positive gravitropism	4/176	71/30499	0.000770412	0.0307258	0.0273818	Zm00001d020512/Zm00001d028075/Zm00001d033344/Zm00001d044812	4
brown-green	GO:0009851	auxin biosynthetic process	3/176	32/30499	0.000828447	0.0307422	0.0273964	Zm00001d006209/Zm00001d021285/Zm00001d053208	3
brown-green	GO:0010075	regulation of meristem growth	8/176	341/30499	0.000861507	0.0307422	0.0273964	Zm00001d018754/Zm00001d021883/Zm00001d025674/Zm00001d028075/Zm00001d028317/Zm00001d029264/Zm00001d033344/Zm00001d043512	8
brown-green	GO:2000026	regulation of multicellular organismal development	8/176	350/30499	0.00101809	0.0345132	0.030757	Zm00001d011392/Zm00001d018754/Zm00001d021883/Zm00001d025674/Zm00001d028317/Zm00001d029264/Zm00001d033344/Zm00001d043512	8
brown-green	GO:0009944	polarity specification of adaxial/abaxial axis	5/176	133/30499	0.00107131	0.0345881	0.0308237	Zm00001d006209/Zm00001d023246/Zm00001d033859/Zm00001d038355/Zm00001d053208	5
brown-green	GO:0002679	respiratory burst involved in defense response	6/176	201/30499	0.00113955	0.0351189	0.0312968	Zm00001d026252/Zm00001d034944/Zm00001d035736/Zm00001d039469/Zm00001d043512/Zm00001d048230	6
brown-green	GO:0010162	seed dormancy process	6/176	207/30499	0.00132452	0.0390444	0.0347951	Zm00001d003645/Zm00001d010308/Zm00001d028210/Zm00001d028317/Zm00001d038165/Zm00001d050443	6
brown-green	GO:0009646	response to absence of light	3/176	43/30499	0.00196765	0.0555861	0.0495364	Zm00001d000184/Zm00001d028750/Zm00001d044608	3
brown-green	GO:0045176	apical protein localization	2/176	12/30499	0.00210388	0.0570572	0.0508475	Zm00001d020512/Zm00001d028075	2
brown-green	GO:0009932	cell tip growth	5/176	160/30499	0.00241471	0.0629683	0.0561152	Zm00001d009608/Zm00001d025674/Zm00001d028317/Zm00001d043512/Zm00001d050132	5
brown-green	GO:0010540	basipetal auxin transport	3/176	49/30499	0.00286415	0.0710564	0.063323	Zm00001d020512/Zm00001d028075/Zm00001d044564	3
brown-green	GO:0060089	molecular transducer activity	4/176	102/30499	0.00293448	0.0710564	0.063323	Zm00001d018380/Zm00001d020512/Zm00001d028075/Zm00001d033344	4
brown-green	GO:0030968	endoplasmic reticulum unfolded protein response	7/176	328/30499	0.00305896	0.0715163	0.0637329	Zm00001d009087/Zm00001d011392/Zm00001d017670/Zm00001d039469/Zm00001d048230/Zm00001d052457/Zm00001d052725	7
brown-green	GO:0009825	multidimensional cell growth	5/176	178/30499	0.00381289	0.0861713	0.0767929	Zm00001d009608/Zm00001d025674/Zm00001d028317/Zm00001d043512/Zm00001d050132	5
brown-green	GO:0010014	meristem initiation	5/176	181/30499	0.00409244	0.0887501	0.0790911	Zm00001d003378/Zm00001d006209/Zm00001d033859/Zm00001d038355/Zm00001d053208	5
brown-green	GO:0009855	determination of bilateral symmetry	5/176	182/30499	0.0041888	0.0887501	0.0790911	Zm00001d003378/Zm00001d006209/Zm00001d033859/Zm00001d038355/Zm00001d053208	5
brown-green	GO:0009739	response to gibberellin	5/176	184/30499	0.00438635	0.0901195	0.0803115	Zm00001d000184/Zm00001d008198/Zm00001d018031/Zm00001d029875/Zm00001d052639	5
brown-green	GO:0061025	membrane fusion	7/176	356/30499	0.00477463	0.0913933	0.0814466	Zm00001d011392/Zm00001d034944/Zm00001d035467/Zm00001d035736/Zm00001d039469/Zm00001d043512/Zm00001d052457	7
brown-green	GO:0009862	systemic acquired resistance, salicylic acid mediated signaling pathway	7/176	360/30499	0.00506917	0.0913933	0.0814466	Zm00001d005146/Zm00001d009087/Zm00001d011392/Zm00001d017670/Zm00001d034944/Zm00001d035736/Zm00001d039469	7
brown-green	GO:0004066	asparagine synthase (glutamine-hydrolyzing) activity	2/176	19/30499	0.00530831	0.0913933	0.0814466	Zm00001d028750/Zm00001d044608	2
brown-green	GO:0009939	positive regulation of gibberellic acid mediated signaling pathway	2/176	19/30499	0.00530831	0.0913933	0.0814466	Zm00001d010308/Zm00001d038165	2
brown-green	GO:0010380	regulation of chlorophyll biosynthetic process	2/176	19/30499	0.00530831	0.0913933	0.0814466	Zm00001d007827/Zm00001d018380	2
brown-green	GO:0080130	L-phenylalanine:2-oxoglutarate aminotransferase activity	2/176	19/30499	0.00530831	0.0913933	0.0814466	Zm00001d010190/Zm00001d053281	2
brown-green	GO:0009626	plant-type hypersensitive response	4/176	121/30499	0.00539194	0.0913933	0.0814466	Zm00001d024795/Zm00001d032761/Zm00001d035736/Zm00001d039469	4
brown-red	GO:0009451	RNA modification	37/590	477/30499	1.08296e-12	1.49448e-09	1.33147e-09	Zm00001d002157/Zm00001d002345/Zm00001d007125/Zm00001d007838/Zm00001d011788/Zm00001d012528/Zm00001d012862/Zm00001d017124/Zm00001d017185/Zm00001d019240/Zm00001d022599/Zm00001d023511/Zm00001d027343/Zm00001d027610/Zm00001d029764/Zm00001d031720/Zm00001d032185/Zm00001d032518/Zm00001d032543/Zm00001d034253/Zm00001d034279/Zm00001d034496/Zm00001d034892/Zm00001d038022/Zm00001d038733/Zm00001d039193/Zm00001d0…	37
brown-red	GO:0071013	catalytic step 2 spliceosome	16/590	119/30499	1.34615e-09	9.2884e-07	8.27525e-07	Zm00001d000074/Zm00001d007043/Zm00001d007331/Zm00001d008293/Zm00001d013453/Zm00001d015893/Zm00001d022335/Zm00001d023807/Zm00001d023919/Zm00001d029435/Zm00001d033704/Zm00001d041703/Zm00001d044698/Zm00001d047502/Zm00001d052186/Zm00001d053524	16
brown-red	GO:0031425	chloroplast RNA processing	9/590	65/30499	4.35296e-06	0.00200236	0.00178395	Zm00001d000220/Zm00001d007774/Zm00001d014598/Zm00001d016798/Zm00001d025656/Zm00001d027555/Zm00001d034253/Zm00001d034892/Zm00001d047599	9
brown-red	GO:0009560	embryo sac egg cell differentiation	13/590	167/30499	2.41184e-05	0.00700253	0.00623872	Zm00001d002345/Zm00001d005085/Zm00001d011788/Zm00001d012528/Zm00001d013019/Zm00001d017124/Zm00001d018944/Zm00001d032543/Zm00001d038733/Zm00001d043330/Zm00001d044388/Zm00001d044698/Zm00001d047502	13
brown-red	GO:0005802	trans-Golgi network	22/590	417/30499	2.53715e-05	0.00700253	0.00623872	Zm00001d005495/Zm00001d009511/Zm00001d013590/Zm00001d016687/Zm00001d018350/Zm00001d018653/Zm00001d021393/Zm00001d021731/Zm00001d022369/Zm00001d023590/Zm00001d024525/Zm00001d028533/Zm00001d029056/Zm00001d030026/Zm00001d032476/Zm00001d034279/Zm00001d038106/Zm00001d043178/Zm00001d045557/Zm00001d047015/Zm00001d047855/Zm00001d048389	22
brown-red	GO:0000398	mRNA splicing, via spliceosome	15/590	225/30499	3.65343e-05	0.0084029	0.00748633	Zm00001d000074/Zm00001d012831/Zm00001d015893/Zm00001d018944/Zm00001d020014/Zm00001d022335/Zm00001d023807/Zm00001d023885/Zm00001d024935/Zm00001d029435/Zm00001d034876/Zm00001d035552/Zm00001d039014/Zm00001d044961/Zm00001d053524	15
brown-red	GO:0009086	methionine biosynthetic process	11/590	136/30499	7.12439e-05	0.0140452	0.0125132	Zm00001d008618/Zm00001d011255/Zm00001d012338/Zm00001d022112/Zm00001d027954/Zm00001d028533/Zm00001d033480/Zm00001d037307/Zm00001d039454/Zm00001d047855/Zm00001d052188	11
brown-red	GO:0046034	ATP metabolic process	20/590	389/30499	8.32721e-05	0.0143644	0.0127976	Zm00001d002119/Zm00001d003427/Zm00001d006680/Zm00001d009753/Zm00001d010476/Zm00001d011220/Zm00001d013453/Zm00001d013960/Zm00001d015893/Zm00001d018959/Zm00001d025273/Zm00001d032859/Zm00001d033704/Zm00001d036480/Zm00001d043762/Zm00001d044266/Zm00001d044510/Zm00001d044698/Zm00001d047502/Zm00001d048409	20
brown-red	GO:0046130	purine ribonucleoside catabolic process	21/590	449/30499	0.000207447	0.0316345	0.0281839	Zm00001d002119/Zm00001d003427/Zm00001d006680/Zm00001d009753/Zm00001d010476/Zm00001d011220/Zm00001d013453/Zm00001d013960/Zm00001d015893/Zm00001d018959/Zm00001d025273/Zm00001d028687/Zm00001d032859/Zm00001d033704/Zm00001d036480/Zm00001d043762/Zm00001d044266/Zm00001d044510/Zm00001d044698/Zm00001d047502/Zm00001d048409	21
brown-red	GO:0032440	2-alkenal reductase [NAD(P)] activity	14/590	238/30499	0.000245308	0.0316345	0.0281839	Zm00001d001877/Zm00001d018635/Zm00001d022432/Zm00001d028620/Zm00001d029040/Zm00001d029059/Zm00001d030725/Zm00001d035097/Zm00001d036571/Zm00001d037700/Zm00001d038481/Zm00001d041550/Zm00001d043058/Zm00001d047804	14
brown-red	GO:0046777	protein autophosphorylation	18/590	359/30499	0.000252159	0.0316345	0.0281839	Zm00001d002282/Zm00001d003925/Zm00001d005966/Zm00001d010492/Zm00001d014291/Zm00001d020776/Zm00001d021835/Zm00001d022492/Zm00001d023425/Zm00001d028613/Zm00001d029047/Zm00001d034781/Zm00001d037544/Zm00001d039916/Zm00001d045950/Zm00001d046838/Zm00001d046939/Zm00001d047533	18
brown-red	GO:0005682	U5 snRNP	5/590	32/30499	0.00034813	0.0347535	0.0309627	Zm00001d013453/Zm00001d023919/Zm00001d033704/Zm00001d041703/Zm00001d044698	5
brown-red	GO:0000741	karyogamy	6/590	49/30499	0.000352572	0.0347535	0.0309627	Zm00001d005085/Zm00001d009517/Zm00001d013019/Zm00001d018944/Zm00001d044698/Zm00001d047502	6
brown-red	GO:0022008	neurogenesis	6/590	49/30499	0.000352572	0.0347535	0.0309627	Zm00001d006296/Zm00001d006680/Zm00001d013083/Zm00001d013730/Zm00001d023919/Zm00001d041703	6
brown-red	GO:0009742	brassinosteroid mediated signaling pathway	9/590	114/30499	0.000382513	0.0351912	0.0313526	Zm00001d010465/Zm00001d011721/Zm00001d020256/Zm00001d037544/Zm00001d039374/Zm00001d043634/Zm00001d044479/Zm00001d046838/Zm00001d052423	9
brown-red	GO:0009630	gravitropism	11/590	170/30499	0.000501958	0.0407447	0.0363004	Zm00001d005507/Zm00001d008618/Zm00001d013083/Zm00001d013424/Zm00001d023885/Zm00001d024342/Zm00001d030916/Zm00001d033843/Zm00001d035926/Zm00001d043762/Zm00001d049357	11
brown-red	GO:0000394	RNA splicing, via endonucleolytic cleavage and ligation	11/590	171/30499	0.000527309	0.0407447	0.0363004	Zm00001d008618/Zm00001d010476/Zm00001d011255/Zm00001d012338/Zm00001d022112/Zm00001d027954/Zm00001d028533/Zm00001d037307/Zm00001d039454/Zm00001d047855/Zm00001d052188	11
brown-red	GO:2000026	regulation of multicellular organismal development	17/590	350/30499	0.000531452	0.0407447	0.0363004	Zm00001d005495/Zm00001d007774/Zm00001d011239/Zm00001d020776/Zm00001d022432/Zm00001d029040/Zm00001d029059/Zm00001d029526/Zm00001d034240/Zm00001d035097/Zm00001d036801/Zm00001d038340/Zm00001d038481/Zm00001d043058/Zm00001d046749/Zm00001d047516/Zm00001d048138	17
brown-red	GO:0033044	regulation of chromosome organization	7/590	75/30499	0.00062317	0.0452618	0.0403248	Zm00001d010309/Zm00001d013019/Zm00001d013083/Zm00001d013590/Zm00001d037544/Zm00001d040218/Zm00001d046838	7
brown-red	GO:0010305	leaf vascular tissue pattern formation	8/590	105/30499	0.00100905	0.0679215	0.0605128	Zm00001d011721/Zm00001d023944/Zm00001d025656/Zm00001d027555/Zm00001d031535/Zm00001d040542/Zm00001d043634/Zm00001d044479	8
brown-red	GO:0009922	fatty acid elongase activity	3/590	11/30499	0.00105843	0.0679215	0.0605128	Zm00001d008622/Zm00001d033637/Zm00001d046444	3
brown-red	GO:1900865	chloroplast RNA modification	4/590	24/30499	0.00108281	0.0679215	0.0605128	Zm00001d000220/Zm00001d007774/Zm00001d025656/Zm00001d031535	4
brown-red	GO:0004004	ATP-dependent RNA helicase activity	7/590	83/30499	0.001142	0.06852	0.061046	Zm00001d003427/Zm00001d013453/Zm00001d015893/Zm00001d033704/Zm00001d044510/Zm00001d044698/Zm00001d047502	7
brown-red	GO:0000145	exocyst	7/590	85/30499	0.00131352	0.0687656	0.0612648	Zm00001d000301/Zm00001d000403/Zm00001d012020/Zm00001d014179/Zm00001d014642/Zm00001d015277/Zm00001d040788	7
brown-red	GO:0010087	phloem or xylem histogenesis	6/590	63/30499	0.00136424	0.0687656	0.0612648	Zm00001d013590/Zm00001d023944/Zm00001d025656/Zm00001d027555/Zm00001d031535/Zm00001d040542	6
brown-red	GO:0044723	NA	14/590	284/30499	0.00139062	0.0687656	0.0612648	Zm00001d003292/Zm00001d005085/Zm00001d005507/Zm00001d008439/Zm00001d008624/Zm00001d008977/Zm00001d013497/Zm00001d031415/Zm00001d032859/Zm00001d034781/Zm00001d044479/Zm00001d046444/Zm00001d048409/Zm00001d049135	14
brown-red	GO:0003825	alpha,alpha-trehalose-phosphate synthase (UDP-forming) activity	3/590	12/30499	0.00139102	0.0687656	0.0612648	Zm00001d028267/Zm00001d043468/Zm00001d043469	3
brown-red	GO:0010555	response to mannitol	4/590	26/30499	0.00147756	0.0687656	0.0612648	Zm00001d030916/Zm00001d032905/Zm00001d035926/Zm00001d052186	4
brown-red	GO:0007219	Notch signaling pathway	3/590	13/30499	0.00178245	0.0687656	0.0612648	Zm00001d013747/Zm00001d020706/Zm00001d052186	3
brown-red	GO:0044390	ubiquitin-like protein conjugating enzyme binding	3/590	13/30499	0.00178245	0.0687656	0.0612648	Zm00001d009108/Zm00001d010589/Zm00001d012664	3
brown-red	GO:0071014	post-mRNA release spliceosomal complex	3/590	13/30499	0.00178245	0.0687656	0.0612648	Zm00001d007043/Zm00001d022335/Zm00001d052186	3
brown-red	GO:0010090	trichome morphogenesis	11/590	199/30499	0.00181152	0.0687656	0.0612648	Zm00001d000005/Zm00001d002252/Zm00001d007183/Zm00001d010309/Zm00001d013019/Zm00001d013083/Zm00001d013590/Zm00001d035140/Zm00001d038595/Zm00001d040218/Zm00001d049642	11
brown-red	GO:0009062	fatty acid catabolic process	7/590	90/30499	0.00183086	0.0687656	0.0612648	Zm00001d005392/Zm00001d013960/Zm00001d014598/Zm00001d016798/Zm00001d023425/Zm00001d032185/Zm00001d034496	7
brown-red	GO:0007020	microtubule nucleation	9/590	142/30499	0.00183465	0.0687656	0.0612648	Zm00001d007774/Zm00001d014598/Zm00001d016798/Zm00001d022201/Zm00001d022432/Zm00001d028533/Zm00001d029040/Zm00001d034240/Zm00001d047855	9
brown-red	GO:0031301	integral component of organelle membrane	5/590	46/30499	0.00189774	0.0687656	0.0612648	Zm00001d003857/Zm00001d008622/Zm00001d025305/Zm00001d028687/Zm00001d036748	5
brown-red	GO:0051510	regulation of unidimensional cell growth	7/590	91/30499	0.00195102	0.0687656	0.0612648	Zm00001d002282/Zm00001d012844/Zm00001d029047/Zm00001d037544/Zm00001d041456/Zm00001d046838/Zm00001d047533	7
brown-red	GO:0016556	mRNA modification	9/590	145/30499	0.00211672	0.0687656	0.0612648	Zm00001d007774/Zm00001d014598/Zm00001d016473/Zm00001d016798/Zm00001d023944/Zm00001d025656/Zm00001d031535/Zm00001d048332/Zm00001d052423	9
brown-red	GO:0051539	4 iron, 4 sulfur cluster binding	6/590	69/30499	0.002184	0.0687656	0.0612648	Zm00001d007048/Zm00001d013424/Zm00001d017120/Zm00001d022341/Zm00001d023969/Zm00001d031244	6
brown-red	GO:0019005	SCF ubiquitin ligase complex	11/590	204/30499	0.0022001	0.0687656	0.0612648	Zm00001d004708/Zm00001d012338/Zm00001d016973/Zm00001d018990/Zm00001d024365/Zm00001d033012/Zm00001d036216/Zm00001d036524/Zm00001d048898/Zm00001d052188/Zm00001d053642	11
brown-red	GO:0010483	pollen tube reception	3/590	14/30499	0.00223614	0.0687656	0.0612648	Zm00001d002282/Zm00001d029047/Zm00001d047533	3
brown-red	GO:0019321	pentose metabolic process	3/590	14/30499	0.00223614	0.0687656	0.0612648	Zm00001d011965/Zm00001d032663/Zm00001d045451	3
brown-red	GO:0071712	ER-associated misfolded protein catabolic process	3/590	14/30499	0.00223614	0.0687656	0.0612648	Zm00001d009108/Zm00001d010589/Zm00001d012664	3
brown-red	GO:0004176	ATP-dependent peptidase activity	4/590	29/30499	0.00224236	0.0687656	0.0612648	Zm00001d009753/Zm00001d011220/Zm00001d025273/Zm00001d044266	4
brown-red	GO:0060187	cell pole	4/590	29/30499	0.00224236	0.0687656	0.0612648	Zm00001d005495/Zm00001d029047/Zm00001d030308/Zm00001d047533	4
brown-red	GO:0090404	pollen tube tip	4/590	29/30499	0.00224236	0.0687656	0.0612648	Zm00001d005495/Zm00001d029047/Zm00001d030308/Zm00001d047533	4
brown-red	GO:0005654	nucleoplasm	16/590	367/30499	0.00232088	0.0696265	0.0620319	Zm00001d007042/Zm00001d007043/Zm00001d013417/Zm00001d013453/Zm00001d020706/Zm00001d021438/Zm00001d022335/Zm00001d024935/Zm00001d026582/Zm00001d029435/Zm00001d032859/Zm00001d033704/Zm00001d033764/Zm00001d041803/Zm00001d048409/Zm00001d052186	16
brown-red	GO:0006898	receptor-mediated endocytosis	5/590	49/30499	0.00251781	0.0739271	0.0658634	Zm00001d030026/Zm00001d036524/Zm00001d039454/Zm00001d041201/Zm00001d041647	5
brown-red	GO:0010588	cotyledon vascular tissue pattern formation	5/590	50/30499	0.00275377	0.0761525	0.067846	Zm00001d023944/Zm00001d025656/Zm00001d027555/Zm00001d031535/Zm00001d040542	5
brown-red	GO:0006369	termination of RNA polymerase II transcription	3/590	15/30499	0.00275526	0.0761525	0.067846	Zm00001d012831/Zm00001d029435/Zm00001d034876	3
brown-red	GO:0051790	short-chain fatty acid biosynthetic process	8/590	123/30499	0.00275915	0.0761525	0.067846	Zm00001d008618/Zm00001d011255/Zm00001d012338/Zm00001d028533/Zm00001d033480/Zm00001d037307/Zm00001d047855/Zm00001d052188	8
brown-red	GO:0010075	regulation of meristem growth	15/590	341/30499	0.00288147	0.0765768	0.068224	Zm00001d007774/Zm00001d011239/Zm00001d022432/Zm00001d029040/Zm00001d029059/Zm00001d029526/Zm00001d034240/Zm00001d035097/Zm00001d036801/Zm00001d038340/Zm00001d038481/Zm00001d043058/Zm00001d046749/Zm00001d047516/Zm00001d048138	15
brown-red	GO:0009832	plant-type cell wall biogenesis	10/590	181/30499	0.0028855	0.0765768	0.068224	Zm00001d010309/Zm00001d029059/Zm00001d034240/Zm00001d034443/Zm00001d037544/Zm00001d038481/Zm00001d043058/Zm00001d044479/Zm00001d046444/Zm00001d046838	10
brown-red	GO:0005992	trehalose biosynthetic process	5/590	51/30499	0.00300532	0.0782517	0.0697162	Zm00001d010146/Zm00001d028267/Zm00001d037307/Zm00001d043468/Zm00001d043469	5
brown-red	GO:0097306	cellular response to alcohol	7/590	99/30499	0.00314585	0.080394	0.0716248	Zm00001d010465/Zm00001d011721/Zm00001d020256/Zm00001d037544/Zm00001d043634/Zm00001d046838/Zm00001d052423	7
brown-red	GO:0031087	deadenylation-independent decapping of nuclear-transcribed mRNA	3/590	16/30499	0.0033427	0.0823736	0.0733885	Zm00001d008439/Zm00001d013083/Zm00001d017883	3
brown-red	GO:1904264	NA	3/590	16/30499	0.0033427	0.0823736	0.0733885	Zm00001d009108/Zm00001d010589/Zm00001d012664	3
brown-red	GO:0009846	pollen germination	8/590	128/30499	0.00352431	0.0853254	0.0760183	Zm00001d014179/Zm00001d022391/Zm00001d029209/Zm00001d032859/Zm00001d040788/Zm00001d045557/Zm00001d048409/Zm00001d049738	8
brown-red	GO:0006904	vesicle docking involved in exocytosis	4/590	33/30499	0.00363508	0.0864899	0.0770558	Zm00001d000301/Zm00001d000403/Zm00001d014179/Zm00001d040788	4
brown-red	GO:0036513	Derlin-1 retrotranslocation complex	3/590	17/30499	0.00400113	0.0935858	0.0833777	Zm00001d009108/Zm00001d010589/Zm00001d012664	3
brown-red	GO:0009309	amine biosynthetic process	12/590	255/30499	0.00430725	0.0990668	0.0882609	Zm00001d008618/Zm00001d011255/Zm00001d014737/Zm00001d015693/Zm00001d016572/Zm00001d021393/Zm00001d028533/Zm00001d033480/Zm00001d037307/Zm00001d047855/Zm00001d050567/Zm00001d052188	12
brown-blue	GO:0006334	nucleosome assembly	13/335	133/30499	2.93995e-09	2.94877e-06	2.72641e-06	Zm00001d003725/Zm00001d009493/Zm00001d013066/Zm00001d013067/Zm00001d019045/Zm00001d021300/Zm00001d025381/Zm00001d025406/Zm00001d027760/Zm00001d033822/Zm00001d039821/Zm00001d042730/Zm00001d043696	13
brown-blue	GO:0000786	nucleosome	12/335	132/30499	2.72324e-08	1.36571e-05	1.26273e-05	Zm00001d003725/Zm00001d013066/Zm00001d013067/Zm00001d019045/Zm00001d021300/Zm00001d025381/Zm00001d025406/Zm00001d027760/Zm00001d033822/Zm00001d039821/Zm00001d042730/Zm00001d043696	12
brown-blue	GO:0051788	response to misfolded protein	14/335	258/30499	1.18698e-06	0.000396847	0.000366923	Zm00001d008892/Zm00001d012103/Zm00001d013505/Zm00001d015180/Zm00001d015886/Zm00001d022316/Zm00001d033596/Zm00001d042096/Zm00001d048403/Zm00001d049230/Zm00001d049239/Zm00001d050496/Zm00001d050616/Zm00001d053232	14
brown-blue	GO:0080129	proteasome core complex assembly	12/335	203/30499	2.86134e-06	0.00071748	0.000663378	Zm00001d008892/Zm00001d012103/Zm00001d013505/Zm00001d015180/Zm00001d015886/Zm00001d022316/Zm00001d033596/Zm00001d042096/Zm00001d049239/Zm00001d050496/Zm00001d050616/Zm00001d053232	12
brown-blue	GO:0042335	cuticle development	8/335	101/30499	1.62301e-05	0.00306337	0.00283238	Zm00001d002353/Zm00001d021236/Zm00001d027766/Zm00001d031636/Zm00001d033522/Zm00001d038211/Zm00001d040090/Zm00001d045027	8
brown-blue	GO:0046982	protein heterodimerization activity	12/335	244/30499	1.84621e-05	0.00306337	0.00283238	Zm00001d003725/Zm00001d019045/Zm00001d021300/Zm00001d025381/Zm00001d025406/Zm00001d027760/Zm00001d033822/Zm00001d036648/Zm00001d037051/Zm00001d039821/Zm00001d041530/Zm00001d042730	12
brown-blue	GO:0006259	DNA metabolic process	13/335	289/30499	2.13795e-05	0.00306337	0.00283238	Zm00001d003725/Zm00001d013066/Zm00001d013067/Zm00001d019045/Zm00001d021300/Zm00001d025381/Zm00001d025406/Zm00001d027760/Zm00001d031168/Zm00001d033822/Zm00001d039821/Zm00001d042730/Zm00001d052482	13
brown-blue	GO:0006096	glycolytic process	13/335	306/30499	3.86615e-05	0.00484718	0.00448168	Zm00001d004473/Zm00001d005674/Zm00001d012103/Zm00001d013842/Zm00001d021709/Zm00001d022316/Zm00001d023741/Zm00001d026619/Zm00001d031168/Zm00001d033225/Zm00001d040446/Zm00001d048403/Zm00001d049239	13
brown-blue	GO:0006839	mitochondrial transport	6/335	59/30499	4.63539e-05	0.00500368	0.00462638	Zm00001d005834/Zm00001d009799/Zm00001d015795/Zm00001d022197/Zm00001d031527/Zm00001d046400	6
brown-blue	GO:0016572	histone phosphorylation	7/335	87/30499	4.98872e-05	0.00500368	0.00462638	Zm00001d015474/Zm00001d016082/Zm00001d025571/Zm00001d025908/Zm00001d027346/Zm00001d032565/Zm00001d045354	7
brown-blue	GO:0006094	gluconeogenesis	11/335	239/30499	7.45915e-05	0.00680139	0.00628853	Zm00001d012103/Zm00001d013842/Zm00001d015886/Zm00001d022316/Zm00001d023741/Zm00001d031168/Zm00001d040446/Zm00001d042874/Zm00001d048403/Zm00001d049239/Zm00001d050616	11
brown-blue	GO:0006342	chromatin silencing	8/335	143/30499	0.000191737	0.016026	0.0148176	Zm00001d015474/Zm00001d019045/Zm00001d021300/Zm00001d021931/Zm00001d025571/Zm00001d027760/Zm00001d033822/Zm00001d045354	8
brown-blue	GO:0004298	threonine-type endopeptidase activity	5/335	50/30499	0.000219225	0.0166622	0.0154058	Zm00001d013505/Zm00001d015180/Zm00001d022316/Zm00001d033596/Zm00001d048403	5
brown-blue	GO:0006396	RNA processing	14/335	416/30499	0.000232574	0.0166622	0.0154058	Zm00001d005276/Zm00001d010504/Zm00001d012825/Zm00001d019852/Zm00001d025908/Zm00001d027719/Zm00001d028655/Zm00001d028755/Zm00001d032739/Zm00001d035551/Zm00001d037352/Zm00001d040260/Zm00001d040344/Zm00001d049107	14
brown-blue	GO:0044743	protein transmembrane import into intracellular organelle	7/335	119/30499	0.000354755	0.0237213	0.0219326	Zm00001d006361/Zm00001d010504/Zm00001d023915/Zm00001d028755/Zm00001d029173/Zm00001d029174/Zm00001d047477	7
brown-blue	GO:0006635	fatty acid beta-oxidation	10/335	244/30499	0.000398012	0.0249504	0.023069	Zm00001d007870/Zm00001d008892/Zm00001d011971/Zm00001d015180/Zm00001d015886/Zm00001d042096/Zm00001d048403/Zm00001d049680/Zm00001d050616/Zm00001d053232	10
brown-blue	GO:0036402	proteasome-activating ATPase activity	3/335	16/30499	0.000661407	0.039023	0.0360805	Zm00001d015886/Zm00001d018309/Zm00001d050616	3
brown-blue	GO:0015215	nucleotide transmembrane transporter activity	4/335	42/30499	0.00115149	0.062785	0.0580507	Zm00001d009799/Zm00001d021930/Zm00001d031527/Zm00001d037640	4
brown-blue	GO:0015114	phosphate ion transmembrane transporter activity	5/335	72/30499	0.00118935	0.062785	0.0580507	Zm00001d009799/Zm00001d021930/Zm00001d031527/Zm00001d037640/Zm00001d046400	5
brown-blue	GO:0051604	protein maturation	5/335	75/30499	0.00142846	0.0687622	0.0635772	Zm00001d014585/Zm00001d022083/Zm00001d023741/Zm00001d029173/Zm00001d047477	5
brown-blue	GO:0002119	nematode larval development	3/335	21/30499	0.00150824	0.0687622	0.0635772	Zm00001d005674/Zm00001d048133/Zm00001d053663	3
brown-blue	GO:0030015	CCR4-NOT core complex	3/335	21/30499	0.00150824	0.0687622	0.0635772	Zm00001d014187/Zm00001d020486/Zm00001d032158	3
brown-blue	GO:0044351	macropinocytosis	7/335	156/30499	0.00174817	0.0762352	0.0704867	Zm00001d005295/Zm00001d005674/Zm00001d009799/Zm00001d018309/Zm00001d021931/Zm00001d037640/Zm00001d046400	7
brown-blue	GO:0008536	Ran GTPase binding	4/335	50/30499	0.00221183	0.0864142	0.0798981	Zm00001d010504/Zm00001d028755/Zm00001d037993/Zm00001d041553	4
brown-blue	GO:0004535	poly(A)-specific ribonuclease activity	3/335	24/30499	0.00224005	0.0864142	0.0798981	Zm00001d014187/Zm00001d020486/Zm00001d032158	3
brown-blue	GO:0019773	proteasome core complex, alpha-subunit complex	3/335	24/30499	0.00224005	0.0864142	0.0798981	Zm00001d015180/Zm00001d022316/Zm00001d048403	3
brown-blue	GO:0009706	chloroplast inner membrane	6/335	122/30499	0.00233687	0.0868104	0.0802644	Zm00001d009799/Zm00001d014994/Zm00001d015613/Zm00001d031527/Zm00001d037640/Zm00001d046400	6
brown-brown	GO:0009805	coumarin biosynthetic process	6/155	86/30499	5.25686e-06	0.00272897	0.00237817	Zm00001d012428/Zm00001d017186/Zm00001d017274/Zm00001d017275/Zm00001d049541/Zm00001d049954	6
brown-brown	GO:0009867	jasmonic acid mediated signaling pathway	12/155	486/30499	7.76377e-06	0.00272897	0.00237817	Zm00001d012428/Zm00001d013185/Zm00001d014316/Zm00001d014564/Zm00001d018069/Zm00001d020409/Zm00001d021623/Zm00001d042833/Zm00001d044516/Zm00001d047937/Zm00001d048021/Zm00001d049954	12
brown-brown	GO:0009825	multidimensional cell growth	7/155	178/30499	3.68668e-05	0.00856576	0.00746466	Zm00001d013256/Zm00001d013302/Zm00001d013319/Zm00001d029193/Zm00001d034049/Zm00001d034480/Zm00001d038275	7
brown-brown	GO:0043481	anthocyanin accumulation in tissues in response to UV light	7/155	186/30499	4.87383e-05	0.00856576	0.00746466	Zm00001d013256/Zm00001d013302/Zm00001d013319/Zm00001d029193/Zm00001d034049/Zm00001d038275/Zm00001d038489	7
brown-brown	GO:0008361	regulation of cell size	6/155	135/30499	6.84707e-05	0.00962698	0.00838946	Zm00001d003399/Zm00001d013256/Zm00001d013302/Zm00001d034049/Zm00001d038275/Zm00001d038487	6
brown-brown	GO:0007389	pattern specification process	6/155	140/30499	8.37537e-05	0.00981314	0.00855169	Zm00001d003399/Zm00001d013256/Zm00001d013302/Zm00001d034049/Zm00001d038275/Zm00001d038487	6
brown-brown	GO:0006782	protoporphyrinogen IX biosynthetic process	3/155	19/30499	0.00011751	0.0118013	0.0102843	Zm00001d008905/Zm00001d015366/Zm00001d026405	3
brown-brown	GO:0048767	root hair elongation	9/155	380/30499	0.000149793	0.0131631	0.011471	Zm00001d003399/Zm00001d013245/Zm00001d013256/Zm00001d013302/Zm00001d013319/Zm00001d029193/Zm00001d033805/Zm00001d034049/Zm00001d038275	9
brown-brown	GO:0009932	cell tip growth	6/155	160/30499	0.000174102	0.0135993	0.0118511	Zm00001d013256/Zm00001d013302/Zm00001d013319/Zm00001d029193/Zm00001d034049/Zm00001d038275	6
brown-brown	GO:0006598	polyamine catabolic process	4/155	57/30499	0.000205548	0.01445	0.0125925	Zm00001d017274/Zm00001d017275/Zm00001d049541/Zm00001d049954	4
brown-brown	GO:0009723	response to ethylene	9/155	405/30499	0.000240215	0.0153519	0.0133785	Zm00001d002856/Zm00001d012428/Zm00001d014316/Zm00001d021623/Zm00001d022277/Zm00001d024644/Zm00001d047937/Zm00001d049541/Zm00001d049954	9
brown-brown	GO:0009926	auxin polar transport	6/155	194/30499	0.000488549	0.0286208	0.0249417	Zm00001d003399/Zm00001d013256/Zm00001d013302/Zm00001d034049/Zm00001d038275/Zm00001d038487	6
brown-brown	GO:0019344	cysteine biosynthetic process	7/155	276/30499	0.000548652	0.0296694	0.0258555	Zm00001d013319/Zm00001d014564/Zm00001d015366/Zm00001d027442/Zm00001d040463/Zm00001d047562/Zm00001d049831	7
brown-brown	GO:0043622	cortical microtubule organization	3/155	35/30499	0.00074778	0.0375492	0.0327224	Zm00001d013319/Zm00001d033917/Zm00001d034480	3
brown-brown	GO:0031348	negative regulation of defense response	8/155	392/30499	0.000925828	0.041377	0.0360581	Zm00001d013185/Zm00001d014564/Zm00001d018069/Zm00001d021623/Zm00001d023941/Zm00001d042833/Zm00001d044516/Zm00001d048021	8
brown-brown	GO:0019761	glucosinolate biosynthetic process	6/155	220/30499	0.000941724	0.041377	0.0360581	Zm00001d001831/Zm00001d006678/Zm00001d013185/Zm00001d014564/Zm00001d048021/Zm00001d049831	6
brown-brown	GO:0019288	isopentenyl diphosphate biosynthetic process, methylerythritol 4-phosphate pathway	7/155	308/30499	0.00104215	0.0430958	0.037556	Zm00001d013185/Zm00001d015366/Zm00001d018069/Zm00001d025616/Zm00001d027442/Zm00001d040463/Zm00001d048021	7
brown-brown	GO:0000271	polysaccharide biosynthetic process	5/155	155/30499	0.00120387	0.0434763	0.0378876	Zm00001d013256/Zm00001d013302/Zm00001d029193/Zm00001d034049/Zm00001d038275	5
brown-brown	GO:0002831	regulation of response to biotic stimulus	4/155	91/30499	0.00121683	0.0434763	0.0378876	Zm00001d013185/Zm00001d014564/Zm00001d018069/Zm00001d048021	4
brown-brown	GO:0009624	response to nematode	6/155	232/30499	0.00123688	0.0434763	0.0378876	Zm00001d007255/Zm00001d013319/Zm00001d026695/Zm00001d032409/Zm00001d033917/Zm00001d038275	6
brown-brown	GO:0046244	salicylic acid catabolic process	2/155	11/30499	0.00136957	0.045848	0.0399544	Zm00001d017274/Zm00001d017275	2
brown-brown	GO:0010215	cellulose microfibril organization	2/155	12/30499	0.00163801	0.050066	0.0436302	Zm00001d013256/Zm00001d034049	2
brown-brown	GO:0045548	phenylalanine ammonia-lyase activity	2/155	12/30499	0.00163801	0.050066	0.0436302	Zm00001d017274/Zm00001d017275	2
brown-brown	GO:0080022	primary root development	3/155	47/30499	0.00177186	0.0502353	0.0437777	Zm00001d014617/Zm00001d029303/Zm00001d042833	3
brown-brown	GO:0016138	glycoside biosynthetic process	6/155	252/30499	0.0018802	0.0502353	0.0437777	Zm00001d001831/Zm00001d006678/Zm00001d013185/Zm00001d014564/Zm00001d048021/Zm00001d049831	6
brown-brown	GO:0019216	regulation of lipid metabolic process	3/155	48/30499	0.00188299	0.0502353	0.0437777	Zm00001d013185/Zm00001d040463/Zm00001d048021	3
brown-brown	GO:0048585	negative regulation of response to stimulus	2/155	13/30499	0.00192938	0.0502353	0.0437777	Zm00001d007522/Zm00001d047563	2
brown-brown	GO:0009595	detection of biotic stimulus	4/155	108/30499	0.00228287	0.0553679	0.0482505	Zm00001d013185/Zm00001d014564/Zm00001d018069/Zm00001d048021	4
brown-brown	GO:0009416	response to light stimulus	6/155	262/30499	0.00228402	0.0553679	0.0482505	Zm00001d013185/Zm00001d028880/Zm00001d031470/Zm00001d040463/Zm00001d047081/Zm00001d048021	6
brown-brown	GO:0009800	cinnamic acid biosynthetic process	2/155	15/30499	0.00257997	0.0590668	0.051474	Zm00001d017274/Zm00001d017275	2
brown-brown	GO:0010287	plastoglobule	4/155	112/30499	0.00260465	0.0590668	0.051474	Zm00001d013185/Zm00001d014564/Zm00001d018069/Zm00001d048021	4
brown-brown	GO:0009531	secondary cell wall	2/155	16/30499	0.00293873	0.0626038	0.0545563	Zm00001d013256/Zm00001d034049	2
brown-brown	GO:0015994	chlorophyll metabolic process	2/155	16/30499	0.00293873	0.0626038	0.0545563	Zm00001d013185/Zm00001d048021	2
brown-brown	GO:0030243	cellulose metabolic process	3/155	57/30499	0.00308109	0.063706	0.0555168	Zm00001d013256/Zm00001d029193/Zm00001d034049	3
brown-brown	GO:0004324	ferredoxin-NADP+ reductase activity	2/155	17/30499	0.00331948	0.0648221	0.0564894	Zm00001d014316/Zm00001d047937	2
brown-brown	GO:0016328	lateral plasma membrane	2/155	17/30499	0.00331948	0.0648221	0.0564894	Zm00001d013256/Zm00001d034049	2
brown-brown	GO:0009886	post-embryonic animal morphogenesis	7/155	384/30499	0.00359925	0.0683858	0.059595	Zm00001d004698/Zm00001d010596/Zm00001d013302/Zm00001d025616/Zm00001d038275/Zm00001d042833/Zm00001d044182	7
brown-brown	GO:0048367	shoot system development	4/155	125/30499	0.00386327	0.0714706	0.0622832	Zm00001d010079/Zm00001d013319/Zm00001d017186/Zm00001d033917	4
brown-brown	GO:0009897	external side of plasma membrane	2/155	19/30499	0.00414606	0.0747354	0.0651284	Zm00001d013256/Zm00001d034049	2
brown-brown	GO:0022892	NA	3/155	65/30499	0.00446553	0.0779339	0.0679158	Zm00001d007255/Zm00001d026695/Zm00001d040201	3
brown-brown	GO:0006559	L-phenylalanine catabolic process	2/155	20/30499	0.00459143	0.0779339	0.0679158	Zm00001d017274/Zm00001d017275	2
brown-brown	GO:0009610	response to symbiotic fungus	3/155	66/30499	0.00466094	0.0779339	0.0679158	Zm00001d003399/Zm00001d044182/Zm00001d049954	3
brown-brown	GO:0006857	oligopeptide transport	4/155	133/30499	0.00481354	0.0779339	0.0679158	Zm00001d007255/Zm00001d026695/Zm00001d034035/Zm00001d040201	4
brown-brown	GO:0006096	glycolytic process	6/155	306/30499	0.0048778	0.0779339	0.0679158	Zm00001d001831/Zm00001d013256/Zm00001d013319/Zm00001d018809/Zm00001d034049/Zm00001d049954	6
brown-brown	GO:0009819	drought recovery	2/155	21/30499	0.00505789	0.0790154	0.0688583	Zm00001d017274/Zm00001d017275	2
brown-brown	GO:0005982	starch metabolic process	3/155	69/30499	0.00527791	0.0806602	0.0702916	Zm00001d003399/Zm00001d013256/Zm00001d034049	3
brown-brown	GO:0009808	lignin metabolic process	2/155	22/30499	0.00554521	0.0812142	0.0707744	Zm00001d013256/Zm00001d034049	2
brown-brown	GO:0010011	auxin binding	2/155	22/30499	0.00554521	0.0812142	0.0707744	Zm00001d038275/Zm00001d042833	2
brown-brown	GO:0043900	regulation of multi-organism process	4/155	143/30499	0.0062073	0.0890558	0.0776079	Zm00001d013185/Zm00001d014564/Zm00001d018069/Zm00001d048021	4
brown-brown	GO:0015798	myo-inositol transport	2/155	24/30499	0.00658156	0.0925367	0.0806414	Zm00001d023941/Zm00001d025834	2
brown-brown	GO:0031408	oxylipin biosynthetic process	3/155	76/30499	0.00690133	0.0933006	0.0813071	Zm00001d013185/Zm00001d040463/Zm00001d048021	3
brown-brown	GO:0044036	cell wall macromolecule metabolic process	3/155	76/30499	0.00690133	0.0933006	0.0813071	Zm00001d007255/Zm00001d038487/Zm00001d048108	3
brown-black	GO:0010492	maintenance of shoot apical meristem identity	5/337	29/30499	1.52698e-05	0.00762038	0.0067646	Zm00001d003040/Zm00001d007636/Zm00001d026300/Zm00001d026701/Zm00001d029573	5
brown-black	GO:0045596	negative regulation of cell differentiation	8/337	102/30499	1.82051e-05	0.00762038	0.0067646	Zm00001d007636/Zm00001d008700/Zm00001d010060/Zm00001d023507/Zm00001d026300/Zm00001d026701/Zm00001d029573/Zm00001d053162	8
brown-black	GO:0005337	nucleoside transmembrane transporter activity	4/337	16/30499	2.39957e-05	0.00762038	0.0067646	Zm00001d012350/Zm00001d014916/Zm00001d030004/Zm00001d042837	4
brown-black	GO:0007020	microtubule nucleation	9/337	142/30499	3.04207e-05	0.00762038	0.0067646	Zm00001d007862/Zm00001d012961/Zm00001d014793/Zm00001d018752/Zm00001d038791/Zm00001d039967/Zm00001d041418/Zm00001d041504/Zm00001d048968	9
brown-black	GO:2000026	regulation of multicellular organismal development	13/337	350/30499	0.000158131	0.0295699	0.0262491	Zm00001d003040/Zm00001d007164/Zm00001d008965/Zm00001d013430/Zm00001d018473/Zm00001d018752/Zm00001d023313/Zm00001d026063/Zm00001d033745/Zm00001d038791/Zm00001d039967/Zm00001d045445/Zm00001d048968	13
brown-black	GO:0009410	response to xenobiotic stimulus	7/337	106/30499	0.000180672	0.0295699	0.0262491	Zm00001d020460/Zm00001d023507/Zm00001d031723/Zm00001d032175/Zm00001d034457/Zm00001d049379/Zm00001d053162	7
brown-black	GO:0010088	phloem development	3/337	11/30499	0.000206576	0.0295699	0.0262491	Zm00001d012350/Zm00001d042837/Zm00001d048582	3
brown-black	GO:0010233	phloem transport	4/337	28/30499	0.00024313	0.030452	0.0270322	Zm00001d012350/Zm00001d042837/Zm00001d048582/Zm00001d050148	4
brown-black	GO:0044723	NA	11/337	284/30499	0.000351651	0.0364735	0.0323775	Zm00001d005678/Zm00001d013430/Zm00001d019165/Zm00001d027904/Zm00001d028643/Zm00001d033610/Zm00001d033745/Zm00001d041504/Zm00001d042921/Zm00001d052651/Zm00001d053090	11
brown-black	GO:0016818	hydrolase activity, acting on acid anhydrides, in phosphorus-containing anhydrides	4/337	31/30499	0.000364007	0.0364735	0.0323775	Zm00001d006348/Zm00001d013346/Zm00001d021362/Zm00001d033396	4
brown-black	GO:0010075	regulation of meristem growth	12/337	341/30499	0.00045582	0.041521	0.0368582	Zm00001d007164/Zm00001d008965/Zm00001d013430/Zm00001d018473/Zm00001d018752/Zm00001d023313/Zm00001d026063/Zm00001d033745/Zm00001d038791/Zm00001d039967/Zm00001d045445/Zm00001d048968	12
brown-black	GO:0033612	receptor serine/threonine kinase binding	4/337	34/30499	0.000522704	0.0436458	0.0387443	Zm00001d014793/Zm00001d016928/Zm00001d018752/Zm00001d048968	4
brown-black	GO:0004803	transposase activity	3/337	16/30499	0.000672929	0.0496886	0.0441085	Zm00001d014916/Zm00001d030004/Zm00001d048582	3
brown-black	GO:0008361	regulation of cell size	7/337	135/30499	0.000782218	0.0496886	0.0441085	Zm00001d014793/Zm00001d018752/Zm00001d027368/Zm00001d031725/Zm00001d038791/Zm00001d039967/Zm00001d048968	7
brown-black	GO:0048229	gametophyte development	3/337	17/30499	0.000810462	0.0496886	0.0441085	Zm00001d014793/Zm00001d018752/Zm00001d048968	3
brown-black	GO:0097306	cellular response to alcohol	6/337	99/30499	0.000823817	0.0496886	0.0441085	Zm00001d006677/Zm00001d012233/Zm00001d013416/Zm00001d016928/Zm00001d050148/Zm00001d053090	6
brown-black	GO:0048864	stem cell development	6/337	100/30499	0.000868387	0.0496886	0.0441085	Zm00001d007636/Zm00001d008700/Zm00001d010060/Zm00001d026300/Zm00001d026701/Zm00001d029573	6
brown-black	GO:0010078	maintenance of root meristem identity	3/337	18/30499	0.000964626	0.0496886	0.0441085	Zm00001d003040/Zm00001d007636/Zm00001d008700	3
brown-black	GO:0009934	regulation of meristem structural organization	4/337	40/30499	0.000977824	0.0496886	0.0441085	Zm00001d003040/Zm00001d014793/Zm00001d018752/Zm00001d048968	4
brown-black	GO:0009855	determination of bilateral symmetry	8/337	182/30499	0.000991789	0.0496886	0.0441085	Zm00001d007164/Zm00001d010060/Zm00001d013049/Zm00001d023313/Zm00001d026063/Zm00001d026300/Zm00001d029573/Zm00001d042864	8
brown-black	GO:0010928	regulation of auxin mediated signaling pathway	3/337	20/30499	0.00132577	0.0632583	0.0561543	Zm00001d006874/Zm00001d022151/Zm00001d048802	3
brown-black	GO:0009926	auxin polar transport	8/337	194/30499	0.00149038	0.0664799	0.0590141	Zm00001d014793/Zm00001d018752/Zm00001d026300/Zm00001d027368/Zm00001d029573/Zm00001d038791/Zm00001d039967/Zm00001d048968	8
brown-black	GO:0050321	tau-protein kinase activity	4/337	45/30499	0.00152664	0.0664799	0.0590141	Zm00001d008965/Zm00001d013430/Zm00001d033745/Zm00001d039967	4
brown-black	GO:0042538	hyperosmotic salinity response	10/337	291/30499	0.00159233	0.0664799	0.0590141	Zm00001d006621/Zm00001d006677/Zm00001d015639/Zm00001d018665/Zm00001d020639/Zm00001d028643/Zm00001d032049/Zm00001d036298/Zm00001d042921/Zm00001d047538	10
brown-black	GO:0000271	polysaccharide biosynthetic process	7/337	155/30499	0.00174296	0.0698577	0.0620125	Zm00001d014793/Zm00001d018752/Zm00001d027368/Zm00001d038791/Zm00001d047282/Zm00001d048968/Zm00001d052845	7
brown-black	GO:0009932	cell tip growth	7/337	160/30499	0.00208682	0.0804228	0.0713912	Zm00001d014793/Zm00001d018752/Zm00001d027368/Zm00001d038791/Zm00001d047282/Zm00001d048968/Zm00001d051687	7
brown-black	GO:0010588	cotyledon vascular tissue pattern formation	4/337	50/30499	0.00225996	0.0815264	0.0723708	Zm00001d008700/Zm00001d012350/Zm00001d042837/Zm00001d048582	4
brown-black	GO:0033169	histone H3-K9 demethylation	3/337	24/30499	0.00227818	0.0815264	0.0723708	Zm00001d006580/Zm00001d021754/Zm00001d026300	3
brown-pink	GO:0010103	stomatal complex morphogenesis	11/208	202/30499	1.58761e-07	8.2709e-05	7.59402e-05	Zm00001d001812/Zm00001d005252/Zm00001d010082/Zm00001d020971/Zm00001d023536/Zm00001d028221/Zm00001d034345/Zm00001d036698/Zm00001d044476/Zm00001d048531/Zm00001d049743	11
brown-pink	GO:0019288	isopentenyl diphosphate biosynthetic process, methylerythritol 4-phosphate pathway	13/208	308/30499	2.27223e-07	8.2709e-05	7.59402e-05	Zm00001d018936/Zm00001d020461/Zm00001d020971/Zm00001d023536/Zm00001d030149/Zm00001d032224/Zm00001d034665/Zm00001d043146/Zm00001d044130/Zm00001d045025/Zm00001d048531/Zm00001d050383/Zm00001d053149	13
brown-pink	GO:0051258	protein polymerization	5/208	33/30499	2.85652e-06	0.000693183	0.000636453	Zm00001d006651/Zm00001d012556/Zm00001d033850/Zm00001d034022/Zm00001d043158	5
brown-pink	GO:0045036	protein targeting to chloroplast	6/208	69/30499	7.84641e-06	0.00142805	0.00131118	Zm00001d020971/Zm00001d028221/Zm00001d032337/Zm00001d032420/Zm00001d033591/Zm00001d036698	6
brown-pink	GO:0005200	structural constituent of cytoskeleton	5/208	48/30499	1.89665e-05	0.00276152	0.00253552	Zm00001d006651/Zm00001d012556/Zm00001d033850/Zm00001d034022/Zm00001d043158	5
brown-pink	GO:1901069	guanosine-containing compound catabolic process	7/208	142/30499	5.6648e-05	0.0068733	0.00631079	Zm00001d006651/Zm00001d012556/Zm00001d033850/Zm00001d034022/Zm00001d036904/Zm00001d043158/Zm00001d050969	7
brown-pink	GO:0046039	GTP metabolic process	7/208	149/30499	7.67656e-05	0.00798362	0.00733025	Zm00001d006651/Zm00001d012556/Zm00001d033850/Zm00001d034022/Zm00001d036904/Zm00001d043158/Zm00001d050969	7
brown-pink	GO:0016226	iron-sulfur cluster assembly	7/208	181/30499	0.000256005	0.0232965	0.0213899	Zm00001d018432/Zm00001d020971/Zm00001d028221/Zm00001d038330/Zm00001d048531/Zm00001d049743/Zm00001d050993	7
brown-pink	GO:0048767	root hair elongation	10/208	380/30499	0.000303585	0.0245567	0.022547	Zm00001d011086/Zm00001d014612/Zm00001d021221/Zm00001d034761/Zm00001d035492/Zm00001d035722/Zm00001d039180/Zm00001d048054/Zm00001d051699/Zm00001d053177	10
brown-pink	GO:0009086	methionine biosynthetic process	6/208	136/30499	0.000352485	0.0256609	0.0235609	Zm00001d010082/Zm00001d017926/Zm00001d023309/Zm00001d031473/Zm00001d044333/Zm00001d051759	6
brown-pink	GO:0009658	chloroplast organization	7/208	223/30499	0.000887855	0.0587598	0.053951	Zm00001d017176/Zm00001d028221/Zm00001d032337/Zm00001d033591/Zm00001d045025/Zm00001d048531/Zm00001d049743	7
brown-pink	GO:0052541	plant-type cell wall cellulose metabolic process	4/208	65/30499	0.00102783	0.0609079	0.0559233	Zm00001d026458/Zm00001d035925/Zm00001d036541/Zm00001d048054	4
brown-pink	GO:0052546	cell wall pectin metabolic process	4/208	66/30499	0.00108836	0.0609079	0.0559233	Zm00001d026458/Zm00001d035925/Zm00001d036541/Zm00001d048054	4
brown-pink	GO:0000394	RNA splicing, via endonucleolytic cleavage and ligation	6/208	171/30499	0.00117131	0.0609079	0.0559233	Zm00001d010082/Zm00001d017926/Zm00001d023309/Zm00001d031473/Zm00001d044333/Zm00001d051759	6
brown-pink	GO:0016126	sterol biosynthetic process	7/208	242/30499	0.00142322	0.0678458	0.0622934	Zm00001d018377/Zm00001d023309/Zm00001d028299/Zm00001d032224/Zm00001d048054/Zm00001d050383/Zm00001d051699	7
brown-pink	GO:0008652	cellular amino acid biosynthetic process	5/208	123/30499	0.00158431	0.0678458	0.0622934	Zm00001d020669/Zm00001d022552/Zm00001d032224/Zm00001d047614/Zm00001d050383	5
brown-pink	GO:0051790	short-chain fatty acid biosynthetic process	5/208	123/30499	0.00158431	0.0678458	0.0622934	Zm00001d010082/Zm00001d017926/Zm00001d023309/Zm00001d044333/Zm00001d051759	5
brown-pink	GO:0009840	chloroplastic endopeptidase Clp complex	2/208	10/30499	0.00200927	0.0747314	0.0686154	Zm00001d017330/Zm00001d030149	2
brown-pink	GO:0006636	unsaturated fatty acid biosynthetic process	5/208	130/30499	0.00202005	0.0747314	0.0686154	Zm00001d017840/Zm00001d018936/Zm00001d032224/Zm00001d050383/Zm00001d053149	5
brown-pink	GO:0016132	brassinosteroid biosynthetic process	6/208	191/30499	0.00205306	0.0747314	0.0686154	Zm00001d028299/Zm00001d032224/Zm00001d048054/Zm00001d050383/Zm00001d051699/Zm00001d052819	6
brown-pink	GO:0006399	tRNA metabolic process	3/208	41/30499	0.00275372	0.0875981	0.0804291	Zm00001d032337/Zm00001d036698/Zm00001d048531	3
brown-pink	GO:0019005	SCF ubiquitin ligase complex	6/208	204/30499	0.00284901	0.0875981	0.0804291	Zm00001d000408/Zm00001d010082/Zm00001d014203/Zm00001d014594/Zm00001d015778/Zm00001d045313	6
brown-pink	GO:1901259	chloroplast rRNA processing	2/208	12/30499	0.00292057	0.0875981	0.0804291	Zm00001d018432/Zm00001d032420	2
brown-pink	GO:0009616	virus induced gene silencing	5/208	142/30499	0.00296164	0.0875981	0.0804291	Zm00001d017926/Zm00001d040988/Zm00001d045313/Zm00001d049159/Zm00001d051759	5
brown-pink	GO:0006655	phosphatidylglycerol biosynthetic process	4/208	87/30499	0.00300818	0.0875981	0.0804291	Zm00001d020971/Zm00001d032973/Zm00001d048531/Zm00001d053149	4
brown-pink	GO:0019745	pentacyclic triterpenoid biosynthetic process	3/208	44/30499	0.00337038	0.093721	0.0860509	Zm00001d018377/Zm00001d023309/Zm00001d028299	3
brown-pink	GO:0042793	plastid transcription	4/208	91/30499	0.00353661	0.093721	0.0860509	Zm00001d018432/Zm00001d030149/Zm00001d032337/Zm00001d036698	4
brown-pink	GO:0046165	alcohol biosynthetic process	7/208	289/30499	0.00383163	0.093721	0.0860509	Zm00001d023309/Zm00001d028299/Zm00001d032224/Zm00001d048054/Zm00001d050383/Zm00001d051699/Zm00001d052819	7
brown-pink	GO:0006567	threonine catabolic process	2/208	14/30499	0.00399087	0.093721	0.0860509	Zm00001d028536/Zm00001d036439	2
brown-pink	GO:0019321	pentose metabolic process	2/208	14/30499	0.00399087	0.093721	0.0860509	Zm00001d018936/Zm00001d035925	2
brown-pink	GO:0080116	glucuronoxylan glucuronosyltransferase activity	2/208	14/30499	0.00399087	0.093721	0.0860509	Zm00001d003878/Zm00001d042281	2
brown-purple	GO:0006473	protein acetylation	5/80	36/30499	3.86859e-08	1.37335e-05	1.19316e-05	Zm00001d000247/Zm00001d002234/Zm00001d005244/Zm00001d030069/Zm00001d049443	5
brown-purple	GO:0008289	lipid binding	7/80	161/30499	2.30376e-07	4.08917e-05	3.55264e-05	Zm00001d000247/Zm00001d002234/Zm00001d018225/Zm00001d030069/Zm00001d037140/Zm00001d044973/Zm00001d049443	7
brown-purple	GO:0031507	heterochromatin assembly	4/80	26/30499	6.27812e-07	7.42911e-05	6.45435e-05	Zm00001d018225/Zm00001d020361/Zm00001d037140/Zm00001d044973	4
brown-purple	GO:0048825	cotyledon development	6/80	128/30499	1.13173e-06	0.000100441	8.72625e-05	Zm00001d000247/Zm00001d002234/Zm00001d030069/Zm00001d037140/Zm00001d044973/Zm00001d049443	6
brown-purple	GO:0045787	positive regulation of cell cycle	3/80	21/30499	2.2338e-05	0.001586	0.0013779	Zm00001d018225/Zm00001d037140/Zm00001d044973	3
brown-purple	GO:0048481	plant ovule development	5/80	222/30499	0.000301335	0.017829	0.0154897	Zm00001d000247/Zm00001d002234/Zm00001d030069/Zm00001d033905/Zm00001d049443	5
brown-purple	GO:0010091	trichome branching	3/80	70/30499	0.000838173	0.0425073	0.03693	Zm00001d018225/Zm00001d037140/Zm00001d044973	3
brown-purple	GO:0048453	sepal formation	3/80	75/30499	0.00102425	0.0436643	0.0379351	Zm00001d018225/Zm00001d037140/Zm00001d044973	3
brown-purple	GO:0006633	fatty acid biosynthetic process	4/80	181/30499	0.00133548	0.0436643	0.0379351	Zm00001d002871/Zm00001d020206/Zm00001d030165/Zm00001d045606	4
brown-purple	GO:0016226	iron-sulfur cluster assembly	4/80	181/30499	0.00133548	0.0436643	0.0379351	Zm00001d000247/Zm00001d002234/Zm00001d030069/Zm00001d049443	4
brown-purple	GO:0048364	root development	4/80	182/30499	0.00136279	0.0436643	0.0379351	Zm00001d016131/Zm00001d018225/Zm00001d037140/Zm00001d044973	4
brown-purple	GO:0043481	anthocyanin accumulation in tissues in response to UV light	4/80	186/30499	0.00147597	0.0436643	0.0379351	Zm00001d018225/Zm00001d028550/Zm00001d037140/Zm00001d044973	4
brown-purple	GO:0048451	petal formation	3/80	92/30499	0.00184494	0.0503812	0.0437707	Zm00001d018225/Zm00001d037140/Zm00001d044973	3
brown-purple	GO:0010103	stomatal complex morphogenesis	4/80	202/30499	0.00199456	0.0505763	0.0439403	Zm00001d000247/Zm00001d002234/Zm00001d046254/Zm00001d049443	4
brown-purple	GO:0042335	cuticle development	3/80	101/30499	0.0024073	0.0569728	0.0494975	Zm00001d018472/Zm00001d020206/Zm00001d046254	3
brown-purple	GO:0048579	negative regulation of long-day photoperiodism, flowering	2/80	29/30499	0.00263466	0.0584565	0.0507866	Zm00001d020361/Zm00001d046967	2
brown-purple	GO:0048645	animal organ formation	4/80	222/30499	0.00280487	0.0585722	0.050887	Zm00001d018225/Zm00001d018472/Zm00001d037140/Zm00001d044973	4
brown-purple	GO:0009886	post-embryonic animal morphogenesis	5/80	384/30499	0.00342345	0.0675181	0.0586592	Zm00001d000247/Zm00001d002234/Zm00001d030053/Zm00001d046254/Zm00001d049443	5
brown-purple	GO:0000724	double-strand break repair via homologous recombination	3/80	117/30499	0.00364661	0.068134	0.0591943	Zm00001d018225/Zm00001d037140/Zm00001d044973	3
brown-purple	GO:0046982	protein heterodimerization activity	4/80	244/30499	0.00392941	0.0697471	0.0605957	Zm00001d003730/Zm00001d044246/Zm00001d046967/Zm00001d050697	4
brown-purple	GO:0000786	nucleosome	3/80	132/30499	0.00510674	0.0841484	0.0731075	Zm00001d003730/Zm00001d044246/Zm00001d050697	3
brown-purple	GO:0006334	nucleosome assembly	3/80	133/30499	0.00521483	0.0841484	0.0731075	Zm00001d003730/Zm00001d044246/Zm00001d050697	3
brown-purple	GO:0006342	chromatin silencing	3/80	143/30499	0.00637193	0.0983494	0.0854452	Zm00001d020361/Zm00001d041606/Zm00001d044246	3
red-turquoise	GO:0009630	gravitropism	12/322	170/30499	2.88817e-07	0.000269467	0.000246255	Zm00001d004125/Zm00001d009352/Zm00001d013060/Zm00001d017165/Zm00001d028905/Zm00001d032449/Zm00001d033148/Zm00001d034282/Zm00001d035194/Zm00001d039867/Zm00001d049621/Zm00001d051183	12
red-turquoise	GO:0000956	nuclear-transcribed mRNA catabolic process	9/322	120/30499	5.46159e-06	0.00254783	0.00232836	Zm00001d006798/Zm00001d007068/Zm00001d009352/Zm00001d026487/Zm00001d030357/Zm00001d030626/Zm00001d031938/Zm00001d041582/Zm00001d053155	9
red-turquoise	GO:0043531	ADP binding	13/322	308/30499	2.74923e-05	0.0085501	0.0078136	Zm00001d010266/Zm00001d014652/Zm00001d014654/Zm00001d017954/Zm00001d023320/Zm00001d023323/Zm00001d023330/Zm00001d024973/Zm00001d030016/Zm00001d052987/Zm00001d052992/Zm00001d052993/Zm00001d052997	13
red-turquoise	GO:0006325	chromatin organization	9/322	187/30499	0.000178942	0.0417383	0.0381429	Zm00001d003648/Zm00001d006625/Zm00001d006798/Zm00001d009352/Zm00001d011158/Zm00001d024544/Zm00001d028905/Zm00001d034616/Zm00001d047044	9
red-turquoise	GO:0000186	activation of MAPKK activity	5/322	56/30499	0.000312525	0.0573024	0.0523664	Zm00001d003101/Zm00001d025035/Zm00001d030626/Zm00001d048430/Zm00001d052306	5
red-turquoise	GO:0004709	MAP kinase kinase kinase activity	5/322	58/30499	0.000368504	0.0573024	0.0523664	Zm00001d003101/Zm00001d025035/Zm00001d030626/Zm00001d048430/Zm00001d052306	5
red-turquoise	GO:0010050	vegetative phase change	6/322	98/30499	0.000616331	0.0821481	0.0750719	Zm00001d008847/Zm00001d019104/Zm00001d023874/Zm00001d030061/Zm00001d033148/Zm00001d039867	6
red-turquoise	GO:0009616	virus induced gene silencing	7/322	142/30499	0.000807821	0.0942122	0.0860967	Zm00001d008847/Zm00001d019104/Zm00001d023874/Zm00001d030061/Zm00001d033148/Zm00001d039867/Zm00001d052306	7
red-magenta	GO:0005802	trans-Golgi network	10/154	417/30499	5.47889e-05	0.0147362	0.0128852	Zm00001d003119/Zm00001d012211/Zm00001d017877/Zm00001d020986/Zm00001d021287/Zm00001d026394/Zm00001d029878/Zm00001d029910/Zm00001d036989/Zm00001d047977	10
red-magenta	GO:0005768	endosome	10/154	418/30499	5.58919e-05	0.0147362	0.0128852	Zm00001d012211/Zm00001d017877/Zm00001d020986/Zm00001d021287/Zm00001d026394/Zm00001d029878/Zm00001d029910/Zm00001d032591/Zm00001d036989/Zm00001d047977	10
red-magenta	GO:0000139	Golgi membrane	10/154	438/30499	8.22824e-05	0.0147362	0.0128852	Zm00001d009539/Zm00001d012211/Zm00001d013441/Zm00001d021287/Zm00001d025658/Zm00001d026394/Zm00001d033734/Zm00001d038981/Zm00001d044759/Zm00001d047273	10
red-magenta	GO:0005875	microtubule associated complex	4/154	47/30499	9.41609e-05	0.0147362	0.0128852	Zm00001d003566/Zm00001d011138/Zm00001d014418/Zm00001d038838	4
red-magenta	GO:0004872	NA	5/154	105/30499	0.000197812	0.0235851	0.0206226	Zm00001d017877/Zm00001d021392/Zm00001d024141/Zm00001d028359/Zm00001d047977	5
red-magenta	GO:0030244	cellulose biosynthetic process	6/154	169/30499	0.000226055	0.0235851	0.0206226	Zm00001d004930/Zm00001d013441/Zm00001d029910/Zm00001d034553/Zm00001d037214/Zm00001d037636	6
red-magenta	GO:0004871	obsolete signal transducer activity	7/154	246/30499	0.000264884	0.0236882	0.0207127	Zm00001d002641/Zm00001d014418/Zm00001d017877/Zm00001d021392/Zm00001d024141/Zm00001d028359/Zm00001d047977	7
red-magenta	GO:0045036	protein targeting to chloroplast	4/154	69/30499	0.000418736	0.0327661	0.0286504	Zm00001d002789/Zm00001d023802/Zm00001d033181/Zm00001d040475	4
red-magenta	GO:0047262	polygalacturonate 4-alpha-galacturonosyltransferase activity	3/154	34/30499	0.000673461	0.046843	0.040959	Zm00001d021287/Zm00001d026394/Zm00001d047273	3
red-magenta	GO:0045010	actin nucleation	5/154	147/30499	0.000923514	0.0522758	0.0457095	Zm00001d017036/Zm00001d023957/Zm00001d029910/Zm00001d037413/Zm00001d050917	5
red-magenta	GO:0009658	chloroplast organization	6/154	223/30499	0.000976565	0.0522758	0.0457095	Zm00001d002789/Zm00001d023802/Zm00001d033181/Zm00001d039096/Zm00001d040475/Zm00001d047302	6
red-magenta	GO:0010214	seed coat development	2/154	10/30499	0.00110999	0.0522758	0.0457095	Zm00001d028654/Zm00001d047796	2
red-magenta	GO:0006399	tRNA metabolic process	3/154	41/30499	0.00116911	0.0522758	0.0457095	Zm00001d002789/Zm00001d033181/Zm00001d040475	3
red-magenta	GO:0019706	protein-cysteine S-palmitoyltransferase activity	3/154	41/30499	0.00116911	0.0522758	0.0457095	Zm00001d011970/Zm00001d030508/Zm00001d049857	3
red-magenta	GO:0019888	protein phosphatase regulator activity	3/154	43/30499	0.00134352	0.0560696	0.0490267	Zm00001d002641/Zm00001d018626/Zm00001d025714	3
red-magenta	GO:0009833	plant-type primary cell wall biogenesis	2/154	12/30499	0.00161722	0.0632739	0.0553261	Zm00001d034553/Zm00001d037636	2
red-magenta	GO:0009630	gravitropism	5/154	170/30499	0.00175805	0.0647374	0.0566058	Zm00001d013441/Zm00001d014294/Zm00001d018043/Zm00001d024998/Zm00001d047632	5
red-magenta	GO:0008460	dTDP-glucose 4,6-dehydratase activity	2/154	13/30499	0.00190494	0.0662496	0.057928	Zm00001d028654/Zm00001d047796	2
red-magenta	GO:0009832	plant-type cell wall biogenesis	5/154	181/30499	0.0023099	0.0761052	0.0665456	Zm00001d005638/Zm00001d008517/Zm00001d017036/Zm00001d037214/Zm00001d050917	5
red-magenta	GO:0080008	Cul4-RING E3 ubiquitin ligase complex	4/154	111/30499	0.0024632	0.0770983	0.067414	Zm00001d008517/Zm00001d013441/Zm00001d037473/Zm00001d045176	4
red-magenta	GO:0015937	coenzyme A biosynthetic process	2/154	16/30499	0.0029017	0.086054	0.0752448	Zm00001d014294/Zm00001d024998	2
red-magenta	GO:0009451	RNA modification	8/154	477/30499	0.00302426	0.086054	0.0752448	Zm00001d002789/Zm00001d003534/Zm00001d010121/Zm00001d014314/Zm00001d020870/Zm00001d032399/Zm00001d040475/Zm00001d041380	8
red-magenta	GO:0015018	galactosylgalactosylxylosylprotein 3-beta-glucuronosyltransferase activity	2/154	18/30499	0.00367526	0.0961377	0.0840619	Zm00001d009539/Zm00001d038981	2
red-magenta	GO:0006457	protein folding	8/154	494/30499	0.00373442	0.0961377	0.0840619	Zm00001d003566/Zm00001d003654/Zm00001d004930/Zm00001d011997/Zm00001d016512/Zm00001d023802/Zm00001d025144/Zm00001d047302	8
red-magenta	GO:0051225	spindle assembly	3/154	62/30499	0.00383936	0.0961377	0.0840619	Zm00001d020363/Zm00001d037413/Zm00001d042131	3
red-red	GO:0007131	reciprocal meiotic recombination	5/95	188/30499	0.000312097	0.0672105	0.0581669	Zm00001d010032/Zm00001d011615/Zm00001d026193/Zm00001d030094/Zm00001d044944	5
red-red	GO:0051567	histone H3-K9 methylation	5/95	211/30499	0.000528561	0.0672105	0.0581669	Zm00001d011615/Zm00001d018441/Zm00001d023222/Zm00001d041455/Zm00001d053872	5
red-red	GO:0006588	activation of tryptophan 5-monooxygenase activity	2/95	12/30499	0.000620883	0.0672105	0.0581669	Zm00001d032231/Zm00001d050375	2
red-red	GO:0046219	indolalkylamine biosynthetic process	2/95	12/30499	0.000620883	0.0672105	0.0581669	Zm00001d032231/Zm00001d050375	2
red-salmon	GO:0003729	mRNA binding	9/140	300/30499	1.0865e-05	0.0062907	0.00503484	Zm00001d002166/Zm00001d002244/Zm00001d003147/Zm00001d004810/Zm00001d020175/Zm00001d026587/Zm00001d028020/Zm00001d039041/Zm00001d052030	9
red-salmon	GO:0010388	NA	6/140	129/30499	3.00711e-05	0.0062907	0.00503484	Zm00001d005650/Zm00001d017117/Zm00001d018512/Zm00001d022578/Zm00001d026587/Zm00001d052314	6
red-salmon	GO:0030234	enzyme regulator activity	3/140	15/30499	4.13666e-05	0.0062907	0.00503484	Zm00001d002373/Zm00001d017117/Zm00001d026265	3
red-salmon	GO:0044723	NA	8/140	284/30499	5.29396e-05	0.0062907	0.00503484	Zm00001d002944/Zm00001d014124/Zm00001d015829/Zm00001d022578/Zm00001d030694/Zm00001d038021/Zm00001d041947/Zm00001d052314	8
red-salmon	GO:0010332	response to gamma radiation	5/140	90/30499	6.09492e-05	0.0062907	0.00503484	Zm00001d002373/Zm00001d022578/Zm00001d026265/Zm00001d035527/Zm00001d052314	5
red-salmon	GO:0005875	microtubule associated complex	4/140	47/30499	6.50762e-05	0.0062907	0.00503484	Zm00001d000443/Zm00001d001935/Zm00001d002485/Zm00001d005558	4
red-salmon	GO:0008017	microtubule binding	7/140	222/30499	7.796e-05	0.00630163	0.00504359	Zm00001d006504/Zm00001d008321/Zm00001d009926/Zm00001d012856/Zm00001d034030/Zm00001d038131/Zm00001d046531	7
red-salmon	GO:0031369	translation initiation factor binding	3/140	19/30499	8.69191e-05	0.00630163	0.00504359	Zm00001d002166/Zm00001d002169/Zm00001d002737	3
red-salmon	GO:0000085	mitotic G2 phase	5/140	101/30499	0.000105502	0.00679905	0.00544171	Zm00001d017117/Zm00001d018512/Zm00001d022578/Zm00001d026587/Zm00001d052314	5
red-salmon	GO:0006635	fatty acid beta-oxidation	7/140	244/30499	0.000140177	0.00813028	0.00650718	Zm00001d002373/Zm00001d007215/Zm00001d017117/Zm00001d018798/Zm00001d022578/Zm00001d026265/Zm00001d052314	7
red-salmon	GO:0009640	photomorphogenesis	8/140	337/30499	0.000172598	0.00910061	0.00728379	Zm00001d005650/Zm00001d009617/Zm00001d017117/Zm00001d018512/Zm00001d022578/Zm00001d026587/Zm00001d041947/Zm00001d052314	8
red-salmon	GO:0051788	response to misfolded protein	7/140	258/30499	0.000197386	0.00954032	0.00763572	Zm00001d002373/Zm00001d007215/Zm00001d015788/Zm00001d017117/Zm00001d022578/Zm00001d026265/Zm00001d052314	7
red-salmon	GO:0008540	proteasome regulatory particle, base subcomplex	3/140	28/30499	0.0002851	0.0127198	0.0101805	Zm00001d002373/Zm00001d007215/Zm00001d015788	3
red-salmon	GO:0000278	mitotic cell cycle	6/140	198/30499	0.000316611	0.0127389	0.0101957	Zm00001d006504/Zm00001d018512/Zm00001d022578/Zm00001d026587/Zm00001d035527/Zm00001d052314	6
red-salmon	GO:0008568	microtubule-severing ATPase activity	3/140	30/30499	0.000350964	0.0127389	0.0101957	Zm00001d007215/Zm00001d014124/Zm00001d015788	3
red-salmon	GO:0080129	proteasome core complex assembly	6/140	203/30499	0.000361604	0.0127389	0.0101957	Zm00001d002373/Zm00001d007215/Zm00001d017117/Zm00001d022578/Zm00001d026265/Zm00001d052314	6
red-salmon	GO:0009451	RNA modification	9/140	477/30499	0.00037338	0.0127389	0.0101957	Zm00001d003227/Zm00001d014035/Zm00001d016453/Zm00001d027741/Zm00001d031217/Zm00001d035072/Zm00001d039078/Zm00001d045319/Zm00001d052030	9
red-salmon	GO:0051567	histone H3-K9 methylation	6/140	211/30499	0.000443842	0.0139632	0.0111756	Zm00001d004810/Zm00001d005650/Zm00001d018133/Zm00001d022578/Zm00001d028840/Zm00001d052314	6
red-salmon	GO:0006487	protein N-linked glycosylation	5/140	140/30499	0.00048149	0.0139632	0.0111756	Zm00001d015829/Zm00001d022578/Zm00001d028623/Zm00001d041947/Zm00001d052314	5
red-salmon	GO:0016579	protein deubiquitination	5/140	140/30499	0.00048149	0.0139632	0.0111756	Zm00001d005650/Zm00001d018512/Zm00001d022578/Zm00001d026587/Zm00001d052314	5
red-salmon	GO:0006606	protein import into nucleus	5/140	144/30499	0.000547386	0.0151183	0.0121001	Zm00001d029104/Zm00001d030694/Zm00001d034755/Zm00001d038021/Zm00001d052030	5
red-salmon	GO:0030433	ubiquitin-dependent ERAD pathway	3/140	42/30499	0.000953247	0.0251311	0.020114	Zm00001d007215/Zm00001d015788/Zm00001d036401	3
red-salmon	GO:0009560	embryo sac egg cell differentiation	5/140	167/30499	0.00106623	0.0268875	0.0215198	Zm00001d021676/Zm00001d022578/Zm00001d031217/Zm00001d052030/Zm00001d052314	5
red-salmon	GO:0008641	ubiquitin-like modifier activating enzyme activity	2/140	11/30499	0.00111984	0.0270628	0.0216601	Zm00001d022578/Zm00001d052314	2
red-salmon	GO:0032268	regulation of cellular protein metabolic process	2/140	12/30499	0.00133977	0.0298871	0.0239206	Zm00001d003147/Zm00001d021741	2
red-salmon	GO:2000028	regulation of photoperiodism, flowering	2/140	12/30499	0.00133977	0.0298871	0.0239206	Zm00001d009617/Zm00001d028623	2
red-salmon	GO:0000741	karyogamy	3/140	49/30499	0.00149443	0.0306214	0.0245082	Zm00001d021676/Zm00001d022578/Zm00001d052314	3
red-salmon	GO:0022008	neurogenesis	3/140	49/30499	0.00149443	0.0306214	0.0245082	Zm00001d001935/Zm00001d005558/Zm00001d021676	3
red-salmon	GO:0009408	response to heat	7/140	365/30499	0.00153107	0.0306214	0.0245082	Zm00001d007215/Zm00001d015520/Zm00001d017476/Zm00001d029557/Zm00001d032546/Zm00001d036401/Zm00001d037604	7
red-salmon	GO:0001731	formation of translation preinitiation complex	3/140	50/30499	0.00158451	0.0306339	0.0245182	Zm00001d002166/Zm00001d002169/Zm00001d002737	3
red-salmon	GO:0006446	regulation of translational initiation	3/140	51/30499	0.00167792	0.0313934	0.0251261	Zm00001d002166/Zm00001d002169/Zm00001d002737	3
red-salmon	GO:0016282	eukaryotic 43S preinitiation complex	3/140	52/30499	0.00177471	0.0321667	0.025745	Zm00001d002166/Zm00001d002169/Zm00001d002737	3
red-salmon	GO:0005852	eukaryotic translation initiation factor 3 complex	3/140	54/30499	0.00197859	0.0337524	0.0270142	Zm00001d002166/Zm00001d002169/Zm00001d002737	3
red-salmon	GO:0033290	eukaryotic 48S preinitiation complex	3/140	54/30499	0.00197859	0.0337524	0.0270142	Zm00001d002166/Zm00001d002169/Zm00001d002737	3
red-salmon	GO:0002161	aminoacyl-tRNA editing activity	2/140	15/30499	0.00211229	0.0343992	0.0275318	Zm00001d001935/Zm00001d005558	2
red-salmon	GO:0007010	cytoskeleton organization	6/140	293/30499	0.00239365	0.0343992	0.0275318	Zm00001d002373/Zm00001d009926/Zm00001d026265/Zm00001d034030/Zm00001d038131/Zm00001d052689	6
red-salmon	GO:0006024	glycosaminoglycan biosynthetic process	2/140	16/30499	0.0024068	0.0343992	0.0275318	Zm00001d009409/Zm00001d038854	2
red-salmon	GO:0008420	RNA polymerase II CTD heptapeptide repeat phosphatase activity	2/140	16/30499	0.0024068	0.0343992	0.0275318	Zm00001d010927/Zm00001d049269	2
red-salmon	GO:0036402	proteasome-activating ATPase activity	2/140	16/30499	0.0024068	0.0343992	0.0275318	Zm00001d007215/Zm00001d015788	2
red-salmon	GO:0070940	dephosphorylation of RNA polymerase II C-terminal domain	2/140	16/30499	0.0024068	0.0343992	0.0275318	Zm00001d010927/Zm00001d049269	2
red-salmon	GO:0044421	extracellular region part	4/140	123/30499	0.0025315	0.0343992	0.0275318	Zm00001d002003/Zm00001d017117/Zm00001d017476/Zm00001d033775	4
red-salmon	GO:0032204	regulation of telomere maintenance	3/140	59/30499	0.00255028	0.0343992	0.0275318	Zm00001d022578/Zm00001d035527/Zm00001d052314	3
red-salmon	GO:0043247	telomere maintenance in response to DNA damage	3/140	59/30499	0.00255028	0.0343992	0.0275318	Zm00001d022578/Zm00001d035527/Zm00001d052314	3
red-salmon	GO:0006499	N-terminal protein myristoylation	5/140	208/30499	0.00278626	0.0367279	0.0293957	Zm00001d007215/Zm00001d017476/Zm00001d028623/Zm00001d036401/Zm00001d037056	5
red-salmon	GO:0007049	cell cycle	6/140	307/30499	0.00301422	0.038382	0.0307195	Zm00001d003256/Zm00001d014124/Zm00001d018444/Zm00001d025268/Zm00001d047673/Zm00001d051946	6
red-salmon	GO:0031595	nuclear proteasome complex	2/140	18/30499	0.00305028	0.038382	0.0307195	Zm00001d007215/Zm00001d015788	2
red-salmon	GO:0031048	chromatin silencing by small RNA	4/140	131/30499	0.00317644	0.038382	0.0307195	Zm00001d005650/Zm00001d010927/Zm00001d028840/Zm00001d035527	4
red-salmon	GO:0031982	vesicle	4/140	131/30499	0.00317644	0.038382	0.0307195	Zm00001d002003/Zm00001d017117/Zm00001d017476/Zm00001d033775	4
red-salmon	GO:0007126	NA	3/140	66/30499	0.00350699	0.0397062	0.0317794	Zm00001d022286/Zm00001d022578/Zm00001d052314	3
red-salmon	GO:0000974	Prp19 complex	2/140	20/30499	0.00376524	0.0397062	0.0317794	Zm00001d033388/Zm00001d042287	2
red-salmon	GO:0006450	regulation of translational fidelity	2/140	20/30499	0.00376524	0.0397062	0.0317794	Zm00001d001935/Zm00001d005558	2
red-salmon	GO:0031227	intrinsic component of endoplasmic reticulum membrane	2/140	20/30499	0.00376524	0.0397062	0.0317794	Zm00001d009409/Zm00001d038854	2
red-salmon	GO:0031300	intrinsic component of organelle membrane	2/140	20/30499	0.00376524	0.0397062	0.0317794	Zm00001d009409/Zm00001d038854	2
red-salmon	GO:0042176	regulation of protein catabolic process	2/140	20/30499	0.00376524	0.0397062	0.0317794	Zm00001d002373/Zm00001d026265	2
red-salmon	GO:0055046	microgametogenesis	2/140	20/30499	0.00376524	0.0397062	0.0317794	Zm00001d002003/Zm00001d033775	2
red-salmon	GO:0009524	phragmoplast	4/140	139/30499	0.00392531	0.0399652	0.0319867	Zm00001d004785/Zm00001d008321/Zm00001d014124/Zm00001d018798	4
red-salmon	GO:0045036	protein targeting to chloroplast	3/140	69/30499	0.0039755	0.0399652	0.0319867	Zm00001d012893/Zm00001d034755/Zm00001d052030	3
red-salmon	GO:0016607	nuclear speck	4/140	140/30499	0.0040266	0.0399652	0.0319867	Zm00001d004810/Zm00001d009617/Zm00001d033388/Zm00001d042287	4
red-salmon	GO:0005847	mRNA cleavage and polyadenylation specificity factor complex	2/140	21/30499	0.00414911	0.0399652	0.0319867	Zm00001d004154/Zm00001d026587	2
red-salmon	GO:0031597	cytosolic proteasome complex	2/140	21/30499	0.00414911	0.0399652	0.0319867	Zm00001d007215/Zm00001d015788	2
red-salmon	GO:0009407	toxin catabolic process	6/140	330/30499	0.00428499	0.0399652	0.0319867	Zm00001d002373/Zm00001d007215/Zm00001d017117/Zm00001d022578/Zm00001d026265/Zm00001d052314	6
red-salmon	GO:0010389	regulation of G2/M transition of mitotic cell cycle	3/140	71/30499	0.00430797	0.0399652	0.0319867	Zm00001d004810/Zm00001d018133/Zm00001d028840	3
red-salmon	GO:0006342	chromatin silencing	4/140	143/30499	0.00434105	0.0399652	0.0319867	Zm00001d004810/Zm00001d018133/Zm00001d022578/Zm00001d052314	4
red-salmon	GO:0006094	gluconeogenesis	5/140	239/30499	0.00501924	0.0454869	0.036406	Zm00001d002373/Zm00001d007215/Zm00001d026265/Zm00001d036401/Zm00001d052689	5
red-salmon	GO:0042060	wound healing	2/140	26/30499	0.00632568	0.0555894	0.0444917	Zm00001d001935/Zm00001d005558	2
red-salmon	GO:0042470	melanosome	2/140	26/30499	0.00632568	0.0555894	0.0444917	Zm00001d028227/Zm00001d036401	2
red-salmon	GO:0090502	RNA phosphodiester bond hydrolysis, endonucleolytic	3/140	84/30499	0.00687821	0.0595427	0.0476558	Zm00001d004810/Zm00001d005065/Zm00001d026587	3
red-salmon	GO:0003743	translation initiation factor activity	5/140	264/30499	0.00757125	0.0645783	0.0516861	Zm00001d002166/Zm00001d002169/Zm00001d002737/Zm00001d003147/Zm00001d021741	5
red-salmon	GO:0000795	synaptonemal complex	2/140	29/30499	0.00783157	0.0648766	0.0519248	Zm00001d000443/Zm00001d002485	2
red-salmon	GO:0017025	TBP-class protein binding	2/140	29/30499	0.00783157	0.0648766	0.0519248	Zm00001d007215/Zm00001d015788	2
red-salmon	GO:0006310	DNA recombination	4/140	170/30499	0.00794179	0.0648766	0.0519248	Zm00001d022578/Zm00001d028840/Zm00001d047673/Zm00001d052314	4
red-salmon	GO:0034399	nuclear periphery	2/140	30/30499	0.0083659	0.067392	0.0539381	Zm00001d030694/Zm00001d038021	2
red-salmon	GO:0006378	mRNA polyadenylation	2/140	31/30499	0.00891615	0.0708407	0.0566983	Zm00001d004154/Zm00001d026587	2
red-salmon	GO:0006189	'de novo' IMP biosynthetic process	2/140	32/30499	0.00948217	0.0743197	0.0594828	Zm00001d002003/Zm00001d033775	2
red-salmon	GO:0005819	spindle	3/140	95/30499	0.00963394	0.0745025	0.059629	Zm00001d008321/Zm00001d014124/Zm00001d046531	3
red-salmon	GO:0042393	histone binding	3/140	96/30499	0.00991185	0.075643	0.0605419	Zm00001d005650/Zm00001d010646/Zm00001d036689	3
red-salmon	GO:0005871	kinesin complex	3/140	97/30499	0.0101944	0.0767889	0.061459	Zm00001d009926/Zm00001d034030/Zm00001d038131	3
red-salmon	GO:0005874	microtubule	5/140	286/30499	0.0104667	0.0778295	0.0622919	Zm00001d008321/Zm00001d009926/Zm00001d034030/Zm00001d038131/Zm00001d046531	5
red-salmon	GO:0018279	protein N-linked glycosylation via asparagine	2/140	35/30499	0.0112733	0.0817313	0.0654147	Zm00001d002944/Zm00001d028227	2
red-salmon	GO:0043066	negative regulation of apoptotic process	2/140	35/30499	0.0112733	0.0817313	0.0654147	Zm00001d028623/Zm00001d036401	2
red-salmon	GO:0044707	NA	3/140	103/30499	0.0119877	0.0858379	0.0687015	Zm00001d002373/Zm00001d012856/Zm00001d026265	3
red-salmon	GO:0016485	protein processing	2/140	39/30499	0.0138729	0.0981256	0.0785361	Zm00001d015520/Zm00001d029557	2
red-tan	GO:0042393	histone binding	10/179	96/30499	2.74714e-10	1.73345e-07	1.51816e-07	Zm00001d004025/Zm00001d014998/Zm00001d019195/Zm00001d021145/Zm00001d021541/Zm00001d034594/Zm00001d038570/Zm00001d042528/Zm00001d043927/Zm00001d053697	10
red-tan	GO:0003729	mRNA binding	12/179	300/30499	2.36892e-07	7.47396e-05	6.54571e-05	Zm00001d006573/Zm00001d011983/Zm00001d018180/Zm00001d018770/Zm00001d028022/Zm00001d029375/Zm00001d033153/Zm00001d037122/Zm00001d043962/Zm00001d044979/Zm00001d049442/Zm00001d049761	12
red-tan	GO:0009630	gravitropism	9/179	170/30499	7.91608e-07	0.000166502	0.000145823	Zm00001d004979/Zm00001d006573/Zm00001d011851/Zm00001d014998/Zm00001d023391/Zm00001d029889/Zm00001d030593/Zm00001d044127/Zm00001d047780	9
red-tan	GO:0010050	vegetative phase change	7/179	98/30499	1.88176e-06	0.000296848	0.00025998	Zm00001d008763/Zm00001d021947/Zm00001d035256/Zm00001d039608/Zm00001d043335/Zm00001d044127/Zm00001d051600	7
red-tan	GO:0000226	microtubule cytoskeleton organization	8/179	182/30499	1.29087e-05	0.00162908	0.00142675	Zm00001d004979/Zm00001d006573/Zm00001d021641/Zm00001d028022/Zm00001d029297/Zm00001d029889/Zm00001d043927/Zm00001d051600	8
red-tan	GO:0009616	virus induced gene silencing	7/179	142/30499	2.17766e-05	0.00229017	0.00200574	Zm00001d008763/Zm00001d021947/Zm00001d035256/Zm00001d039608/Zm00001d043335/Zm00001d044127/Zm00001d051600	7
red-tan	GO:0031491	nucleosome binding	3/179	13/30499	5.4448e-05	0.0049081	0.00429852	Zm00001d014998/Zm00001d019789/Zm00001d038570	3
red-tan	GO:0001727	lipid kinase activity	4/179	37/30499	6.51286e-05	0.00513702	0.00449901	Zm00001d013920/Zm00001d020414/Zm00001d035004/Zm00001d045757	4
red-tan	GO:0000911	cytokinesis by cell plate formation	8/179	254/30499	0.000135961	0.00953237	0.00834847	Zm00001d004979/Zm00001d006573/Zm00001d017239/Zm00001d028022/Zm00001d029297/Zm00001d029889/Zm00001d043927/Zm00001d051600	8
red-tan	GO:0006606	protein import into nucleus	6/179	144/30499	0.000214422	0.01353	0.0118496	Zm00001d009122/Zm00001d017239/Zm00001d022527/Zm00001d031291/Zm00001d041914/Zm00001d048023	6
red-tan	GO:0005655	nucleolar ribonuclease P complex	3/179	21/30499	0.000244597	0.0140309	0.0122883	Zm00001d035256/Zm00001d041857/Zm00001d044127	3
red-tan	GO:0035196	production of miRNAs involved in gene silencing by miRNA	6/179	153/30499	0.000297261	0.015631	0.0136896	Zm00001d008763/Zm00001d035170/Zm00001d035256/Zm00001d039608/Zm00001d043335/Zm00001d051600	6
red-tan	GO:0004526	ribonuclease P activity	3/179	26/30499	0.000467954	0.0227138	0.0198928	Zm00001d035256/Zm00001d041857/Zm00001d044127	3
red-tan	GO:0006302	double-strand break repair	4/179	70/30499	0.000777778	0.0343079	0.030047	Zm00001d009731/Zm00001d037712/Zm00001d042505/Zm00001d044008	4
red-tan	GO:0006325	chromatin organization	6/179	187/30499	0.000856924	0.0343079	0.030047	Zm00001d004521/Zm00001d018912/Zm00001d021541/Zm00001d023391/Zm00001d039446/Zm00001d048023	6
red-tan	GO:0010074	maintenance of meristem identity	3/179	32/30499	0.000869932	0.0343079	0.030047	Zm00001d029297/Zm00001d031291/Zm00001d047412	3
red-tan	GO:0016569	covalent chromatin modification	4/179	75/30499	0.00100786	0.0374092	0.0327631	Zm00001d004790/Zm00001d030659/Zm00001d039608/Zm00001d041592	4
red-tan	GO:0010267	production of ta-siRNAs involved in RNA interference	5/179	134/30499	0.00119402	0.0418571	0.0366586	Zm00001d008763/Zm00001d035256/Zm00001d039608/Zm00001d043335/Zm00001d051600	5
red-tan	GO:0006487	protein N-linked glycosylation	5/179	140/30499	0.00144985	0.0428635	0.03754	Zm00001d018939/Zm00001d022103/Zm00001d027299/Zm00001d047780/Zm00001d049761	5
red-tan	GO:0016607	nuclear speck	5/179	140/30499	0.00144985	0.0428635	0.03754	Zm00001d015293/Zm00001d033153/Zm00001d035170/Zm00001d049370/Zm00001d049636	5
red-tan	GO:0030628	pre-mRNA 3'-splice site binding	2/179	10/30499	0.00149445	0.0428635	0.03754	Zm00001d035170/Zm00001d049636	2
red-tan	GO:0080111	DNA demethylation	2/179	10/30499	0.00149445	0.0428635	0.03754	Zm00001d021145/Zm00001d043927	2
red-tan	GO:0006342	chromatin silencing	5/179	143/30499	0.00159191	0.0436737	0.0382495	Zm00001d004025/Zm00001d038570/Zm00001d043335/Zm00001d044127/Zm00001d051600	5
red-tan	GO:0009934	regulation of meristem structural organization	3/179	40/30499	0.00167425	0.0440189	0.0385519	Zm00001d029297/Zm00001d042528/Zm00001d047412	3
red-tan	GO:0000386	second spliceosomal transesterification activity	2/179	11/30499	0.00181951	0.0441581	0.0386738	Zm00001d035170/Zm00001d049636	2
red-tan	GO:0031936	negative regulation of chromatin silencing	2/179	11/30499	0.00181951	0.0441581	0.0386738	Zm00001d021145/Zm00001d043927	2
red-tan	GO:0006406	mRNA export from nucleus	4/179	91/30499	0.00206095	0.0473249	0.0414473	Zm00001d017239/Zm00001d018180/Zm00001d029297/Zm00001d031291	4
red-tan	GO:0006405	RNA export from nucleus	2/179	12/30499	0.002175	0.0473249	0.0414473	Zm00001d022527/Zm00001d048023	2
red-tan	GO:0033314	mitotic DNA replication checkpoint	2/179	12/30499	0.002175	0.0473249	0.0414473	Zm00001d022564/Zm00001d028863	2
red-tan	GO:0008080	N-acetyltransferase activity	3/179	45/30499	0.00235357	0.0490718	0.0429772	Zm00001d018912/Zm00001d032933/Zm00001d034004	3
red-tan	GO:0046854	phosphatidylinositol phosphorylation	4/179	95/30499	0.00241082	0.0490718	0.0429772	Zm00001d013920/Zm00001d020414/Zm00001d035004/Zm00001d045757	4
red-tan	GO:0031519	PcG protein complex	2/179	13/30499	0.00256055	0.0494865	0.0433404	Zm00001d015293/Zm00001d049370	2
red-tan	GO:0004386	helicase activity	5/179	160/30499	0.00259751	0.0494865	0.0433404	Zm00001d006428/Zm00001d021541/Zm00001d030239/Zm00001d038113/Zm00001d040203	5
red-tan	GO:0000502	proteasome complex	3/179	47/30499	0.00266647	0.0494865	0.0433404	Zm00001d006079/Zm00001d031291/Zm00001d043927	3
red-tan	GO:0006282	regulation of DNA repair	2/179	14/30499	0.00297581	0.0521593	0.0456813	Zm00001d009731/Zm00001d014813	2
red-tan	GO:0008327	methyl-CpG binding	2/179	14/30499	0.00297581	0.0521593	0.0456813	Zm00001d005958/Zm00001d053697	2
red-tan	GO:0009560	embryo sac egg cell differentiation	5/179	167/30499	0.00312238	0.0532492	0.0466358	Zm00001d009122/Zm00001d017475/Zm00001d031291/Zm00001d032894/Zm00001d048023	5
red-tan	GO:0008023	transcription elongation factor complex	2/179	15/30499	0.00342042	0.0553406	0.0484674	Zm00001d031291/Zm00001d038570	2
red-tan	GO:0044030	regulation of DNA methylation	2/179	15/30499	0.00342042	0.0553406	0.0484674	Zm00001d031291/Zm00001d033827	2
red-tan	GO:0048523	negative regulation of cellular process	6/179	249/30499	0.00362264	0.0571424	0.0500454	Zm00001d004925/Zm00001d009751/Zm00001d023391/Zm00001d023788/Zm00001d027299/Zm00001d035593	6
red-tan	GO:0007095	mitotic G2 DNA damage checkpoint	2/179	16/30499	0.00389401	0.0571424	0.0500454	Zm00001d022564/Zm00001d028863	2
red-tan	GO:0010369	chromocenter	2/179	16/30499	0.00389401	0.0571424	0.0500454	Zm00001d010556/Zm00001d043335	2
red-tan	GO:0016308	1-phosphatidylinositol-4-phosphate 5-kinase activity	2/179	16/30499	0.00389401	0.0571424	0.0500454	Zm00001d013920/Zm00001d020414	2
red-tan	GO:0080090	regulation of primary metabolic process	7/179	340/30499	0.00408379	0.0584576	0.0511973	Zm00001d003890/Zm00001d004979/Zm00001d019195/Zm00001d029714/Zm00001d030593/Zm00001d041592/Zm00001d047079	7
red-tan	GO:0051253	negative regulation of RNA metabolic process	3/179	55/30499	0.00416892	0.0584576	0.0511973	Zm00001d005107/Zm00001d035470/Zm00001d048541	3
red-tan	GO:0033554	cellular response to stress	4/179	115/30499	0.00478279	0.0656074	0.0574591	Zm00001d018477/Zm00001d025668/Zm00001d035170/Zm00001d049636	4
red-tan	GO:0032968	positive regulation of transcription elongation from RNA polymerase II promoter	2/179	18/30499	0.00492678	0.0661446	0.0579296	Zm00001d014998/Zm00001d038570	2
red-tan	GO:0006270	DNA replication initiation	4/179	119/30499	0.00539536	0.0699746	0.0612839	Zm00001d022564/Zm00001d028863/Zm00001d039446/Zm00001d042528	4
red-tan	GO:0000993	RNA polymerase II complex binding	2/179	19/30499	0.00548525	0.0699746	0.0612839	Zm00001d031291/Zm00001d049442	2
red-tan	GO:0051082	unfolded protein binding	6/179	272/30499	0.00554474	0.0699746	0.0612839	Zm00001d004025/Zm00001d008412/Zm00001d008413/Zm00001d020414/Zm00001d025584/Zm00001d041488	6
red-tan	GO:0006368	transcription elongation from RNA polymerase II promoter	3/179	64/30499	0.006371	0.0788256	0.0690356	Zm00001d014998/Zm00001d031291/Zm00001d038570	3
red-tan	GO:0005677	chromatin silencing complex	2/179	21/30499	0.00668467	0.0809777	0.0709205	Zm00001d015293/Zm00001d049370	2
red-tan	GO:0044723	NA	6/179	284/30499	0.00680162	0.0809777	0.0709205	Zm00001d004979/Zm00001d008413/Zm00001d010512/Zm00001d018939/Zm00001d047780/Zm00001d049761	6
red-tan	GO:0031047	gene silencing by RNA	3/179	69/30499	0.00784281	0.0900504	0.0788664	Zm00001d039446/Zm00001d041857/Zm00001d042528	3
red-tan	GO:0019899	enzyme binding	2/179	23/30499	0.00799179	0.0900504	0.0788664	Zm00001d003890/Zm00001d014085	2
red-tan	GO:0080188	RNA-directed DNA methylation	2/179	23/30499	0.00799179	0.0900504	0.0788664	Zm00001d032894/Zm00001d044127	2
red-tan	GO:0010629	negative regulation of gene expression	4/179	134/30499	0.00815506	0.0902779	0.0790657	Zm00001d009751/Zm00001d029297/Zm00001d047412/Zm00001d048541	4
red-tan	GO:0009707	chloroplast outer membrane	3/179	71/30499	0.00848292	0.0922883	0.0808264	Zm00001d018842/Zm00001d023391/Zm00001d035191	3
red-tan	GO:0016571	histone methylation	3/179	72/30499	0.00881414	0.0942665	0.0825589	Zm00001d008763/Zm00001d015293/Zm00001d049370	3
blue-green	GO:0009734	auxin-activated signaling pathway	12/222	329/30499	5.96576e-06	0.00258574	0.00232586	Zm00001d003228/Zm00001d018024/Zm00001d023659/Zm00001d026262/Zm00001d026515/Zm00001d028447/Zm00001d029594/Zm00001d031068/Zm00001d034143/Zm00001d036426/Zm00001d038081/Zm00001d048233	12
blue-green	GO:0048443	stamen development	7/222	96/30499	6.77781e-06	0.00258574	0.00232586	Zm00001d005986/Zm00001d011757/Zm00001d018024/Zm00001d028447/Zm00001d031068/Zm00001d038742/Zm00001d048233	7
blue-green	GO:0008381	mechanosensitive ion channel activity	3/222	11/30499	6.01307e-05	0.0152933	0.0137562	Zm00001d017539/Zm00001d037120/Zm00001d051415	3
blue-green	GO:0006081	cellular aldehyde metabolic process	3/222	19/30499	0.000338257	0.0645224	0.0580377	Zm00001d017539/Zm00001d037120/Zm00001d051415	3
blue-green	GO:0005179	hormone activity	3/222	22/30499	0.00052899	0.0807239	0.0726108	Zm00001d039086/Zm00001d047723/Zm00001d051990	3
blue-green	GO:0000079	regulation of cyclin-dependent protein serine/threonine kinase activity	4/222	61/30499	0.00103038	0.0923811	0.0830965	Zm00001d005293/Zm00001d019696/Zm00001d030849/Zm00001d032732	4
blue-green	GO:0009845	seed germination	8/222	278/30499	0.00103779	0.0923811	0.0830965	Zm00001d002642/Zm00001d012819/Zm00001d013325/Zm00001d025055/Zm00001d039017/Zm00001d045589/Zm00001d046783/Zm00001d051439	8
blue-green	GO:0042802	identical protein binding	7/222	216/30499	0.001077	0.0923811	0.0830965	Zm00001d009858/Zm00001d015356/Zm00001d024318/Zm00001d028447/Zm00001d031068/Zm00001d043327/Zm00001d043581	7
blue-green	GO:0002682	regulation of immune system process	3/222	28/30499	0.00108969	0.0923811	0.0830965	Zm00001d017539/Zm00001d037120/Zm00001d051415	3
blue-green	GO:0009637	response to blue light	6/222	164/30499	0.00131893	0.0959523	0.0863088	Zm00001d001858/Zm00001d018024/Zm00001d028447/Zm00001d029594/Zm00001d031068/Zm00001d039053	6
blue-green	GO:0009610	response to symbiotic fungus	4/222	66/30499	0.00138332	0.0959523	0.0863088	Zm00001d011757/Zm00001d038742/Zm00001d049995/Zm00001d050355	4
blue-red	GO:0009451	RNA modification	29/273	477/30499	5.94681e-16	4.73366e-13	4.66981e-13	Zm00001d001842/Zm00001d005349/Zm00001d006894/Zm00001d008738/Zm00001d009387/Zm00001d009677/Zm00001d013658/Zm00001d014599/Zm00001d014666/Zm00001d014966/Zm00001d017811/Zm00001d018528/Zm00001d021053/Zm00001d021294/Zm00001d024831/Zm00001d029255/Zm00001d031130/Zm00001d032900/Zm00001d033060/Zm00001d033869/Zm00001d033916/Zm00001d034882/Zm00001d034933/Zm00001d038176/Zm00001d043081/Zm00001d049196/Zm00001d0…	29
blue-red	GO:0031146	SCF-dependent proteasomal ubiquitin-dependent protein catabolic process	9/273	114/30499	9.23572e-07	0.000367582	0.000362624	Zm00001d008212/Zm00001d016066/Zm00001d016129/Zm00001d019677/Zm00001d021744/Zm00001d044410/Zm00001d046684/Zm00001d048930/Zm00001d051980	9
blue-red	GO:0031425	chloroplast RNA processing	6/273	65/30499	2.5831e-05	0.00685383	0.00676139	Zm00001d005349/Zm00001d013081/Zm00001d014666/Zm00001d016815/Zm00001d024831/Zm00001d043081	6
blue-red	GO:0019005	SCF ubiquitin ligase complex	9/273	204/30499	9.99636e-05	0.0198928	0.0196244	Zm00001d008212/Zm00001d016066/Zm00001d016129/Zm00001d019677/Zm00001d021744/Zm00001d044410/Zm00001d046684/Zm00001d048310/Zm00001d052253	9
blue-red	GO:0005798	Golgi-associated vesicle	3/273	17/30499	0.000439541	0.0699749	0.0690311	Zm00001d008239/Zm00001d040442/Zm00001d051824	3
blue-red	GO:0003727	single-stranded RNA binding	4/273	44/30499	0.000643262	0.0797242	0.0786488	Zm00001d010329/Zm00001d010340/Zm00001d015585/Zm00001d021513	4
blue-red	GO:0042255	ribosome assembly	4/273	45/30499	0.000701092	0.0797242	0.0786488	Zm00001d010329/Zm00001d010340/Zm00001d015585/Zm00001d021513	4
blue-blue	GO:0001510	RNA methylation	31/580	241/30499	5.61178e-17	6.77903e-14	6.24975e-14	Zm00001d002253/Zm00001d003683/Zm00001d007824/Zm00001d008327/Zm00001d009417/Zm00001d010631/Zm00001d012161/Zm00001d013034/Zm00001d013392/Zm00001d013767/Zm00001d014355/Zm00001d017719/Zm00001d018337/Zm00001d018957/Zm00001d019147/Zm00001d019449/Zm00001d022265/Zm00001d026343/Zm00001d031703/Zm00001d034440/Zm00001d034550/Zm00001d034880/Zm00001d037620/Zm00001d039908/Zm00001d040109/Zm00001d040293/Zm00001d0…	31
blue-blue	GO:0009220	pyrimidine ribonucleotide biosynthetic process	26/580	165/30499	1.24291e-16	7.50717e-14	6.92104e-14	Zm00001d001939/Zm00001d006667/Zm00001d006822/Zm00001d007824/Zm00001d009417/Zm00001d009480/Zm00001d012161/Zm00001d012606/Zm00001d013034/Zm00001d017317/Zm00001d018534/Zm00001d018957/Zm00001d019147/Zm00001d022386/Zm00001d025767/Zm00001d027721/Zm00001d031321/Zm00001d033221/Zm00001d034440/Zm00001d034550/Zm00001d038923/Zm00001d039324/Zm00001d044287/Zm00001d045649/Zm00001d051589/Zm00001d051893	26
blue-blue	GO:0022625	cytosolic large ribosomal subunit	28/580	207/30499	4.93418e-16	1.98683e-13	1.83171e-13	Zm00001d002253/Zm00001d003683/Zm00001d007824/Zm00001d009417/Zm00001d010631/Zm00001d011263/Zm00001d011534/Zm00001d012161/Zm00001d014355/Zm00001d017320/Zm00001d017719/Zm00001d018957/Zm00001d019473/Zm00001d022124/Zm00001d026343/Zm00001d030691/Zm00001d031703/Zm00001d034440/Zm00001d035902/Zm00001d037620/Zm00001d038975/Zm00001d039020/Zm00001d039908/Zm00001d041568/Zm00001d044287/Zm00001d050193/Zm00001d0…	28
blue-blue	GO:0042256	mature ribosome assembly	16/580	81/30499	2.55982e-12	7.73066e-10	7.12708e-10	Zm00001d006871/Zm00001d007824/Zm00001d010631/Zm00001d012161/Zm00001d013034/Zm00001d014355/Zm00001d017719/Zm00001d022124/Zm00001d030691/Zm00001d037620/Zm00001d044287/Zm00001d044664/Zm00001d045000/Zm00001d048253/Zm00001d048346/Zm00001d053630	16
blue-blue	GO:0009451	RNA modification	35/580	477/30499	1.3255e-11	3.2024e-09	2.95237e-09	Zm00001d001773/Zm00001d001845/Zm00001d002881/Zm00001d003500/Zm00001d006255/Zm00001d006822/Zm00001d007100/Zm00001d012606/Zm00001d013923/Zm00001d014736/Zm00001d018534/Zm00001d022052/Zm00001d023525/Zm00001d025264/Zm00001d028046/Zm00001d028587/Zm00001d030901/Zm00001d031321/Zm00001d032661/Zm00001d035048/Zm00001d036833/Zm00001d042067/Zm00001d042380/Zm00001d042389/Zm00001d042602/Zm00001d044489/Zm00001d0…	35
blue-blue	GO:0005743	mitochondrial inner membrane	21/580	182/30499	5.05638e-11	1.01802e-08	9.38535e-09	Zm00001d003511/Zm00001d006667/Zm00001d012606/Zm00001d013332/Zm00001d017317/Zm00001d017707/Zm00001d017857/Zm00001d018534/Zm00001d020980/Zm00001d025619/Zm00001d027468/Zm00001d031321/Zm00001d032661/Zm00001d035879/Zm00001d035881/Zm00001d038933/Zm00001d042007/Zm00001d048583/Zm00001d049649/Zm00001d051535/Zm00001d051685	21
blue-blue	GO:0022627	cytosolic small ribosomal subunit	16/580	132/30499	4.91424e-09	8.48057e-07	7.81844e-07	Zm00001d005023/Zm00001d006871/Zm00001d013034/Zm00001d019147/Zm00001d022386/Zm00001d034550/Zm00001d037111/Zm00001d037929/Zm00001d044664/Zm00001d045000/Zm00001d048253/Zm00001d048346/Zm00001d049500/Zm00001d053630/Zm00001d053633/Zm00001d053635	16
blue-blue	GO:0006626	protein targeting to mitochondrion	12/580	105/30499	7.82166e-07	0.000118107	0.000108886	Zm00001d006667/Zm00001d012606/Zm00001d013677/Zm00001d013923/Zm00001d017317/Zm00001d018337/Zm00001d031321/Zm00001d035881/Zm00001d040109/Zm00001d044193/Zm00001d045492/Zm00001d052933	12
blue-blue	GO:0042788	polysomal ribosome	8/580	41/30499	8.96269e-07	0.000120299	0.000110907	Zm00001d007824/Zm00001d012161/Zm00001d014355/Zm00001d022124/Zm00001d030691/Zm00001d037620/Zm00001d038923/Zm00001d044664	8
blue-blue	GO:0005759	mitochondrial matrix	14/580	171/30499	5.47243e-06	0.000661069	0.000609456	Zm00001d006667/Zm00001d008405/Zm00001d017823/Zm00001d020139/Zm00001d025891/Zm00001d028458/Zm00001d032163/Zm00001d035443/Zm00001d037429/Zm00001d039089/Zm00001d043317/Zm00001d045436/Zm00001d052101/Zm00001d052289	14
blue-blue	GO:0009658	chloroplast organization	16/580	223/30499	6.56913e-06	0.00072141	0.000665085	Zm00001d003500/Zm00001d013923/Zm00001d017467/Zm00001d017621/Zm00001d018066/Zm00001d025264/Zm00001d034669/Zm00001d038158/Zm00001d038332/Zm00001d042007/Zm00001d044087/Zm00001d045492/Zm00001d050234/Zm00001d052101/Zm00001d052271/Zm00001d053351	16
blue-blue	GO:0002181	cytoplasmic translation	8/580	63/30499	2.51749e-05	0.00253427	0.00233641	Zm00001d007824/Zm00001d019473/Zm00001d022124/Zm00001d030691/Zm00001d031703/Zm00001d039908/Zm00001d050193/Zm00001d052719	8
blue-blue	GO:0005754	mitochondrial proton-transporting ATP synthase, catalytic core	4/580	11/30499	3.84119e-05	0.00356935	0.00329067	Zm00001d006439/Zm00001d009488/Zm00001d021554/Zm00001d038929	4
blue-blue	GO:0008283	cell proliferation	17/580	295/30499	5.7821e-05	0.00483542	0.00445789	Zm00001d002599/Zm00001d003103/Zm00001d006237/Zm00001d007845/Zm00001d008260/Zm00001d012161/Zm00001d013392/Zm00001d017324/Zm00001d022614/Zm00001d028195/Zm00001d031766/Zm00001d032029/Zm00001d037221/Zm00001d040147/Zm00001d048060/Zm00001d051342/Zm00001d052323	17
blue-blue	GO:0006094	gluconeogenesis	15/580	239/30499	6.00425e-05	0.00483542	0.00445789	Zm00001d004513/Zm00001d006036/Zm00001d006667/Zm00001d012042/Zm00001d012161/Zm00001d012395/Zm00001d017857/Zm00001d027371/Zm00001d027468/Zm00001d036319/Zm00001d038923/Zm00001d045194/Zm00001d051001/Zm00001d051685/Zm00001d052101	15
blue-blue	GO:0034976	response to endoplasmic reticulum stress	16/580	272/30499	7.44658e-05	0.00547296	0.00504565	Zm00001d006036/Zm00001d006667/Zm00001d009572/Zm00001d012662/Zm00001d015376/Zm00001d017857/Zm00001d027468/Zm00001d031740/Zm00001d032400/Zm00001d044874/Zm00001d049320/Zm00001d050119/Zm00001d051001/Zm00001d051589/Zm00001d051685/Zm00001d051893	16
blue-blue	GO:0019773	proteasome core complex, alpha-subunit complex	5/580	24/30499	7.70201e-05	0.00547296	0.00504565	Zm00001d006235/Zm00001d022629/Zm00001d036319/Zm00001d045194/Zm00001d048271	5
blue-blue	GO:0006096	glycolytic process	17/580	306/30499	9.05277e-05	0.00607542	0.00560107	Zm00001d000227/Zm00001d004513/Zm00001d006036/Zm00001d006439/Zm00001d006667/Zm00001d012161/Zm00001d015376/Zm00001d017467/Zm00001d018961/Zm00001d021554/Zm00001d025690/Zm00001d027371/Zm00001d038923/Zm00001d045194/Zm00001d051001/Zm00001d052101/Zm00001d052289	17
blue-blue	GO:0000028	ribosomal small subunit assembly	6/580	40/30499	0.000102107	0.00649187	0.00598501	Zm00001d006871/Zm00001d037111/Zm00001d037929/Zm00001d045000/Zm00001d048253/Zm00001d048346	6
blue-blue	GO:0080156	mitochondrial mRNA modification	7/580	62/30499	0.000172576	0.0104236	0.00960978	Zm00001d017317/Zm00001d020435/Zm00001d044331/Zm00001d045089/Zm00001d045528/Zm00001d049043/Zm00001d052146	7
blue-blue	GO:0030687	preribosome, large subunit precursor	6/580	45/30499	0.000199943	0.0109787	0.0101215	Zm00001d001994/Zm00001d018337/Zm00001d019449/Zm00001d026495/Zm00001d039047/Zm00001d050964	6
blue-blue	GO:0042255	ribosome assembly	6/580	45/30499	0.000199943	0.0109787	0.0101215	Zm00001d018066/Zm00001d018337/Zm00001d034669/Zm00001d038158/Zm00001d038923/Zm00001d050234	6
blue-blue	GO:0003729	mRNA binding	16/580	300/30499	0.000229434	0.0117083	0.0107942	Zm00001d006822/Zm00001d007824/Zm00001d009023/Zm00001d010631/Zm00001d011336/Zm00001d018103/Zm00001d025264/Zm00001d033549/Zm00001d037111/Zm00001d037620/Zm00001d037929/Zm00001d044287/Zm00001d045076/Zm00001d049320/Zm00001d049656/Zm00001d053572	16
blue-blue	GO:0031425	chloroplast RNA processing	7/580	65/30499	0.000232616	0.0117083	0.0107942	Zm00001d007100/Zm00001d025264/Zm00001d035048/Zm00001d036833/Zm00001d042067/Zm00001d045089/Zm00001d052854	7
blue-blue	GO:0030150	protein import into mitochondrial matrix	5/580	31/30499	0.00027588	0.0133305	0.0122897	Zm00001d008689/Zm00001d027345/Zm00001d031852/Zm00001d039709/Zm00001d048506	5
blue-blue	GO:0042777	plasma membrane ATP synthesis coupled proton transport	4/580	18/30499	0.000320387	0.0144017	0.0132772	Zm00001d006439/Zm00001d009488/Zm00001d021554/Zm00001d038929	4
blue-blue	GO:0051028	mRNA transport	5/580	32/30499	0.000321891	0.0144017	0.0132772	Zm00001d008871/Zm00001d011263/Zm00001d038803/Zm00001d039365/Zm00001d044193	5
blue-blue	GO:0050897	cobalt ion binding	7/580	70/30499	0.000369161	0.0154041	0.0142014	Zm00001d009488/Zm00001d011263/Zm00001d025891/Zm00001d035032/Zm00001d036328/Zm00001d038929/Zm00001d052289	7
blue-blue	GO:0051258	protein polymerization	5/580	33/30499	0.000373483	0.0154041	0.0142014	Zm00001d001939/Zm00001d008216/Zm00001d015348/Zm00001d027295/Zm00001d040509	5
blue-blue	GO:0019243	methylglyoxal catabolic process to D-lactate via S-lactoyl-glutathione	9/580	116/30499	0.00038438	0.0154041	0.0142014	Zm00001d006036/Zm00001d006130/Zm00001d008281/Zm00001d025891/Zm00001d036328/Zm00001d038977/Zm00001d039047/Zm00001d040147/Zm00001d045436	9
blue-blue	GO:0006014	D-ribose metabolic process	4/580	19/30499	0.000399745	0.0154041	0.0142014	Zm00001d011526/Zm00001d012173/Zm00001d027799/Zm00001d030701	4
blue-blue	GO:0000398	mRNA splicing, via spliceosome	13/580	225/30499	0.000408055	0.0154041	0.0142014	Zm00001d002869/Zm00001d007100/Zm00001d013009/Zm00001d017523/Zm00001d021441/Zm00001d025222/Zm00001d045076/Zm00001d047245/Zm00001d048486/Zm00001d049656/Zm00001d051235/Zm00001d053351/Zm00001d054033	13
blue-blue	GO:0046356	acetyl-CoA catabolic process	6/580	52/30499	0.000446696	0.0163518	0.0150751	Zm00001d006667/Zm00001d025690/Zm00001d036328/Zm00001d039089/Zm00001d049649/Zm00001d050409	6
blue-blue	GO:0000462	maturation of SSU-rRNA from tricistronic rRNA transcript (SSU-rRNA, 5.8S rRNA, LSU-rRNA)	7/580	73/30499	0.000477813	0.0169764	0.015651	Zm00001d005023/Zm00001d015918/Zm00001d022386/Zm00001d044664/Zm00001d053630/Zm00001d053633/Zm00001d053635	7
blue-blue	GO:0000463	maturation of LSU-rRNA from tricistronic rRNA transcript (SSU-rRNA, 5.8S rRNA, LSU-rRNA)	4/580	20/30499	0.000492202	0.016988	0.0156616	Zm00001d031703/Zm00001d039047/Zm00001d050193/Zm00001d052719	4
blue-blue	GO:0006164	purine nucleotide biosynthetic process	5/580	36/30499	0.000566077	0.018995	0.017512	Zm00001d008327/Zm00001d022265/Zm00001d036339/Zm00001d040293/Zm00001d045000	5
blue-blue	GO:0006511	ubiquitin-dependent protein catabolic process	17/580	360/30499	0.000602226	0.0196619	0.0181267	Zm00001d006235/Zm00001d006439/Zm00001d006667/Zm00001d015123/Zm00001d016566/Zm00001d017857/Zm00001d021554/Zm00001d022629/Zm00001d027468/Zm00001d027493/Zm00001d036319/Zm00001d045194/Zm00001d048271/Zm00001d049656/Zm00001d051685/Zm00001d052078/Zm00001d053289	17
blue-blue	GO:0046933	proton-transporting ATP synthase activity, rotational mechanism	5/580	38/30499	0.000730528	0.0230186	0.0212214	Zm00001d006439/Zm00001d009488/Zm00001d021554/Zm00001d038929/Zm00001d053572	5
blue-blue	GO:0000461	endonucleolytic cleavage to generate mature 3'-end of SSU-rRNA from (SSU-rRNA, 5.8S rRNA, LSU-rRNA)	3/580	10/30499	0.000743149	0.0230186	0.0212214	Zm00001d006871/Zm00001d048253/Zm00001d048346	3
blue-blue	GO:0006099	tricarboxylic acid cycle	7/580	80/30499	0.000831287	0.0248098	0.0228728	Zm00001d006667/Zm00001d025690/Zm00001d036328/Zm00001d037899/Zm00001d039089/Zm00001d049649/Zm00001d050409	7
blue-blue	GO:0030529	NA	11/580	184/30499	0.000842055	0.0248098	0.0228728	Zm00001d011336/Zm00001d018552/Zm00001d018613/Zm00001d019200/Zm00001d025767/Zm00001d026397/Zm00001d027429/Zm00001d028229/Zm00001d035095/Zm00001d049665/Zm00001d053572	11
blue-blue	GO:0006399	tRNA metabolic process	5/580	41/30499	0.00104083	0.0299364	0.0275991	Zm00001d003500/Zm00001d013923/Zm00001d045492/Zm00001d045528/Zm00001d047128	5
blue-blue	GO:0019843	rRNA binding	8/580	109/30499	0.00115383	0.0324146	0.0298838	Zm00001d017719/Zm00001d018066/Zm00001d034669/Zm00001d035902/Zm00001d037929/Zm00001d038158/Zm00001d050234/Zm00001d051543	8
blue-blue	GO:0003727	single-stranded RNA binding	5/580	44/30499	0.00143952	0.0395214	0.0364357	Zm00001d018066/Zm00001d034669/Zm00001d038158/Zm00001d050234/Zm00001d054033	5
blue-blue	GO:0008380	RNA splicing	9/580	140/30499	0.00148082	0.0397517	0.036648	Zm00001d006255/Zm00001d018066/Zm00001d019269/Zm00001d022177/Zm00001d028046/Zm00001d034669/Zm00001d038158/Zm00001d049796/Zm00001d050234	9
blue-blue	GO:0010020	chloroplast fission	4/580	27/30499	0.00160472	0.0421413	0.0388511	Zm00001d001939/Zm00001d008970/Zm00001d035898/Zm00001d047128	4
blue-blue	GO:0009853	photorespiration	12/580	232/30499	0.00173999	0.0447215	0.0412298	Zm00001d006439/Zm00001d006667/Zm00001d016566/Zm00001d017857/Zm00001d021375/Zm00001d021554/Zm00001d025690/Zm00001d027468/Zm00001d027493/Zm00001d048583/Zm00001d049656/Zm00001d051685	12
blue-blue	GO:0019013	viral nucleocapsid	9/580	144/30499	0.00179895	0.0448067	0.0413084	Zm00001d008327/Zm00001d011336/Zm00001d018552/Zm00001d022177/Zm00001d022265/Zm00001d026397/Zm00001d027429/Zm00001d040293/Zm00001d053572	9
blue-blue	GO:0009408	response to heat	16/580	365/30499	0.00185409	0.0448067	0.0413084	Zm00001d006036/Zm00001d009950/Zm00001d012395/Zm00001d012662/Zm00001d015376/Zm00001d024635/Zm00001d031486/Zm00001d031740/Zm00001d034062/Zm00001d035881/Zm00001d049320/Zm00001d050119/Zm00001d051001/Zm00001d051589/Zm00001d051893/Zm00001d054043	16
blue-blue	GO:0080129	proteasome core complex assembly	11/580	203/30499	0.00185458	0.0448067	0.0413084	Zm00001d006439/Zm00001d006667/Zm00001d016566/Zm00001d017857/Zm00001d021554/Zm00001d027468/Zm00001d027493/Zm00001d039354/Zm00001d039408/Zm00001d049656/Zm00001d051685	11
blue-blue	GO:0030686	90S preribosome	4/580	29/30499	0.00210755	0.0477134	0.0439882	Zm00001d006871/Zm00001d038975/Zm00001d048253/Zm00001d048346	4
blue-blue	GO:0005471	ATP:ADP antiporter activity	3/580	14/30499	0.00212995	0.0477134	0.0439882	Zm00001d017857/Zm00001d027468/Zm00001d051685	3
blue-blue	GO:0005200	structural constituent of cytoskeleton	5/580	48/30499	0.00213289	0.0477134	0.0439882	Zm00001d008216/Zm00001d015348/Zm00001d027295/Zm00001d032029/Zm00001d040509	5
blue-blue	GO:0015450	P-P-bond-hydrolysis-driven protein transmembrane transporter activity	5/580	48/30499	0.00213289	0.0477134	0.0439882	Zm00001d011050/Zm00001d027345/Zm00001d031852/Zm00001d035610/Zm00001d048506	5
blue-blue	GO:0051322	anaphase	7/580	96/30499	0.00240628	0.0528506	0.0487242	Zm00001d002599/Zm00001d008260/Zm00001d011928/Zm00001d017324/Zm00001d022614/Zm00001d032029/Zm00001d053829	7
blue-blue	GO:0004298	threonine-type endopeptidase activity	5/580	50/30499	0.00255853	0.0551911	0.050882	Zm00001d006235/Zm00001d022629/Zm00001d036319/Zm00001d045194/Zm00001d048271	5
blue-blue	GO:0004747	ribokinase activity	3/580	15/30499	0.00262505	0.0556327	0.0512891	Zm00001d011526/Zm00001d012173/Zm00001d027799	3
blue-blue	GO:0006333	chromatin assembly or disassembly	5/580	54/30499	0.00358942	0.074759	0.0689221	Zm00001d012606/Zm00001d017317/Zm00001d018534/Zm00001d031321/Zm00001d032661	5
blue-blue	GO:0000447	endonucleolytic cleavage in ITS1 to separate SSU-rRNA from 5.8S rRNA and LSU-rRNA from tricistronic rRNA transcript (SSU-rRNA, 5.8S rRNA, LSU-rRNA)	3/580	17/30499	0.00381391	0.0768809	0.0708784	Zm00001d006871/Zm00001d048253/Zm00001d048346	3
blue-blue	GO:0016905	myosin heavy chain kinase activity	4/580	34/30499	0.00381859	0.0768809	0.0708784	Zm00001d003272/Zm00001d009480/Zm00001d038923/Zm00001d048691	4
blue-blue	GO:0051788	response to misfolded protein	12/580	258/30499	0.00413128	0.081813	0.0754253	Zm00001d006439/Zm00001d006667/Zm00001d008260/Zm00001d016566/Zm00001d017857/Zm00001d021554/Zm00001d027468/Zm00001d027493/Zm00001d039408/Zm00001d044193/Zm00001d049656/Zm00001d051685	12
blue-blue	GO:0006740	NADPH regeneration	10/580	195/30499	0.00434004	0.0845608	0.0779587	Zm00001d006185/Zm00001d006439/Zm00001d018187/Zm00001d021554/Zm00001d025690/Zm00001d032045/Zm00001d038977/Zm00001d039365/Zm00001d049187/Zm00001d051001	10
blue-blue	GO:0017004	cytochrome complex assembly	3/580	18/30499	0.00451261	0.0851755	0.0785254	Zm00001d025996/Zm00001d026352/Zm00001d033221	3
blue-blue	GO:0030496	midbody	3/580	18/30499	0.00451261	0.0851755	0.0785254	Zm00001d009480/Zm00001d038923/Zm00001d054043	3
blue-blue	GO:0022626	cytosolic ribosome	8/580	138/30499	0.00501035	0.0910486	0.0839399	Zm00001d006235/Zm00001d009480/Zm00001d013777/Zm00001d022629/Zm00001d036319/Zm00001d038923/Zm00001d045194/Zm00001d048271	8
blue-blue	GO:0006364	rRNA processing	15/580	369/30499	0.00508709	0.0910486	0.0839399	Zm00001d001994/Zm00001d003500/Zm00001d013923/Zm00001d018694/Zm00001d019200/Zm00001d022265/Zm00001d026495/Zm00001d038977/Zm00001d040109/Zm00001d040293/Zm00001d043229/Zm00001d045492/Zm00001d047128/Zm00001d050964/Zm00001d053351	15
blue-blue	GO:0005507	copper ion binding	13/580	299/30499	0.00509845	0.0910486	0.0839399	Zm00001d006667/Zm00001d008759/Zm00001d009488/Zm00001d017857/Zm00001d027468/Zm00001d034773/Zm00001d035443/Zm00001d038929/Zm00001d039089/Zm00001d051001/Zm00001d051685/Zm00001d052101/Zm00001d053829	13
blue-blue	GO:0010498	proteasomal protein catabolic process	7/580	110/30499	0.00512525	0.0910486	0.0839399	Zm00001d012042/Zm00001d012395/Zm00001d017857/Zm00001d027371/Zm00001d027468/Zm00001d051001/Zm00001d051685	7
blue-blue	GO:0006839	mitochondrial transport	5/580	59/30499	0.00525958	0.0920808	0.0848915	Zm00001d003511/Zm00001d013332/Zm00001d020980/Zm00001d038933/Zm00001d042007	5
blue-brown	GO:0008194	UDP-glycosyltransferase activity	4/136	57/30499	0.00012439	0.0501595	0.0454384	Zm00001d002851/Zm00001d006684/Zm00001d025917/Zm00001d038765	4
blue-brown	GO:0010015	root morphogenesis	4/136	62/30499	0.000172666	0.0501595	0.0454384	Zm00001d010527/Zm00001d010545/Zm00001d012417/Zm00001d012437	4
blue-brown	GO:0046658	anchored component of plasma membrane	7/136	280/30499	0.000271709	0.0526211	0.0476683	Zm00001d009567/Zm00001d010527/Zm00001d012417/Zm00001d013097/Zm00001d022059/Zm00001d025681/Zm00001d028410	7
blue-brown	GO:0051865	protein autoubiquitination	3/136	37/30499	0.000603063	0.0775051	0.0702103	Zm00001d028616/Zm00001d035657/Zm00001d047806	3
blue-brown	GO:0009750	response to fructose	6/136	252/30499	0.000963005	0.0775051	0.0702103	Zm00001d027483/Zm00001d031732/Zm00001d043680/Zm00001d045582/Zm00001d052170/Zm00001d053143	6
blue-brown	GO:0035428	NA	3/136	44/30499	0.00100478	0.0775051	0.0702103	Zm00001d003468/Zm00001d020463/Zm00001d021938	3
blue-brown	GO:0016758	transferase activity, transferring hexosyl groups	4/136	102/30499	0.00114644	0.0775051	0.0702103	Zm00001d002851/Zm00001d006684/Zm00001d025917/Zm00001d038765	4
blue-brown	GO:0006364	rRNA processing	7/136	369/30499	0.00137884	0.0775051	0.0702103	Zm00001d007267/Zm00001d008230/Zm00001d008549/Zm00001d021620/Zm00001d029150/Zm00001d045421/Zm00001d047789	7
blue-brown	GO:0080025	phosphatidylinositol-3,5-bisphosphate binding	2/136	13/30499	0.0014908	0.0775051	0.0702103	Zm00001d011920/Zm00001d012418	2
blue-brown	GO:0019344	cysteine biosynthetic process	6/136	276/30499	0.00153234	0.0775051	0.0702103	Zm00001d007267/Zm00001d008230/Zm00001d021620/Zm00001d029150/Zm00001d043680/Zm00001d044663	6
blue-brown	GO:0044262	cellular carbohydrate metabolic process	5/136	190/30499	0.00165823	0.0775051	0.0702103	Zm00001d002851/Zm00001d008230/Zm00001d012302/Zm00001d012437/Zm00001d025917	5
blue-brown	GO:0016132	brassinosteroid biosynthetic process	5/136	191/30499	0.00169681	0.0775051	0.0702103	Zm00001d009567/Zm00001d012067/Zm00001d025681/Zm00001d027344/Zm00001d028537	5
blue-brown	GO:0090376	seed trichome differentiation	2/136	14/30499	0.00173419	0.0775051	0.0702103	Zm00001d009567/Zm00001d013108	2
blue-brown	GO:0032266	phosphatidylinositol-3-phosphate binding	2/136	16/30499	0.00227353	0.0943515	0.085471	Zm00001d011920/Zm00001d012418	2
blue-black	GO:0008356	asymmetric cell division	7/409	59/30499	1.38661e-05	0.00681578	0.00664039	Zm00001d005029/Zm00001d005843/Zm00001d006269/Zm00001d011834/Zm00001d018214/Zm00001d021464/Zm00001d030737	7
blue-black	GO:0008361	regulation of cell size	10/409	135/30499	1.49831e-05	0.00681578	0.00664039	Zm00001d002607/Zm00001d005208/Zm00001d006269/Zm00001d009029/Zm00001d011834/Zm00001d011985/Zm00001d018214/Zm00001d020101/Zm00001d021464/Zm00001d044434	10
blue-black	GO:0007389	pattern specification process	10/409	140/30499	2.05708e-05	0.00681578	0.00664039	Zm00001d002607/Zm00001d006269/Zm00001d009029/Zm00001d011834/Zm00001d018198/Zm00001d018214/Zm00001d020101/Zm00001d021464/Zm00001d037425/Zm00001d044434	10
blue-black	GO:0044212	transcription regulatory region DNA binding	11/409	218/30499	0.000190228	0.0458408	0.0446612	Zm00001d000045/Zm00001d004934/Zm00001d008251/Zm00001d016653/Zm00001d020384/Zm00001d029974/Zm00001d030737/Zm00001d031266/Zm00001d041444/Zm00001d047265/Zm00001d052798	11
blue-black	GO:0006221	pyrimidine nucleotide biosynthetic process	4/409	23/30499	0.000230588	0.0458408	0.0446612	Zm00001d000045/Zm00001d029974/Zm00001d031266/Zm00001d052798	4
blue-black	GO:0019760	glucosinolate metabolic process	5/409	45/30499	0.000332612	0.0551027	0.0536847	Zm00001d000045/Zm00001d025982/Zm00001d029974/Zm00001d031266/Zm00001d052798	5
blue-black	GO:0009957	epidermal cell fate specification	3/409	12/30499	0.000481355	0.0683524	0.0665934	Zm00001d016653/Zm00001d017616/Zm00001d028705	3
blue-pink	GO:0016760	cellulose synthase (UDP-forming) activity	5/190	73/30499	9.48522e-05	0.0548623	0.0503956	Zm00001d024531/Zm00001d033174/Zm00001d043336/Zm00001d046681/Zm00001d049510	5
blue-pink	GO:0016126	sterol biosynthetic process	8/190	242/30499	0.000147084	0.0548623	0.0503956	Zm00001d008395/Zm00001d016982/Zm00001d020426/Zm00001d027471/Zm00001d028796/Zm00001d037540/Zm00001d044673/Zm00001d052864	8
blue-pink	GO:0009684	indoleacetic acid biosynthetic process	6/190	152/30499	0.000394447	0.0722828	0.0663978	Zm00001d007045/Zm00001d013914/Zm00001d024702/Zm00001d030045/Zm00001d045064/Zm00001d049610	6
blue-pink	GO:0019761	glucosinolate biosynthetic process	7/190	220/30499	0.000480601	0.0722828	0.0663978	Zm00001d016982/Zm00001d017540/Zm00001d030045/Zm00001d031071/Zm00001d037103/Zm00001d038579/Zm00001d047694	7
blue-pink	GO:0046165	alcohol biosynthetic process	8/190	289/30499	0.000484469	0.0722828	0.0663978	Zm00001d008395/Zm00001d016982/Zm00001d020426/Zm00001d027471/Zm00001d028796/Zm00001d037540/Zm00001d044673/Zm00001d052864	8
blue-pink	GO:0009834	plant-type secondary cell wall biogenesis	5/190	108/30499	0.000590605	0.0734319	0.0674533	Zm00001d010976/Zm00001d014525/Zm00001d030040/Zm00001d034621/Zm00001d052864	5
blue-purple	GO:0009416	response to light stimulus	10/109	262/30499	3.72676e-08	1.77767e-05	1.53778e-05	Zm00001d002811/Zm00001d006753/Zm00001d014168/Zm00001d018429/Zm00001d022227/Zm00001d031261/Zm00001d032728/Zm00001d032948/Zm00001d045098/Zm00001d048953	10
blue-purple	GO:0033807	icosanoyl-CoA synthase activity	4/109	17/30499	3.54401e-07	8.45246e-05	7.31185e-05	Zm00001d014168/Zm00001d032728/Zm00001d032948/Zm00001d048953	4
blue-purple	GO:0009922	fatty acid elongase activity	3/109	11/30499	7.17529e-06	0.00114087	0.000986917	Zm00001d014168/Zm00001d032948/Zm00001d048953	3
blue-purple	GO:0042335	cuticle development	5/109	101/30499	3.20528e-05	0.0038223	0.0033065	Zm00001d014168/Zm00001d029715/Zm00001d032948/Zm00001d033989/Zm00001d048953	5
blue-purple	GO:0001085	RNA polymerase II transcription factor binding	3/109	29/30499	0.000151624	0.014465	0.012513	Zm00001d002811/Zm00001d031135/Zm00001d034751	3
blue-purple	GO:0048449	floral organ formation	4/109	84/30499	0.00023902	0.0190021	0.0164379	Zm00001d011283/Zm00001d018201/Zm00001d021447/Zm00001d042268	4
blue-purple	GO:0009909	regulation of flower development	7/109	366/30499	0.000353573	0.0214348	0.0185423	Zm00001d011283/Zm00001d017720/Zm00001d018201/Zm00001d021447/Zm00001d038553/Zm00001d042268/Zm00001d051269	7
blue-purple	GO:0048438	floral whorl development	3/109	42/30499	0.000460549	0.0214348	0.0185423	Zm00001d011588/Zm00001d043878/Zm00001d047042	3
blue-purple	GO:0009886	post-embryonic animal morphogenesis	7/109	384/30499	0.000470861	0.0214348	0.0185423	Zm00001d011588/Zm00001d024701/Zm00001d026351/Zm00001d038224/Zm00001d043878/Zm00001d047042/Zm00001d048453	7
blue-purple	GO:0006633	fatty acid biosynthetic process	5/109	181/30499	0.000494304	0.0214348	0.0185423	Zm00001d010426/Zm00001d014168/Zm00001d032728/Zm00001d032948/Zm00001d048953	5
blue-purple	GO:0009832	plant-type cell wall biogenesis	5/109	181/30499	0.000494304	0.0214348	0.0185423	Zm00001d014168/Zm00001d027436/Zm00001d032948/Zm00001d048453/Zm00001d048953	5
blue-purple	GO:0010115	regulation of abscisic acid biosynthetic process	2/109	13/30499	0.00096209	0.0382431	0.0330824	Zm00001d013015/Zm00001d029715	2
blue-purple	GO:0016570	histone modification	4/109	125/30499	0.00107328	0.0384691	0.0332779	Zm00001d011283/Zm00001d018201/Zm00001d021447/Zm00001d042268	4
blue-purple	GO:0030243	cellulose metabolic process	3/109	57/30499	0.00112907	0.0384691	0.0332779	Zm00001d014168/Zm00001d032948/Zm00001d048953	3
blue-purple	GO:0040007	growth	4/109	131/30499	0.00127651	0.040593	0.0351152	Zm00001d011692/Zm00001d028529/Zm00001d047859/Zm00001d048453	4
blue-purple	GO:0007389	pattern specification process	4/109	140/30499	0.00162968	0.046631	0.0403385	Zm00001d011588/Zm00001d043878/Zm00001d047042/Zm00001d048453	4
blue-purple	GO:0040011	locomotion	2/109	17/30499	0.0016619	0.046631	0.0403385	Zm00001d028529/Zm00001d047859	2
blue-purple	GO:0046982	protein heterodimerization activity	5/109	244/30499	0.00187036	0.0495645	0.0428761	Zm00001d029473/Zm00001d031545/Zm00001d034872/Zm00001d036250/Zm00001d045268	5
blue-purple	GO:0001228	DNA-binding transcription activator activity, RNA polymerase II-specific	3/109	72/30499	0.0022138	0.055578	0.048078	Zm00001d002811/Zm00001d031135/Zm00001d034751	3
blue-purple	GO:0002119	nematode larval development	2/109	21/30499	0.00254235	0.0586636	0.0507473	Zm00001d028529/Zm00001d047859	2
blue-purple	GO:0000038	very long-chain fatty acid metabolic process	3/109	76/30499	0.00258268	0.0586636	0.0507473	Zm00001d014168/Zm00001d032948/Zm00001d048953	3
blue-purple	GO:0002009	morphogenesis of an epithelium	2/109	24/30499	0.00331811	0.0719428	0.0622345	Zm00001d028529/Zm00001d047859	2
blue-purple	GO:0005667	transcription factor complex	3/109	87/30499	0.00378511	0.0784999	0.0679068	Zm00001d002811/Zm00001d031135/Zm00001d034751	3
blue-purple	GO:0043966	histone H3 acetylation	2/109	27/30499	0.00419042	0.0832846	0.0720458	Zm00001d029473/Zm00001d033849	2
blue-purple	GO:0071004	U2-type prespliceosome	2/109	29/30499	0.00482454	0.0920523	0.0796304	Zm00001d028529/Zm00001d047859	2
purple-turquoise	GO:0006306	DNA methylation	9/198	199/30499	6.63308e-06	0.00299472	0.00274932	Zm00001d005168/Zm00001d025830/Zm00001d031457/Zm00001d033112/Zm00001d038583/Zm00001d041635/Zm00001d049884/Zm00001d049980/Zm00001d050929	9
purple-turquoise	GO:0035196	production of miRNAs involved in gene silencing by miRNA	8/198	153/30499	7.58157e-06	0.00299472	0.00274932	Zm00001d005168/Zm00001d007760/Zm00001d025830/Zm00001d031457/Zm00001d038583/Zm00001d045954/Zm00001d049980/Zm00001d050929	8
purple-turquoise	GO:0007062	sister chromatid cohesion	8/198	182/30499	2.66942e-05	0.00565098	0.00518791	Zm00001d002933/Zm00001d005063/Zm00001d015314/Zm00001d020516/Zm00001d029142/Zm00001d032280/Zm00001d038583/Zm00001d050929	8
purple-turquoise	GO:0010267	production of ta-siRNAs involved in RNA interference	7/198	134/30499	2.86126e-05	0.00565098	0.00518791	Zm00001d005168/Zm00001d007760/Zm00001d025830/Zm00001d031457/Zm00001d038583/Zm00001d049980/Zm00001d050929	7
purple-turquoise	GO:0006346	methylation-dependent chromatin silencing	7/198	158/30499	8.15294e-05	0.0128816	0.0118261	Zm00001d005168/Zm00001d006046/Zm00001d020975/Zm00001d031457/Zm00001d033112/Zm00001d038583/Zm00001d049884	7
purple-turquoise	GO:0007129	synapsis	5/198	75/30499	0.00013089	0.0172339	0.0158217	Zm00001d005168/Zm00001d032280/Zm00001d038583/Zm00001d043093/Zm00001d050929	5
purple-turquoise	GO:0007267	cell-cell signaling	6/198	131/30499	0.000221308	0.0210857	0.0193578	Zm00001d005168/Zm00001d007760/Zm00001d025830/Zm00001d031457/Zm00001d049980/Zm00001d050929	6
purple-turquoise	GO:0031048	chromatin silencing by small RNA	6/198	131/30499	0.000221308	0.0210857	0.0193578	Zm00001d015314/Zm00001d020516/Zm00001d029142/Zm00001d031457/Zm00001d038583/Zm00001d049884	6
purple-turquoise	GO:0006275	regulation of DNA replication	6/198	133/30499	0.000240217	0.0210857	0.0193578	Zm00001d005168/Zm00001d020424/Zm00001d033112/Zm00001d038583/Zm00001d049884/Zm00001d050929	6
purple-turquoise	GO:0009616	virus induced gene silencing	6/198	142/30499	0.000341602	0.0262567	0.024105	Zm00001d005168/Zm00001d007760/Zm00001d025830/Zm00001d031457/Zm00001d049980/Zm00001d050929	6
purple-turquoise	GO:0010564	regulation of cell cycle process	4/198	52/30499	0.000365599	0.0262567	0.024105	Zm00001d002933/Zm00001d005168/Zm00001d043093/Zm00001d050929	4
purple-turquoise	GO:0051322	anaphase	5/198	96/30499	0.000415309	0.0273412	0.0251007	Zm00001d005168/Zm00001d029004/Zm00001d038917/Zm00001d043093/Zm00001d049884	5
purple-turquoise	GO:0035091	phosphatidylinositol binding	4/198	58/30499	0.000555844	0.0337782	0.0310102	Zm00001d010606/Zm00001d031973/Zm00001d042676/Zm00001d053260	4
purple-turquoise	GO:0004525	ribonuclease III activity	3/198	28/30499	0.000783268	0.0441987	0.0405768	Zm00001d025830/Zm00001d032326/Zm00001d038917	3
purple-turquoise	GO:0006270	DNA replication initiation	5/198	119/30499	0.00110064	0.0579668	0.0532167	Zm00001d020424/Zm00001d032304/Zm00001d033112/Zm00001d038583/Zm00001d049884	5
purple-turquoise	GO:0010072	primary shoot apical meristem specification	4/198	72/30499	0.00125597	0.0620135	0.0569318	Zm00001d002933/Zm00001d005063/Zm00001d028481/Zm00001d050929	4
purple-turquoise	GO:0007131	reciprocal meiotic recombination	6/198	188/30499	0.00147825	0.0664198	0.060977	Zm00001d005168/Zm00001d020424/Zm00001d032280/Zm00001d038583/Zm00001d043093/Zm00001d050929	6
purple-turquoise	GO:0051327	meiotic M phase	7/198	257/30499	0.00151336	0.0664198	0.060977	Zm00001d005168/Zm00001d020424/Zm00001d029142/Zm00001d032280/Zm00001d038583/Zm00001d043093/Zm00001d050929	7
purple-turquoise	GO:0000785	chromatin	4/198	80/30499	0.00185466	0.0759641	0.0697391	Zm00001d003123/Zm00001d020367/Zm00001d040123/Zm00001d051067	4
purple-turquoise	GO:0003725	double-stranded RNA binding	3/198	38/30499	0.00192314	0.0759641	0.0697391	Zm00001d025830/Zm00001d032326/Zm00001d049821	3
purple-turquoise	GO:0000279	M phase	5/198	138/30499	0.00211612	0.0796064	0.073083	Zm00001d003123/Zm00001d029004/Zm00001d038917/Zm00001d049884/Zm00001d051067	5
purple-turquoise	GO:0052542	defense response by callose deposition	4/198	84/30499	0.00221763	0.0796331	0.0731076	Zm00001d011831/Zm00001d029392/Zm00001d032274/Zm00001d043543	4
purple-turquoise	GO:0051567	histone H3-K9 methylation	6/198	211/30499	0.00263822	0.0890962	0.0817952	Zm00001d005168/Zm00001d031457/Zm00001d033112/Zm00001d038583/Zm00001d043093/Zm00001d049884	6
purple-turquoise	GO:0046130	purine ribonucleoside catabolic process	9/198	449/30499	0.00279655	0.0890962	0.0817952	Zm00001d006403/Zm00001d015314/Zm00001d017384/Zm00001d020424/Zm00001d021430/Zm00001d025830/Zm00001d033334/Zm00001d049980/Zm00001d050929	9
purple-turquoise	GO:0009909	regulation of flower development	8/198	366/30499	0.0028195	0.0890962	0.0817952	Zm00001d002933/Zm00001d005168/Zm00001d015120/Zm00001d029142/Zm00001d032280/Zm00001d038583/Zm00001d049884/Zm00001d050929	8
purple-turquoise	GO:0051103	DNA ligation involved in DNA repair	2/198	13/30499	0.00312039	0.0915533	0.0840509	Zm00001d005168/Zm00001d048195	2
purple-turquoise	GO:0008026	ATP-dependent helicase activity	3/198	45/30499	0.00312904	0.0915533	0.0840509	Zm00001d017384/Zm00001d025830/Zm00001d049980	3
purple-turquoise	GO:0008017	microtubule binding	6/198	222/30499	0.00338825	0.0955971	0.0877634	Zm00001d018986/Zm00001d020516/Zm00001d023583/Zm00001d028669/Zm00001d033112/Zm00001d044170	6
pink-green	GO:0009944	polarity specification of adaxial/abaxial axis	9/178	133/30499	9.38159e-08	6.1637e-05	5.86596e-05	Zm00001d001945/Zm00001d003057/Zm00001d007840/Zm00001d014032/Zm00001d018731/Zm00001d032696/Zm00001d033246/Zm00001d034204/Zm00001d042560	9
pink-green	GO:0048439	flower morphogenesis	8/178	127/30499	8.53421e-07	0.000280349	0.000266806	Zm00001d001945/Zm00001d003057/Zm00001d007840/Zm00001d014032/Zm00001d018731/Zm00001d032696/Zm00001d034204/Zm00001d040611	8
pink-green	GO:0045596	negative regulation of cell differentiation	7/178	102/30499	2.37303e-06	0.000519694	0.00049459	Zm00001d004857/Zm00001d007840/Zm00001d018142/Zm00001d018731/Zm00001d019230/Zm00001d034204/Zm00001d046875	7
pink-green	GO:0010014	meristem initiation	8/178	181/30499	1.1908e-05	0.0016286	0.00154993	Zm00001d001945/Zm00001d003057/Zm00001d007840/Zm00001d014032/Zm00001d018731/Zm00001d032696/Zm00001d034204/Zm00001d040611	8
pink-green	GO:0009855	determination of bilateral symmetry	8/178	182/30499	1.23942e-05	0.0016286	0.00154993	Zm00001d001945/Zm00001d003057/Zm00001d007840/Zm00001d014032/Zm00001d018731/Zm00001d032696/Zm00001d034204/Zm00001d040611	8
pink-green	GO:0009886	post-embryonic animal morphogenesis	11/178	384/30499	1.74165e-05	0.0019071	0.00181498	Zm00001d001945/Zm00001d003057/Zm00001d007840/Zm00001d010813/Zm00001d014032/Zm00001d016277/Zm00001d018731/Zm00001d032696/Zm00001d034204/Zm00001d042051/Zm00001d052442	11
pink-green	GO:0010492	maintenance of shoot apical meristem identity	4/178	29/30499	2.37681e-05	0.0022308	0.00212304	Zm00001d007840/Zm00001d018731/Zm00001d034204/Zm00001d046875	4
pink-green	GO:0048864	stem cell development	6/178	100/30499	2.74903e-05	0.00225764	0.00214858	Zm00001d007840/Zm00001d018142/Zm00001d018731/Zm00001d019230/Zm00001d034204/Zm00001d046875	6
pink-green	GO:0010051	xylem and phloem pattern formation	5/178	94/30499	0.000230911	0.0168565	0.0160422	Zm00001d007840/Zm00001d018731/Zm00001d034204/Zm00001d040611/Zm00001d052442	5
pink-green	GO:0016246	RNA interference	4/178	56/30499	0.0003251	0.021359	0.0203273	Zm00001d001945/Zm00001d007840/Zm00001d018731/Zm00001d034204	4
pink-green	GO:0010305	leaf vascular tissue pattern formation	5/178	105/30499	0.000385788	0.0230421	0.021929	Zm00001d001945/Zm00001d021705/Zm00001d026540/Zm00001d036956/Zm00001d042560	5
pink-green	GO:0009734	auxin-activated signaling pathway	8/178	329/30499	0.00073577	0.0393716	0.0374697	Zm00001d001945/Zm00001d002929/Zm00001d016277/Zm00001d022017/Zm00001d026540/Zm00001d038698/Zm00001d043660/Zm00001d052442	8
pink-green	GO:0009299	mRNA transcription	3/178	31/30499	0.000779042	0.0393716	0.0374697	Zm00001d003057/Zm00001d014032/Zm00001d032696	3
pink-green	GO:0010089	xylem development	5/178	125/30499	0.000853319	0.040045	0.0381106	Zm00001d002989/Zm00001d007840/Zm00001d018731/Zm00001d023669/Zm00001d034204	5
pink-green	GO:0044036	cell wall macromolecule metabolic process	4/178	76/30499	0.0010373	0.0454337	0.043239	Zm00001d002989/Zm00001d007840/Zm00001d018731/Zm00001d034204	4
pink-green	GO:0010158	abaxial cell fate specification	2/178	10/30499	0.00147801	0.0606908	0.0577591	Zm00001d013895/Zm00001d032502	2
pink-green	GO:0042127	regulation of cell proliferation	4/178	86/30499	0.00164112	0.0634246	0.0603609	Zm00001d007840/Zm00001d010813/Zm00001d018731/Zm00001d034204	4
pink-green	GO:0009069	serine family amino acid metabolic process	2/178	11/30499	0.00179953	0.065639	0.0624682	Zm00001d003059/Zm00001d050544	2
pink-green	GO:0048438	floral whorl development	3/178	42/30499	0.00189823	0.065639	0.0624682	Zm00001d003057/Zm00001d014032/Zm00001d032696	3
pink-green	GO:0009908	flower development	6/178	237/30499	0.00276579	0.0908562	0.0864673	Zm00001d020614/Zm00001d023669/Zm00001d026540/Zm00001d036653/Zm00001d046950/Zm00001d052442	6
pink-green	GO:0010092	specification of animal organ identity	3/178	50/30499	0.0031322	0.0979933	0.0932596	Zm00001d013895/Zm00001d019230/Zm00001d040611	3
pink-blue	GO:0022625	cytosolic large ribosomal subunit	22/193	207/30499	1.13774e-20	7.24739e-18	6.81445e-18	Zm00001d004052/Zm00001d006287/Zm00001d009579/Zm00001d009848/Zm00001d011992/Zm00001d013076/Zm00001d013252/Zm00001d014082/Zm00001d016200/Zm00001d017047/Zm00001d021508/Zm00001d021511/Zm00001d022462/Zm00001d024373/Zm00001d026254/Zm00001d029418/Zm00001d036570/Zm00001d037603/Zm00001d042308/Zm00001d045069/Zm00001d045578/Zm00001d047500	22
pink-blue	GO:0022627	cytosolic small ribosomal subunit	16/193	132/30499	2.92122e-16	9.3041e-14	8.7483e-14	Zm00001d006899/Zm00001d006924/Zm00001d007810/Zm00001d018979/Zm00001d022180/Zm00001d024511/Zm00001d027527/Zm00001d034609/Zm00001d036565/Zm00001d036568/Zm00001d045448/Zm00001d047186/Zm00001d047707/Zm00001d049668/Zm00001d052885/Zm00001d053636	16
pink-blue	GO:0001510	RNA methylation	18/193	241/30499	2.12864e-14	4.5198e-12	4.2498e-12	Zm00001d004052/Zm00001d006287/Zm00001d006924/Zm00001d007514/Zm00001d013076/Zm00001d013252/Zm00001d018634/Zm00001d021508/Zm00001d024511/Zm00001d035201/Zm00001d036565/Zm00001d036568/Zm00001d036570/Zm00001d045448/Zm00001d047186/Zm00001d047500/Zm00001d047707/Zm00001d049668	18
pink-blue	GO:0002181	cytoplasmic translation	9/193	63/30499	2.37825e-10	3.78736e-08	3.56112e-08	Zm00001d013076/Zm00001d017047/Zm00001d021508/Zm00001d021511/Zm00001d024373/Zm00001d024511/Zm00001d026254/Zm00001d045448/Zm00001d047707	9
pink-blue	GO:0042256	mature ribosome assembly	9/193	81/30499	2.37713e-09	3.02847e-07	2.84756e-07	Zm00001d006287/Zm00001d013252/Zm00001d018979/Zm00001d021508/Zm00001d022180/Zm00001d022462/Zm00001d024511/Zm00001d027527/Zm00001d035201	9
pink-blue	GO:0009220	pyrimidine ribonucleotide biosynthetic process	8/193	165/30499	1.09327e-05	0.00116068	0.00109135	Zm00001d009848/Zm00001d013076/Zm00001d022462/Zm00001d037603/Zm00001d040588/Zm00001d045069/Zm00001d048086/Zm00001d051885	8
pink-blue	GO:0000028	ribosomal small subunit assembly	4/193	40/30499	0.000118857	0.010816	0.0101699	Zm00001d018979/Zm00001d027527/Zm00001d036565/Zm00001d036568	4
pink-blue	GO:0009533	chloroplast stromal thylakoid	3/193	17/30499	0.000158914	0.0126535	0.0118977	Zm00001d011104/Zm00001d023582/Zm00001d035761	3
pink-blue	GO:0042545	cell wall modification	7/193	185/30499	0.000185284	0.013114	0.0123306	Zm00001d013076/Zm00001d013252/Zm00001d022643/Zm00001d036565/Zm00001d036568/Zm00001d049668/Zm00001d052885	7
pink-blue	GO:0042274	ribosomal small subunit biogenesis	3/193	19/30499	0.00022435	0.0142911	0.0134374	Zm00001d006899/Zm00001d022180/Zm00001d047707	3
pink-blue	GO:0009664	plant-type cell wall organization	8/193	287/30499	0.000513313	0.0281672	0.0264845	Zm00001d013076/Zm00001d013252/Zm00001d022643/Zm00001d036565/Zm00001d036568/Zm00001d042019/Zm00001d049668/Zm00001d052885	8
pink-blue	GO:0006839	mitochondrial transport	4/193	59/30499	0.000538998	0.0281672	0.0264845	Zm00001d018183/Zm00001d028528/Zm00001d037725/Zm00001d037727	4
pink-blue	GO:0009965	leaf morphogenesis	8/193	292/30499	0.00057484	0.0281672	0.0264845	Zm00001d011104/Zm00001d013119/Zm00001d018247/Zm00001d026307/Zm00001d027957/Zm00001d028702/Zm00001d035761/Zm00001d049668	8
pink-blue	GO:0009060	aerobic respiration	4/193	66/30499	0.000824662	0.0375221	0.0352807	Zm00001d011706/Zm00001d037725/Zm00001d037859/Zm00001d040341	4
pink-blue	GO:0045036	protein targeting to chloroplast	4/193	69/30499	0.000974711	0.0413927	0.03892	Zm00001d011104/Zm00001d014664/Zm00001d035052/Zm00001d035761	4
pink-blue	GO:0005747	mitochondrial respiratory chain complex I	4/193	74/30499	0.00126587	0.0503973	0.0473867	Zm00001d020930/Zm00001d037663/Zm00001d043834/Zm00001d048204	4
pink-blue	GO:0022626	cytosolic ribosome	5/193	138/30499	0.00189323	0.0709403	0.0667025	Zm00001d011104/Zm00001d028702/Zm00001d035201/Zm00001d035761/Zm00001d053217	5
pink-blue	GO:0042788	polysomal ribosome	3/193	41/30499	0.00222821	0.0788539	0.0741434	Zm00001d006287/Zm00001d021508/Zm00001d022180	3
pink-brown	GO:0009637	response to blue light	6/85	164/30499	6.79051e-06	0.00291992	0.00240884	Zm00001d006063/Zm00001d006553/Zm00001d023813/Zm00001d033136/Zm00001d035859/Zm00001d051746	6
pink-brown	GO:0009704	de-etiolation	3/85	39/30499	0.000177566	0.0310683	0.0256304	Zm00001d027557/Zm00001d029707/Zm00001d051746	3
pink-brown	GO:0004364	glutathione transferase activity	4/85	105/30499	0.000216755	0.0310683	0.0256304	Zm00001d011958/Zm00001d027541/Zm00001d027557/Zm00001d029707	4
pink-brown	GO:0007267	cell-cell signaling	4/85	131/30499	0.000502898	0.0540616	0.0445991	Zm00001d002613/Zm00001d002842/Zm00001d006351/Zm00001d029683	4
pink-brown	GO:0009657	plastid organization	3/85	62/30499	0.000701654	0.0603423	0.0497805	Zm00001d035859/Zm00001d047462/Zm00001d051746	3
pink-brown	GO:0080167	response to karrikin	6/85	407/30499	0.000980162	0.0702449	0.0579499	Zm00001d015618/Zm00001d027541/Zm00001d027557/Zm00001d029707/Zm00001d035865/Zm00001d047743	6
pink-brown	GO:0009965	leaf morphogenesis	5/85	292/30499	0.0013654	0.074506	0.0614652	Zm00001d006351/Zm00001d017939/Zm00001d030109/Zm00001d035859/Zm00001d052118	5
pink-brown	GO:0010218	response to far red light	4/85	172/30499	0.00138616	0.074506	0.0614652	Zm00001d006351/Zm00001d033136/Zm00001d035859/Zm00001d051746	4
pink-brown	GO:0070301	cellular response to hydrogen peroxide	4/85	186/30499	0.00184553	0.0863453	0.0712323	Zm00001d008255/Zm00001d014608/Zm00001d027411/Zm00001d035859	4
pink-brown	GO:0006740	NADPH regeneration	4/85	195/30499	0.00219104	0.0863453	0.0712323	Zm00001d027557/Zm00001d035859/Zm00001d047462/Zm00001d051746	4
pink-brown	GO:0060416	response to growth hormone	2/85	25/30499	0.00220883	0.0863453	0.0712323	Zm00001d027557/Zm00001d029707	2
pink-brown	GO:0009887	animal organ morphogenesis	6/85	500/30499	0.00276511	0.0928371	0.0765878	Zm00001d006195/Zm00001d006351/Zm00001d017939/Zm00001d030109/Zm00001d035859/Zm00001d052118	6
pink-brown	GO:0009617	response to bacterium	4/85	213/30499	0.00301138	0.0928371	0.0765878	Zm00001d011454/Zm00001d017939/Zm00001d052118/Zm00001d053696	4
pink-brown	GO:0010155	regulation of proton transport	3/85	103/30499	0.0030226	0.0928371	0.0765878	Zm00001d006553/Zm00001d023813/Zm00001d035859	3
pink-pink	GO:0046483	heterocycle metabolic process	3/57	75/30499	0.000379853	0.0972423	0.0819682	Zm00001d018206/Zm00001d031465/Zm00001d031496	3
pink-purple	GO:0042538	hyperosmotic salinity response	6/72	291/30499	6.60177e-05	0.0210596	0.0175121	Zm00001d015181/Zm00001d025360/Zm00001d029270/Zm00001d044065/Zm00001d045507/Zm00001d047618	6
greenyellow-turquoise	GO:0051567	histone H3-K9 methylation	7/118	211/30499	1.89075e-05	0.00958609	0.00863773	Zm00001d010928/Zm00001d020851/Zm00001d024159/Zm00001d033668/Zm00001d034894/Zm00001d036296/Zm00001d040831	7
greenyellow-turquoise	GO:0009451	RNA modification	9/118	477/30499	0.000103024	0.02173	0.0195802	Zm00001d023302/Zm00001d025651/Zm00001d026350/Zm00001d029563/Zm00001d033742/Zm00001d034428/Zm00001d042033/Zm00001d043556/Zm00001d047307	9
greenyellow-turquoise	GO:0006306	DNA methylation	6/118	199/30499	0.00012858	0.02173	0.0195802	Zm00001d012624/Zm00001d020851/Zm00001d024159/Zm00001d033668/Zm00001d036296/Zm00001d040831	6
greenyellow-turquoise	GO:0009553	embryo sac development	4/118	89/30499	0.00040341	0.0511323	0.0460737	Zm00001d012624/Zm00001d020851/Zm00001d040831/Zm00001d044597	4
greenyellow-turquoise	GO:0044822	NA	4/118	108/30499	0.000836918	0.0848635	0.0764678	Zm00001d010850/Zm00001d031041/Zm00001d043155/Zm00001d044945	4
midnightblue-turquoise	GO:0048015	phosphatidylinositol-mediated signaling	3/108	19/30499	4.01491e-05	0.0120978	0.0111291	Zm00001d023578/Zm00001d031289/Zm00001d037396	3
midnightblue-turquoise	GO:0009451	RNA modification	9/108	477/30499	5.17e-05	0.0120978	0.0111291	Zm00001d000137/Zm00001d007548/Zm00001d014162/Zm00001d020112/Zm00001d027767/Zm00001d034962/Zm00001d038510/Zm00001d040363/Zm00001d043529	9
midnightblue-turquoise	GO:0006627	protein processing involved in protein targeting to mitochondrion	2/108	10/30499	0.000548796	0.0782963	0.072027	Zm00001d036785/Zm00001d038776	2
midnightblue-turquoise	GO:0004609	phosphatidylserine decarboxylase activity	2/108	11/30499	0.000669199	0.0782963	0.072027	Zm00001d031289/Zm00001d037396	2
magenta-blue	GO:0006334	nucleosome assembly	30/233	133/30499	1.30072e-35	8.12949e-33	7.818e-33	Zm00001d002543/Zm00001d002546/Zm00001d005791/Zm00001d010575/Zm00001d011236/Zm00001d012423/Zm00001d012439/Zm00001d012837/Zm00001d013300/Zm00001d014969/Zm00001d020580/Zm00001d020584/Zm00001d020585/Zm00001d021477/Zm00001d023901/Zm00001d025913/Zm00001d026015/Zm00001d027394/Zm00001d033420/Zm00001d038381/Zm00001d039733/Zm00001d039790/Zm00001d042930/Zm00001d042954/Zm00001d044247/Zm00001d047787/Zm00001d0…	30
magenta-blue	GO:0000786	nucleosome	28/233	132/30499	1.79557e-32	5.61116e-30	5.39616e-30	Zm00001d002546/Zm00001d005791/Zm00001d010575/Zm00001d011236/Zm00001d012423/Zm00001d012439/Zm00001d012837/Zm00001d013300/Zm00001d014969/Zm00001d020584/Zm00001d020585/Zm00001d021477/Zm00001d023901/Zm00001d025913/Zm00001d026015/Zm00001d027394/Zm00001d038381/Zm00001d038653/Zm00001d039733/Zm00001d039790/Zm00001d042930/Zm00001d042954/Zm00001d044247/Zm00001d047787/Zm00001d048491/Zm00001d050100/Zm00001d0…	28
magenta-blue	GO:0046982	protein heterodimerization activity	30/233	244/30499	2.74603e-27	5.7209e-25	5.5017e-25	Zm00001d002543/Zm00001d002546/Zm00001d005791/Zm00001d010575/Zm00001d011236/Zm00001d012423/Zm00001d012439/Zm00001d012837/Zm00001d013300/Zm00001d020580/Zm00001d020584/Zm00001d020585/Zm00001d021477/Zm00001d023901/Zm00001d025913/Zm00001d026015/Zm00001d027394/Zm00001d038381/Zm00001d038653/Zm00001d039581/Zm00001d039733/Zm00001d039790/Zm00001d042930/Zm00001d042954/Zm00001d044247/Zm00001d047787/Zm00001d0…	30
magenta-blue	GO:0006259	DNA metabolic process	29/233	289/30499	7.55045e-24	1.17976e-21	1.13455e-21	Zm00001d002543/Zm00001d002546/Zm00001d005791/Zm00001d010575/Zm00001d011236/Zm00001d012423/Zm00001d012439/Zm00001d012837/Zm00001d013300/Zm00001d020580/Zm00001d020584/Zm00001d020585/Zm00001d021477/Zm00001d023901/Zm00001d025913/Zm00001d026015/Zm00001d027394/Zm00001d038381/Zm00001d039733/Zm00001d039790/Zm00001d042930/Zm00001d042954/Zm00001d044247/Zm00001d047787/Zm00001d048491/Zm00001d050100/Zm00001d0…	29
magenta-blue	GO:0009579	thylakoid	15/233	133/30499	1.22481e-13	1.53101e-11	1.47235e-11	Zm00001d002543/Zm00001d002546/Zm00001d005791/Zm00001d010575/Zm00001d012439/Zm00001d020584/Zm00001d020585/Zm00001d021477/Zm00001d021626/Zm00001d026015/Zm00001d027394/Zm00001d039733/Zm00001d042954/Zm00001d051478/Zm00001d051804	15
magenta-blue	GO:0003729	mRNA binding	9/233	300/30499	0.000535884	0.0558213	0.0536824	Zm00001d009740/Zm00001d010016/Zm00001d013342/Zm00001d014812/Zm00001d034409/Zm00001d036540/Zm00001d037239/Zm00001d052198/Zm00001d053908	9
magenta-blue	GO:0019013	viral nucleocapsid	6/233	144/30499	0.000864603	0.0771967	0.0742389	Zm00001d014812/Zm00001d018730/Zm00001d031969/Zm00001d039145/Zm00001d052952/Zm00001d053197	6
magenta-blue	GO:0046916	cellular transition metal ion homeostasis	4/62	92/30499	3.78283e-05	0.00757986	0.00659538	Zm00001d016149/Zm00001d018075/Zm00001d027405/Zm00001d027454	4
magenta-blue	GO:0046914	transition metal ion binding	4/62	104/30499	6.11279e-05	0.00757986	0.00659538	Zm00001d016149/Zm00001d018075/Zm00001d027405/Zm00001d027454	4
magenta-blue	GO:0006529	asparagine biosynthetic process	2/62	16/30499	0.000479041	0.0337259	0.0293455	Zm00001d033983/Zm00001d034433	2
magenta-blue	GO:0030001	metal ion transport	4/62	184/30499	0.000544307	0.0337259	0.0293455	Zm00001d016149/Zm00001d018075/Zm00001d027405/Zm00001d027454	4
magenta-blue	GO:0004066	asparagine synthase (glutamine-hydrolyzing) activity	2/62	19/30499	0.000679957	0.0337259	0.0293455	Zm00001d033983/Zm00001d034433	2
magenta-blue	GO:0006949	syncytium formation	2/62	34/30499	0.00218739	0.0900244	0.078332	Zm00001d025126/Zm00001d030310	2
magenta-blue	GO:0006334	nucleosome assembly	3/62	133/30499	0.00254101	0.0900244	0.078332	Zm00001d005789/Zm00001d022106/Zm00001d033730	3
