# Supplementary material for: Regulatory variation controlling architectural pleiotropy in maize
Source: Nat Commun. 2025 Mar 3;16:2140. doi: 10.1038/s41467-025-56884-w (PMC11876617; doi:10.1038/s41467-025-56884-w)
Supplement: Supplementary file 17 — Supplementary Data 14 [file 41467_2025_56884_MOESM17_ESM.xlsx]

## Sheet: Supplemetary Data 14
Supplementary Data 14: Transcription Factor enrichment analysis of the predicted regulators of liguleless2 in the leaf GRN shown in Figure 2c. The hypergeometric test was performed with Benjamini-Hochberg correction.
ID	Description	GeneRatio	BgRatio	pvalue	p.adjust	qvalue	geneID	Count
HB	HB	13/60	130/2499	7.13116e-06	0.000142623	0.000135117	Zm00001d006687/Zm00001d007842/Zm00001d010948/Zm00001d013559/Zm00001d018742/Zm00001d027852/Zm00001d033005/Zm00001d033404/Zm00001d033861/Zm00001d033898/Zm00001d035439/Zm00001d042821/Zm00001d046223	13
YAB	YAB	4/60	14/2499	0.000251296	0.00251296	0.0023807	Zm00001d013662/Zm00001d017391/Zm00001d028216/Zm00001d048083	4
