# Supplementary material for: Regulatory variation controlling architectural pleiotropy in maize
Source: Nat Commun. 2025 Mar 3;16:2140. doi: 10.1038/s41467-025-56884-w (PMC11876617; doi:10.1038/s41467-025-56884-w)
Supplement: Supplementary file 18 — Supplementary Data 15 [file 41467_2025_56884_MOESM18_ESM.xlsx]

## Sheet: Supplementary Data 15
Supplementary Data 15: i) Summary statistics of the three-node network motifs annotated in the GRNs.
a normalized motif number, expressed as (motif number / 1,000,000)
b average number based on 1,000 permutations
c motif concentration in the real network calculated as motif number / total number of motif found
Three-node network motif names are from "An Introduction to Systems Biology: Design Principles of Biological Circuits" by Uri Alon
Gene regulatory network	sub-graph motif	motif name	# of motif in the real network a	# of motif in the randomized network a,b	standard deviation	Z-score	cconcentration
tassel	A<->B<-C	mutual in	0.152194	0.0529543	4919.17	20.1741	0.0106636
tassel	A<->B->C	mutual out	9.48916	0.0643863	5928.76	1589.67	0.664863
tassel	A->B<-C,A->C	FFL	2.18554	0.182508	2620.1	764.485	0.153131
tassel	A<-B<-C,A->C	FBL	0.001542	0.00612607	267.64	-17.1277	0.000108041
tassel	A<->B<->C	bi mutual	0.081423	0.000106251	30.9795	2624.86	0.00570495
tassel	A<-B->C,A<->C	regulted mutual	0.025065	0.000297295	50.4971	490.478	0.00175619
tassel	A->B<-C,A<->C	regulating mutual	2.251	0.000362811	61.2266	36759.2	0.157718
tassel	A->B->C,A<->C	mutual cascade	0.013881	0.000209005	32.9426	415.025	0.00097258
tassel	A->B<->C,A<->C	semi clique	0.04936	2.393e-06	1.79883	27438.7	0.00345844
tassel	A<->B<->C,A<->C	clique	0.023187	4e-09	0.0631505	367170	0.00162461
leaf	A<->B<-C	mutual in	0.136981	0.0397199	3908.62	24.8837	0.00742649
leaf	A<->B->C	mutual out	8.18626	0.0484002	4811.01	1691.51	0.443822
leaf	A->B<-C,A->C	FFL	1.7796	0.137391	2079.82	789.594	0.0964819
leaf	A<-B<-C,A->C	FBL	0.000633	0.00459675	206.308	-19.2128	3.43184e-05
leaf	A<->B<->C	bi mutual	0.067075	7.2307e-05	22.4373	2986.22	0.0036365
leaf	A<-B->C,A<->C	regulted mutual	0.025014	0.000203377	36.5693	678.454	0.00135615
leaf	A->B<-C,A<->C	regulating mutual	2.08019	0.000249344	47.033	44223	0.112778
leaf	A->B->C,A<->C	mutual cascade	0.010787	0.000142836	24.5379	433.784	0.000584822
leaf	A->B<->C,A<->C	semi clique	0.048952	1.49e-06	1.34228	36468.3	0.00265396
leaf	A<->B<->C,A<->C	clique	0.026665	1e-09	0.0316228	843221	0.00144566
Supplementary table 15: ii) Top one-hundred recurrent TFs within the three-node network motifs.
anumber at which the gene occurs in a three-node motif
v3 Gene Model ID	v4 Gene Model ID	v5 Gene Model ID	Gene Symbol MaizeGDB	Full Name MaizeGDB	Description	aFrequency	GRN	Rank
GRMZM2G146267,GRMZM2G146283	Zm00001d005100	Zm00001eb094330,Zm00001eb094340	pbf1	prolamin-box binding factor1	RNA binding (RRM/RBD/RNP motifs) family protein	92186	leaf	1
GRMZM2G119640	Zm00001d053841	Zm00001eb207650	c3h1	C3H-transcription factor 31	Zinc finger CCCH domain-containing protein 40	85140	leaf	2
GRMZM2G014805	Zm00001d041035	Zm00001eb132880	NA	NA	Ubiquitin carboxyl-terminal hydrolase 13	80619	leaf	3
GRMZM2G305582	Zm00001d024534	Zm00001eb415660	c3h31	C3H-transcription factor 331	Zinc finger CCCH domain-containing protein 12	76260	leaf	4
GRMZM5G864266	Zm00001d007904	Zm00001eb117210	NA	NA	Ubiquitin carboxyl-terminal hydrolase 13	70629	leaf	5
GRMZM2G110402	Zm00001d036796	Zm00001eb275730	c3h26	C3H-transcription factor 326	Zinc finger CCCH domain-containing protein 52	69943	leaf	6
GRMZM2G018508	Zm00001d018859	Zm00001eb300680	TIDP2663	NA	Ubiquitin carboxyl-terminal hydrolase 13	67668	leaf	7
GRMZM2G456568	Zm00001d038227	Zm00001eb288420	nactf112	NAC-transcription factor 112	Putative NAC domain transcription factor superfamily protein isoform 1%3B Putative NAC domain transcription factor superfamily protein isoform 2	65178	leaf	8
GRMZM2G104268,GRMZM2G104288	Zm00001d026485	Zm00001eb432440,Zm00001eb432450	farl15	FAR1-like-transcription factor 15	Protein FAR1-RELATED SEQUENCE 6	62844	leaf	9
GRMZM2G083886	Zm00001d018208	Zm00001eb256290	gbptf17	GeBP-transcription factor 17	protein; Tyrosine specific protein phosphatase-like	59786	leaf	10
GRMZM2G178261	Zm00001d033876	Zm00001eb056050	grftf1	GRF-transcription factor 1	Growth-regulating factor 2	59635	leaf	11
GRMZM2G115456	Zm00001d034886	Zm00001eb064860	hsftf5	HSF-transcription factor 5	Heat stress transcription factor A-1a	58107	leaf	12
GRMZM2G180190	Zm00001d002449	Zm00001eb071990	zfl2	Zea floricaula leafy2	Floricaula/leafy-like 2	57719	leaf	13
GRMZM2G048987	Zm00001d021617	NA	farl11	FAR1-like-transcription factor 11	Protein FAR1-RELATED SEQUENCE 5	56330	leaf	14
GRMZM2G126239	Zm00001d044081	Zm00001eb158680	hb46	Homeobox-transcription factor 46	Homeobox-leucine zipper protein ATHB-4	55677	leaf	15
GRMZM2G033138	Zm00001d015265	Zm00001eb232240	hb28	Homeobox-transcription factor 28	Pathogenesis-related homeodomain protein	53287	leaf	16
GRMZM2G104400	Zm00001d010227	Zm00001eb349010	nactf38	NAC-transcription factor 38	Putative NAC domain transcription factor superfamily protein isoform 1%3B Putative NAC domain transcription factor superfamily protein isoform 2	52329	leaf	17
GRMZM2G143205	Zm00001d003958	Zm00001eb085420	camta1	CAMTA-transcription factor 1	Calmodulin-binding transcription activator 4	52143	leaf	18
GRMZM2G095892	Zm00001d002630	Zm00001eb073660	iqd26	IQ-domain 26	Calmodulin binding protein	50692	leaf	19
GRMZM2G393433	Zm00001d035266	Zm00001eb264380	nactf119	NAC-transcription factor 119	CUC2%3B Putative NAC domain transcription factor superfamily protein	50476	leaf	20
GRMZM2G146688	Zm00001d007840	Zm00001eb117830,Zm00001eb117840	ereb41	AP2-EREBP-transcription factor 41	AP2-like ethylene-responsive transcription factor ANT	50420	leaf	21
GRMZM2G443509	Zm00001d025323	Zm00001eb421700	prh90	protein phosphatase homolog90	Probable protein phosphatase 2C 40	48914	leaf	22
GRMZM2G128228,GRMZM5G849788	Zm00001d016836	Zm00001eb243910	rgh3	rough endosperm3	rgh3;rough endosperm3: Mature rgh3 seeds show a rough, etched, or pitted endosperm surface as well as a reduced seed size	48681	leaf	23
GRMZM2G016749	Zm00001d000124	Zm00001eb084510	prh112	protein phosphatase homolog112	Probable protein phosphatase 2C 40	48622	leaf	24
GRMZM2G389768	Zm00001d053908	Zm00001eb208310	csd2	CSD-transcription factor 2	Cold shock protein 2	48428	leaf	25
GRMZM2G081919	Zm00001d042910	Zm00001eb148320	myb15	MYB-transcription factor 15	myb domain protein 3r-3	48292	leaf	26
GRMZM2G028041	Zm00001d018742	Zm00001eb299420	rs1	rough sheath1	rs1;rough sheath1: shoot meristem and developing stem specific; dominant Rs1 plants have extreme ligule disorganization (aka kn2)	47966	leaf	27
GRMZM2G399072	Zm00001d027878	Zm00001eb005740	ereb130	AP2-EREBP-transcription factor 130	AP2-EREBP-type transcription factor	47930	leaf	28
GRMZM2G098813	Zm00001d026231	Zm00001eb430240	zfl1	zea floricaula/leafy1	Zea floricaula/leafy1	47871	leaf	29
GRMZM2G144744	Zm00001d033680	Zm00001eb054480	d8	dwarf plant8	d8;dwarf plant8: Dominant D8 plants resemble d1; extreme alleles not responsive to gibberellins.	47119	leaf	30
GRMZM2G164359	Zm00001d053397	Zm00001eb204190	c3h43	C3H-transcription factor 343	Zinc finger CCCH domain-containing protein 1	45720	leaf	31
GRMZM2G176340	Zm00001d051568	Zm00001eb188370	tubtf6	TUB-transcription factor 6	Tubby-like F-box protein 6	45692	leaf	32
GRMZM2G008234	Zm00001d018731	Zm00001eb299300	ereb114	AP2-EREBP-transcription factor 114	AP2-like ethylene-responsive transcription factor ANT	45513	leaf	33
GRMZM2G033267,GRMZM2G336888	Zm00001d013182	Zm00001eb213970	NA	NA	BTB/POZ domain-containing protein	44696	leaf	34
GRMZM2G166946	Zm00001d043368	Zm00001eb152350	tcptf30	TCP-transcription factor 30	TCP family transcription factor containing protein	44583	leaf	35
GRMZM2G176655	Zm00001d037786	Zm00001eb284410	nlp8	NLP-transcription factor 8	Protein NLP6	42230	leaf	36
GRMZM2G531738	Zm00001d037836	Zm00001eb284910	mybr62	MYB-related-transcription factor 62	Putative MYB DNA-binding domain superfamily protein	42037	leaf	37
GRMZM2G108865	Zm00001d034163	Zm00001eb058480	dof25	C2C2-Dof-transcription factor 25	Dof zinc finger protein DOF5.7	41491	leaf	38
GRMZM2G087741	Zm00001d040611	Zm00001eb130180	lg3	liguleless3	Homeobox protein liguleless 3	40450	leaf	39
GRMZM2G017087	Zm00001d033859	Zm00001eb055920	kn1	knotted1	Homeotic protein knotted-1	40367	leaf	40
GRMZM2G136369	Zm00001d010758	Zm00001eb353320	hox1	homeobox1	hox1;homeobox1: cDNA Zmhox1a, meristem specific, nuclear, protein product binds to feedback control element of sh1 promoter; SSR's umc1309, umc1343	40199	leaf	41
GRMZM2G085427,GRMZM2G104255	Zm00001d028380	Zm00001eb010270,Zm00001eb010280	mybr59	MYB-related-transcription factor 59	TSL-kinase interacting protein 1	38836	leaf	42
GRMZM2G057380	Zm00001d021785	Zm00001eb324250	cl29757_1b	NA	Myosin-2	38688	leaf	43
GRMZM2G053713,GRMZM2G318412,GRMZM2G450166	Zm00001d007529	Zm00001eb114460,Zm00001eb114470,Zm00001eb114480,Zm00001eb114490,Zm00001eb114500	prh123	protein phosphatase homolog123	Protein phosphatase 2C family protein	37652	leaf	44
GRMZM2G089619	Zm00001d003645	Zm00001eb082590	zhd15	ZF-HD-transcription factor 15	ZF-HD homeobox protein	37518	leaf	45
GRMZM2G021573	Zm00001d048004	Zm00001eb399440	ereb161	AP2-EREBP-transcription factor 161	AP2-like ethylene-responsive transcription factor ANT	37329	leaf	46
GRMZM2G000743	Zm00001d033861	Zm00001eb055940	knox3	knotted related homeobox3	Knotted 1-type homeobox protein 3	37022	leaf	47
GRMZM2G077755	Zm00001d018045	Zm00001eb254600	tcptf26	TCP-transcription factor 26	Transcription factor TCP14	36925	leaf	48
AC208201.3_FG002	Zm00001d028752	Zm00001eb013450	prh25	protein phosphatase homolog25	Probable protein phosphatase 2C 30	36746	leaf	49
GRMZM2G172795	Zm00001d000236	Zm00001eb074320	b1	colored plant1	b1;colored plant1: dominant B1 plants have anthocyanin in major plant tissues; some alleles affect aleurone and embryo color; regulates flavonoid enzymes; SSR umc1776	36404	leaf	50
GRMZM2G115701	Zm00001d017773	Zm00001eb252060	tubtf9	TUB-transcription factor 9	tubtf9;TUB-transcription factor 9: Locus designated and assigned to a transcription factor family by the GRASSIUS project (Yilmaz et al 2009) , which also provided the mappings to the B73_Reference Genome sequence v2 gene models.	36033	leaf	51
GRMZM2G110582	Zm00001d046323	Zm00001eb384950	mads71	MADS-transcription factor 71	CONTAINS InterPro DOMAIN/s: Serine-threonine protein kinase 19 (InterPro:IPR018865); Has 155 Blast hits to 154 proteins in 53 species: Archae - 0; Bacteria - 0; Metazoa - 95; Fungi - 5; Plants - 34; Viruses - 0; Other Eukaryotes - 21 (source: NCBI BLink).	35621	leaf	52
GRMZM2G033356	Zm00001d049294	Zm00001eb170530	bhlh130	bHLH-transcription factor 130	Putative HLH DNA-binding domain superfamily protein	34793	leaf	53
GRMZM2G077752	Zm00001d011843	Zm00001eb362740	lrp1	lateral root primordia1	Protein SHI RELATED SEQUENCE 6	34036	leaf	54
GRMZM2G452178	Zm00001d007842	Zm00001eb117820	gn1	gnarley1	Homeobox protein knotted-1-like 4	33862	leaf	55
GRMZM2G094241	Zm00001d010948	Zm00001eb354880	lg4	liguleless4	lg4;liguleless4: dominant Lg4 plants lack ligule and auricle but show vestiges sporadically in bladeclass I homeobox; cDNA and genomic clones; sequence and expression similar to lg3 and knox5	33030	leaf	56
GRMZM2G039187	Zm00001d033280	Zm00001eb050910	iqd5	IQ-domain 5	IQ calmodulin-binding motif family protein	32707	leaf	57
GRMZM2G434203	Zm00001d017591	Zm00001eb250530,Zm00001eb250540	ereb10	AP2-EREBP-transcription factor 10	Ethylene-responsive transcription factor ERF025	32575	leaf	58
GRMZM2G139963	Zm00001d027852	Zm00001eb005440	hb102	Homeobox-transcription factor 102	hb102;Homeobox-transcription factor 102: Locus designated and assigned to a transcription factor family by the GRASSIUS project (Yilmaz et al 2009) , which also provided the mappings to the B73_Reference Genome sequence v2 gene models.	32563	leaf	59
NA	Zm00001d000458	NA	ofp3	OVATE-transcription factor 3	Transcription repressor OFP7	32235	leaf	60
GRMZM2G078954,GRMZM2G086768,GRMZM2G379608	Zm00001d037315	Zm00001eb280490	NA	NA	NAC domain-containing protein 8	31982	leaf	61
GRMZM2G177244	Zm00001d042460	Zm00001eb144270	abi31	ABI3-VP1-transcription factor 31	B3 domain-containing protein	31808	leaf	62
GRMZM2G028151	Zm00001d034204	Zm00001eb058850	ereb184	AP2-EREBP-transcription factor 184	AP2-like ethylene-responsive transcription factor ANT	31715	leaf	63
GRMZM2G105400	Zm00001d016898	Zm00001eb244600	NA	NA	Transposon protein Mutator sub-class	30965	leaf	64
GRMZM2G025579	Zm00001d046928	Zm00001eb389570	hk5	histidine kinase5	hk5;histidine kinase5:	30841	leaf	65
GRMZM2G475882	Zm00001d026590	Zm00001eb433460	arftf30	ARF-transcription factor 30	Auxin response factor 8	30799	leaf	66
GRMZM2G430522	Zm00001d031463	Zm00001eb035180	nactf114	NAC-transcription factor 114	Protein CUP-SHAPED COTYLEDON 3	30690	leaf	67
GRMZM2G094935	Zm00001d038812	Zm00001eb293860	hox2	homeobox2	hox2;homeobox2: cDNA ZmHox1b, meristem specific, duplicate of hox1 based on sequence and expression	29873	leaf	68
GRMZM2G042704	Zm00001d032692	Zm00001eb045760	NA	NA	MATH domain containing protein; Os10g0478500 protein	29768	leaf	69
GRMZM2G078274	Zm00001d001879	Zm00001eb066640	arftf3	ARF-transcription factor 3	Auxin response factor 3	29625	leaf	70
GRMZM2G075320	Zm00001d040123	Zm00001eb126360	cl17761_1a	NA	Paired amphipathic helix protein Sin3-like 3	29210	leaf	71
GRMZM2G375675	Zm00001d009017	Zm00001eb339390	nlp4	NLP-transcription factor 4	Protein NLP6	29169	leaf	72
GRMZM2G403620	Zm00001d030737	Zm00001eb029300	rs2	rough sheath2	Protein rough sheath 2	28841	leaf	73
GRMZM2G154437	Zm00001d001767	Zm00001eb065610	mab10	math-btb10	mab10;math-btb10:	28688	leaf	74
GRMZM2G124715	Zm00001d004744	Zm00001eb091300	myb64	MYB-transcription factor 64	Transcription repressor MYB6	28669	leaf	75
GRMZM2G119261	Zm00001d004521	Zm00001eb089420	mybr114	MYB-related-transcription factor 114	SWI/SNF complex subunit SWI3D	28454	leaf	76
GRMZM2G468479	Zm00001d039475	Zm00001eb121110	mybr22	MYB-related-transcription factor 22	Protein ALWAYS EARLY 3	28315	leaf	77
GRMZM2G004908,GRMZM2G041842	Zm00001d051075	Zm00001eb184600	NA	NA	TRAF-like family protein	28121	leaf	78
GRMZM2G004619	Zm00001d006348	Zm00001eb104790	grftf2	GRF-transcription factor 2	growth-regulating factor 9	28016	leaf	79
GRMZM2G397948	Zm00001d041983	Zm00001eb139990	NA	NA	ubiquitin-protein ligases	27903	leaf	80
GRMZM2G160730	Zm00001d046621	Zm00001eb387280	gl15	glossy15	Floral homeotic protein APETALA 2	27375	leaf	81
GRMZM2G001048	Zm00001d049094	Zm00001eb168870	abi36	ABI3-VP1-transcription factor 36	B3 domain-containing protein REM16	27301	leaf	82
GRMZM2G480480	Zm00001d021636	Zm00001eb322760	cl14466_1	NA	binding;calmodulin binding	26866	leaf	83
GRMZM5G832409	Zm00001d035439	Zm00001eb264910,Zm00001eb264920	knox5	knotted related homeobox5	knox5;knotted related homeobox5: class I homeobox; cDNA and genomic clones; gene-specific probe; sequence and expression similar to lg3 and knox11	26724	leaf	84
GRMZM2G061101	Zm00001d033404	Zm00001eb052120	hb110	Homeobox-transcription factor 110	Homeobox protein knotted-1-like 1	26426	leaf	85
GRMZM2G101058	Zm00001d047081	Zm00001eb391280	gata28	C2C2-GATA-transcription factor 28	GATA transcription factor 2	26396	leaf	86
GRMZM2G082586	Zm00001d020790	Zm00001eb315610	bhlh105	bHLH-transcription factor 105	DNA binding protein	25865	leaf	87
GRMZM2G151266,GRMZM2G454176	Zm00001d034515	Zm00001eb061430	hb65	Homeobox-transcription factor 65	Homeobox-DDT domain protein RLT3	25520	leaf	88
GRMZM2G067053	Zm00001d045098	Zm00001eb374600,Zm00001eb374610	NA	NA	BTB/POZ domain-containing protein NPY1	25177	leaf	89
AC187891.3_FG006	Zm00001d023456	Zm00001eb407050	ofp39	OVATE-transcription factor 39	Transcription repressor OFP6	24959	leaf	90
GRMZM2G158252	Zm00001d014297	Zm00001eb224000,Zm00001eb224010	hk3	histidine kinase3	hk3;histidine kinase3: cytokinin responsive histidine protein kinase	24932	leaf	91
GRMZM2G096709	Zm00001d021362	Zm00001eb320200	grftf3	GRF-transcription factor 3	growth-regulating factor 9	24650	leaf	92
GRMZM2G434098	Zm00001d042752	Zm00001eb146940,Zm00001eb146950	ofp14	OVATE-transcription factor 14	Plant-specific domain TIGR01568 family protein	24485	leaf	93
GRMZM2G061542	Zm00001d031533	Zm00001eb035740	mterf2	mTERF protein domain2	mTERF family protein	24389	leaf	94
GRMZM2G396114	Zm00001d033898	Zm00001eb056260	hb36	Homeobox-transcription factor 36	hb36;Homeobox-transcription factor 36: Locus designated and assigned to a transcription factor family by the GRASSIUS project (Yilmaz et al 2009) , which also provided the mappings to the B73_Reference Genome sequence v2 gene models.NCBI: homeodomain protein JUBEL1	24369	leaf	95
GRMZM2G163761	Zm00001d033379	Zm00001eb051910	kip1	knotted interacting protein1	Knotted1-interacting protein	24356	leaf	96
GRMZM2G000842	Zm00001d038296	Zm00001eb288970	bzip87	bZIP-transcription factor 87	Putative bZIP transcription factor superfamily protein	24002	leaf	97
GRMZM2G130773	Zm00001d006700	Zm00001eb107900	mterf9	mTERF-domain protein9	mTERF family protein	23908	leaf	98
GRMZM2G099461	Zm00001d039581	Zm00001eb122050	ca5p15	CCAAT-HAP5-transcription factor 515	Histone-like transcription factor and archaeal histone family protein	23584	leaf	99
GRMZM2G135447	Zm00001d034212	Zm00001eb058930	hb8	Homeobox-transcription factor 8	hb8;Homeobox-transcription factor 8: cDNA, shoot meristem and developing stem specific, similar in sequence and expression pattern to kn1	23569	leaf	100
GRMZM5G864266	Zm00001d007904	Zm00001eb117210	NA	NA	Ubiquitin carboxyl-terminal hydrolase 13	90242	tassel	1
GRMZM2G089010	Zm00001d004372	Zm00001eb088180	etr40	ethylene receptor homolog40	etr40;ethylene receptor homolog40:	85853	tassel	2
GRMZM2G005126	Zm00001d024703	Zm00001eb417000	c3h24	C3H-transcription factor 324	Zinc finger CCCH domain-containing protein 38	82868	tassel	3
GRMZM2G032071	Zm00001d021754	Zm00001eb323940	cl15997_2b	NA	Lysine-specific demethylase JMJ25	80013	tassel	4
GRMZM2G119640	Zm00001d053841	Zm00001eb207650	c3h1	C3H-transcription factor 31	Zinc finger CCCH domain-containing protein 40	77044	tassel	5
GRMZM2G115456	Zm00001d034886	Zm00001eb064860	hsftf5	HSF-transcription factor 5	Heat stress transcription factor A-1a	73493	tassel	6
GRMZM2G161315	Zm00001d020460	Zm00001eb312620	zhd2	ZF-HD-transcription factor 2	Zinc-finger homeodomain protein 8	72214	tassel	7
GRMZM2G157177	Zm00001d028372	Zm00001eb010190	bzip115	bZIP-transcription factor 115	bZIP transcription factor 16	70500	tassel	8
GRMZM2G144744	Zm00001d033680	Zm00001eb054480	d8	dwarf plant8	d8;dwarf plant8: Dominant D8 plants resemble d1; extreme alleles not responsive to gibberellins.	69329	tassel	9
GRMZM2G155252	Zm00001d035295	NA	gbptf13	GeBP-transcription factor 13	protein; Tyrosine specific protein phosphatase-like	67359	tassel	10
GRMZM2G122897	Zm00001d026351	Zm00001eb431350	hb91	Homeobox-transcription factor 91	hb91;Homeobox-transcription factor 91: Tests with B-A translocations indicated that this probe did not map to chromosomes 4L or 6L.NCBI: Homeodomain leucine zipper family IV proteinLocus designated and assigned to a transcription factor family by the GRASSIUS project (Yilmaz et al 2009) , which also provided the mappings to the B73_Reference Genome sequence v2 gene models.	65030	tassel	11
GRMZM2G074373	Zm00001d041142	Zm00001eb133640	bzip3	bZIP-transcription factor 3	bZIP transcription factor 16	64751	tassel	12
GRMZM5G845366	Zm00001d013497	Zm00001eb216910	c3h27	C3H-transcription factor 327	Zinc finger CCCH domain-containing protein 30	59047	tassel	13
GRMZM2G415012	Zm00001d006580	Zm00001eb106740	mmp223	NA	Lysine-specific demethylase JMJ25	55825	tassel	14
GRMZM2G109987	Zm00001d048527	Zm00001eb404260	rld1	rolled leaf1	Homeobox-leucine zipper protein REVOLUTA	55498	tassel	15
GRMZM2G012999	Zm00001d038158	Zm00001eb287710	mterf22	mTERF-domain protein22	Mitochondrial transcription termination factor family protein	55298	tassel	16
GRMZM2G078691	Zm00001d020874	Zm00001eb316260	ca5p16	CCAAT-HAP5-transcription factor 516	ca5p16;CCAAT-HAP5-transcription factor 516: Locus designated and assigned to a transcription factor family by the GRASSIUS project (Yilmaz et al 2009) , which also provided the mappings to the B73_Reference Genome sequence v2 gene models.	55216	tassel	17
GRMZM2G423292	Zm00001d049991	Zm00001eb176440	gbptf20	GeBP-transcription factor 20	GLABROUS1 enhancer-binding protein-like	55161	tassel	18
GRMZM2G115701	Zm00001d017773	Zm00001eb252060	tubtf9	TUB-transcription factor 9	tubtf9;TUB-transcription factor 9: Locus designated and assigned to a transcription factor family by the GRASSIUS project (Yilmaz et al 2009) , which also provided the mappings to the B73_Reference Genome sequence v2 gene models.	55056	tassel	19
GRMZM2G037792	Zm00001d026158	Zm00001eb429450	gras79	GRAS-transcription factor 79	Scarecrow-like protein 6	54416	tassel	20
GRMZM2G024973	Zm00001d013465	Zm00001eb216610	d9	dwarf plant9	Dwarf plant9	50406	tassel	21
GRMZM2G009598	Zm00001d034605	Zm00001eb062200	ereb159	AP2-EREBP-transcription factor 159	Ethylene-responsive transcription factor ERF118	48592	tassel	22
AC194970.5_FG002	Zm00001d006677	Zm00001eb107670	bzr7	BZR-transcription factor 7	Protein BRASSINAZOLE-RESISTANT 1	47028	tassel	23
GRMZM2G140669	Zm00001d017409	Zm00001eb248780	gata3	C2C2-GATA-transcription factor 3	GATA zinc finger family protein	46153	tassel	24
GRMZM2G438438	Zm00001d032175	Zm00001eb041290	zhd5	ZF-HD-transcription factor 5	Zinc-finger homeodomain protein 8	45233	tassel	25
GRMZM2G110847,GRMZM2G114055	Zm00001d028075	Zm00001eb007510	umc2226	NA	BTB/POZ domain-containing protein NPY2	45119	tassel	26
GRMZM2G155111	Zm00001d026535	Zm00001eb432990	cl13024_1	NA	Protein IQ-DOMAIN 32	44380	tassel	27
GRMZM5G825321	Zm00001d002718	Zm00001eb074460	gras31	GRAS-transcription factor 31	Scarecrow-like protein 6	44318	tassel	28
GRMZM2G125239	Zm00001d053298	Zm00001eb203350	gbptf14	GeBP-transcription factor 14	protein; Tyrosine specific protein phosphatase-like	43847	tassel	29
GRMZM2G380094	Zm00001d016876	Zm00001eb244400	thx24	Trihelix-transcription factor 24	Trihelix transcription factor ASIL2	41974	tassel	30
GRMZM2G068330	Zm00001d049000	Zm00001eb168120	zhd1	ZF-HD-transcription factor 1	Putative homeobox DNA-binding domain superfamily protein	41711	tassel	31
GRMZM2G118063	Zm00001d000247	Zm00001eb413140	hb17	Homeobox-transcription factor 17	Homeobox-leucine zipper protein MERISTEM L1	41510	tassel	32
GRMZM2G314546	Zm00001d043452	Zm00001eb153100	hox3	homeobox3	hox3;homeobox3: cDNA ZmHox2a, meristem specific, duplicate of hox4, based on sequence and expression; sequence distinct from knotted related homeobox genes	41366	tassel	33
GRMZM2G100822,GRMZM2G447745	Zm00001d035470	Zm00001eb265240,Zm00001eb388950	mybr63	MYB-related-transcription factor 63	Putative MYB DNA-binding domain superfamily protein	41301	tassel	34
GRMZM2G164735	Zm00001d049800	Zm00001eb174990	bbr3	BBR/BPC-transcription factor 3	Protein BASIC PENTACYSTEINE1	40683	tassel	35
GRMZM2G126832	Zm00001d020053	Zm00001eb309620	prh53	protein phosphatase homolog53	Probable protein phosphatase 2C 8	40649	tassel	36
GRMZM2G089406	Zm00001d010967	Zm00001eb355010	mybr85	MYB-related-transcription factor 85	Putative MYB DNA-binding domain superfamily protein	39343	tassel	37
GRMZM2G014805	Zm00001d041035	Zm00001eb132880	NA	NA	Ubiquitin carboxyl-terminal hydrolase 13	39053	tassel	38
GRMZM2G180979	Zm00001d033610	Zm00001eb053870	c3h17	C3H-transcription factor 317	Zinc finger CCCH domain-containing protein 30	37563	tassel	39
GRMZM2G017087	Zm00001d033859	Zm00001eb055920	kn1	knotted1	Homeotic protein knotted-1	37559	tassel	40
GRMZM2G392168	Zm00001d025514	Zm00001eb423330	thx2	Trihelix-transcription factor 2	Trihelix transcription factor ASIL2	36306	tassel	41
GRMZM2G176175	Zm00001d019230	Zm00001eb303810,Zm00001eb303820	sid1	sister of indeterminate spikelet1	sid1;sister of indeterminate spikelet1: inflorescence architecture, apparent target of tasselseed4 microRNA (Chuck et al 2008),	35429	tassel	42
NA	Zm00001d011138	Zm00001eb356480	iqd22	IQ-domain 22	Protein IQ-DOMAIN 31	34822	tassel	43
GRMZM2G380515	Zm00001d010842	Zm00001eb353990	cchh1	Cys2His2 Zinc Finger1	Pentatricopeptide repeat-containing protein	34478	tassel	44
GRMZM2G405368	Zm00001d045735	Zm00001eb380460	conz1	constans1	Zinc finger protein CONSTANS-LIKE 1	34196	tassel	45
GRMZM2G069365	Zm00001d051573	Zm00001eb188410	zhd17	ZF-HD-transcription factor 17	Putative homeobox DNA-binding domain superfamily protein	34171	tassel	46
GRMZM2G128807	Zm00001d014814	Zm00001eb228320	bhlh127	bHLH-transcription factor 127	Transcription factor bHLH93	33553	tassel	47
GRMZM2G019812	Zm00001d036710	Zm00001eb274970	prh113	protein phosphatase homolog113	Probable protein phosphatase 2C 21	33471	tassel	48
GRMZM2G460544	Zm00001d052890	Zm00001eb199880	ub3	unbranched3	Squamosa promoter-binding-like protein 15	33272	tassel	49
GRMZM2G141679	Zm00001d020267	Zm00001eb311180	ereb109	AP2-EREBP-transcription factor 109	Ethylene-responsive transcription factor ERF056	32267	tassel	50
GRMZM2G169825	Zm00001d033941	Zm00001eb056580	NA	NA	BTB/POZ domain-containing protein	32148	tassel	51
AC203535.4_FG001	Zm00001d042287	Zm00001eb142770	myb2	myb transcription factor2	CDC5 protein	31403	tassel	52
GRMZM2G171179	Zm00001d045044	Zm00001eb374110	ereb160	AP2-EREBP-transcription factor 160	ereb160;AP2-EREBP-transcription factor 160: Locus designated and assigned to a transcription factor family by the GRASSIUS project (Yilmaz et al 2009) , which also provided the mappings to the B73_Reference Genome sequence v2 gene models.	31327	tassel	53
GRMZM2G080917	Zm00001d042582	Zm00001eb145370	alf13	Alfin-like-transcription factor 13	PHD finger protein	31260	tassel	54
GRMZM2G169000	Zm00001d017670	Zm00001eb251160	NA	NA	Protein phosphatase 2C 29	31014	tassel	55
GRMZM2G146267,GRMZM2G146283	Zm00001d005100	Zm00001eb094330,Zm00001eb094340	pbf1	prolamin-box binding factor1	RNA binding (RRM/RBD/RNP motifs) family protein	30402	tassel	56
GRMZM2G072573	Zm00001d047412	Zm00001eb394120	bnl8.17	NA	Protein phosphatase 2C 32	30229	tassel	57
GRMZM2G018487	Zm00001d033965	Zm00001eb056780	wrky107	WRKY-transcription factor 107	Protein WRKY1	30061	tassel	58
GRMZM2G111696	Zm00001d038704	Zm00001eb292900	voz1	VOZ-transcription factor 1	Transcription factor VOZ1	29380	tassel	59
GRMZM2G061542	Zm00001d031533	Zm00001eb035740	mterf2	mTERF protein domain2	mTERF family protein	29212	tassel	60
GRMZM2G481163	Zm00001d029974	Zm00001eb023870	thx4	Trihelix-transcription factor 4	FRIGIDA interacting protein 2	28893	tassel	61
GRMZM2G038988	Zm00001d033211	Zm00001eb050290	iqd4	IQ-domain 4	Calmodulin binding protein	28784	tassel	62
GRMZM2G037128	Zm00001d054080	Zm00001eb209880	thx21	Trihelix-transcription factor 21	Trihelix transcription factor GTL2	28712	tassel	63
GRMZM2G159357	Zm00001d043915	Zm00001eb157200,Zm00001eb157210,Zm00001eb157220,Zm00001eb157230	hb99	Homeobox-transcription factor 99	Homeobox-DDT domain protein RLT1	28416	tassel	64
GRMZM2G001426	Zm00001d044065	Zm00001eb158520	gras46	GRAS-transcription factor 46	DELLA protein RGA	28079	tassel	65
GRMZM2G119261	Zm00001d004521	Zm00001eb089420	mybr114	MYB-related-transcription factor 114	SWI/SNF complex subunit SWI3D	27893	tassel	66
GRMZM2G125976	Zm00001d038355	Zm00001eb289480	hb76	Homeobox-transcription factor 76	BEL1-like homeodomain protein 9	27887	tassel	67
GRMZM2G175280	Zm00001d031723	Zm00001eb037460	bzip127	bZIP-transcription factor 127	bzip127;bZIP-transcription factor 127: similar to Arabidopsis basic leucine zipper transcription factor-like protein (NCBI)Locus designated and assigned to a transcription factor family by the GRASSIUS project (Yilmaz et al 2009) , which also provided the mappings to the B73_Reference Genome sequence v2 gene models.	27775	tassel	68
GRMZM2G144172,GRMZM2G144188	Zm00001d012963	Zm00001eb211700,Zm00001eb211710	dof31	C2C2-Dof-transcription factor 31	Dof zinc finger protein DOF3.6	27731	tassel	69
GRMZM2G028438	Zm00001d051461	Zm00001eb187310	gras76	GRAS-transcription factor 76	Chitin-inducible gibberellin-responsive protein 2	27313	tassel	70
GRMZM2G071034	Zm00001d001933	Zm00001eb067160	c3h16	C3H-transcription factor 316	Zinc finger CCCH domain-containing protein 52	26936	tassel	71
GRMZM2G160917	Zm00001d031451	Zm00001eb035030	ub2	unbranched2	SBP-domain protein 5	26756	tassel	72
GRMZM2G031398	Zm00001d003176	Zm00001eb078590	nlp3	NLP-transcription factor 3	Protein NLP8	26653	tassel	73
GRMZM2G092091	Zm00001d033870	Zm00001eb055990	bhlh27	bHLH-transcription factor 27	Transcription factor bHLH62	26246	tassel	74
GRMZM2G154437	Zm00001d001767	Zm00001eb065610	mab10	math-btb10	mab10;math-btb10:	26122	tassel	75
GRMZM5G821755	Zm00001d041780	Zm00001eb138370	zhd21	ZF-HD-transcription factor 21	Zinc-finger homeodomain protein 4	26084	tassel	76
GRMZM2G351018	Zm00001d012751	Zm00001eb371020	hox4	homeobox4	Putative homeodomain-like transcription factor superfamily protein	25871	tassel	77
GRMZM2G031963	Zm00001d025669	Zm00001eb424710	wrky59	WRKY-transcription factor 59	Putative WRKY DNA-binding domain superfamily protein	25783	tassel	78
GRMZM2G398506	Zm00001d021947	Zm00001eb325760	wrky1	WRKY-transcription factor 1	Probable WRKY transcription factor 20	25549	tassel	79
GRMZM2G360455	Zm00001d015504	Zm00001eb234050	prh81	protein phosphatase homolog81	Protein phosphatase 2C isoform gamma	25522	tassel	80
AC233893.1_FG002,GRMZM5G894234	Zm00001d048059	Zm00001eb399930	nactf102	NAC-transcription factor 102	NAC domain-containing protein 8	25390	tassel	81
GRMZM2G148467	Zm00001d026175	Zm00001eb429720,Zm00001eb429730	sbp21	SBP-transcription factor 21	Squamosa promoter-binding protein-like (SBP domain) transcription factor family protein	25359	tassel	82
GRMZM2G115875,GRMZM2G115960	Zm00001d040536	Zm00001eb129510,Zm00001eb129520	bhlh68	bHLH-transcription factor 68	Transcription factor PIF4	25337	tassel	83
GRMZM2G068710	Zm00001d023558	Zm00001eb407990,Zm00001eb408000	cchh35	Cys2His2 Zinc Finger35	Protein SENSITIVE TO PROTON RHIZOTOXICITY 1	25210	tassel	84
GRMZM2G406674	Zm00001d038838	Zm00001eb294110	iqd16	IQ-domain 16	Calmodulin binding protein isoform 1%3B Calmodulin binding protein isoform 2	24865	tassel	85
GRMZM5G853392	Zm00001d013346	Zm00001eb215560	grftf14	GRF-transcription factor 14	Growth-regulating factor 2	24813	tassel	86
GRMZM2G417229	Zm00001d017784	Zm00001eb252180	zhd12	ZF-HD-transcription factor 12	Zinc-finger homeodomain protein 5	24794	tassel	87
GRMZM2G016749	Zm00001d000124	Zm00001eb084510	prh112	protein phosphatase homolog112	Probable protein phosphatase 2C 40	24653	tassel	88
AC204298.3_FG006,GRMZM2G073826,GRMZM2G073836	Zm00001d016000	Zm00001eb237460	myb157	MYB-transcription factor 157	Myb-related protein 3R-1	24331	tassel	89
GRMZM2G130442	Zm00001d049443	Zm00001eb171720	ocl5	outer cell layer5	Homeobox-leucine zipper protein MERISTEM L1	24331	tassel	90
GRMZM2G006429	Zm00001d047679	Zm00001eb396460	prh106	protein phosphatase homolog106	csu634;¬†: protein phosphatase 2C-like (Alexandrov et al.)	24277	tassel	91
GRMZM2G000743	Zm00001d033861	Zm00001eb055940	knox3	knotted related homeobox3	Knotted 1-type homeobox protein 3	24179	tassel	92
GRMZM2G125777	Zm00001d049913	Zm00001eb175840	nactf12	NAC-transcription factor 12	NAC domain containing protein 71	24148	tassel	93
GRMZM2G148693	Zm00001d007949	Zm00001eb118120	zap1	zea apetala homolog1	Agamous-like MADS-box protein AGL8	24052	tassel	94
GRMZM2G026417	Zm00001d029287	Zm00001eb018020	gbptf18	GeBP-transcription factor 18	Probable transcription factor	24045	tassel	95
GRMZM2G399072	Zm00001d027878	Zm00001eb005740	ereb130	AP2-EREBP-transcription factor 130	AP2-EREBP-type transcription factor	23976	tassel	96
GRMZM2G092888	Zm00001d029297	Zm00001eb018090	NA	NA	Protein phosphatase 2C 32	23761	tassel	97
GRMZM2G159475	Zm00001d041536	Zm00001eb136350	gras50	GRAS domain family50	gras50;GRAS domain family50:	23729	tassel	98
GRMZM2G067053	Zm00001d045098	Zm00001eb374600,Zm00001eb374610	NA	NA	BTB/POZ domain-containing protein NPY1	23214	tassel	99
GRMZM2G105266	Zm00001d042588	Zm00001eb145420	ereb52	AP2-EREBP-transcription factor 52	AP2 domain containing protein	23211	tassel	100
