# Supplementary material for: Regulatory variation controlling architectural pleiotropy in maize
Source: Nat Commun. 2025 Mar 3;16:2140. doi: 10.1038/s41467-025-56884-w (PMC11876617; doi:10.1038/s41467-025-56884-w)
Supplement: Supplementary file 19 — Supplementary Data 16 [file 41467_2025_56884_MOESM19_ESM.xlsx]

## Sheet: Supplementary Data 16
Supplementary Data 16: GEBVs and BLUPs of the elected Ames diversity lines.
GBS names: Individual names corresponding to the GBS data file from Romay et al. (2013); Acession ID: Accession identification corresponding to the selected Ames inbred lines; Plant Name: Common line names retrieved from the U.S. National Plant Germplasm System; Panel: Indicates the maize panle the line bilongs to;
Sub Population: Maize subpopulation classification reported in Romay et al. (2013); Sub Population Random Forest: Unclassified lines were classified using a random forest model based on a random set of 10,000 SNP markers; GDD_DTS: Growing degree days to silking (GDD_DTS) as reported in Peiffer et al. (2014);
GDD_DTA: Growing degree days to anthesis (GDD_DTA) as reported in Peiffer et al. (2014); TBN predicted: predicted GEBV of Tassel Branch Number (TBN); LA predicted: predicted GEBV of Leaf Angle (LA); PhPC1 predicted: predicted GEBV of the first principal component of LA, TBN, and ERN;
PhPC2 predicted: predicted GEBV of the second principal component of LA, TBN, and ERN; PhPC3 predicted: predicted GEBV of the third principal component of LA, TBN and ERN; TBN: Best Linear Unbiased Predictions (BLUP) of TBN values observed at the University of Illinois Urbana Champaign from 2018-2020;
LA: BLUPs of LA values observed at the University of Illinois Urbana Champaign from 2018-2020; PhPC1: First principal component of TBN and LA BLUPs; PhPC2: Second principal component of TBN and LA BLUPs
GBS names	Acession ID	Plant Name	Panel	Sub Population	Sub Population Random Forest	GDD_DTS	GDD_DTA	TBN predicted	LA predicted	ERN predicted	PhPC1 predicted	PhPC2 predicted	PhPC3 predicted	TBN	LA	PhPC1	PhPC2
A641:627C3AAXX:6:G6	Ames32877	A641	282 DP	stiff stalk	stiff stalk	773.637	758.862	4.59659	44.4035	13.5936	2.63142	-1.46593	0.984354	4.32069	60.6002	-1.08099	-0.783987
Ames10244:81FE8ABXX:7:H5	PI686035	Ab26	AIP	unclassified	tropical	2037.82	1948.31	14.9998	63.4156	12.8385	1.00242	1.96343	0.0448267	16.7974	66.6642	1.27252	0.250496
Ames10247:81N4HABXX:3:C4	Ames10247	GA152	AIP	unclassified	stiff stalk	1904.83	1806.52	13.3142	62.633	13.3562	0.871519	1.33952	0.167405	18.1135	69.9617	1.80984	0.0705576
Ames10248:81FE7ABXX:7:E5	Ames10248	GA209	282 DP	unclassified	non-stiff stalk	1930.6	1839.63	14.5928	65.1344	12.6384	0.992058	1.95677	-0.229673	16.3248	56.8203	0.137752	1.25694
Ames10251:81N4HABXX:2:D5	Ames10251	GA219	AIP	unclassified	tropical	1791.7	1815.25	13.2158	59.7143	13.3686	1.09627	1.23208	0.384482	6.24228	58.9911	-0.995096	-0.348083
Ames10253:81FE7ABXX:7:D2	Ames10253	GE19	AIP	unclassified	non-stiff stalk	1752.88	1815.31	11.8724	62.6364	14.4366	0.30627	0.557331	0.530204	18.2684	66.8916	1.49698	0.425493
Ames10254:81N4HABXX:3:E9	Ames10254	GE54	AIP	unclassified	tropical	1640.98	1617.15	12.8695	61.293	13.4888	0.892732	1.11063	0.325069	19.318	65.0361	1.43769	0.769798
Ames10257:81N4HABXX:3:D2	Ames10257	GE281	AIP	unclassified	non-stiff stalk	1781.44	1779.82	12.3344	59.1071	13.6669	1.00041	0.861804	0.503661	29.1371	74.0135	3.74722	1.1266
Ames10259:81N4HABXX:3:F12	Ames10259	GE311	AIP	unclassified	non-stiff stalk	1892.03	1809.2	13.1272	56.8737	13.45	1.27254	1.07873	0.631775	11.0991	68.9265	0.744888	-0.769208
Ames10265:81FENABXX:5:G6	Ames10265	L 678	AIP	unclassified	tropical	1852.87	1833.09	13.4692	59.373	13.3175	1.14094	1.31206	0.407743	18.6419	59.5412	0.748274	1.27562
Ames10269:81N4HABXX:3:G7	Ames10269	SC44	AIP	unclassified	tropical	1703.74	1757.97	14.3262	63.5158	13.5341	0.602233	1.52349	0.310378	12.5438	74.8046	1.58034	-1.21236
Ames10277:81N4HABXX:2:G9	Ames10277	SC235	AIP	unclassified	tropical	1804.21	1709.63	12.8326	61.0781	13.4383	0.936892	1.10502	0.300418	15.8787	70.9613	1.61512	-0.34158
Ames12726:81N4HABXX:1:E9	PI690361	NC13	AIP	unclassified	non-stiff stalk	1734.13	1751.62	13.0149	62.1259	13.6971	0.706918	1.1212	0.376529	13.7876	75.0309	1.77382	-1.06809
Ames12729:81N4HABXX:2:H12	Ames12729	NC222	282 DP	unclassified	non-stiff stalk	1764.92	1742.82	14.7321	70.2584	13.6677	-0.0532379	1.74831	-0.0595941	13.8042	62.79	0.444765	0.265463
Ames12731:81FE8ABXX:7:A5	Ames12731	NC230	282 DP	unclassified	tropical	1664.48	1700.58	11.4884	67.9157	14.3969	-0.139074	0.576632	0.145473	11.5777	67.6147	0.667199	-0.561572
Ames12732:81N4HABXX:1:B1	Ames12732	NC232	282 DP	unclassified	tropical	1629.44	1654.79	13.4187	53.4817	16.0314	0.144744	0.268188	2.11562	13.8599	66.1747	0.820446	-0.0950905
Ames12734:81FE8ABXX:7:C4	Ames12734	NC236	282 DP	unclassified	non-stiff stalk	1862.44	1803.45	17.6681	57.1042	13.1683	1.28581	2.45209	0.861253	17.4276	69.3023	1.645	0.0491552
Ames12735:81N4HABXX:3:G6	Ames12735	NC238	282 DP	unclassified	tropical	1863.86	1849.44	15.6142	68.9053	12.9161	0.396774	2.14639	-0.290114	23.2718	69.5542	2.46588	0.81524
Ames12736:81FE8ABXX:1:G8	PI690375	NC240A	AIP	unclassified	tropical	1778.68	1712.38	10.7788	63.0433	14.2679	0.373697	0.316174	0.35705	18.062	59.4233	0.65671	1.20971
Ames12737:81FE8ABXX:7:B2	Ames12737	NC242	AIP	unclassified	non-stiff stalk	1726.81	1704.3	14.4166	68.995	13.7337	0.0373437	1.62529	0.0307117	16.3946	71.9409	1.79171	-0.378069
Ames12739:81N4HABXX:2:F1	Ames12739	NC246	AIP	unclassified	tropical	1774.9	1792.27	14.3545	65.709	12.7269	0.821204	1.79944	-0.248241	15.222	71.5485	1.58982	-0.494603
Ames12740:81N4HABXX:2:D1	PI690379	NC248	AIP	unclassified	tropical	1811.39	1754.76	14.4983	67.8549	12.5407	0.725802	1.93959	-0.477104	18.8659	67.909	1.68875	0.395958
Ames12814:81FE8ABXX:1:C4	Ames12814	89S4083	AIP	unclassified	non-stiff stalk	1627.61	1561.27	10.6113	55.9624	14.2513	1.06952	0.180668	0.808611	7.97514	61.78	-0.456504	-0.416122
Ames12819:81FE8ABXX:1:A2	Ames12819	89S4125	AIP	unclassified	non-stiff stalk	1473.55	1479.09	9.35146	53.1814	14.1091	1.41975	-0.208033	0.846139	15.036	65.1346	0.867018	0.177706
Ames12823:81N4HABXX:6:D3	Ames12823	89S4157	AIP	unclassified	stiff stalk	1486.3	1561.5	8.88724	54.7421	13.8486	1.4633	-0.157018	0.584057	15.5799	67.909	1.24261	-0.0501828
Ames14111:81N4HABXX:2:C2	Ames14111	T202	AIP	unclassified	non-stiff stalk	1799.65	1698.66	13.4739	63.8585	13.5572	0.635594	1.3435	0.212862	14.5919	50.308	-0.805804	1.72993
Ames14113:81FE8ABXX:7:G1	Ames14113	Va12C	AIP	unclassified	non-stiff stalk	1698.5	1724.8	12.9787	66.8757	12.737	0.785692	1.44891	-0.488957	8.11192	69.9439	0.449957	-1.28544
Ames14116:81FENABXX:1:C2	Ames14116	Va36A	AIP	non-stiff stalk	non-stiff stalk	1602.73	1581.41	11.5747	61.5031	12.5576	1.38109	0.983685	-0.324483	7.21575	55.7001	-1.22084	0.142008
Ames14211:81FE7ABXX:5:C11	Ames14211	EAST 028 WHITE COB	AIP	unclassified	tropical	1358.18	1330.71	10.4616	55.5926	13.2561	1.60781	0.431799	0.407322	11.7277	54.2808	-0.762614	0.908973
Ames19000:81FE7ABXX:3:C7	Ames19000	VaW6	282 DP	unclassified	tropical	1586.84	1561.93	7.46341	42.4767	14.2173	2.30116	-1.01934	1.48045	7.66013	55.1923	-1.21575	0.257581
Ames19001:81FENABXX:3:H12	Ames19001	Va16	AIP	unclassified	non-stiff stalk	1582.62	1605.58	10.057	53.8245	13.5484	1.62703	0.194634	0.621202	13.4889	63.8394	0.516095	0.108517
Ames19002:81N4HABXX:2:A3	Ames19002	Va17	282 DP	unclassified	non-stiff stalk	1630.78	1631.93	6.76099	60.4408	14.0886	0.844195	-0.765283	0.140642	6.39982	63.8753	-0.442504	-0.857896
Ames19003:81N4HABXX:3:A6	Ames19003	Va18A	AIP	unclassified	non-stiff stalk	1507	1510.12	7.49135	56.4229	13.2951	1.63555	-0.374927	0.0798081	3.72157	55.2677	-1.74229	-0.285373
Ames19006:81FE7ABXX:4:B7	Ames19006	Va22B	AIP	non-stiff stalk	non-stiff stalk	1578.29	1584.51	12.9222	65.3767	12.8012	0.911057	1.41212	-0.354247	14.2767	66.6642	0.930284	-0.0917381
Ames19008:81FE7ABXX:3:H10	Ames19008	Va24	AIP	unclassified	non-stiff stalk	1617.68	1620.68	8.61767	58.9877	13.2015	1.37396	-0.0421317	-0.0459821	13.3315	63.4081	0.447812	0.134059
Ames19012:81FENABXX:1:B7	Ames19012	Va39	AIP	unclassified	non-stiff stalk	1713.15	1624.47	9.30706	60.0853	13.7745	0.976863	0.0373129	0.228434	10.8485	59.2924	-0.336929	0.244556
Ames19016:81FE7ABXX:3:F9	Ames19016	Va59	282 DP	non-stiff stalk	non-stiff stalk	1455.66	1446.4	9.60771	67.9996	12.1142	1.10614	0.722992	-1.1143	10.9685	63.8753	0.177796	-0.237596
Ames19019:81FENABXX:1:E12	Ames19019	Va91	AIP	unclassified	non-stiff stalk	1541.92	1548.81	8.84613	55.9741	14.2767	1.11591	-0.301993	0.691661	11.4411	60.6192	-0.11217	0.180708
Ames19284:81FE8ABXX:7:D9	Ames19284	C103	282 DP	non-stiff stalk	non-stiff stalk	1626.46	1552.96	9.76004	58.1029	11.8302	2.09988	0.639064	-0.491303	12.421	52.0555	-0.910493	1.24514
Ames19285:81N4HABXX:1:C8	Ames19285	C103 T	AIP	unclassified	non-stiff stalk	NA	NA	9.82847	58.0872	11.8155	2.10421	0.66014	-0.488081	13.9332	65.1346	0.717291	0.0279782
Ames19286:81FENABXX:2:B1	Ames19286	Mo17T	AIP	non-stiff stalk	non-stiff stalk	1530.44	1450.81	5.16191	54.9662	11.0095	2.88105	-0.508021	-0.990253	5.42608	62.4212	-0.732863	-0.831951
Ames19288:81FE8ABXX:5:B2	Ames19288	Oh43	282 DP	non-stiff stalk	non-stiff stalk	1479.64	1491.08	7.20626	54.5654	13.8476	1.50593	-0.713193	0.317986	6.87244	63.3326	-0.437357	-0.734704
Ames19290:81N4HABXX:6:G1	Ames19290	Oh43 TRf	AIP	non-stiff stalk	non-stiff stalk	1556.51	1548.82	7.77626	55.0993	13.8227	1.45584	-0.533059	0.334035	6.6864	55.9089	-1.27002	0.0474362
Ames19293:81FE7ABXX:5:A9	Ames19293	Wf9	282 DP	stiff stalk	stiff stalk	1486.85	1489.49	10.2831	38.204	14.4416	2.59117	-0.318464	2.09101	11.5986	49.7653	-1.27123	1.38255
Ames19308:81N4HABXX:4:G3	Ames19308	A634	282 DP	stiff stalk	stiff stalk	1534.49	1523.79	5.24096	28.8734	13.7165	3.90287	-1.68241	2.10344	5.44466	60.5407	-0.934857	-0.624913
Ames19309:81FE7ABXX:4:D3	Ames19309	A635	282 DP	stiff stalk	stiff stalk	1449.8	1434.27	7.39725	27.277	13.8238	3.92701	-1.18491	2.31784	7.34506	58.4484	-0.904391	-0.139333
Ames19313:81N4HABXX:6:E10	Ames19313	C123	282 DP	non-stiff stalk	non-stiff stalk	1481.99	1494.33	12.9352	44.7686	13.0426	2.45316	0.789155	1.25859	12.0712	59.5338	-0.144656	0.384312
Ames19314:81FENABXX:4:G4	Ames19314	CI64	282 DP	unclassified	tropical	1724.16	1775.6	8.44915	59.6547	14.7941	0.427568	-0.594226	0.685172	9.82953	63.9359	0.0297446	-0.398817
Ames19316:81FE8ABXX:3:H12	Ames19316	CM174	282 DP	unclassified	stiff stalk	1345.46	1251.11	4.7439	23.3051	13.8219	4.3016	-2.03648	2.5004	6.10543	49.4846	-2.04759	0.667248
Ames19318:81FE7ABXX:4:G1	Ames19318	H107	AIP	non-stiff stalk	non-stiff stalk	1589.42	1609.81	6.39818	51.0713	13.3946	2.09072	-0.813396	0.394698	12.2287	68.2923	0.829286	-0.546871
Ames19319:81FE7ABXX:6:F3	Ames19319	H95	282 DP	non-stiff stalk	non-stiff stalk	1591.99	1586.36	11.2762	57.2542	14.7826	0.615726	0.174031	0.992707	8.70554	58.0657	-0.761293	0.0870051
Ames19323:81N4HABXX:1:C7	Ames19323	Oh7B	282 DP	unclassified	non-stiff stalk	1738.81	1707.47	7.38254	73.3406	13.4394	0.128668	-0.0503701	-1.06095	8.29029	68.7596	0.345374	-1.13242
Ames19326:81N4HABXX:5:B12	Ames19326	R168	282 DP	unclassified	non-stiff stalk	1428.49	1421.24	10.3343	54.9936	14.2472	1.14217	0.0495147	0.826515	9.97519	56.8147	-0.724966	0.395446
Ames19327:81N4HABXX:3:A4	Ames19327	Tx303	282 DP	unclassified	tropical	1945.25	1821.47	19.5061	68.5016	13.9697	-0.231799	2.91012	0.575224	19.1605	71.473	2.11637	0.0483514
Ames19328:81FE7ABXX:5:E9	Ames19328	Va22	282 DP	non-stiff stalk	non-stiff stalk	1557.07	1532.44	13.3814	66.2309	12.687	0.883862	1.5897	-0.444301	16.3248	65.5034	1.08211	0.312585
Ames20116:81FE8ABXX:3:G7	Ames20116	Mo23W	AIP	unclassified	non-stiff stalk	1822.98	1763.6	13.3162	59.6909	13.54	0.991172	1.18065	0.490119	10.3098	64.5919	0.166306	-0.404961
Ames20120:81FE7ABXX:2:D6	Ames20120	Mo42	AIP	non-stiff stalk	non-stiff stalk	1493.74	1466.96	8.832	52.2643	11.6398	2.73829	0.324327	-0.236817	7.34506	58.9911	-0.845368	-0.198356
Ames20136:81FE7ABXX:1:B2	Ames20136	H21W	AIP	unclassified	non-stiff stalk	1730.02	1734.92	11.2589	56.683	13.6885	1.24909	0.52607	0.585456	11.0975	56.9943	-0.55306	0.528302
Ames20137:81FE7ABXX:1:B12	Ames20137	H25W	AIP	non-stiff stalk	non-stiff stalk	1677.91	1670.26	11.9843	59.0052	13.4448	1.13353	0.81797	0.378496	7.97514	71.5485	0.605901	-1.47853
Ames20140:81FE8ABXX:4:H7	Ames20140	Mt42	282 DP	unclassified	non-stiff stalk	1269.09	1236.93	9.59136	40.977	13.7975	2.55807	-0.358343	1.64198	10.0232	51.9361	-1.24904	0.932561
Ames20190:81FE8ABXX:3:D12	Ames20190	CM37	282 DP	unclassified	non-stiff stalk	1221.31	1214.93	5.80845	33.8662	12.8188	3.85972	-1.20138	1.36329	4.32073	53.8336	-1.81691	-0.0480551
Ames21512:81FENABXX:5:F7	Ames21512	CI31A	282 DP	unclassified	non-stiff stalk	1752.47	1769.04	13.5317	61.0285	13.4896	0.893554	1.29114	0.421589	12.4048	63.3879	0.319801	0.0104332
Ames22012:81FE7ABXX:1:H12	Ames22012	C7	AIP	sweet corn	sweet corn	1220.14	1236.19	9.49119	39.9829	12.7062	3.24329	-0.0347124	1.33044	9.23546	48.7554	-1.70193	1.17153
Ames22014:81FE7ABXX:1:F9	Ames22014	C8 pseudo	AIP	sweet corn	sweet corn	1289.04	1377.47	10.5744	48.9605	14.1634	1.69667	0.0210745	1.28061	7.21575	61.8046	-0.556932	-0.521903
Ames22025:81FENABXX:1:C8	Ames22025	Ia CG4189	AIP	sweet corn	sweet corn	1415.73	1367.07	11.6972	41.0615	13.1287	2.83634	0.437173	1.59602	11.0991	60.7872	-0.140327	0.116006
Ames22028:81FE7ABXX:4:C9	Ames22028	Ia 2003	AIP	sweet corn	sweet corn	1311.69	1349.54	10.888	34.2005	13.1278	3.44164	0.0761725	2.06616	7.51448	41.4564	-2.72941	1.73169
Ames22032:81FE7ABXX:3:G8	Ames22032	IP 39	AIP	sweet corn	sweet corn	1338.79	1273.37	10.3945	30.8837	12.9852	3.8156	-0.0968053	2.19941	11.126	45.4238	-1.80758	1.79056
Ames22061:81FENABXX:3:H7	Ames22061	W 6714	AIP	sweet corn	sweet corn	1518.41	1440.78	11.5062	37.2142	13.1558	3.16712	0.305346	1.87742	14.7493	55.2677	-0.245019	1.2119
Ames22442:81FE8ABXX:6:B7	Ames22442	Ms100	AIP	unclassified	non-stiff stalk	1487.48	1471.86	7.91287	56.5725	13.2672	1.6035	-0.265755	0.1053	14.2767	58.5238	0.0449472	0.793599
Ames22443:81FE8ABXX:5:C3	Ames22443	A188	282 DP	unclassified	non-stiff stalk	1363.45	1366.59	13.3901	47.7622	12.9419	2.34041	1.13191	1.0722	19.7907	67.6742	1.78877	0.547067
Ames22748:81FE7ABXX:3:F10	Ames22748	H100	AIP	stiff stalk	stiff stalk	1633.95	1615.47	8.80341	45.4128	14.4582	1.99644	-0.532564	1.54835	12.7014	64.418	0.472105	-0.0613322
Ames22749:81N4HABXX:7:C7	Ames22749	H104W	AIP	non-stiff stalk	non-stiff stalk	1522.04	1520.46	7.47633	55.1578	13.6431	1.56114	-0.539372	0.255203	7.8132	67.909	0.188095	-1.1047
Ames22751:81N4HABXX:7:H6	Ames22751	H114	AIP	unclassified	stiff stalk	1524.06	1536.55	9.0189	52.049	13.9999	1.65356	-0.241093	0.769931	9.60552	59.7698	-0.45377	0.0238667
Ames22753:81FE7ABXX:5:A7	Ames22753	H123	AIP	stiff stalk	stiff stalk	1537.52	1514.85	7.05991	71.4022	15.637	-0.824101	-0.917232	-0.107244	9.07792	61.78	-0.306777	-0.266394
Ames22754:81FE7ABXX:5:G3	Ames22754	K55	282 DP	unclassified	non-stiff stalk	1639.18	1611.72	11.4905	63.678	14.4003	0.267726	0.498366	0.353248	13.4891	64.9607	0.638076	-0.0134064
Ames22759:D0D0BACXX:4:D2	Ames22759	Tx29A	AIP	unclassified	tropical	NA	NA	13.868	63.978	13.4197	0.663437	1.46539	0.156095	22.7492	61.8046	1.5521	1.58713
Ames22765:D0D0BACXX:4:B7	Ames22765	Tx738	AIP	unclassified	non-stiff stalk	NA	NA	7.60334	58.5039	11.7585	2.13462	0.0520338	-0.690067	6.87236	65.0361	-0.252097	-0.919984
Ames22766:81FE8ABXX:2:G9	Ames22766	Tx817w	AIP	unclassified	tropical	1851.57	1781.9	14.2594	61.2598	13.5919	0.768788	1.43698	0.482226	22.4688	68.2923	2.21961	0.843457
Ames22793:81FENABXX:3:G8	Ames22793	ABPl 4	AIP	unclassified	non-stiff stalk	1338.85	1284.29	9.94719	53.2137	13.3342	1.76366	0.181878	0.584407	10.4958	50.3834	-1.35374	1.16558
Ames2329:81FE7ABXX:6:E1	Ames2329	SW 322	AIP	unclassified	non-stiff stalk	1619	1677.63	10.3159	58.8046	14.0143	0.918724	0.18995	0.44255	8.6053	65.0361	-0.0168106	-0.684698
Ames2338:81N4HABXX:7:B8	Ames2338	(Twan x Tzuh)-S6	AIP	unclassified	tropical	1500	1442.77	10.6241	59.1871	13.3955	1.19726	0.451459	0.183186	16.3946	56.8958	0.155429	1.25822
Ames23392:81FE8ABXX:5:B9	Ames23392	A90	AIP	unclassified	stiff stalk	1298.25	1280.55	9.11681	50.8294	13.1183	2.10798	-0.0336512	0.589168	12.3863	53.0215	-0.810147	1.13536
Ames23397:81FENABXX:3:D6	Ames23397	A158	AIP	unclassified	non-stiff stalk	1305.92	1278.75	8.73203	48.3218	13.0451	2.38814	-0.18099	0.663358	6.02087	63.8394	-0.497861	-0.905439
Ames23399:81N4HABXX:3:C6	Ames23399	A201	AIP	unclassified	non-stiff stalk	1403.43	1412.17	8.8178	50.5934	13.3813	2.03623	-0.185418	0.621709	7.18744	56.8958	-1.09465	0.00813205
Ames23403:81FE8ABXX:5:A10	Ames23403	A218	AIP	unclassified	non-stiff stalk	1303.98	1267.17	8.41143	50.9949	13.6621	1.86633	-0.368484	0.715969	5.12471	58.7524	-1.1728	-0.473855
Ames23405:81FE8ABXX:6:D1	Ames23405	A239	282 DP	unclassified	non-stiff stalk	1483.13	1506.26	6.28674	55.8737	13.3592	1.70237	-0.722186	0.0687221	4.50934	56.8203	-1.46647	-0.34728
Ames23408:81FENABXX:3:D9	Ames23408	A260	AIP	unclassified	non-stiff stalk	1419.82	1353.34	8.80863	51.5783	13.6266	1.82651	-0.238649	0.694429	10.203	62.822	-0.0406978	-0.226972
Ames23414:81FE8ABXX:6:E3	Ames23414	A288	AIP	unclassified	non-stiff stalk	1358.91	1363.55	10.7762	56.389	13.0824	1.5971	0.548582	0.324117	10.4958	68.2923	0.594	-0.782157
Ames23415:81FENABXX:2:F11	Ames23415	A295	AIP	unclassified	non-stiff stalk	1468.78	1457.75	10.91	55.2755	13.1258	1.68631	0.569437	0.41486	9.3068	58.7524	-0.60498	0.0939602
Ames23417:81FE8ABXX:5:A7	Ames23417	A305	AIP	unclassified	non-stiff stalk	1419.26	1335.85	11.9152	53.2595	13.4036	1.65451	0.697333	0.78175	15.2812	57.735	0.0955334	1.01578
Ames23418:81FE8ABXX:6:A1	Ames23418	A308	AIP	unclassified	non-stiff stalk	1319.71	1341.44	12.7949	50.6506	13.0157	2.07849	1.0137	0.834062	11.0991	58.7524	-0.36163	0.33731
Ames23419:81FENABXX:3:C6	Ames23419	A310	AIP	unclassified	non-stiff stalk	1450.49	1471.13	10.3768	56.1304	13.8874	1.23028	0.210757	0.630084	8.41064	61.8046	-0.394699	-0.35967
Ames23421:81FE8ABXX:5:G5	Ames23421	A321	AIP	unclassified	non-stiff stalk	1386.64	1393.08	7.98771	54.9108	13.9265	1.43028	-0.438943	0.512833	5.9272	65.5034	-0.329605	-1.09913
Ames23422:81FE8ABXX:5:D3	Ames23422	A322	AIP	unclassified	non-stiff stalk	1430.47	1389.38	10.6073	57.4398	13.5991	1.25512	0.389245	0.449217	7.4741	61.3358	-0.572842	-0.43584
Ames23423:81FE8ABXX:5:F1	Ames23423	A334	AIP	unclassified	non-stiff stalk	1453.05	1380.28	10.5686	54.7602	13.5908	1.48353	0.31716	0.62466	12.2288	63.8753	0.348913	-0.0664787
Ames23425:81FENABXX:7:B6	Ames23425	A344	AIP	unclassified	non-stiff stalk	1345.09	1314.15	9.85677	51.9459	12.8033	2.15382	0.280215	0.435184	7.94672	59.7077	-0.685741	-0.194604
Ames23426:81FE8ABXX:5:C4	Ames23426	A357	AIP	unclassified	non-stiff stalk	1419.15	1459.56	9.99907	55.0945	13.8964	1.31832	0.0796325	0.68984	9.82948	60.6888	-0.323409	-0.0456773
Ames23431:81FE8ABXX:5:H2	Ames23431	A407	AIP	unclassified	non-stiff stalk	1290.71	1322.51	9.83581	50.5617	13.1393	2.11764	0.176731	0.669474	10.3383	57.363	-0.616032	0.385115
Ames23433:81FE8ABXX:6:D3	Ames23433	A422	AIP	unclassified	tropical	1228.73	1248.15	8.72445	48.9722	13.2749	2.21235	-0.209034	0.771824	12.2287	47.1273	-1.47259	1.75501
Ames23435:81FE8ABXX:5:G2	Ames23435	A427	AIP	unclassified	non-stiff stalk	1530.86	1451.08	9.50568	53.6062	13.8619	1.45466	-0.130023	0.73184	9.23546	53.6396	-1.17072	0.640332
Ames23446:81FE8ABXX:5:E10	Ames23446	A508	AIP	unclassified	non-stiff stalk	1308.7	1274.73	8.88236	50.7127	13.6369	1.84332	-0.272701	0.817753	7.34506	57.9057	-0.963413	-0.0803107
Ames23450:81FE8ABXX:6:B10	Ames23450	A556	282 DP	unclassified	non-stiff stalk	1318.96	1411.41	7.27982	48.8342	13.2732	2.34162	-0.557679	0.572229	6.24228	63.3326	-0.522916	-0.820263
Ames23451:81FENABXX:3:C7	Ames23451	A572	AIP	unclassified	non-stiff stalk	1278.83	1266.66	10.3051	52.2672	13.1706	1.92918	0.320294	0.608427	5.111	56.4516	-1.42489	-0.225483
Ames23452:81FENABXX:7:C5	Ames23452	A575	AIP	unclassified	non-stiff stalk	1225.43	1215.77	9.62849	46.2184	13.6161	2.2428	-0.142959	1.13875	6.52886	62.4212	-0.583135	-0.682223
Ames23460:81FENABXX:2:F5	Ames23460	A624	AIP	unclassified	non-stiff stalk	1340.4	1334.67	11.5088	53.1801	13.2382	1.78288	0.645609	0.658864	7.8176	61.78	-0.477894	-0.437512
Ames23461:81FE8ABXX:6:H5	Ames23461	A625	AIP	unclassified	non-stiff stalk	1438.91	1424.09	9.96999	49.2734	13.4951	2.02875	0.0467353	0.914225	16.0097	56.8958	0.103166	1.20595
Ames23464:81FE8ABXX:6:C11	Ames23464	A628	AIP	unclassified	non-stiff stalk	1565.17	1507.4	9.96258	52.5067	14.1251	1.44	-0.0434566	0.972093	5.29704	49.2226	-2.18584	0.585983
Ames23466:81FE8ABXX:6:E4	Ames23466	A630	AIP	unclassified	stiff stalk	1446.88	1433.85	9.05603	40.1925	14.4383	2.43659	-0.629399	1.86873	5.92713	50.3834	-1.97404	0.545285
Ames23467:81FE8ABXX:6:G3	Ames23467	A631	AIP	unclassified	stiff stalk	1450.57	1394.37	9.88753	39.9956	14.2774	2.51405	-0.33748	1.88143	3.24895	52.0115	-2.1606	0.004593
Ames23468:81FE8ABXX:6:A6	Ames23468	A632HT	AIP	unclassified	stiff stalk	1468.47	1460.41	6.8319	29.4102	14.0655	3.63367	-1.34207	2.32423	11.9136	60.1519	-0.0988302	0.295687
Ames23469:81FE8ABXX:1:B1	Ames23469	A632HTN	AIP	stiff stalk	stiff stalk	1445.14	1454	7.34131	31.9434	13.9925	3.44247	-1.10864	2.1568	9.70815	58.9911	-0.524523	0.122489
Ames23470:81N4HABXX:6:G7	Ames23470	A632RpRp	AIP	stiff stalk	stiff stalk	1531.53	1529.85	6.78436	31.4604	13.9564	3.5361	-1.23944	2.14068	8.60537	56.8203	-0.910341	0.208852
Ames23471:81FE8ABXX:5:H10	Ames23471	A633	AIP	stiff stalk	stiff stalk	1691.31	1627.53	7.77903	37.9965	13.9674	2.95578	-0.789297	1.77155	12.7014	60.6192	0.0589475	0.351825
Ames23473:81FENABXX:2:G1	Ames23473	A635RpRp	AIP	stiff stalk	stiff stalk	1472.27	1449.54	7.3241	25.8166	13.7782	4.07057	-1.24023	2.38557	7.41035	52.0115	-1.59559	0.569599
Ames23474:81FE8ABXX:5:D4	Ames23474	A636	AIP	unclassified	stiff stalk	1559.38	1515.49	7.14607	34.0578	13.919	3.32203	-1.06809	1.94971	7.18752	58.4484	-0.92578	-0.160723
Ames23475:81FE8ABXX:4:F12	Ames23475	A637	AIP	unclassified	non-stiff stalk	1467.6	1431.69	8.58673	49.7118	13.7107	1.94573	-0.349068	0.865221	6.87968	57.363	-1.08562	-0.0844736
Ames23477:81FENABXX:4:D12	Ames23477	A640	AIP	unclassified	stiff stalk	1416.01	1395.49	6.89506	39.9764	13.6699	2.90287	-0.960331	1.46027	5.93937	52.0115	-1.79531	0.36988
Ames23478:81FE8ABXX:6:H2	Ames23478	A643	AIP	unclassified	non-stiff stalk	1509.66	1469.05	11.8043	57.8329	13.6871	1.09385	0.652982	0.577227	15.222	68.2923	1.23569	-0.140468
Ames23479:81FE8ABXX:5:B5	Ames23479	A644	AIP	unclassified	non-stiff stalk	1625.14	1509.03	10.9827	58.0878	13.7251	1.10588	0.427031	0.460963	8.26479	62.2956	-0.361096	-0.432877
Ames23480:81FE8ABXX:5:G1	Ames23480	A645	AIP	unclassified	non-stiff stalk	1566.6	1468.09	8.83565	55.6968	13.6685	1.42024	-0.179462	0.434564	4.82435	58.5238	-1.23843	-0.48978
Ames23484:81FE8ABXX:6:F5	Ames23484	A651	AIP	unclassified	non-stiff stalk	1392.06	1356.89	8.37613	48.6604	13.3566	2.21896	-0.337026	0.815405	9.54268	49.3702	-1.59335	1.14638
Ames23486:81FENABXX:2:C11	Ames23486	A653	AIP	unclassified	stiff stalk	1375.28	1353.43	8.53588	43.0687	13.4971	2.6755	-0.420236	1.22937	6.91703	58.7524	-0.929446	-0.230506
Ames23487:D0D0BACXX:3:F3	Ames23487	A655	AIP	unclassified	stiff stalk	NA	NA	9.4994	41.375	14.3984	2.30263	-0.500049	1.81374	9.04949	49.9392	-1.59842	1.01753
Ames23488:81FE8ABXX:6:F6	Ames23488	A656	AIP	unclassified	stiff stalk	1444.91	1389.97	7.07127	40.845	13.431	2.98137	-0.801888	1.22506	4.19419	43.8711	-2.9176	1.01827
Ames23490:81FE8ABXX:5:D8	Ames23490	A666	AIP	unclassified	non-stiff stalk	1261.7	1242.2	10.4613	52.9827	13.0195	1.94266	0.427002	0.516546	11.1259	66.6642	0.502491	-0.519531
Ames23491:81FE8ABXX:6:D6	Ames23491	A667	AIP	stiff stalk	stiff stalk	1371.43	1350.56	10.2899	50.0775	14.0054	1.69836	0.00898088	1.09312	9.90424	65.8742	0.250699	-0.599486
Ames23493:81N4HABXX:7:F11	Ames23493	A669	AIP	unclassified	stiff stalk	1517.71	1464.79	10.1067	50.4568	14.7242	1.29298	-0.258474	1.34626	5.1395	51.3934	-1.97114	0.328504
Ames23495:81FENABXX:7:F7	PI686037	A671	AIP	unclassified	stiff stalk	1467.24	1483.52	10.7159	53.5999	13.1464	1.79649	0.444619	0.523701	11.1911	67.6008	0.6132	-0.612551
Ames23496:81FENABXX:7:F6	Ames23496	A672	AIP	unclassified	stiff stalk	1453.57	1483.69	6.98639	31.3589	14.0673	3.42399	-1.2984	2.19573	9.70815	67.1315	0.360814	-0.762848
Ames23497:81FE8ABXX:5:H3	Ames23497	A673	AIP	unclassified	non-stiff stalk	1241.69	1297.53	8.89057	48.0714	13.542	2.14093	-0.284658	0.941005	5.9272	50.8507	-1.92321	0.494475
Ames23499:81FENABXX:3:C9	Ames23499	A675	AIP	unclassified	stiff stalk	1240.89	1243.25	7.02784	59.7568	14.661	0.626372	-0.88472	0.394224	7.34498	52.0115	-1.60447	0.560724
Ames23500:81FE8ABXX:5:G6	Ames23500	A676	AIP	unclassified	non-stiff stalk	1316.03	1281.28	8.49619	50.9997	13.1061	2.10378	-0.212958	0.509454	8.26479	58.7524	-0.746457	-0.0475169
Ames23503:81FE7ABXX:6:E4	Ames23503	A680	282 DP	stiff stalk	stiff stalk	1563.37	1578.69	6.69633	75.0031	15.7824	-1.06836	-0.761238	-0.41485	7.2721	72.2288	0.584444	-1.64798
Ames23504:81FENABXX:3:E4	Ames23504	A681	AIP	stiff stalk	stiff stalk	1493.69	1478.16	7.22866	68.3803	15.7053	-0.589851	-0.926703	0.0890418	11.7562	63.3326	0.225722	-0.0716251
Ames23505:81FE8ABXX:6:H6	Ames23505	A683	AIP	unclassified	non-stiff stalk	1378.54	1337.03	5.40715	49.4504	12.078	2.84038	-0.82702	-0.109093	6.92541	55.8649	-1.24235	0.0846732
Ames23507:81N4HABXX:7:E12	Ames23507	C42	AIP	sweet corn	sweet corn	1281.77	1183.63	8.98646	37.9409	12.8079	3.38332	-0.239061	1.4912	5.45451	48.7554	-2.21528	0.658183
Ames23923:81FE8ABXX:2:B9	Ames23923	Tx61M	AIP	unclassified	tropical	1808.21	1770.84	13.9737	63.518	13.4079	0.698841	1.47882	0.200017	12.7013	61.78	0.185186	0.225568
Ames24585:81FENABXX:6:B5	Ames24585	CG10	AIP	unclassified	non-stiff stalk	1360.41	1318.94	10.2829	53.0622	13.3735	1.75926	0.269587	0.625633	8.92038	55.2677	-1.03644	0.420486
Ames24589:81N4HABXX:7:H12	Ames24589	I159	AIP	unclassified	stiff stalk	1752.93	1729.26	8.71306	55.2897	14.0085	1.34213	-0.279884	0.594938	10.203	61.8046	-0.15135	-0.11632
Ames24707:81FENABXX:2:H9	Ames24707	MS24	AIP	unclassified	non-stiff stalk	1459.71	1347.98	11.4714	52.0465	13.3773	1.7893	0.551838	0.811357	8.13268	61.78	-0.435114	-0.394732
Ames24708:81FE8ABXX:6:E8	Ames24708	MS24A	AIP	unclassified	non-stiff stalk	1407.75	1346.62	11.3645	52.2145	13.486	1.71639	0.49293	0.832667	11.1259	65.0361	0.325424	-0.342464
Ames24709:81FE8ABXX:6:C6	Ames24709	MS57	AIP	non-stiff stalk	non-stiff stalk	1444.93	1414.99	8.5285	57.2277	13.905	1.20369	-0.277596	0.3649	9.86562	63.4081	-0.0227608	-0.336514
Ames24712:81N4HABXX:6:B1	Ames24712	MS71	282 DP	unclassified	non-stiff stalk	1462.61	1440.04	9.70461	60.7477	14.1807	0.717465	0.0447519	0.362322	8.11192	58.7524	-0.767213	-0.0682728
Ames24716:81FE8ABXX:5:B1	Ames24716	MS76	AIP	unclassified	stiff stalk	1562.53	1547.45	6.08918	47.6065	13.9918	2.12631	-1.09525	0.934121	10.8004	63.8394	0.151071	-0.256508
Ames24717:81FE8ABXX:6:D12	Ames24717	MS77	AIP	unclassified	stiff stalk	1541.66	1579.48	6.02038	44.9304	13.7995	2.45144	-1.13714	1.03338	7.81767	65.5034	-0.0729295	-0.842456
Ames24718:81FENABXX:2:H11	Ames24718	MS78	AIP	unclassified	non-stiff stalk	1581	1535.16	7.11676	54.8692	13.8617	1.4727	-0.731133	0.309985	8.13275	60.6192	-0.561353	-0.268475
Ames24719:81FE8ABXX:6:G9	Ames24719	MS79	AIP	unclassified	non-stiff stalk	1487.9	1469.54	7.55419	53.6881	13.6472	1.66716	-0.572459	0.360629	5.72215	59.7698	-0.981027	-0.503391
Ames24723:81FE8ABXX:4:B12	Ames24723	MS91	AIP	unclassified	sweet corn	1380.5	1399.27	9.3078	37.7714	12.7067	3.43456	-0.132464	1.48189	15.3795	58.5238	0.194675	0.943327
Ames24727:81FE8ABXX:5:C7	Ames24727	MS106	AIP	unclassified	non-stiff stalk	1494.28	1483.26	10.5226	45.9606	14.5309	1.77827	-0.144687	1.66173	6.87244	56.2776	-1.20465	0.0325878
Ames24729:81N4HABXX:6:D2	Ames24729	MS116	AIP	unclassified	non-stiff stalk	1434.76	1356.68	11.3467	55.3276	13.6311	1.39801	0.523805	0.647592	8.6053	63.4081	-0.193878	-0.507631
Ames24730:81N4HABXX:3:E8	Ames24730	MS132	AIP	stiff stalk	stiff stalk	1598.36	1609.26	8.47972	55.6189	13.4573	1.59531	-0.166459	0.307431	11.6151	53.6396	-0.847638	0.963419
Ames24734:81FENABXX:2:C12	Ames24734	MS153	282 DP	unclassified	non-stiff stalk	1370.28	1324.32	10.2934	48.9858	13.4516	2.06246	0.150103	0.968993	15.3796	62.2473	0.599639	0.538382
Ames24742:81FE8ABXX:5:F8	Ames24742	MS211	AIP	unclassified	non-stiff stalk	1453.53	1412.09	10.8278	52.3356	13.6296	1.66016	0.315979	0.827371	12.7013	60.1519	0.00811809	0.402635
Ames24743:81FE8ABXX:6:D4	Ames24743	MS214	AIP	stiff stalk	stiff stalk	1451.65	1480.58	9.44056	52.0056	13.5459	1.80684	-0.0253553	0.682827	13.489	61.78	0.292134	0.332516
Ames24747:81FE8ABXX:6:G4	Ames24747	MS222	AIP	non-stiff stalk	non-stiff stalk	1553.93	1590.26	6.49692	45.8562	14.1641	2.13875	-1.15121	1.12019	8.13275	59.5338	-0.679397	-0.15043
Ames24748:81FE8ABXX:6:B11	Ames24748	MS223	AIP	non-stiff stalk	non-stiff stalk	1509.33	1516.22	10.9215	53.2265	13.7036	1.55565	0.3454	0.790242	10.3383	65.5034	0.269305	-0.500222
Ames24749:81FENABXX:3:D4	Ames24749	MS224	AIP	non-stiff stalk	non-stiff stalk	1510.69	1525.79	8.57233	55.8802	13.7143	1.41246	-0.227986	0.379482	14.4343	61.78	0.420472	0.460854
Ames24750:81FENABXX:3:A6	Ames24750	MS225	AIP	non-stiff stalk	non-stiff stalk	1541.37	1492.11	9.66637	54.9089	13.3542	1.64104	0.162349	0.414972	11.0991	58.7524	-0.36163	0.33731
Ames24751:81FE8ABXX:5:E5	Ames24751	MS226	AIP	unclassified	stiff stalk	1436.5	1481.73	8.72254	46.6147	13.8977	2.10899	-0.444876	1.22438	6.52886	61.8785	-0.642158	-0.623201
Ames24752:81FE8ABXX:6:A10	Ames24752	MS1334	282 DP	unclassified	non-stiff stalk	1343.1	1318.41	7.2531	53.3322	12.8227	2.13461	-0.376167	0.121112	7.02998	60.0765	-0.770103	-0.35918
Ames24989:81N4HABXX:7:C1	Ames24989	Va99	282 DP	non-stiff stalk	non-stiff stalk	1609	1569.67	9.14825	65.459	14.4014	0.223449	-0.0741203	0.0245579	12.8589	64.9607	0.552517	-0.098965
Ames25372:81FENABXX:4:F7	Ames25372	Pa91HT1	AIP	stiff stalk	stiff stalk	1700.38	1668.26	10.4428	57.9115	14.8428	0.589177	-0.0287107	0.89597	14.0863	58.7524	0.0439522	0.742892
Ames26004:81N4HABXX:5:G11	PI686064	MINN5	AIP	popcorn	popcorn	1443.2	1405.15	9.5634	49.3514	13.7676	1.84613	-0.167724	1.06727	8.70936	56.7176	-0.9074	0.234147
Ames26022:81FENABXX:1:D12	Ames26022	Tr	AIP	unclassified	non-stiff stalk	1525.83	1543.71	11.8683	55.3915	14.0105	1.18984	0.555223	0.818487	29.5581	61.78	2.47388	2.51426
Ames26114:81FE7ABXX:3:G3	Ames26114	CI 1	AIP	unclassified	non-stiff stalk	1720.7	1749.74	12.1562	54.6367	14.2006	1.11613	0.544139	1.03221	9.55054	63.4081	-0.0655401	-0.379293
Ames26115:81FENABXX:5:G2	Ames26115	CI 2	AIP	unclassified	non-stiff stalk	1680.19	1612.21	9.86431	51.1302	13.4576	1.94038	0.121751	0.727552	9.07792	61.78	-0.306777	-0.266394
Ames26116:81FE7ABXX:1:F7	Ames26116	CI3A	282 DP	unclassified	non-stiff stalk	1727.37	1680.86	14.253	62.7995	15.2236	-0.256141	0.936152	1.14515	20.2633	60.0765	1.02663	1.43755
Ames26118:81FENABXX:5:A12	Ames26118	CI 11B	AIP	unclassified	non-stiff stalk	1789.48	1734.93	12.7264	57.656	13.7533	1.05287	0.892314	0.683332	13.6466	55.2677	-0.394746	1.06218
Ames26120:81FENABXX:3:D10	Ames26120	CI 20	AIP	unclassified	non-stiff stalk	1634.05	1603.43	10.8891	56.0704	13.5387	1.3965	0.464935	0.542461	15.8787	68.9265	1.39382	-0.120276
Ames26121:81FENABXX:4:F2	Ames26121	CI 28	AIP	unclassified	non-stiff stalk	1779.07	1732.7	10.9749	63.2983	13.8572	0.604868	0.537082	0.162513	7.18744	63.4081	-0.386385	-0.700138
Ames26122:81FE7ABXX:1:H3	Ames26122	CI 28B	AIP	unclassified	non-stiff stalk	1724.39	1717.35	11.1034	63.3476	13.8242	0.613289	0.584607	0.155423	4.50927	63.4081	-0.750009	-1.06376
Ames26123:81FE7ABXX:2:D3	Ames26123	CI 28C	AIP	unclassified	non-stiff stalk	1841.39	1864.02	11.0715	63.2241	13.8525	0.603576	0.55717	0.175883	17.7426	66.6642	1.40086	0.378834
Ames26124:81FE7ABXX:1:B5	Ames26124	CI 30	AIP	unclassified	stiff stalk	1682.53	1614.07	10.2144	55.4288	14.0424	1.22813	0.11083	0.714932	6.08467	66.6642	-0.181978	-1.204
Ames26127:81FE7ABXX:2:G4	Ames26127	CI 34	AIP	unclassified	non-stiff stalk	1663.79	1614.89	12.1301	61.52	13.2705	0.996549	0.955314	0.08008	9.20703	62.9639	-0.160489	-0.377622
Ames26128:81FENABXX:4:E7	Ames26128	CI 40H	AIP	unclassified	stiff stalk	1573.27	1534.31	9.51944	47.0875	14.0689	1.95047	-0.273023	1.24736	7.8132	57.735	-0.918423	0.0018208
Ames26129:81FE7ABXX:1:E7	Ames26129	CI 41	AIP	unclassified	tropical	1670.08	1616.96	12.7908	59.4674	13.9217	0.812902	0.902301	0.638315	18.0693	60.1519	0.736947	1.13146
Ames26130:81FENABXX:4:A12	Ames26130	CI 46	AIP	unclassified	non-stiff stalk	1817.56	1852.45	11.9608	57.6024	13.6416	1.13789	0.70619	0.567187	13.1902	75.0309	1.69271	-1.14921
Ames26131:81FE7ABXX:1:B3	Ames26131	CI 70	AIP	unclassified	non-stiff stalk	1846.13	1835.77	12.2735	57.806	13.6721	1.10044	0.794158	0.584568	15.8787	72.9961	1.83643	-0.562884
Ames26132:81FE7ABXX:2:B11	Ames26132	CI 72	AIP	unclassified	tropical	1534.09	1555.21	11.9765	57.6141	13.449	1.26919	0.823741	0.496281	12.5927	58.7524	-0.158839	0.540101
Ames26136:81FENABXX:4:G3	Ames26136	CI 84B	AIP	unclassified	tropical	1704.73	1712.54	11.7899	59.4855	13.5529	1.05132	0.750876	0.382875	10.203	62.822	-0.0406978	-0.226972
Ames26137:81FENABXX:4:B10	Ames26137	CI 91C	AIP	unclassified	tropical	1634.15	1564.46	12.2012	59.7752	13.6809	0.910298	0.804744	0.469105	9.60552	60.7872	-0.343118	-0.0867851
Ames26138:81FE8ABXX:7:B7	Ames26138	CI187-2	282 DP	stiff stalk	stiff stalk	1595.1	1579.99	7.49335	55.8289	12.8972	1.82263	-0.341088	-0.0338077	8.44783	58.4484	-0.754663	0.0103944
Ames26439:D0D0BACXX:4:C12	Ames26439	GEMN-0034	AIP	unclassified	non-stiff stalk	NA	NA	10.0437	61.189	13.6432	0.951083	0.326979	0.111329	12.3938	61.5859	0.122318	0.204917
Ames26443:D0D0BACXX:4:C8	Ames26443	GEMN-0038	AIP	unclassified	non-stiff stalk	NA	NA	10.3921	57.6533	13.5452	1.27601	0.342246	0.346437	12.0712	71.473	1.15384	-0.914183
Ames26484:D0D0BACXX:4:E11	PI685782	GEMS-0008	AIP	unclassified	stiff stalk	NA	NA	8.53263	66.3293	15.2217	-0.271472	-0.568884	0.178317	9.23546	66.6642	0.245815	-0.776207
Ames26604:81FE8ABXX:2:D2	Ames31535	38-11	282 DP	unclassified	stiff stalk	1654.58	1684.97	10.2501	62.8016	14.7921	0.152183	-0.0128686	0.481276	8.13275	57.363	-0.915487	0.0856601
Ames26741:81FENABXX:1:F3	Ames26741	WX187-2	AIP	unclassified	stiff stalk	1614.05	1610.18	8.44597	57.0098	13.0971	1.60159	-0.0911425	0.0550461	8.13275	54.1069	-1.26962	0.439795
Ames26743:81FENABXX:1:B11	Ames26743	WX38-11	AIP	stiff stalk	stiff stalk	1575.99	1576.69	10.3386	61.5514	14.6844	0.302789	0.00965779	0.544336	10.8004	57.735	-0.51284	0.407403
Ames26745:81FENABXX:1:D1	Ames26745	WXB6	AIP	unclassified	non-stiff stalk	1587.26	1567.23	8.72712	57.22	14.088	1.13167	-0.214942	0.500544	11.2835	60.6192	-0.133559	0.159318
Ames26747:81FE7ABXX:6:D7	Ames26747	WXI198	AIP	non-stiff stalk	non-stiff stalk	1591.43	1564.84	10.5451	55.8611	14.1725	1.12291	0.197931	0.770399	16.6398	61.78	0.719927	0.760309
Ames26749:81FE7ABXX:3:G7	Ames26749	WXK41	AIP	unclassified	non-stiff stalk	1691.29	1691.1	13.0673	57.036	13.7571	1.10955	0.984162	0.759433	7.51448	55.7001	-1.18028	0.182566
Ames26750:81FE7ABXX:3:B10	Ames26750	WXK44	AIP	unclassified	non-stiff stalk	1582.77	1598.67	12.0154	55.6875	13.5676	1.3707	0.748758	0.686628	13.4889	59.7698	0.0734875	0.551124
Ames26751:81FE7ABXX:4:E9	Ames26751	WXK55	AIP	unclassified	non-stiff stalk	1595.62	1639.6	11.4707	63.9852	14.325	0.278729	0.521861	0.304533	14.385	67.909	1.08038	-0.212416
Ames26752:81N4HABXX:7:A3	Ames26752	WXK64	AIP	unclassified	non-stiff stalk	1872.32	1840.15	9.02598	58.2004	14.3937	0.83692	-0.263949	0.595898	9.38659	64.8568	0.069765	-0.559117
Ames26754:81FENABXX:1:C7	Ames26754	WXL317	AIP	non-stiff stalk	non-stiff stalk	1661.29	1603.79	13.1292	58.54	13.6535	1.04251	1.07512	0.606702	11.6966	63.8394	0.272745	-0.134833
Ames26756:81FE8ABXX:1:F2	Ames26756	WXOs420	AIP	stiff stalk	stiff stalk	1685.2	1567.88	8.46766	43.925	13.9441	2.33189	-0.58591	1.32292	6.08467	63.4081	-0.536113	-0.849865
Ames26757:81N4HABXX:7:G4	Ames26757	WXW22	AIP	non-stiff stalk	non-stiff stalk	1595.06	1576.05	9.2869	45.7849	13.6338	2.25589	-0.285461	1.20405	19.7906	65.0361	1.50185	0.833967
Ames26761:81FE8ABXX:1:C2	Ames26761	A632 sh2/sh2	AIP	stiff stalk	stiff stalk	1552.65	1530.26	6.56969	29.8869	14.1205	3.57172	-1.41347	2.29189	4.19426	59.5338	-1.21414	-0.685171
Ames26762:81N4HABXX:6:A2	Ames26762	A632 su/su	AIP	stiff stalk	stiff stalk	1519.91	1556.22	6.81837	28.8716	14.1423	3.63307	-1.38777	2.3907	7.34506	56.2776	-1.14048	0.0967568
Ames26763:81FE7ABXX:2:F2	Ames26763	B84 +/su	AIP	stiff stalk	stiff stalk	1572.64	1558.26	10.6252	61.9955	14.7512	0.424893	0.255909	0.446367	11.126	74.1865	1.32061	-1.33763
Ames26771:81FE8ABXX:2:D12	Ames26771	33-16	282 DP	unclassified	stiff stalk	1686.18	1673.42	14.1822	65.7826	15.3601	-0.546813	0.965661	0.922835	16.9873	69.1161	1.56497	0.00961863
Ames26772:81FE7ABXX:3:H7	Ames26772	H5	AIP	unclassified	non-stiff stalk	1482.06	1499.75	8.39818	57.1594	14.0703	1.12819	-0.346353	0.463795	3.25089	61.78	-1.09793	-1.05755
Ames26774:81N4HABXX:6:A11	Ames26774	H14	AIP	unclassified	non-stiff stalk	1763.64	1651.29	10.8073	58.4086	13.4927	1.21244	0.478293	0.337967	21.6812	68.7596	2.1635	0.685698
Ames26775:81FENABXX:2:A8	Ames26775	H19	AIP	unclassified	non-stiff stalk	1600.55	1476.86	10.3307	57.0838	13.7021	1.24446	0.261958	0.469147	2.14618	61.78	-1.24792	-1.20754
Ames26777:81FENABXX:4:E9	Ames26777	H23w	AIP	unclassified	non-stiff stalk	1738.91	1732.57	11.9165	54.8373	13.3991	1.52349	0.732273	0.666137	9.83719	58.6223	-0.54711	0.180117
Ames26780:81FENABXX:5:C6	Ames26780	H28w	AIP	unclassified	stiff stalk	1703.86	1645.22	8.94981	54.5878	14.8079	0.942936	-0.495655	1.00587	10.3467	63.4081	0.0425617	-0.271191
Ames26781:81FENABXX:3:G9	Ames26781	H29w	AIP	unclassified	stiff stalk	1686.79	1644.6	8.9174	54.6011	14.7792	0.953177	-0.498917	0.99487	11.9136	58.5238	-0.275898	0.472754
Ames26782:81FE7ABXX:1:H7	Ames26782	H30w	AIP	unclassified	stiff stalk	1706.43	1725.05	10.1967	60.9728	14.6593	0.3747	-0.0243857	0.569404	15.155	60.1519	0.341259	0.735776
Ames26784:81FE7ABXX:6:G5	Ames26784	H42	AIP	unclassified	non-stiff stalk	1516.41	1480.92	9.4619	45.515	14.5474	1.84185	-0.45473	1.59999	9.54268	50.8063	-1.43715	0.990188
Ames26785:81FENABXX:1:B6	Ames26785	H45	AIP	stiff stalk	stiff stalk	1471.38	1509.98	9.92211	47.5446	14.5896	1.69201	-0.271548	1.49099	13.9616	52.0115	-0.706102	1.45909
Ames26786:81FE7ABXX:4:C3	Ames26786	H46	AIP	stiff stalk	stiff stalk	1543.72	1556.65	10.1254	43.7234	14.4633	2.08373	-0.262297	1.70891	18.2152	53.6396	0.0484863	1.85954
Ames26787:81FENABXX:1:G2	Ames26787	H49	282 DP	unclassified	stiff stalk	1565.19	1502.43	10.0131	39.5684	14.5735	2.33486	-0.4422	2.11582	10.3948	50.7456	-1.32806	1.11248
Ames26788:81FE7ABXX:4:A5	Ames26788	H50	AIP	unclassified	stiff stalk	1717.37	1692.64	10.4156	61.8349	14.5732	0.338188	0.0794562	0.479472	10.4674	55.3662	-0.815686	0.61981
Ames26789:81FE7ABXX:6:A1	Ames26789	H51	AIP	unclassified	stiff stalk	1691.51	1715.94	10.9605	63.7913	14.3637	0.25942	0.34519	0.325945	15.0644	65.0361	0.860165	0.192278
Ames26790:81FENABXX:1:B2	Ames26790	H52	AIP	unclassified	stiff stalk	1838.38	1868.85	11.1738	60.7801	14.3153	0.555883	0.35997	0.523381	11.7561	63.4081	0.233915	-0.0798377
Ames26793:81FENABXX:1:G12	Ames26793	H71	AIP	unclassified	non-stiff stalk	1539.23	1544.51	10.0558	49.2443	13.6251	1.92802	-0.00222629	1.04022	18.5303	61.78	0.976603	1.01698
Ames26795:81FE7ABXX:6:G2	Ames26795	H88	AIP	unclassified	non-stiff stalk	1706.57	1668.15	10.6288	51.8986	14.1192	1.46377	0.0877606	1.0064	14.901	66.6642	1.01504	-0.00697999
Ames26797:81FE7ABXX:5:C5	Ames26797	H96	AIP	unclassified	stiff stalk	1615.69	1597.45	9.51925	55.3003	14.8216	0.856444	-0.316811	1.01753	2.30372	60.1519	-1.4036	-1.00908
Ames26799:81FE7ABXX:5:E11	Ames26799	H101	AIP	unclassified	popcorn	1745.09	1736.79	15.5972	49.4953	14.2024	1.41027	1.36332	1.79729	11.2835	66.6642	0.523881	-0.498142
Ames26800:81FE7ABXX:5:F7	Ames26800	H106w	AIP	unclassified	stiff stalk	1584.33	1589.68	7.19871	56.9381	14.7926	0.735242	-1.00737	0.673569	11.3978	63.8394	0.232187	-0.175391
Ames26801:81FENABXX:1:C9	Ames26801	H108	AIP	non-stiff stalk	non-stiff stalk	1426.36	1464.33	5.32398	52.1615	11.5858	2.88626	-0.634995	-0.550451	4.77232	62.9617	-0.762841	-0.979499
Ames26806:81FE7ABXX:3:F11	Ames26806	H124w	AIP	unclassified	non-stiff stalk	1773.6	1742.12	11.772	58.2746	13.4211	1.23226	0.772623	0.4093	9.61389	65.6773	0.189864	-0.617494
Ames26808:81N4HABXX:2:A6	Ames26808	Ill.Hy	AIP	stiff stalk	stiff stalk	1536.19	1516.91	8.75897	51.119	15.0047	1.14656	-0.687067	1.30975	12.0761	56.5296	-0.470734	0.711708
Ames27018:81N4HABXX:5:F5	Ames27018	CH711-10	AIP	unclassified	non-stiff stalk	1450.64	1421.55	8.9658	46.0669	12.9263	2.64011	-0.127342	0.804609	5.92713	58.5238	-1.0887	-0.340053
Ames27020:81FE8ABXX:6:B6	Ames27020	CH741-6	AIP	unclassified	stiff stalk	1485.09	1464.12	5.54127	38.4664	13.6036	3.15232	-1.32302	1.3608	6.31959	63.8394	-0.457303	-0.864881
Ames27021:81FE8ABXX:5:G12	Ames27021	CH753-4	AIP	unclassified	stiff stalk	1467.39	1426.21	7.65724	31.4669	13.7678	3.60316	-0.971964	2.05414	7.97521	61.1619	-0.52372	-0.348887
Ames27024:81FENABXX:2:G12	Ames27024	CL17	AIP	unclassified	non-stiff stalk	1207.85	1201.51	9.72616	46.028	13.1452	2.4999	0.0309397	1.01464	10.0232	53.5642	-1.07197	0.755493
Ames27031:81FENABXX:6:H11	Ames27031	CM99	AIP	unclassified	stiff stalk	1316.55	1272.62	5.17557	23.7697	13.812	4.26326	-1.88523	2.50512	3.87918	54.1069	-1.84714	-0.137726
Ames27032:81FENABXX:7:F4	Ames27032	CM145	AIP	unclassified	stiff stalk	1290.78	1241.38	8.3761	35.2025	13.3671	3.42566	-0.576305	1.74131	12.8589	58.4484	-0.155753	0.609305
Ames27033:81FENABXX:7:G4	Ames27033	CM151	AIP	stiff stalk	stiff stalk	1304.92	1329.22	9.16983	32.9566	14.1471	3.18022	-0.67967	2.29179	3.54961	41.4186	-3.27184	1.19748
Ames27034:81FE8ABXX:3:C9	Ames27034	CM155	AIP	unclassified	stiff stalk	1327.62	1333.05	7.57861	31.804	13.8756	3.48038	-1.03846	2.14069	6.7149	53.0215	-1.58017	0.365333
Ames27035:81FE8ABXX:4:B7	Ames27035	CM169	AIP	unclassified	stiff stalk	1309.24	1279.81	4.66902	23.5879	13.8351	4.27488	-2.05052	2.48207	4.66688	48.1372	-2.38944	0.61847
Ames27036:81FE8ABXX:4:E4	Ames27036	CM182	AIP	unclassified	non-stiff stalk	1250.32	1218.4	9.55577	43.8238	13.0373	2.74096	-0.0544162	1.09039	9.07799	58.9911	-0.610082	0.0369306
Ames27038:81FENABXX:6:E11	Ames27038	CMV3	282 DP	unclassified	non-stiff stalk	1238.23	1206.62	7.61395	32.3753	13.3863	3.59548	-0.936287	1.94111	10.3383	55.7349	-0.7931	0.562183
Ames27045:81FENABXX:6:H10	Ames27045	CO220	AIP	unclassified	stiff stalk	1217.23	1172.14	7.22249	29.3183	13.981	3.66653	-1.2317	2.29702	4.82599	53.6653	-1.76661	0.0388456
Ames27046:81FENABXX:6:A5	Ames27046	CO236	AIP	unclassified	tropical	1343.32	1298.66	10.3993	51.7868	13.1281	1.99527	0.343385	0.624616	7.34506	58.9911	-0.845368	-0.198356
Ames27048:81FE8ABXX:4:G2	Ames27048	CO245	AIP	unclassified	non-stiff stalk	1213.28	1212.42	7.97809	44.1892	12.7229	2.91555	-0.393002	0.8001	10.8109	51.9361	-1.14209	1.03951
Ames27062:81N4HABXX:1:F6	Ames27062	A6	282 DP	unclassified	tropical	2066.94	1887.78	15.5902	70.0281	13.7142	-0.134608	1.9267	0.0324091	15.8413	65.9316	1.06303	0.200371
Ames27064:81FE8ABXX:7:E1	Ames27064	A441-5	282 DP	unclassified	tropical	1655.91	1630.38	12.837	55.5688	12.6551	1.83986	1.24245	0.330102	13.4891	56.8203	-0.247262	0.871931
Ames27065:81FE7ABXX:5:G11	Ames27065	B73Htrhm	282 DP	stiff stalk	stiff stalk	1553.67	1583.94	6.37782	74.7708	15.9874	-1.23618	-1.12558	-0.327411	6.49274	68.6465	0.0890125	-1.36418
Ames27066:81FE8ABXX:7:G8	Ames27066	B164	282 DP	stiff stalk	stiff stalk	1487.22	1449.76	13.3397	56.3234	14.7933	0.612724	0.723898	1.29752	18.9794	72.6421	2.21894	-0.103386
Ames27067:81FENABXX:7:F5	Ames27067	C49A	282 DP	unclassified	non-stiff stalk	1248.24	1236.74	7.67817	42.7098	12.8754	3.00107	-0.52378	0.920205	12.0761	56.1911	-0.507549	0.748522
Ames27068:81FENABXX:3:A2	Ames27068	CH9	282 DP	unclassified	non-stiff stalk	1517.23	1498.22	3.4528	43.0639	13.1959	3.00164	-1.70415	0.696329	4.98196	60.6192	-0.989146	-0.696268
Ames27069:81FE8ABXX:5:C1	Ames27069	CH701-30	282 DP	unclassified	non-stiff stalk	1486.61	1446.33	7.41788	46.9614	12.5283	2.88778	-0.332734	0.425141	6.39982	54.1069	-1.50491	0.204509
Ames27070:81FE8ABXX:4:H5	Ames27070	CM7	282 DP	unclassified	non-stiff stalk	1144.59	1175.53	6.09278	35.0973	12.846	3.73498	-1.10183	1.30743	4.50934	54.1069	-1.76158	-0.0521671
Ames27072:81FE8ABXX:3:A4	Ames27072	CML10	282 DP	tropical	tropical	2097.53	1999.53	15.7504	73.7297	12.4223	0.197953	2.40848	-0.812319	18.5298	72.036	2.09196	-0.098516
Ames27079:81N4HABXX:4:A7	PI690584	CML91	282 DP	tropical	tropical	1927.95	1862.43	9.21865	70.1461	12.449	0.819762	0.641879	-1.1223	9.98646	63.9235	0.0497008	-0.376162
Ames27080:81FE8ABXX:2:C5	Ames27080	CML92	282 DP	tropical	tropical	1777.67	1882.41	13.1511	70.6644	14.0612	-0.256855	1.19615	-0.0519341	20.1058	67.6742	1.83155	0.589847
Ames27081:81N4HABXX:5:F8	Ames27081	CML103	282 DP	tropical	tropical	1752.41	1789.76	12.0496	59.351	13.4085	1.12519	0.865367	0.295931	13.174	62.79	0.359206	0.179904
Ames27082:81FE8ABXX:2:C1	PI690586	CML108	282 DP	tropical	tropical	1856.88	1936	7.99631	65.2182	15.3127	-0.30885	-0.750548	0.422171	8.54578	60.6276	-0.504355	-0.213316
Ames27083:81FE8ABXX:2:A3	Ames27083	CML154Q	282 DP	tropical	tropical	1735.87	1767.73	13.3527	59.8764	14.0773	0.647629	1.01177	0.728748	13.0165	67.6742	0.869019	-0.372688
Ames27084:81FE8ABXX:2:B2	Ames27084	CML157Q	282 DP	tropical	tropical	1937.81	1956.48	17.9104	71.3295	14.3027	-0.630367	2.40926	0.410386	18.8454	72.5584	2.19164	-0.112473
Ames27085:81FE8ABXX:3:A3	Ames27085	CML158Q	282 DP	tropical	tropical	2016.68	1925.73	19.0853	65.4066	14.1664	-0.0830317	2.64713	0.862573	19.3844	67.8698	1.75489	0.470624
Ames27086:81FE8ABXX:2:A11	Ames27086	CML218	282 DP	tropical	tropical	1932.47	1907.35	16.7266	65.2597	12.8908	0.694799	2.3976	0.0961537	14.049	58.8097	0.0451173	0.731584
Ames27087:81N4HABXX:5:H4	Ames27087	CML220	282 DP	tropical	tropical	1643.34	1623.53	18.6555	56.6509	13.3596	1.11332	2.59001	1.08027	18.8984	67.0277	1.59732	0.496242
Ames27088:81FE8ABXX:3:B2	Ames27088	CML228	282 DP	tropical	tropical	2094.41	2045.31	10.5301	63.551	13.3405	0.833888	0.542605	-0.163936	7.02998	64.9607	-0.2389	-0.890382
Ames27089:81N4HABXX:4:C6	Ames27089	CML238	282 DP	tropical	tropical	2057.66	1999.89	23.7995	67.746	14.2647	-0.510938	3.93364	1.1162	24.3246	65.0626	2.12032	1.44669
Ames27091:81FE8ABXX:2:B1	Ames27091	CML261	282 DP	tropical	tropical	2488.92	2139.86	17.7789	64.5356	14.0084	0.107834	2.30537	0.729972	15.6213	67.2226	1.17357	0.0300842
Ames27093:81FE8ABXX:2:B10	Ames27093	CML311	282 DP	tropical	tropical	1952.63	1955.9	14.8249	64.5519	14.0293	0.210471	1.50958	0.50627	19.3181	65.5034	1.48852	0.718988
Ames27094:81FE8ABXX:2:E1	Ames27094	CML314	282 DP	tropical	tropical	1973.2	1900.42	15.6176	65.4857	13.7985	0.221665	1.81501	0.39204	11.4017	63.755	0.223526	-0.165681
Ames27095:81FE8ABXX:2:G10	Ames27095	CML321	282 DP	tropical	tropical	1995.93	2059.85	9.51908	64.254	14.2687	0.273956	-0.0313409	0.158169	14.5288	NA	NA	NA
Ames27096:81N4HABXX:4:C10	Ames27096	CML322	282 DP	tropical	tropical	1831.71	1791.24	6.55462	51.1035	14.5969	1.38374	-1.18276	0.98392	7.02998	57.9057	-1.00619	-0.12309
Ames27097:81FE8ABXX:2:D5	Ames27097	CML323	282 DP	tropical	tropical	1870.41	1809.85	8.33566	66.1279	12.8961	0.960012	0.179314	-0.690701	6.83133	71.2385	0.416894	-1.60012
Ames27098:81FE8ABXX:2:A5	Ames27098	CML328	282 DP	tropical	tropical	1982.36	1895.87	17.4535	62.4776	13.4011	0.627302	2.36697	0.584615	12.3863	64.418	0.429326	-0.104111
Ames27100:81FE8ABXX:2:B6	Ames27100	CML332	282 DP	tropical	tropical	2081.35	1972.86	12.8717	60.9632	13.8055	0.736988	0.997058	0.48185	15.0645	69.845	1.38317	-0.330712
Ames27101:81N4HABXX:4:C12	Ames27101	CML333	282 DP	tropical	tropical	1803.6	1779.24	19.8282	65.8131	12.8116	0.601153	3.29675	0.279444	26.4073	64.418	2.333	1.79957
Ames27105:81FE8ABXX:4:C8	Ames27105	CO106	282 DP	unclassified	non-stiff stalk	1221.78	1222.33	9.58125	41.6089	13.5988	2.62788	-0.266905	1.48883	13.3913	56.6408	-0.28006	0.878175
Ames27106:81FENABXX:6:C4	Ames27106	CO125	282 DP	unclassified	non-stiff stalk	1292.92	1294.41	6.26356	57.0152	12.6575	1.97637	-0.476888	-0.310756	7.79693	58.3969	-0.848637	-0.0723827
Ames27107:81FE8ABXX:4:H4	Ames27107	CO255	282 DP	unclassified	stiff stalk	1197.67	1219.05	4.68606	36.5869	13.013	3.51696	-1.5489	1.20507	5.29704	52.4788	-1.8317	0.231849
Ames27108:81N4HABXX:7:B1	Ames27108	D940Y	282 DP	unclassified	tropical	2026.97	1823.51	10.7196	68.2942	12.1638	1.0174	1.04697	-0.912137	10.2748	61.3283	-0.193399	-0.0547701
Ames27110:81FE8ABXX:7:F5	Ames27110	E2558W	282 DP	unclassified	tropical	1859.53	1764.16	11.5782	60.3642	12.277	1.69568	1.13872	-0.301876	14.7681	63.0975	0.609088	0.362887
Ames27111:81N4HABXX:5:H9	Ames27111	EP1	282 DP	unclassified	tropical	1236.84	1234.67	10.744	36.7743	12.857	3.37892	0.159034	1.64501	10.1808	53.0215	-1.1096	0.835905
Ames27112:81N4HABXX:2:B11	Ames27112	F2834T	282 DP	unclassified	tropical	1633.5	1597.72	11.2641	59.7909	12.3262	1.68167	0.986007	-0.252623	10.6534	61.7046	-0.101073	-0.0442853
Ames27113:81FE7ABXX:6:C12	Ames27113	GT112	282 DP	unclassified	tropical	1974.49	1979.31	14.6224	69.3884	12.4146	0.651709	2.04646	-0.627618	8.76291	70.3877	0.586611	-1.24532
Ames27114:81FE7ABXX:5:C9	Ames27114	H91	282 DP	unclassified	stiff stalk	1699.21	1642.33	7.52426	40.5484	13.9047	2.76597	-0.809533	1.60625	9.09898	61.9746	-0.28275	-0.284701
Ames27116:81N4HABXX:1:H5	Ames27116	I137TN	282 DP	unclassified	tropical	1727.07	1751.63	13.1427	71.0503	11.8426	0.890376	1.88539	-1.08468	14.7651	64.4597	0.756835	0.214333
Ames27117:81FE8ABXX:7:E7	Ames27117	Ia5125B	AIP	sweet corn	sweet corn	1324.93	1313.2	14.1457	31.3089	13.6206	3.35204	0.761955	2.68546	22.6263	40.615	-0.769143	3.87499
Ames27118:81N4HABXX:4:H1	PI690323	Il14H	282 DP	sweet corn	sweet corn	1464.23	1420.63	11.414	38.0812	12.338	3.58333	0.604706	1.41162	10.0232	49.7653	-1.48513	1.16865
Ames27119:81FENABXX:3:C4	Ames27119	Il 101T	AIP	sweet corn	sweet corn	1408.48	1364.66	9.31966	53.8483	12.5036	2.16516	0.30346	0.31939	7.92614	59.8649	-0.671439	-0.214493
Ames27120:81FE7ABXX:7:C9	Ames27120	Il677a	282 DP	sweet corn	sweet corn	1451.36	1490.75	12.5274	36.8399	13.5872	2.88671	0.390673	2.1844	14.1193	41.0822	-1.87335	2.66914
Ames27122:81FE8ABXX:7:A2	Ames27122	K148	282 DP	unclassified	non-stiff stalk	1576.66	1566.13	13.0487	66.6715	12.9505	0.728297	1.4582	-0.279735	13.8042	67.1315	0.916945	-0.206717
Ames27123:81FE8ABXX:1:A12	Ames27123	Ki3	282 DP	tropical	tropical	1854.09	1830.03	9.94932	68.4298	13.7851	0.196781	0.362141	-0.321546	13.0165	63.3326	0.396839	0.0994921
Ames27124:81FE7ABXX:6:H12	Ames27124	Ki11	282 DP	tropical	tropical	1934.84	1883.43	9.47977	69.5365	13.4893	0.286786	0.35292	-0.598612	17.0777	67.6711	1.42009	0.179052
Ames27126:81FE8ABXX:2:A12	Ames27126	Ki43	282 DP	tropical	tropical	1774.7	1792.38	8.27281	58.7337	12.8226	1.59237	-0.0222198	-0.226637	9.15847	62.9996	-0.163197	-0.388101
Ames27128:81FE8ABXX:2:D7	Ames27128	KUI2007	AIP	tropical	tropical	2210.72	2064.68	17.5435	62.0977	14.5505	-0.00606843	1.96972	1.12075	10.3467	NA	NA	NA
Ames27129:81FE8ABXX:1:C12	Ames27129	KUI2021	AIP	tropical	tropical	2171.55	2086.98	17.4191	62.5228	14.4936	-0.00677969	1.96403	1.05563	6.46336	NA	NA	NA
Ames27130:81FE8ABXX:2:D10	Ames27130	Ky21	282 DP	unclassified	non-stiff stalk	1711.38	1746.36	14.3394	62.9257	12.7801	1.12221	1.80115	-0.0273537	15.3796	73.6438	1.83911	-0.70109
Ames27131:81FE8ABXX:7:D10	Ames27131	Ky226	282 DP	unclassified	tropical	1760.6	1723.78	12.0569	51.95	13.0614	1.98956	0.844179	0.690401	11.4411	54.1069	-0.82044	0.888978
Ames27132:81N4HABXX:4:B3	Ames27132	L578	282 DP	unclassified	tropical	1795.43	1782.16	10.3232	73.2267	14.2693	-0.511209	0.400184	-0.390868	12.8104	73.631	1.4889	-1.04852
Ames27133:81FE8ABXX:7:F10	Ames27133	M37W	282 DP	unclassified	tropical	1755.64	1723.77	11.0868	49.3046	12.0849	2.69142	0.741227	0.300876	10.9685	55.7349	-0.707541	0.647741
Ames27134:81FE8ABXX:7:D7	Ames27134	M162W	282 DP	unclassified	tropical	1857.51	1926.64	8.3671	53.5776	13.6471	1.62231	-0.352885	0.48289	9.34191	61.0276	-0.352758	-0.148728
Ames27135:81FE7ABXX:5:B2	Ames27135	MEF156-55-2	282 DP	unclassified	sweet corn	1291.06	1264.15	9.34346	42.759	13.9479	2.31342	-0.437664	1.6343	8.4388	60.3015	-0.554345	-0.192376
Ames27136:81N4HABXX:2:D2	Ames27136	MoG	AIP	unclassified	non-stiff stalk	1728.14	1650.35	11.8155	63.1223	14.609	0.123662	0.473626	0.637128	8.44492	67.6253	0.243008	-0.988068
Ames27137:81N4HABXX:7:B12	Ames27137	N6	282 DP	unclassified	non-stiff stalk	1568.55	1540.57	12.1913	52.156	13.6224	1.62926	0.688939	0.972435	9.58689	63.1334	-0.0904741	-0.344489
Ames27138:81FE7ABXX:5:B10	Ames27138	N28Ht	282 DP	stiff stalk	stiff stalk	1624.27	1594.32	9.84048	61.9893	15.7724	-0.26862	-0.391117	1.06346	11.7562	63.8753	0.284744	-0.130648
Ames27139:81FE8ABXX:7:E11	Ames27139	NC33	282 DP	unclassified	tropical	1976.09	1891.25	13.7241	67.8564	12.9142	0.594914	1.66028	-0.31476	17.9002	72.0157	2.00428	-0.181788
Ames27140:81FENABXX:4:B3	Ames27140	NC260	282 DP	non-stiff stalk	non-stiff stalk	1554.58	1508.16	8.2792	64.6386	13.4839	0.835334	-0.0216675	-0.41763	8.44783	64.418	-0.105416	-0.638853
Ames27141:81FE7ABXX:3:H11	Ames27141	NC290A	282 DP	unclassified	non-stiff stalk	1631.74	1606.55	5.5532	58.882	14.7161	0.681904	-1.36417	0.308254	5.1395	63.8753	-0.613621	-1.02901
Ames27142:81FENABXX:1:A12	Ames27142	NC292	AIP	stiff stalk	stiff stalk	1494.07	1501.76	6.56037	75.3209	15.9649	-1.28946	-1.02774	-0.334038	6.22007	65.7461	-0.263449	-1.08576
Ames27143:81FE7ABXX:5:F12	Ames27143	NC294	282 DP	unclassified	stiff stalk	1683.99	1681.1	6.01104	66.1551	15.1349	-0.0873503	-1.17011	-0.133661	4.66681	63.4081	-0.728619	-1.04237
Ames27144:81FE8ABXX:7:C2	Ames27144	NC296	282 DP	unclassified	tropical	1851.98	1882.81	9.47915	66.9935	12.7281	0.815306	0.438537	-0.791479	11.4411	68.7596	0.773167	-0.704629
Ames27145:81N4HABXX:1:H4	Ames27145	NC296A	282 DP	unclassified	tropical	1901.44	1847.8	9.36149	66.8919	12.7934	0.784195	0.378165	-0.753673	8.672	68.9838	0.421587	-1.10498
Ames27146:81FE7ABXX:7:H6	Ames27146	NC300	282 DP	unclassified	tropical	1873.93	1869.96	9.16251	65.2066	12.9154	0.935935	0.306204	-0.591153	11.5589	65.4768	0.432128	-0.331604
Ames27147:81N4HABXX:2:C9	PI690397	NC302	282 DP	unclassified	tropical	1612.55	1650.12	11.6591	71.649	11.7492	0.892073	1.46841	-1.37006	17.8456	62.2553	0.935339	0.872325
Ames27148:81N4HABXX:3:D9	Ames27148	NC304	282 DP	unclassified	tropical	1898.39	1801.44	12.2687	74.8397	11.801	0.596004	1.70965	-1.52068	12.7434	70.3963	1.128	-0.705822
Ames27149:81FE7ABXX:2:G7	Ames27149	NC306	282 DP	unclassified	stiff stalk	1688.18	1676.59	10.7938	71.1154	13.8771	0.210419	0.872754	-0.737196	10.8109	68.2923	0.636779	-0.739378
Ames27150:81FE7ABXX:2:B12	PI690400	NC308	AIP	unclassified	stiff stalk	1583.55	1579.63	9.89553	72.9858	14.6864	-0.454044	0.275333	-0.506889	12.2428	58.458	-0.238358	0.524609
Ames27151:81FENABXX:4:A11	Ames27151	NC310	282 DP	unclassified	stiff stalk	1571.94	1544.99	8.21487	73.1439	16.3773	-1.55349	-1.02274	0.115162	9.55061	63.8753	-0.0147107	-0.430103
Ames27152:81FE8ABXX:7:D1	Ames27152	NC312	AIP	unclassified	stiff stalk	1690.86	1661.09	10.5539	70.5224	13.9267	0.209872	0.74977	-0.655444	6.66932	61.685	-0.644134	-0.583082
Ames27153:81FENABXX:4:C1	Ames27153	NC314	282 DP	unclassified	stiff stalk	1643.88	1615.12	7.32354	62.0879	13.908	0.897334	-0.456623	-0.247601	7.97521	57.9057	-0.877855	0.00524794
Ames27154:81FE7ABXX:1:B6	PI690404	NC316	AIP	unclassified	stiff stalk	1684.32	1632.76	6.57922	75.1545	15.8332	-1.21046	-1.03417	-0.393972	7.47599	64.7381	-0.202552	-0.805616
Ames27155:81FE8ABXX:7:H11	Ames27155	NC318	282 DP	unclassified	tropical	1705.44	1735.51	21.7722	64.0461	13.0878	0.537858	3.7077	0.734959	17.2701	70.3877	1.74165	-0.0902795
Ames27156:81N4HABXX:1:A1	Ames27156	NC320	282 DP	unclassified	tropical	1782.58	1773.2	18.032	62.1282	13.4345	0.607017	2.50729	0.740371	18.4258	62.9552	1.09022	0.874982
Ames27157:81N4HABXX:1:B4	PI690407	NC322	AIP	unclassified	tropical	1725.92	1760.71	20.908	63.6067	13.184	0.544473	3.42425	0.737277	19.1605	68.7596	1.82126	0.343464
Ames27158:81FE7ABXX:1:A10	Ames27158	NC324	282 DP	unclassified	stiff stalk	1705.24	1626.08	7.66469	62.8791	13.8988	0.767175	-0.427036	-0.245915	3.91579	57.483	-1.47499	-0.49994
Ames27159:81N4HABXX:6:G11	Ames27159	NC326	282 DP	unclassified	stiff stalk	1658.34	1606.57	6.5162	74.8063	15.8743	-1.18682	-0.959317	-0.335987	6.55736	68.2169	0.0510657	-1.30869
Ames27160:81FE7ABXX:3:D12	PI690410	NC328	282 DP	stiff stalk	stiff stalk	1536.85	1601.68	6.73799	75.3928	16.0164	-1.38678	-1.03663	-0.282166	6.62016	62.9836	-0.509574	-0.730993
Ames27161:81FE7ABXX:3:F7	Ames27161	NC330	AIP	stiff stalk	stiff stalk	1581.37	1544.22	6.93543	75.5439	15.9173	-1.30948	-0.940776	-0.335203	7.31726	69.8349	0.330213	-1.38149
Ames27162:81N4HABXX:1:C6	PI690412	NC332	AIP	unclassified	tropical	1788.65	1767.79	21.2032	64.2466	13.2273	0.457766	3.50039	0.729956	16.1413	68.4977	1.38285	-0.0379854
Ames27163:81FE8ABXX:7:A6	Ames27163	NC334	AIP	unclassified	tropical	1823.55	1804.58	21.611	64.4658	13.159	0.462882	3.64559	0.726098	15.7131	68.9927	1.37855	-0.149963
Ames27164:81FE7ABXX:4:G8	PI690414	NC336	282 DP	unclassified	tropical	1911.67	1937.14	11.7853	69.2793	12.2293	0.77587	1.23186	-0.98699	13.4668	77.0696	1.952	-1.33337
Ames27165:81FE7ABXX:6:F10	Ames27165	NC338	282 DP	unclassified	tropical	1642.05	1831.76	12.5349	67.1089	13.191	0.433571	1.11078	-0.297989	12.8273	68.5204	0.935368	-0.490411
Ames27166:81FE8ABXX:7:C3	Ames27166	NC340	282 DP	unclassified	tropical	1905.77	1820.48	9.63736	65.1931	13.039	0.845679	0.383027	-0.502368	10.2277	72.1901	0.981514	-1.24247
Ames27167:81FE7ABXX:1:F8	PI690417	NC342	282 DP	unclassified	non-stiff stalk	1613.19	1624.69	7.62002	57.3293	14.0504	1.15751	-0.566222	0.257834	5.76432	61.9433	-0.738917	-0.734049
Ames27168:81FE7ABXX:6:A8	Ames27168	NC344	282 DP	unclassified	non-stiff stalk	1640.27	1721.95	8.7722	60.0256	13.5697	1.07902	-0.116841	-0.0370367	12.7014	67.1315	0.767217	-0.356445
Ames27169:81FE8ABXX:7:C1	Ames27169	NC346	282 DP	unclassified	tropical	1795.87	1757.48	9.82487	67.3124	12.6456	0.828366	0.571735	-0.830841	11.0846	65.3942	0.358762	-0.387013
Ames27170:81N4HABXX:1:F12	Ames27170	NC348	282 DP	unclassified	tropical	1777.32	1753.04	11.123	69.677	11.5918	1.14379	1.29966	-1.3681	12.1945	70.4402	1.05824	-0.785118
Ames27171:81FE8ABXX:7:C7	Ames27171	NC350	282 DP	unclassified	tropical	1787.36	1793.05	10.9317	66.4385	12.8343	0.727835	0.747396	-0.585205	11.7679	66.2319	0.542632	-0.385346
Ames27172:81FE7ABXX:7:B4	Ames27172	NC352	282 DP	unclassified	tropical	1891.14	1838.97	11.7772	68.9813	12.2871	0.76341	1.19632	-0.938922	12.8589	75.2719	1.67394	-1.22039
Ames27173:81FE7ABXX:6:E9	Ames27173	NC354	282 DP	unclassified	tropical	1788.22	1808.07	13.1812	69.3286	12.9937	0.335114	1.40492	-0.503736	14.6061	74.3265	1.80834	-0.880353
Ames27174:81FE7ABXX:4:G12	Ames27174	NC356	282 DP	unclassified	tropical	1676.86	1657.25	11.9403	62.1429	12.4503	1.35197	1.13955	-0.355882	10.8807	65.9048	0.386596	-0.470228
Ames27175:81N4HABXX:3:C5	Ames27175	NC358	282 DP	unclassified	tropical	1739.73	1692.98	13.3918	75.2469	12.3684	0.224765	1.85421	-1.18291	16.4824	74.1865	2.04786	-0.610385
Ames27176:81FE7ABXX:6:D9	Ames27176	NC360	282 DP	unclassified	tropical	1733.35	1804.66	7.09905	67.8767	13.1845	0.69668	-0.226694	-0.861487	7.4338	63.1953	-0.376078	-0.643548
Ames27177:81FE7ABXX:1:E11	Ames27177	NC362	282 DP	unclassified	non-stiff stalk	1664.19	1669.82	5.74238	61.6813	13.6729	1.0477	-0.87643	-0.399791	6.04419	67.1403	-0.135691	-1.26128
Ames27178:81N4HABXX:7:D4	Ames27178	NC364	282 DP	unclassified	non-stiff stalk	1513.38	1533.9	5.84895	61.9875	13.6836	1.01222	-0.836457	-0.400409	8.29029	68.7596	0.345374	-1.13242
Ames27179:81FE7ABXX:7:A10	Ames27179	NC366	282 DP	unclassified	tropical	1821.03	1849.9	12.8736	62.5409	12.5333	1.28441	1.42656	-0.229715	13.3316	67.6742	0.911798	-0.329908
Ames27180:81FE7ABXX:7:G4	Ames27180	NC368	282 DP	unclassified	stiff stalk	1654.92	1626.52	7.68011	73.0437	14.2324	-0.176137	-0.190351	-0.800033	7.9716	67.3379	0.147485	-1.02107
Ames27181:81FE7ABXX:7:H4	Ames27181	NC370	AIP	unclassified	tropical	1788.16	1794.79	17.9093	61.6104	13.4055	0.677478	2.48247	0.751014	12.9054	66.7469	0.753088	-0.286924
Ames27182:81FE7ABXX:5:G8	Ames27182	NC372	AIP	unclassified	stiff stalk	1543.33	1569.8	6.64898	73.6109	15.9543	-1.12655	-1.09088	-0.251482	7.15528	67.8698	0.0945031	-1.18976
Ames27183:81N4HABXX:6:C10	Ames27183	Oh43E	282 DP	non-stiff stalk	non-stiff stalk	1448.97	1432.62	5.11479	56.2768	14.0991	1.322	-1.27081	0.205986	5.76432	65.8033	-0.319108	-1.15386
Ames27184:81FE7ABXX:5:C6	Ames27184	Pa762	282 DP	non-stiff stalk	non-stiff stalk	1505.04	1554.27	5.05888	61.6401	13.6574	1.04545	-1.07432	-0.345298	4.66583	61.4433	-0.942434	-0.828825
Ames27185:81FE7ABXX:5:G9	Ames27185	Pa875	282 DP	stiff stalk	stiff stalk	1595.79	1597.71	15.9035	45.1611	13.4617	2.20748	1.60264	1.69356	15.2864	59.8736	0.328833	0.78388
Ames27187:81FENABXX:5:A7	Ames27187	R4	282 DP	unclassified	non-stiff stalk	1595.38	1598.42	8.38925	60.5903	14.4568	0.63014	-0.397028	0.389025	8.76291	64.418	-0.0626365	-0.596074
Ames27190:81N4HABXX:1:G3	Ames27190	T234	282 DP	unclassified	non-stiff stalk	1773.53	1706.94	13.2849	59.8818	14.0729	0.689782	1.01145	0.706709	14.4904	62.2433	0.478486	0.418096
Ames27191:81N4HABXX:1:E12	Ames27191	U267Y	282 DP	unclassified	tropical	1879.84	1770.68	6.33048	56.3664	12.3322	2.18305	-0.396903	-0.437173	5.49613	67.3237	-0.190159	-1.35563
Ames27192:81FE8ABXX:7:E12	Ames27192	Va14	282 DP	unclassified	non-stiff stalk	1697.93	1656.79	9.98661	59.7847	14.221	0.737603	0.053659	0.46687	14.907	54.6496	-0.290845	1.30053
Ames27193:81FE7ABXX:5:D2	Ames27193	Va85	282 DP	unclassified	non-stiff stalk	1597.38	1553.7	5.18931	53.451	13.0344	2.11468	-0.97807	-0.000360046	5.45458	60.6192	-0.924977	-0.632099
Ames27194:81FE8ABXX:6:F3	Ames27194	W401	AIP	unclassified	non-stiff stalk	1287.45	1304.91	7.94076	48.6984	13.3269	2.22177	-0.481388	0.717305	7.51577	57.948	-0.935635	-0.0617318
Ames27198:D0D0BACXX:3:H1	PI685785	GEMN-0045	AIP	non-stiff stalk	non-stiff stalk	NA	NA	11.6555	59.4114	13.6764	1.02427	0.699697	0.383601	10.9684	63.4081	0.126967	-0.186786
Ames27201:D0D0BACXX:4:C3	PI685788	GEMN-0048	AIP	non-stiff stalk	non-stiff stalk	NA	NA	10.4905	60.4267	13.7979	0.87149	0.325338	0.30479	5.74116	73.275	0.490366	-1.96962
Ames27202:D0D0BACXX:3:B5	PI685789	GEMS-0049	AIP	stiff stalk	stiff stalk	NA	NA	7.84018	60.7729	14.7988	0.503718	-0.635378	0.416021	7.04794	67.3054	0.0185439	-1.14295
Ames27203:D0D0BACXX:3:H3	PI685790	GEMS-0050	AIP	stiff stalk	stiff stalk	NA	NA	7.87888	60.2399	14.6989	0.605135	-0.615668	0.422664	10.1523	60.7931	-0.268241	-0.0131937
Ames27217:D0D0BACXX:3:C11	PI685804	GEMS-0064	AIP	stiff stalk	stiff stalk	NA	NA	7.45748	68.955	15.3704	-0.509714	-0.799448	-0.020159	15.5086	73.275	1.81652	-0.643462
Ames27219:D0D0BACXX:3:B7	PI685806	GEMS-0066	AIP	stiff stalk	stiff stalk	NA	NA	8.40387	69.6942	15.2172	-0.520035	-0.439823	-0.0392598	11.7277	67.3054	0.653926	-0.507567
Ames27258:81FE8ABXX:3:C7	Ames27258	CML11	282 DP	tropical	tropical	2046.28	1997.3	15.8926	73.2973	12.3164	0.317489	2.50377	-0.826242	18.8454	72.0157	2.13262	-0.0534503
Ames27259:81N4HABXX:2:F4	Ames27259	Ki14	282 DP	tropical	tropical	2351.78	2156.35	13.9997	59.2162	13.3833	1.06974	1.38982	0.470316	15.222	64.7505	0.850502	0.244739
Ames27260:81N4HABXX:4:D4	Ames27260	KUI44	AIP	tropical	tropical	2123.54	1987.96	11.7682	65.5524	12.6105	1.01599	1.16191	-0.50428	14.4343	61.1619	0.353256	0.528089
Ames27261:81FE8ABXX:7:D11	Ames27261	NC298	282 DP	unclassified	tropical	1739.16	1778.82	11.6784	69.3714	11.7081	1.10088	1.42024	-1.23695	12.3863	67.6742	0.78346	-0.458246
Ames27451:81FE8ABXX:5:E7	Ames27451	A632.75 A1 A2 C1 R1-r B1 Pl1	AIP	stiff stalk	stiff stalk	1516.79	1551.6	7.22805	34.5871	14.0757	3.17498	-1.11365	1.97721	10.8109	57.363	-0.551863	0.449284
Ames28170:81FE8ABXX:5:B10	Ames28170	A619E	AIP	non-stiff stalk	non-stiff stalk	1409.64	1424.76	8.48084	56.1818	13.8766	1.30965	-0.32815	0.367759	4.82442	67.6742	-0.243243	-1.48495
Ames28184:81N4HABXX:4:A5	Ames28184	CML69	282 DP	tropical	tropical	1980.92	1946.65	10.4283	70.4963	12.5517	0.677973	0.934705	-1.00646	9.56817	70.0012	0.653913	-1.09396
Ames28185:81N4HABXX:5:C8	Ames28185	CML77	282 DP	tropical	tropical	1749.44	1811.43	12.3985	63.2264	14.2478	0.284307	0.750766	0.494912	12.7014	69.3023	1.00331	-0.592535
Ames28186:81FENABXX:4:A1	Ames28186	P39 Goodman-Buckler	AIP	sweet corn	sweet corn	1362.44	1306.79	10.0265	30.0122	12.8278	4.00348	-0.152964	2.14536	9.81321	38.1334	-2.77871	2.40521
Ames28290:81FENABXX:3:F5	Ames28290	C49	AIP	unclassified	non-stiff stalk	1278.29	1223.63	7.68092	42.3974	12.8749	3.02758	-0.52789	0.946043	9.23553	49.2226	-1.6511	1.12072
Ames28291:81FE8ABXX:7:D4	Ames28291	Hi27 Goodman-Buckler	AIP	unclassified	tropical	1928.9	1917.68	13.2804	64.4193	13.9978	0.316441	1.10995	0.367171	19.003	64.418	1.32769	0.794254
Ames28361:81FE7ABXX:1:H6	Ames28361	Mo402	AIP	unclassified	stiff stalk	1586.22	1516.9	8.93071	42.1617	13.552	2.71881	-0.360955	1.31941	11.9136	60.1519	-0.0988302	0.295687
Ames28362:81FE7ABXX:3:E2	Ames28362	Mo403	AIP	unclassified	stiff stalk	1890.87	1787.02	11.1088	61.5058	14.6961	0.303129	0.240952	0.6187	7.83882	63.7318	-0.262736	-0.646907
Ames28364:81FENABXX:2:D10	Ames28364	IA2132 Goodman-Buckler	AIP	sweet corn	sweet corn	1360.21	1390.22	12.3926	38.2914	13.5104	2.83367	0.444646	2.05825	11.0512	52.5277	-1.04513	1.00779
Ames28365:81FENABXX:7:E2	Ames28365	CI 91B Goodman-Buckler	AIP	unclassified	stiff stalk	1627.46	1656.17	8.28161	56.1015	13.0298	1.71317	-0.155186	0.0608434	8.44783	60.0765	-0.577596	-0.166673
Ames28366:81FENABXX:1:F4	Ames28366	N7A Goodman-Buckler	AIP	stiff stalk	stiff stalk	1561.5	1567.31	8.69153	56.8015	14.1475	1.11995	-0.318009	0.485523	7.18752	63.3326	-0.394578	-0.691925
Ames28367:81FENABXX:5:D4	Ames28367	CI 7 Goodman-Buckler	AIP	unclassified	stiff stalk	1687.88	1711.75	9.75869	69.0093	14.9789	-0.433195	0.012673	0.210865	9.90885	68.9927	0.590489	-0.938023
Ames28412:81FE7ABXX:6:B3	Ames28412	NC262A	AIP	unclassified	non-stiff stalk	1531.01	1577.46	6.15941	58.2633	14.559	0.801997	-1.1586	0.332509	6.53681	59.732	-0.87453	-0.388669
Ames28413:81FENABXX:1:F2	Ames28413	NC262B	AIP	unclassified	non-stiff stalk	1521.85	1515.94	6.11075	58.3091	14.5999	0.772354	-1.19189	0.341075	2.35472	59.732	-1.44235	-0.956485
Ames28414:81FE7ABXX:1:H2	Ames28414	NC266	AIP	unclassified	stiff stalk	1748.94	1684.28	9.9354	72.5974	14.4202	-0.246908	0.422952	-0.598316	9.57228	63.4081	-0.0625879	-0.376341
Ames28416:81FENABXX:5:H7	Ames28416	NC268A	AIP	unclassified	stiff stalk	1748.67	1718.18	10.8362	71.2163	13.9	0.19135	0.880081	-0.737209	8.71935	65.0361	-0.00132612	-0.669214
Ames28419:81FENABXX:4:A9	Ames28419	NC278	AIP	stiff stalk	stiff stalk	1602.01	1603.91	9.23185	70.8688	15.2822	-0.655189	-0.209716	-0.0703236	7.8176	61.78	-0.477894	-0.437512
Ames28420:81FE7ABXX:3:D4	Ames28420	NC278A	AIP	unclassified	stiff stalk	1608.12	1583.68	9.08178	71.7078	15.3242	-0.736647	-0.246684	-0.126258	8.29022	58.5238	-0.76786	-0.0192078
Ames28422:81FENABXX:3:A11	Ames28422	NC282	AIP	stiff stalk	stiff stalk	1528.11	1538.88	7.08745	73.1775	15.8678	-1.06397	-0.942484	-0.208021	7.0299	74.8046	0.831697	-1.961
Ames28426:81FENABXX:5:G7	Ames28426	NC290	AIP	non-stiff stalk	non-stiff stalk	1529.56	1556.46	5.74694	57.4324	14.6337	0.852889	-1.31312	0.370082	5.45451	66.6642	-0.267536	-1.28956
Ames28927:81N4HABXX:3:A2	Ames28927	Mo27W	AIP	unclassified	tropical	1784.91	1636.69	12.4677	59.2185	13.8312	0.89524	0.853266	0.586961	13.9616	73.1765	1.59577	-0.842787
Ames28932:81FE7ABXX:1:G7	Ames28932	Mo32W	AIP	unclassified	non-stiff stalk	1713.91	1654.75	11.5186	58.9461	13.7881	0.987614	0.605764	0.505346	11.6966	58.7524	-0.280514	0.418426
Ames28935:81FE7ABXX:1:E6	Ames28935	Mo37	AIP	unclassified	stiff stalk	1742.33	1687.76	11.0361	58.4107	13.9203	0.997028	0.42049	0.523897	5.04321	68.2923	-0.146312	-1.52247
Ames28936:81FENABXX:4:D11	Ames28936	Mo38	AIP	unclassified	stiff stalk	1772.65	1740.52	11.0586	55.4817	13.8441	1.28945	0.389258	0.708031	5.61205	65.0361	-0.423214	-1.0911
Ames28937:81FENABXX:4:F12	Ames28937	Mo39	AIP	unclassified	stiff stalk	1656.36	1667.78	9.91957	54.8257	13.8472	1.39063	0.0797293	0.647835	3.56403	56.8958	-1.58662	-0.48383
Ames28939:81FE7ABXX:5:H3	Ames28939	Mo44	282 DP	unclassified	non-stiff stalk	1647.28	1607.92	7.60687	61.6474	14.5853	0.450614	-0.681331	0.306695	5.29704	62.2473	-0.769299	-0.830556
Ames28940:81FENABXX:4:B8	Ames28940	Mo501	AIP	unclassified	non-stiff stalk	1621.53	1638.96	11.4098	62.9728	14.2856	0.397716	0.504874	0.345145	9.70808	68.2923	0.487052	-0.889106
Ames28942:81FENABXX:5:B9	Ames28942	Mo506W	AIP	unclassified	non-stiff stalk	1725.01	1664.8	12.2803	58.3213	13.3876	1.23513	0.930116	0.42292	13.7876	59.7698	0.114046	0.591682
Ames28943:81FENABXX:4:A7	Ames28943	Mo508W	AIP	unclassified	tropical	1818.83	1738.61	13.7167	59.0109	13.7124	0.917878	1.20164	0.660914	12.294	67.909	0.796469	-0.496324
Ames28945:81FE7ABXX:2:C10	Ames28945	Mo511W	AIP	unclassified	non-stiff stalk	1501.76	1493.61	10.4894	51.4131	13.7423	1.68495	0.166775	0.943171	7.67501	61.78	-0.497254	-0.456872
Ames28947:81FENABXX:5:H12	Ames28947	Mo512BW	AIP	unclassified	non-stiff stalk	1568.81	1529.45	10.1796	51.6013	13.307	1.97118	0.279039	0.68817	12.5439	65.5034	0.56876	-0.200767
Ames28948:81FENABXX:5:H1	Ames28948	CI 4A	AIP	unclassified	non-stiff stalk	1718.6	1606.29	10.1111	51.3878	13.9433	1.62101	0.0252322	0.9821	7.8176	63.4081	-0.300826	-0.614579
Ames28954:81FE7ABXX:3:E3	Ames28954	CI 93A	AIP	unclassified	tropical	2088.6	1987.82	12.1911	59.5051	13.6529	0.974438	0.834317	0.484601	17.1124	71.5485	1.8465	-0.237927
Ames28957:D0D0BACXX:4:H7	Ames28957	Hi38 C1	AIP	sweet corn	sweet corn	NA	NA	13.0164	57.4642	13.4526	1.2383	1.08309	0.580695	13.0164	60.1519	0.0508974	0.445414
Ames28970:81FENABXX:1:C6	Ames28970	AD 147 DS	AIP	popcorn	popcorn	1382.26	1369.93	15.3935	51.8095	13.708	1.50191	1.55653	1.41935	9.01645	53.83	-1.17975	0.589885
Ames28979:81FENABXX:1:E4	Ames28979	AD 230 DS	AIP	popcorn	popcorn	1393.82	1413.65	14.9186	52.7611	13.62	1.47795	1.47539	1.28522	9.90424	52.6479	-1.18777	0.838988
Ames29030:81N4HABXX:7:E10	Ames29030	AD 370	AIP	popcorn	popcorn	1478.41	1439.01	15.1276	53.4908	13.4582	1.48185	1.5787	1.16883	20.7359	58.5238	0.921923	1.67057
Ames29393:D0D0BACXX:4:B12	Ames29393	CML395	AIP	tropical	tropical	NA	NA	13.8171	63.3563	13.111	0.846137	1.50383	0.0710926	17.2908	65.8364	1.24948	0.407517
Ames29394:81FENABXX:5:A6	Ames29394	1497-2	AIP	unclassified	tropical	1806.13	1748.62	13.2425	68.4951	13.1543	0.379729	1.42341	-0.340129	10.8707	55.7001	-0.724599	0.638252
Ames30858:D0D0BACXX:4:D4	Ames30858	CML371	AIP	tropical	tropical	NA	NA	13.8854	62.4284	13.446	0.761225	1.41022	0.279149	17.586	69.9204	1.73373	0.00343488
Ames30863:D0D0BACXX:4:F7	PI690364	NC87	AIP	unclassified	tropical	NA	NA	12.8437	60.3433	13.6081	0.926633	1.06444	0.410207	19.1646	62.822	1.17605	0.989775
Ames30864:D0D0BACXX:3:C12	PI690365	NC89	AIP	unclassified	stiff stalk	NA	NA	11.0013	51.4409	14.113	1.52415	0.222846	1.11826	16.1774	67.909	1.32373	0.0309337
Ames30865:D0D0BACXX:4:H9	Ames30865	SC76	AIP	unclassified	tropical	NA	NA	16.6244	60.7951	13.3806	0.825057	2.13909	0.663296	10.7189	69.9204	0.801362	-0.92893
Ames7870:81FE8ABXX:7:H3	Ames7870	F44	282 DP	unclassified	tropical	1960.68	1890.05	15.4139	63.5243	13.2942	0.696673	1.90367	0.308298	19.762	60.5776	1.01307	1.31499
Ames8399:81N4HABXX:5:C11	Ames8399	W117HT	282 DP	unclassified	non-stiff stalk	1297.43	1273.72	8.66561	45.5213	12.8494	2.72433	-0.184435	0.82396	9.01799	52.9914	-1.27074	0.681301
CI28A:627C3AAXX:5:C4	Ames31537	CI28A	282 DP	unclassified	non-stiff stalk	942.817	921.102	10.3266	63.2536	13.1162	1.11556	0.681565	-0.273667	13.2529	54.5245	-0.529025	1.08955
CI90C:627C3AAXX:7:E3	Ames31534	CI90C	282 DP	unclassified	non-stiff stalk	990.31	956.856	13.162	58.5855	14.9973	0.319847	0.675313	1.24394	14.6012	73.2686	1.69261	-0.765968
CIze21:81FE7ABXX:2:F10	CIze21	CI21E	282 DP	unclassified	stiff stalk	1681.84	1673.99	8.41472	60.6552	14.5791	0.592909	-0.383349	0.455179	8.76291	57.363	-0.829929	0.171219
CIze29:81FE7ABXX:2:G6	CIze29	CI 29B	AIP	unclassified	stiff stalk	1703.51	1656.14	10.9606	40.8313	14.341	2.3738	-0.0602761	1.92126	19.4576	52.1045	0.0502169	2.19518
CIze317:81FE7ABXX:2:F6	CIze317	CI 317B	AIP	unclassified	non-stiff stalk	1855.16	1764.08	13.0062	59.6349	13.8131	0.847392	1.00676	0.601696	19.9482	78.0608	2.93978	-0.561183
CIze3:81FE7ABXX:2:E7	CIze3	CI 3	AIP	unclassified	non-stiff stalk	1737.44	1792.68	12.9222	63.3932	14.8423	-0.0422949	0.722186	0.830668	22.1022	69.9204	2.3469	0.616613
CIze40:81FENABXX:4:E3	CIze40	CI 40A	AIP	unclassified	stiff stalk	1526.1	1462.08	9.20449	47.0851	14.0281	1.98875	-0.344687	1.20085	7.66006	66.6642	0.0319189	-0.990104
CIze42:81FENABXX:4:C3	CIze42	CI 42A	AIP	unclassified	stiff stalk	1644.22	1616.26	9.36231	53.7973	15.0108	0.854665	-0.483812	1.20992	14.2767	65.0361	0.753217	0.0853293
CIze45:81FENABXX:3:E10	CIze45	CI45	AIP	unclassified	non-stiff stalk	1606.39	1602.12	11.4913	62.0448	13.9463	0.632524	0.616036	0.353703	17.8882	58.5238	0.535288	1.28394
CIze86:81FENABXX:3:H9	CIze86	CI 86B	AIP	unclassified	non-stiff stalk	1872.22	1802.53	12.6838	59.8098	14.0461	0.724745	0.84512	0.650006	16.1774	64.8568	0.991771	0.362889
CIze90:81FE7ABXX:2:B2	CIze90	CI90A	AIP	unclassified	tropical	1827.44	1803.13	12.0794	53.3394	14.8097	0.902006	0.31387	1.41517	18.1869	73.1765	2.16945	-0.269109
CIze91:81FENABXX:3:E9	CIze91	CI91B	282 DP	unclassified	non-stiff stalk	1727.6	1773.13	14.1308	45.8322	12.9242	2.52137	1.3255	1.23022	15.222	65.0361	0.881555	0.213667
CML144:81N4HABXX:2:C3	Ames32330	CML144	AIP	tropical	tropical	2058.74	2086.47	14.5166	65.3852	13.6014	0.384949	1.58924	0.217365	24.6853	63.8573	2.03821	1.62675
CML304:81FE7ABXX:7:E1	Ames32339	CML304	AIP	tropical	tropical	1827.38	1826.52	14.6824	66.9875	13.3186	0.376427	1.73617	-0.01424	17.8147	66.9095	1.43733	0.361955
F6:627C3AAXX:5:D6	Ames32364	F6	282 DP	unclassified	tropical	1039.03	1029.8	18.2422	69.8084	11.7817	0.953088	3.35594	-0.623254	16.8343	63.331	0.915009	0.618025
Fe:81N4HABXX:1:D2	Ames30938	Fe	AIP	unclassified	stiff stalk	1658.24	1630.27	9.19253	52.5367	14.1359	1.46979	-0.244598	0.890556	16.4823	65.0361	1.05267	0.384785
GA224:81N4HABXX:1:H2	Ames31252	GA224	AIP	unclassified	non-stiff stalk	1641.66	1647.69	11.5147	53.1014	13.8044	1.54212	0.521867	0.909013	25.3045	55.2677	1.18809	2.64501
GE180:81FE8ABXX:4:B10	PI550545	GE180	AIP	unclassified	tropical	1684.58	1525.38	12.8723	61.6261	13.2116	0.976042	1.19066	0.180164	14.5918	53.6396	-0.443476	1.36758
GT602:81FE8ABXX:4:F10	PI644027	GT602	AIP	unclassified	stiff stalk	1828.08	1701.89	9.18988	61.8379	13.5619	0.956443	0.0901098	-0.0845606	12.5438	66.6642	0.694998	-0.327024
I29:627C3AAXX:5:G10	PI686057	I29	282 DP	unclassified	popcorn	779.252	758.667	7.93406	39.3434	15.5438	1.80005	-1.37921	2.48302	7.6513	59.433	-0.755731	-0.204834
IDS28:627C3AAXX:5:B11	PI686059	IDS28	282 DP	popcorn	popcorn	879.116	848.46	15.9563	49.6004	14.2734	1.36182	1.46407	1.85845	19.2339	59.0537	0.775632	1.40902
K64:627C3AAXX:7:G9	PI154387	K64	282 DP	unclassified	non-stiff stalk	971.641	954.228	10.9763	60.52	14.1572	0.789491	0.47929	0.423919	10.4377	67.069	0.453064	-0.656999
NSL117226:81FE7ABXX:4:A4	NSL117226	R802A	AIP	unclassified	stiff stalk	1489.69	1410.52	7.7636	57.6725	14.1982	1.04633	-0.585876	0.358721	3.72157	69.9204	-0.148688	-1.87898
NSL197104:81FE7ABXX:5:H9	NSL197104	H116	AIP	non-stiff stalk	non-stiff stalk	1364.83	1344.23	12.3303	53.4133	13.2538	1.65358	0.795703	0.726133	7.02998	63.3326	-0.415968	-0.713315
NSL197105:81FENABXX:2:E1	NSL197105	H117	AIP	unclassified	stiff stalk	1720.27	1729.8	9.22574	49.8895	13.8979	1.85973	-0.141459	1.04652	16.7689	64.0493	0.98426	0.531037
NSL22630:81FENABXX:6:H1	NSL22630	K150	AIP	unclassified	non-stiff stalk	1640.67	1577.53	11.6018	56.5804	13.5228	1.33272	0.654868	0.547648	11.6966	51.6305	-1.05508	1.19299
NSL22631:D0D0BACXX:4:H5	NSL22631	K11	AIP	unclassified	non-stiff stalk	NA	NA	11.9591	57.3148	13.7003	1.16122	0.710948	0.595713	15.8787	61.8046	0.619257	0.654286
NSL22632:81FENABXX:4:H11	NSL22632	K201	AIP	unclassified	tropical	1816.56	1769.91	12.1102	56.7584	13.5606	1.25745	0.762426	0.610782	12.8099	63.4081	0.377	0.0632472
NSL22634:81FE7ABXX:1:E5	NSL22634	K155	AIP	unclassified	non-stiff stalk	1751.84	1688.89	14.3495	64.1459	13.4939	0.624518	1.60482	0.233541	25.6624	72.895	3.15381	0.776477
NSL22983:81FENABXX:1:F9	NSL22983	C102	AIP	non-stiff stalk	non-stiff stalk	1645.79	1607.67	12.5967	49.1873	13.5706	1.84205	0.675567	1.1934	5.68283	60.8043	-0.873852	-0.621244
NSL22984:81N4HABXX:6:C12	NSL22984	J47	AIP	unclassified	non-stiff stalk	1526.85	1601.83	12.1695	53.4373	13.1811	1.75456	0.843358	0.683131	12.3024	65.1346	0.495866	-0.193447
NSL250299:D0D0BACXX:4:B1	NSL250299	MP307	AIP	unclassified	non-stiff stalk	NA	NA	12.694	59.6537	13.7233	0.918317	0.956297	0.500021	16.1774	65.8742	1.10242	0.252237
NSL28966:81N4HABXX:6:F7	NSL28966	Oh40B	282 DP	non-stiff stalk	non-stiff stalk	1532.28	1464.9	7.61787	61.2389	12.6939	1.5552	-0.0364637	-0.537173	8.29029	62.2473	-0.362895	-0.424153
NSL28967:81N4HABXX:5:H12	NSL28967	Oh56A	AIP	unclassified	stiff stalk	1439.22	1387.95	8.36051	50.4191	13.3681	2.0574	-0.328454	0.632926	6.71483	48.7554	-2.04416	0.8293
NSL29282:81FE7ABXX:3:A8	NSL29282	R901	AIP	unclassified	non-stiff stalk	1705.99	1672.5	9.13619	49.6321	14.0766	1.74437	-0.324123	1.06803	5.61205	58.5238	-1.13148	-0.382832
NSL29285:81FENABXX:2:A4	NSL29285	R903B	AIP	unclassified	non-stiff stalk	1620.12	1659.74	10.4719	56.1499	12.1159	2.10157	0.713362	-0.181602	8.70936	64.8568	-0.0221854	-0.651067
NSL29287:81FE7ABXX:6:A3	NSL29287	R941	AIP	unclassified	non-stiff stalk	1732.91	1605.24	12.7103	58.2553	13.9075	0.939871	0.869272	0.69746	10.0232	73.1765	1.06103	-1.37753
NSL29303:81FE7ABXX:6:D3	NSL29303	R216	AIP	unclassified	non-stiff stalk	1511.25	1499.35	9.75381	45.4578	14.7256	1.74874	-0.434834	1.71714	14.7493	55.2677	-0.245019	1.2119
NSL29304:81FE7ABXX:6:F4	NSL29304	R216A	AIP	unclassified	non-stiff stalk	1494.53	1532.47	9.62164	47.3631	14.6688	1.61458	-0.413733	1.5429	11.2835	63.4081	0.169746	-0.144007
NSL29305:81FE7ABXX:5:A10	NSL29305	R218	AIP	unclassified	non-stiff stalk	1455.36	1430.51	7.36666	54.8095	13.8591	1.46018	-0.675506	0.348357	10.9684	60.1519	-0.227168	0.167349
NSL29314:81FENABXX:1:F12	NSL29314	R219	AIP	unclassified	non-stiff stalk	1446.2	1436.21	7.43613	55.2868	13.8621	1.42497	-0.621905	0.328335	5.8987	61.8785	-0.727716	-0.708759
NSL30038:81FE8ABXX:7:B4	NSL30038	K4	282 DP	unclassified	non-stiff stalk	1788.19	1753.23	14.0525	65.4898	13.7785	0.348118	1.45167	0.263141	16.4824	69.3023	1.51666	-0.0791828
NSL30054:81FENABXX:3:G1	NSL30054	W182ETMS	AIP	unclassified	non-stiff stalk	NA	NA	9.33813	41.8362	13.095	2.86543	-0.201158	1.27205	8.2618	60.2504	-0.583939	-0.210847
NSL30060:81FE7ABXX:3:F12	NSL30060	W23	AIP	stiff stalk	stiff stalk	1459.07	1409.99	9.92786	50.2798	13.0615	2.17113	0.199851	0.662712	12.5439	49.7653	-1.14289	1.51089
NSL30062:81FE8ABXX:6:G10	NSL30062	W182B	282 DP	unclassified	non-stiff stalk	1378.12	1357.61	9.18803	45.0036	12.5733	2.89106	0.0225289	0.855716	9.00334	48.5982	-1.75053	1.15711
NSL30063:81FENABXX:3:B1	NSL30063	W182D	AIP	unclassified	non-stiff stalk	1394.39	1419.4	8.99697	43.222	13.142	2.7473	-0.257432	1.16738	23.0989	56.8958	1.0657	2.16849
NSL30072:81N4HABXX:3:H8	NSL30072	WR3TMS	AIP	unclassified	non-stiff stalk	NA	NA	8.84233	52.9558	13.3605	1.81588	-0.128309	0.524294	13.7876	52.6479	-0.660517	1.36624
NSL30073:81FE7ABXX:4:B6	NSL30073	W37A	AIP	unclassified	non-stiff stalk	1393.65	1351.05	9.53449	50.6133	13.5353	1.9333	-0.0141636	0.791197	12.0712	63.4081	0.276694	-0.0370584
NSL30863:81FE7ABXX:1:D1	NSL30863	L	AIP	unclassified	non-stiff stalk	1535.81	1503.96	10.4467	62.2135	13.5384	0.901763	0.488391	0.0583051	14.5918	63.4081	0.618929	0.305176
NSL30865:81FENABXX:2:G7	NSL30865	R2	AIP	unclassified	non-stiff stalk	1535.42	1560.23	9.495	58.2196	14.2426	0.890649	-0.0946167	0.570506	11.6151	58.5238	-0.316435	0.432217
NSL30867:81FE8ABXX:1:H1	NSL30867	M14	282 DP	unclassified	non-stiff stalk	1532.1	1547.94	9.66695	40.9011	14.974	2.01509	-0.631074	2.12737	10.0232	50.8507	-1.36708	1.05061
NSL30871:81FENABXX:1:F5	NSL30871	R061	AIP	unclassified	non-stiff stalk	1633.87	1610	12.6327	57.2424	13.9279	1.01364	0.814908	0.772511	12.0712	68.2923	0.807897	-0.568261
NSL30872:81FENABXX:1:F11	NSL30872	R71	AIP	unclassified	non-stiff stalk	1548.48	1574.01	9.80013	54.0326	13.5099	1.63496	0.123436	0.561874	10.8088	59.9345	-0.272487	0.169323
NSL30874:81FENABXX:1:H1	NSL30874	R75	AIP	unclassified	stiff stalk	1679.36	1570.89	9.92575	44.8546	14.4526	1.98072	-0.299901	1.61741	22.6263	56.8958	1.00153	2.10432
NSL30875:81FE7ABXX:5:D1	NSL30875	R76	AIP	unclassified	stiff stalk	1740.16	1659.25	11.2191	58.6545	14.4272	0.66987	0.279493	0.710933	24.8403	60.7872	1.72535	1.98169
NSL30876:81FENABXX:1:D11	NSL30876	R78	AIP	unclassified	non-stiff stalk	1605.3	1560.61	12.1335	53.6681	14.1228	1.22805	0.524351	1.06383	22.7185	61.4148	1.50552	1.62535
NSL30877:81FE7ABXX:5:H5	NSL30877	R84	AIP	unclassified	non-stiff stalk	1631.18	1545.61	10.6912	54.7174	13.3623	1.58684	0.389692	0.524808	17.7426	56.8958	0.338452	1.44124
NSL30878:81FE7ABXX:4:F4	NSL30878	R101	AIP	unclassified	non-stiff stalk	1561.34	1548.77	9.4122	54.3957	13.5307	1.6249	0.0511172	0.525026	15.6946	60.1519	0.414522	0.809039
NSL30884:81FENABXX:1:E1	NSL30884	R134	AIP	unclassified	stiff stalk	1650.53	1606.39	12.7527	63.9012	14.8909	-0.0807092	0.69694	0.734482	23.2565	66.6642	2.14949	1.12747
NSL30885:81N4HABXX:7:C4	NSL30885	R138	AIP	unclassified	stiff stalk	1622.48	1566.75	10.2228	54.3672	14.9005	0.865855	-0.191019	1.14844	4.98189	63.4081	-0.68584	-0.999593
NSL30890:81N4HABXX:7:D1	NSL30890	R159	AIP	unclassified	non-stiff stalk	1607.1	1578.8	10.3007	57.4322	13.6841	1.24549	0.29802	0.447529	12.294	57.735	-0.310049	0.610194
NSL30894:81FE7ABXX:4:G11	NSL30894	R177	282 DP	unclassified	non-stiff stalk	1561.53	1431.05	7.31079	45.0069	13.5543	2.47221	-0.779538	0.968525	8.29029	62.2473	-0.362895	-0.424153
NSL30895:81FENABXX:1:A5	NSL30895	R181	AIP	unclassified	non-stiff stalk	1541.57	1567.98	10.1651	57.4145	13.6666	1.25129	0.253887	0.437685	7.0299	63.4081	-0.407775	-0.721527
NSL30896:81FENABXX:1:E2	NSL30896	R181B	AIP	unclassified	non-stiff stalk	1501.06	1510.86	10.4166	57.2924	13.7199	1.22513	0.301275	0.483854	6.39975	61.78	-0.670401	-0.630019
NSL30898:81FE7ABXX:4:A9	NSL30898	R192	AIP	unclassified	non-stiff stalk	1584.21	1527.07	8.99419	52.5955	13.6138	1.7577	-0.127854	0.643338	3.18702	58.5238	-1.46074	-0.712085
NSL30903:81FENABXX:2:A6	NSL30903	90	AIP	unclassified	non-stiff stalk	1544.97	1536.57	11.8298	54.5178	13.8142	1.35226	0.571626	0.827099	20.2632	56.8958	0.680687	1.78347
NSL30904:81FE7ABXX:2:E12	NSL30904	4226	282 DP	unclassified	stiff stalk	1497.83	1460.41	18.1282	43.5542	13.3735	2.29593	2.18171	1.97158	24.2018	45.9665	0.0267854	3.50688
NSL30905:81FE7ABXX:4:C4	NSL30905	5120B	AIP	unclassified	stiff stalk	1775.12	1686.16	10.3573	54.7204	14.149	1.20108	0.0737254	0.832229	14.7493	60.1519	0.286184	0.680701
NSL30910:81FE7ABXX:5:H12	NSL30910	R914	AIP	unclassified	non-stiff stalk	1568.9	1545.1	10.0839	42.4004	14.8587	1.92968	-0.456045	1.99773	15.6946	61.78	0.591589	0.631971
NSL30911:81FENABXX:1:B3	NSL30911	R917A	AIP	unclassified	non-stiff stalk	1723.66	1630.17	12.7579	59.2319	13.873	0.868018	0.912074	0.623718	19.7906	50.3834	-0.0917521	2.42757
NSL30912:81FE7ABXX:5:E4	NSL30912	R921E	AIP	unclassified	stiff stalk	1682.22	1652.5	9.33798	57.0246	14.4771	0.915464	-0.195961	0.726841	6.61831	58.7524	-0.970004	-0.271064
NSL32718:81FE8ABXX:4:H2	NSL32718	ND30	AIP	unclassified	sweet corn	1129.1	1103.1	9.35927	40.7937	12.8788	3.09365	-0.0908194	1.33135	12.3863	52.4788	-0.869169	1.19438
NSL32719:D0D0BACXX:3:A3	NSL32719	ND5	AIP	unclassified	non-stiff stalk	NA	NA	10.1114	48.9331	13.6356	1.96852	0.0272497	1.04666	19.3818	53.6396	0.206877	2.01793
NSL32725:D0D0BACXX:3:G2	NSL32725	ND211	AIP	unclassified	non-stiff stalk	NA	NA	10.5815	51.5378	13.6653	1.7394	0.227866	0.836914	8.6053	50.3834	-1.61042	0.908909
NSL32727:81FENABXX:6:F8	NSL32727	ND-B8	AIP	unclassified	non-stiff stalk	1386.63	1403.44	10.4077	47.6064	13.5159	2.1027	0.0860377	1.1178	15.3795	66.6642	1.08001	0.0579895
NSL32731:81FENABXX:6:B11	NSL32731	ND385	AIP	unclassified	non-stiff stalk	1409.44	1392.17	10.2998	51.0613	13.508	1.83902	0.166297	0.823277	6.08467	52.0115	-1.77558	0.389607
NSL32736:81FENABXX:6:A4	NSL32736	ND480	AIP	unclassified	non-stiff stalk	1454.24	1395.11	11.8903	53.4055	13.9528	1.36122	0.529088	0.999082	5.76959	47.1273	-2.34957	0.87803
NSL32738:81FE8ABXX:4:B8	NSL32738	ND283	AIP	unclassified	non-stiff stalk	1375.77	1317.96	10.386	51.6668	13.5097	1.80006	0.209232	0.784066	12.1391	58.5238	-0.245291	0.503361
NSL34374:81FENABXX:7:G7	NSL34374	SD15	AIP	unclassified	non-stiff stalk	1399.96	1379.45	10.2451	50.2846	13.1429	2.12508	0.252282	0.694214	6.02087	56.7176	-1.27242	-0.130877
NSL42804:81N4HABXX:7:G11	NSL42804	R223	AIP	unclassified	non-stiff stalk	1514.57	1453.84	9.32171	55.6848	12.7348	1.89977	0.269148	0.0911572	14.6838	56.7176	-0.0962349	1.04531
NSL42805:D0D0BACXX:3:E11	NSL42805	R825	AIP	sweet corn	sweet corn	NA	NA	12.9506	35.8923	13.7804	2.9216	0.491523	2.30718	18.8454	43.8711	-0.92836	3.00751
NSL42808:81FE7ABXX:3:H8	NSL42808	R853	AIP	sweet corn	sweet corn	1523.76	1429.62	10.3881	38.0383	13.175	3.11322	0.00504411	1.73601	14.0048	53.6275	-0.524485	1.2892
NSL42873:81FE8ABXX:1:E8	NSL42873	A12	AIP	unclassified	non-stiff stalk	1381.34	1318.13	9.30058	48.7216	13.6147	2.02256	-0.185421	0.979081	6.71483	52.0115	-1.69003	0.475165
NSL42875:81N4HABXX:6:A7	NSL42875	A71	AIP	unclassified	non-stiff stalk	1375.12	1419.46	11.6841	50.1818	13.4809	1.95269	0.592148	0.949137	17.2416	45.5977	-0.958336	2.60197
NSL42877:81FE8ABXX:5:B7	NSL42877	A165	AIP	non-stiff stalk	non-stiff stalk	1327.36	1302.31	8.73187	48.9691	12.966	2.38602	-0.1288	0.58422	8.6053	50.3834	-1.61042	0.908909
NSL43597:81FE7ABXX:7:A3	NSL43597	Tx441	AIP	unclassified	tropical	1886.99	1801.68	12.8751	60.4262	13.5842	0.895961	1.0456	0.429422	14.1192	76.4327	1.9713	-1.17553
NSL437877:81FENABXX:3:G12	NSL437877	AusTRCF 305801	AIP	unclassified	tropical	1668.3	1726.17	11.7621	58.6548	13.1163	1.33107	0.843444	0.211345	12.294	55.7001	-0.531353	0.831498
NSL437897:81FE7ABXX:2:F8	NSL437897	AusTRCF 305823	AIP	unclassified	stiff stalk	1683.82	1724.56	7.96463	65.36	14.7919	0.0940996	-0.546758	0.0481796	8.11192	68.0403	0.242929	-1.07841
NSL437903:81FE7ABXX:5:F5	NSL437903	AusTRCF 305829	AIP	unclassified	non-stiff stalk	1428.69	1398.23	6.53326	57.228	11.4438	2.46508	-0.163272	-0.878511	9.39307	66.0461	0.19999	-0.687582
NSL437908:81FENABXX:6:C1	NSL437908	AusTRCF 305834	AIP	unclassified	tropical	1652.43	1645.28	10.7771	56.3806	12.8599	1.69512	0.589803	0.18958	6.19572	73.8177	0.611106	-1.96693
NSL437909:81FE7ABXX:1:C8	NSL437909	AusTRCF 305835	AIP	unclassified	stiff stalk	1590.98	1564.14	8.23517	71.3841	15.1757	-0.643776	-0.460923	-0.221685	8.41064	62.822	-0.284047	-0.470322
NSL437914:81FE7ABXX:1:A2	NSL437914	AusTRCF 305840	AIP	unclassified	stiff stalk	1651.99	1661.93	6.5142	73.9808	15.7904	-1.06391	-1.05313	-0.346489	9.20703	62.9639	-0.160489	-0.377622
NSL437930:81FE7ABXX:2:E6	NSL437930	AusTRCF 306235	AIP	unclassified	stiff stalk	1546.4	1531.89	7.51299	68.6931	15.691	-0.644515	-0.933437	0.0793564	10.3946	66.8916	0.427931	-0.643558
NSL437931:81FENABXX:5:D6	NSL437931	AusTRCF 306236	AIP	unclassified	non-stiff stalk	1570.5	1567.65	14.5229	60.0948	12.6972	1.28978	1.69631	0.189773	7.21575	61.8046	-0.556932	-0.521903
NSL437932:81FE7ABXX:2:H7	NSL437932	AusTRCF 306237	AIP	unclassified	non-stiff stalk	1619.57	1610.96	13.6495	54.6578	12.6033	1.81963	1.35111	0.469331	11.6966	62.822	0.162093	-0.024181
NSL437939:81FE7ABXX:2:H3	NSL437939	AusTRCF 306244	AIP	unclassified	non-stiff stalk	1615.32	1589.63	13.1392	61.8468	13.0105	1.03738	1.29422	0.0976696	13.0165	62.79	0.337817	0.158515
NSL437943:81FE7ABXX:2:F11	NSL437943	AusTRCF 306254	AIP	unclassified	tropical	1933.87	1956.07	12.5109	58.939	12.5834	1.55616	1.20884	0.0166201	19.3083	73.0139	2.30403	-0.0991648
NSL437952:81FENABXX:4:G7	NSL437952	AusTRCF 306264	AIP	unclassified	tropical	1678.59	1666.81	12.7859	56.8344	13.2003	1.40985	1.05593	0.477142	11.0991	65.8742	0.412932	-0.437253
NSL437959:81FENABXX:5:H10	NSL437959	AusTRCF 306273	AIP	unclassified	non-stiff stalk	1623.98	1629.81	8.4946	58.1089	13.2957	1.47581	-0.0414562	-0.00543196	6.55729	60.1519	-0.826078	-0.431561
NSL437962:81FE7ABXX:1:B8	NSL437962	AusTRCF 306276	AIP	unclassified	stiff stalk	1542.31	1578.18	8.33347	55.7409	13.4386	1.60532	-0.202927	0.215901	5.26848	63.4081	-0.646929	-0.960681
NSL437967:81FENABXX:5:B4	NSL437967	AusTRCF 306281	AIP	unclassified	non-stiff stalk	1503.78	1609.08	9.43404	58.7313	12.5159	1.75728	0.432638	-0.24203	6.61831	61.8046	-0.638049	-0.603019
NSL437968:81FE7ABXX:1:B9	NSL437968	AusTRCF 306282	AIP	unclassified	non-stiff stalk	1673.09	1652.09	9.88053	55.8182	13.1104	1.68643	0.308067	0.212606	9.00808	62.822	-0.202931	-0.389205
NSL437971:81FENABXX:4:C5	NSL437971	AusTRCF 306285	AIP	unclassified	non-stiff stalk	1655.78	1688.15	8.99645	54.6995	13.0597	1.81629	0.0152303	0.224527	4.66681	71.5485	0.156718	-1.92771
NSL437976:81FE7ABXX:2:E5	NSL437976	AusTRCF 306290	AIP	unclassified	non-stiff stalk	1593.33	1573.17	9.69671	55.0196	12.4249	2.09198	0.41954	-0.00133692	7.41286	65.168	-0.164375	-0.860937
NSL437979:81FENABXX:6:C3	NSL437979	AusTRCF 306293	AIP	unclassified	non-stiff stalk	1599.39	1564.02	9.86551	53.5437	12.697	2.08411	0.359748	0.236829	6.61831	68.9265	0.136514	-1.37758
NSL437980:81FE7ABXX:3:B1	NSL437980	AusTRCF 306294	AIP	unclassified	non-stiff stalk	1660.96	1636.61	9.6221	53.9414	12.8023	1.995	0.262938	0.240967	7.34506	64.418	-0.255143	-0.78858
NSL437981:81FENABXX:4:F9	NSL437981	AusTRCF 306295	AIP	unclassified	non-stiff stalk	1667.35	1690.48	10.1905	55.4082	12.496	1.99059	0.527297	0.0420412	4.50927	60.1519	-1.10414	-0.709627
NSL437982:81FENABXX:4:D3	NSL437982	AusTRCF 306296	AIP	unclassified	non-stiff stalk	1637.8	1623.6	9.98805	55.0899	12.5163	2.02705	0.474437	0.0500577	9.60552	54.6827	-1.00703	0.577126
NSL437988:81FE7ABXX:1:E9	NSL437988	AusTRCF 306302	AIP	unclassified	stiff stalk	1639.57	1598.91	7.35978	60.7428	15.3978	0.248148	-0.990147	0.550946	4.50927	56.8958	-1.45828	-0.355492
NSL437989:81FENABXX:5:C10	NSL437989	AusTRCF 306303	AIP	unclassified	stiff stalk	1755.79	1654.51	7.46965	59.9921	15.3937	0.304605	-0.978378	0.626185	7.94672	60.2504	-0.626718	-0.253626
NSL437990:81FENABXX:5:F12	NSL437990	AusTRCF 306304	AIP	unclassified	stiff stalk	1711.53	1660.72	7.52442	62.1996	15.4435	0.0998999	-0.925901	0.465338	4.50927	65.0361	-0.572942	-1.24083
NSL437992:81FENABXX:6:D2	NSL437992	AusTRCF 306306	AIP	unclassified	stiff stalk	1604.07	1596.24	7.2692	64.687	15.6729	-0.22601	-1.03338	0.311035	8.41064	61.8046	-0.394699	-0.35967
NSL437993:81FENABXX:4:D10	NSL437993	AusTRCF 306307	AIP	unclassified	stiff stalk	1640.95	1596.72	6.94663	67.5886	15.7332	-0.490349	-1.05236	0.111015	4.98189	66.6642	-0.331705	-1.35373
NSL437994:81FENABXX:3:G10	NSL437994	AusTRCF 306308	AIP	unclassified	stiff stalk	1620.32	1588.69	6.88422	67.3009	15.6842	-0.429109	-1.05139	0.106214	5.92713	68.2923	-0.0262999	-1.40246
NSL437995:81FENABXX:4:B11	NSL437995	AusTRCF 306309	AIP	unclassified	stiff stalk	1687.62	1652.62	6.53237	70.0714	15.7839	-0.706055	-1.1104	-0.082184	4.82599	69.9439	0.00381641	-1.73158
NSL437996:81FENABXX:4:D1	NSL437996	AusTRCF 306310	AIP	unclassified	stiff stalk	1621.51	1643.27	6.88466	68.0022	15.7232	-0.509225	-1.03914	0.06816	7.8176	69.9204	0.407443	-1.32285
NSL437998:81FENABXX:4:F4	NSL437998	AusTRCF 306312	AIP	unclassified	non-stiff stalk	1863.78	1777.72	9.38926	57.3057	13.526	1.33766	0.0505544	0.250412	12.0853	63.4081	0.278618	-0.0351352
NSL438002:81FENABXX:4:F8	NSL438002	AusTRCF 306316	AIP	unclassified	non-stiff stalk	1742.92	1730.34	10.4257	56.4288	13.4978	1.36114	0.291175	0.403624	9.52402	69.9204	0.639129	-1.09116
NSL438005:81FE7ABXX:1:A8	NSL438005	AusTRCF 306319	AIP	unclassified	tropical	1739.97	1748.02	11.06	51.8885	13.1142	1.95408	0.50505	0.622154	8.62786	61.78	-0.367883	-0.327501
NSL438007:81FE7ABXX:1:G3	NSL438007	AusTRCF 306321	AIP	unclassified	non-stiff stalk	1671.48	1648.21	9.95008	57.0261	13.3092	1.43875	0.23941	0.22909	10.203	59.7698	-0.372653	0.104983
NSL438008:81FE7ABXX:1:H9	NSL438008	AusTRCF 306322	AIP	unclassified	non-stiff stalk	1719.51	1752.51	10.3078	57.3116	13.192	1.45634	0.371345	0.195137	11.1259	68.2923	0.679559	-0.696599
NSL438009:81FE7ABXX:1:G9	NSL438009	AusTRCF 306323	AIP	unclassified	non-stiff stalk	1663.17	1601.32	18.3354	43.7323	13.3754	2.27044	2.23598	1.97837	10.6533	61.78	-0.09288	-0.0524979
NSL438013:81FE7ABXX:1:G11	NSL438013	AusTRCF 306327	AIP	unclassified	stiff stalk	1731.41	1785.3	10.0323	54.487	13.425	1.63045	0.210394	0.491065	8.92038	63.4081	-0.151099	-0.464852
NSL438019:81FENABXX:3:B10	NSL438019	AusTRCF 306333	AIP	unclassified	stiff stalk	1510.85	1494.27	6.35415	59.9686	15.0444	0.466132	-1.2278	0.360476	7.66013	61.7046	-0.507477	-0.450689
NSL438021:81FE7ABXX:2:F7	NSL438021	AusTRCF 306335	AIP	unclassified	non-stiff stalk	1588.71	1545.34	9.57892	47.2841	12.9189	2.55145	0.109501	0.740242	8.13275	56.2776	-1.03353	0.203705
NSL438022:81FE7ABXX:2:E9	NSL438022	AusTRCF 306336	AIP	unclassified	stiff stalk	1581.8	1566.69	10.1571	50.5836	13.2503	2.06395	0.228021	0.717124	13.4074	56.6797	-0.273646	0.876126
NSL438023:81FENABXX:3:E12	NSL438023	AusTRCF 306337	AIP	unclassified	non-stiff stalk	1666.49	1648.33	10.6888	52.0705	12.828	2.12245	0.518981	0.45402	18.3728	65.0361	1.30935	0.64146
NSL438029:81FE7ABXX:1:C1	NSL438029	AusTRCF 306343	AIP	unclassified	non-stiff stalk	1639.04	1637.47	9.17926	57.7926	12.5606	1.80648	0.292412	-0.212768	10.048	61.78	-0.175064	-0.134682
NSL438030:81FE7ABXX:1:D9	NSL438030	AusTRCF 306344	AIP	unclassified	stiff stalk	1655.84	1625.65	7.65316	70.7166	15.2992	-0.645346	-0.703479	-0.153213	5.74116	56.4516	-1.33933	-0.139924
NSL438032:81FENABXX:4:B5	NSL438032	AusTRCF 306346	AIP	unclassified	non-stiff stalk	1698.94	1735.01	9.13316	59.3547	12.9295	1.50492	0.229301	-0.187781	27.0751	65.0361	2.49089	1.823
NSL438033:81FENABXX:5:E11	NSL438033	AusTRCF 306347	AIP	unclassified	stiff stalk	1523.5	1519.95	6.41781	58.5434	15.3131	0.46594	-1.29232	0.639028	7.21575	59.7698	-0.778236	-0.300599
NSL438034:81FENABXX:4:A4	NSL438034	AusTRCF 306348	AIP	unclassified	stiff stalk	1595.84	1590.18	6.35842	59.269	15.3419	0.398154	-1.28805	0.596559	6.71483	60.1519	-0.804689	-0.410172
NSL438036:81FE7ABXX:1:H5	NSL438036	AusTRCF 306350	AIP	unclassified	non-stiff stalk	1588.05	1573.99	10.4281	57.2549	12.8844	1.642	0.525549	0.0644135	8.44776	48.7554	-1.80887	1.06459
NSL438038:81FE7ABXX:2:A10	NSL438038	AusTRCF 306352	AIP	unclassified	tropical	1925.05	1924.04	11.5464	58.9566	12.8379	1.47744	0.881239	0.0270243	11.9953	64.8568	0.423955	-0.204926
NSL438042:81FE7ABXX:2:A12	NSL438042	AusTRCF 306356	AIP	unclassified	tropical	1699.65	1760.16	10.3616	58.8729	13.0804	1.41773	0.498914	0.0283147	6.39975	65.0361	-0.316266	-0.984153
NSL438043:81FE7ABXX:3:A6	NSL438043	AusTRCF 306357	AIP	unclassified	non-stiff stalk	1694.02	1840.6	10.3028	58.3332	13.0583	1.48371	0.484072	0.047714	11.9953	52.6479	-0.903866	1.1229
NSL52605:D0D0BACXX:3:A10	NSL52605	OH7K	AIP	unclassified	non-stiff stalk	NA	NA	10.9199	59.5523	14.1536	0.766011	0.333295	0.542708	15.8787	59.7698	0.397953	0.87559
NSL53081:D0D0BACXX:4:G5	NSL53081	SC 276Q	AIP	unclassified	tropical	NA	NA	16.7197	59.8207	13.2935	0.946165	2.16527	0.702239	19.4755	61.78	1.10494	1.14532
NSL53082:D0D0BACXX:4:C2	NSL53082	SC 301E	AIP	unclassified	tropical	NA	NA	12.8356	62.3376	13.666	0.708361	1.06589	0.299213	12.0712	69.9204	0.984964	-0.745328
NSL53083:81N4HABXX:2:D6	NSL53083	SC213R	282 DP	unclassified	tropical	2033.01	2007.38	12.8152	69.8402	12.4994	0.616103	1.52696	-0.746447	17.2787	70.1156	1.71324	-0.0595197
NSL53086:D0D0BACXX:4:A9	NSL53086	SC212M	AIP	unclassified	tropical	NA	NA	14.8204	68.3432	12.8021	0.573843	2.00371	-0.365373	13.6466	68.2923	1.02179	-0.354364
NSL53087:D0D0BACXX:4:A7	NSL53087	SC235R3	AIP	unclassified	tropical	NA	NA	12.5698	62.6452	13.5174	0.780426	1.0475	0.185583	16.8737	67.6671	1.39196	0.151785
NSL53089:D0D0BACXX:4:G7	NSL53089	SC285	AIP	unclassified	tropical	NA	NA	14.1012	61.5152	13.8225	0.644047	1.31614	0.527458	23.4141	66.0461	2.10367	1.2161
NSL53094:81N4HABXX:3:H7	NSL53094	SC357	282 DP	unclassified	tropical	1744.52	1753.64	17.0074	65.7016	13.5465	0.275894	2.25545	0.39232	18.2153	61.1619	0.866608	1.04144
NSL65862:D0D0BACXX:3:F4	NSL65862	B06	AIP	unclassified	non-stiff stalk	NA	NA	9.0745	58.4319	13.8854	1.12854	-0.0498672	0.351685	11.6151	63.4081	0.214767	-0.0989858
NSL65865:81FE8ABXX:7:F1	NSL65865	B10	282 DP	unclassified	stiff stalk	1753.68	1696.39	11.4693	44.7968	14.4291	1.95066	0.142952	1.70599	15.0645	61.1619	0.438815	0.613648
NSL65868:81FENABXX:2:C3	NSL65868	B21	AIP	unclassified	stiff stalk	1580.8	1557.5	9.45984	54.546	14.0885	1.30808	-0.114146	0.757052	9.55061	60.6192	-0.368846	-0.0759679
NSL65871:81FE7ABXX:4:C2	NSL65871	I205	282 DP	unclassified	non-stiff stalk	1549.08	1531.42	7.95237	57.2253	14.0726	1.17126	-0.435323	0.440857	8.93701	61.1324	-0.396336	-0.2151
NSL65872:81FENABXX:5:D5	NSL65872	L 289	AIP	non-stiff stalk	non-stiff stalk	1585.7	1601.63	11.7273	57.2067	13.4024	1.32307	0.731658	0.477026	18.8659	65.8742	1.46745	0.617261
NSL65873:81FE8ABXX:7:F3	NSL65873	L317	282 DP	unclassified	non-stiff stalk	1614.74	1642.23	13.2247	58.4839	13.6942	1.02202	1.0885	0.635299	11.5724	69.3451	0.854682	-0.750475
NSL67786:81FENABXX:5:A5	NSL67786	Mo301ae	AIP	unclassified	non-stiff stalk	1743.26	1747.37	11.0211	61.7062	14.3809	0.469463	0.333394	0.446023	13.7876	67.909	0.99926	-0.293532
NSL67788:81FENABXX:4:H4	NSL67788	Mo303ae	AIP	unclassified	stiff stalk	1748.61	1760.53	8.18287	58.6631	14.6389	0.747256	-0.51547	0.592434	9.393	56.8958	-0.7952	0.307587
NSL67789:81FENABXX:3:B12	NSL67789	Mo304ae	AIP	unclassified	non-stiff stalk	1706.59	1773.2	9.53487	61.7845	13.5426	0.962923	0.210445	0.00410065	10.8707	63.7318	0.148912	-0.235259
NSL67790:81FENABXX:5:H5	NSL67790	Mo305ae	AIP	unclassified	stiff stalk	1654.13	1721.28	11.1795	60.8113	14.6331	0.400874	0.263038	0.636821	13.489	58.5238	-0.0620011	0.686651
NSL67797:81FE7ABXX:3:F3	NSL67797	Mo312ae	AIP	unclassified	non-stiff stalk	1700.09	1851.14	12.4264	61.1549	13.6849	0.848313	0.962041	0.370187	12.8914	64.8568	0.54563	-0.0832516
NSL67798:81FE7ABXX:1:C6	NSL67798	Mo313ae	AIP	unclassified	stiff stalk	1615.37	1629.96	9.15887	54.6089	14.9314	0.847556	-0.482896	1.09584	17.3723	58.7524	0.490093	1.18903
NSL67799:81FE7ABXX:2:A3	NSL67799	Mo314ae	AIP	unclassified	stiff stalk	1762.87	1754.36	9.98492	60.6899	14.7257	0.388207	-0.0995981	0.576327	9.55054	58.5238	-0.596742	0.151909
NSL68245:D0D0BACXX:4:B5	NSL68245	SC301D	AIP	unclassified	tropical	NA	NA	12.3818	63.4945	13.6906	0.607412	0.957023	0.196724	10.5017	64.8568	0.221164	-0.407718
NSL75970:81FE7ABXX:5:H2	PI686056	IA28	AIP	popcorn	popcorn	1659.02	1657.92	15.566	49.4002	14.1717	1.43607	1.36347	1.78707	17.5566	66.7627	1.38632	0.342873
NSL81597:81FE8ABXX:6:E11	NSL81597	A648	AIP	unclassified	sweet corn	1472.13	1452.26	9.96472	34.7164	12.9358	3.52707	-0.113165	1.87287	10.9684	63.4081	0.126967	-0.186786
NSL81599:81FENABXX:7:H6	NSL81599	A659	282 DP	unclassified	non-stiff stalk	1478.53	1459.85	8.97603	45.7536	13.6164	2.30308	-0.338318	1.11471	12.224	62.2635	0.172967	0.108171
NSL81600:81FENABXX:3:A4	NSL81600	A660	AIP	unclassified	non-stiff stalk	1587.37	1531.91	8.71893	54.5922	13.8425	1.44108	-0.261494	0.587599	10.8109	65.0361	0.282645	-0.385243
NSL8581:81FE7ABXX:3:H3	NSL8581	81-1	AIP	sweet corn	sweet corn	1902.25	1765.87	12.7779	55.2706	13.3204	1.4706	0.991302	0.721327	18.1739	66.3923	1.42984	0.466975
NSL8582:D0D0BACXX:3:D8	NSL8582	P51B	AIP	sweet corn	sweet corn	NA	NA	9.96079	41.792	12.9352	2.95582	0.0643318	1.33818	9.69263	60.5358	-0.358636	-0.0476117
Os420:627C3AAXX:5:H5	PI151530	Os420	282 DP	stiff stalk	stiff stalk	848.776	805.887	7.90461	39.784	14.0219	2.69086	-0.838529	1.56098	9.55061	63.3326	-0.0737332	-0.37108
PI186215:81FE7ABXX:4:A12	PI186215	INBRED 2-687	AIP	unclassified	tropical	1623.14	1583.25	12.798	59.4786	13.0559	1.24532	1.15039	0.243968	12.5439	41.0822	-2.08725	2.45524
PI186220:81FENABXX:5:B10	PI186220	INBRED 34-1196	AIP	unclassified	tropical	1621.34	1583.08	13.0907	58.9921	13.0377	1.28469	1.22565	0.306444	17.0735	61.8046	0.78149	0.816519
PI198890:81FENABXX:5:F1	PI198890	4F-203 AM 6	AIP	unclassified	tropical	1600.68	1599.75	12.9888	60.4389	13.2912	1.03374	1.14834	0.29496	19.4633	60.7872	0.995304	1.25164
PI198894:81FE8ABXX:5:H7	PI198894	4F-259 HQ	AIP	unclassified	tropical	1427.79	1423.32	13.5853	60.1842	13.116	1.14076	1.37475	0.286142	11.0991	NA	NA	NA
PI198901:81FENABXX:5:B6	PI198901	4F-342 CM 4	AIP	unclassified	tropical	1417.69	1370.9	13.2918	59.3111	13.0406	1.26019	1.30757	0.300458	14.9625	61.3358	0.443882	0.580884
PI200191:81FE8ABXX:5:B11	PI200191	NY 476 (Neveh Yaar)	AIP	unclassified	tropical	1431.05	1432.96	12.9158	56.1438	13.3671	1.37952	1.02842	0.647899	25.7487	60.7931	1.84934	2.10438
PI200194:81N4HABXX:7:F8	PI200194	NY 971 (Neveh Yaar)	AIP	unclassified	non-stiff stalk	1417.79	1431.5	11.743	53.8305	13.441	1.59075	0.635506	0.733559	15.5799	65.8742	1.02131	0.171121
PI221747:81FE8ABXX:7:A12	PI221747	E205-1-1-1 INBRED (S5 SYN. ANVELD)	AIP	unclassified	tropical	1567.37	1486.29	12.5407	58.5545	13.4075	1.1837	0.985174	0.43919	12.8914	50.6131	-1.0035	1.46587
PI221785:81FE7ABXX:2:B6	PI221785	A468-1 INBRED	AIP	unclassified	non-stiff stalk	1478.28	1512.44	10.431	51.5582	13.5052	1.83659	0.274147	0.796109	11.9953	60.7872	-0.0186519	0.237681
PI221788:81FE7ABXX:4:E12	PI221788	E680-2-1-3(S5) INBRED	AIP	unclassified	tropical	1741.94	1699.71	12.053	59.8213	13.3611	1.11538	0.893891	0.287929	16.3248	65.5034	1.08211	0.312585
PI233318:81FE8ABXX:4:C1	PI233318	789	AIP	sweet corn	sweet corn	1174	1153.16	9.82624	36.6449	12.8809	3.41023	-0.0882367	1.67101	4.53564	54.8474	-1.67747	-0.129141
PI233319:81FENABXX:6:B8	PI233319	829	AIP	sweet corn	sweet corn	1193.12	1177.19	9.63444	34.2455	12.8313	3.65805	-0.162427	1.80267	8.41064	53.6653	-1.27991	0.525545
PI233321:81FE8ABXX:4:E7	PI233321	908	AIP	sweet corn	sweet corn	1236.58	1327.68	10.6303	33.651	12.9866	3.58303	0.0404691	2.00782	9.84134	50.3834	-1.4426	1.07673
PI257506:81FE8ABXX:4:D1	PI257506	F2	AIP	unclassified	tropical	1138.21	1119.54	9.73832	47.5496	12.9304	2.46435	0.122705	0.840211	12.0761	63.3345	0.269361	-0.0283875
PI257507:81FE8ABXX:3:A9	PI257507	F7	282 DP	unclassified	tropical	1203.54	1162.55	3.25846	45.5252	12.0552	3.33549	-1.40805	0.031193	2.73635	54.9859	-1.90671	-0.38849
PI257514:81FE8ABXX:4:H1	PI257514	FV181	AIP	unclassified	non-stiff stalk	1303.84	1259.17	11.3236	52.6526	13.4317	1.70997	0.490554	0.767341	12.6729	60.7931	0.0739938	0.329041
PI257517:81FE8ABXX:6:H1	PI257517	FC46	AIP	unclassified	non-stiff stalk	1494.77	1453.09	9.74069	46.637	12.9594	2.52956	0.0968741	0.909908	17.425	63.9722	1.06496	0.62849
PI267167:81FE8ABXX:6:B5	PI267167	T8144 INBRED	AIP	unclassified	non-stiff stalk	1514.82	1467.78	10.3187	50.2263	13.2324	2.0774	0.25177	0.77216	9.23553	50.308	-1.53305	1.00268
PI267168:81FENABXX:6:D12	PI267168	T8146 INBRED	AIP	unclassified	non-stiff stalk	1406.74	1411.24	10.6195	50.529	13.1859	2.06489	0.363311	0.762173	4.03665	58.5238	-1.34538	-0.596729
PI267171:81FENABXX:6:G5	PI267171	T8445 INBRED	AIP	unclassified	non-stiff stalk	1512.67	1455.07	9.67588	51.1537	13.251	2.01374	0.108744	0.648343	17.4276	66.5888	1.34988	0.344268
PI270297:81FE7ABXX:2:D12	PI270297	B96	AIP	unclassified	tropical	1794.45	1765.85	12.551	54.3888	13.409	1.45788	0.775531	0.674059	18.2311	47.6182	-0.604237	2.51657
PI303926:81FENABXX:1:G6	PI303926	NO. 1019 INBRED	AIP	unclassified	non-stiff stalk	1393.63	1394.86	10.4735	51.6932	13.2658	1.92432	0.324054	0.693975	8.89195	55.6854	-0.994866	0.371197
PI303927:81FE7ABXX:3:D3	PI303927	NO. 1026 INBRED	AIP	unclassified	non-stiff stalk	NA	1500.35	11.1345	55.2333	13.5139	1.48072	0.5156	0.596941	5.29704	58.9911	-1.12343	-0.476421
PI303928:81FE8ABXX:7:B12	PI303928	NO. 1032 INBRED	AIP	unclassified	non-stiff stalk	1681.47	1625.18	11.3696	55.324	13.7823	1.31512	0.492834	0.740145	11.1259	60.1519	-0.205778	0.188739
PI303929:81FE8ABXX:7:H4	PI303929	NO. 1037 INBRED	AIP	unclassified	non-stiff stalk	1474.3	1563.16	10.3805	57.5733	13.8367	1.11374	0.238765	0.522724	17.7426	60.1519	0.692587	1.0871
PI303930:81FE7ABXX:3:G11	PI303930	NO. 1049 INBRED	AIP	unclassified	non-stiff stalk	1418.85	1369.3	9.77664	51.0946	13.2939	1.97922	0.107218	0.688317	20.391	60.1519	1.05217	1.44668
PI303932:81FE8ABXX:1:F1	PI303932	NO. 1068 INBRED	AIP	unclassified	non-stiff stalk	1447.86	1436.59	11.2122	52.7269	13.5051	1.66578	0.45632	0.79861	6.08467	74.8046	0.70336	-2.08934
PI303933:81FE8ABXX:6:C9	PI303933	NO. 1070 INBRED	AIP	unclassified	tropical	1426.01	1428.41	12.4289	57.8863	13.2696	1.28868	0.969607	0.429171	16.3946	48.7554	-0.729908	2.14355
PI340830:81FENABXX:2:A9	PI340830	T242	AIP	unclassified	non-stiff stalk	1461.76	1341.36	9.86495	50.0826	13.4234	1.99925	0.0709133	0.858	8.11192	45.5261	-2.20569	1.3702
PI340836:81FE7ABXX:4:H4	PI340836	CA-4	AIP	unclassified	tropical	1508.23	1525.56	10.6744	50.566	13.5919	1.80094	0.231155	1.00984	9.00808	61.8046	-0.313583	-0.278553
PI340837:D0D0BACXX:4:B4	PI340837	R-4524	AIP	popcorn	popcorn	NA	NA	12.0391	53.3198	13.1378	1.76026	0.787555	0.718816	13.0164	65.0361	0.5821	-0.0857879
PI340838:81FE7ABXX:1:D8	PI340838	B-4541	AIP	unclassified	tropical	1634.93	1634.88	11.597	53.2624	13.2023	1.75453	0.668433	0.715812	9.04215	63.2451	-0.152293	-0.430591
PI340845:D0D0BACXX:3:F12	PI340845	BR-15 DENT STERILE	AIP	popcorn	popcorn	NA	NA	13.2989	53.5285	12.9486	1.82729	1.23699	0.752246	11.9953	55.1148	-0.635571	0.8546
PI340856:81FE7ABXX:4:G3	PI340856	R-18 INBR.FR.SUPERGOLD	AIP	unclassified	popcorn	1478.75	1509.68	15.1934	52.8698	13.9479	1.25742	1.39621	1.40149	20.5499	61.3358	1.2025	1.3395
PI340857:81FE7ABXX:4:A11	PI340857	B-22 INBR.FR.SUPERGOLD	AIP	popcorn	popcorn	1427.81	1434.59	15.9234	50.8442	14.0003	1.3852	1.5452	1.65913	14.6838	59.7698	0.23572	0.713357
PI340861:81FENABXX:5:C5	PI340861	BR-28 INBR.FR.YEL.PEARL	AIP	unclassified	popcorn	1574.42	1600.88	17.2364	47.8323	14.2391	1.44338	1.72026	2.07445	17.3723	67.909	1.48596	0.193167
PI340863:81FE7ABXX:3:G5	PI340863	R-28-2	AIP	unclassified	popcorn	1494.16	1431.94	14.7514	49.8403	13.9852	1.51365	1.20009	1.62095	24.2428	62.822	1.86554	1.67927
PI340866:81FENABXX:1:F7	PI340866	R-53-1 INBR.FR.YELPEARL	AIP	popcorn	popcorn	1374.39	1482.73	14.3592	53.7168	13.4925	1.45398	1.33844	1.08321	11.1075	52.8126	-1.00649	0.984444
PI340870:81FE7ABXX:3:H4	PI340870	R-PAH-2	AIP	unclassified	non-stiff stalk	1774.97	1784.44	12.8124	56.3009	13.2528	1.4425	1.05604	0.583188	17.3806	66.0389	1.28371	0.397694
PI340874:81FE8ABXX:7:B10	PI340874	IA DS 38-W	AIP	popcorn	popcorn	1646.56	1671.28	11.1896	50.5978	13.3736	1.90184	0.446565	0.959194	9.23546	65.0361	0.068748	-0.59914
PI340875:81FE8ABXX:7:G9	PI340875	IA DS 43-W	AIP	popcorn	popcorn	1605.77	1578.17	10.3555	49.0697	13.8011	1.83172	0.0388156	1.16756	5.92713	61.78	-0.73457	-0.694188
PI343952:81FENABXX:6:F10	PI343952	INBR. PLS 14MS. STERILE	AIP	unclassified	sweet corn	NA	NA	8.95615	40.1771	12.9998	3.08871	-0.275387	1.36367	7.21575	56.1514	-1.17177	0.0929349
PI358522:81FENABXX:5:F8	PI358522	13B-587-68(A)	AIP	sweet corn	sweet corn	1670.77	1606.59	11.3525	41.0184	12.9309	2.97068	0.432203	1.50072	28.3434	53.6396	1.42362	3.23468
PI358523:81FE8ABXX:6:F10	PI358523	14H-588-68(B)	AIP	sweet corn	sweet corn	1554.94	1528.05	11.4014	37.9653	12.347	3.58891	0.59518	1.422	10.8109	47.1273	-1.6651	1.5625
PI358525:81FE8ABXX:6:E6	PI358525	27A-317-68(C)	AIP	sweet corn	sweet corn	1495.68	1500.47	11.0648	40.6493	13.078	2.92395	0.280918	1.54946	16.0097	52.0115	-0.428036	1.73716
PI358526:81FENABXX:3:E3	PI358526	197A-381-68(A)	AIP	sweet corn	sweet corn	NA	1463.17	10.7716	44.8146	13.5208	2.38298	0.194041	1.37853	15.537	50.3834	-0.669273	1.85005
PI358532:81N4HABXX:5:B11	PI358532	676A-348-68(B)	AIP	sweet corn	sweet corn	1501.33	1322.07	10.4362	45.9355	13.2622	2.42384	0.197	1.17249	18.7844	56.8958	0.479895	1.58268
PI358533:81FE7ABXX:3:C11	PI358533	STRAIN T36(101T)-394-68	AIP	sweet corn	sweet corn	1328.46	1357.68	9.75617	45.3167	12.5773	2.85317	0.21272	0.934174	12.2287	58.5238	-0.233118	0.515534
PI358534:81FENABXX:2:D6	PI358534	STRAIN T20-2-68(B)	AIP	sweet corn	sweet corn	1425.83	1432.73	10.3097	41.9531	12.747	3.02832	0.23102	1.28575	17.4275	50.3834	-0.412597	2.10673
PI358539:81FE7ABXX:4:D5	PI358539	STRAIN T35-388-68(A)	AIP	sweet corn	sweet corn	1409.1	1418.59	10.0835	42.9632	12.695	2.9899	0.220814	1.16309	14.1192	34.1027	-2.63245	3.42822
PI369437:81FE8ABXX:3:D11	PI369437	80-2	AIP	unclassified	non-stiff stalk	1316.02	1347.94	8.64325	50.3361	12.8895	2.30719	-0.0696754	0.495435	6.39975	68.2923	0.0378691	-1.33829
PI369439:81FE8ABXX:3:E10	PI369439	S 14	AIP	unclassified	sweet corn	1102.09	1098.01	9.16451	41.5725	12.9876	2.96845	-0.181017	1.26889	12.3863	63.4081	0.319474	0.00572091
PI369442:81FENABXX:6:H6	PI369442	S 48	AIP	unclassified	non-stiff stalk	1426.19	1337.05	9.20546	52.0157	13.3206	1.90665	-0.0312294	0.591812	19.6071	65.0361	1.47693	0.809047
PI391660:81FE7ABXX:5:F9	PI391660	CHI-41	AIP	unclassified	non-stiff stalk	1471.28	1462.54	10.4717	46.2865	14.0654	1.99661	-0.0243389	1.41302	16.7974	56.2776	0.142899	1.38014
PI391662:81FENABXX:1:A8	PI391662	KUNG-70	AIP	unclassified	non-stiff stalk	1494.24	1526.21	10.0919	49.0489	14.1296	1.74139	-0.0740842	1.21897	11.042	64.3142	0.235512	-0.275348
PI391665:81FE8ABXX:6:G11	PI391665	YING-55	AIP	unclassified	non-stiff stalk	1468.57	1379.92	11.9941	56.046	13.5995	1.32296	0.734967	0.666178	15.4984	53.6396	-0.320381	1.49068
PI391672:81FE8ABXX:1:A8	PI391672	YANG	AIP	unclassified	tropical	1247.13	1241.98	13.1373	60.8196	13.3003	0.992283	1.20829	0.286138	7.8132	56.7176	-1.02907	0.112473
PI391679:81FENABXX:1:A6	PI391679	TZU-CHIAO-HSI-WU 302	AIP	unclassified	tropical	NA	NA	13.4556	60.6566	13.1665	1.06584	1.32695	0.259674	17.6793	59.9345	0.660353	1.10216
PI405705:81FENABXX:2:D12	PI405705	CHAN 11 INBRED	AIP	unclassified	tropical	1312.1	1365.8	9.608	54.7089	13.5414	1.53951	0.0509369	0.500569	14.385	61.8046	0.416466	0.451495
PI405707:81FENABXX:5:E10	PI405707	HUA 94 INBRED	AIP	unclassified	non-stiff stalk	1354.13	1353.73	11.0568	50.409	13.2471	1.99447	0.425728	0.875898	9.86569	57.9057	-0.621179	0.261924
PI405709:81FENABXX:1:C10	PI405709	TANG CHAO INBRED	AIP	unclassified	tropical	1405.59	1415.14	13.0592	57.4975	13.1919	1.36702	1.18101	0.466723	14.5918	60.1519	0.264794	0.659311
PI406112:81FE7ABXX:5:F3	Ames31536	A214N	282 DP	unclassified	stiff stalk	1823.74	1840.49	7.84129	55.5592	13.3877	1.69695	-0.269702	0.294408	9.07799	67.1315	0.275255	-0.848407
PI406122:81FE8ABXX:5:E3	PI406122	A564N	AIP	unclassified	stiff stalk	1702.19	1625.5	9.10192	51.6369	14.8752	1.1625	-0.541151	1.24119	13.0389	63.5965	0.428576	0.0738323
PI406126:81FE7ABXX:4:E11	PI406126	A661N	AIP	unclassified	stiff stalk	1689.99	1620.79	6.67814	37.3169	13.8226	3.1634	-0.99099	1.67914	9.32322	53.6275	-1.16012	0.653561
PI406127:81FENABXX:7:H2	PI406127	A664N	AIP	unclassified	stiff stalk	NA	NA	6.53004	39.338	13.8586	2.96342	-1.01777	1.5494	2.95217	71.9409	-0.0334073	-2.20319
PI406128:81FENABXX:1:E9	PI406128	A691N	AIP	unclassified	non-stiff stalk	1525.62	1486.69	9.25905	49.0485	13.4088	2.09751	-0.129964	0.899137	11.441	61.78	0.0140683	0.0544504
PI415081:81FE8ABXX:4:C2	PI415081	4554. INBRED	AIP	unclassified	tropical	1322.4	1264.5	11.1908	43.2945	13.2141	2.648	0.337012	1.34339	8.76284	60.1519	-0.526623	-0.132106
PI415082:81FENABXX:6:E8	PI415082	4554 INBRED	AIP	unclassified	tropical	1309.05	1267.81	10.8556	44.1576	13.0664	2.64515	0.304081	1.21229	14.1192	47.1273	-1.21591	2.01168
PI415083:81FE8ABXX:4:A3	PI415083	4562 INBRED	AIP	unclassified	non-stiff stalk	1300.58	1302.87	10.5709	42.7053	13.1911	2.72127	0.165196	1.34761	14.9825	52.6479	-0.498284	1.52848
PI415085:81FE8ABXX:6:A11	PI415085	4566 INBRED	AIP	unclassified	tropical	NA	1365.76	11.2078	46.5443	13.2531	2.35129	0.410054	1.13112	10.3085	47.5231	-1.69026	1.45125
PI415086:81FE8ABXX:5:B6	PI415086	4578 INBRED	AIP	unclassified	non-stiff stalk	1496.27	1494.26	10.8746	56.8794	12.6329	1.7845	0.740101	0.0682241	15.3795	60.1519	0.371742	0.766259
PI427111:81FE7ABXX:5:G5	PI427111	Chi-tan 120	AIP	unclassified	tropical	1396.86	1418.48	11.3	49.1872	14.104	1.67433	0.234829	1.30778	15.1935	50.4819	-0.705199	1.7927
PI459082:81N4HABXX:7:D12	PI459082	Shansi no. 60	AIP	unclassified	tropical	1291.65	1355.32	13.4021	60.1506	13.1431	1.13089	1.32954	0.296898	20.6582	51.2698	0.122443	2.44896
PI506246:81FE8ABXX:2:E6	PI506246	Tzi8	282 DP	tropical	tropical	1931.6	1947.68	13.4077	68.4291	13.4774	0.234923	1.3898	-0.164688	13.0165	70.3877	1.16413	-0.6678
PI506247:81FE8ABXX:2:B8	PI506247	Tzi9	282 DP	tropical	tropical	1753.59	1828.46	17.824	61.9378	14.659	-0.0436756	2.03867	1.24326	12.7014	70.3877	1.12135	-0.710579
PI506250:81FE8ABXX:3:F6	PI506250	Tzi 13	AIP	tropical	tropical	2151.04	2094.31	15.4599	67.7859	14.2312	-0.17328	1.71071	0.390304	30.6157	60.5685	2.48572	2.78962
PI506252:81FE8ABXX:2:G6	PI506252	Tzi 17	AIP	tropical	tropical	1567.75	1734.47	19.1804	70.5198	15.0856	-0.970054	2.54148	0.893492	23.4141	68.7596	2.39878	0.920985
PI506253:81FE8ABXX:2:H4	PI506253	Tzi18	282 DP	tropical	tropical	1856.36	1897.75	16.5345	72.2276	13.0064	0.0374445	2.4672	-0.366527	19.9513	67.0277	1.74026	0.639189
PI506254:81N4HABXX:4:H10	PI506254	Tzi 24	AIP	tropical	tropical	1757.32	1733.06	11.8839	58.8068	14.2048	0.75951	0.553349	0.687944	17.1125	63.3326	0.95297	0.655623
PI506255:81FE8ABXX:1:H12	PI506255	Tzi25	282 DP	tropical	tropical	1807.8	1812.72	17.7702	68.4152	13.6644	0.0422357	2.54554	0.239283	18.5463	69.5732	1.82636	0.171586
PI509046:D0D0BACXX:4:D11	PI509046	T64S	AIP	sweet corn	sweet corn	NA	NA	11.4281	51.4429	13.303	1.89177	0.569195	0.82626	13.9616	60.1519	0.179235	0.573752
PI509542:81FENABXX:5:G12	PI509542	B89	AIP	stiff stalk	stiff stalk	1548.81	1553.84	9.53914	59.6957	14.745	0.557951	-0.17089	0.629765	9.23546	63.4081	-0.108319	-0.422072
PI511310:81FE7ABXX:3:D7	PI511310	NC254	AIP	stiff stalk	stiff stalk	1528.43	1565.98	7.04644	73.1026	15.827	-1.03641	-0.944433	-0.224039	8.11192	62.822	-0.324606	-0.51088
PI511311:81FENABXX:2:A5	PI511311	NC256	AIP	stiff stalk	stiff stalk	1522.62	1538.57	7.14304	72.9818	15.8708	-1.01626	-0.882926	-0.211227	9.36457	65.6773	0.156013	-0.651344
PI511313:81FE7ABXX:7:A12	PI511313	GT113	AIP	unclassified	tropical	1623.48	1591.59	12.488	56.8527	13.4035	1.33182	0.942997	0.581625	12.8914	62.822	0.324326	0.138052
PI511317:81FE7ABXX:7:C2	PI511317	GT118	AIP	unclassified	tropical	1914.9	1907.39	15.7713	62.8324	13.3106	0.761282	1.98911	0.357967	14.6838	68.9265	1.23159	-0.282509
PI511318:81FE7ABXX:7:B2	PI511318	GT119	AIP	unclassified	non-stiff stalk	1638.94	1687.42	13.1087	54.7049	13.3218	1.54035	1.09031	0.752798	14.2301	54.7006	-0.377192	1.20308
PI511804:81FE8ABXX:7:A4	PI511804	T165	AIP	unclassified	tropical	1674.7	1671.19	11.8975	67.719	12.8396	0.732435	1.19811	-0.541473	13.4973	65.0215	0.645797	-0.0189116
PI517971:81N4HABXX:1:E5	PI517971	Pa468	AIP	unclassified	non-stiff stalk	1485.83	1427.99	10.6577	49.6256	13.7398	1.83801	0.167923	1.06951	14.7493	60.1519	0.286184	0.680701
PI517973:81FENABXX:4:C12	PI517973	Pa879	AIP	stiff stalk	stiff stalk	1737.87	1628.81	11.1238	53.0137	13.6048	1.62951	0.436181	0.806484	10.0232	61.78	-0.178439	-0.138056
PI517974:81FE7ABXX:2:B7	PI517974	Pa880	282 DP	unclassified	non-stiff stalk	1644.24	1622.46	13.8092	61.0466	14.0807	0.631319	1.23173	0.674654	14.7494	64.418	0.75017	0.216733
PI520772:81FENABXX:7:E7	PI520772	W572	AIP	unclassified	stiff stalk	1464.32	1435.8	8.04021	36.179	14.1462	2.8983	-0.963358	1.9586	7.18752	51.3934	-1.69307	0.606569
PI520774:81FENABXX:5:F10	PI520774	NC264	282 DP	non-stiff stalk	non-stiff stalk	1665.58	1698.52	15.2127	56.7927	13.1818	1.31789	1.7386	0.78094	13.0932	65.1914	0.609412	-0.0922456
PI522250:81FENABXX:6:A8	PI522250	ND262	AIP	unclassified	non-stiff stalk	1214.41	1252.91	9.22935	46.6229	13.1339	2.46222	-0.109929	0.891592	7.81767	54.1069	-1.3124	0.397016
PI524969:81FENABXX:2:B11	PI524969	SD44	282 DP	unclassified	non-stiff stalk	1424.93	1388.71	10.2174	55.2433	15.1385	0.633966	-0.262306	1.24372	12.421	57.7123	-0.295265	0.629907
PI524970:81FE8ABXX:5:G4	PI524970	SD46	AIP	unclassified	non-stiff stalk	1446.8	1425.35	8.84529	58.8723	14.1848	0.935559	-0.239594	0.362086	7.13425	58.5238	-0.924809	-0.176157
PI527700:81FE7ABXX:1:C5	PI527700	B91	AIP	non-stiff stalk	non-stiff stalk	1516.45	1505.4	10.4561	55.5502	13.373	1.56408	0.385585	0.446113	11.9953	57.735	-0.350607	0.569636
PI531081:81FENABXX:2:B12	PI531081	Pa356	AIP	non-stiff stalk	non-stiff stalk	1474.12	1487.2	8.67714	44.1208	13.4984	2.54342	-0.395654	1.15208	11.2835	65.0361	0.346814	-0.321074
PI531084:81FE8ABXX:7:A1	PI531084	NC258	282 DP	unclassified	non-stiff stalk	1703.21	1728.2	8.49292	61.3831	13.5101	1.00817	-0.128361	-0.14897	7.05965	71.6044	0.487685	-1.60891
PI531085:81FENABXX:2:A2	PI531085	NC262	282 DP	unclassified	non-stiff stalk	1562.03	1558.42	5.784	57.1306	14.6764	0.852152	-1.32442	0.415805	5.05677	63.1012	-0.70905	-0.95605
PI531509:81N4HABXX:7:A6	PI531509	R225	AIP	unclassified	non-stiff stalk	1602.99	1607.3	8.04408	57.9725	13.8125	1.23326	-0.344928	0.252921	8.64454	65.168	0.00285387	-0.693708
PI533659:81N4HABXX:4:A8	PI533659	SD102	AIP	unclassified	non-stiff stalk	1487.87	1497.74	7.83045	58.5162	14.1771	0.985602	-0.485274	0.328236	5.73052	49.7604	-2.06849	0.586351
PI535900:81FE8ABXX:3:G9	PI535900	S 2	AIP	unclassified	tropical	1109.93	1109.08	8.96378	49.5111	12.8398	2.36657	-0.0278191	0.567475	4.48085	57.5369	-1.3924	-0.429086
PI535901:81FE8ABXX:4:F5	PI535901	S 3	AIP	unclassified	sweet corn	1197.09	1129.41	9.2145	43.5171	13.0403	2.78029	-0.128403	1.15196	8.32914	62.7842	-0.299225	-0.477275
PI535913:81FENABXX:6:A10	PI535913	S 17	AIP	unclassified	sweet corn	1258.93	1248.14	9.91983	30.2448	12.8417	3.97909	-0.182145	2.12802	10.1005	52.8659	-1.13742	0.841928
PI535917:81FE8ABXX:4:G5	PI535917	S 51	AIP	unclassified	non-stiff stalk	1252.46	1234.77	10.2003	53.3651	13.3148	1.75965	0.268811	0.586793	6.39975	55.2677	-1.37867	0.0782512
PI535923:81FE8ABXX:4:H6	PI535923	S 90	AIP	unclassified	non-stiff stalk	1342.06	1306.06	9.1602	48.696	13.2372	2.23492	-0.0891863	0.814912	10.3382	56.8958	-0.666862	0.435925
PI535925:81FENABXX:6:C5	PI535925	S 99	AIP	unclassified	non-stiff stalk	1195.62	1143.02	9.59988	49.6204	13.3785	2.08965	0.0253608	0.814747	8.76284	50.3834	-1.58903	0.930298
PI537097:81FENABXX:1:H12	PI537097	LH195	AIP	stiff stalk	stiff stalk	1572.12	1612.28	6.54228	71.5637	15.6392	-0.840926	-1.07004	-0.168658	8.29029	63.8753	-0.185828	-0.60122
PI537099:81FE7ABXX:4:G6	PI537099	LH205	AIP	stiff stalk	stiff stalk	1466.47	1487.12	5.83829	58.8009	15.3016	0.500718	-1.40756	0.530069	8.44776	69.9204	0.493002	-1.23729
PI538007:81FE8ABXX:7:B3	PI538007	LH127	AIP	non-stiff stalk	non-stiff stalk	1435.65	1447.44	6.98657	59.5684	12.736	1.63162	-0.325082	-0.414683	4.66688	63.8753	-0.67779	-1.09318
PI538009:81FENABXX:1:H9	PI538009	LH196	AIP	stiff stalk	stiff stalk	1465.29	1461.07	6.53248	69.4045	15.6742	-0.640105	-1.1207	-0.0328564	6.61831	65.8742	-0.195441	-1.04563
PI538010:D0D0BACXX:3:A7	PI538010	LH206	AIP	unclassified	stiff stalk	NA	NA	6.87387	58.0873	14.9976	0.737736	-0.955908	0.531982	6.39975	69.9204	0.214937	-1.51536
PI538011:81FE7ABXX:4:E3	PI538011	LH220Ht	AIP	stiff stalk	stiff stalk	1464.07	1441.66	5.93243	43.5728	14.5419	2.16149	-1.51021	1.39246	6.02087	60.7872	-0.829817	-0.573484
PI538229:81FE8ABXX:3:F9	PI538229	SD53	AIP	unclassified	stiff stalk	1484.54	1515.18	8.01219	34.0067	13.9161	3.26207	-0.877963	2.01447	8.92045	60.0765	-0.513427	-0.102504
PI538231:81FENABXX:6:C12	PI538231	SD59	AIP	unclassified	non-stiff stalk	1555.17	1494.19	8.66271	55.3367	13.5209	1.55793	-0.174092	0.346425	12.5438	61.78	0.163796	0.204178
PI538235:81FENABXX:7:F3	PI538235	SD57	AIP	unclassified	non-stiff stalk	1337.9	1297.66	9.29001	46.2303	13.3878	2.36518	-0.153461	1.05797	10.3382	50.3834	-1.37513	1.14419
PI538238:81FE8ABXX:3:G8	PI538238	SD65	AIP	unclassified	non-stiff stalk	1288.89	1287.98	5.74753	52.3582	13.2084	2.08883	-0.909281	0.250557	4.97023	61.7046	-0.872693	-0.815905
PI538239:81FENABXX:3:H8	PI538239	SD69	AIP	unclassified	stiff stalk	1447.58	1396.5	8.41082	31.7338	13.6688	3.54582	-0.789568	2.05223	8.98401	50.3834	-1.559	0.960327
PI538242:81N4HABXX:4:C7	PI538242	SD106	AIP	unclassified	non-stiff stalk	1406.55	1422.77	10.7201	44.6866	13.2021	2.56606	0.283518	1.23042	19.7906	37.3588	-1.50829	3.84411
PI539922:81FE7ABXX:4:F7	PI539922	LH190	AIP	stiff stalk	stiff stalk	1569.04	1581.68	7.38847	70.325	15.4373	-0.594293	-0.757067	-0.118891	3.84833	62.7842	-0.907599	-1.08565
PI539925:D0D0BACXX:3:A8	PI539925	LH191	AIP	unclassified	stiff stalk	NA	NA	6.56306	62.9271	14.8693	0.304423	-0.958568	0.176286	9.393	61.78	-0.263997	-0.223615
PI539926:81N4HABXX:6:E2	PI539926	LH192	AIP	stiff stalk	stiff stalk	1588.99	1607.04	7.56206	68.3701	15.3953	-0.489448	-0.794559	0.040709	4.0736	73.0139	0.23556	-2.16764
PI539927:81FE7ABXX:4:F11	PI539927	LH193	AIP	stiff stalk	stiff stalk	1573.74	1524.89	6.99803	68.1181	15.5716	-0.533195	-1.01874	0.0648291	6.05624	68.3908	0.00194301	-1.39564
PI539930:81FENABXX:2:F8	PI539930	RS 710	AIP	unclassified	stiff stalk	1262.34	1251.3	6.57771	46.9773	13.6136	2.31545	-0.892371	0.938993	3.56403	56.8958	-1.58662	-0.48383
PI540312:81FE7ABXX:1:H8	PI540312	NC240	AIP	unclassified	tropical	1906.56	1847.34	11.1006	65.8917	14.1131	0.189466	0.511132	0.133028	20.4208	66.6642	1.76448	0.742458
PI540744:81N4HABXX:5:A4	PI540744	Tzi 7	AIP	tropical	tropical	1915.2	1974.42	13.9836	68.3543	13.3999	0.253779	1.55664	-0.142237	12.8541	73.0534	1.43201	-0.979774
PI540745:81N4HABXX:4:H11	PI540745	Tzi11	282 DP	tropical	tropical	1923.2	1806.91	13.8622	71.2781	12.981	0.259804	1.75195	-0.568942	13.7962	69.5542	1.17935	-0.471281
PI540747:81FE8ABXX:2:E8	PI540747	Tzi16	282 DP	tropical	tropical	1789.74	1822.45	20.9718	73.0517	15.6159	-1.55405	2.89883	1.1148	28.2657	68.678	3.04863	1.58857
PI540749:81N4HABXX:5:B10	PI540749	Tzi 22	AIP	tropical	tropical	1796.02	1806.36	10.8447	58.0329	12.2432	1.82464	0.79201	-0.187033	11.2835	69.9204	0.878016	-0.852276
PI542715:81FE8ABXX:1:E7	PI542715	NP86	AIP	unclassified	popcorn	1595.52	1609.17	15.9388	52.7549	14.1923	1.10802	1.51376	1.59103	12.294	65.8742	0.575165	-0.27502
PI542944:D0D0BACXX:4:H3	PI542944	SC301	AIP	unclassified	tropical	NA	NA	12.477	63.0666	13.7956	0.585091	0.938401	0.267631	11.2835	66.6642	0.523881	-0.498142
PI542946:D0D0BACXX:4:E5	PI542946	SC359	AIP	unclassified	tropical	NA	NA	13.085	62.6847	13.6097	0.695114	1.15222	0.276526	14.8785	65.1346	0.845629	0.156316
PI542948:81FE8ABXX:7:C8	PI542948	T204	AIP	unclassified	tropical	1921.83	1737.9	11.8809	51.3906	15.0115	0.97519	0.155798	1.65192	13.1902	62.822	0.364885	0.17861
PI542953:81FE7ABXX:1:A7	PI542953	T264	AIP	unclassified	tropical	1743.35	1668.06	12.9422	60.9915	13.4126	0.974643	1.16159	0.301554	18.2684	65.8742	1.38633	0.536145
PI542957:81FE7ABXX:6:G4	PI542957	Va6	AIP	unclassified	non-stiff stalk	1694.89	1683.29	11.2806	57.8536	13.6348	1.16241	0.553015	0.490451	21.0225	54.8235	0.558398	2.11194
PI542958:81N4HABXX:6:H6	PI542958	Va10	AIP	unclassified	non-stiff stalk	1766.01	1814.03	9.18589	59.208	14.3607	0.786355	-0.161016	0.523736	11.6966	60.7872	-0.0592102	0.197123
PI543008:81N4HABXX:1:H8	PI543008	NC201	AIP	unclassified	tropical	1832.43	1826.67	12.7674	60.3228	13.5657	0.926554	1.03771	0.432321	18.5755	67.0563	1.55659	0.449275
PI543843:D0D0BACXX:3:B9	PI543843	PHN34	AIP	unclassified	non-stiff stalk	NA	NA	10.0335	56.8348	13.7884	1.22764	0.161296	0.509925	18.1868	64.0493	1.17677	0.723544
PI543847-1:81FENABXX:7:A8	PI543847	PHV07	AIP	unclassified	non-stiff stalk	NA	NA	7.53709	56.661	14.1765	1.14517	-0.61105	0.479237	1.96021	67.3054	-0.672233	-1.83373
PI543849-1:81FENABXX:7:D8	PI543849	PHW51	AIP	unclassified	stiff stalk	NA	NA	6.33733	38.5728	13.8081	2.95637	-1.26466	1.43204	3.24895	55.2677	-1.80646	-0.349542
PI543850-1:81FENABXX:7:G8	PI543850	PHW56	AIP	unclassified	non-stiff stalk	NA	NA	8.10399	54.7564	14.3177	1.2669	-0.511266	0.739918	7.81767	63.3326	-0.309019	-0.606367
PI543916:81N4HABXX:2:H6	PI543916	Mp339	282 DP	unclassified	tropical	1841.24	1810.01	7.40175	66.5392	12.9982	0.865048	-0.13216	-0.740654	6.83412	69.9138	0.273192	-1.45566
PI546482:D0D0BACXX:3:H9	PI546482	FBLA	AIP	unclassified	stiff stalk	NA	NA	7.51195	45.9248	13.882	2.29318	-0.70633	1.1228	3.24895	53.6396	-1.98353	-0.172474
PI546483:D0D0BACXX:3:E8	PI546483	6F629	AIP	unclassified	stiff stalk	NA	NA	7.74527	60.4137	14.8066	0.55209	-0.672382	0.383383	4.66681	66.6642	-0.374485	-1.39651
PI546484:D0D0BACXX:3:G2	PI546484	6M502A	AIP	unclassified	non-stiff stalk	NA	NA	10.2855	56.3815	13.209	1.55862	0.377625	0.267214	10.5017	61.8046	-0.110791	-0.0757622
PI546485:D0D0BACXX:3:H8	PI546485	NL001	AIP	unclassified	stiff stalk	NA	NA	6.5297	63.024	15.3305	0.0833606	-1.08841	0.380879	5.76959	58.5238	-1.11009	-0.361442
PI546494:81FE8ABXX:4:F6	PI546494	ND265	AIP	unclassified	non-stiff stalk	1307.35	1325.78	10.0127	48.9786	13.6671	1.97443	0.0151723	1.00711	12.2288	52.4788	-0.890559	1.17299
PI547087:D0D0BACXX:3:G5	PI547087	LH181	AIP	unclassified	non-stiff stalk	NA	NA	7.7596	55.9562	12.9543	1.79384	-0.26796	-0.0142035	4.19426	61.1619	-1.03707	-0.862239
PI547089:D0D0BACXX:3:H5	PI547089	LH212Ht	AIP	unclassified	non-stiff stalk	NA	NA	7.21771	56.7397	13.5298	1.48668	-0.534361	0.130355	5.72215	65.8742	-0.317116	-1.1673
PI547090:D0D0BACXX:3:E12	PI547090	LH213	AIP	non-stiff stalk	non-stiff stalk	NA	NA	6.96219	56.1803	13.1494	1.70564	-0.53205	0.00359102	6.05624	65.6773	-0.293169	-1.10053
PI548794:81FENABXX:7:E4	PI548794	ND266	AIP	unclassified	non-stiff stalk	1320.79	1319.35	8.82128	52.0811	13.28	1.95342	-0.117629	0.528942	12.5438	48.7554	-1.25274	1.62072
PI548801:D0D0BACXX:3:A6	PI548801	PHM81	AIP	unclassified	non-stiff stalk	NA	NA	7.05507	53.935	13.7321	1.67588	-0.642213	0.440962	9.393	63.4081	-0.0869298	-0.400683
PI548804:D0D0BACXX:3:H3	PI548804	PHR55	AIP	non-stiff stalk	non-stiff stalk	NA	NA	9.0872	55.1951	13.874	1.37208	-0.144379	0.571983	7.8176	69.9204	0.407443	-1.32285
PI548808:D0D0BACXX:3:A12	PI548808	PHW30	AIP	unclassified	non-stiff stalk	NA	NA	9.33234	60.7317	14.0527	0.801973	-0.0165436	0.257737	13.8042	72.5584	1.50717	-0.796942
PI550440:81FE7ABXX:4:D4	PI550440	B64	282 DP	unclassified	stiff stalk	1683.87	1697.04	5.0666	23.3064	13.9722	4.19762	-2.00699	2.48603	6.29475	61.514	-0.713585	-0.615347
PI550441:81FE8ABXX:7:B6	PI550441	Mo18W	282 DP	unclassified	tropical	2001.94	1909.18	21.5034	64.6703	14.198	-0.0961223	3.29251	1.15628	24.832	61.1619	1.76497	1.93981
PI550442:81FE8ABXX:7:F11	PI550442	Mo20W	AIP	non-stiff stalk	non-stiff stalk	1532.49	1545.89	14.3285	56.983	13.6422	1.10509	1.34955	0.84563	15.5799	66.8916	1.13196	0.060469
PI550454:81FENABXX:4:C8	PI550454	B52	282 DP	unclassified	non-stiff stalk	1682.21	1713.66	6.7312	60.7688	15.0656	0.292579	-1.07373	0.58058	11.4411	62.79	0.12392	-0.055382
PI550456:D0D0BACXX:3:A4	PI550456	B69	AIP	unclassified	stiff stalk	NA	NA	8.65911	52.6492	14.5477	1.35943	-0.404429	0.968336	9.90424	57.735	-0.634515	0.285729
PI550461:81FE7ABXX:5:H10	PI550461	B14A	282 DP	stiff stalk	stiff stalk	1686.6	1615.87	6.5527	34.13	13.9192	3.39038	-1.14531	1.9284	9.42227	59.4537	-0.51303	0.0333664
PI550463:81FE7ABXX:2:F5	PI550463	B65	AIP	stiff stalk	stiff stalk	1552.71	1560.28	10.2567	41.4329	14.4353	2.28481	-0.273841	1.86015	9.70815	51.9361	-1.29182	0.889781
PI550464:81FE7ABXX:6:F1	PI550464	B66	AIP	non-stiff stalk	non-stiff stalk	1494.89	1461.13	9.69171	59.628	13.9888	0.889407	0.0560999	0.347335	7.90386	71.9676	0.641803	-1.53379
PI550465:81FENABXX:4:E10	PI550465	B68	282 DP	stiff stalk	stiff stalk	1648.77	1668.77	8.24022	41.7981	14.1992	2.41454	-0.795298	1.59412	8.49446	58.7553	-0.714956	-0.0166515
PI550467:81FE7ABXX:1:A3	PI550467	B37	282 DP	stiff stalk	stiff stalk	1571.71	1535.18	6.55975	57.3823	14.2247	1.13846	-0.892385	0.251146	8.76291	63.8753	-0.121659	-0.537051
PI550469:81FE7ABXX:1:B1	PI550469	B46	282 DP	unclassified	non-stiff stalk	1537.47	1597.82	8.75754	47.793	14.4865	1.67585	-0.59452	1.45112	10.8109	59.5338	-0.315773	0.213194
PI550472:81FENABXX:4:F3	PI550472	B57	282 DP	non-stiff stalk	non-stiff stalk	1603.79	1587.25	17.4117	53.7414	14.1484	1.00809	1.95629	1.55498	19.3034	57.483	0.614235	1.58928
PI550473:81FE7ABXX:6:D6	PI550473	B73	282 DP	stiff stalk	stiff stalk	1527.54	1547.37	6.65497	74.8232	16.0367	-1.26711	-1.08064	-0.308185	6.68569	71.8231	0.460699	-1.68347
PI550483:81FE7ABXX:5:E6	PI550483	B76	282 DP	stiff stalk	stiff stalk	1464.01	1486.4	6.37316	52.904	13.8966	1.74524	-0.88091	0.369123	7.56022	56.3601	-1.1023	0.117
PI550489:81FE8ABXX:4:F3	PI550489	ND245	AIP	unclassified	non-stiff stalk	1312.58	1250.88	9.94792	50.68	12.6677	2.33057	0.311948	0.460844	9.2253	62.7842	-0.17755	-0.3556
PI550490:81FE8ABXX:3:D9	PI550490	ND246	282 DP	unclassified	non-stiff stalk	1329.58	1242.02	10.024	50.4641	12.6353	2.35827	0.331394	0.473036	10.8109	62.2473	-0.0206609	-0.0819181
PI550491:81FENABXX:6:E6	PI550491	ND301	AIP	unclassified	non-stiff stalk	1373.65	1330.83	9.48094	51.0039	13.395	1.94481	-0.0120626	0.748978	8.92045	53.5642	-1.2217	0.605766
PI550496:81FE7ABXX:5:H7	PI550496	H102	AIP	unclassified	non-stiff stalk	1668.72	1611.58	11.508	53.8921	13.1837	1.68421	0.61309	0.570164	9.23553	62.79	-0.175535	-0.354837
PI550497:81FE7ABXX:4:A10	PI550497	H103	AIP	unclassified	tropical	1635.76	1613.42	10.6798	59.3752	13.3882	1.1848	0.497749	0.226606	12.5244	66.6041	0.685836	-0.323116
PI550503:81FENABXX:6:F12	PI550503	ND247	AIP	unclassified	non-stiff stalk	1413	1398.28	10.3996	49.1625	13.5851	1.97103	0.139956	1.00862	7.50252	58.5238	-0.874808	-0.126156
PI550514:D0D0BACXX:4:A1	PI550514	T61	AIP	unclassified	non-stiff stalk	NA	NA	11.289	65.0829	13.2195	0.77437	0.860254	-0.227374	13.3315	73.1765	1.51022	-0.928346
PI550517:81N4HABXX:2:E2	PI550517	T115	AIP	unclassified	non-stiff stalk	1708.66	1670.95	12.4539	59.6568	13.6191	0.997629	0.942494	0.434681	12.294	66.8916	0.685817	-0.385672
PI550518:81FE8ABXX:7:D5	PI550518	T8	282 DP	unclassified	non-stiff stalk	1618.79	1656.28	12.6118	68.3582	12.7436	0.659471	1.35193	-0.681322	14.6436	65.5528	0.859217	0.0789521
PI550519:81N4HABXX:1:F5	PI550519	T220	AIP	unclassified	tropical	1803.72	1710.51	11.5093	65.7231	13.2572	0.692868	0.937002	-0.221861	10.203	67.909	0.512561	-0.780231
PI550521:81FE8ABXX:7:H10	PI550521	T226	AIP	unclassified	stiff stalk	1572.51	1607.86	9.72571	46.535	14.2893	1.93343	-0.241574	1.43244	10.6249	64.0493	0.150063	-0.30316
PI550522:81FE8ABXX:7:G12	PI550522	T232	282 DP	unclassified	tropical	1640.33	1638.35	13.7482	71.6423	12.7181	0.416744	1.83993	-0.720231	16.1673	74.7292	2.0641	-0.712187
PI550527:81N4HABXX:4:H5	PI550527	H111	AIP	stiff stalk	stiff stalk	1626.35	1581.09	7.4345	51.2743	14.0271	1.74708	-0.67289	0.760457	5.9272	66.5888	-0.21156	-1.21718
PI550530:81FE8ABXX:4:E3	PI550530	ND249	AIP	unclassified	non-stiff stalk	1266.01	1233.39	9.74738	47.1381	13.4289	2.24043	-0.0396673	1.0515	12.0427	50.4819	-1.13299	1.36491
PI550531:81FENABXX:6:A12	PI550531	ND250	AIP	unclassified	non-stiff stalk	1223.47	1206.72	9.76854	50.008	13.0351	2.23335	0.172907	0.648534	7.15902	63.5066	-0.379532	-0.71471
PI550534:81N4HABXX:4:C3	PI550534	Mp701	AIP	unclassified	tropical	1890.52	1780.52	14.8178	64.6539	13.3252	0.576227	1.71192	0.147072	16.0097	69.9204	1.51971	-0.210587
PI550540:81FE8ABXX:4:A8	PI550540	ND252	AIP	unclassified	non-stiff stalk	1256.01	1227.36	10.2313	50.4286	12.9493	2.19458	0.297748	0.629837	11.2835	58.5238	-0.361456	0.387196
PI550541:81FE8ABXX:3:B9	PI550541	ND253	AIP	unclassified	non-stiff stalk	1387.45	1387.99	10.1076	47.3873	13.1325	2.39455	0.176447	0.892323	13.6466	53.6396	-0.571814	1.23924
PI550546:81N4HABXX:3:E7	PI550546	Mp705	AIP	unclassified	tropical	1823.63	1725.19	15.4203	65.2813	13.1084	0.632914	1.98959	0.0638507	14.7493	61.78	0.463251	0.503633
PI550547:81FE7ABXX:7:A5	PI550547	Mp706	AIP	unclassified	tropical	1926.69	1861.77	15.5539	65.2995	13.1075	0.625701	2.02272	0.0708869	27.5747	59.7573	1.9846	2.46495
PI550548:81N4HABXX:3:H12	PI550548	Mp707	AIP	unclassified	tropical	1891.13	1908.47	15.5597	65.1629	13.1123	0.633302	2.01851	0.0844058	33.1816	62.2473	3.01667	2.95541
PI550552:81FE8ABXX:4:A6	PI550552	ND304W	AIP	unclassified	stiff stalk	1294.61	1351.41	10.0547	56.627	14.1291	1.05097	0.00219459	0.651435	4.19426	58.9911	-1.27316	-0.626149
PI550555:81FENABXX:1:C4	PI550555	NC250	282 DP	stiff stalk	stiff stalk	1613.8	1604.29	5.44361	59.3402	13.5051	1.36071	-0.929151	-0.261993	4.15875	59.7288	-1.19775	-0.711202
PI550556:81FENABXX:4:H2	PI550556	B88	AIP	unclassified	non-stiff stalk	1629.09	1621.6	10.7728	55.8441	14.1102	1.16937	0.273808	0.739149	13.9616	61.78	0.356303	0.396685
PI550558:81FE7ABXX:5:D8	PI550558	DE811	282 DP	unclassified	stiff stalk	1627.47	1658.95	6.39283	68.7226	14.5933	-0.13474	-0.85209	-0.17146	6.75084	76.1972	0.945263	-2.15034
PI550559:81FE7ABXX:7:D1	PI550559	T163	AIP	unclassified	tropical	1860.95	1842.76	13.9001	60.6897	13.6304	0.834451	1.33884	0.507448	10.1807	56.8958	-0.688251	0.414536
PI550566:81N4HABXX:6:F12	PI550566	N192	282 DP	stiff stalk	stiff stalk	1443.45	1407.33	5.85219	64.6651	14.9617	0.300354	-0.963869	-0.0114911	5.51287	65.553	-0.380466	-1.16078
PI550567:81FENABXX:6:E10	PI550567	N193	AIP	unclassified	non-stiff stalk	1362.43	1358.44	9.53398	51.6382	12.7715	2.21435	0.208939	0.43163	4.3518	57.363	-1.42884	-0.427692
PI550568:81FE8ABXX:3:F8	PI550568	N194	AIP	unclassified	non-stiff stalk	1394.87	1389.49	10.5154	51.2732	13.7747	1.69283	0.1544	0.911782	3.72157	56.8958	-1.56523	-0.46244
PI550695:D0D0BACXX:3:A8	PI550695	L 155	AIP	unclassified	non-stiff stalk	NA	NA	8.73705	54.1066	14.2103	1.35224	-0.34451	0.731586	3.72157	61.78	-1.03402	-0.993643
PI550913:81FE8ABXX:3:E3	PI550913	88099	AIP	tropical	tropical	1859.54	2002.18	12.8636	64.3747	13.3863	0.643115	1.16619	0.0221605	12.6925	53.4466	-0.722338	1.13069
PI550920:81FE8ABXX:3:B4	PI550920	87014	AIP	tropical	tropical	2079.95	2024.73	14.8167	65.6834	13.5758	0.346776	1.65199	0.210737	22.7476	64.8568	1.88383	1.25495
PI552815:D0D0BACXX:3:G8	PI552815	LH215	AIP	non-stiff stalk	non-stiff stalk	NA	NA	6.69989	52.0165	12.5157	2.37495	-0.534407	-0.0179239	3.40649	66.6642	-0.545602	-1.56762
PI553056:81FE7ABXX:3:H9	PI553056	OC3	AIP	unclassified	non-stiff stalk	1432.32	1392.7	10.4381	49.7983	13.3033	2.06262	0.261634	0.881778	9.86562	56.8958	-0.731031	0.371756
PI553057:81FE7ABXX:5:D10	PI553057	OC4	AIP	unclassified	non-stiff stalk	1480.81	1461.5	6.7569	59.2812	14.2534	0.908075	-0.801421	0.261833	12.0712	48.7554	-1.31691	1.55655
PI553058:81FE7ABXX:5:G7	PI553058	OC5	AIP	unclassified	popcorn	1473.44	1423.21	14.4259	51.7095	13.1688	1.81779	1.42492	1.07939	13.0969	56.7176	-0.311694	0.829853
PI553062:81FENABXX:1:H8	PI553062	OC9	AIP	popcorn	popcorn	1389.1	1336.38	8.94262	55.6106	13.9776	1.27226	-0.254829	0.580653	8.13268	60.1519	-0.612182	-0.217665
PI554612:D0D0BACXX:3:F8	PI554612	LH209	AIP	unclassified	stiff stalk	NA	NA	6.33611	65.4963	15.4615	-0.164296	-1.12893	0.164604	6.02087	68.9265	0.0553976	-1.4587
PI554615:D0D0BACXX:3:F5	PI554615	MM402A	AIP	unclassified	non-stiff stalk	NA	NA	6.97004	59.4484	13.9481	1.04711	-0.667667	0.0919207	2.46126	65.0361	-0.851007	-1.51889
PI555660:D0D0BACXX:3:E10	PI555660	LH214	AIP	unclassified	non-stiff stalk	NA	NA	6.57037	56.5286	13.0893	1.71675	-0.621008	-0.0798172	5.42343	66.8916	-0.247023	-1.31851
PI558516:81N4HABXX:1:C11	PI558516	Mo7	AIP	unclassified	non-stiff stalk	1708.75	1645.23	12.8786	63.5465	13.0095	0.939215	1.27374	-0.123567	10.9442	69.9204	0.831948	-0.898344
PI558520:81FE8ABXX:7:E8	PI558520	Mo1W	282 DP	unclassified	stiff stalk	1571.82	1559.49	8.53202	40.8371	14.0735	2.58095	-0.580225	1.73643	9.74688	59.1674	-0.500095	0.108578
PI558522:81FE8ABXX:7:H12	PI558522	Mo3	AIP	unclassified	stiff stalk	1738.68	1728.83	11.0051	61.4399	14.6814	0.314674	0.212371	0.612605	18.2152	60.1519	0.756756	1.15127
PI558523:81FENABXX:5:E1	PI558523	Mo5	AIP	unclassified	non-stiff stalk	1965.02	1825.6	12.0576	60.4636	14.1337	0.660974	0.668117	0.533531	10.3382	56.8958	-0.666862	0.435925
PI558524:81FE8ABXX:7:G3	PI558524	Mo6	AIP	unclassified	non-stiff stalk	1802.15	1759	9.08584	55.0926	12.2865	2.15574	0.260304	-0.142466	10.8707	65.8742	0.381919	-0.468266
PI558525:81FE8ABXX:7:E10	PI558525	Mo8W	AIP	unclassified	tropical	1865.07	1828.19	12.3905	58.7382	13.4582	1.12424	0.904043	0.441419	12.7013	55.2677	-0.523084	0.933837
PI558531:81FE8ABXX:7:G6	PI558531	Mo16W	AIP	unclassified	tropical	1730.34	1703.52	12.6518	61.3372	13.6009	0.835916	1.01801	0.344866	9.86562	58.5238	-0.553963	0.194689
PI558532:81FE7ABXX:4:E7	PI558532	Mo17	282 DP	non-stiff stalk	non-stiff stalk	1539.23	1462.81	5.18106	55.1163	11.0096	2.86739	-0.499348	-0.998568	5.9272	61.1619	-0.801785	-0.626952
PI559375:D0D0BACXX:3:B11	PI559375	LH222	AIP	unclassified	stiff stalk	NA	NA	5.83935	46.6201	14.7087	1.83448	-1.49736	1.18698	5.1395	68.7596	-0.0824187	-1.56022
PI559380:D0D0BACXX:3:C11	PI559380	ICI 193	AIP	unclassified	stiff stalk	NA	NA	8.38351	49.9032	14.3004	1.68814	-0.532769	1.09103	7.81767	57.363	-0.958267	0.0428808
PI559381:D0D0BACXX:3:F6	PI559381	ICI 441	AIP	stiff stalk	stiff stalk	NA	NA	6.19835	70.3196	15.3837	-0.594721	-1.10869	-0.20777	6.02087	68.9265	0.0553976	-1.4587
PI559382:D0D0BACXX:3:H10	PI559382	ICI 740	AIP	unclassified	stiff stalk	NA	NA	6.31771	70.3288	15.3357	-0.563771	-1.06536	-0.230611	9.70808	66.6642	0.309984	-0.712038
PI559383:D0D0BACXX:3:F7	PI559383	ICI 893	AIP	unclassified	stiff stalk	NA	NA	6.82294	65.7776	15.0663	0.00583547	-0.86316	0.00400488	6.55729	68.2923	0.0592587	-1.3169
PI559916:D0D0BACXX:3:G8	PI559916	CS405	AIP	unclassified	stiff stalk	NA	NA	5.8762	61.9474	14.5981	0.606596	-1.08816	0.00836597	5.92713	56.8958	-1.26577	-0.162985
PI559917:D0D0BACXX:3:D6	PI559917	MQ305	AIP	unclassified	stiff stalk	NA	NA	8.82521	54.6666	14.1625	1.31866	-0.2829	0.75347	4.82435	61.78	-0.884297	-0.843915
PI559935:D0D0BACXX:3:B7	PI559935	PHBA6	AIP	unclassified	non-stiff stalk	NA	NA	8.91131	52.9871	13.7465	1.62954	-0.213586	0.657505	15.0644	65.0361	0.860165	0.192278
PI559945:D0D0BACXX:3:H12	PI559945	PHPR5	AIP	unclassified	stiff stalk	NA	NA	7.63306	49.6082	14.3207	1.69682	-0.836321	0.950542	5.92713	71.5485	0.327835	-1.75659
PI559946:D0D0BACXX:3:C1	PI559946	PHR30	AIP	unclassified	non-stiff stalk	NA	NA	8.08666	53.5058	13.8048	1.61609	-0.429204	0.547421	5.111	70.0189	0.0506725	-1.70104
PI559949:D0D0BACXX:3:A5	PI559949	PHT69	AIP	unclassified	stiff stalk	NA	NA	7.00405	56.1741	14.1491	1.20482	-0.792534	0.431474	3.85069	60.2504	-1.18285	-0.809757
PI559952:D0D0BACXX:3:F2	PI559952	PHV53	AIP	unclassified	non-stiff stalk	NA	NA	10.2235	55.9701	13.7784	1.3216	0.206555	0.552549	7.50252	52.0115	-1.58308	0.582114
PI560074:81FE7ABXX:5:A2	PI560074	Pa759	AIP	unclassified	stiff stalk	1597.92	1592.4	7.41331	41.3921	13.8311	2.7194	-0.819056	1.5061	11.4411	62.79	0.12392	-0.055382
PI560075:81N4HABXX:7:C3	PI560075	Pa760	AIP	unclassified	stiff stalk	1588.62	1548.63	7.82246	42.3451	13.9795	2.54159	-0.730598	1.53572	6.39975	60.1519	-0.847468	-0.452951
PI560081:81FENABXX:1:B10	PI560081	Pa778	AIP	non-stiff stalk	non-stiff stalk	1553.13	1518.56	9.06707	45.5442	12.8149	2.79269	-0.0102132	0.768651	5.61205	65.0361	-0.423214	-1.0911
PI561515:81N4HABXX:4:E2	PI561515	AR202	AIP	unclassified	tropical	1810.49	1793.5	13.5648	60.9361	13.6864	0.779347	1.21664	0.482954	14.9069	65.0361	0.838776	0.170888
PI561518:81FE7ABXX:7:A1	PI561518	AR208	AIP	unclassified	tropical	1856.55	1878.2	14.7036	67.5281	12.5975	0.726196	1.97468	-0.420079	16.0097	64.9607	0.98031	0.328828
PI561520:81N4HABXX:1:E7	PI561520	AR224	AIP	unclassified	non-stiff stalk	1886.28	1747.09	11.4919	64.0419	12.8058	1.05482	0.994684	-0.33628	14.901	73.1765	1.72331	-0.71525
PI561522:81FE7ABXX:7:B10	PI561522	AR228	AIP	unclassified	tropical	1774.07	1730.23	12.6886	60.2776	13.4012	1.03118	1.07296	0.334085	14.9069	71.5485	1.54705	-0.537382
PI561525:81FE8ABXX:7:C5	PI561525	AR242	AIP	unclassified	non-stiff stalk	1789.07	1763.38	12.6255	60.9403	13.3525	1.01903	1.0901	0.228423	23.0479	58.7524	1.2607	1.95964
PI561527:81FE7ABXX:3:B5	PI561527	AR254	AIP	unclassified	tropical	1679.26	1670.38	12.4867	57.7469	14.1602	0.847032	0.709976	0.842699	13.4074	63.4081	0.458116	0.144364
PI561528:81FE7ABXX:7:A2	PI561528	AR258	AIP	unclassified	tropical	1884.21	1789.1	16.0948	62.3769	13.8388	0.508421	1.90469	0.662534	16.3248	64.9607	1.02309	0.371607
PI561529:81N4HABXX:1:C5	PI561529	AR266	AIP	unclassified	stiff stalk	1803.73	1688.54	11.237	43.1468	14.7753	1.87077	-0.0935858	2.04615	11.7561	65.0361	0.410982	-0.256905
PI561533:81N4HABXX:3:H4	PI561533	AR276	AIP	unclassified	tropical	1664.95	1571.15	14.1588	59.4722	13.8075	0.825435	1.32159	0.708363	13.8042	65.5034	0.739877	-0.0296495
PI561537:81FE8ABXX:7:H2	PI561537	AR400	AIP	unclassified	stiff stalk	1742.78	1755.44	12.201	59.9412	14.0869	0.724461	0.702823	0.610342	19.1605	69.9204	1.9475	0.217206
PI561565:81FENABXX:4:A6	PI561565	B95	AIP	non-stiff stalk	non-stiff stalk	1643.42	1612.01	11.125	55.7893	13.2405	1.59754	0.620877	0.426456	13.4973	64.0041	0.535145	0.0917402
PI561609:81FE8ABXX:2:G11	PI561609	90220	AIP	tropical	tropical	1969.77	1994.61	14.9246	64.7703	13.4167	0.512268	1.72657	0.214209	13.9314	NA	NA	NA
PI561695:81FENABXX:2:F10	PI561695	NYLB31	AIP	unclassified	non-stiff stalk	1587.63	1469.3	10.2287	53.1038	13.7561	1.56776	0.142572	0.784923	17.2908	NA	NA	NA
PI564682:81FENABXX:1:B4	PI564682	B97	282 DP	non-stiff stalk	non-stiff stalk	1578.82	1547.7	11.8315	54.8178	12.9604	1.8059	0.863363	0.399634	11.7562	62.79	0.166699	-0.0126027
PI564716:81N4HABXX:2:C12	PI564716	AR200	AIP	unclassified	tropical	1794.5	1733.05	13.7836	59.1976	13.4785	1.02099	1.29785	0.54956	13.7876	64.8568	0.667305	0.0384231
PI567792:81FE8ABXX:5:F9	PI567792	A684su	AIP	sweet corn	sweet corn	1492.55	1433.92	10.6371	41.7492	13.5012	2.63777	0.0848015	1.60157	12.294	44.5087	-1.74852	2.04867
PI573098:81N4HABXX:6:D10	PI573098	Oh603	282 DP	unclassified	non-stiff stalk	1560.92	1634.45	10.2261	58.5158	13.2685	1.35858	0.422666	0.160527	13.0283	63.8332	0.452894	0.0466589
PI583350:81FE7ABXX:4:F1	PI583350	Mo45	282 DP	unclassified	non-stiff stalk	1586.2	1591.23	9.00899	65.9537	13.4373	0.670502	0.195179	-0.370543	8.04611	67.2722	0.150453	-1.00381
PI583351:81FE7ABXX:5:F10	PI583351	Mo46	282 DP	non-stiff stalk	non-stiff stalk	1557.74	1514.33	10.4579	56.0985	13.0876	1.67253	0.484473	0.236527	12.9538	61.91	0.233608	0.245707
PI583352:81N4HABXX:7:C10	PI583352	Mo47	282 DP	non-stiff stalk	non-stiff stalk	1459.34	1455.61	12.0089	46.8102	13.7014	2.04342	0.461979	1.28484	15.0917	57.4766	0.0417028	1.01814
PI583846:81FENABXX:5:C8	PI583846	H126W	AIP	non-stiff stalk	non-stiff stalk	1467.88	1415.24	7.12065	61.2552	11.9563	1.84407	-0.0494243	-0.868196	5.12471	68.9265	-0.0662772	-1.58037
PI583847:81FE7ABXX:1:G12	PI583847	H125	AIP	unclassified	stiff stalk	1559.7	1578.73	7.891	58.2529	14.952	0.65995	-0.737466	0.604682	5.92713	60.1519	-0.911637	-0.51712
PI584528:81FE7ABXX:6:D2	PI584528	B99	AIP	non-stiff stalk	non-stiff stalk	1610.99	1564.15	10.2296	55.6645	13.3981	1.54186	0.309713	0.429813	14.7493	56.8958	-0.0679513	1.03484
PI584529:81FENABXX:6:A3	PI584529	B100	AIP	non-stiff stalk	non-stiff stalk	1493.24	1550.04	7.13124	53.2805	13.1618	1.97326	-0.520253	0.214457	6.76209	69.9617	0.268628	-1.47066
PI587124:81FE8ABXX:5:E8	PI587124	CM105	282 DP	unclassified	stiff stalk	1306.89	1290.27	4.5683	24.3586	13.8327	4.22708	-2.03275	2.42662	3.87918	58.9911	-1.31594	-0.668928
PI587125:81FE8ABXX:3:B8	PI587125	CO109	AIP	unclassified	non-stiff stalk	1369	1310.04	10.6692	53.763	13.3236	1.71622	0.413356	0.595705	5.96896	64.1421	-0.471989	-0.945408
PI587126:81FENABXX:6:G9	PI587126	C13	AIP	sweet corn	sweet corn	1179.6	1121.1	9.48434	55.1177	13.4691	1.56239	0.0668394	0.450146	6.55736	57.9057	-1.07036	-0.187259
PI587127:81FE7ABXX:5:G12	PI587127	H105W	282 DP	stiff stalk	stiff stalk	1487.95	1487.44	7.44517	39.775	14.8479	2.20114	-1.26659	2.09459	6.26442	54.1143	-1.52248	0.185315
PI587128:81FE7ABXX:4:D11	PI587128	H84	282 DP	stiff stalk	stiff stalk	1583.45	1510.3	6.28445	56.3798	14.8228	0.80103	-1.26897	0.666923	5.31739	70.2621	0.105152	-1.69948
PI587129:81FENABXX:2:F9	PI587129	H99	282 DP	unclassified	non-stiff stalk	1437.87	1450.15	5.31019	48.6874	12.85	2.6014	-1.01449	0.253885	5.64318	56.6373	-1.33243	-0.173434
PI587130:81FE8ABXX:7:C10	PI587130	4722	282 DP	unclassified	popcorn	1754.93	1703.1	10.8251	59.5967	12.6852	1.50096	0.764491	0.0334076	12.0712	64.9607	0.445569	-0.205913
PI587131:81FENABXX:4:B2	PI587131	HP301	282 DP	popcorn	popcorn	1545.53	1570.87	14.3964	45.4284	13.522	2.1475	1.16805	1.72452	16.5692	49.5114	-0.623977	2.08504
PI587132:81FE7ABXX:6:B4	PI587132	Sg1533	282 DP	popcorn	popcorn	1702.24	1674.29	17.8488	58.0108	14.0913	0.723126	2.33009	1.46266	20.1058	61.1619	1.12328	1.29812
PI587134:81FE8ABXX:5:F4	PI587134	IA2132	282 DP	sweet corn	sweet corn	1201.27	1206.05	9.43566	40.4122	13.0005	3.0508	-0.126442	1.41858	5.1395	64.9607	-0.495576	-1.14706
PI587135:81N4HABXX:1:H9	PI587135	Ia5125	282 DP	sweet corn	sweet corn	1380.1	1362.21	14.2338	30.5001	13.5857	3.43558	0.779002	2.73676	39.3266	45.9093	2.07411	5.56664
PI587136:81FE8ABXX:7:E4	PI587136	Ky228	282 DP	unclassified	non-stiff stalk	1828.31	1730.41	15.2027	63.888	12.6278	1.07039	2.09421	-0.0628861	17.4276	63.8753	1.05477	0.63938
PI587137:81N4HABXX:6:F2	PI587137	Ms71	282 DP	unclassified	non-stiff stalk	1478.6	1415.41	9.5372	60.4135	14.164	0.762155	-0.00377136	0.360979	7.34506	60.0765	-0.727323	-0.316401
PI587138:81FENABXX:7:H5	PI587138	A554	282 DP	unclassified	non-stiff stalk	1328.81	1310.18	8.86637	35.8581	13.0394	3.48947	-0.359533	1.60906	7.92366	54.75	-1.22806	0.341455
PI587139:81N4HABXX:6:B6	PI587139	A619	282 DP	non-stiff stalk	non-stiff stalk	1479.92	1433.01	7.25393	55.6781	13.7543	1.47575	-0.617779	0.228868	9.86569	63.8753	0.0280686	-0.387323
PI587140:81FE8ABXX:1:D1	PI587140	A632	282 DP	stiff stalk	stiff stalk	1524.53	1499.84	6.99719	30.3838	14.0935	3.54557	-1.26548	2.27488	7.47712	54.6496	-1.29962	0.291755
PI587141:81FE8ABXX:4:G11	PI587141	A654	282 DP	unclassified	non-stiff stalk	1296.38	1285.65	4.85516	53.5312	13.2215	2.01402	-1.13055	0.0972774	4.50934	65.5034	-0.522112	-1.29164
PI587142:81FE8ABXX:1:A9	PI587142	A679	282 DP	unclassified	stiff stalk	1391.56	1404.86	6.7009	72.297	15.8825	-0.995163	-0.984527	-0.131207	5.29704	69.845	0.0570159	-1.65687
PI587143:81FENABXX:5:B5	PI587143	A682	282 DP	non-stiff stalk	non-stiff stalk	1404.32	1418.64	5.35967	34.9804	11.0794	4.6313	-0.865618	0.348867	4.50934	43.253	-2.94203	1.12828
PI587144:81FE8ABXX:2:G2	PI587144	Mo24W	282 DP	unclassified	tropical	1742.06	1617.24	12.8817	65.9851	14.7804	-0.23417	0.78277	0.588295	14.6871	68.1506	1.14765	-0.19767
PI587145:81FE8ABXX:7:C12	PI587145	NC268	AIP	unclassified	stiff stalk	1745.2	1668.15	11.1051	69.7268	13.9393	0.244394	0.874992	-0.546411	9.39307	66.5888	0.259012	-0.746605
PI587147:81FE7ABXX:1:D6	PI587147	Pa91	282 DP	unclassified	stiff stalk	1636.76	1617.19	10.2543	58.9335	14.8675	0.496693	-0.0582948	0.821465	11.126	62.79	0.0811409	-0.0981613
PI587148:81N4HABXX:2:H2	PI587148	CI66	282 DP	unclassified	tropical	1997.3	1840.87	7.77803	67.0393	14.3568	0.10187	-0.407672	-0.0890573	8.43643	64.0452	-0.147509	-0.599855
PI587149:81FE8ABXX:1:H3	PI587149	Va26	282 DP	non-stiff stalk	non-stiff stalk	1508.74	1511.09	13.95	65.3695	13.793	0.39718	1.41433	0.159447	17.5851	63.3326	1.01714	0.719792
PI587150:81FE7ABXX:5:B3	PI587150	Va35	282 DP	non-stiff stalk	non-stiff stalk	1487.32	1528.53	9.07978	67.4442	12.4212	1.02038	0.497609	-0.976587	8.60537	69.845	0.506199	-1.20769
PI587151:81FE8ABXX:1:F4	PI587151	Va102	282 DP	unclassified	stiff stalk	1587.36	1505.02	10.3516	64.7313	12.4135	1.22012	0.764415	-0.703926	4.50934	65.5034	-0.522112	-1.29164
PI587152:81N4HABXX:7:H3	PI587152	W64A	282 DP	stiff stalk	stiff stalk	1420.28	1375.5	8.56922	44.7522	13.4891	2.55041	-0.346267	1.11185	5.61212	58.4484	-1.13968	-0.374619
PI587153:81FE8ABXX:4:E8	PI587153	W117	AIP	non-stiff stalk	non-stiff stalk	1411.42	1326.8	8.84353	45.6121	12.8802	2.69818	-0.140754	0.839407	8.29022	55.2677	-1.12199	0.334927
PI587154:81FE8ABXX:1:E1	PI587154	W153R	282 DP	non-stiff stalk	non-stiff stalk	1432.54	1407.31	9.33525	56.334	12.6324	1.90169	0.301974	-0.0198771	11.8982	59.8649	-0.132137	0.32481
PI591015:D0D0BACXX:4:A10	PI591015	BO394Y	AIP	unclassified	tropical	NA	NA	11.9518	59.6674	12.774	1.45385	1.05952	-0.00123961	19.9197	65.6773	1.58912	0.781763
PI592733:81FE7ABXX:3:D11	PI592733	R228	AIP	unclassified	non-stiff stalk	1689.72	1683.59	8.12745	55.3134	11.6154	2.52592	0.244741	-0.524715	11.3978	65.8742	0.453491	-0.396695
PI592734:81N4HABXX:7:G1	PI592734	R229	282 DP	unclassified	stiff stalk	1644.57	1585.39	6.38752	73.6446	15.2371	-0.641633	-0.733597	-0.599943	6.3167	70.4402	0.260193	-1.58316
PI592735:81FENABXX:6:H7	PI592735	R230	AIP	unclassified	stiff stalk	1648.28	1653.81	7.8829	72.3631	15.4473	-0.832456	-0.615021	-0.199768	5.45451	68.2923	-0.0904688	-1.46663
PI593008:81FE8ABXX:7:B1	PI593008	Hi26	AIP	unclassified	tropical	1795.53	1752.47	10.5917	57.1393	13.9419	1.12865	0.292199	0.61156	9.55054	74.8046	1.17393	-1.61877
PI593014:81FE8ABXX:7:H8	PI593014	Hi33	AIP	unclassified	non-stiff stalk	1571.06	1589.69	9.76403	54.4105	13.6249	1.54467	0.0663287	0.530659	10.3382	58.5238	-0.489794	0.258858
PI593015:81FE8ABXX:7:E2	PI593015	Hi34	AIP	unclassified	tropical	2012.23	1969.69	14.6658	66.8994	13.3112	0.408342	1.75153	-0.0149951	2.58	69.9617	-0.299187	-2.03847
PI593017:81N4HABXX:2:F2	PI593017	Hi39	AIP	unclassified	stiff stalk	1719.71	1680.6	10.6644	49.8715	13.6469	1.91313	0.263411	1.03651	17.5851	66.6642	1.37947	0.357445
PI594045:81FENABXX:2:H10	PI594045	B102	AIP	non-stiff stalk	non-stiff stalk	1555.5	1524.43	6.91252	52.9061	13.1245	2.02803	-0.583212	0.206569	10.3382	63.4081	0.0414081	-0.272345
PI594046:81FENABXX:1:D10	PI594046	B103	282 DP	non-stiff stalk	non-stiff stalk	1402.71	1380.02	3.71007	55.6753	14.1883	1.35629	-1.70097	0.222438	2.16267	58.3833	-1.6151	-0.835883
PI594047:81N4HABXX:6:E11	PI594047	B104	282 DP	stiff stalk	stiff stalk	1656.42	1623.48	8.96694	58.175	14.397	0.996961	-0.14819	0.440288	6.55736	61.7046	-0.657204	-0.600416
PI594048:81FENABXX:3:H10	PI594048	B105	282 DP	stiff stalk	stiff stalk	1523.92	1509.52	10.0715	63.9943	14.8996	0.0707447	0.0131018	0.459711	25.4004	71.0186	2.91415	0.944976
PI594050:81N4HABXX:6:A4	PI594050	N501	AIP	unclassified	stiff stalk	1503.91	1453.62	8.85339	54.2388	14.5732	1.1374	-0.433942	0.883042	6.61831	64.8568	-0.306093	-0.934975
PI594055:81FE8ABXX:1:H4	PI594055	N506	AIP	unclassified	stiff stalk	1585	1596.45	10.0993	50.589	14.4653	1.4575	-0.140511	1.19943	9.3068	68.9265	0.501538	-1.01256
PI594056:81FE8ABXX:1:E9	PI594056	N507	AIP	unclassified	stiff stalk	1557.66	1414.98	10.0066	54.8763	14.6804	0.967497	-0.143359	1.01136	13.1902	62.822	0.364885	0.17861
PI594058:81N4HABXX:2:D3	PI594058	N509	AIP	unclassified	stiff stalk	1554.19	1567.67	9.73501	55.3171	14.3365	1.18015	-0.017248	0.766648	11.0991	66.8916	0.523584	-0.547905
PI594060:81N4HABXX:1:D11	PI594060	N511	AIP	unclassified	stiff stalk	1657.75	1636.41	9.36839	55.388	14.6551	0.953203	-0.298834	0.893545	7.21575	65.8742	-0.114325	-0.96451
PI594070:81N4HABXX:6:E8	PI594070	N521	AIP	unclassified	stiff stalk	1491.12	1486.59	10.1468	56.8044	14.2828	1.03955	0.100347	0.706373	7.8132	57.735	-0.918423	0.0018208
PI594075:81FE8ABXX:1:C8	PI594075	N528	AIP	unclassified	stiff stalk	1687.83	1584.17	10.1925	56.0092	14.1366	1.1894	0.161454	0.69173	11.0991	62.822	0.080977	-0.105298
PI594077:81FE8ABXX:1:C6	PI594077	N530	AIP	unclassified	stiff stalk	1544.47	1507.58	9.4605	55.1348	14.6306	0.973273	-0.288615	0.932531	8.89195	53.7381	-1.20665	0.582981
PI594078:81FE8ABXX:1:F9	PI594078	N532	AIP	unclassified	stiff stalk	1551.39	1538.21	8.86477	54.4145	14.4263	1.18624	-0.378692	0.820655	6.6864	61.8785	-0.620768	-0.601811
PI594079:81FE8ABXX:4:F9	PI594079	N533	AIP	unclassified	stiff stalk	1505.35	1498	8.96198	53.7048	14.4621	1.21689	-0.396542	0.889698	9.60552	54.6827	-1.00703	0.577126
PI594081:81FE8ABXX:6:H9	PI594081	N535	AIP	unclassified	stiff stalk	1670	1635.97	8.57711	55.1536	14.5674	1.05212	-0.485134	0.817241	5.92713	52.0115	-1.79697	0.368217
PI595529:81N4HABXX:5:E2	PI595529	CML8	AIP	tropical	tropical	2112.45	2085.75	16.2748	67.2451	13.5821	0.160147	2.09124	0.214055	11.789	61.78	0.0613152	0.101697
PI595534:81FE8ABXX:2:F5	PI595534	CML38	282 DP	tropical	tropical	2107.96	2066.91	14.7742	71.7017	14.2427	-0.525313	1.59095	0.102768	17.472	66.6729	1.36507	0.341148
PI595541:81FE8ABXX:3:H1	PI595541	CML247	282 DP	tropical	tropical	2127.85	2123.29	11.665	70.0713	13.0231	0.405239	1.09252	-0.67428	12.2567	65.8069	0.562774	-0.272772
PI595553:81N4HABXX:5:F3	PI595553	CML25	AIP	tropical	tropical	2034.25	1993.18	15.5557	67.2139	13.4318	0.285867	1.96465	0.0831347	14.581	70.7959	1.42095	-0.499789
PI595554:81N4HABXX:4:F6	PI595554	CML27	AIP	tropical	tropical	2188	2139.99	14.6186	66.5115	13.5056	0.333281	1.66274	0.098987	18.4122	66.9095	1.51844	0.443071
PI595557:81FE8ABXX:3:G5	PI595557	CML31	AIP	tropical	tropical	2162.57	2090.48	15.1589	68.361	13.4044	0.206985	1.88575	-0.0288979	14.2301	NA	NA	NA
PI595558:81FE8ABXX:1:A11	PI595558	CML32	AIP	tropical	tropical	1898.45	1855.53	15.0974	66.8985	13.1815	0.46587	1.91937	-0.0390632	15.0645	70.3877	1.4422	-0.389735
PI595562:81FE8ABXX:1:B12	PI595562	CML282	AIP	tropical	tropical	NA	NA	14.2138	64.2828	13.4039	0.602574	1.53779	0.15588	10.9684	69.9617	0.839733	-0.899552
PI595568:81N4HABXX:4:B4	PI595568	CML299	AIP	tropical	tropical	1831.12	1817.48	14.4833	66.5229	13.2844	0.437167	1.67308	-0.0147707	17.4276	56.2776	0.228457	1.46569
PI595569:81N4HABXX:5:H1	PI595569	CML300	AIP	tropical	tropical	1671.15	1777.67	14.5224	66.8637	13.2927	0.406447	1.69442	-0.0303369	16.6399	59.5338	0.475644	1.00461
PI595616:81N4HABXX:6:H12	PI595616	ZS01250	AIP	unclassified	non-stiff stalk	1252.28	1265.25	8.12794	46.6975	12.6837	2.71967	-0.279407	0.601563	4.44577	66.6642	-0.404496	-1.42652
PI596355:81FE8ABXX:5:D9	PI596355	N216	AIP	unclassified	stiff stalk	1536.7	1591.3	9.04444	55.1748	14.3903	1.13355	-0.322988	0.758857	10.203	54.6827	-0.925912	0.658242
PI596357:81FENABXX:2:A10	PI596357	N218	AIP	unclassified	stiff stalk	1685.23	1651.74	7.3382	51.7917	14.7284	1.31726	-0.998466	0.943166	2.77633	58.5238	-1.5165	-0.767846
PI596499:81FE7ABXX:4:C1	PI596499	OC12	AIP	unclassified	non-stiff stalk	1480.08	1432.31	10.917	50.3913	13.2972	1.99698	0.396484	0.876716	14.7493	63.4081	0.640318	0.326566
PI596500:81FE7ABXX:6:C4	PI596500	OC13	AIP	unclassified	non-stiff stalk	1543.85	1505.28	11.2092	52.103	13.4222	1.76943	0.471362	0.834981	7.50252	61.78	-0.520673	-0.480291
PI596501:81FE7ABXX:3:C10	PI596501	OC14	AIP	unclassified	non-stiff stalk	1544.78	1542.82	10.5941	50.4771	13.4185	1.93937	0.272254	0.877791	11.441	61.78	0.0140683	0.0544504
PI596502:81FE7ABXX:5:A3	PI596502	OC15	AIP	unclassified	tropical	1494.51	1438.73	12.5572	56.8739	13.353	1.34584	0.971845	0.566243	10.8109	66.6642	0.459712	-0.562311
PI596504:81FENABXX:2:D8	PI596504	OC17	AIP	popcorn	popcorn	1378.79	1300.84	9.96805	43.7017	13.6021	2.42461	-0.115028	1.43035	4.50927	50.3834	-2.16655	0.352778
PI596627:81N4HABXX:3:B9	PI596627	Mp710	AIP	unclassified	tropical	1754.17	1685.01	12.4228	57.9444	13.4613	1.19114	0.901849	0.512356	28.9409	73.1765	3.62955	1.19099
PI596628:81FE7ABXX:7:H8	PI596628	Mp711	AIP	unclassified	tropical	1852.69	1815.62	12.8548	60.718	13.3793	1.00003	1.13701	0.315235	15.0802	59.4233	0.251868	0.804867
PI597925:81FE7ABXX:3:H5	PI597925	B107	AIP	non-stiff stalk	non-stiff stalk	1530.96	1503.68	8.45294	58.768	14.1455	0.950417	-0.336716	0.363008	8.29029	60.0765	-0.598985	-0.188063
PI597927:81FE7ABXX:1:A1	PI597927	B109	282 DP	stiff stalk	stiff stalk	1597.47	1550.07	6.65236	67.4717	15.407	-0.211312	-0.864609	-0.0849455	7.82524	64.1508	-0.219007	-0.694324
PI600729:81FE7ABXX:4:H11	PI600729	LP1 NR HT	AIP	stiff stalk	stiff stalk	1545.54	1492.8	6.13578	31.6071	13.9338	3.57949	-1.35698	2.08422	7.50259	61.7046	-0.528866	-0.472078
PI600751:81N4HABXX:7:C6	PI600751	Seagull Seventeen	AIP	non-stiff stalk	non-stiff stalk	1547.34	1520.88	5.08485	55.0182	11.0142	2.87913	-0.526173	-0.997068	4.98196	61.7046	-0.871101	-0.814313
PI600772:81FENABXX:4:D4	PI600772	FR19	AIP	stiff stalk	stiff stalk	1507.1	1462.87	7.81255	33.0688	13.3839	3.61568	-0.834852	1.74355	10.0232	46.5092	-1.83926	1.52279
PI600791:81N4HABXX:5:F12	PI600791	LH38	AIP	non-stiff stalk	non-stiff stalk	1504.5	1461.17	5.10464	56.5387	14.0608	1.32263	-1.25272	0.166208	7.8176	65.0361	-0.123759	-0.791647
PI600944:81N4HABXX:1:C3	PI600944	LH39	AIP	non-stiff stalk	non-stiff stalk	1501.18	1471.13	7.47356	56.5133	14.136	1.18262	-0.671759	0.382965	7.18744	61.78	-0.563452	-0.52307
PI600954:81N4HABXX:5:E12	PI600954	LH119	AIP	stiff stalk	stiff stalk	1528.21	1455.22	6.65727	71.5124	15.916	-0.987669	-1.18346	-0.0960876	8.70936	62.822	-0.243489	-0.429763
PI600955:D0D0BACXX:3:E6	PI686065	LH51	AIP	non-stiff stalk	non-stiff stalk	NA	NA	5.50608	57.3015	11.5099	2.41699	-0.499141	-0.905974	11.5043	66.8243	0.571279	-0.485568
PI600957:81FE8ABXX:5:F11	PI600957	LH74	AIP	stiff stalk	stiff stalk	1551.6	1559.5	6.12825	51.676	14.9012	1.32852	-1.33502	0.902262	4.98189	68.2923	-0.154638	-1.5308
PI600958:81FE7ABXX:4:E1	PI600958	FAPW	AIP	stiff stalk	stiff stalk	1454.87	1472.41	6.26284	48.6202	14.0514	2.07059	-1.02158	0.811171	8.92045	45.9665	-2.04801	1.43208
PI600959:81FE8ABXX:3:A10	PI600959	LH145	AIP	stiff stalk	stiff stalk	1399.97	1387.56	5.08299	26.9916	13.9059	3.94483	-1.85202	2.32688	6.08474	57.363	-1.19355	-0.192405
PI600981:81FENABXX:1:H3	PI600981	PHG39	AIP	unclassified	stiff stalk	1632.19	1656.72	5.11868	38.0849	14.0458	2.89211	-1.68833	1.45391	7.66013	66.0461	-0.0352967	-0.922869
PI601003:81FENABXX:6:H9	PI601003	LH143 CMS	AIP	unclassified	non-stiff stalk	1081.45	1134.31	10.3657	52.8095	13.2527	1.85222	0.339477	0.60531	7.02998	56.2776	-1.18326	0.0539775
PI601004:81N4HABXX:6:B2	PI601004	LH132	AIP	stiff stalk	stiff stalk	1466.47	1481.27	5.95276	69.0268	15.7015	-0.623251	-1.31224	-0.0444735	5.29697	68.2923	-0.111859	-1.48802
PI601005:81FE8ABXX:3:E9	PI601005	207	AIP	non-stiff stalk	non-stiff stalk	1415.86	1368.36	9.66413	60.8499	14.4598	0.590278	-0.0207462	0.456	10.9684	53.6396	-0.935438	0.875619
PI601007:81FE8ABXX:4:A12	PI601007	BO9	AIP	unclassified	stiff stalk	1460.93	1470.81	7.42154	53.7868	13.9018	1.56107	-0.653932	0.490149	5.1395	56.8203	-1.38091	-0.261721
PI601026:81FE8ABXX:3:F12	PI601026	F42	AIP	stiff stalk	stiff stalk	1372.1	1360.7	6.61911	74.8843	16.031	-1.26885	-1.087	-0.316878	8.44776	53.6396	-1.27767	0.533384
PI601037:81FE7ABXX:6:B5	PI601037	G80	AIP	stiff stalk	stiff stalk	1495.57	1476.88	5.93705	52.6616	13.7879	1.77045	-1.05388	0.401638	4.85707	63.7318	-0.667578	-1.05175
PI601079:81FE7ABXX:4:H9	PI601079	LH123HT	AIP	non-stiff stalk	non-stiff stalk	1612.58	1631.2	6.86302	57.2901	13.3753	1.54086	-0.562836	0.000659521	4.67104	63.4081	-0.728045	-1.0418
PI601080:81FENABXX:1:G3	PI601080	CR1HT	AIP	unclassified	non-stiff stalk	1303.98	1336.62	6.90101	51.6925	12.0788	2.59567	-0.371565	-0.109977	9.01645	62.9867	-0.183881	-0.405982
PI601159:81FE7ABXX:3:C12	PI601159	6103	AIP	unclassified	stiff stalk	1655.44	1561.09	6.64737	34.0271	14.1393	3.24268	-1.25641	2.01892	9.82274	61.78	-0.20565	-0.165268
PI601170:81FE8ABXX:6:D8	PI601170	LH82	AIP	non-stiff stalk	non-stiff stalk	1440.28	1466.65	8.57033	56.9482	13.7606	1.30621	-0.18774	0.39576	6.39982	66.5888	-0.147391	-1.15301
PI601172:81FENABXX:5:D8	PI601172	HBA1	AIP	unclassified	non-stiff stalk	1640.31	1660.52	8.67089	51.146	13.469	1.94218	-0.228544	0.635562	4.66681	71.5485	0.156718	-1.92771
PI601208:81FE8ABXX:5:E2	PI601208	IB014	AIP	non-stiff stalk	non-stiff stalk	1458.38	1439.07	7.88395	56.8013	13.8704	1.30957	-0.408834	0.333821	11.0991	65.8742	0.412932	-0.437253
PI601209:81FE7ABXX:4:D9	PI601209	MBNA	AIP	non-stiff stalk	non-stiff stalk	1428.78	1395.76	5.86202	54.3803	12.0465	2.40014	-0.61383	-0.437112	7.51448	64.8568	-0.184418	-0.8133
PI601211:81N4HABXX:7:A2	PI601211	78010	AIP	unclassified	stiff stalk	1541.91	1522.23	5.10413	51.689	14.8589	1.38838	-1.58778	0.8058	5.61205	65.0361	-0.423214	-1.0911
PI601229:81FE7ABXX:5:G2	PI601229	PHG83	AIP	non-stiff stalk	non-stiff stalk	1473.28	1498.84	10.4166	58.7143	14.0087	0.961252	0.255657	0.491928	7.02998	62.2473	-0.534013	-0.59527
PI601230:81N4HABXX:1:F11	PI601230	LH150	AIP	unclassified	non-stiff stalk	1729.17	1740.02	10.8443	60.2229	13.1006	1.26412	0.670104	0.049924	4.82435	56.8958	-1.4155	-0.312713
PI601269:81N4HABXX:7:F9	PI601269	5707	AIP	non-stiff stalk	non-stiff stalk	1510.3	1490.44	12.0136	56.2127	12.6243	1.74542	0.941106	0.172331	6.61831	66.8916	-0.0847895	-1.15628
PI601301:81FE7ABXX:4:A1	PI601301	78002A	AIP	stiff stalk	stiff stalk	1587.72	1531.06	7.20744	56.0376	14.9732	0.888723	-0.961594	0.698608	5.45451	61.78	-0.798739	-0.758356
PI601316:81FE7ABXX:6:A7	PI601316	LH54	AIP	non-stiff stalk	non-stiff stalk	1411.81	1382.42	5.47571	54.9682	11.9031	2.44098	-0.64869	-0.570216	3.47616	60.805	-1.17338	-0.92093
PI601321:81FE8ABXX:5:C2	PI601321	PHJ40	AIP	unclassified	non-stiff stalk	1299.56	1301.29	7.73959	53.2559	13.1764	1.89775	-0.418223	0.281681	4.22855	55.7001	-1.62643	-0.263575
PI601324:81FE8ABXX:2:D9	PI601324	SX-4-4 (Tetraploid)	AIP	unclassified	non-stiff stalk	1830.94	1767.51	9.80802	50.5869	13.6866	1.83513	0.00267005	0.902458	9.86562	60.1519	-0.376896	0.0176213
PI601329:81N4HABXX:5:D7	PI601329	SX-6-10 (Tetraploid)	AIP	unclassified	non-stiff stalk	1746.26	1680.81	11.8576	52.4138	13.5903	1.63859	0.607847	0.909646	11.7569	58.5037	-0.299371	0.453661
PI601375:81FE8ABXX:1:D9	PI601375	778	AIP	unclassified	stiff stalk	1411.17	1406.93	7.42612	50.0176	13.3717	2.14146	-0.602519	0.55724	7.0299	60.1519	-0.76191	-0.367392
PI601377:81FENABXX:1:H6	PI601377	794	AIP	unclassified	stiff stalk	1436.52	1456.9	6.80617	62.4678	15.3005	0.195422	-1.01617	0.296892	7.66006	66.6642	0.0319189	-0.990104
PI601378:81FE7ABXX:5:G4	PI601378	LP5	AIP	stiff stalk	stiff stalk	1432.12	1457.52	6.99403	70.9133	15.6286	-0.770009	-0.967961	-0.116546	5.34193	63.4081	-0.636956	-0.950709
PI601402:81FE7ABXX:3:G10	PI601402	LH146Ht	AIP	stiff stalk	stiff stalk	1410.39	1367.22	5.14786	41.3185	14.5286	2.39707	-1.71817	1.52351	5.8987	62.9639	-0.609671	-0.826804
PI601403:81FENABXX:6:F2	PI601403	LH156	AIP	non-stiff stalk	non-stiff stalk	1584.23	1611.39	7.33679	55.6168	13.9658	1.37148	-0.62062	0.428985	7.34506	63.3326	-0.373188	-0.670535
PI601405:81N4HABXX:7:G10	PI601405	LH85	AIP	non-stiff stalk	non-stiff stalk	1397.22	1294.71	5.96438	50.3005	13.3341	2.16576	-0.965147	0.456111	6.40615	67.0052	-0.101246	-1.19743
PI601416:81N4HABXX:7:A8	PI601416	LH61	AIP	unclassified	non-stiff stalk	1319.12	1327.93	5.87879	54.0687	11.6619	2.61744	-0.503582	-0.573052	5.61205	56.8958	-1.30855	-0.205765
PI601430:81FE8ABXX:3:A12	PI601430	807	AIP	unclassified	stiff stalk	1347.44	1338.21	7.24746	49.5999	13.5917	2.07058	-0.696821	0.654403	5.76959	55.2677	-1.46423	-0.0073074
PI601438:81N4HABXX:6:A12	PI601438	78371A	AIP	non-stiff stalk	non-stiff stalk	1567.58	1553.35	6.02683	55.3095	12.9056	1.9275	-0.768974	-0.181979	6.31959	57.735	-1.12121	-0.20097
PI601440:81FENABXX:1:H4	PI601440	MBPM	AIP	non-stiff stalk	non-stiff stalk	1631.99	1636.75	9.98172	55.9027	13.6663	1.37357	0.138615	0.466791	6.05624	62.4212	-0.647304	-0.746392
PI601441:81FE7ABXX:1:D3	PI601441	PB80	AIP	stiff stalk	stiff stalk	1520.77	1532.68	7.01746	73.1514	15.8897	-1.05362	-0.938533	-0.168799	6.24221	69.9204	0.193547	-1.53675
PI601442:81FENABXX:4:C2	PI601442	PHG86	AIP	stiff stalk	stiff stalk	1587.86	1568.89	5.66607	48.962	15.1397	1.39434	-1.66194	1.11317	3.92983	58.7524	-1.33503	-0.636088
PI601457:81N4HABXX:6:H4	PI601457	IB02	AIP	non-stiff stalk	non-stiff stalk	1330.14	1341.78	9.54241	59.5307	13.77	1.05937	0.118083	0.241773	6.7149	57.9057	-1.04897	-0.165869
PI601458:81FE8ABXX:1:C3	PI601458	IBB15	AIP	unclassified	non-stiff stalk	1420.87	1387.92	9.72109	60.8879	14.4636	0.589403	0.00271925	0.456279	6.24221	63.4081	-0.514723	-0.828476
PI601468:81FENABXX:2:D9	PI601468	PHK29	AIP	stiff stalk	stiff stalk	1553.69	1564.15	5.67901	59.3242	14.7425	0.697918	-1.27465	0.301196	5.42608	60.7931	-0.90993	-0.654883
PI601469:81FE7ABXX:2:G3	PI601469	PHR25	AIP	unclassified	non-stiff stalk	1270.67	1248.53	10.3696	53.1931	14.2502	1.29593	0.0206165	0.974069	6.76209	58.5238	-0.97534	-0.226688
PI601492:81FE8ABXX:5:G9	PI601492	793	AIP	unclassified	stiff stalk	1516.37	1476.73	6.79046	58.4756	15.3457	0.468715	-1.1651	0.641938	11.7561	58.5238	-0.297287	0.451365
PI601493:81FENABXX:5:G11	PI601493	LH149	AIP	stiff stalk	stiff stalk	1317.47	1320.05	7.39198	67.9362	15.5058	-0.437745	-0.839857	0.0603531	7.34498	55.2677	-1.25033	0.206589
PI601494:81N4HABXX:6:B8	PI601494	LH65	AIP	non-stiff stalk	non-stiff stalk	1602.13	1596.86	6.01128	55.7568	11.5653	2.51103	-0.409625	-0.727934	7.00148	64.0493	-0.341899	-0.795122
PI601495:81FENABXX:1:D9	PI601495	PHK42	AIP	non-stiff stalk	non-stiff stalk	1511.34	1394.44	9.00421	60.8621	14.3478	0.672019	-0.160365	0.356102	10.5101	64.0493	0.134471	-0.318751
PI601499:81FE7ABXX:2:E2	PI601499	PHT77	AIP	non-stiff stalk	non-stiff stalk	1462.23	1452.87	8.19361	56.434	13.3685	1.541	-0.246685	0.175389	4.3518	61.1619	-1.01568	-0.840849
PI601558:81FENABXX:3:B6	PI601558	11430	AIP	unclassified	non-stiff stalk	1513.21	1473.55	8.3452	57.5675	14.0461	1.1364	-0.337552	0.369009	6.71483	65.0361	-0.273486	-0.941374
PI601560:81N4HABXX:6:H5	PI601560	2MA22	AIP	non-stiff stalk	non-stiff stalk	1490.09	1420.23	9.39306	45.7844	13.6259	2.25716	-0.254323	1.20935	4.52727	68.9265	-0.147394	-1.66149
PI601562:81FENABXX:3:A12	PI601562	78551S	AIP	non-stiff stalk	non-stiff stalk	1472.39	1409.26	6.81906	56.1164	12.7334	1.95221	-0.434743	-0.205803	3.5641	55.1923	-1.77188	-0.29855
PI601567:81FE7ABXX:4:H5	PI601567	PHH93	AIP	non-stiff stalk	non-stiff stalk	1497.37	1438.75	9.21893	59.2603	14.3831	0.767963	-0.166679	0.517098	7.8176	63.4081	-0.300826	-0.614579
PI601570:81FE8ABXX:5:H5	PI601570	PHP02	AIP	non-stiff stalk	non-stiff stalk	1437.89	1427.09	9.60215	60.9518	14.4107	0.610526	-0.00617033	0.446509	12.0427	59.165	-0.188632	0.42055
PI601572:81FENABXX:1:B1	PI686066	PHR47	AIP	stiff stalk	stiff stalk	1435.28	1431.75	6.41049	53.6264	14.0181	1.51723	-0.952707	0.531914	11.8525	56.4264	-0.512309	0.692568
PI601573:81FENABXX:6:E2	PI601573	PHT10	AIP	stiff stalk	stiff stalk	1593.92	1603.78	5.17153	52.5751	15.1337	1.10818	-1.72135	0.823357	8.44776	61.78	-0.392335	-0.351953
PI601574:81FENABXX:4:G9	PI601574	PHT60	AIP	non-stiff stalk	non-stiff stalk	1563.74	1525.75	7.6925	59.3394	14.2112	0.872371	-0.574551	0.292944	7.66013	60.6192	-0.625521	-0.332644
PI601576:81FE7ABXX:3:B3	PI601576	PHW79	AIP	non-stiff stalk	non-stiff stalk	1565.78	1547.66	9.32603	63.2929	13.7789	0.716561	0.110152	-0.0476823	10.0232	68.2923	0.529831	-0.846326
PI601583:81FE7ABXX:4:D1	PI601583	NS501	AIP	stiff stalk	stiff stalk	1412.13	1436.09	7.6813	46.5095	14.1906	2.04428	-0.779081	1.23508	10.3383	47.5946	-1.67844	1.44752
PI601584:81FE8ABXX:6:A7	PI601584	OQ603	AIP	unclassified	non-stiff stalk	1461.5	1475.98	8.50364	58.5237	14.0924	1.02001	-0.288701	0.339517	4.66681	65.0361	-0.551552	-1.21944
PI601611:81FE8ABXX:6:C1	PI601611	S8324	AIP	unclassified	stiff stalk	1385.78	1362.09	7.1568	63.7082	15.1154	0.141207	-0.903509	0.161595	7.18744	60.1519	-0.74052	-0.346003
PI601683:81FENABXX:2:C9	PI601683	CR14	AIP	unclassified	stiff stalk	1404.76	1373.29	5.90305	53.2314	14.5119	1.43228	-1.14529	0.641074	4.82435	68.2923	-0.176027	-1.55218
PI601684:81FE7ABXX:6:E7	PI601684	WIL900	AIP	unclassified	non-stiff stalk	1680.56	1562.04	6.85937	57.9857	11.5783	2.29181	-0.114957	-0.815096	4.98196	62.2473	-0.812078	-0.873335
PI601685:81FE7ABXX:4:F5	PI601685	WIL901	AIP	non-stiff stalk	non-stiff stalk	1633.24	1590.01	6.10653	56.2581	11.5237	2.49367	-0.346355	-0.786688	7.0299	60.1519	-0.76191	-0.367392
PI601689:81FENABXX:2:B5	PI601689	WIL500	AIP	non-stiff stalk	non-stiff stalk	1584.37	1621.14	12.8245	59.6319	13.7679	0.916741	0.998311	0.525756	8.29022	74.8046	1.00281	-1.78988
PI601724:81FENABXX:2:G11	PI601724	E8501	AIP	unclassified	non-stiff stalk	1611.72	1464.18	8.69892	55.7038	12.8081	1.82694	0.00476186	0.0650483	3.55554	65.7188	-0.62819	-1.44456
PI601725:81N4HABXX:6:G6	PI601725	J8606	AIP	unclassified	non-stiff stalk	1517.21	1506.42	9.13738	64.7641	13.4813	0.71787	0.174364	-0.247433	8.85313	66.9095	0.220581	-0.854793
PI601726:81FENABXX:6:C2	PI601726	L 127	AIP	non-stiff stalk	non-stiff stalk	1368.68	1342.2	9.09274	57.8225	14.1173	1.03919	-0.145865	0.4833	8.03042	65.8364	-0.00782795	-0.849789
PI601729:81N4HABXX:7:E9	PI601729	W8555	AIP	unclassified	stiff stalk	1649.33	1595.16	8.61268	68.7024	15.2082	-0.319573	-0.298094	-0.0241177	12.5927	68.9265	0.947679	-0.566417
PI601773:81FE7ABXX:5:C2	PI601773	PHJ31	AIP	unclassified	non-stiff stalk	1578.21	1676.83	11.7234	58.6113	13.6525	1.08316	0.680805	0.453213	9.60552	68.9265	0.542097	-0.972
PI601775:81FENABXX:1:E11	PI601775	PHJ70	AIP	stiff stalk	stiff stalk	1623.78	1592.89	5.1952	58.7435	14.3914	1.0183	-1.22066	0.149524	10.7189	47.5231	-1.63454	1.50697
PI601778:81FENABXX:3:D1	PI601778	PHM10	AIP	stiff stalk	stiff stalk	1532.7	1510.64	9.09936	50.7761	14.2458	1.59487	-0.326125	1.00689	6.24228	62.79	-0.581938	-0.761241
PI601780:81FE8ABXX:1:D4	PI601780	PHN29	AIP	stiff stalk	stiff stalk	1457.39	1413.56	6.93493	58.3084	14.6304	0.852909	-0.856253	0.416426	7.94672	59.165	-0.744763	-0.135581
PI601781:81FE8ABXX:1:F8	PI601781	PHN37	AIP	unclassified	non-stiff stalk	1321.18	1304.67	7.95103	52.2567	13.1857	1.99385	-0.352101	0.380437	7.8176	56.8958	-1.0091	0.0936907
PI601783:81FE7ABXX:6:G6	PI601783	PHN82	AIP	non-stiff stalk	non-stiff stalk	1566.27	1524.74	9.46575	61.2498	14.1609	0.710069	0.0189899	0.283533	5.42343	67.909	-0.136371	-1.42916
PI601786:81FE7ABXX:4:D6	PI601786	PHR62	AIP	non-stiff stalk	non-stiff stalk	1569.59	1525.75	7.43592	55.9357	13.9843	1.30836	-0.616259	0.431446	23.8626	61.78	1.70059	1.74097
PI601790:81FE8ABXX:1:C7	PI601790	PHW03	AIP	stiff stalk	stiff stalk	1369.71	1384.35	9.57166	55.2813	13.7896	1.39278	0.0109972	0.570758	3.72164	65.5034	-0.629061	-1.39859
PI603939:81FE7ABXX:3:B12	PI603939	B42	AIP	non-stiff stalk	non-stiff stalk	1564.05	1566.36	9.51959	51.521	14.0235	1.56741	-0.209948	0.919059	9.55054	66.6642	0.288595	-0.733428
PI606329:81FE7ABXX:2:A4	PI606329	DE1	282 DP	unclassified	non-stiff stalk	1624.6	1642.69	11.8937	58.6366	14.5654	0.647449	0.507258	0.844945	15.6064	62.7579	0.685975	0.513642
PI606330:81FENABXX:5:D9	PI606330	DE2	282 DP	non-stiff stalk	non-stiff stalk	1561.31	1590.81	11.2934	59.8351	14.6135	0.513405	0.329984	0.753625	11.7562	66.5888	0.579857	-0.42576
PI606768:81FENABXX:3:B11	PI606768	SD40	282 DP	unclassified	non-stiff stalk	1507.18	1491.94	10.454	61.9237	14.3432	0.540328	0.242283	0.350676	3.48219	68.7246	-0.311245	-1.78143
PI607512:81FENABXX:2:E4	PI607512	N7A	282 DP	stiff stalk	stiff stalk	1583.5	1628.8	8.64133	57.226	14.0629	1.13826	-0.274361	0.418141	8.29022	63.4081	-0.236657	-0.55041
PI607521:81FE8ABXX:3:B11	PI607521	A661	282 DP	unclassified	non-stiff stalk	1356.66	1290.95	6.1413	50.6714	13.975	1.7539	-1.12664	0.754994	6.24228	57.9057	-1.11314	-0.230038
PI607524:81FE8ABXX:3:F10	PI607524	A664	AIP	unclassified	stiff stalk	1431.62	1418.11	7.32967	35.8542	13.7551	3.24397	-0.915022	1.76665	7.72212	54.1923	-1.31608	0.374745
PI607525:81FENABXX:6:C7	PI607525	A665	AIP	stiff stalk	stiff stalk	1387.05	1418.39	6.91332	27.1588	13.6289	4.02258	-1.28595	2.21759	4.02173	48.9596	-2.38759	0.441433
PI607527:81FE8ABXX:4:B4	PI607527	ND300	AIP	unclassified	non-stiff stalk	1435.12	1398.08	8.07515	45.0697	13.1414	2.66583	-0.437387	0.876158	7.81767	45.8277	-2.21283	1.29745
PI608764:81FENABXX:4:C9	PI608764	B55	AIP	unclassified	non-stiff stalk	1563.38	1560.81	5.93641	53.192	13.545	1.84125	-0.946784	0.26058	8.70936	58.7524	-0.686096	0.0128437
PI608765:81N4HABXX:7:B10	PI608765	B77	282 DP	unclassified	non-stiff stalk	1621.29	1584.94	10.631	54.3087	13.276	1.68642	0.407945	0.500244	12.9863	62.6709	0.32078	0.167365
PI608766:81FE7ABXX:6:D1	PI608766	B79	282 DP	unclassified	non-stiff stalk	1579.39	1574.29	11.1797	64.53	14.7029	0.0630638	0.368815	0.491415	14.2011	70.2301	1.30784	-0.48982
PI608767:81FENABXX:5:C9	PI608767	B84	282 DP	unclassified	stiff stalk	1661.42	1693.35	10.6368	61.7124	14.9363	0.325408	0.168119	0.564138	12.1174	70.9473	1.10293	-0.85073
PI608768:81FENABXX:3:E8	PI608768	B87	AIP	unclassified	non-stiff stalk	1524.15	1460.89	8.2124	46.4536	13.0877	2.56464	-0.347946	0.750551	5.76959	55.2677	-1.46423	-0.0073074
PI608774:81N4HABXX:6:H10	PI608774	B75	282 DP	non-stiff stalk	non-stiff stalk	1527.19	1520.52	3.71094	47.7996	13.8232	2.20118	-1.77337	0.618425	2.44797	58.635	-1.54899	-0.824521
PI608777:81FE7ABXX:3:C3	PI639685	B85	AIP	unclassified	non-stiff stalk	1487.54	1464.97	10.923	57.4167	13.4105	1.36253	0.537208	0.349375	7.50259	65.5034	-0.115709	-0.885236
PI608778:81FE7ABXX:1:E1	PI608778	B86	AIP	unclassified	non-stiff stalk	1667.81	1744.99	6.11349	60.0808	14.6701	0.607933	-1.11586	0.331555	17.1124	66.6642	1.3153	0.293276
PI610493:81FENABXX:3:G6	PI610493	NY5526	AIP	unclassified	tropical	1746.87	1656.48	12.5265	58.656	13.3855	1.17347	0.974516	0.400964	14.907	61.7046	0.476448	0.533235
PI613179:D0D0BACXX:3:B5	PI613179	T173	AIP	unclassified	non-stiff stalk	NA	NA	7.87067	59.5046	11.9505	1.93812	0.0722104	-0.668936	11.0991	66.8916	0.523584	-0.547905
PI614142:D0D0BACXX:4:G2	PI614142	GEMS-0001	AIP	stiff stalk	stiff stalk	NA	NA	9.94707	59.4485	14.559	0.619923	-0.0557318	0.629608	6.39975	63.4081	-0.493333	-0.807086
PI619429:81FE8ABXX:1:H11	PI619429	Tx802	AIP	unclassified	tropical	1876.19	1816.66	14.9999	65.6481	13.3395	0.489441	1.81124	0.127621	21.0509	65.0361	1.67297	1.00508
PI619430:81N4HABXX:5:B7	PI619430	Tx807	AIP	unclassified	tropical	1852.15	1818.21	13.6821	64.4065	13.3787	0.622646	1.41345	0.106283	11.4411	67.6742	0.655123	-0.586584
PI631393:81FE8ABXX:4:F1	PI631393	ND291	AIP	unclassified	non-stiff stalk	1304.44	1288.93	8.24639	42.1613	13.3303	2.80598	-0.497818	1.20414	7.51448	51.6305	-1.62289	0.625173
PI631394:81FE8ABXX:4:C4	PI631394	ND2000	AIP	unclassified	non-stiff stalk	1240.52	1242.66	8.883	49.5575	13.3257	2.13547	-0.174909	0.736909	8.73442	65.1346	0.0114323	-0.67788
PI633839:D0D0BACXX:3:F4	PI633839	Tx114	AIP	unclassified	stiff stalk	NA	NA	9.04399	65.4261	14.8029	0.0445926	-0.238959	0.133452	7.51448	60.7872	-0.627026	-0.370693
PI634206:81FENABXX:2:B7	PI634206	Mo48	AIP	unclassified	tropical	1577.66	1556.48	10.8922	63.2331	13.3658	0.869905	0.669476	-0.0698932	15.6946	63.4081	0.768656	0.454904
PI634207:81FE7ABXX:5:F1	PI634207	Mo49	AIP	unclassified	tropical	1533.55	1480.49	10.8289	57.8143	13.4855	1.27887	0.483281	0.361101	9.20703	66.7627	0.252669	-0.790779
PI635128:81N4HABXX:4:H6	PI635128	TZMI 717	AIP	tropical	tropical	2168.44	2083.03	13.9874	63.6436	13.2822	0.734852	1.50938	0.136729	10.6303	65.0215	0.256538	-0.40817
PI635131:81FE8ABXX:3:D5	PI635131	TZMI 720	AIP	tropical	tropical	1912.39	1945.03	14.2766	64.9189	13.302	0.599704	1.62206	0.100401	19.0029	71.5485	2.10318	0.0187492
PI635134:81N4HABXX:5:H2	PI635134	TZMI 723	AIP	tropical	tropical	2219.2	2221.82	14.0601	64.1791	13.1644	0.732129	1.56127	0.0639326	6.91703	58.7524	-0.929446	-0.230506
PI639038:D0D0BACXX:4:E8	PI639038	GEMS-0005	AIP	unclassified	stiff stalk	NA	NA	9.62191	68.954	14.5866	-0.171286	0.0695509	-0.147039	13.1739	74.8046	1.66589	-1.1268
PI639039:D0D0BACXX:4:E5	PI639039	GEMS-0006	AIP	unclassified	stiff stalk	NA	NA	9.40417	65.7886	14.7518	0.00479674	-0.159916	0.108279	8.92038	71.5485	0.734238	-1.35019
PI639041:D0D0BACXX:4:D7	PI639041	GEMS-0010	AIP	unclassified	stiff stalk	NA	NA	8.58004	64.0694	14.605	0.281031	-0.308995	0.117755	7.18752	74.7292	0.844894	-1.9314
PI639044:D0D0BACXX:4:G12	PI639044	GEMS-0013	AIP	unclassified	tropical	NA	NA	10.3208	68.5044	14.5508	-0.180519	0.211391	-0.0415368	16.9186	69.9617	1.64761	-0.0916754
PI639045:D0D0BACXX:4:D6	PI639045	GEMS-0015	AIP	unclassified	tropical	NA	NA	10.7845	67.7047	14.6946	-0.206037	0.278954	0.0933153	13.4891	59.5338	0.0478508	0.576818
PI639046:D0D0BACXX:4:H4	PI639046	GEMS-0017	AIP	unclassified	stiff stalk	NA	NA	8.19499	65.2358	14.7922	0.056401	-0.477453	0.0811188	10.9685	70.9303	0.945088	-1.00489
PI639049:D0D0BACXX:4:C6	PI639049	GEMS-0020	AIP	unclassified	tropical	NA	NA	9.4888	66.337	14.5676	0.0497603	-0.0244251	0.0415669	17.1124	71.5485	1.8465	-0.237927
PI639055:D0D0BACXX:4:B5	PI639055	GEMS-0030	AIP	unclassified	tropical	NA	NA	9.95736	58.4678	14.0964	0.947007	0.098771	0.493136	14.6023	66.6642	0.974484	-0.0475382
PI639056:D0D0BACXX:4:H10	PI639056	GEMS-0031	AIP	unclassified	tropical	NA	NA	11.9663	61.2885	14.0796	0.624563	0.686713	0.448118	10.1215	66.6642	0.366111	-0.655912
PI639501:D0D0BACXX:4:B7	PI639501	GEMN-0039	AIP	unclassified	non-stiff stalk	NA	NA	9.33878	59.4524	13.4185	1.25995	0.184181	0.0745272	8.29022	73.1765	0.825747	-1.61281
PI639502:D0D0BACXX:4:B1	PI639502	GEMN-0040	AIP	unclassified	non-stiff stalk	NA	NA	10.3842	60.1776	13.6221	1.03043	0.394141	0.207141	18.2153	68.2169	1.6339	0.274148
PI639503:D0D0BACXX:4:G5	PI639503	GEMN-0041	AIP	unclassified	stiff stalk	NA	NA	7.42681	66.5663	14.7181	0.0211911	-0.657281	-0.117069	11.3163	68.2923	0.705411	-0.670746
PI639928:81FE8ABXX:2:F1	PI639928	TZSTRI104	AIP	tropical	tropical	1954.94	1935.41	15.4488	66.9587	14.2622	-0.120861	1.68178	0.473592	14.6838	64.8568	0.78898	0.160098
PI639932:81N4HABXX:4:C11	PI639932	TZSTRI108	AIP	tropical	tropical	1993.43	1999.55	14.872	68.0545	14.0554	-0.0868909	1.61096	0.249078	21.6812	66.0461	1.86838	0.980811
PI639934:81N4HABXX:4:B10	PI639934	TZSTRI110	AIP	tropical	tropical	2463.42	2213.44	15.2699	66.2648	13.5904	0.286306	1.80809	0.207822	16.992	65.8364	1.20892	0.366959
PI639936:81FE8ABXX:2:D6	PI639936	TZSTRI112	AIP	tropical	tropical	1770.24	1781.27	14.6666	65.0593	13.6814	0.365673	1.59552	0.294984	18.6879	67.1315	1.58002	0.456362
PI639938:81FE8ABXX:3:F4	PI639938	TZSTRI114	AIP	tropical	tropical	1863.38	1748.27	14.4555	64.4584	13.8008	0.355583	1.48039	0.359654	20.6666	68.0738	1.95115	0.622531
PI639940:81FE8ABXX:2:G8	PI639940	TZSTRI116	AIP	tropical	tropical	2050.64	1984.3	14.5012	63.0865	13.7787	0.474858	1.46073	0.458138	10.1215	NA	NA	NA
PI639945:81FE8ABXX:2:E3	PI639945	TZSTRI121	AIP	tropical	tropical	2017.76	1984.64	13.2196	66.7693	13.4135	0.403379	1.30668	-0.0840727	19.7658	63.8394	1.36834	0.96076
PI639949:81N4HABXX:5:G9	PI639949	TZSTRI125	AIP	tropical	tropical	1840.39	1809.25	13.4798	63.7277	13.3024	0.723038	1.35466	0.107556	13.3031	65.1346	0.631732	-0.0575804
PI641061:81FE8ABXX:3:C6	PI641061	TZEI 1	AIP	tropical	tropical	1922.97	1909.3	14.2531	65.5552	13.329	0.534056	1.61079	0.0424085	23.0989	69.9204	2.48224	0.751948
PI641063:81N4HABXX:4:F7	PI641063	TZEI 3	AIP	tropical	tropical	2157.6	1978.19	14.3095	66.3044	13.4303	0.396551	1.59883	0.0488547	21.8387	67.6742	2.06684	0.825133
PI641065:81N4HABXX:4:C5	PI641065	TZEI 5	AIP	tropical	tropical	2025.9	1978.84	14.6416	65.403	13.4539	0.450597	1.66104	0.155096	18.9139	62.2956	1.08477	1.01299
PI641067:81N4HABXX:5:B3	PI641067	TZEI 7	AIP	tropical	tropical	2036.93	1931.41	14.4988	65.3146	13.432	0.475851	1.6231	0.137614	12.7013	76.4327	1.77879	-1.36804
PI641068:81N4HABXX:4:E7	PI641068	TZEI 8	AIP	tropical	tropical	1703.15	1737.72	14.0658	62.4366	13.3552	0.78705	1.46626	0.264108	13.3316	58.9911	-0.0325613	0.614451
PI641070:81FE8ABXX:2:E2	PI641070	TZEI 10	AIP	tropical	tropical	1664.12	1601.69	15.0165	63.973	13.4656	0.579001	1.74708	0.287765	15.425	63.8573	0.780907	0.369444
PI641071:81FE8ABXX:2:H6	PI641071	TZEI 11	AIP	tropical	tropical	1809.87	1745.77	15.7785	65.9254	13.7461	0.207183	1.86284	0.35083	21.6339	66.7627	1.9399	0.896456
PI641072:81FE8ABXX:1:F10	PI641072	TZEI 12	AIP	tropical	tropical	1837.96	1803.71	14.7672	64.9152	13.6497	0.388231	1.61004	0.286858	10.8109	67.6742	0.569564	-0.672143
PI641074:81N4HABXX:5:E1	PI641074	TZEI 14	AIP	tropical	tropical	1928.74	1825.12	15.6375	65.9724	13.6432	0.273514	1.88326	0.285266	20.7359	64.418	1.56298	1.02954
PI641075:81N4HABXX:5:A10	PI641075	TZEI 15	AIP	tropical	tropical	1828.84	1736.03	15.2466	65.2593	13.7757	0.275506	1.71299	0.357964	22.4505	69.9439	2.39675	0.661353
PI641076:81FE8ABXX:3:E7	PI641076	TZEI 16	AIP	tropical	tropical	1737.84	1794.12	15.0532	65.4415	13.6957	0.316907	1.69357	0.29262	20.6582	61.8046	1.26819	1.30322
PI641225:81N4HABXX:1:D5	PI641225	Hi43	AIP	unclassified	tropical	2123.22	1968.19	14.0459	64.4362	13.3333	0.625276	1.51513	0.107746	18.9139	61.8046	1.03136	1.06639
PI641251:81N4HABXX:4:A9	PI641251	TZEEI 1	AIP	tropical	tropical	1862.61	1873.89	14.6823	63.7876	13.2293	0.719875	1.71532	0.168985	16.1673	68.2169	1.35583	-0.00391712
PI641252:81FE8ABXX:3:H6	PI641252	TZEEI 2	AIP	tropical	tropical	1706.47	1766.13	14.079	64.865	13.2951	0.619815	1.56559	0.0722104	21.051	67.6742	1.95989	0.718185
PI641253:81FE8ABXX:2:F8	PI641253	TZEEI 3	AIP	tropical	tropical	1754.54	1687.28	14.999	64.2608	13.3963	0.580836	1.76666	0.238291	22.6263	60.1519	1.35567	1.75018
PI641254:81FE8ABXX:2:F10	PI641254	TZEEI 4	AIP	tropical	tropical	1689.11	1661.16	14.6211	65.4968	13.4162	0.474229	1.67878	0.132605	18.3728	66.0461	1.4192	0.531628
PI641257:81FE8ABXX:3:F1	PI641257	TZEEI 7	AIP	tropical	tropical	1851.15	1874.4	14.7102	65.475	13.32	0.526854	1.73582	0.0906369	23.7291	65.0361	2.0366	1.36871
PI641262:81FE8ABXX:2:C2	PI641262	TZEEI 14	AIP	tropical	tropical	2031.99	1909.94	14.2769	62.8811	13.2369	0.804895	1.58095	0.206777	18.4122	69.9617	1.8504	0.111116
PI641263:81N4HABXX:5:H5	PI641263	TZEEI 16	AIP	tropical	tropical	2283.2	2193.39	13.7587	63.2827	13.3174	0.744936	1.42109	0.161271	5.5672	51.6484	-1.88534	0.358844
PI641264:81FE8ABXX:2:H11	PI641264	TZEEI 17	AIP	tropical	tropical	1939.2	1840.66	15.2982	64.3134	13.4852	0.50873	1.80903	0.300056	13.4889	65.8742	0.737398	-0.112787
PI641266:81N4HABXX:4:A11	PI641266	TZEEI 21	AIP	tropical	tropical	1746.1	1719.68	15.0864	65.7146	13.4688	0.406012	1.7866	0.182846	16.3247	58.5238	0.323013	1.07166
PI641711:81N4HABXX:5:D9	PI641711	OBATANPA GH	AIP	unclassified	tropical	1977.65	2009.91	14.6978	64.8181	13.2996	0.589211	1.71944	0.131925	19.3083	76.0662	2.63599	-0.43112
PI642762:D0D0BACXX:4:D8	PI642762	GEMS-0027	AIP	unclassified	tropical	NA	NA	10.0972	55.9649	13.9587	1.19643	0.0658797	0.613765	11.7561	71.5485	1.11925	-0.965175
PI642763:D0D0BACXX:3:F11	PI642763	GEMS-0003	AIP	unclassified	stiff stalk	NA	NA	9.71911	49.3256	13.8555	1.9201	-0.0330228	1.07434	8.76284	53.6396	-1.23489	0.576163
PI642767:D0D0BACXX:4:E4	PI642767	GEMS-0032	AIP	unclassified	tropical	NA	NA	11.1237	55.3583	13.8003	1.27048	0.360761	0.686409	13.174	67.6742	0.890409	-0.351298
PI643420:D0D0BACXX:4:E3	PI643420	GEMS-0067	AIP	unclassified	non-stiff stalk	NA	NA	8.88239	62.0144	14.0084	0.732858	-0.118361	0.0449513	14.9069	62.2053	0.530895	0.478768
PI644101:81FE7ABXX:2:G11	PI644101	LH1	AIP	stiff stalk	stiff stalk	1620.42	1573.12	6.69068	55.8467	14.4388	1.09702	-0.980214	0.53125	24.9883	60.1519	1.67636	2.07088
PI644102:81FE8ABXX:6:C5	PI644102	P737M20	AIP	sweet corn	sweet corn	1425.54	1368.75	11.7981	41.8395	13.4259	2.60838	0.394639	1.69612	10.9684	50.3834	-1.28957	1.22975
PI648424:81N4HABXX:6:D1	PI648424	58609 A632 (Meth) Bc5S4	AIP	stiff stalk	stiff stalk	1597.64	1528.26	6.87271	29.3763	14.088	3.62333	-1.34249	2.32995	6.55729	55.2677	-1.35728	0.0996409
PI648425:81FE8ABXX:1:G5	PI648425	58610 A632 (Meth) Bc5S4	AIP	stiff stalk	stiff stalk	1568.33	1518.84	6.89713	29.1474	14.1052	3.63438	-1.33981	2.36086	6.55736	57.9057	-1.07036	-0.187259
PI648426:81FE7ABXX:6:E3	PI648426	58612 Inbred B73	AIP	stiff stalk	stiff stalk	1547.3	1547.94	6.67344	74.2208	15.9356	-1.16562	-1.05177	-0.296938	8.60537	69.3023	0.447176	-1.14867
PI648427:81FE7ABXX:4:C11	PI648427	58613 B73 (Meth) Bc5S4	AIP	stiff stalk	stiff stalk	1572.05	1553.5	6.70782	74.2408	16.0389	-1.23348	-1.08135	-0.235354	8.73442	68.9335	0.42459	-1.09104
PI648428:81N4HABXX:7:C9	PI648428	58614 B73 (Meth) Bc5S4	AIP	unclassified	stiff stalk	1709.98	1671	6.68469	74.316	16.0619	-1.25125	-1.0945	-0.234229	5.13943	68.2923	-0.133248	-1.50941
PI648429:81FENABXX:1:H2	PI648429	58615 B73 (Meth) Bc5S4	AIP	stiff stalk	stiff stalk	1623.29	1602.57	6.84782	73.7912	16.0487	-1.2166	-1.07563	-0.181799	6.39975	73.1765	0.569071	-1.86949
PI648430:81FE7ABXX:6:F6	PI648430	58801 Inbred Mo17	AIP	non-stiff stalk	non-stiff stalk	1635.83	1543.06	5.20359	54.9103	11.0003	2.88876	-0.496334	-0.987522	6.36601	71.5485	0.387424	-1.697
PI648432:81FENABXX:2:D1	PI648432	58803 Mo17 (Meth) BcS3	AIP	non-stiff stalk	non-stiff stalk	1557.62	1568.51	5.35493	54.2033	11.0101	2.94747	-0.468782	-0.928801	5.29697	63.4081	-0.643061	-0.956814
PI654051:D0D0BACXX:4:F8	PI654051	TZAR104	AIP	tropical	tropical	NA	NA	14.0702	65.422	13.3505	0.558218	1.55746	0.045114	13.1087	63.4081	0.417558	0.103805
PI659678:D0D0BACXX:3:B6	PI659678	GEMN-0114	AIP	unclassified	non-stiff stalk	NA	NA	8.70839	59.293	13.4815	1.24623	-0.0417155	0.063353	3.72157	61.78	-1.03402	-0.993643
PI659680:D0D0BACXX:3:F12	PI659680	GEMS-0150	AIP	unclassified	stiff stalk	NA	NA	8.45226	68.5366	15.4461	-0.536895	-0.547806	0.1235	10.8004	67.909	0.593678	-0.699115
SC285:81N4HABXX:3:E10	Ames33287	SC285	AIP	unclassified	tropical	1799.25	1853.16	14.3375	61.458	13.484	0.81155	1.48823	0.421399	10.3383	54.6496	-0.911145	0.680228
SC344:81FE7ABXX:7:B5	NSL68250	SC344	AIP	unclassified	tropical	1840.12	1800.78	13.0531	61.9957	13.3423	0.909429	1.22856	0.199796	20.802	66.9095	1.84291	0.767537
