# Supplementary material for: Regulatory variation controlling architectural pleiotropy in maize
Source: Nat Commun. 2025 Mar 3;16:2140. doi: 10.1038/s41467-025-56884-w (PMC11876617; doi:10.1038/s41467-025-56884-w)
Supplement: Supplementary file 20 — Supplementary Data 17 [file 41467_2025_56884_MOESM20_ESM.xlsx]

## Sheet: Supplementary Data 17
Supplementary Data 17: Pearson correlations of phenotypic traits: Growing degree days to silking (GDD_DTS), Growing degree days to anthesis (GDD_DTA), Predicted GEBV of Tassel Branch Number (TBN predicted), Predicted GEBV of Leaf Angle (LA predicted); Predicted GEBV of the three principal components of LA, TBN, and ERN (PhPC1 predicted, PhPC2 predicted, PhPC3 predicted),​​TBN, LA, PhPC1, PhPC2.
	GDD_DTS	GDD_DTA	TBN predicted	LA predicted	PhPC1 predicted	PhPC2 predicted	PhPC3 predicted	TBN	LA	PhPC1	PhPC2
GDD_DTS	1	0.973805887	0.477302737	0.532272355	-0.495761027	0.511036409	-0.358877862	0.368637811	0.43137391	0.534549762	-0.039645369
GDD_DTA	0.973805887	1	0.46975879	0.551817964	-0.518197574	0.504003237	-0.374290922	0.366561921	0.446590019	0.543263327	-0.054099809
TBN predicted	0.477302737	0.46975879	1	0.303085869	-0.28310519	0.961771116	0.00019811	0.649005781	0.169982682	0.552321758	0.367567538
LA predicted	0.532272355	0.551817964	0.303085869	1	-0.924055092	0.412849178	-0.830084544	0.205216075	0.557598092	0.509521398	-0.265636396
PhPC1 predicted	-0.495761027	-0.518197574	-0.28310519	-0.924055092	1	-0.292123414	0.580185561	-0.204280044	-0.516936057	-0.482295473	0.235045593
PhPC2 predicted	0.511036409	0.504003237	0.961771116	0.412849178	-0.292123414	1	-0.226842704	0.618288268	0.231016014	0.57108406	0.296677256
PhPC3 predicted	-0.358877862	-0.374290922	0.00019811	-0.830084544	0.580185561	-0.226842704	1	0.011370585	-0.460650121	-0.299046782	0.357163803
TBN	0.368637811	0.366561921	0.649005781	0.205216075	-0.204280044	0.618288268	0.011370585	1	0.121484757	0.748827336	0.662765133
LA	0.43137391	0.446590019	0.169982682	0.557598092	-0.516936057	0.231016014	-0.460650121	0.121484757	1	0.748827336	-0.662765133
PhPC1	0.534549762	0.543263327	0.552321758	0.509521398	-0.482295473	0.57108406	-0.299046782	0.748827336	0.748827336	1	-1.08E-11
PhPC2	-0.039645369	-0.054099809	0.367567538	-0.265636396	0.235045593	0.296677256	0.357163803	0.662765133	-0.662765133	-1.08E-11	1
