# Supplementary material for: Regulatory variation controlling architectural pleiotropy in maize
Source: Nat Commun. 2025 Mar 3;16:2140. doi: 10.1038/s41467-025-56884-w (PMC11876617; doi:10.1038/s41467-025-56884-w)
Supplement: Supplementary file 21 — Supplementary Data 18 [file 41467_2025_56884_MOESM21_ESM.xlsx]

## Sheet: Supplementary Data 18
Supplementary Data 18: i) Module-trait correlation of the sixteen modules identified in the comprehensive GCN. ii) maize genes grouped based on the comprehensive GCN modules.
	tassel		leaf		traits
Pearson correlation	IM-BM	BM	apex1	apex2	TBN	TBA	LA
pink	-0.12578197	0.418234198	-0.22290134	-0.26228822	0.303509753	0.25077179	-0.25533507
brown	0.02235805	0.158714934	-0.13319296	-0.05064826	0.003502568	-0.10185613	-0.34362568
yellow	0.15727774	0.480086293	-0.35393740	-0.39265166	0.408251448	0.28165644	-0.57267780
magenta	-0.32911610	-0.201087975	0.17095452	0.48285038	-0.362820329	-0.48464576	0.10662889
midnightblue	-0.38571266	0.049654284	0.07875582	0.33035301	-0.133864724	-0.25416960	0.06716069
salmon	-0.54550080	0.006776764	0.13996768	0.38627172	-0.236313698	-0.29544345	0.21738458
black	0.05987387	-0.061605015	0.04100966	-0.08051219	0.088714373	0.20990678	0.26656618
green	0.34946135	0.199658141	-0.18617110	-0.47534613	0.432497863	0.50192782	-0.15115943
blue	0.51199436	0.474469674	-0.47314725	-0.70551919	0.622487300	0.63841080	-0.57275528
tan	0.46106424	0.033112743	-0.15370545	-0.29871987	0.418905401	0.23333703	-0.43100342
purple	-0.14386195	-0.390664211	0.23470382	0.34690687	-0.573293704	-0.50662744	0.24566924
cyan	-0.05928991	-0.395579351	0.27662682	0.17915529	-0.406652184	-0.32050585	0.30244016
lightcyan	0.32468683	-0.103248620	-0.06255968	-0.22244583	-0.081558020	-0.01399609	-0.15153729
greenyellow	-0.47238290	-0.127966532	0.21111633	0.33680189	-0.276149838	-0.19891278	0.45701368
red	-0.19782002	-0.382789076	0.32388615	0.39944659	-0.283716350	-0.20211050	0.56095756
turquoise	-0.48513408	-0.511469269	0.46190441	0.72242396	-0.601427186	-0.60453595	0.59252608
grey	0.01488058	-0.008401889	0.05755872	0.15027551	0.294051914	0.02326460	-0.14139292
	tassel		leaf		traits
Student asymptotic p-value for Pearson correlation	IM-BM	BM	apex1	ligule	TBN	TBA	LA
pink	1.400990e-01	3.003873e-07	8.351817e-03	1.813393e-03	2.811495e-04	2.905266e-03	2.416370e-03
brown	7.938999e-01	6.201745e-02	1.180257e-01	5.537688e-01	9.673582e-01	2.328193e-01	3.449880e-05
yellow	6.444946e-02	2.226101e-09	1.916730e-05	1.744839e-06	6.073216e-07	7.823564e-04	1.758991e-13
magenta	7.622461e-05	1.761165e-02	4.420295e-02	1.746284e-09	1.136203e-05	1.489807e-09	2.115375e-01
midnightblue	2.743085e-06	5.615861e-01	3.567555e-01	7.135265e-05	1.161665e-01	2.533588e-03	4.321311e-01
salmon	3.812093e-12	9.368924e-01	1.003016e-01	2.645904e-06	5.098874e-03	4.141008e-04	1.015226e-02
black	4.838295e-01	4.712552e-01	6.317022e-01	3.460987e-01	2.990227e-01	1.313411e-02	1.513999e-03
green	2.479994e-05	1.845027e-02	2.821203e-02	3.358788e-09	1.055237e-07	3.078183e-10	7.568819e-02
blue	1.178735e-10	3.621727e-09	4.056303e-09	3.117186e-22	2.825406e-16	2.811751e-17	1.742925e-13
tan	1.117534e-08	6.987752e-01	7.083290e-02	3.543117e-04	2.862649e-07	5.702274e-03	1.180151e-07
purple	9.110607e-02	1.988335e-06	5.417723e-03	2.867815e-05	1.635142e-13	1.974068e-10	3.556279e-03
cyan	4.881114e-01	1.437163e-06	9.789671e-04	3.483765e-02	6.783988e-07	1.197852e-04	2.961538e-04
lightcyan	9.634141e-05	2.264607e-01	4.643979e-01	8.488969e-03	3.398493e-01	8.701016e-01	7.495108e-02
greenyellow	4.329931e-09	1.332887e-01	1.260518e-02	5.033352e-05	9.997874e-04	1.890098e-02	1.556057e-08
red	1.957897e-02	3.308959e-06	1.004695e-04	1.109114e-06	7.128586e-04	1.703238e-02	6.859338e-13
turquoise	1.426587e-09	1.240221e-10	1.042812e-08	1.043367e-23	4.917811e-15	3.268626e-15	1.546141e-14
grey	8.619717e-01	9.218020e-01	5.009234e-01	7.743537e-02	4.422078e-04	7.857408e-01	9.685479e-02
Supplementary Table 18: ii) maize genes grouped based on the comprehensive GCN modules.
v3 Gene Model ID	v4 Gene Model ID	v5 Gene Model ID	Gene Symbol MaizeGDB	Full Name MaizeGDB	Description	GCN module
GRMZM2G142620	Zm00001d000005	Zm00001eb413270	myosin heavy chain-related	NA	NA	black
GRMZM2G090168	Zm00001d000074	Zm00001eb118470	Transducin/WD40 repeat-like superfamily protein	NA	NA	black
GRMZM2G435627	Zm00001d000197	Zm00001eb285950	DUF3511 domain protein	TIDP3214	NA	black
GRMZM2G118063	Zm00001d000247	Zm00001eb413140	Homeobox-leucine zipper protein MERISTEM L1	hb17	Homeobox-transcription factor 17	black
GRMZM2G166032	Zm00001d000301	Zm00001eb208020	exocyst subunit exo70 family protein G1	NA	NA	black
GRMZM2G471733	Zm00001d000381	Zm00001eb190130	Putative ARM repeat-containing protein containing family protein	NA	NA	black
GRMZM2G018595,GRMZM2G019500	Zm00001d001814	Zm00001eb066010,Zm00001eb066020	Clathrin light chain 2	IDP6830	NA	black
GRMZM2G149958	Zm00001d001837	Zm00001eb066260	Duplicated homeodomain-like superfamily protein	myb133	MYB-transcription factor 133	black
GRMZM2G436214	Zm00001d001842	Zm00001eb066310	Tetratricopeptide repeat (TPR)-like superfamily protein	ppr85	pentatricopeptide repeat protein85	black
GRMZM2G452142	Zm00001d001877	Zm00001eb066630	Phytosulfokine receptor 1	Zm00001d001877	NA	black
GRMZM2G071034	Zm00001d001933	Zm00001eb067160	Zinc finger CCCH domain-containing protein 52	c3h16	C3H-transcription factor 316	black
GRMZM2G406977	Zm00001d002153	Zm00001eb069260	Heterogeneous nuclear ribonucleoprotein U-like protein 1	NA	NA	black
GRMZM2G001289	Zm00001d002234	Zm00001eb070050	Homeodomain leucine zipper family IV protein	hb75	Homeobox-transcription factor 75	black
GRMZM2G345667	Zm00001d002345	Zm00001eb071020,Zm00001eb071030	Pentatricopeptide repeat-containing protein mitochondrial	pprsmr1	pentatricopeptide repeat smr1	black
GRMZM2G102088	Zm00001d002371	Zm00001eb071280	Protein kinase superfamily protein	pco135860	NA	black
GRMZM2G114276	Zm00001d002599	Zm00001eb073370	Probable LRR receptor-like serine/threonine-protein kinase	IDP1954	NA	black
GRMZM2G003752	Zm00001d002607	Zm00001eb073440	Fasciclin-like arabinogalactan protein 10	NA	NA	black
GRMZM2G020500	Zm00001d002687	Zm00001eb074170	Cytochrome P450 86A7	NA	NA	black
GRMZM5G825321	Zm00001d002718	Zm00001eb074460	Scarecrow-like protein 6	gras31	GRAS-transcription factor 31	black
GRMZM2G021044	Zm00001d002787	Zm00001eb075120	SET domain-containing protein SET104	sdg104	SET domain-containing protein SET104	black
GRMZM2G404973	Zm00001d002811	Zm00001eb075320	GATA zinc finger family protein	gata11	C2C2-GATA-transcription factor 11	black
GRMZM2G066820	Zm00001d002864	Zm00001eb075840	Probable polyol transporter 4	NA	NA	black
GRMZM2G177812	Zm00001d002871	Zm00001eb075940	abcg11;ABC transporter G family member 11: Ortholog of Arabidopsis ABCG11/COF1/WBC11. Plasma membrane-localized ATP-binding cassette transporter; cutin transport to extracellular matrix. (A. Barkan, 2015)Ortholog of Arabidopsis ABCG11/COF1/WBC11, a plasma membrane- localized ATP-binding cassette transporter; cutin transport to extracellular matrix	abcg11	ABC transporter G family member 11	black
GRMZM2G178681	Zm00001d003007	Zm00001eb077140	Pentatricopeptide repeat (PPR) superfamily protein	NA	NA	black
GRMZM2G076279	Zm00001d003034	Zm00001eb077400	S-adenosyl-L-methionine-dependent methyltransferases superfamily protein	IDP7808	NA	black
GRMZM2G015727	Zm00001d003161	Zm00001eb078480	OSJNBa0067K08.20 protein; protein	NA	NA	black
GRMZM2G323679	Zm00001d003164	Zm00001eb078500,Zm00001eb078510	Ribonucleoside-diphosphate reductase small chain C	rnrs3	ribonucleotide reductase small subunit3	black
GRMZM2G021619	Zm00001d003245	Zm00001eb079130	Inactive LRR receptor-like serine/threonine-protein kinase BIR2	NA	NA	black
GRMZM2G165633	Zm00001d003281	Zm00001eb079470	Cellulase (glycosyl hydrolase family 5) protein	NA	NA	black
GRMZM2G408963	Zm00001d003381	Zm00001eb080420	Peroxidase 65	cl6947_1	NA	black
GRMZM2G430362	Zm00001d003427	Zm00001eb080820	DExH-box ATP-dependent RNA helicase DExH18 mitochondrial	NA	NA	black
GRMZM2G160994	Zm00001d003500	Zm00001eb081350	Pentatricopeptide repeat-containing protein mitochondrial	NA	NA	black
GRMZM2G135727	Zm00001d003683	Zm00001eb082960	60S ribosomal protein L3-1	npi340c	NA	black
GRMZM2G447984	Zm00001d003725	Zm00001eb083310	Histone H3.2	NA	NA	black
GRMZM5G864735	Zm00001d003730	Zm00001eb083380	Histone H3.2	NA	NA	black
GRMZM2G412524	Zm00001d003812	Zm00001eb084110	Serine/threonine-protein kinase KIPK	NA	NA	black
GRMZM2G165063	Zm00001d003852	Zm00001eb084560	Inhibitor of apoptosis-like protein	NA	NA	black
AC235541.1_FG002	Zm00001d003948	Zm00001eb085350	DNAJ heat shock N-terminal domain-containing protein	umc1454	NA	black
GRMZM2G089010	Zm00001d004372	Zm00001eb088180	etr40;ethylene receptor homolog40:	etr40	ethylene receptor homolog40	black
GRMZM2G172695	Zm00001d004375	Zm00001eb088190	NA	NA	NA	black
GRMZM2G047486	Zm00001d004812	Zm00001eb091710	cdpk11;calcium dependent protein kinase11: encodes a protein that functions in abscisic acid signaling upstream of the MAP kinase encoded by mpk2, aka MPK5 (Ding et al 2012)	cdpk11	calcium dependent protein kinase11	black
GRMZM2G119117	Zm00001d004927	Zm00001eb092840	Os12g0146300 protein	NA	NA	black
GRMZM2G145651	Zm00001d004933	Zm00001eb092890	Carbohydrate-binding X8 domain superfamily protein	mmc0401	NA	black
GRMZM2G153675	Zm00001d005071	Zm00001eb094040	Probable protein phosphatase 2C 65	prh63	protein phosphatase homolog63	black
GRMZM5G800842	Zm00001d005085	Zm00001eb094220	Ubiquitin-activating enzyme E1 2	NA	NA	black
GRMZM5G874167	Zm00001d005295	Zm00001eb095630	DNA-directed RNA polymerases II IV and V subunit 3	IDP825	NA	black
GRMZM2G466578	Zm00001d005349	Zm00001eb096090	Pentatricopeptide repeat-containing protein	NA	NA	black
GRMZM2G321767	Zm00001d005373	Zm00001eb096310,Zm00001eb096320,Zm00001eb096330,Zm00001eb096340	Chaperonin 60 subunit alpha 2 chloroplastic	pat9	protein S-acyltransferase9	black
GRMZM2G179120	Zm00001d005624	Zm00001eb098340	Delta(8)-fatty-acid desaturase 2	fad13	fatty acid desaturase13	black
GRMZM2G579432	Zm00001d005641	Zm00001eb098490,Zm00001eb098500	Putative methyltransferase family protein	si946037d12	NA	black
GRMZM2G176141	Zm00001d005740	Zm00001eb099390,Zm00001eb099400	Transcription factor AIG1	bhlh138	bHLH-transcription factor 138	black
GRMZM2G365515	Zm00001d005834	Zm00001eb100350	Mitochondrial carrier-like protein	NA	NA	black
GRMZM2G112165	Zm00001d006008	Zm00001eb101750	Heat shock protein 90-2	pza03529	NA	black
GRMZM2G365374	Zm00001d006036	Zm00001eb101990	Heat shock 70 kDa protein 9 mitochondrial	hsp70-5	heat shock protein70-5	black
GRMZM2G058095	Zm00001d006040	Zm00001eb102030	3-hydroxy-3-methylglutaryl-coenzyme A reductase 2	Zm00001d006040	NA	black
GRMZM2G050714,GRMZM2G058105	Zm00001d006226	Zm00001eb103610,Zm00001eb103630,Zm00001eb103660	Protein binding protein	NA	NA	black
GRMZM2G050268	Zm00001d006237	Zm00001eb103750	Protein POLLENLESS 3-LIKE 2	cl9864_1	NA	black
GRMZM2G049613	Zm00001d006286	Zm00001eb104210	BZIP transcription factor	NA	NA	black
AC233910.1_FG010	Zm00001d006308	Zm00001eb104380	Protein kinase superfamily protein	NA	NA	black
GRMZM2G004619	Zm00001d006348	Zm00001eb104790	growth-regulating factor 9	grftf2	GRF-transcription factor 2	black
GRMZM2G172945	Zm00001d006358	Zm00001eb104870	NA	cl25923_1	NA	black
GRMZM2G154864	Zm00001d006455	Zm00001eb105680	Transducin/WD40 repeat-like superfamily protein	NA	NA	black
GRMZM2G099295	Zm00001d006623	NA	Polygalacturonase inhibitor 1	umc2562	NA	black
GRMZM2G039251	Zm00001d006667	Zm00001eb107590	Succinyl-CoA ligase alpha-chain 2	NA	NA	black
AC194970.5_FG009	Zm00001d006680	Zm00001eb107710	P-loop containing nucleoside triphosphate hydrolases superfamily protein	cl19120_1a	NA	black
GRMZM2G125004	Zm00001d006874	Zm00001eb109360	F-box only protein 13	NA	NA	black
GRMZM2G052416	Zm00001d007039	Zm00001eb110350	SWI/SNF complex component SNF12 homolog	NA	NA	black
GRMZM2G060109	Zm00001d007042	Zm00001eb110370	bZIP transcription factor 17	bzip91	bZIP-transcription factor 91	black
GRMZM2G060160	Zm00001d007043	Zm00001eb110380	Tetratricopeptide repeat (TPR)-like superfamily protein	NA	NA	black
GRMZM2G040209	Zm00001d007048	Zm00001eb110430	NADH dehydrogenase [ubiquinone] flavoprotein 1 mitochondrial	NA	NA	black
GRMZM2G030148	Zm00001d007100	Zm00001eb110890	smk1;small kernel1: encodes a pentatricopeptide repeat protein required for mitochondrial nad7 transcript editing	smk1	small kernel1	black
GRMZM2G474451	Zm00001d007125	Zm00001eb111120	Pentatricopeptide repeat-containing protein	NA	NA	black
GRMZM2G172800	Zm00001d007129	Zm00001eb111150	Pentatricopeptide repeat-containing protein	NA	NA	black
GRMZM2G010991,GRMZM2G312434	Zm00001d007155	Zm00001eb111360,Zm00001eb111370	Pentatricopeptide repeat-containing protein	NA	NA	black
GRMZM2G008444	Zm00001d007164	Zm00001eb111490	WEB family protein	wprb2	web1-pmi2 related b2	black
GRMZM2G151983	Zm00001d007183	Zm00001eb111630	Mediator of RNA polymerase II transcription subunit 33A	cl55962_1a	NA	black
GRMZM5G836628	Zm00001d007207	Zm00001eb111860	Probable protein phosphatase 2C 5	prh96	protein phosphatase homolog96	black
GRMZM2G048680	Zm00001d007295	Zm00001eb112550	Transcriptional corepressor SEUSS	cl10641_1a	NA	black
GRMZM2G003852	Zm00001d007316	Zm00001eb112720	Oligosaccharyltransferase complex/magnesium transporter family protein	cl10369_1	NA	black
GRMZM2G170161	Zm00001d007479	Zm00001eb114070	BSD domain-containing protein	bsdtf1	BSD-transcription factor 1	black
GRMZM2G041549	Zm00001d007609	Zm00001eb115110	RING-H2 finger protein ATL54	NA	NA	black
GRMZM2G092327	Zm00001d007755	Zm00001eb116250	DEAD-box ATP-dependent RNA helicase 52	NA	NA	black
GRMZM2G018607	Zm00001d007823	Zm00001eb116920	ABC transporter F family member 4	NA	NA	black
GRMZM5G850015	Zm00001d007936	Zm00001eb118250	Pyridoxal 5'-phosphate synthase-like subunit PDX1.2	phi101049	NA	black
GRMZM2G083572	Zm00001d007975	Zm00001eb117900	BTB/POZ domain-containing protein	NA	NA	black
GRMZM2G177165	Zm00001d007978	Zm00001eb117870	Chromatin complex subunit A101	chr101	chromatin complex subunit A 101	black
GRMZM2G044128	Zm00001d008327	Zm00001eb333520	H/ACA ribonucleoprotein complex subunit 4	trub1	tRNA pseudouridine synthase B1	black
GRMZM2G305080	Zm00001d008393	Zm00001eb334100	Putative aldehyde dehydrogenase family protein	cl10730_1	NA	black
GRMZM2G132796	Zm00001d008439	Zm00001eb334480	Protein decapping 5	NA	NA	black
GRMZM2G020484	Zm00001d008604	Zm00001eb335710	Protein NRT1/ PTR FAMILY 8.1	NA	NA	black
GRMZM2G519073	Zm00001d008624	Zm00001eb335930	HSP20-like chaperones superfamily protein	NA	NA	black
GRMZM2G175171	Zm00001d008739	Zm00001eb336870	2-hydroxyacyl-CoA lyase	ocd1	oxalyl-CoA decarboxylase1	black
GRMZM2G125020	Zm00001d008782	Zm00001eb337180	Protein MARD1	flz32	FCS-like zinc finger32	black
GRMZM2G114572	Zm00001d009021	NA	Pentatricopeptide repeat-containing protein	NA	NA	black
GRMZM2G001024	Zm00001d009108	Zm00001eb340170	RING/U-box superfamily protein	NA	NA	black
GRMZM2G003022	Zm00001d009150	Zm00001eb340490	Sec23/Sec24 protein transport family protein	Zm00001d009150	NA	black
GRMZM2G048611	Zm00001d009401	Zm00001eb342290	DNAJ heat shock N-terminal domain-containing protein	cl11333_1	NA	black
GRMZM2G156606	Zm00001d009508	Zm00001eb343240	DUF1639 family protein	NA	NA	black
GRMZM2G083738,GRMZM2G153863	Zm00001d009517	Zm00001eb343340,Zm00001eb343350	Ribosomal protein L1p/L10e family	NA	NA	black
GRMZM2G124758	Zm00001d009572	Zm00001eb343780	Ras-related protein RABA1f	NA	NA	black
GRMZM5G851564	Zm00001d009677	Zm00001eb344620	Putative pentatricopeptide repeat family protein	emp80	empty pericarp80	black
NA	Zm00001d009950	Zm00001eb346960	Heat shock 70 kDa protein 14	hsp70-16	heat shock protein70-16	black
GRMZM2G117465	Zm00001d009965	Zm00001eb347060	Serine/threonine-protein kinase-like protein	NA	NA	black
GRMZM2G124179	Zm00001d010008	Zm00001eb347320	Haloacid dehalogenase-like hydrolase (HAD) superfamily protein	NA	NA	black
GRMZM2G086637	Zm00001d010049	Zm00001eb347610	Patellin-5%3B Putative patellin family protein isoform 1%3B Putative patellin family protein isoform 2	NA	NA	black
GRMZM2G456564	Zm00001d010146	Zm00001eb348360	NA	NA	NA	black
GRMZM5G808899	Zm00001d010189	Zm00001eb348650	DUF1682 family protein	cl24065_1	NA	black
GRMZM2G084274	Zm00001d010248	Zm00001eb349200	Electron transporter	IDP602	NA	black
GRMZM2G109354	Zm00001d010309	Zm00001eb349730	Squamosa promoter-binding protein-like (SBP domain) transcription factor family protein	sbp11	SBP-transcription factor 11	black
GRMZM2G325350	Zm00001d010329	Zm00001eb349860	Putative mitochondrial transcription termination factor family protein	mterf27	mTERF-domain protein27	black
GRMZM2G029933	Zm00001d010340	Zm00001eb349900	Putative mitochondrial transcription termination factor family protein%3B mTERF family protein	mterf4	mTERF-domain protein4	black
GRMZM2G074377	Zm00001d010488	Zm00001eb350970	Golgin subfamily A member 4	TIDP3632	NA	black
GRMZM2G063896	Zm00001d010575	Zm00001eb351700	Histone H4	NA	NA	black
AC197705.4_FG006	Zm00001d010589	Zm00001eb351820	Putative RING zinc finger domain superfamily protein	NA	NA	black
GRMZM2G319747	Zm00001d010804	Zm00001eb353660	Proteasome maturation factor UMP1	AY104566	NA	black
GRMZM2G034551	Zm00001d010838	Zm00001eb353960	Zinc transporter 6 chloroplastic	zip6	zinc-regulated, iron-regulated transporter-like protein6	black
GRMZM2G389118	Zm00001d010852	Zm00001eb354100	Translocase of chloroplast 159 chloroplastic	NA	NA	black
GRMZM2G135978	Zm00001d010863	Zm00001eb354200	Protein TRANSPORT INHIBITOR RESPONSE 1	tir1	transport inhibitor response1	black
GRMZM2G024838	Zm00001d010994	Zm00001eb355270	Structural constituent of ribosome	nzp1	non-zein protein1	black
GRMZM2G173763	Zm00001d010997	Zm00001eb355300	protein; Unknow protein	NA	NA	black
GRMZM2G386228	Zm00001d011050	Zm00001eb355660	Protein transport protein Sec61 beta subunit	NA	NA	black
GRMZM2G700683	Zm00001d011192	Zm00001eb356970	Carbamoyl-phosphate synthase large chain chloroplastic	NA	NA	black
GRMZM2G165428	Zm00001d011211	Zm00001eb357110	Putative leucine-rich repeat protein kinase family protein	NA	NA	black
GRMZM2G096764	Zm00001d011220	Zm00001eb357200	ATP-dependent zinc metalloprotease FTSH 4 mitochondrial	cl34516_1b	NA	black
GRMZM2G050072	Zm00001d011348	Zm00001eb358170	HXXXD-type acyl-transferase family protein	NA	NA	black
GRMZM2G128658	Zm00001d011352	Zm00001eb358210	Electron transporter	umc1121	NA	black
GRMZM5G835704	Zm00001d011650	Zm00001eb360900	NA	NA	NA	black
GRMZM2G048294	Zm00001d011721	Zm00001eb361520	bri1a;brassinosteroid insensitive1a: Encodes a brassinosteroid receptor	bri1a	brassinosteroid insensitive1a	black
GRMZM5G838388	Zm00001d011788	Zm00001eb362270	Pentatricopeptide repeat-containing protein chloroplastic	ppr447	pentatricopeptide repeat protein447	black
GRMZM2G064954	Zm00001d011994	Zm00001eb364210	F-box only protein 6	NA	NA	black
GRMZM5G821267	Zm00001d012146	Zm00001eb365610	U-box domain-containing protein 7	si946043g03b	NA	black
GRMZM2G119397	Zm00001d012233	Zm00001eb366320,Zm00001eb366330	PHD finger protein	si603022b10	NA	black
GRMZM2G047214	Zm00001d012267	Zm00001eb366640	NPL4-like protein 1	NA	NA	black
AC203392.3_FG004,GRMZM2G061043,GRMZM2G162329	Zm00001d012315	Zm00001eb367060	NA	NA	NA	black
GRMZM2G057075	Zm00001d012336	Zm00001eb367290	Calcium-dependent lipid-binding (CaLB domain) family protein	NA	NA	black
GRMZM2G440785	Zm00001d012350	Zm00001eb367420,Zm00001eb367430	UPF0503 protein chloroplastic	NA	NA	black
GRMZM2G149265	Zm00001d012395	Zm00001eb367780	Mannose-1-phosphate guanylyltransferase 1	gmp2	mannose-1-phosphate guanylyltransferase2	black
GRMZM2G069078	Zm00001d012528	Zm00001eb369070	Pentatricopeptide repeat-containing protein mitochondrial	emp603	empty pericarp603	black
GRMZM2G139141	Zm00001d012606	Zm00001eb369740	Pentatricopeptide repeat-containing protein mitochondrial	NA	NA	black
GRMZM2G139093	Zm00001d012662	Zm00001eb370180	NA	pco100198	NA	black
GRMZM2G153615	Zm00001d012728	Zm00001eb370790	Putative DUF1421 domain family protein	NA	NA	black
GRMZM2G350447	Zm00001d012755	Zm00001eb371050	Zinc finger CCCH domain-containing protein 19	NA	NA	black
GRMZM2G384339	Zm00001d012823	Zm00001eb210530	Heat stress transcription factor A-1a	hsftf22	HSF-transcription factor 22	black
GRMZM2G384338	Zm00001d012824	Zm00001eb210540	RNA binding protein	NA	NA	black
GRMZM2G083813	Zm00001d012825	Zm00001eb210550	RNA-binding (RRM/RBD/RNP motifs) family protein	cl41174_1d	NA	black
GRMZM2G125300	Zm00001d012886	Zm00001eb211090	40S ribosomal protein S21	rps21d	40S ribosomal protein S21d	black
GRMZM2G144071	Zm00001d012961	Zm00001eb211680	Pentatricopeptide repeat-containing protein	NA	NA	black
GRMZM2G165209	Zm00001d012984	Zm00001eb211990	Protein FLC EXPRESSOR	NA	NA	black
GRMZM2G124441	Zm00001d013005	Zm00001eb212150	RING/U-box superfamily protein	pco067763	NA	black
GRMZM2G358416	Zm00001d013009	Zm00001eb212190	Splicing factor 3B subunit 6-like protein	pco078089	NA	black
GRMZM2G121221	Zm00001d013066	Zm00001eb212820	Histone H1	hon106a	histone H1 106a	black
GRMZM2G077404	Zm00001d013219	Zm00001eb214310	Arginine N-methyltransferase 2	cl44864_1a	NA	black
GRMZM2G172043	Zm00001d013268	Zm00001eb214870	Glycosyl hydrolase family protein	NA	NA	black
GRMZM2G147880	Zm00001d013307	Zm00001eb215190	Probable WRKY transcription factor 74	wrky113	WRKY-transcription factor 113	black
GRMZM2G100478	Zm00001d013323	Zm00001eb215340,Zm00001eb215350	Syntaxin-related protein KNOLLE	cl22280_2b	NA	black
GRMZM2G093139	Zm00001d013398	Zm00001eb215990	NA	NA	NA	black
GRMZM2G158359	Zm00001d013415	Zm00001eb216120	Receptor-like kinase TMK2	NA	NA	black
GRMZM2G408897	Zm00001d013416	Zm00001eb216130	PHD finger protein MALE MEIOCYTE DEATH 1	phd11	PHD-transcription factor 11	black
GRMZM2G070765	Zm00001d013417	Zm00001eb216140	Exportin-2	NA	NA	black
GRMZM2G150448	Zm00001d013430	Zm00001eb216290	Atypical receptor-like kinase MARK	si606055a02b	NA	black
GRMZM2G006474	Zm00001d013590	Zm00001eb217800	ARF guanine-nucleotide exchange factor GNOM	NA	NA	black
GRMZM2G062470	Zm00001d013799	Zm00001eb219720	Membrane metalloprotease ARASP chloroplastic	NA	NA	black
GRMZM2G153815	Zm00001d013842	Zm00001eb220140	Heat shock 70 kDa protein	hsp70-12	heat shock protein70-12	black
GRMZM2G090736	Zm00001d013927	Zm00001eb220880	Monothiol glutaredoxin-S17	NA	NA	black
GRMZM2G167505	Zm00001d014058	Zm00001eb222000,Zm00001eb222010	Heterogeneous nuclear ribonucleoprotein 1	pco101966	NA	black
GRMZM2G111238	Zm00001d014306	Zm00001eb224070	Expressed protein; protein	NA	NA	black
GRMZM2G113655	Zm00001d014525	Zm00001eb225770	Glycosyltransferase	NA	NA	black
GRMZM2G168920	Zm00001d014585	Zm00001eb226230	Cytoplasmic 60S subunit biogenesis factor REI1 homolog 1	pco088018	NA	black
GRMZM2G177894	Zm00001d014598	Zm00001eb226290	Pentatricopeptide repeat-containing protein	NA	NA	black
GRMZM2G048455	Zm00001d014658	Zm00001eb226770	Mitogen-activated protein kinase 1	mpk5	MAP kinase5	black
GRMZM2G099434	Zm00001d014666	Zm00001eb226830	Pentatricopeptide repeat-containing protein	NA	NA	black
GRMZM2G116034	Zm00001d014673	Zm00001eb226920	eif4;eucaryotic initiation factor4: cDNA; one of two with map sites on chr 5 and chr 6	eif4	eucaryotic initiation factor4	black
GRMZM2G085089	Zm00001d014736	Zm00001eb227530,Zm00001eb227540	Pentatricopeptide repeat-containing protein	NA	NA	black
GRMZM2G085117	Zm00001d014737	Zm00001eb227560	Arogenate dehydrogenase 1 chloroplastic	arodh2	arogenate dehydrogenase2	black
GRMZM2G116190	Zm00001d014759	Zm00001eb227770	KRR1 family protein	NA	NA	black
GRMZM2G158136	Zm00001d014775	Zm00001eb227980	P-loop containing nucleoside triphosphate hydrolases superfamily protein	NA	NA	black
GRMZM5G823891	Zm00001d014783	Zm00001eb228040	BEST Arabidopsis thaliana protein match is: kinectin-related (TAIR:AT5G66250.3); Has 7578 Blast hits to 6129 proteins in 783 species: Archae - 220; Bacteria - 1045; Metazoa - 3605; Fungi - 575; Plants - 442; Viruses - 38; Other Eukaryotes - 1653 (so /.../NCBI BLink).	cl9642_1	NA	black
GRMZM2G088212	Zm00001d014848	Zm00001eb228570	Catalase isozyme 1	cat1	catalase1	black
GRMZM2G036991	Zm00001d014853	Zm00001eb228610	tRNA-splicing endonuclease subunit Sen2-2	NA	NA	black
GRMZM2G074805	Zm00001d014966	Zm00001eb229640	Pentatricopeptide repeat-containing protein	ppr289	pentatricopeptide repeat protein289	black
GRMZM2G146354	Zm00001d015123	Zm00001eb231070	SINA2%3B Ubiquitin ligase SINAT2	sina2	seven in absentia2	black
GRMZM2G049755	Zm00001d015124	Zm00001eb231080	Pentatricopeptide repeat-containing protein mitochondrial	NA	NA	black
GRMZM6G869379	Zm00001d015180	Zm00001eb231490	Proteasome subunit alpha type-1-B	NA	NA	black
GRMZM2G062552	Zm00001d015186	Zm00001eb231570	Glycosyltransferase family 61 protein	xat5	xylan &#945;-1,3-arabinofuranosyl-transferase5	black
GRMZM2G096972	Zm00001d015208	Zm00001eb231820	Cleavage and polyadenylation specificity factor (CPSF) A subunit protein	uaz275	NA	black
GRMZM2G097207	Zm00001d015231	Zm00001eb232030,Zm00001eb232040	Glucan endo-1%2C3-beta-glucosidase 6	Zm00001d015231	NA	black
AC197118.3_FG005	Zm00001d015247	Zm00001eb232160	DNA/RNA-binding protein Kin17 conserved region	NA	NA	black
GRMZM2G147800	Zm00001d015290	Zm00001eb232410	Adagio protein 1	zll3	zeitlupe-like3	black
GRMZM2G409658	Zm00001d015325	Zm00001eb232690	CBL-interacting serine/threonine-protein kinase 10	cipk26	calcineurin B-like-interacting protein kinase26	black
GRMZM2G409726	Zm00001d015327	NA	ubi1;ubiquitin1: genomic sequence, 7 contiguous direct ubiquitin repeats; transcript specific probe; promoter active in monocots, not in tobacco	ubi1	ubiquitin1	black
AC234515.1_FG003	Zm00001d015348	Zm00001eb232910	Tubulin beta-4 chain	NA	NA	black
GRMZM2G131638	Zm00001d015474	Zm00001eb233840	Vacuolar import/degradation Vid27-related protein	NA	NA	black
GRMZM2G145500	Zm00001d015613	Zm00001eb234680	Protein TIC 21 chloroplastic	pco147781	NA	black
GRMZM2G038126	Zm00001d015886	Zm00001eb236650	26S protease regulatory subunit 6B homolog	NA	NA	black
GRMZM2G029258	Zm00001d015893	Zm00001eb236680	Probable pre-mRNA-splicing factor ATP-dependent RNA helicase DEAH5	NA	NA	black
GRMZM2G021015	Zm00001d015965	Zm00001eb237120	protein; Tyrosine specific protein phosphatase-like	NA	NA	black
GRMZM2G069542	Zm00001d016166	Zm00001eb238670	pep2;phosphoenolpyruvate carboxylase2: cDNA sequence, encodes C3 enzyme in roots (Northern blot analysis)	pep2	phosphoenolpyruvate carboxylase2	black
GRMZM5G891967	Zm00001d016271	Zm00001eb239500	NA	NA	NA	black
GRMZM2G029559	Zm00001d016358	Zm00001eb240090	Probable elongation factor 1-gamma 2	elfg2	elongation factor gamma2	black
NA	Zm00001d016520	Zm00001eb241300	Heat stress transcription factor A-5	hsftf29	HSF-transcription factor 29	black
GRMZM2G099334	Zm00001d016653	Zm00001eb242340	myb3;¬†: single copy; encodes WD-repeat protein	myb3	NA	black
GRMZM5G876303	Zm00001d016687	Zm00001eb242630	Putative glycosyltransferase	NA	NA	black
GRMZM2G119133	Zm00001d016784	Zm00001eb243450	Homeodomain-like superfamily protein	mybr28	MYB-related-transcription factor 28	black
GRMZM2G114241	Zm00001d016798	Zm00001eb243540	Pentatricopeptide repeat-containing protein	dek605	defective kernel605	black
AC191246.3_FG006,GRMZM2G093716	Zm00001d016815	Zm00001eb243740,Zm00001eb243750	Pentatricopeptide repeat-containing protein	NA	NA	black
GRMZM2G113596	Zm00001d016858	Zm00001eb244150	Ankyrin repeat protein SKIP35	NA	NA	black
GRMZM2G057184	Zm00001d017067	Zm00001eb245910	ARM-repeat/Tetratricopeptide repeat (TPR)-like protein	NA	NA	black
AC205703.4_FG006	Zm00001d017111	Zm00001eb246270	Very-long-chain 3-oxoacyl-CoA reductase 1	gl8	glossy8	black
GRMZM2G024550	Zm00001d017130	Zm00001eb246440	Transcription termination factor MTERF5 chloroplastic	mterf17	mTERF domain protein17	black
GRMZM2G024451	Zm00001d017131	Zm00001eb246450	Pre-mRNA-splicing factor ISY1	pco121903a	NA	black
GRMZM2G141411	Zm00001d017320	Zm00001eb248040	Surfeit locus protein 6	NA	NA	black
GRMZM2G053236	Zm00001d017330	Zm00001eb248150	ATP-dependent Clp protease proteolytic subunit	pco093974b	NA	black
GRMZM2G139837	Zm00001d017363	Zm00001eb248350	Survival motor neuron containing protein	NA	NA	black
GRMZM2G162786	Zm00001d017398	Zm00001eb248700	Protein OBERON 2	cl49804_1	NA	black
GRMZM2G162688	Zm00001d017401	Zm00001eb248730	Hsp70-Hsp90 organizing protein 3	pco123267	NA	black
GRMZM2G140669	Zm00001d017409	Zm00001eb248780	GATA zinc finger family protein	gata3	C2C2-GATA-transcription factor 3	black
GRMZM2G014977	Zm00001d017518	Zm00001eb249870	Pentatricopeptide repeat-containing protein	ppr316	pentatricopeptide repeat protein316	black
GRMZM2G005909	Zm00001d017540	Zm00001eb250080	ggps4;geranylgeranyl pyrophosphate synthase4: part of multigene family encoding geranylgeranyl diphosphate synthase	ggps4	geranylgeranyl pyrophosphate synthase4	black
GRMZM2G112352	Zm00001d017544	Zm00001eb250100	Pseudouridine synthase family protein	trua1	tRNA pseudouridine synthase A1	black
GRMZM2G116563	Zm00001d017566	Zm00001eb250310	N6-adenosine-methyltransferase MT-A70-like protein	NA	NA	black
GRMZM2G072911	Zm00001d017601	Zm00001eb250610	Bifunctional dTDP-4-dehydrorhamnose 35-epimerase/dTDP-4-dehydrorhamnose reductase	pco065449	NA	black
GRMZM2G044495	Zm00001d017604	Zm00001eb250640	Rho GTPase-activating protein 3	cl10175_1	NA	black
GRMZM2G067242	Zm00001d017707	Zm00001eb251490	P-loop containing nucleoside triphosphate hydrolases superfamily protein	si946027f07	NA	black
GRMZM2G115701	Zm00001d017773	Zm00001eb252060	tubtf9;TUB-transcription factor 9: Locus designated and assigned to a transcription factor family by the GRASSIUS project (Yilmaz et al 2009) , which also provided the mappings to the B73_Reference Genome sequence v2 gene models.	tubtf9	TUB-transcription factor 9	black
GRMZM2G029186	Zm00001d017883	Zm00001eb253140	Enhancer of mRNA-decapping protein 4	NA	NA	black
GRMZM2G469142	Zm00001d018388	Zm00001eb257920	Alginate regulatory protein AlgP	IDP646	NA	black
GRMZM2G469111	Zm00001d018389	Zm00001eb257930	Transmembrane 9 superfamily protein member 2	pco114025	NA	black
GRMZM2G058289	Zm00001d018443	Zm00001eb258480	Ankyrin repeat family protein	rz446b	NA	black
GRMZM2G087924	Zm00001d018504	Zm00001eb259140	NA	NA	NA	black
AC208348.3_FG012,GRMZM2G133919,GRMZM2G134067,GRMZM5G842058	Zm00001d018537	Zm00001eb259420,Zm00001eb259430,Zm00001eb259440,Zm00001eb259450	Putative pentatricopeptide repeat-containing protein	NA	NA	black
GRMZM2G152059	Zm00001d018599	Zm00001eb298010	Legume lectins beta domain containing protein	NA	NA	black
GRMZM5G852776	Zm00001d018665	Zm00001eb298670	LRR receptor-like serine/threonine-protein kinase RPK2	NA	NA	black
GRMZM2G043383	Zm00001d018694	Zm00001eb298950,Zm00001eb298960	T-complex protein 1 subunit epsilon	NA	NA	black
GRMZM2G148831	Zm00001d018749	Zm00001eb299470,Zm00001eb299480	Formin-like protein 18	NA	NA	black
GRMZM2G089193	Zm00001d018916	NA	PIF / Ping-Pong family of plant transposases	NA	NA	black
GRMZM2G066290	Zm00001d018961	Zm00001eb301440	Pyruvate kinase	mmp18	NA	black
GRMZM2G401308	Zm00001d018981	Zm00001eb301680	his1a;histone1a: cDNA sequences, SSR umc1577	his1a	histone1a	black
GRMZM2G003306	Zm00001d019045	Zm00001eb302250,Zm00001eb302260	Histone H2A	NA	NA	black
GRMZM2G104325	Zm00001d019062	Zm00001eb302400	mha3;membrane H(+)-ATPase3:	mha3	membrane H(+)-ATPase3	black
GRMZM2G399877	Zm00001d019452	Zm00001eb305620	Pentatricopeptide repeat-containing protein	NA	NA	black
GRMZM2G072729	Zm00001d019473	Zm00001eb305760	60S ribosomal protein L8-3	NA	NA	black
GRMZM2G034288	Zm00001d019520	NA	Histone-lysine N-methyltransferase family member SUVH9	sdg136	NA	black
GRMZM2G048257	Zm00001d019718	Zm00001eb307410	CXIP4	uaz187	NA	black
GRMZM2G473001	Zm00001d020057	Zm00001eb309660	pep3;phosphoenolpyruvate carboxylase3: possibly duplicate gene; both pep2 and pep3 hybridize to a C3 PEPCase isozyme genomic probe, p-H1(lambda)22 and to root PEPCase cDNA.	pep4	phosphoenolpyruvate carboxylase4	black
GRMZM2G322314	Zm00001d020139	Zm00001eb310290	Cysteine desulfurase mitochondrial	pco084690	NA	black
GRMZM2G129453	Zm00001d020147	Zm00001eb310330	Delta(8)-fatty-acid desaturase 2	fad12	fatty acid desaturase12	black
GRMZM2G085604	Zm00001d020256	Zm00001eb311090	P-loop containing nucleoside triphosphate hydrolases superfamily protein	drg15	dark response gene15	black
GRMZM2G108546	Zm00001d020292	Zm00001eb311380	MND1-interacting protein 1	NA	NA	black
GRMZM2G071059	Zm00001d020486	Zm00001eb312820	Probable CCR4-associated factor 1 homolog 11	NA	NA	black
GRMZM2G072855	Zm00001d020584	Zm00001eb313720	Histone H4	his404	histone H4 family4	black
GRMZM5G824944	Zm00001d020669	Zm00001eb314490	Formate tetrahyrofolate ligase	fths1	formate--tetrahydrofolate ligase1	black
GRMZM2G034065	Zm00001d020776	Zm00001eb315470	Serine/threonine-protein kinase PEPKR2	pco089911	NA	black
GRMZM2G464985	Zm00001d020858	Zm00001eb316100	Serine/threonine-protein kinase D6PKL1	GRMZM2G464985	NA	black
GRMZM2G458164	Zm00001d021024	Zm00001eb317500	Glucan endo-1%2C3-beta-glucosidase A6	NA	NA	black
GRMZM2G417963	Zm00001d021232	Zm00001eb319060	Protein ROOT PRIMORDIUM DEFECTIVE 1	NA	NA	black
GRMZM2G338916,GRMZM2G338928	Zm00001d021269	Zm00001eb319400,Zm00001eb319410,Zm00001eb319420	Kinesin-like protein KIN-7G	NA	NA	black
GRMZM2G147422	Zm00001d021304	Zm00001eb319710	Endoglucanase 2	umc56	NA	black
GRMZM2G450069	Zm00001d021341	Zm00001eb320020	NA	NA	NA	black
GRMZM5G897473	Zm00001d021452	Zm00001eb321050	BZIP transcription factor	NA	NA	black
GRMZM2G138220	Zm00001d021554	Zm00001eb322040	ATP synthase subunit delta' mitochondrial	NA	NA	black
GRMZM2G108874	Zm00001d021614	Zm00001eb322570	NC domain-containing protein-related	umc1324	NA	black
GRMZM2G158062	Zm00001d021710	Zm00001eb323520	eukaryotic translation initiation factor-related	GRMZM2G158062	NA	black
GRMZM2G444075	Zm00001d021714	Zm00001eb323550,Zm00001eb323560	BTB/POZ domain-containing protein	LOC103633275	NA	black
GRMZM5G890190	Zm00001d021730	Zm00001eb323700	USP family protein	pco067622	NA	black
GRMZM2G032071	Zm00001d021754	Zm00001eb323940	Lysine-specific demethylase JMJ25	cl15997_2b	NA	black
GRMZM2G057535	Zm00001d021788	Zm00001eb324270,Zm00001eb324280	Elongation factor 1-alpha	elfa6	elongation factor alpha6	black
GRMZM2G019084,GRMZM2G046916,GRMZM2G122841,GRMZM2G338205	Zm00001d021864	Zm00001eb324990,Zm00001eb325000,Zm00001eb325010	splicing factor Prp18 family protein	NA	NA	black
GRMZM2G019084,GRMZM2G046916,GRMZM2G122841,GRMZM2G338205	Zm00001d021867	Zm00001eb324990,Zm00001eb325000,Zm00001eb325010	splicing factor Prp18 family protein	NA	NA	black
GRMZM2G058087	Zm00001d021931	Zm00001eb325580	P-loop containing nucleoside triphosphate hydrolases superfamily protein	cl19120_1b	NA	black
GRMZM2G017016	Zm00001d022016	Zm00001eb326410	FRIGIDA-like protein 3	pco069223b	NA	black
GRMZM2G019571	Zm00001d022052	Zm00001eb326760	Putative pentatricopeptide repeat-containing protein	NA	NA	black
GRMZM2G393671	Zm00001d022112	Zm00001eb327260	Stress-response A/B barrel domain-containing protein UP3	cl15935_1	NA	black
GRMZM2G371721	Zm00001d022168	Zm00001eb327710	AT hook-containing MAR binding 1-like protein	NA	NA	black
GRMZM2G117707	Zm00001d022181	Zm00001eb327800	Phospho-2-dehydro-3-deoxyheptonate aldolase 1	NA	NA	black
AC195864.3_FG017,GRMZM2G017145	Zm00001d022224	Zm00001eb328230,Zm00001eb328240,Zm00001eb328250	Pentatricopeptide repeat-containing protein mitochondrial	NA	NA	black
GRMZM2G082365	Zm00001d022265	Zm00001eb328640	H/ACA ribonucleoprotein complex subunit 4	trub3	tRNA pseudouridine synthase B3	black
GRMZM2G148249	Zm00001d022313	Zm00001eb329060	DNA/RNA helicase protein	IDP1673	NA	black
GRMZM2G003172	Zm00001d022330	Zm00001eb329190	ATP12 ATPase	IDP705	NA	black
GRMZM2G111672	Zm00001d022353	Zm00001eb329400	BSD domain-containing protein	bsdtf7	BSD-transcription factor 7	black
AC212684.3_FG012	Zm00001d022480	Zm00001eb330270	emp17;empty pericarp17: mutants abolish the C-to-U editing of ccmB-43 and rps4-335 sites in mitochondria	emp17	empty pericarp17	black
GRMZM2G333433	Zm00001d022499	Zm00001eb330080	NA	NA	NA	black
AC155434.2_FG006,GRMZM6G787651	Zm00001d022525	Zm00001eb331000	Dof-type zinc finger DNA-binding family protein	dof47	C2C2-Dof-transcription factor 1	black
GRMZM2G134341	Zm00001d022582	Zm00001eb331550	Protein ESKIMO 1	umc2635	NA	black
AC187098.4_FG011	Zm00001d022587	Zm00001eb331600	PWWP domain containing protein	pco116187	NA	black
GRMZM2G440831	Zm00001d022598	Zm00001eb331740	Bzip-like transcription factor-like; Bzip-like transcription factor-like protein	NA	NA	black
GRMZM2G163242	Zm00001d022647	Zm00001eb332130	armadillo repeat only 1	aro3	armadillo repeat only3	black
GRMZM2G057441	Zm00001d023222	Zm00001eb404860	Ubiquitin-activating enzyme E1 2	NA	NA	black
AC197146.3_FG001	Zm00001d023283	Zm00001eb405460	cell division cycle 45	NA	NA	black
GRMZM2G304965	Zm00001d023331	Zm00001eb405990	Pentatricopeptide repeat-containing protein	dek140	defective kernel140	black
GRMZM2G036685	Zm00001d023367	Zm00001eb406310	Expressed protein; protein	NA	NA	black
GRMZM2G051637	Zm00001d023425	Zm00001eb406780	Putative receptor protein kinase CRINKLY4	cr4	crinkly4	black
GRMZM2G113073	Zm00001d023434	Zm00001eb406860	Rac GTPase activating protein 1	umc1432	NA	black
GRMZM2G163550	Zm00001d023511	Zm00001eb407570	Putative S-locus receptor-like protein kinase family protein	NA	NA	black
GRMZM2G001466	Zm00001d023525	NA	Pentatricopeptide repeat-containing protein	NA	NA	black
GRMZM2G093895	Zm00001d023565	Zm00001eb408080,Zm00001eb408090	Transcription factor TCP8	tcptf12	TCP-transcription factor 12	black
GRMZM2G404377	Zm00001d023807	Zm00001eb410000	MIF4G domain-containing protein / MA3 domain-containing protein	NA	NA	black
GRMZM2G015886	Zm00001d023810	Zm00001eb410030	Putative cellulose synthase-like family protein	csld1	cellulose synthase-like D1	black
GRMZM2G037378	Zm00001d023885	Zm00001eb410600	Protein RTF1 homolog	umc1367	NA	black
GRMZM5G883764	Zm00001d023901	Zm00001eb410730	Histone H2A	NA	NA	black
GRMZM2G401561	Zm00001d023919	Zm00001eb410870	Protein STABILIZED1	cl9003_1b	NA	black
GRMZM2G027298	Zm00001d023927	Zm00001eb410920	Zinc finger CCCH domain-containing protein 30	NA	NA	black
GRMZM2G425986	Zm00001d023969	Zm00001eb411200	A/G-specific adenine DNA glycosylase	NA	NA	black
GRMZM2G010406	Zm00001d024048	Zm00001eb411740,Zm00001eb411750	Argininosuccinate synthase chloroplastic	NA	NA	black
GRMZM2G140612	Zm00001d024338	Zm00001eb414020	Protein kinase superfamily protein	cl17814_1	NA	black
GRMZM2G159002	Zm00001d024342	Zm00001eb414040	26S proteasome non-ATPase regulatory subunit 1 homolog B	NA	NA	black
GRMZM2G097739	Zm00001d024364	Zm00001eb414260	Cysteine-type endopeptidase/ ubiquitin thiolesterase	NA	NA	black
GRMZM2G177621	Zm00001d024525	Zm00001eb415580	Transmembrane 9 superfamily member 4	umc2658	NA	black
GRMZM2G030659	Zm00001d024533	Zm00001eb415650	Putative DEAD-box ATP-dependent RNA helicase family protein	NA	NA	black
GRMZM2G305582	Zm00001d024534	Zm00001eb415660	Zinc finger CCCH domain-containing protein 12	c3h31	C3H-transcription factor 331	black
GRMZM5G832300	Zm00001d024632	Zm00001eb416420	RING/U-box superfamily protein	NA	NA	black
GRMZM2G149786	Zm00001d024647	Zm00001eb416560	NA	NA	NA	black
GRMZM2G122943	Zm00001d024765	Zm00001eb417470	Soluble diacylglycerol acyltransferase	dgatiii1	diacylglycerol acyltransferase-typeIII1	black
NA	Zm00001d025132	NA	Nucleic acid-binding OB-fold-like protein	magi93696	NA	black
GRMZM2G341741	Zm00001d025152	Zm00001eb420510	Pentatricopeptide repeat-containing protein	NA	NA	black
AC215690.3_FG002	Zm00001d025170	Zm00001eb420640	sacd11;stearoyl-acyl-carrier-protein desaturase11:	sacd11	stearoyl-acyl-carrier-protein desaturase11	black
GRMZM2G034313	Zm00001d025222	Zm00001eb421010	splicing factor-related	NA	NA	black
GRMZM2G022180	Zm00001d025305	Zm00001eb421600	clx2;calnexin homolog2:	clx2	calnexin homolog2	black
GRMZM2G128319	Zm00001d025342	Zm00001eb421870	Serine/threonine-protein kinase KIPK	AY110365	NA	black
GRMZM2G179005	Zm00001d025381	Zm00001eb422190	Histone H3.2	NA	NA	black
GRMZM2G355773	Zm00001d025406	Zm00001eb422440	Histone H3.2	NA	NA	black
GRMZM2G072337	Zm00001d025433	Zm00001eb422680	Methylthiotransferase	pza01089	NA	black
GRMZM2G097499	Zm00001d025538	Zm00001eb423510	NA	NA	NA	black
AC203841.3_FG002	Zm00001d025656	Zm00001eb424590	Tetratricopeptide repeat (TPR)-like superfamily protein	NA	NA	black
GRMZM2G025054	Zm00001d025689	Zm00001eb424930	tgz15;transglutaminase15:	tgz15a	transglutaminase15a	black
GRMZM2G066815	Zm00001d025692	Zm00001eb424960	Eukaryotic translation initiation factor 4B	NA	NA	black
GRMZM2G180716,GRMZM2G481373	Zm00001d025695	Zm00001eb424970,Zm00001eb424980,Zm00001eb424990	Pentatricopeptide repeat-containing protein chloroplastic	NA	NA	black
GRMZM2G070255	Zm00001d025762	Zm00001eb425710	NA	AY106712	NA	black
AC226227.2_FG005	Zm00001d025807	Zm00001eb426130,Zm00001eb426140	UPF0481 protein	NA	NA	black
GRMZM2G465208	Zm00001d025908	Zm00001eb427110	OSJNBa0074L08.7 protein	NA	NA	black
GRMZM2G173429	Zm00001d026050	Zm00001eb428430	NA	gras22	GRAS-transcription factor 22	black
GRMZM6G798998	Zm00001d026089	Zm00001eb428750	Replication factor C subunit 2	NA	NA	black
GRMZM2G145480	Zm00001d026310	Zm00001eb431040	Pentatricopeptide repeat-containing protein mitochondrial	NA	NA	black
GRMZM2G029478	Zm00001d026326	Zm00001eb431140	F-box domain containing protein%3B F-box domain containing protein isoform 1%3B F-box domain containing protein isoform 2%3B F-box domain containing protein isoform 3%3B F-box domain containing protein isoform 4	NA	NA	black
GRMZM2G396846	Zm00001d026333	Zm00001eb431190	Bromodomain containing protein	NA	NA	black
GRMZM2G101179	Zm00001d026495	Zm00001eb432550	NA	bcd135b	NA	black
GRMZM2G092571	Zm00001d026600	Zm00001eb433550	Protein S-acyltransferase 11	pat38	protein S-acyltransferase38	black
GRMZM2G173636	Zm00001d026639	NA	Acyl-CoA-binding domain-containing protein 1	acb4	Acyl-CoA-binding protein4	black
GRMZM2G001934	Zm00001d026668	Zm00001eb434220	Receptor-like kinase TMK2	perk13	proline-rich extensin-like receptor kinase13	black
GRMZM2G002121	Zm00001d027276	Zm00001eb000320	GroES-like zinc-binding alcohol dehydrogenase family protein	NA	NA	black
GRMZM2G703466	Zm00001d027296	Zm00001eb000500	DUF3527 domain protein	NA	NA	black
GRMZM2G077615	Zm00001d027343	Zm00001eb000960	NA	NA	NA	black
GRMZM2G077780	Zm00001d027347	Zm00001eb001000	Bifunctional fucokinase/fucose pyrophosphorylase	bhlh194	bHLH-transcription factor 194	black
GRMZM2G013986	Zm00001d027387	NA	Subtilisin-like protease SBT1.9	pco096605(61)	NA	black
GRMZM2G167568	Zm00001d027393	Zm00001eb001440	Pentatricopeptide repeat-containing protein mitochondrial	NA	NA	black
GRMZM2G105571	Zm00001d027468	Zm00001eb002060	ADPATP carrier protein 3 mitochondrial	gpm280a	NA	black
GRMZM2G075701	Zm00001d027548	Zm00001eb002840,Zm00001eb002850	smt2;sterol methyl transferase2: cDNA sequences, SSR umc1547	smt2	sterol methyl transferase2	black
GRMZM2G046888	Zm00001d027610	Zm00001eb003330	Vegetative storage protein	NA	NA	black
GRMZM5G823004	Zm00001d027624	Zm00001eb003480	NA	cl4845_1	NA	black
GRMZM2G358279	Zm00001d027683	Zm00001eb003970	Tetratricopeptide repeat (TPR)-like superfamily protein	cl15737_-2	NA	black
AC209858.4_FG004	Zm00001d027703	Zm00001eb004140,Zm00001eb004150	L-ornithine N5-acetyltransferase NATA1	hagtf1	GNAT-transcription factor 1	black
GRMZM2G417455	Zm00001d027803	Zm00001eb005030,Zm00001eb005040	Beta-galactosidase	TIDP3300	NA	black
GRMZM2G091916	Zm00001d027838	Zm00001eb005310	sdg122;set domain gene122:	sdg122	set domain gene122	black
GRMZM2G162725	Zm00001d027845	Zm00001eb005370	Pentatricopeptide repeat-containing protein mitochondrial	NA	NA	black
GRMZM2G119852	Zm00001d027871	Zm00001eb005660	adss1;adenylosuccinate synthetase:	adss1	adenylosuccinate synthetase	black
GRMZM2G445602	Zm00001d027904	Zm00001eb006020	3-ketoacyl-CoA synthase	kcs13	3-ketoacyl-CoA synthase13	black
GRMZM2G358311	Zm00001d027954	Zm00001eb006470	Expressed protein; protein	NA	NA	black
GRMZM2G398848	Zm00001d027975	Zm00001eb006610	F-box protein FBX14	GRMZM2G398848	NA	black
GRMZM2G134367	Zm00001d028024	Zm00001eb007060	Nodulin-related protein 1	umc1467	NA	black
GRMZM2G411084	Zm00001d028043	Zm00001eb007170	MFP1 attachment factor 1	NA	NA	black
GRMZM2G064841,GRMZM2G464510	Zm00001d028046	Zm00001eb007180,Zm00001eb007190	Putative pentatricopeptide repeat-containing protein	emp602	empty pericarp602	black
GRMZM2G035217	Zm00001d028125	Zm00001eb007920	UPF0496 protein At3g28300	NA	NA	black
GRMZM2G032423	Zm00001d028173	Zm00001eb008310	FRIGIDA-like protein 1	si687066d02	NA	black
GRMZM2G107805	Zm00001d028186	Zm00001eb008430	Pentatricopeptide repeat-containing protein	NA	NA	black
GRMZM2G091543	Zm00001d028195	Zm00001eb008500	TPX2 (targeting protein for Xklp2) protein family	IDP4048	NA	black
GRMZM2G111324	Zm00001d028243	Zm00001eb008930	Glucan endo-13-beta-glucosidase 3	GRMZM2G111324	NA	black
GRMZM2G476914	Zm00001d028294	Zm00001eb009460,Zm00001eb009470	Ubiquitin-protein ligase	Zm00001d028294	NA	black
GRMZM2G152663	Zm00001d028370	Zm00001eb010160	Protein OBERON 3	NA	NA	black
GRMZM2G147942	Zm00001d028391	Zm00001eb010360	Subtilisin-like protease SBT1.6	NA	NA	black
GRMZM2G170336	Zm00001d028427	Zm00001eb010700,Zm00001eb010710	40S ribosomal protein S20	bhlh193	bHLH-transcription factor 193	black
GRMZM2G136513	Zm00001d028484	Zm00001eb010990	Disease resistance protein RPS5	Zm00001d028484	NA	black
GRMZM2G151564	Zm00001d028533	Zm00001eb011630	Calcium ion binding protein	NA	NA	black
GRMZM2G048482	Zm00001d028643	Zm00001eb012540	HSP20-like chaperones superfamily protein	AY106592	NA	black
GRMZM2G069618	Zm00001d029093	Zm00001eb016320	Tetratricopeptide repeat (TPR)-like superfamily protein	umc1849	NA	black
GRMZM2G158662	Zm00001d029105	Zm00001eb016450	Blue-light photoreceptor PHR2	NA	NA	black
AC213099.3_FG002	Zm00001d029248	Zm00001eb017680,Zm00001eb017690	NA	IDP7708	NA	black
AC226368.2_FG006	Zm00001d029255	Zm00001eb017770	Transferase%2C transferring glycosyl groups	NA	NA	black
GRMZM2G173030,GRMZM2G347583	Zm00001d029422	Zm00001eb019260	NA	si946038f11	NA	black
GRMZM2G085825	Zm00001d029435	Zm00001eb019350	Transducin/WD40 repeat-like superfamily protein	IDP6736	NA	black
GRMZM2G479340	Zm00001d029582	Zm00001eb020580,Zm00001eb020590	3-oxo-Delta(45)-steroid 5-beta-reductase	NA	NA	black
GRMZM2G343688	Zm00001d029649	Zm00001eb021210	Plant UBX domain-containing protein 10	gpm341	NA	black
GRMZM2G383854	Zm00001d029764	Zm00001eb022250,Zm00001eb022260	Putative pentatricopeptide repeat-containing protein mitochondrial	NA	NA	black
GRMZM2G089248	Zm00001d029862	Zm00001eb023100	Probable xyloglucan galactosyltransferase GT19	NA	NA	black
GRMZM2G365134	Zm00001d029937	Zm00001eb023650	Glycoprotein	NA	NA	black
GRMZM2G123140	Zm00001d030069	Zm00001eb024680	Homeodomain leucine zipper family IV protein	ocl4	outer cell layer4	black
GRMZM2G394403	Zm00001d030149	Zm00001eb025310	ATP-dependent Clp protease proteolytic subunit	NA	NA	black
GRMZM2G163751	Zm00001d030308	NA	ARO1-like protein 4	aro4	armadillo repeat only4	black
GRMZM2G077851	Zm00001d030691	Zm00001eb028980	60S ribosomal protein L8-3	NA	NA	black
GRMZM2G056039	Zm00001d030725	Zm00001eb029200	Heat shock protein 70	hsp70-1	heat shock protein70-1	black
GRMZM2G092652	Zm00001d030732	Zm00001eb029250	U-box domain-containing protein 13	AY106439	NA	black
GRMZM2G179325	Zm00001d030744	Zm00001eb029390	NA	gras3	GRAS-transcription factor 3	black
GRMZM2G034645	Zm00001d030901	Zm00001eb030480	Vegetative storage protein	NA	NA	black
GRMZM2G127739	Zm00001d030916	Zm00001eb030570	Extra-large guanine nucleotide-binding protein 1	xlg1	extra-large guanine nucleotide-binding protein1	black
GRMZM2G100121	Zm00001d030990	Zm00001eb031170	F-box/LRR-repeat protein 17	umc1323	NA	black
GRMZM2G092947	Zm00001d031005	Zm00001eb031290	Protein NETWORKED 1A	NA	NA	black
GRMZM2G381822	Zm00001d031073	Zm00001eb031810	orc3;origin recognition complex3: member of a complex having a role in recognition and binding to origins of DNA replication; evidence from yeast two-hybrid assays and expression profiles	orc3	origin recognition complex3	black
GRMZM2G129597	Zm00001d031244	Zm00001eb033340	NA	IDP4052	NA	black
GRMZM2G169449	Zm00001d031273	Zm00001eb033640	RING/U-box superfamily protein	NA	NA	black
GRMZM2G326627	Zm00001d031321	Zm00001eb034030	Pentatricopeptide repeat-containing protein mitochondrial	NA	NA	black
GRMZM2G132607,GRMZM2G132623	Zm00001d031429	Zm00001eb034820,Zm00001eb034830	pfkB-like carbohydrate kinase family protein	TIDP3261	NA	black
GRMZM2G149480	Zm00001d031527	Zm00001eb035680	Probable mitochondrial adenine nucleotide transporter BTL1	NA	NA	black
GRMZM2G061542	Zm00001d031533	Zm00001eb035740	mTERF family protein	mterf2	mTERF protein domain2	black
GRMZM2G179366	Zm00001d031572	Zm00001eb036170	NA	bbr1	BBR/BPC-transcription factor 1	black
GRMZM2G424241	Zm00001d031593	Zm00001eb036350,Zm00001eb036360,Zm00001eb036370	fha2;FHA-transcription factor 2:	fha2	FHA-transcription factor 2	black
GRMZM2G053027	Zm00001d031684	Zm00001eb037170	RING/U-box superfamily protein	NA	NA	black
GRMZM2G107031	Zm00001d031725	Zm00001eb037480	Transcription factor TCP9	tcptf21	TCP-transcription factor 21	black
GRMZM2G021816	Zm00001d031740	Zm00001eb037640	Activator of 90 kDa heat shock protein ATPase	cl19870_1a	NA	black
GRMZM2G082640	Zm00001d031817	Zm00001eb038310	PWWP domain protein	NA	NA	black
GRMZM2G416069,GRMZM5G899800	Zm00001d031847	Zm00001eb038490	Structural maintenance of chromosomes (SMC) family protein	Zm00001d031847	NA	black
GRMZM2G422373	Zm00001d031866	Zm00001eb038680	Putative kinase-like protein TMKL1	NA	NA	black
GRMZM2G046005	Zm00001d031988	Zm00001eb039770	Transmembrane 9 superfamily member 9	NA	NA	black
GRMZM2G303157	Zm00001d032029	Zm00001eb040130	HEC/Ndc80p family protein	NA	NA	black
GRMZM2G101268,GRMZM2G401147	Zm00001d032070	Zm00001eb040460	Histone H2B	NA	NA	black
GRMZM2G073814	Zm00001d032114	Zm00001eb040890	D-3-phosphoglycerate dehydrogenase 2 chloroplastic	umc2594a	NA	black
GRMZM2G047019	Zm00001d032158	Zm00001eb041180	Probable CCR4-associated factor 1 homolog 11	cl339_1a	NA	black
GRMZM2G124281	Zm00001d032163	Zm00001eb041210	Mitochondrial glycoprotein family protein	NA	NA	black
GRMZM2G161368	Zm00001d032185	Zm00001eb041380	Selenium-binding protein-like	si605087c09	NA	black
GRMZM2G172451	Zm00001d032478	Zm00001eb043780	Ubiquitin carboxyl-terminal hydrolase family protein	NA	NA	black
GRMZM2G131817	Zm00001d032543	Zm00001eb044350	Pentatricopeptide repeat-containing protein mitochondrial	NA	NA	black
GRMZM2G703928	Zm00001d032572	Zm00001eb044620	LanC-like protein 2	AY110191	NA	black
GRMZM2G380665	Zm00001d032661	Zm00001eb045450	Pentatricopeptide repeat-containing protein mitochondrial	ppr56	pentatricopeptide repeat protein56	black
GRMZM2G027462	Zm00001d032679	Zm00001eb045620	Double-stranded RNA-binding protein 2	NA	NA	black
GRMZM2G143883	Zm00001d032719	Zm00001eb045960	Long-chain-alcohol oxidase FAO4B	si606042h11b	NA	black
AC198361.3_FG004	Zm00001d032739	Zm00001eb046160	Heterogeneous nuclear ribonucleoprotein 1	NA	NA	black
GRMZM2G036765	Zm00001d032859	Zm00001eb047170	Cell division control protein 48 homolog D	NA	NA	black
GRMZM2G164018	Zm00001d032900	Zm00001eb047560	Pentatricopeptide repeat-containing protein	ppr60	pentatricopeptide repeat protein60	black
GRMZM2G056989	Zm00001d032945	Zm00001eb047930	NA	Zm00001d032945	NA	black
GRMZM2G520535	Zm00001d032974	Zm00001eb048160,Zm00001eb048180	Probable prolyl 4-hydroxylase 12	proh2	prolyl 4-hydroxylase 2	black
GRMZM2G019171	Zm00001d033012	Zm00001eb048480	F-box/kelch-repeat protein SKIP11	NA	NA	black
GRMZM5G830403,GRMZM5G859592	Zm00001d033159	Zm00001eb049840	DEK domain-containing chromatin associated protein	si605017d12b	NA	black
GRMZM2G154151	Zm00001d033479	Zm00001eb052740	Signal peptidase complex subunit 1	umc2510	NA	black
GRMZM2G134982	Zm00001d033505	Zm00001eb052970	Ribosomal protein S5/Elongation factor G/III/V family protein	NA	NA	black
GRMZM2G144744	Zm00001d033680	Zm00001eb054480	d8;dwarf plant8: Dominant D8 plants resemble d1; extreme alleles not responsive to gibberellins.	d8	dwarf plant8	black
GRMZM2G057374,GRMZM2G057394	Zm00001d033704	Zm00001eb054650	DEAD-box ATP-dependent RNA helicase 21	csu554a(rnh)	NA	black
GRMZM2G023110	Zm00001d033745	Zm00001eb054960	Probable inactive receptor kinase	ark1	atypical receptor-like kinase1	black
GRMZM5G881950	Zm00001d033764	Zm00001eb055080	Exportin-2	NA	NA	black
GRMZM2G137788	Zm00001d033777	Zm00001eb055210	Receptor-like kinase TMK2	NA	NA	black
GRMZM2G046849	Zm00001d033787	Zm00001eb055300,Zm00001eb055310	UV-B-induced protein chloroplastic	NA	NA	black
GRMZM2G133169	Zm00001d033834	Zm00001eb055700	Scarecrow-like protein 7	gras65	GRAS-transcription factor 65	black
GRMZM2G143238	Zm00001d033839	Zm00001eb055750	Probable LRR receptor-like serine/threonine-protein kinase	NA	NA	black
GRMZM2G359217	Zm00001d033884	Zm00001eb056120	SMAD/FHA domain-containing protein	fha4	FHA-transcription factor 4	black
GRMZM2G018487	Zm00001d033965	Zm00001eb056780	Protein WRKY1	wrky107	WRKY-transcription factor 107	black
GRMZM2G177928	Zm00001d034032	Zm00001eb057400	Protein STRICTOSIDINE SYNTHASE-LIKE 3	NA	NA	black
GRMZM2G057935	Zm00001d034038	Zm00001eb057490	Phytochrome	phyC1	phytochromeC1	black
GRMZM5G892361	Zm00001d034131	Zm00001eb058280	transcriptional regulator of RNA polII SAGA subunit	NA	NA	black
GRMZM2G156800	Zm00001d034152	Zm00001eb058410	mitogen-activated protein kinase kinase kinase 5	NA	NA	black
GRMZM2G107798	Zm00001d034167	Zm00001eb058520	Peptidase/ serine-type peptidase	NA	NA	black
GRMZM2G029314	Zm00001d034206	Zm00001eb058870	Expressed protein; protein	NA	NA	black
GRMZM2G170727,GRMZM2G471348	Zm00001d034253	Zm00001eb059190,Zm00001eb059210	Pentatricopeptide repeat-containing protein	emp18	empty pericarp18	black
GRMZM2G069772	Zm00001d034320	Zm00001eb059650	Inosine-5'-monophosphate dehydrogenase	cl34483_1b	NA	black
GRMZM2G068952	Zm00001d034440	Zm00001eb060730	60S ribosomal protein L4-1	NA	NA	black
GRMZM2G078200	Zm00001d034443	Zm00001eb060760	Plastidial pyruvate kinase 1 chloroplastic	umc1421	NA	black
GRMZM2G164020	Zm00001d034479	Zm00001eb061060	hon110;histone one (H1): (was H1a); mapped by electrophoretic mobility polymorphism as alh1	hon110	histone one (H1)	black
GRMZM2G012224	Zm00001d034547	Zm00001eb061750	NA	umc1118	NA	black
GRMZM2G092663	Zm00001d034550	Zm00001eb061760	40S ribosomal protein S2-1	NA	NA	black
GRMZM2G134227	Zm00001d034575	Zm00001eb061960	Probable protein phosphatase 2C 55	pco110869	NA	black
GRMZM2G009598	Zm00001d034605	Zm00001eb062200	Ethylene-responsive transcription factor ERF118	ereb159	AP2-EREBP-transcription factor 159	black
GRMZM5G826911	Zm00001d034620	Zm00001eb062360	Protein trichome birefringence-like 32	NA	NA	black
GRMZM2G159766	Zm00001d034669	Zm00001eb062820	mTERF family protein	mterf5	mTERF-domain protein5	black
GRMZM2G113137	Zm00001d034770	Zm00001eb063800	Cellulose synthase-6	cesa6	cellulose synthase6	black
AC217358.3_FG005	Zm00001d034795	Zm00001eb064000	phb4;prohibitin4: cDNA	phb4	prohibitin4	black
GRMZM2G123901	Zm00001d034841	Zm00001eb064470	B-cell receptor-associated protein 31-like containing protein	NA	NA	black
GRMZM2G083964	Zm00001d034872	Zm00001eb064730	nuclear factor Y subunit C10	ca5p4	CCAAT-HAP5-transcription factor 54	black
GRMZM5G832651	Zm00001d034879	Zm00001eb064800	GC-rich sequence DNA-binding factor-like protein	NA	NA	black
GRMZM2G123527	Zm00001d034880	Zm00001eb064810	NA	TIDP2811	NA	black
GRMZM2G115456	Zm00001d034886	Zm00001eb064860	Heat stress transcription factor A-1a	hsftf5	HSF-transcription factor 5	black
GRMZM2G438524	Zm00001d034892	Zm00001eb064910	ppr53;pentatricopeptide repeat53: mutants exhibit a range of chlorotic phenotypes; specifically reduce transcript levels of ndhA (cp) and rrn23 (cp)	ppr53	pentatricopeptide repeat53	black
GRMZM2G098174	Zm00001d034996	Zm00001eb260100	evolutionarily conserved C-terminal region 7	si687085b03	NA	black
GRMZM2G412470	Zm00001d035139	Zm00001eb261280	MA3 domain-containing protein	Zm00001d035139	NA	black
GRMZM2G024533	Zm00001d035527	Zm00001eb265670	protein; Unknow protein	NA	NA	black
GRMZM2G099317	Zm00001d035552	Zm00001eb265820	Serine/arginine-rich splicing factor RS2Z32	RS2Z37B	NA	black
GRMZM2G045971	Zm00001d035610	Zm00001eb266430,Zm00001eb266440	Preprotein translocase Sec Sec61-beta subunit protein	NA	NA	black
GRMZM2G174716	Zm00001d035698	Zm00001eb267110	Pseudouridine synthase family protein	trub4	tRNA pseudouridine synthase B4	black
GRMZM2G011915	Zm00001d035881	Zm00001eb268550	Phytoene synthase	NA	NA	black
GRMZM2G473788	Zm00001d035934	Zm00001eb268890	NA	umc1444	NA	black
GRMZM2G095211	Zm00001d035957	Zm00001eb269040,Zm00001eb269050	plant/F18O14-17 protein	IDP6822	NA	black
GRMZM2G178616	Zm00001d036057	Zm00001eb269870	Thioredoxin superfamily protein	mmp160	NA	black
GRMZM2G101859	Zm00001d036151	NA	Nucleic acid-binding OB-fold-like protein	eif1	eukaryotic initiation factor1	black
GRMZM2G047204	Zm00001d036201	Zm00001eb270840	NA	GRMZM2G047204	NA	black
GRMZM2G075584	Zm00001d036410	Zm00001eb272360	P-loop containing nucleoside triphosphate hydrolases superfamily protein	NA	NA	black
GRMZM2G113244	Zm00001d036524	Zm00001eb273260	Adagio protein 1	zll2	zeitlupe-like2	black
GRMZM2G150302	Zm00001d036543	Zm00001eb273460	Probable beta-14-xylosyltransferase IRX14	csu395a	NA	black
GRMZM2G016886,GRMZM5G805493	Zm00001d036571	Zm00001eb273690	Heat shock 70 kDa protein 16	NA	NA	black
GRMZM2G043822	Zm00001d036626	Zm00001eb274110	Tubulin beta-4 chain	cl2242_11	NA	black
GRMZM5G829955	Zm00001d036709	Zm00001eb274960	Transducin/WD40 repeat-like superfamily protein	NA	NA	black
GRMZM2G100864	Zm00001d036801	Zm00001eb275770	Phosphoribosylanthranilate transferase isoform 1%3B Phosphoribosylanthranilate transferase isoform 2%3B Phosphoribosylanthranilate transferase isoform 3	mctp9	multiple C2 domain and transmembrane region protein9	black
GRMZM5G811022	Zm00001d036833	Zm00001eb276220	Putative pentatricopeptide repeat-containing protein	NA	NA	black
GRMZM2G101938	Zm00001d037004	Zm00001eb277700	Ras-related protein RABA1d	NA	NA	black
GRMZM2G008456	Zm00001d037159	Zm00001eb279020	Os05g0597150 protein	NA	NA	black
GRMZM2G329293	Zm00001d037190	Zm00001eb279250	Pentatricopeptide repeat-containing protein	NA	NA	black
GRMZM2G701082	Zm00001d037239	Zm00001eb279780	glycine-rich protein	pco091529	NA	black
GRMZM2G003725	Zm00001d037245	Zm00001eb279830	Putative RING zinc finger domain superfamily protein	NA	NA	black
GRMZM2G162783	Zm00001d037382	Zm00001eb280920	UDP-glycosyltransferase 72B1	cgt1	C-glucosyl transferase1	black
GRMZM2G136800	Zm00001d037434	Zm00001eb281360	Galactan beta-14-galactosyltransferase GALS1	pco078885	NA	black
GRMZM2G148200	Zm00001d037492	Zm00001eb281840	Pyrophosphate-energized vacuolar membrane proton pump 1	vpp1	vacuolar proton pump homolog1	black
GRMZM2G436730	Zm00001d037682	Zm00001eb283470	Leucine-rich repeat (LRR) family protein	NA	NA	black
GRMZM2G023232	Zm00001d037700	Zm00001eb283640	Heat shock protein 4	hsp70-14	heat shock protein70-14	black
GRMZM2G098747	Zm00001d037728	Zm00001eb283880	Protein kinase superfamily protein	pco103599a	NA	black
AC233866.1_FG006	Zm00001d037905	Zm00001eb285450	elfa11;elongation factor alpha11:	elfa11	elongation factor alpha11	black
GRMZM2G031210	Zm00001d037927	Zm00001eb285590	LYR motif-containing protein 7 isoform 2	NA	NA	black
GRMZM2G078985	Zm00001d037929	Zm00001eb285610	40S ribosomal protein S5-2	IDP764	NA	black
GRMZM2G084719	Zm00001d038022	Zm00001eb286480	Pentatricopeptide repeat-containing protein chloroplastic	csu60a	NA	black
GRMZM2G039419	Zm00001d038059	Zm00001eb286850	Golgi transport complex protein-related	NA	NA	black
GRMZM2G023836	Zm00001d038072	Zm00001eb286990	Serine/threonine-protein kinase-like protein	npi616a	NA	black
GRMZM2G305851	Zm00001d038085	Zm00001eb287090	Protein RETICULATA-RELATED 4 chloroplastic	pco064714	NA	black
GRMZM2G424582	Zm00001d038106	Zm00001eb287260	E3 ubiquitin-protein ligase KEG	NA	NA	black
GRMZM2G479608	Zm00001d038147	Zm00001eb287610	BI1-like protein	AY104589	NA	black
GRMZM2G012999	Zm00001d038158	Zm00001eb287710	Mitochondrial transcription termination factor family protein	mterf22	mTERF-domain protein22	black
GRMZM2G045236,GRMZM2G167243,GRMZM5G891783	Zm00001d038189	Zm00001eb288040,Zm00001eb288050,Zm00001eb288060	FAD/NAD(P)-binding oxidoreductase family protein	bzip34	bZIP-transcription factor 34	black
GRMZM2G398055	Zm00001d038191	Zm00001eb288080,Zm00001eb288090	Homeodomain-like superfamily protein	glk51	G2-like-transcription factor 51	black
GRMZM2G110141	Zm00001d038330	Zm00001eb289240	DUF1682 family protein	TIDP2966	NA	black
GRMZM2G066225	Zm00001d038342	Zm00001eb289390	RING/FYVE/PHD zinc finger superfamily protein	pco123421	NA	black
GRMZM2G115398	Zm00001d038392	Zm00001eb289810	Lung seven transmembrane receptor family protein	rz444d	NA	black
GRMZM2G035601	Zm00001d038431	Zm00001eb290120	Putative RING/U-box superfamily protein	NA	NA	black
GRMZM2G090300	Zm00001d038562	Zm00001eb291530	Probable sugar phosphate/phosphate translocator	pco151044	NA	black
GRMZM2G088951,GRMZM2G088961	Zm00001d038577	Zm00001eb291640,Zm00001eb291660	Probable glucan endo-13-beta-glucosidase BG1	NA	NA	black
GRMZM2G075132	Zm00001d038595	Zm00001eb291820	myosin heavy chain-related	IDP7619	NA	black
GRMZM2G701221	Zm00001d038616	Zm00001eb291980	ER6 protein	AY104923	NA	black
GRMZM2G015100	Zm00001d038622	Zm00001eb292050	nuclear assembly factor 1	pco125307	NA	black
AC218148.2_FG008	Zm00001d038733	Zm00001eb293160	Pentatricopeptide repeat-containing protein	ppr365	pentatricopeptide repeat protein365	black
GRMZM5G892879	Zm00001d038861	Zm00001eb294360	IQ-domain 6	iqd17	IQ-domain 17	black
GRMZM2G179797	Zm00001d038904	Zm00001eb294790	Threonine synthase 1 chloroplastic	thr2	threonine synthase 2	black
GRMZM5G813259	Zm00001d038922	Zm00001eb294980	CRS1 / YhbY (CRM) domain-containing protein	cfm1	CRM family member1	black
GRMZM2G039385	Zm00001d038937	Zm00001eb295120,Zm00001eb295130	NA	cl22071_1	NA	black
GRMZM6G820695	Zm00001d038960	Zm00001eb295360	S-adenosyl-L-methionine-dependent methyltransferases superfamily protein	NA	NA	black
AC195860.3_FG006	Zm00001d038975	Zm00001eb295520	Ribosomal protein L1p/L10e family	NA	NA	black
GRMZM2G102779	Zm00001d039038	Zm00001eb296070	Eukaryotic translation initiation factor 3 subunit D	cl2592_1	NA	black
GRMZM2G154595	Zm00001d039089	Zm00001eb296550	Malate dehydrogenase	mdh2	malate dehydrogenase2	black
GRMZM2G440349	Zm00001d039193	Zm00001eb297580	Pentatricopeptide repeat-containing protein mitochondrial	NA	NA	black
AC233880.1_FG006	Zm00001d039250	Zm00001eb118790	NA	nlp1	NLP-transcription factor 1	black
GRMZM2G013201,GRMZM2G148723	Zm00001d039273	Zm00001eb119000,Zm00001eb119010,Zm00001eb119020	SOUL heme-binding family protein	umc1931	NA	black
GRMZM2G012861	Zm00001d039325	Zm00001eb119560,Zm00001eb119570	Putative inactive receptor-like protein kinase	NA	NA	black
GRMZM2G027007	Zm00001d039331	Zm00001eb119640	V-type proton ATPase subunit E	NA	NA	black
GRMZM2G026868	Zm00001d039348	Zm00001eb119770	Translation elongation factor EF1B/ribosomal protein S6 family protein	cl14916_1a	NA	black
GRMZM2G143165	Zm00001d039454	Zm00001eb120900	Ectonucleotide pyrophosphatase/phosphodiesterase 1	pco062001	NA	black
GRMZM2G093050	Zm00001d039518	Zm00001eb121480	eif3;eukaryotic initiation factor3: cDNA encodes a protein homologous to the large subunit (eIF3) of the eukaryotic initiation factor essential to protein initiation	eif3	eukaryotic initiation factor3	black
GRMZM2G099461	Zm00001d039581	Zm00001eb122050	Histone-like transcription factor and archaeal histone family protein	ca5p15	CCAAT-HAP5-transcription factor 515	black
GRMZM2G054559	Zm00001d039670	Zm00001eb122860	pld1;phospholipase D1: cDNA clone, amino acid sequence 90% similar to rice PLD	pld1	phospholipase D1	black
GRMZM2G132009	Zm00001d039854	Zm00001eb124320	HSP20-like chaperones superfamily protein	NA	NA	black
GRMZM2G169182	Zm00001d039916	Zm00001eb124810	Octicosapeptide/Phox/Bem1p family protein	umc1351	NA	black
GRMZM2G013176	Zm00001d039966	Zm00001eb125140	Octicosapeptide/Phox/Bem1p (PB1) domain-containing protein / tetratricopeptide repeat (TPR)-containing protein	NA	NA	black
GRMZM2G309897	Zm00001d039967	Zm00001eb125150	Probable leucine-rich repeat receptor-like protein kinase	umc2033	NA	black
GRMZM2G180605	Zm00001d040116	Zm00001eb126310	temperature sensing protein-related	NA	NA	black
GRMZM2G416677	Zm00001d040147	Zm00001eb126560	NA	NA	NA	black
GRMZM2G013728	Zm00001d040157	Zm00001eb126650	Cation/calcium exchanger 4	cl1762_1a	NA	black
GRMZM2G048305	Zm00001d040169	Zm00001eb126740	Os12g0638500 protein	si605086d08a	NA	black
EF517601.1_FG010	Zm00001d040254	Zm00001eb127420	Probable transcription factor	gbptf21	GeBP-transcription factor 21	black
GRMZM2G172956	Zm00001d040293	Zm00001eb127780	H/ACA ribonucleoprotein complex subunit 4	trub2	tRNA pseudouridine synthase B2	black
GRMZM2G440614	Zm00001d040331	Zm00001eb128110	sun2;SUN domain protein2:	sun2	SUN domain protein2	black
GRMZM2G132465	Zm00001d040344	Zm00001eb128200	UBP1-associated protein 2A	NA	NA	black
GRMZM2G419085	Zm00001d040357	Zm00001eb128260	Pre-mRNA-splicing factor SPF27 homolog	NA	NA	black
GRMZM2G013378	Zm00001d040393	Zm00001eb128590	BSD domain-containing protein	bsdtf2	BSD-transcription factor 2	black
GRMZM5G885285	Zm00001d040788	Zm00001eb131510	Exocyst complex subunit Sec15-like family protein	NA	NA	black
GRMZM2G173680	Zm00001d041397	Zm00001eb135400	Probable WRKY transcription factor 74	wrky110	WRKY-transcription factor 110	black
GRMZM2G701688	Zm00001d041443	Zm00001eb135720	Protein NETWORKED 1A	si606073e06	NA	black
GRMZM2G114584	Zm00001d041475	Zm00001eb135930	Septin and tuftelin-interacting protein 1 homolog 1	NA	NA	black
GRMZM2G351387	Zm00001d041548	Zm00001eb136450	U-box domain-containing protein 13	GRMZM2G351387	NA	black
GRMZM2G340251	Zm00001d041550	Zm00001eb136490	Heat shock 70 kDa protein 3	hsp70-4	heat shock protein70-4	black
GRMZM5G839812	Zm00001d041698	Zm00001eb137720	Protein RTF1 homolog	NA	NA	black
GRMZM2G049902	Zm00001d041703	Zm00001eb137760	Protein STABILIZED1	cl9003_1a	NA	black
GRMZM2G358050	Zm00001d041803	Zm00001eb138590	trm2;thioredoxin M2:	NA	NA	black
GRMZM2G022159,GRMZM2G022224	Zm00001d042331	Zm00001eb143180	exocyst subunit exo70 family protein F1	pco085018	NA	black
GRMZM2G023257	Zm00001d042436	Zm00001eb143990	Mitochondrial transcription termination factor family protein	mterf11	mTERF domain protein11	black
GRMZM2G057823	Zm00001d042453	Zm00001eb144240	ald1;aldolase1: cytosolic aldolase; cDNA and genomic clones; Southern blots give single or double band; promoter functional in transient expression assay	ald1	aldolase1	black
GRMZM2G045433	Zm00001d042474	Zm00001eb144360	Probable carboxylesterase 11	NA	NA	black
GRMZM2G078314	Zm00001d042730	Zm00001eb146770	Histone H3	magi21275	NA	black
GRMZM2G148115	Zm00001d042845	Zm00001eb147810	Ataxin-3 homolog	NA	NA	black
GRMZM2G157679	Zm00001d042907	Zm00001eb148290	NA	gras23	GRAS-transcription factor 23	black
GRMZM2G018189	Zm00001d042921	Zm00001eb148400	SLT1 protein	NA	NA	black
GRMZM2G006763	Zm00001d042931	Zm00001eb148530	Pentatricopeptide repeat-containing protein mitochondrial	NA	NA	black
AC214448.3_FG007	Zm00001d042950	Zm00001eb148690	Lung seven transmembrane receptor family protein	umc2268	NA	black
GRMZM2G032763	Zm00001d043006	Zm00001eb149090	Glutaredoxin family protein	NA	NA	black
AC208346.3_FG004,GRMZM2G141392	Zm00001d043015	Zm00001eb149170,Zm00001eb149180	exocyst subunit exo70 family protein B2	NA	NA	black
GRMZM2G145753	Zm00001d043058	Zm00001eb149530	Probable LRR receptor-like serine/threonine-protein kinase IRK	umc2269	NA	black
GRMZM2G399433	Zm00001d043068	Zm00001eb149620,Zm00001eb149630	Putative pentatricopeptide repeat-containing protein	NA	NA	black
GRMZM2G062373	Zm00001d043261	Zm00001eb151380	Universal stress protein PHOS34	pco077380	NA	black
GRMZM2G093101	Zm00001d043291	Zm00001eb151650	Purple acid phosphatase 10	pap1	purple acid phosphatase1	black
GRMZM2G014833	Zm00001d043389	Zm00001eb152500	CBL-interacting serine/threonine-protein kinase 18	pk4	protein kinase4	black
GRMZM2G144960	Zm00001d043391	Zm00001eb152520	NA	NA	NA	black
GRMZM2G324705	Zm00001d043414	Zm00001eb152750	NA	cl1493_2a	NA	black
GRMZM2G005082	Zm00001d043524	Zm00001eb153770	Glucan endo-13-beta-glucosidase 13	cl23834_1	NA	black
GRMZM2G474537	Zm00001d043666	Zm00001eb155000	Protein PLASTID MOVEMENT IMPAIRED 1-RELATED 1	NA	NA	black
GRMZM2G008764	Zm00001d043691	Zm00001eb155230	IQ-domain 6	iqd12	IQ-domain 12	black
GRMZM2G108318	Zm00001d043695	Zm00001eb155270	Glycylpeptide N-tetradecanoyltransferase	NA	NA	black
GRMZM2G126853	Zm00001d043736	Zm00001eb155670	NA	TIDP3676	NA	black
GRMZM2G157317	Zm00001d043757	Zm00001eb155830	Nuclear pore complex protein NUP50A	NA	NA	black
GRMZM2G050570	Zm00001d043780	Zm00001eb156020	thr1;threonine synthase1: leaf cDNA csu189 similar to bacterial threonine synthase	thr1	threonine synthase1	black
GRMZM2G057853	Zm00001d044193	Zm00001eb159590	Seh1-like protein	IDP351	NA	black
GRMZM2G073460	Zm00001d044197	Zm00001eb159630	protein; Pentatricopeptide (PPR) repeat-containing protein-like	ppr203	pentatricopeptide repeat protein203	black
GRMZM2G047813	Zm00001d044246	Zm00001eb160010	Histone H2A	NA	NA	black
GRMZM2G061990	Zm00001d044250	Zm00001eb160030	Carbamoyl-phosphate synthase large chain chloroplastic	NA	NA	black
GRMZM2G463032	Zm00001d044266	Zm00001eb160160	ATP-dependent zinc metalloprotease FTSH 4 mitochondrial	IDP284	NA	black
GRMZM2G116135	Zm00001d044287	Zm00001eb160340	Ribosomal protein L19	csu36c(rpL19)	NA	black
GRMZM2G496110	Zm00001d044331	Zm00001eb160750	Pentatricopeptide repeat-containing protein mitochondrial	NA	NA	black
GRMZM2G074599	Zm00001d044388	Zm00001eb161270	Pentatricopeptide repeat-containing protein	nuwa1	nuwa ortholog1	black
GRMZM2G042008	Zm00001d044390	Zm00001eb161290	Aspartyl protease family protein 2	NA	NA	black
GRMZM2G157616	Zm00001d044420	Zm00001eb161550	ATP binding microtubule motor family protein	NA	NA	black
GRMZM2G093436	Zm00001d044479	Zm00001eb162110	TPR repeat-containing thioredoxin TTL1	NA	NA	black
GRMZM2G138441	Zm00001d044659	Zm00001eb163640	NA	NA	NA	black
GRMZM2G152561	Zm00001d044698	Zm00001eb164020	ATP-dependent RNA helicase	NA	NA	black
AC212353.4_FG004	Zm00001d044808	Zm00001eb372150	RING-H2 finger protein ATL46	NA	NA	black
GRMZM2G071986	Zm00001d044843	Zm00001eb338040,Zm00001eb372540	Pentatricopeptide repeat-containing protein	NA	NA	black
GRMZM2G090226	Zm00001d044864	Zm00001eb372750	Protein EXORDIUM	NA	NA	black
GRMZM2G017244	Zm00001d044904	Zm00001eb372990,Zm00001eb373000	Transcription factor EMB1444	NA	NA	black
GRMZM2G408174	Zm00001d044923	Zm00001eb373140	NA	NA	NA	black
GRMZM2G308083	Zm00001d044961	Zm00001eb373420	Aminotransferase-like plant mobile domain family protein	NA	NA	black
GRMZM2G033805	Zm00001d044987	Zm00001eb373560	Putative DUF231 domain containing family protein	NA	NA	black
GRMZM2G089713	Zm00001d045042	Zm00001eb374090	Sucrose synthase 1	sh1	shrunken1	black
GRMZM2G171179	Zm00001d045044	Zm00001eb374110	ereb160;AP2-EREBP-transcription factor 160: Locus designated and assigned to a transcription factor family by the GRASSIUS project (Yilmaz et al 2009) , which also provided the mappings to the B73_Reference Genome sequence v2 gene models.	ereb160	AP2-EREBP-transcription factor 160	black
GRMZM2G128160	Zm00001d045084	Zm00001eb374460	NA	NA	NA	black
AC215198.3_FG002	Zm00001d045089	Zm00001eb374510	ppr2263;pentatricopeptide repeat protein2263: encodes a protein required for RNA editing in mitochondrial nad5 and cob transcript (Sosso et al 2012)	ppr2263	pentatricopeptide repeat protein2263	black
GRMZM2G067646	Zm00001d045108	Zm00001eb374710	replication termination factor 2	umc1764	NA	black
GRMZM2G014240	Zm00001d045139	Zm00001eb375040	vpp1;vacuolar proton pump homolog1: glucose-starved root tip cDNA closely similar to Oryza gene (TIGR match)	vpp6	vacuolar proton pump6	black
GRMZM2G300408	Zm00001d045144	Zm00001eb375110	tha5;thylakoid assembly5: Required for thylakoid protein targeting via the cpSec pathway. SecE homolog. (A. Barkan, 2015)	tha5	thylakoid assembly5	black
GRMZM5G831993	Zm00001d045183	Zm00001eb375430	Zinc finger CCCH domain-containing protein 4	pco101905	NA	black
GRMZM2G035665	Zm00001d045354	Zm00001eb377000	CDT1-like protein a chloroplastic	NA	NA	black
GRMZM2G033208	Zm00001d045451	Zm00001eb378030	tk1;transketolase 1:	tk1	transketolase 1	black
GRMZM2G110158	Zm00001d045465	Zm00001eb378170,Zm00001eb378180	Lung seven transmembrane receptor family protein	NA	NA	black
GRMZM2G118690	Zm00001d045477	Zm00001eb378270	Protein BASIC PENTACYSTEINE6	bbr4	BBR/BPC-transcription factor 4	black
GRMZM2G350319	Zm00001d045492	Zm00001eb378440	Pentatricopeptide repeat-containing protein	NA	NA	black
GRMZM2G383540	Zm00001d045528	Zm00001eb378800	Multiple organellar RNA editing factor 2 chloroplastic	morf5	multiple organellar RNA editing factor5	black
GRMZM5G870176	Zm00001d045557	Zm00001eb379070	Putative cellulose synthase-like family protein	ufg71	NA	black
GRMZM2G308907	Zm00001d045698	Zm00001eb380210	Ribulose bisphosphate carboxylase large chain	NA	NA	black
GRMZM2G049811	Zm00001d045965	Zm00001eb382240	Formate dehydrogenase chloroplastic/mitochondrial	fdh2	formate dehydrogenase2	black
GRMZM2G098988	Zm00001d046332	Zm00001eb384990	Transcription factor bHLH144	NA	NA	black
GRMZM2G081474	Zm00001d046388	Zm00001eb385490	Histone deacetylase	hdac2	histone deacetylase2	black
GRMZM2G174738	Zm00001d046400	Zm00001eb385600	Adenine nucleotide transporter BT1 chloroplastic/mitochondrial	gpm46	NA	black
GRMZM2G141288	Zm00001d046626	Zm00001eb387310	Putative leucine-rich repat protein kinase family protein	IDP7298	NA	black
GRMZM5G803308	Zm00001d046632	Zm00001eb387370	MYB transcription factor TaMYB1%3B Putative MYB DNA-binding domain superfamily protein	myb112	MYB-transcription factor 112	black
GRMZM2G076617	Zm00001d046761	Zm00001eb388310	Protein gamma response 1	com1	completion of meiotic recombination1	black
GRMZM2G142735	Zm00001d046790	Zm00001eb388530	NA	cl54126_1	NA	black
GRMZM2G054093	Zm00001d046827	Zm00001eb388770	NA	NA	NA	black
GRMZM5G863602	Zm00001d046866	NA	Senescence-associated protein DH	Zm00001d046866	NA	black
GRMZM2G027835	Zm00001d046898	Zm00001eb389290	dps1;dihydrodipicolinate synthase1: cDNA complements E. coli mutant (AT997dapA-) blocked in DHPS (aka dhp1)	dps1	dihydrodipicolinate synthase1	black
GRMZM2G009724	Zm00001d046968	Zm00001eb389910	mab20;math-btb20:	mab20	math-btb20	black
GRMZM2G134844	Zm00001d047039	Zm00001eb390490	nonsense-mediated mRNA decay NMD3 family protein	NA	NA	black
GRMZM2G009070	Zm00001d047128	Zm00001eb391750	murE1;MureinE1: orthologous to At1g63680Maize ortholog of Arabidopsis MurE. Associates with Plastid Encoded RNA polymerase (PEP). Required for PEP-mediated transcription. (A. Barkan, 2015)	murE1	mureinE1	black
GRMZM2G428579	Zm00001d047149	Zm00001eb391890	ppr100;pentatricopeptide repeat100:	ppr100	pentatricopeptide repeat100	black
GRMZM2G124317	Zm00001d047282	Zm00001eb393120	Protein SPIRAL1	TIDP2933	NA	black
GRMZM2G465333	Zm00001d047477	Zm00001eb394670	Nascent polypeptide-associated complex alpha subunit-like protein	NA	NA	black
GRMZM2G043724	Zm00001d047502	Zm00001eb394960	DEAD-box ATP-dependent RNA helicase 35	NA	NA	black
GRMZM2G099101	Zm00001d047538	Zm00001eb395290	Endo-1%2C4-beta-glucanase	NA	NA	black
GRMZM2G358238	Zm00001d047617	Zm00001eb395950	Chloroplast protein HCF243	AY109792	NA	black
GRMZM2G103490	Zm00001d047804	Zm00001eb397650	Putative clathrin assembly protein	IDP7995	NA	black
GRMZM2G045084	Zm00001d047824	Zm00001eb397770	Putative RING zinc finger domain superfamily protein	IDP6770	NA	black
GRMZM2G083367	Zm00001d047852	Zm00001eb398010	BTB/POZ domain-containing protein	cl24081_1b	NA	black
GRMZM2G438722	Zm00001d047855	Zm00001eb398060	Probable UDP-N-acetylglucosamine--peptide N-acetylglucosaminyltransferase SEC	si687016e03	NA	black
GRMZM2G141596	Zm00001d047856	Zm00001eb398070	S-ribonuclease binding protein 1	mmp142	NA	black
GRMZM2G017678	Zm00001d047915	Zm00001eb398580	UDP-glucuronate 4-epimerase 4	NA	NA	black
GRMZM2G165426	Zm00001d047969	Zm00001eb399110	Protein OBERON 3	NA	NA	black
GRMZM5G824920	Zm00001d048055	Zm00001eb399910	Glucan endo-13-beta-glucosidase 3	umc1366	NA	black
AC197717.3_FG002	Zm00001d048085	Zm00001eb400170	Ninja-family protein 1	ncp1	nine complex protein1	black
GRMZM2G100473	Zm00001d048104	Zm00001eb400340	TPX2 (targeting protein for Xklp2) protein family	NA	NA	black
GRMZM2G028855	Zm00001d048242	Zm00001eb401580	Expressed protein; protein	NA	NA	black
GRMZM2G169384	Zm00001d048291	Zm00001eb401990	Multiple organellar RNA editing factor 8 chloroplastic/mitochondrial	morf8	multiple organelle RNA editing factor8	black
GRMZM2G126821	Zm00001d048346	Zm00001eb402570	arpp40;acidic ribosomal protein P40: vegetative meristem cDNA 7C02D05 similar to cytoplasmic ribosomal protein	arpp40	acidic ribosomal protein P40	black
GRMZM2G126682	Zm00001d048356	NA	24-methylenesterol C-methyltransferase 2	Zm00001d048356	NA	black
GRMZM2G171994	Zm00001d048451	Zm00001eb403530,Zm00001eb403540	Pentatricopeptide repeat-containing protein	kw9	kernel weight9	black
GRMZM2G073779	Zm00001d048603	Zm00001eb164500	NA	gras83	GRAS-transcription factor 83	black
GRMZM2G145725	Zm00001d048609	Zm00001eb164590	Serine/arginine-rich SC35-like splicing factor SCL30	AY109715	NA	black
GRMZM2G106429	Zm00001d048687	Zm00001eb165400	Heat shock 70 kDa protein 3	NA	NA	black
GRMZM2G006363	Zm00001d048737	Zm00001eb165900	NA	NA	NA	black
GRMZM2G068398	Zm00001d048968	Zm00001eb167830	Putative leucine-rich repeat receptor-like protein kinase family protein	NA	NA	black
GRMZM2G139441	Zm00001d049043	Zm00001eb168440	Multiple organellar RNA editing factor 1 mitochondrial	morf1	multiple organellar RNA editing factor1	black
GRMZM2G120167	Zm00001d049135	Zm00001eb169130	Putative bZIP transcription factor superfamily protein	bzip119	bZIP-transcription factor 119	black
GRMZM2G440208	Zm00001d049187	Zm00001eb169570	pgd3;phosphogluconate dehydrogenase3: single copy cDNA, csu843, similar to alfalfa enzyme; pentose phosphate pathway	pgd3	phosphogluconate dehydrogenase3	black
GRMZM2G459532	Zm00001d049196	Zm00001eb169670	Pentatricopeptide repeat protein PPR986-12	smk4	small kernel4	black
GRMZM2G101446	Zm00001d049230	Zm00001eb169970	SKP1-like protein 1A	Zm00001d049230	NA	black
GRMZM2G045303	Zm00001d049357	Zm00001eb170990	26S proteasome non-ATPase regulatory subunit 1 homolog B	NA	NA	black
GRMZM5G852329	Zm00001d049361	Zm00001eb171020	Protein kinase superfamily protein	umc1652	NA	black
AC184169.3_FG001,GRMZM2G146862	Zm00001d049379	Zm00001eb171180	tetratricopeptide repeat (TPR)-containing protein	cl11433_2b	NA	black
GRMZM2G064133	Zm00001d049656	Zm00001eb173560	Eukaryotic translation initiation factor 3 subunit G	pco079325	NA	black
GRMZM2G103430	Zm00001d049680	Zm00001eb173880	RNA-binding (RRM/RBD/RNP motifs) family protein	NA	NA	black
GRMZM2G056573	Zm00001d049729	Zm00001eb174360	evolutionarily conserved C-terminal region 7	cl27593_1	NA	black
GRMZM2G059266	Zm00001d049736	Zm00001eb174450	RING/FYVE/PHD-type zinc finger family protein	phd13	PHD-transcription factor 13	black
GRMZM2G388778	Zm00001d049796	Zm00001eb174970	Pentatricopeptide repeat-containing protein mitochondrial	emp108	empty pericarp108	black
GRMZM2G006953	Zm00001d049826	Zm00001eb175200	nuclear transport factor 2A	ntf2	nuclear transport factor2	black
NA	Zm00001d049830	Zm00001eb175220	Nascent polypeptide-associated complex subunit alpha-like protein 3	umc1390	NA	black
GRMZM2G141355	Zm00001d050148	Zm00001eb177640	Putative leucine-rich repeat protein kinase family protein	NA	NA	black
GRMZM2G117811	Zm00001d050384	Zm00001eb179550	NA	pco079496	NA	black
GRMZM2G418258	Zm00001d050697	Zm00001eb181730,Zm00001eb181740	Histone H3.2	his305	histone305	black
GRMZM2G306781	Zm00001d050964	Zm00001eb183750	NA	cl45976_-1a	NA	black
GRMZM2G097190	Zm00001d050993	Zm00001eb183970	Cytosolic Fe-S cluster assembly factor NBP35	NA	NA	black
GRMZM2G107896	Zm00001d051052	Zm00001eb184410	Splicing factor%2C arginine/serine-rich 7	magi9101	NA	black
GRMZM2G111756	Zm00001d051203	Zm00001eb185450	ATP-dependent Clp protease proteolytic subunit	pco133717	NA	black
GRMZM2G157252	Zm00001d051235	Zm00001eb185660	NA	NA	NA	black
GRMZM2G129675	Zm00001d051307	Zm00001eb186120	Autophagy-related protein 13a	atg13a	autophagy13a	black
GRMZM2G174511	Zm00001d051380	Zm00001eb186700	Probable lipid phosphate phosphatase beta	NA	NA	black
GRMZM2G124566	Zm00001d051456	NA	Growth-regulating factor	grftf9	GRF-transcription factor 9	black
GRMZM2G066615	Zm00001d051535	Zm00001eb187980	P-loop containing nucleoside triphosphate hydrolases superfamily protein	NA	NA	black
GRMZM2G110483	Zm00001d051576	Zm00001eb188450	Putative pentatricopeptide repeat-containing protein	ppr237	pentatricopeptide repeat protein237	black
GRMZM2G342515	Zm00001d051591	Zm00001eb188570	his2b5;histone 2B5: cDNA from unfertilized maize ovule, similar to histone 2B, distinct from previous sequences reported	his2b5	histone 2B5	black
GRMZM2G148534	Zm00001d051699	Zm00001eb189500	Fasciclin-like arabinogalactan protein 2	NA	NA	black
GRMZM2G017159	Zm00001d051832	Zm00001eb190550	NA	cl17097_1	NA	black
GRMZM2G041799	Zm00001d051838	Zm00001eb190610	Zinc finger C-x8-C-x5-C-x3-H type family protein	NA	NA	black
GRMZM2G075368	Zm00001d051889	Zm00001eb191130	Protein EIN4	etr6	ethylene receptor homolog6	black
GRMZM2G142768	Zm00001d051911	Zm00001eb191370	Auxin-responsive protein IAA13	iaa18	Aux/IAA-transcription factor 18	black
GRMZM2G034005	Zm00001d051948	Zm00001eb191680,Zm00001eb191690	Ankyrin repeat family protein	NA	NA	black
GRMZM2G062084	Zm00001d051950	Zm00001eb191700	P-loop containing nucleoside triphosphate hydrolases superfamily protein	NA	NA	black
GRMZM2G130002	Zm00001d051977	Zm00001eb191920	Zinc finger (C3HC4-type RING finger) family protein	umc104a	NA	black
GRMZM2G178398	Zm00001d051980	Zm00001eb191930	Clathrin interactor EPSIN 2	NA	NA	black
GRMZM2G070138	Zm00001d052061	Zm00001eb192690	Protein CYPRO4	NA	NA	black
GRMZM2G158839,GRMZM2G158860	Zm00001d052146	Zm00001eb193500,Zm00001eb193510	Pentatricopeptide repeat-containing protein chloroplastic	NA	NA	black
GRMZM2G478709	Zm00001d052186	Zm00001eb193840	Pre-mRNA-splicing factor prp45	NA	NA	black
GRMZM2G111818	Zm00001d052314	Zm00001eb195000	Ubiquitin-activating enzyme E1 2	pco090876	NA	black
GRMZM2G035042	Zm00001d052423	Zm00001eb196080	GTP-binding protein BRASSINAZOLE INSENSITIVE PALE GREEN 2 chloroplastic	NA	NA	black
AC217271.3_FG002	Zm00001d052489	Zm00001eb196610	microfibrillar-associated protein-related	cl67890_1	NA	black
GRMZM2G142344	Zm00001d052655	Zm00001eb197910	SNARE associated Golgi protein family	cl42326_1	NA	black
GRMZM2G012631	Zm00001d052855	Zm00001eb199590	HSP protein%3B Putative heat shock protein 90 family protein	hsp13	heat shock protein13	black
GRMZM2G033022	Zm00001d052941	Zm00001eb200300	zinc knuckle (CCHC-type) family protein	umc2725	NA	black
GRMZM2G106424	Zm00001d053090	Zm00001eb201570	14-3-3-like protein	pza03081	NA	black
GRMZM2G125239	Zm00001d053298	Zm00001eb203350	protein; Tyrosine specific protein phosphatase-like	gbptf14	GeBP-transcription factor 14	black
GRMZM2G164359	Zm00001d053397	Zm00001eb204190	Zinc finger CCCH domain-containing protein 1	c3h43	C3H-transcription factor 343	black
GRMZM2G174673	Zm00001d053438	Zm00001eb204470,Zm00001eb204480	Putative heavy metal transport/detoxification superfamily protein	pco087705	NA	black
GRMZM2G345055	Zm00001d053524	Zm00001eb204710	Cwf21	NA	NA	black
GRMZM2G139643	Zm00001d053572	Zm00001eb205130	RNA-binding (RRM/RBD/RNP motifs) family protein	cl3001_1b	NA	black
GRMZM2G172883	Zm00001d053595	Zm00001eb205290	rpd3;RPD3 histone deacetylase homolog: cDNA complements yeast rpd3, multiple copy, SSR umc1173.	rpd3	RPD3 histone deacetylase homolog	black
GRMZM2G030228	Zm00001d053633	Zm00001eb205670	40S ribosomal protein S8	NA	NA	black
GRMZM2G481452	Zm00001d053642	Zm00001eb205780	EIN3-binding F-box protein 1	ebf4	EIN3-binding F-box protein4	black
GRMZM2G040320	Zm00001d053698	Zm00001eb206250	NA	cl8266_1	NA	black
GRMZM2G363474	Zm00001d053732	Zm00001eb206560	Vacuolar import/degradation Vid27-related protein	NA	NA	black
GRMZM2G118637,GRMZM2G419844	Zm00001d053834	NA	Putative ubiquitin family protein%3B Ubiquitin2	NA	NA	black
GRMZM2G419891	Zm00001d053838	NA	ubi2;ubiquitin2: genomic sequence encodes 7 contiguous ubiquitin monomers; transcript specific probe	ubi2	ubiquitin2	black
GRMZM2G174481	Zm00001d053932	Zm00001eb208540	NAD(P)-linked oxidoreductase superfamily protein	IDP7472	NA	black
GRMZM2G006234	Zm00001d054009	Zm00001eb209280	ATP binding protein	NA	NA	black
GRMZM2G016858	Zm00001d054088	Zm00001eb209950	Extra-large guanine nucleotide-binding protein 3	xlg2	extra-large guanine nucleotide-binding protein2	black
NA	GRMZM5G892769	NA	NA	NA	NA	black
NA	Zm00001d054084	NA	NA	NA	NA	black
NA	Zm00001d016661	NA	NA	NA	NA	black
NA	Zm00001d039271	NA	NA	NA	NA	black
NA	Zm00001d018807	NA	NA	NA	NA	black
NA	Zm00001d039432	NA	NA	NA	NA	black
NA	Zm00001d039450	NA	NA	NA	NA	black
NA	Zm00001d004553	NA	NA	NA	NA	black
NA	Zm00001d007092	NA	NA	NA	NA	black
NA	Zm00001d009948	NA	NA	NA	NA	black
NA	Zm00001d012349	NA	NA	NA	NA	black
NA	Zm00001d010149	NA	NA	NA	NA	black
NA	Zm00001d039901	NA	NA	NA	NA	black
NA	Zm00001d010724	NA	NA	NA	NA	black
NA	Zm00001d048632	NA	NA	NA	NA	black
NA	Zm00001d050728	NA	NA	NA	NA	black
NA	Zm00001d029968	NA	NA	NA	NA	black
NA	Zm00001d020470	NA	NA	NA	NA	black
NA	Zm00001d013162	NA	NA	NA	NA	black
NA	Zm00001d038543	NA	NA	NA	NA	black
NA	Zm00001d013192	NA	NA	NA	NA	black
NA	Zm00001d003393	NA	NA	NA	NA	black
NA	Zm00001d033919	NA	NA	NA	NA	black
NA	Zm00001d007114	NA	NA	NA	NA	black
NA	Zm00001d021858	NA	NA	NA	NA	black
NA	Zm00001d046996	NA	NA	NA	NA	black
NA	Zm00001d012276	NA	NA	NA	NA	black
NA	Zm00001d041968	NA	NA	NA	NA	black
NA	Zm00001d040898	NA	NA	NA	NA	black
NA	Zm00001d038737	NA	NA	NA	NA	black
NA	Zm00001d037094	NA	NA	NA	NA	black
NA	Zm00001d050726	NA	NA	NA	NA	black
NA	Zm00001d021866	NA	NA	NA	NA	black
GRMZM2G148180	Zm00001d000053	Zm00001eb390850	Histone H3 K4-specific methyltransferase SET7/9 family protein	NA	NA	blue
GRMZM2G120938	Zm00001d000107	Zm00001eb201250	Fatty acyl-CoA reductase 1	NA	NA	blue
GRMZM2G177510	Zm00001d000117	Zm00001eb181420	Glucan endo-13-beta-glucosidase 14	NA	NA	blue
GRMZM2G157269	Zm00001d000133	Zm00001eb084450	Acetyl-coenzyme A synthetase chloroplastic/glyoxysomal	NA	NA	blue
GRMZM2G017008	Zm00001d000141	Zm00001eb028330	NA	NA	NA	blue
GRMZM2G125259	Zm00001d000165	Zm00001eb188140	Bromodomain transcription factor	NA	NA	blue
GRMZM2G178795	Zm00001d000170	Zm00001eb188200	SRR1-like protein	NA	NA	blue
GRMZM2G004516	Zm00001d000175	Zm00001eb391240	CONTAINS InterPro DOMAIN/s: Pleckstrin-like plant (InterPro:IPR013666) Pleckstrin homology (InterPro:IPR001849); BEST Arabidopsis thaliana protein match is: FORKED 1 (TAIR:AT3G63300.1); Has 35333 Blast hits to 34131 proteins in 2444 species: Archa /.../8; Bacteria - 22429; Metazoa - 974; Fungi - 991; Plants - 531; Viruses - 0; Other Eukaryotes - 9610 (source: NCBI BLink).	NA	NA	blue
GRMZM2G034061	Zm00001d000183	Zm00001eb391140	mstr4;monosaccharide transporter4:	mstr4	monosaccharide transporter4	blue
NA	Zm00001d000203	NA	Patatin-like protein 6	NA	NA	blue
GRMZM2G168474	Zm00001d000237	Zm00001eb074330	czog1;cis-zeatin O-glucosyltransferase1: gene intronless, genomic and cDNA sequences identical (Martin et al., 2001 PNAS 98:5922); expression high in roots and kernels (compare czog2).	czog1	cis-zeatin O-glucosyltransferase1	blue
GRMZM2G067743	Zm00001d000238	Zm00001eb373670	Growth-regulating factor 6	grftf12	GRF-transcription factor 12	blue
NA	Zm00001d000299	NA	Endosomal targeting BRO1-like domain-containing protein	NA	NA	blue
NA	Zm00001d000314	NA	F-box protein	NA	NA	blue
GRMZM2G041645	Zm00001d000320	Zm00001eb324000	NA	NA	NA	blue
GRMZM2G174347	Zm00001d000339	Zm00001eb352580	Ethylene-responsive transcription factor 4%3B Putative AP2/EREBP transcription factor superfamily protein	ereb92	AP2-EREBP-transcription factor 92	blue
AC207309.3_FG007,GRMZM2G312078	Zm00001d000390	Zm00001eb393790,Zm00001eb393800	Putative RING zinc finger domain superfamily protein	NA	NA	blue
NA	Zm00001d000400	NA	Putative HLH DNA-binding domain superfamily protein	NA	NA	blue
NA	Zm00001d000424	NA	Phytolongin Phyl1.1	NA	NA	blue
GRMZM5G886913	Zm00001d000439	Zm00001eb072290	SNARE associated Golgi protein family	TIDP3392	NA	blue
NA	Zm00001d000458	NA	Transcription repressor OFP7	ofp3	OVATE-transcription factor 3	blue
GRMZM2G172529	Zm00001d001763	Zm00001eb065560	Probable methyltransferase	NA	NA	blue
GRMZM5G876379	Zm00001d001766	Zm00001eb065580	NA	NA	NA	blue
GRMZM2G154437	Zm00001d001767	Zm00001eb065610	mab10;math-btb10:	mab10	math-btb10	blue
GRMZM2G123866	Zm00001d001770	NA	40S ribosomal protein S4-3	NA	NA	blue
GRMZM2G051974	Zm00001d001804	Zm00001eb065900,Zm00001eb065910	mlo9;barley mlo defense gene homolog9: one of 9 seven-transmembrane homologues to barley powdery mildew defense response gene	mlo9	barley mlo defense gene homolog9	blue
GRMZM2G052178	Zm00001d001808	Zm00001eb065940	CONTAINS InterPro DOMAIN/s: Bystin (InterPro:IPR007955); Has 475 Blast hits to 467 proteins in 210 species: Archae - 0; Bacteria - 9; Metazoa - 155; Fungi - 139; Plants - 55; Viruses - 0; Other Eukaryotes - 117 (source: NCBI BLink).	NA	NA	blue
AC190792.2_FG006,GRMZM2G155877	Zm00001d001811	Zm00001eb065970	Tetraspanin-19	NA	NA	blue
GRMZM2G386564	Zm00001d001817	Zm00001eb066030	Probable polyol transporter 4	NA	NA	blue
NA	Zm00001d001825	Zm00001eb066110,Zm00001eb066120	Transducin/WD40 repeat-like superfamily protein	NA	NA	blue
GRMZM2G084252	Zm00001d001827	Zm00001eb066140	Translation elongation factor EF1A/initiation factor IF2gamma family protein	bnl8.45a	NA	blue
GRMZM2G149940	Zm00001d001838	Zm00001eb066270	B3 domain-containing transcription factor LEC2	abi3	ABI3-VP1-transcription factor 3	blue
GRMZM2G137596	Zm00001d001841	Zm00001eb066290	NA	NA	NA	blue
AC235011.1_FG012,GRMZM2G137566	Zm00001d001845	Zm00001eb066340	NA	NA	NA	blue
GRMZM2G105330	Zm00001d001849	Zm00001eb066380,Zm00001eb066390	Probable acyl-activating enzyme 5 peroxisomal	GRMZM2G105330	NA	blue
GRMZM2G040115	Zm00001d001858	Zm00001eb066490,Zm00001eb066500	BTB/POZ domain-containing protein	NA	NA	blue
GRMZM2G343317	Zm00001d001862	Zm00001eb066540	NA	NA	NA	blue
GRMZM2G040627	Zm00001d001864	Zm00001eb066560	Uracil-DNA glycosylase mitochondrial	udg1	uracil-DNA glycosylase1	blue
GRMZM2G040736	Zm00001d001865	Zm00001eb066570	crr1;cytokinin response regulator1: single copy,cDNA and genomic sequences; induced in leaf by cytokinin, and inorganic nitrogen; SSR umc1622	crr1	cytokinin response regulator1	blue
GRMZM2G020843	Zm00001d001866	Zm00001eb066580	DUF3755 family protein	NA	NA	blue
GRMZM2G119941	Zm00001d001941	Zm00001eb067230	incw4;invertase cell wall4: genomic sequence (Genbank)	incw4	invertase cell wall4	blue
GRMZM2G018716	Zm00001d001943	Zm00001eb067250	Beta-fructofuranosidase insoluble isoenzyme CWINV3	incw7	invertase cell wall7	blue
GRMZM2G018692	Zm00001d001944	Zm00001eb067260	Beta-fructofuranosidase insoluble isoenzyme CWINV3	incw6	invertase cell wall6	blue
GRMZM2G034840	Zm00001d001945	Zm00001eb067270	Auxin response factor 4	arftf4	ARF-transcription factor 4	blue
GRMZM2G047448	Zm00001d001948	Zm00001eb067310	WUS1 protein	hb67	Homeobox-transcription factor 67	blue
GRMZM2G365188	Zm00001d001961	Zm00001eb067390,Zm00001eb067400	SAUR-like auxin-responsive protein family	NA	NA	blue
GRMZM2G009413	Zm00001d001973	Zm00001eb067490	Exosome complex component RRP4 homolog	IDP3987	NA	blue
AC210003.2_FG004	Zm00001d002004	Zm00001eb067730	Peroxidase 16	pco083783	NA	blue
GRMZM2G039961	Zm00001d002021	Zm00001eb067910	NA	umc2536	NA	blue
GRMZM2G086577	Zm00001d002026	Zm00001eb067990,Zm00001eb068000	Protein kinase superfamily protein	NA	NA	blue
GRMZM2G086801	Zm00001d002027	Zm00001eb068020,Zm00001eb068030	COP9 signalosome complex subunit 5b	pco066126	NA	blue
GRMZM2G095209	Zm00001d002039	Zm00001eb068170	Wall-associated receptor kinase-like protein 9	NA	NA	blue
GRMZM2G174926	Zm00001d002080	Zm00001eb068540	E3 ubiquitin-protein ligase MBR2	NA	NA	blue
GRMZM2G023163	Zm00001d002085	Zm00001eb068580	Glycerol kinase	pco095943(114)	NA	blue
GRMZM2G023239	Zm00001d002086	Zm00001eb068590	Ubiquitin carboxyl-terminal hydrolase 22	NA	NA	blue
GRMZM5G882708	Zm00001d002087	Zm00001eb068600	EamA-like transporter family	cl34132_1a	NA	blue
GRMZM2G023921	Zm00001d002088	Zm00001eb068610	DNA-binding WRKY	vq13	VQ motif-transcription factor13	blue
GRMZM2G022192	Zm00001d002104	Zm00001eb068770	Glutamyl-tRNA(Gln) amidotransferase subunit A%2C chloroplastic/mitochondrial	ami4	amidase4	blue
GRMZM5G886765	Zm00001d002140	Zm00001eb069120	ENTH/VHS family protein	NA	NA	blue
GRMZM2G159161	Zm00001d002146	Zm00001eb069180	BTB/POZ domain-containing protein	cl13411_1b	NA	blue
GRMZM2G063519,GRMZM2G363470	Zm00001d002150	Zm00001eb069210,Zm00001eb069220	Micronuclear linker histone polyprotein-like protein	NA	NA	blue
GRMZM2G106245	Zm00001d002156	Zm00001eb069290	Silencing group B protein	sgb101	silencing gene B101	blue
GRMZM2G106393	Zm00001d002158	Zm00001eb069310	Wound-responsive family protein	umc1497a	NA	blue
GRMZM2G106413	Zm00001d002159	Zm00001eb069320	Wound induced protein	umc2403	NA	blue
GRMZM2G106445	Zm00001d002160	Zm00001eb069330	Wound-responsive family protein	NA	NA	blue
GRMZM2G106511	Zm00001d002161	NA	Wound-responsive family protein	NA	NA	blue
GRMZM2G419290,GRMZM2G419318	Zm00001d002172	Zm00001eb069440,Zm00001eb069450,Zm00001eb069460	G-type lectin S-receptor-like serine/threonine-protein kinase B120	NA	NA	blue
GRMZM2G042055	Zm00001d002175	Zm00001eb069500	Receptor-like protein kinase FERONIA	flr3	feronia-like receptor3	blue
GRMZM2G129957,GRMZM2G329222,GRMZM2G407032,GRMZM5G823824	Zm00001d002216	Zm00001eb069870,Zm00001eb069880,Zm00001eb069890	ABC transporter I family member 1	NA	NA	blue
GRMZM2G148998	Zm00001d002262	Zm00001eb070290	NA	IDP7968	NA	blue
GRMZM2G084046	Zm00001d002274	Zm00001eb070390	Remorin family protein	AY112075	NA	blue
GRMZM2G107711	Zm00001d002278	Zm00001eb070430	OSJNBa0058K23.15 protein; protein	pco084743	NA	blue
GRMZM2G380518	Zm00001d002286	Zm00001eb070500	OSJNBa0058K23.8 protein; protein	NA	NA	blue
GRMZM2G080041	Zm00001d002287	Zm00001eb070510	LRR receptor-like serine/threonine-protein kinase FLS2	NA	NA	blue
GRMZM2G080054	Zm00001d002288	Zm00001eb070520	Protein SPATULA	bhlh148	bHLH-transcription factor 148	blue
GRMZM2G007791	Zm00001d002316	Zm00001eb070760	ago2a;argonaute2a:	ago2a	argonaute2a	blue
GRMZM2G005040	Zm00001d002333	Zm00001eb070910	Potassium transporter 10	hak11	potassium high-affinity transporter11	blue
GRMZM2G306374	Zm00001d002334	Zm00001eb070920	AICARFT/IMPCHase bienzyme family protein	NA	NA	blue
GRMZM2G046070	Zm00001d002346	Zm00001eb071040	cad1;cinnamyl alcohol dehydrogenase1: identification based on two EST/RFLP sequences that match in one TIGR contig and in the Cornsensus sequence for the overgo (EH Coe Dec 2006)	cad1	cinnamyl alcohol dehydrogenase1	blue
GRMZM2G068967	Zm00001d002364	Zm00001eb071190	Ethylene-responsive transcription factor 4	ereb97	AP2-EREBP-transcription factor 97	blue
GRMZM2G070468	Zm00001d002370	Zm00001eb071250	HXXXD-type acyl-transferase family protein	NA	NA	blue
GRMZM2G140328	Zm00001d002396	Zm00001eb071550	Calcium-transporting ATPase 9 plasma membrane-type	GRMZM2G140328	NA	blue
GRMZM2G071907	Zm00001d002405	Zm00001eb071590	Probable WRKY transcription factor 11	wrky50	WRKY-transcription factor 50	blue
GRMZM2G053909	Zm00001d002416	Zm00001eb071710	RING/U-box superfamily protein	NA	NA	blue
GRMZM2G156638	Zm00001d002418	Zm00001eb071720	yeast YAK1-related gene 1	TIDP3424	NA	blue
GRMZM2G156356	Zm00001d002423	Zm00001eb071770	Maltose excess protein 1-like	mex1	maltose excess protein1	blue
GRMZM2G156348	Zm00001d002424	Zm00001eb071780	Transcription factor GT-3b	thx23	Trihelix-transcription factor 23	blue
GRMZM2G374203,GRMZM5G856943	Zm00001d002432	Zm00001eb071850,Zm00001eb071860	Protein BREVIS RADIX	NA	NA	blue
GRMZM2G180190	Zm00001d002449	Zm00001eb071990	Floricaula/leafy-like 2	zfl2	Zea floricaula leafy2	blue
GRMZM2G024898	Zm00001d002452	Zm00001eb072020	Probable WRKY transcription factor 35	wrky70	WRKY-transcription factor 70	blue
GRMZM2G162230	Zm00001d002457	Zm00001eb072060	DUF674 family protein	IDP1971	NA	blue
GRMZM2G031904	Zm00001d002500	Zm00001eb072480	OSJNBa0086O06.9 protein; protein	umc1422	NA	blue
GRMZM2G024312	Zm00001d002519	Zm00001eb072640	RING-H2 finger protein ATL3J	NA	NA	blue
GRMZM2G314412	Zm00001d002541	Zm00001eb072830	Transducin/WD40 repeat-like superfamily protein	NA	NA	blue
GRMZM2G479665	Zm00001d002542	Zm00001eb072840	Probable protein phosphatase 2C 68	prh92	protein phosphatase homolog92	blue
GRMZM2G164318	Zm00001d002589	Zm00001eb073250	hyd4;hydroxylase4: beta-carotene hydroxylase	hyd4	hydroxylase4	blue
GRMZM2G164428	Zm00001d002594	Zm00001eb073310	Transcription repressor OFP6	ofp7	OVATE-transcription factor 7	blue
GRMZM2G303135	Zm00001d002609	Zm00001eb073470	Xyloglucan galactosyltransferase XLT2	NA	NA	blue
GRMZM2G080992	Zm00001d002623	Zm00001eb073590,Zm00001eb073600	Protein DETOXIFICATION 49	NA	NA	blue
GRMZM2G095892	Zm00001d002630	Zm00001eb073660	Calmodulin binding protein	iqd26	IQ-domain 26	blue
GRMZM2G076841	Zm00001d002631	Zm00001eb073670	Probable methyltransferase PMT13	NA	NA	blue
GRMZM2G125656	Zm00001d002641	Zm00001eb073740	Transducin/WD40 repeat-like superfamily protein	krn2	kernel row number2	blue
GRMZM6G303298	Zm00001d002642	Zm00001eb073750	Dof zinc finger protein DOF2.5	NA	NA	blue
GRMZM2G069525	Zm00001d002649	Zm00001eb073790	Putative Myb family transcription factor	glk37	G2-like-transcription factor 37	blue
GRMZM2G057131	Zm00001d002661	Zm00001eb073910	NLP transcription factor	shai1	shohai1	blue
GRMZM2G041506	Zm00001d002669	Zm00001eb073990	BZIP transcription factor	NA	NA	blue
GRMZM2G087678	Zm00001d002696	Zm00001eb074280	Rop guanine nucleotide exchange factor 2	NA	NA	blue
GRMZM2G462986	Zm00001d002699	Zm00001eb074300	Subtilisin-like protease SBT1.9	NA	NA	blue
GRMZM2G469313	Zm00001d002712	Zm00001eb074400	MDIS1-interacting receptor like kinase 2	NA	NA	blue
GRMZM2G071253	Zm00001d002713	Zm00001eb074410	VASCULAR-RELATED NAC-DOMAIN 6	NA	NA	blue
GRMZM2G462261	Zm00001d002725	Zm00001eb074520	Putative glucuronosyltransferase PGSIP7	NA	NA	blue
GRMZM2G162333	Zm00001d002726	Zm00001eb074530	Pectinesterase	pme36	pectin methylesterase36	blue
GRMZM2G170516	Zm00001d002730	Zm00001eb074560	Protein TRIGALACTOSYLDIACYLGLYCEROL 1 chloroplastic	NA	NA	blue
GRMZM2G170520	Zm00001d002731	Zm00001eb074570	Zinc finger protein ZAT9	mmp33	NA	blue
GRMZM2G121223	Zm00001d002739	Zm00001eb074680	Polyketide cyclase/dehydrase and lipid transport superfamily protein	si618064g10a	NA	blue
GRMZM5G857992	Zm00001d002778	Zm00001eb075050	ckb1;CK2 regulatory subunit B1:	ckb1	CK2 regulatory subunit B1	blue
GRMZM2G320827	Zm00001d002782	Zm00001eb075070,Zm00001eb075080	FRIGIDA interacting protein 2	thx32	Trihelix-transcription factor 32	blue
GRMZM2G070863	Zm00001d002823	Zm00001eb075450	Hsp70-Hsp90 organizing protein 3	NA	NA	blue
GRMZM2G062471	Zm00001d002825	Zm00001eb075470	Cysteine-rich repeat secretory protein 15	NA	NA	blue
GRMZM2G054795	Zm00001d002829	Zm00001eb075520	Axial regulator YABBY 1	yab1	C2C2-YABBY-transcription factor 1	blue
GRMZM2G034668	Zm00001d002837	Zm00001eb075580	Transmembrane ascorbate ferrireductase 1	cl16535_1a	NA	blue
GRMZM2G123202	Zm00001d002843	Zm00001eb075640	P-type R2R3 Myb protein	myb54	MYB-transcription factor 54	blue
GRMZM2G136486	Zm00001d002850	Zm00001eb075700	Elicitor-responsive protein 3	pco094531	NA	blue
GRMZM5G836429	Zm00001d002878	Zm00001eb076010	Uncharacterized ACR%2C YggU family COG1872 containing protein	pco105859	NA	blue
GRMZM5G839763	Zm00001d002882	Zm00001eb076050	SKP1-interacting partner 15	NA	NA	blue
GRMZM5G817182	Zm00001d002928	Zm00001eb076410	DUF740 family protein	NA	NA	blue
GRMZM5G808366	Zm00001d002929	Zm00001eb076420	Auxin response factor 17	arftf5	ARF-transcription factor 5	blue
GRMZM2G123122	Zm00001d002939	Zm00001eb076540	C2 calcium/lipid-binding plant phosphoribosyltransferase family protein	mctp2	multiple C2 domain and transmembrane region protein2	blue
AC199765.4_FG008,GRMZM2G002642	Zm00001d002943	Zm00001eb076590,Zm00001eb076600	Probable methyltransferase PMT25	NA	NA	blue
GRMZM2G138125	Zm00001d002950	Zm00001eb076670	Protein CHROMATIN REMODELING 24	GRMZM2G138125	NA	blue
GRMZM2G035688	Zm00001d002982	Zm00001eb076960	Response regulator	abph1	aberrant phyllotaxy1	blue
GRMZM2G006964	Zm00001d002999	Zm00001eb077080	ga2ox2;gibberellin 2-oxidase2:	ga2ox2	gibberellin 2-oxidase2	blue
GRMZM5G831795	Zm00001d003002	Zm00001eb077100	IAA-amino acid hydrolase ILR1-like 3	NA	NA	blue
GRMZM2G387389	Zm00001d003004	Zm00001eb077110	BEST Arabidopsis thaliana protein match is: myosin heavy chain-related (TAIR:AT2G34730.1); Has 8284 Blast hits to 6001 proteins in 578 species: Archae - 107; Bacteria - 678; Metazoa - 3983; Fungi - 607; Plants - 315; Viruses - 16; Other Eukaryotes - /.../(source: NCBI BLink).	NA	NA	blue
GRMZM2G147268	Zm00001d003059	Zm00001eb077640	Probable low-specificity L-threonine aldolase 1	IDP7441	NA	blue
GRMZM2G171620	Zm00001d003072	Zm00001eb077770	Receptor-like serine/threonine-protein kinase ALE2	cl28589_1b	NA	blue
GRMZM2G157102	Zm00001d003149	Zm00001eb078370	Probable folate-biopterin transporter 2	IDP8503	NA	blue
NA	Zm00001d003153	Zm00001eb078400	Protein CHROMOSOME TRANSMISSION FIDELITY 7	NA	NA	blue
GRMZM2G031398	Zm00001d003176	Zm00001eb078590	Protein NLP8	nlp3	NLP-transcription factor 3	blue
GRMZM2G089596	Zm00001d003193	Zm00001eb078760	basic helix-loop-helix (bHLH) DNA-binding superfamily protein	NA	NA	blue
GRMZM2G062673	Zm00001d003197	Zm00001eb078790	Calmodulin-like protein 2	NA	NA	blue
GRMZM2G023204	Zm00001d003228	Zm00001eb079000	Serine/threonine-protein kinase OXI1	NA	NA	blue
GRMZM2G389789	Zm00001d003229	Zm00001eb079010	U-box domain-containing protein 7	NA	NA	blue
GRMZM2G054046	Zm00001d003239	Zm00001eb079090	Protein IRX15-LIKE	NA	NA	blue
GRMZM2G022627	Zm00001d003272	Zm00001eb079390	Nucleotide binding protein	NA	NA	blue
GRMZM2G003167,GRMZM2G100315	Zm00001d003275	Zm00001eb079410,Zm00001eb372400	Protein-L-isoaspartate O-methyltransferase 1	NA	NA	blue
NA	Zm00001d003277	Zm00001eb079430	Stachyose synthase	aga5	alkaline galactosidase5	blue
GRMZM2G045005	Zm00001d003291	Zm00001eb079590	tgz21;transglutaminase21:	tgz21	transglutaminase21	blue
GRMZM2G450445	Zm00001d003293	Zm00001eb079630	NAC domain containing protein 44	nactf111	NAC-transcription factor 111	blue
GRMZM2G323309	Zm00001d003294	Zm00001eb079640	Pentatricopeptide repeat-containing protein mitochondrial	NA	NA	blue
GRMZM2G025875	Zm00001d003296	Zm00001eb079650	OSJNBa0044K18.5 protein	NA	NA	blue
GRMZM2G139811	Zm00001d003301	Zm00001eb079720	C2 and GRAM domain-containing protein	IDP8378	NA	blue
GRMZM2G121700	Zm00001d003311	Zm00001eb079790	Probable 2-oxoglutarate-dependent dioxygenase AOP1	dao1	dioxygenase for auxin oxidation1	blue
GRMZM2G362368	Zm00001d003314	Zm00001eb079820	NA	Zm00001d003314	NA	blue
GRMZM2G060891	Zm00001d003315	Zm00001eb079830,Zm00001eb079840	Protein Brevis radix-like 4	Zm00001d003315	NA	blue
GRMZM2G165844	Zm00001d003319	Zm00001eb079870	OSJNBb0022F23.18 protein	NA	NA	blue
GRMZM2G165836	Zm00001d003320	Zm00001eb079890	fcp1;fon2-like cle protein1: mutants have a fasciated ear phenotype	fcp1	fon2-like cle protein1	blue
GRMZM5G816457	Zm00001d003331	Zm00001eb079950	Probable WRKY transcription factor 34	wrky72	WRKY-transcription factor 72	blue
GRMZM2G107199	Zm00001d003349	Zm00001eb080110	cytochrome P450 family 724 subfamily A polypeptide 1	drg10	dark response gene10	blue
GRMZM2G106810	Zm00001d003352	Zm00001eb080120	Per1-like family protein	NA	NA	blue
GRMZM2G179253,GRMZM2G179268	Zm00001d003376	Zm00001eb080350,Zm00001eb080360	NA	NA	NA	blue
GRMZM2G042443	Zm00001d003378	Zm00001eb080370	mop1;mediator of paramutation1: recessive changes B' phenotype to dark, similar to B1-I	mop1	mediator of paramutation1	blue
GRMZM2G107003	Zm00001d003380	Zm00001eb080410	Gibberellin-regulated protein 14	cl22897_1a	NA	blue
GRMZM2G394321	Zm00001d003399	Zm00001eb080550	Probable inactive receptor kinase	NA	NA	blue
GRMZM2G137161	Zm00001d003422	Zm00001eb080760,Zm00001eb080770	Amino acid/polyamine transporter II	aaap11	amino acid/auxin permease11	blue
GRMZM2G315401	Zm00001d003432	Zm00001eb080870	Galactose mutarotase-like superfamily protein	NA	NA	blue
GRMZM2G065073	Zm00001d003446	Zm00001eb080950	Gamma-glutamyltranspeptidase 1	IDP2449	NA	blue
GRMZM2G031028	Zm00001d003470	Zm00001eb081140	Probable plastid-lipid-associated protein 2 chloroplastic	gpm119	NA	blue
GRMZM2G145758	Zm00001d003493	Zm00001eb081270	rpl32;ribosomal protein L32 homolog32: partial cDNA sequence homologous to ribosomal protein L32	anph1	anther pollen histone1	blue
GRMZM2G171277	Zm00001d003497	Zm00001eb081320	RING-H2 finger protein ATL54	GRMZM2G171277	NA	blue
GRMZM2G126062	Zm00001d003524	Zm00001eb081570	NAD(P)-linked oxidoreductase superfamily protein	dmas4	deoxymugineic acid synthase4	blue
GRMZM2G101069	Zm00001d003531	Zm00001eb081600	Glutamate decarboxylase	pco117429	NA	blue
GRMZM2G021319	Zm00001d003543	Zm00001eb081680	Pentatricopeptide repeat-containing protein	dek37	defective kernel37	blue
GRMZM2G028640	Zm00001d003552	Zm00001eb081750	RmlC-like cupins superfamily protein	NA	NA	blue
GRMZM2G028608	Zm00001d003553	Zm00001eb081760	NA	gras51	GRAS-transcription factor 51	blue
GRMZM2G105469	Zm00001d003581	Zm00001eb082030	cytochrome P450 family 87 subfamily A polypeptide 6	NA	NA	blue
GRMZM2G087192	Zm00001d003584	Zm00001eb082050	opr5;12-oxo-phytodienoic acid reductase5: Predicted to have cytoplasmic localization (Zhang et al. 2005)	opr5	12-oxo-phytodienoic acid reductase5	blue
GRMZM2G151021	Zm00001d003600	Zm00001eb082140	NA	bnlg108	NA	blue
GRMZM2G017187	Zm00001d003601	Zm00001eb082150	Auxin response factor 6	abi17	ABI3-VP1-transcription factor 17	blue
GRMZM2G047681	Zm00001d003615	Zm00001eb082280	T-complex protein 11	NA	NA	blue
GRMZM2G369546	Zm00001d003625	Zm00001eb082420	NA	NA	NA	blue
GRMZM2G003565	Zm00001d003632	Zm00001eb082500	rcc2;regulator of chromosome condensation2:	rcc2	regulator of chromosome condensation2	blue
GRMZM2G089619	Zm00001d003645	Zm00001eb082590	ZF-HD homeobox protein	zhd15	ZF-HD-transcription factor 15	blue
GRMZM2G155626	Zm00001d003658	Zm00001eb082710	Phosphoribosylglycinamide formyltransferase chloroplastic	IDP8426	NA	blue
GRMZM2G091717	Zm00001d003660	Zm00001eb082730	Acetyltransferase	NA	NA	blue
GRMZM5G806108	Zm00001d003670	Zm00001eb082830	Protein kinase superfamily protein	NA	NA	blue
GRMZM2G134432	Zm00001d003723	Zm00001eb083290	receptor-like protein kinase 4	NA	NA	blue
GRMZM2G079323	Zm00001d003742	Zm00001eb083450	Protein phosphatase type 2A regulator/ signal transducer	IDP5993	NA	blue
GRMZM2G369742	Zm00001d003743	Zm00001eb083460,Zm00001eb083470	VQ motif family protein	vq14	VQ motif-transcription factor14	blue
AC226327.2_FG004,GRMZM2G056996,GRMZM2G153275,GRMZM2G373738	Zm00001d003789	Zm00001eb083880,Zm00001eb083890,Zm00001eb083900,Zm00001eb083930	Ras-related protein RABD1	NA	NA	blue
GRMZM2G062504	Zm00001d003806	Zm00001eb084040	Protein LITTLE ZIPPER 3	NA	NA	blue
GRMZM2G014695	Zm00001d003866	Zm00001eb084690	NA	conr1	concentric ring1	blue
GRMZM2G079825	Zm00001d003871	Zm00001eb084720	AP2 domain containing protein	ereb91	AP2-EREBP-transcription factor 91	blue
GRMZM2G096717,GRMZM2G399641	Zm00001d003897	Zm00001eb084940	RING finger protein	ba2	barren stalk2	blue
GRMZM2G306376	Zm00001d003929	Zm00001eb085220	OSJNBa0055C08.12 protein	NA	NA	blue
GRMZM2G111697	Zm00001d003931	Zm00001eb085240	ACR4	NA	NA	blue
GRMZM2G085833	Zm00001d003941	Zm00001eb085320	Probable metal-nicotianamine transporter YSL6	ysl6	yellow stripe-like transporter6	blue
GRMZM2G142863	Zm00001d003947	Zm00001eb085340	2-oxoglutarate dehydrogenase E1 component	ogdh1	2-oxoglutarate dehydrogenase1	blue
GRMZM2G086925	Zm00001d004013	Zm00001eb085770	OSJNBa0017B10.9 protein; protein	NA	NA	blue
GRMZM5G804773	Zm00001d004053	Zm00001eb086060,Zm00001eb086070,Zm00001eb086090	NA	NA	NA	blue
GRMZM2G010765	Zm00001d004055	Zm00001eb086100	Protein DETOXIFICATION 16	NA	NA	blue
GRMZM2G359779	Zm00001d004094	Zm00001eb086360	Protein SMAX1-LIKE 4	NA	NA	blue
GRMZM2G022107	Zm00001d004099	Zm00001eb086400	U11/U12 small nuclear ribonucleoprotein 48 kDa protein	NA	NA	blue
GRMZM2G161087	Zm00001d004118	Zm00001eb086500	Protein MICRORCHIDIA 7	umc1007	NA	blue
GRMZM2G148751	Zm00001d004200	Zm00001eb087060	hydroxyproline-rich glycoprotein family protein	NA	NA	blue
GRMZM2G019819	Zm00001d004357	Zm00001eb088070	prh10;protein phosphatase homolog10:	prh10	protein phosphatase homolog10	blue
GRMZM2G029141	Zm00001d004414	Zm00001eb088510	Peptidase S24/S26A/S26B/S26C family protein	NA	NA	blue
GRMZM2G131597	Zm00001d004460	Zm00001eb088880	AAR2 protein family	NA	NA	blue
GRMZM2G319454	Zm00001d004482	Zm00001eb089090	transmembrane-like protein	IDP592	NA	blue
AC209739.3_FG003	Zm00001d004483	Zm00001eb089100	Protein SRC2 homolog	NA	NA	blue
GRMZM2G318681	Zm00001d004554	Zm00001eb089680	ELMO/CED-12 family protein	NA	NA	blue
GRMZM2G444762	Zm00001d004557	Zm00001eb089720	Formin-like protein 5	NA	NA	blue
GRMZM2G152739	Zm00001d004706	Zm00001eb090980	Lipase-like PAD4	NA	NA	blue
GRMZM2G118800	Zm00001d004731	Zm00001eb091200	Aldehyde dehydrogenase	aldh13	aldehyde dehydrogenase13	blue
GRMZM2G124715	Zm00001d004744	Zm00001eb091300	Transcription repressor MYB6	myb64	MYB-transcription factor 64	blue
GRMZM2G473925	Zm00001d004775	Zm00001eb091510	O-fucosyltransferase family protein	NA	NA	blue
GRMZM2G115451	Zm00001d004804	Zm00001eb091640	Alkaline/neutral invertase CINV2	invan5	invertase alkaline neutral5	blue
GRMZM2G043226	Zm00001d004814	Zm00001eb091720	embryo defective 2739	NA	NA	blue
GRMZM2G125352	Zm00001d004856	Zm00001eb092080	Autophagy-related protein 13b	atg13f	autophagy13f	blue
GRMZM5G821024	Zm00001d004857	Zm00001eb092090	Transcription factor VIP1	bzip23	bZIP-transcription factor 23	blue
GRMZM2G460472	Zm00001d004868	Zm00001eb092180	Transcription factor LHW	NA	NA	blue
GRMZM2G074306	Zm00001d004876	Zm00001eb092240	Late embryogenesis abundant (LEA) hydroxyproline-rich glycoprotein family	NA	NA	blue
GRMZM2G130131	Zm00001d004882	Zm00001eb092300	Transcription repressor OFP13	ofp11	OVATE-transcription factor 11	blue
GRMZM2G052279	Zm00001d004885	Zm00001eb092450	aminopeptidases	NA	NA	blue
GRMZM2G069028	Zm00001d004889	Zm00001eb092480	WUSCHEL-related homeobox 3A	ns1	narrow sheath1	blue
GRMZM2G044493	Zm00001d004908	Zm00001eb092640	Expressed protein; protein	NA	NA	blue
GRMZM2G116812	Zm00001d004916	Zm00001eb092720	IQ domain-containing protein IQM3	IDP750	NA	blue
GRMZM2G356178	Zm00001d004918	Zm00001eb092750	NA	NA	NA	blue
GRMZM2G162697,GRMZM2G469969	Zm00001d004956	Zm00001eb093120,Zm00001eb093130	gldh1;galactono lactone dehydrogenase1: ascorbate biosynthesis, based on orthology to the Arabidopsis gene vtc2.	gldh1	galactono lactone dehydrogenase1	blue
GRMZM2G162737	Zm00001d004957	Zm00001eb093140	Cytochrome P450 90A1	NA	NA	blue
GRMZM2G115658	Zm00001d005002	Zm00001eb093440	Probable peptide/nitrate transporter	tom7	transporter of mugineic acid7	blue
GRMZM2G094535	Zm00001d005038	Zm00001eb093780	Protein LURP-one-related 2	NA	NA	blue
GRMZM2G094589	Zm00001d005039	Zm00001eb093800	Late embryogenesis abundant (LEA) hydroxyproline-rich glycoprotein family	NA	NA	blue
AC233966.1_FG001,AC233966.1_FG003	Zm00001d005082	Zm00001eb094180,Zm00001eb094190	Protein NUCLEAR FUSION DEFECTIVE 4	NA	NA	blue
GRMZM5G849471	Zm00001d005083	Zm00001eb094200	Cysteine-rich receptor-like protein kinase 40	NA	NA	blue
GRMZM2G146378	Zm00001d005099	Zm00001eb094320	mitochondrial substrate carrier family protein	cl37816_1	NA	blue
GRMZM2G107956	Zm00001d005169	Zm00001eb094860	Protein with potential galactosyl transferase activity	NA	NA	blue
GRMZM2G019251	Zm00001d005179	Zm00001eb094960	THO complex subunit 4B	pco131625	NA	blue
GRMZM2G171370	Zm00001d005244	Zm00001eb095290	G-box-binding factor 1	bzip86	bZIP-transcription factor 86	blue
AC204717.3_FG005,GRMZM2G065276	Zm00001d005281	Zm00001eb095560	RNA binding;abscisic acid binding	NA	NA	blue
GRMZM2G065227	Zm00001d005284	Zm00001eb095580	F8M12.18 protein	NA	NA	blue
GRMZM2G161382	Zm00001d005293	Zm00001eb095620	cyc11;cyclin11: Associates to cyclin dependent kinase proteins during germination and the complexes formed develop kinase activity.	cyc11	cyclin11	blue
GRMZM2G163724	Zm00001d005298	Zm00001eb095660	receptor-like kinase	NA	NA	blue
GRMZM2G087955	Zm00001d005300	Zm00001eb095690	Transcription factor MYB44	myb139	MYB-transcription factor 139	blue
GRMZM2G055883	Zm00001d005306	Zm00001eb095750	Dynamin-related protein 1E	NA	NA	blue
GRMZM2G703231	Zm00001d005317	Zm00001eb095830,Zm00001eb095840	Amino acid binding protein	pco080190	NA	blue
GRMZM2G142544,GRMZM2G142549	Zm00001d005324	Zm00001eb095890,Zm00001eb095900	U-box domain-containing protein 33	NA	NA	blue
GRMZM2G142544,GRMZM2G142549	Zm00001d005325	Zm00001eb095890,Zm00001eb095900	NA	NA	NA	blue
GRMZM2G095576	Zm00001d005337	Zm00001eb095970	Cytidine/deoxycytidylate deaminase family protein	NA	NA	blue
GRMZM2G048928	Zm00001d005368	Zm00001eb096260	NA	NA	NA	blue
GRMZM5G872070	Zm00001d005394	Zm00001eb096510	Fiber protein Fb34	umc2253	NA	blue
GRMZM2G144415	Zm00001d005399	Zm00001eb096560	kinesin-like protein	NA	NA	blue
GRMZM2G340408	Zm00001d005429	Zm00001eb096720	COP1-interacting protein-related	NA	NA	blue
GRMZM2G092648	Zm00001d005462	Zm00001eb097000	Expressed protein; protein	NA	NA	blue
GRMZM2G366919	Zm00001d005479	Zm00001eb097120	Metal transporter Nramp6	nrat7	nramp aluminum transporter7	blue
GRMZM2G146685	Zm00001d005506	Zm00001eb097340	NA	NA	NA	blue
GRMZM2G000601	Zm00001d005532	Zm00001eb097550	Ubiquitin-conjugating enzyme E2-17 kDa	cl25406_3a	NA	blue
GRMZM2G038730	Zm00001d005554	Zm00001eb097780	Two-pore potassium channel 3	NA	NA	blue
GRMZM2G134998	Zm00001d005566	Zm00001eb097850	Zinc finger%2C C2H2 type family protein	NA	NA	blue
GRMZM2G138178	Zm00001d005573	Zm00001eb097890	Mediator of RNA polymerase II transcription subunit 25	NA	NA	blue
GRMZM2G111204	Zm00001d005584	Zm00001eb097990	Protein SAWADEE HOMEODOMAIN HOMOLOG 2	hb131	Homeobox-transcription factor 131	blue
GRMZM2G082487	Zm00001d005609	Zm00001eb098220	prh7;protein phosphatase homolog7:	prh7	protein phosphatase homolog7	blue
GRMZM2G110358	Zm00001d005681	Zm00001eb098850	RNA ligase/cyclic nucleotide phosphodiesterase family protein	NA	NA	blue
GRMZM2G043501	Zm00001d005711	Zm00001eb099100	malonyl-CoA decarboxylase family protein	NA	NA	blue
GRMZM2G114681	Zm00001d005726	Zm00001eb099240	Protein TIFY 6B	zim15	ZIM-transcription factor 15	blue
GRMZM2G040840	Zm00001d005735	Zm00001eb099320	Protein kinase superfamily protein	NA	NA	blue
GRMZM2G110242	Zm00001d005737	Zm00001eb099370	wab1;Wavy auricles in blades1: dominant confers auricle tissue in blade portion of leafrecessive mutants showed extremely acute tassel branch angles accompanied by a significant reduction in the size of the pulvinus compared with normal plants	wab1	Wavy auricles in blades1	blue
GRMZM2G051955	Zm00001d005757	Zm00001eb099540,Zm00001eb099550	ZF-HD homeobox protein	zhd20	ZF-HD-transcription factor 20	blue
GRMZM2G005146	Zm00001d005804	Zm00001eb100020	Auxin-repressed protein	drm2	dormancy associated2	blue
GRMZM2G100372	Zm00001d005811	Zm00001eb100090	NA	NA	NA	blue
GRMZM2G005954	Zm00001d005813	Zm00001eb100130	Protein TIFY 10B	zim13	ZIM-transcription factor 13	blue
GRMZM2G147467	Zm00001d005821	Zm00001eb100200	Flavonoid 3-monooxygenase	NA	NA	blue
GRMZM2G406493	Zm00001d005863	NA	NA	NA	NA	blue
GRMZM2G134761	Zm00001d005864	Zm00001eb100600	NA	pco106891	NA	blue
GRMZM2G063647	Zm00001d005874	Zm00001eb100680	NA	NA	NA	blue
GRMZM2G123972	Zm00001d005897	Zm00001eb100860	NA	umc1108	NA	blue
GRMZM2G063723	Zm00001d005899	Zm00001eb100890	DNAJ heat shock N-terminal domain-containing protein	NA	NA	blue
GRMZM2G026095	Zm00001d005910	Zm00001eb100960	Probable carboxylesterase 2	NA	NA	blue
GRMZM2G405559	Zm00001d005923	Zm00001eb101060,Zm00001eb101070	AT-hook motif nuclear-localized protein 17	NA	NA	blue
GRMZM2G015753	Zm00001d005936	Zm00001eb101180	E3 ubiquitin-protein ligase ATL6	NA	NA	blue
GRMZM2G009478	Zm00001d005969	Zm00001eb101410	Transcription factor BIM3	bhlh157	bHLH-transcription factor 157	blue
GRMZM2G018070	Zm00001d005978	Zm00001eb101500	RING-H2 finger protein	xer1	xerico1	blue
GRMZM2G031837	Zm00001d005995	Zm00001eb101640	Phosphatidylinositol/phosphatidylcholine transfer protein SFH13	IDP504	NA	blue
GRMZM2G080439	Zm00001d006011	Zm00001eb101780	E3 ubiquitin-protein ligase UPL5	upl1	ubiquitin-protein ligase1	blue
GRMZM2G417597	Zm00001d006022	Zm00001eb101880	Transcription factor bHLH130	bhlh6	bHLH-transcription factor 6	blue
GRMZM2G120110	Zm00001d006025	Zm00001eb101900	IRK-interacting protein	NA	NA	blue
GRMZM2G126018	Zm00001d006028	Zm00001eb101920	Squamosa promoter-binding-like protein 15	sbp23	SBP-transcription factor 23	blue
GRMZM2G083504	Zm00001d006065	Zm00001eb102260	Transcription factor bHLH62	bhlh121	bHLH-transcription factor 121	blue
GRMZM2G318220	Zm00001d006078	Zm00001eb102330,Zm00001eb102340	RING/U-box superfamily protein	NA	NA	blue
GRMZM2G061734	Zm00001d006091	Zm00001eb102440	Squamosa promoter-binding-like protein 6	sbp5	SBP-transcription factor 5	blue
GRMZM2G178917	Zm00001d006098	Zm00001eb102480	Cyclopropane fatty acid synthase	NA	NA	blue
GRMZM2G000665	Zm00001d006115	Zm00001eb102640	Anthocyanin-related membrane protein 1 (Anm1)-like	NA	NA	blue
GRMZM2G150503	Zm00001d006130	Zm00001eb102800,Zm00001eb102810	NA	NA	NA	blue
GRMZM5G808017,GRMZM5G847287,GRMZM5G860226	Zm00001d006133	Zm00001eb102850	Thioesterase/thiol ester dehydrase-isomerase superfamily protein	AY110410	NA	blue
GRMZM2G022212	Zm00001d006140	Zm00001eb102900	UDP-glycosyltransferase 74B1	NA	NA	blue
AC199782.5_FG003	Zm00001d006165	Zm00001eb103060	Transcription factor TCP9	tcptf19	TCP-transcription factor 19	blue
GRMZM2G004188	Zm00001d006168	Zm00001eb103090	Flap endonuclease GEN-like 1	NA	NA	blue
GRMZM2G123973	Zm00001d006171	Zm00001eb103120,Zm00001eb103130	Protein DETOXIFICATION 50	NA	NA	blue
GRMZM2G124809	Zm00001d006181	Zm00001eb103210	NA	NA	NA	blue
GRMZM2G034113	Zm00001d006195	Zm00001eb103330	Homeobox-leucine zipper protein ATHB-12	hb126	Homeobox-transcription factor 126	blue
GRMZM2G113618	Zm00001d006203	Zm00001eb103390	Cytochrome P450 71A26	NA	NA	blue
GRMZM2G073882	Zm00001d006205	Zm00001eb103410	Subtilisin-like protease SBT3.9	NA	NA	blue
GRMZM2G046313	Zm00001d006207	Zm00001eb103420	RNA recognition motif 2 family protein	NA	NA	blue
GRMZM2G080295	Zm00001d006209	Zm00001eb103460	Protein SHI RELATED SEQUENCE 1	srs2	SHI/STY (SRS)-transcription factor 2	blue
GRMZM2G063533	Zm00001d006217	Zm00001eb103540	Serine/threonine-protein kinase NAK	NA	NA	blue
GRMZM2G151122	Zm00001d006243	Zm00001eb103810	Beta-galactosidase 11	si687001b08a	NA	blue
GRMZM5G892426	Zm00001d006244	Zm00001eb103820	Mediator of RNA polymerase II transcription subunit 4	NA	NA	blue
GRMZM2G108991	Zm00001d006254	Zm00001eb103940,Zm00001eb103950	Serine/threonine protein phosphatase 2A 59 kDa regulatory subunit B' zeta isoform	NA	NA	blue
GRMZM2G108912	Zm00001d006257	Zm00001eb103990	pld10;phospholipase D10:	pld10	phospholipase D10	blue
GRMZM2G459847	Zm00001d006268	Zm00001eb104050	DUF674 family protein	NA	NA	blue
GRMZM2G158679	Zm00001d006269	Zm00001eb104060	Pollen-specific kinase partner protein	NA	NA	blue
AC205673.3_FG006,GRMZM2G042712,GRMZM2G343351	Zm00001d006274	Zm00001eb104090	Auxin-responsive protein SAUR61	saur25	small auxin up RNA25	blue
GRMZM2G114650	Zm00001d006291	Zm00001eb104250	BEST Arabidopsis thaliana protein match is: Integral membrane protein hemolysin-III homolog (TAIR:AT2G45250.1); Has 65 Blast hits to 65 proteins in 13 species: Archae - 0; Bacteria - 0; Metazoa - 0; Fungi - 2; Plants - 63; Viruses - 0; Other Eukaryo /.../0 (source: NCBI BLink).	NA	NA	blue
GRMZM2G081774	Zm00001d006333	Zm00001eb104660	Organic cation/carnitine transporter 7	NA	NA	blue
GRMZM2G081812	Zm00001d006344	Zm00001eb104750	Protein SUPPRESSOR OF FRI 4	AY109722	NA	blue
GRMZM2G105250	Zm00001d006351	Zm00001eb104820	Protein argonaute 1	ago18a	argonaute18a	blue
GRMZM2G114322	Zm00001d006360	Zm00001eb104880	Expansin-like A2	IDP3824	NA	blue
GRMZM2G146745	Zm00001d006364	Zm00001eb104920	Probable cysteine protease RD19D	NA	NA	blue
GRMZM2G164426	Zm00001d006368	Zm00001eb104970	NEP1-interacting protein-like 1	NA	NA	blue
GRMZM5G868679	Zm00001d006374	Zm00001eb105030	Probable inactive purple acid phosphatase 1	pap31	purple acid phosphatase31	blue
GRMZM5G854185	Zm00001d006400	Zm00001eb105220	Whole genome shotgun sequence of line PN40024 scaffold_7.assembly12x (Fragment)	NA	NA	blue
GRMZM2G171745	Zm00001d006410	Zm00001eb105310	COP9 signalosome complex subunit 7	NA	NA	blue
GRMZM2G169669	Zm00001d006435	Zm00001eb105520	Leucine-rich repeat extensin-like protein 3	NA	NA	blue
GRMZM2G076730,GRMZM2G163444	Zm00001d006438	Zm00001eb105540	Regulator of nonsense transcripts 1 homolog	pco090939	NA	blue
GRMZM2G171613	Zm00001d006440	Zm00001eb105560	Casein kinase II subunit beta-1	NA	NA	blue
GRMZM2G498656	Zm00001d006453	Zm00001eb105660	Protein LAZ1	laz2	lazarus ortholog2	blue
GRMZM2G179476,GRMZM5G850199	Zm00001d006460	Zm00001eb105740	NA	NA	NA	blue
GRMZM2G479045	Zm00001d006489	Zm00001eb105970	senescence regulator	NA	NA	blue
GRMZM2G125487	Zm00001d006506	NA	NA	NA	NA	blue
GRMZM2G046933	Zm00001d006521	Zm00001eb106250	NA	NA	NA	blue
GRMZM2G365282	Zm00001d006531	Zm00001eb106340	NA	NA	NA	blue
GRMZM2G099487	Zm00001d006552	Zm00001eb106500	hAT dimerisation domain-containing protein	NA	NA	blue
GRMZM2G166337	Zm00001d006585	Zm00001eb106790	R2R3MYB-domain protein	myb141	MYB-transcription factor 141	blue
GRMZM2G327406	Zm00001d006645	Zm00001eb107420	Adenylyl-sulfate kinase	NA	NA	blue
GRMZM2G022213	Zm00001d006682	Zm00001eb107730,Zm00001eb107740	Protein indeterminate-domain 11	NA	NA	blue
GRMZM2G112954	Zm00001d006705	Zm00001eb107940	ARM repeat superfamily protein	NA	NA	blue
GRMZM2G105302	Zm00001d006713	Zm00001eb108010,Zm00001eb108020	NA	NA	NA	blue
GRMZM2G454474	Zm00001d006720	Zm00001eb108070	Triacylglycerol lipase	NA	NA	blue
GRMZM2G383841	Zm00001d006733	Zm00001eb108190	Transcription factor bHLH85	bhlh147	bHLH-transcription factor 147	blue
GRMZM5G824534	Zm00001d006738	Zm00001eb108230	Cytoplasmic protein of eukaryotic origin (38.3 kD)	IDP7184	NA	blue
GRMZM2G177110	Zm00001d006739	Zm00001eb108240	Seed specific protein Bn15D17A	lbd14	LBD-transcription factor 14	blue
GRMZM2G108040	Zm00001d006746	Zm00001eb108270	NA	NA	NA	blue
GRMZM2G175718	Zm00001d006752	Zm00001eb108320	FRIGIDA-like protein 3	si605094e02a	NA	blue
GRMZM2G040230	Zm00001d006757	Zm00001eb108370	Metal ion binding protein	pat12	protein S-acyltransferase12	blue
GRMZM2G113512	Zm00001d006759	Zm00001eb108400	NA	umc2005	NA	blue
GRMZM2G340048	Zm00001d006793	Zm00001eb108640	Cysteine-rich receptor-like protein kinase 10	NA	NA	blue
GRMZM2G040349	Zm00001d006835	Zm00001eb108930	Nuclear transcription factor Y subunit A-8	ca2p4	CCAAT-HAP2-transcription factor4	blue
GRMZM2G058364	Zm00001d006857	Zm00001eb109150,Zm00001eb109160,Zm00001eb109170	NA	NA	NA	blue
GRMZM2G128771	Zm00001d006905	Zm00001eb109670	Ras-related protein RABH1e	NA	NA	blue
GRMZM2G077823	Zm00001d006906	Zm00001eb109680	Serine/arginine-rich splicing factor SC35	TIDP3152	NA	blue
GRMZM2G075122	Zm00001d006945	Zm00001eb110030	Probable transcription factor	gbptf6	GeBP-transcription factor 6	blue
GRMZM2G123212	Zm00001d007027	Zm00001eb110240	Ubiquitin-protein ligase CIP8	NA	NA	blue
GRMZM2G125460	Zm00001d007033	Zm00001eb110290	Ethylene-responsive transcription factor RAP2-2	ereb210	AP2-EREBP-transcription factor 210	blue
GRMZM2G077500	Zm00001d007050	Zm00001eb110450	Probable protein phosphatase 2C 35	NA	NA	blue
GRMZM2G379770	Zm00001d007056	Zm00001eb110490	NA	ht1	Helminthosporium turcicum resistance1	blue
GRMZM2G059015	Zm00001d007065	Zm00001eb110560	Nuclear pore complex protein NUP98A	NA	NA	blue
GRMZM2G172210	Zm00001d007068	Zm00001eb110590	mab16;math-btb16:	mab16	math-btb16	blue
GRMZM2G166971	Zm00001d007079	NA	Phospholipase A2 family protein	NA	NA	blue
GRMZM2G166994	Zm00001d007080	Zm00001eb110710	NA	NA	NA	blue
GRMZM2G070563	Zm00001d007109	Zm00001eb110990	Protein PIN-LIKES 7	NA	NA	blue
GRMZM2G163519	Zm00001d007143	Zm00001eb111270	Anthocyanidin 3-O-glucoside 2'''-O-xylosyltransferase	NA	NA	blue
GRMZM2G010551	Zm00001d007152	Zm00001eb111340	F-box/kelch-repeat protein SKIP6	IDP176	NA	blue
GRMZM2G357683	Zm00001d007156	Zm00001eb111380	P-loop containing nucleoside triphosphate hydrolases superfamily protein	NA	NA	blue
GRMZM2G172485	Zm00001d007175	Zm00001eb111590	Expressed protein; protein	TIDP3280	NA	blue
GRMZM2G003409	Zm00001d007187	Zm00001eb111670	hydroxyproline-rich glycoprotein family protein	mmc0381	NA	blue
GRMZM2G318296	Zm00001d007190	Zm00001eb111700	Zinc finger (C3HC4-type RING finger) family protein	NA	NA	blue
GRMZM2G395236	Zm00001d007196	Zm00001eb111750	INVOLVED IN: 10-formyltetrahydrofolate biosynthetic process folic acid and derivative biosynthetic process; EXPRESSED IN: 24 plant structures; EXPRESSED DURING: 15 growth stages; CONTAINS InterPro DOMAIN/s: Serine hydrolase (InterPro:IPR005645); BE /.../bidopsis thaliana protein match is: alpha/beta-Hydrolases superfamily protein (TAIR:AT5G65400.1); Has 30201 Blast hits to 17322 proteins in 780 s…	NA	NA	blue
GRMZM2G101409	Zm00001d007199	Zm00001eb111780	NA	vq16	VQ motif-transcription factor16	blue
GRMZM2G128109	Zm00001d007216	Zm00001eb111920,Zm00001eb111930,Zm00001eb111940	methyltransferases	NA	NA	blue
GRMZM2G129209,GRMZM2G129232	Zm00001d007228	Zm00001eb111980	Omega-3 fatty acid desaturase	fad9	fatty acid desaturase9	blue
GRMZM2G140667	Zm00001d007234	Zm00001eb112040	apx2;ascorbate peroxidase2: leaf cDNA, similar to plant cytosolic ascorbate peroxidase; sequence distinct from apx1	apx2	ascorbate peroxidase2	blue
GRMZM2G067915	Zm00001d007258	Zm00001eb112210	Probable carboxylesterase 18	NA	NA	blue
GRMZM2G011575	Zm00001d007259	Zm00001eb112220	Expressed protein; protein	NA	NA	blue
GRMZM2G072339	Zm00001d007279	Zm00001eb112400	La-related protein 6B	larp5	la motif-related protein5	blue
GRMZM2G011315	Zm00001d007300	Zm00001eb112580	Target of Myb protein 1	NA	NA	blue
GRMZM2G163421	Zm00001d007301	Zm00001eb112590	pdi2;protein disulfide isomerase2:	pdi2	protein disulfide isomerase2	blue
GRMZM2G149091	Zm00001d007324	NA	NA	NA	NA	blue
GRMZM2G401511	Zm00001d007327	Zm00001eb112810,Zm00001eb112820	Plant-specific domain TIGR01627 family protein	NA	NA	blue
GRMZM2G152888	Zm00001d007354	Zm00001eb113010	Long chain base biosynthesis protein 2a	NA	NA	blue
GRMZM2G155849	Zm00001d007357	Zm00001eb113030,Zm00001eb113040	Protein AUXIN SIGNALING F-BOX 3	tir2	transport inhibitor response2	blue
GRMZM2G052507	Zm00001d007372	Zm00001eb113170	Serine carboxypeptidase 1	umc1551	NA	blue
GRMZM2G172297	Zm00001d007382	Zm00001eb113220	Transcription factor ICE1	bhlh96	bHLH-transcription factor 96	blue
GRMZM2G079281,GRMZM2G375420	Zm00001d007390	Zm00001eb113310,Zm00001eb113320	Succinate dehydrogenase assembly factor 2 mitochondrial	NA	NA	blue
GRMZM2G166674	Zm00001d007418	Zm00001eb113550	NA	NA	NA	blue
GRMZM2G458075	Zm00001d007474	Zm00001eb114030	protein; Wall-associated kinase 2-like protein	IDP4832	NA	blue
GRMZM2G007028	Zm00001d007489	Zm00001eb114140	Zinc-finger domain of monoamine-oxidase A repressor R1	NA	NA	blue
GRMZM2G150813	Zm00001d007507	Zm00001eb114310	zinc knuckle (CCHC-type) family protein	NA	NA	blue
GRMZM2G053713,GRMZM2G318412,GRMZM2G450166	Zm00001d007528	Zm00001eb114460,Zm00001eb114470,Zm00001eb114480,Zm00001eb114490,Zm00001eb114500	Protein phosphatase 2C family protein	NA	NA	blue
GRMZM2G008865	Zm00001d007553	Zm00001eb114640	Probable histone H2A variant 3	NA	NA	blue
GRMZM2G097511	Zm00001d007567	Zm00001eb114760	Histone H2A	NA	NA	blue
GRMZM2G436001	Zm00001d007572	Zm00001eb114780,Zm00001eb114790	cfm3;CRM family member3:	cfm3	CRM family member3	blue
GRMZM2G015285	Zm00001d007581	Zm00001eb114860	hrbp1;harpin binding protein1:	hrbp1	harpin binding protein1	blue
GRMZM2G078946	Zm00001d007595	Zm00001eb114980	NA	NA	NA	blue
GRMZM2G175082	Zm00001d007606	Zm00001eb115090,Zm00001eb115100	Spermidine hydroxycinnamoyl transferase	NA	NA	blue
GRMZM2G001180	Zm00001d007640	Zm00001eb115300	F-box/LRR-repeat protein 4	NA	NA	blue
GRMZM2G152290	Zm00001d007686	Zm00001eb115740	Receptor-like kinase-like	IDPCP97120	NA	blue
GRMZM2G082302	Zm00001d007709	Zm00001eb115900	Probable E3 ubiquitin-protein ligase ARI16	si605072g03a	NA	blue
GRMZM2G372180	Zm00001d007712	Zm00001eb115940	P-loop nucleoside triphosphate hydrolases superfamily protein with CH (Calponin Homology) domain	pza02727	NA	blue
GRMZM2G070304	Zm00001d007714	Zm00001eb115970	Probable glycerol-3-phosphate acyltransferase 2	ms33	male sterile33	blue
GRMZM2G703415	Zm00001d007719	Zm00001eb116020	DEAD-box ATP-dependent RNA helicase 40	NA	NA	blue
GRMZM2G035807	Zm00001d007757	Zm00001eb116270	DEAD-box ATP-dependent RNA helicase 52	NA	NA	blue
GRMZM2G149841	Zm00001d007762	Zm00001eb116340	Hydroxyproline O-galactosyltransferase GALT4	NA	NA	blue
GRMZM2G149935	Zm00001d007764	Zm00001eb116370	Hydroxyproline O-galactosyltransferase GALT4	si605047e03	NA	blue
GRMZM5G843555	Zm00001d007765	Zm00001eb116380	Probable prolyl 4-hydroxylase 12	proh4	prolyl 4-hydroxylase 4	blue
GRMZM2G008765,GRMZM2G703437	Zm00001d007770	Zm00001eb116440	proline-rich family protein	NA	NA	blue
GRMZM2G144821	Zm00001d007775	Zm00001eb116500	mha1;membrane H(+)-ATPase1: cDNA and genomic sequences similar to plant plasma membrane proton-translocating ATPase, major band in Southerns; partly contained in Bs-1 retroelement; SSR umc1207	mha1	membrane H(+)-ATPase1	blue
GRMZM2G444533	Zm00001d007778	Zm00001eb116530,Zm00001eb116540	NA	IDP171	NA	blue
GRMZM2G025014	Zm00001d007784	Zm00001eb116590	Splicing factor U2af small subunit A	c3h4	C3H-transcription factor 34	blue
GRMZM2G024808	Zm00001d007785	Zm00001eb116610	Nitrate and chloride transporter	NA	NA	blue
AC196710.3_FG013,GRMZM2G083000,GRMZM2G135002,GRMZM2G437445	Zm00001d007790	Zm00001eb116670,Zm00001eb116680,Zm00001eb116690	Receptor-like kinase-like	NA	NA	blue
GRMZM2G082931	Zm00001d007799	Zm00001eb116730	Glycine-rich RNA-binding protein 7	grp7	glycine-rich protein7	blue
GRMZM2G082809	Zm00001d007802	Zm00001eb116770	Protein WVD2-like 3	NA	NA	blue
GRMZM2G355752	Zm00001d007827	Zm00001eb116960	elip1;early light inducible protein1: Encodes a protein that binds chlorophyll to avoid cross-reactions that could lead to the generation of harmful reactive oxygen species	elip1	early light inducible protein1	blue
AC209768.3_FG016	Zm00001d007828	Zm00001eb116970	Probable flavin-containing monooxygenase 1	NA	NA	blue
GRMZM2G469477	Zm00001d007836	Zm00001eb117040	NA	NA	NA	blue
GRMZM2G452178	Zm00001d007842	Zm00001eb117820	Homeobox protein knotted-1-like 4	gn1	gnarley1	blue
GRMZM2G028834	Zm00001d007900	Zm00001eb117170	Eukaryotic translation initiation factor 3 subunit I	NA	NA	blue
GRMZM2G098637	Zm00001d007915	Zm00001eb117350	E3 ubiquitin-protein ligase RHF2A	umc2077	NA	blue
GRMZM2G139467	Zm00001d007918	Zm00001eb117370	cyp20;cytochrome P-450 20:	cyp20	cytochrome P-450 20	blue
GRMZM5G873015	Zm00001d007934	Zm00001eb118290	U3 small nucleolar RNA-associated protein 6	NA	NA	blue
GRMZM2G347995	Zm00001d007948	Zm00001eb118130	Haloacid dehalogenase-like hydrolase (HAD) superfamily protein	NA	NA	blue
GRMZM2G148693	Zm00001d007949	Zm00001eb118120	Agamous-like MADS-box protein AGL8	zap1	zea apetala homolog1	blue
GRMZM2G173882	Zm00001d007962	Zm00001eb118010	Myb-like DNA-binding domain%2C SHAQKYF class family protein	glk27	G2-like-transcription factor 27	blue
GRMZM2G384298	Zm00001d008179	Zm00001eb332220	NA	NA	NA	blue
GRMZM2G400489	Zm00001d008198	Zm00001eb332340	Putative MYB DNA-binding domain superfamily protein	mybr2	MYB-related-transcription factor 2	blue
GRMZM2G030280	Zm00001d008225	Zm00001eb332590	Transcription factor TGA6	bzip72	bZIP-transcription factor 72	blue
GRMZM2G179504	Zm00001d008250	Zm00001eb332820	Probable beta-14-xylosyltransferase IRX9H	NA	NA	blue
GRMZM2G312419	Zm00001d008251	Zm00001eb332860	Putative MYB DNA-binding domain superfamily protein	myb60	MYB-transcription factor 60	blue
GRMZM5G806649	Zm00001d008264	Zm00001eb332970	Mitochondrial import inner membrane translocase subunit Tim17/Tim22/Tim23 family protein	NA	NA	blue
GRMZM2G175071	Zm00001d008271	Zm00001eb333030	Hydroxymethylglutaryl-CoA lyase mitochondrial	mmp148	NA	blue
GRMZM2G029243	Zm00001d008273	Zm00001eb333050	Alpha-xylosidase 1	NA	NA	blue
GRMZM2G153434	Zm00001d008285	Zm00001eb333170	PQ-loop repeat family protein / transmembrane family protein	GRMZM2G153434	NA	blue
GRMZM2G012728	Zm00001d008296	Zm00001eb333260	Phytochrome kinase substrate 1	NA	NA	blue
GRMZM2G041231	Zm00001d008298	Zm00001eb333280	emp7;empty pericarp7: mutant confers an embryo-lethal phenotype	emp7	empty pericarp7	blue
GRMZM2G475017	Zm00001d008323	Zm00001eb333470	Zinc finger CCCH domain-containing protein 58	c3h23	C3H-transcription factor 323	blue
GRMZM2G416817	Zm00001d008340	Zm00001eb333620	alpha/beta-Hydrolases superfamily protein	NA	NA	blue
GRMZM2G029845	Zm00001d008376	Zm00001eb333950	Probable uridine nucleosidase 2	nrh1	nucleoside N-ribohydrolase1	blue
GRMZM2G056145	Zm00001d008390	Zm00001eb334080	RNA recognition motif (RRM)-containing protein	NA	NA	blue
GRMZM2G128518	Zm00001d008396	Zm00001eb334130	NA	NA	NA	blue
GRMZM2G051842	Zm00001d008406	Zm00001eb334210	pfkB-like carbohydrate kinase family protein	IDP397	NA	blue
AC234160.1_FG003	Zm00001d008435	Zm00001eb334460	Beta-glucosidase 44	NA	NA	blue
GRMZM2G000292	Zm00001d008454	Zm00001eb334590	NA	NA	NA	blue
GRMZM2G003861	Zm00001d008502	Zm00001eb334840	SLL2	NA	NA	blue
GRMZM2G049661	Zm00001d008514	Zm00001eb334930	E3 ubiquitin-protein ligase SINA-like 10	NA	NA	blue
GRMZM2G049781	Zm00001d008515	Zm00001eb334940	Heavy metal transport/detoxification superfamily protein	umc1817	NA	blue
GRMZM2G700386	Zm00001d008526	Zm00001eb335040	Glycosyltransferase family 61 protein	NA	NA	blue
GRMZM2G095964	Zm00001d008540	Zm00001eb335140	NA	NA	NA	blue
GRMZM2G081892	Zm00001d008546	Zm00001eb335190,Zm00001eb335200	Putative AP2/EREBP transcription factor superfamily protein isoform 1%3B Putative AP2/EREBP transcription factor superfamily protein isoform 2	ereb118	AP2-EREBP-transcription factor 118	blue
GRMZM2G156713	Zm00001d008549	Zm00001eb335220	Protein ABCI7 chloroplastic	phm9695	NA	blue
GRMZM2G450217	Zm00001d008552	Zm00001eb335230	DUF1639 family protein	NA	NA	blue
GRMZM2G165987	Zm00001d008595	Zm00001eb335630	Pirin-like protein 2	NA	NA	blue
GRMZM2G176568	Zm00001d008601	Zm00001eb335680	Putative MYB DNA-binding domain superfamily protein	mybr18	MYB-related-transcription factor 18	blue
GRMZM2G073693	Zm00001d008646	Zm00001eb336120	Protein PHLOEM PROTEIN 2-LIKE A2	alf12	Alfin-like-transcription factor 12	blue
GRMZM2G139369	Zm00001d008648	Zm00001eb336160	sequence-specific DNA binding transcription factors;zinc ion binding;sequence-specific DNA binding transcription factors	NA	NA	blue
GRMZM2G038821	Zm00001d008651	Zm00001eb336190	Pyruvate decarboxylase isozyme 2	pdc2	pyruvate decarboxylase2	blue
GRMZM2G083328,GRMZM2G083394	Zm00001d008666	Zm00001eb336280	DCD (Development and Cell Death) domain protein	IDP4191	NA	blue
GRMZM5G893381	Zm00001d008725	Zm00001eb336740	Putative DEAD-box ATP-dependent RNA helicase family protein	NA	NA	blue
GRMZM2G171912	Zm00001d008734	Zm00001eb336820	Putative bZIP transcription factor superfamily protein	bzip122	bZIP-transcription factor 122	blue
GRMZM2G107639	Zm00001d008744	Zm00001eb336900	Transaminase/ transferase isoform 1%3B Transaminase/ transferase isoform 2%3B Transaminase/ transferase%2C transferring nitrogenous groups	NA	NA	blue
GRMZM2G130953	Zm00001d008749	Zm00001eb336930	bif1;barren inflorescence1: dominant Bif1 plants have ear and tassel with many fewer spikelets, bare rachis appendages	bif1	barren inflorescence1	blue
GRMZM2G144403	Zm00001d008752	Zm00001eb336950	Calcium-dependent lipid-binding (CaLB domain) family protein	cdo328	NA	blue
GRMZM2G375159	Zm00001d008756	Zm00001eb336990,Zm00001eb337000	HXXXD-type acyl-transferase family protein	NA	NA	blue
GRMZM2G336815	Zm00001d008757	Zm00001eb337010	Proteasome component (PCI) domain protein	TIDP3728	NA	blue
GRMZM2G457929	Zm00001d008764	Zm00001eb337060,Zm00001eb337070	UDP-glycosyltransferase 75B1	si606041a06	NA	blue
GRMZM2G179720,GRMZM2G412234,GRMZM5G849284	Zm00001d008789	Zm00001eb337240	LOCATED IN: vacuole; EXPRESSED IN: 24 plant structures; EXPRESSED DURING: 13 growth stages; BEST Arabidopsis thaliana protein match is: glycine-rich protein (TAIR:AT4G32920.3); Has 1807 Blast hits to 1807 proteins in 277 species: Archae - 0; Bacteri /.../ Metazoa - 736; Fungi - 347; Plants - 385; Viruses - 0; Other Eukaryotes - 339 (source: NCBI BLink).	NA	NA	blue
GRMZM2G080375	Zm00001d008816	Zm00001eb337520	ATP-dependent 6-phosphofructokinase 4 chloroplastic	pco064611b	NA	blue
GRMZM2G046290	Zm00001d008842	Zm00001eb337700	Protein indeterminate-domain 11	NA	NA	blue
GRMZM2G441906	Zm00001d008843	Zm00001eb337720	Grx_A2-glutaredoxin subgroup III	grx16	glutaredoxin16	blue
GRMZM2G325612	Zm00001d008862	Zm00001eb337910,Zm00001eb337920	cko5;cytokinin oxidase 5:	cko5	cytokinin oxidase 5	blue
GRMZM2G359952	Zm00001d008882	Zm00001eb338060	tub6;beta tubulin6:	zmm2	Zea mays MADS2	blue
GRMZM2G136072	Zm00001d008883	Zm00001eb338070	Glyoxylate reductase	NA	NA	blue
GRMZM2G472625	Zm00001d008893	Zm00001eb338190	Shaggy-related protein kinase iota	gsk2	glycogen synthase kinase2	blue
GRMZM2G152354	Zm00001d008909	Zm00001eb338340,Zm00001eb338350	ga2ox9;gibberellin 2-oxidase9:	ga2ox9	gibberellin 2-oxidase9	blue
GRMZM2G167718	Zm00001d008922	Zm00001eb338450	Transcription factor GTE4	cl44621_1c	NA	blue
GRMZM2G304687	Zm00001d008933	Zm00001eb338620	NA	NA	NA	blue
GRMZM2G373928	Zm00001d008939	Zm00001eb338650	Protein FLOWERING LOCUS T	pebp14	phosphatidylethanolamine-binding protein	blue
GRMZM2G453565	Zm00001d008952	Zm00001eb338750	Endoglucanase 6	NA	NA	blue
GRMZM2G010596	Zm00001d008976	Zm00001eb339000	3-methyl-2-oxobutanoate hydroxymethyltransferase 1 mitochondrial	NA	NA	blue
GRMZM2G416622	Zm00001d008980	Zm00001eb339040	Probable membrane-associated kinase regulator 2	NA	NA	blue
GRMZM2G058491	Zm00001d008983	Zm00001eb339080	P-loop containing nucleoside triphosphate hydrolases superfamily protein	NA	NA	blue
GRMZM2G432644	Zm00001d009003	Zm00001eb339280	Transducin/WD40 repeat-like superfamily protein	NA	NA	blue
GRMZM2G122003	Zm00001d009007	Zm00001eb339310	Probable ubiquitin-conjugating enzyme E2 25	umc32b	NA	blue
GRMZM2G076636	Zm00001d009013	Zm00001eb339360	Putative HLH DNA-binding domain superfamily protein	bhlh99	bHLH-transcription factor 99	blue
GRMZM2G077202	Zm00001d009016	Zm00001eb339380	Beta-amylase 3 chloroplastic	NA	NA	blue
GRMZM2G067522,GRMZM2G067581	Zm00001d009024	Zm00001eb339450,Zm00001eb339460	NA	NA	NA	blue
GRMZM2G067508	Zm00001d009025	Zm00001eb339470	Probable metal-nicotianamine transporter YSL7	NA	NA	blue
GRMZM2G070520	Zm00001d009029	Zm00001eb339500	Putative leucine-rich repeat receptor-like protein kinase family protein	NA	NA	blue
GRMZM2G331566	Zm00001d009097	Zm00001eb340080,Zm00001eb340090	Endoglucanase 1	cl50524_1b	NA	blue
NA	Zm00001d009123	Zm00001eb340330	Galactose oxidase/kelch repeat superfamily protein	NA	NA	blue
NA	Zm00001d009138	Zm00001eb340430	Peroxidase 64	NA	NA	blue
GRMZM2G305362	Zm00001d009160	Zm00001eb340550	sequence-specific DNA binding transcription factors	thx47	Trihelix-transcription factor 47	blue
GRMZM2G006463,GRMZM6G961377	Zm00001d009196	Zm00001eb340800	BEST Arabidopsis thaliana protein match is: 3'-5' exonuclease domain-containing protein / K homology domain-containing protein / KH domain-containing protein (TAIR:AT2G25910.2); Has 131 Blast hits to 125 proteins in 54 species: Archae - 0; Bacteria /.../Metazoa - 12; Fungi - 12; Plants - 41; Viruses - 0; Other Eukaryotes - 16 (source: NCBI BLink).	NA	NA	blue
GRMZM2G077259	Zm00001d009247	Zm00001eb341250	Rapid alkalinization factor 1	NA	NA	blue
GRMZM2G049565	Zm00001d009305	Zm00001eb341620	Thioesterase superfamily protein	NA	NA	blue
GRMZM2G056524	Zm00001d009362	Zm00001eb341990,Zm00001eb342000	E3 ubiquitin-protein ligase SIS3	NA	NA	blue
GRMZM2G327032	Zm00001d009374	Zm00001eb342080	DNA replication licensing factor MCM4	NA	NA	blue
GRMZM2G387569	Zm00001d009413	Zm00001eb342360	DUF1639 family protein	NA	NA	blue
GRMZM2G171223	Zm00001d009475	Zm00001eb342910	DUF1639 family protein	NA	NA	blue
GRMZM5G805874	Zm00001d009494	Zm00001eb343090	Putative MATE efflux family protein	NA	NA	blue
GRMZM2G573324	Zm00001d009532	Zm00001eb343460	IAA19-auxin-responsive Aux/IAA family member	iaa36	Aux/IAA-transcription factor 36	blue
GRMZM2G405706	Zm00001d009540	Zm00001eb343510	NA	NA	NA	blue
GRMZM2G413652	Zm00001d009580	Zm00001eb343840	Urease accessory protein G	pco130711	NA	blue
GRMZM2G113549	Zm00001d009583	NA	NA	NA	NA	blue
GRMZM2G063880	Zm00001d009619	Zm00001eb344160	Putative WRKY DNA-binding domain superfamily protein	wrky106	WRKY-transcription factor 106	blue
GRMZM5G818101	Zm00001d009626	Zm00001eb344210,Zm00001eb344220	prh9;protein phosphatase homolog9:	prh9	protein phosphatase homolog9	blue
AC234185.1_FG006	Zm00001d009628	Zm00001eb344240	DNA binding protein%3B Putative MADS-box transcription factor family protein	mads59	MADS-transcription factor 59	blue
AC234185.1_FG004	Zm00001d009631	Zm00001eb344260	CTP synthase family protein	umc1385	NA	blue
GRMZM2G001991	Zm00001d009666	Zm00001eb344520	NAD(P)-binding Rossmann-fold superfamily protein	NA	NA	blue
GRMZM2G397616	Zm00001d009668	Zm00001eb344540	GATA transcription factor 19	gata26	C2C2-GATA-transcription factor 26	blue
GRMZM2G029974	Zm00001d009673	Zm00001eb344580	DNA glycosylase superfamily protein	NA	NA	blue
GRMZM2G013115,GRMZM2G128748	Zm00001d009702	Zm00001eb344850	P-loop containing nucleoside triphosphate hydrolases superfamily protein	NA	NA	blue
GRMZM2G162413	Zm00001d009714	Zm00001eb344950	Jasmonic acid-amido synthetase JAR1	aas11	auxin amido synthetase11	blue
GRMZM5G822426,GRMZM5G864412,GRMZM5G896826	Zm00001d009724	Zm00001eb345050,Zm00001eb345060	TPR repeat-containing thioredoxin TTL1	NA	NA	blue
GRMZM2G018048,GRMZM2G018142,GRMZM2G316740,GRMZM2G350628,GRMZM2G350684	Zm00001d009750	Zm00001eb345290	Chromatin modification-related protein EAF1 B	NA	NA	blue
GRMZM5G809587	Zm00001d009763	Zm00001eb345450	cax1;calcium exchanger1: cDNA with extensive sequence homology to characterized plant CAX (calcium exchanger) genes but not capable of suppressing defects in vacuolar calcium ion transport in yeast.	cax1	calcium exchanger1	blue
GRMZM2G456000	Zm00001d009771	Zm00001eb345510	Calcium permeable stress-gated cation channel 1	osca3	hyperosmolality-gated calcium-permeable channels3	blue
GRMZM2G125893	Zm00001d009774	Zm00001eb345550	Nucleoside diphosphate kinase	pco069028	NA	blue
GRMZM2G073884	Zm00001d009814	Zm00001eb345910	Putative leucine-rich repeat receptor-like protein kinase family protein	GRMZM2G073884	NA	blue
GRMZM2G509876	Zm00001d009820	Zm00001eb345950	NA	GRMZM2G509876	NA	blue
GRMZM2G139874	Zm00001d009858	Zm00001eb346150	Trans-cinnamate 4-monooxygenase	pco098406	NA	blue
GRMZM2G132633	Zm00001d009878	Zm00001eb346300	Transcription factor IIA alpha/beta subunit	NA	NA	blue
GRMZM2G044997	Zm00001d009879	Zm00001eb346320	Ribonuclease 3-like protein 2	NA	NA	blue
GRMZM2G007404	Zm00001d009908	Zm00001eb346580	UDP-glucuronic acid decarboxylase 4	umc2355	NA	blue
GRMZM2G145914	Zm00001d009927	Zm00001eb346760	oxidoreductase 2OG-Fe(II) oxygenase family protein	si687063a01	NA	blue
GRMZM2G062974	Zm00001d009936	Zm00001eb346860	Basic endochitinase A	chn21	chitinase21	blue
GRMZM2G002130	Zm00001d009954	Zm00001eb347000	BEST Arabidopsis thaliana protein match is: copper ion binding (TAIR:AT4G32610.1); Has 43784 Blast hits to 26928 proteins in 1799 species: Archae - 86; Bacteria - 6347; Metazoa - 15971; Fungi - 5398; Plants - 1931; Viruses - 259; Other Eukaryotes - /.../(source: NCBI BLink).	pco134378	NA	blue
GRMZM2G487328	Zm00001d010018	Zm00001eb347400	Protein kinase superfamily protein	NA	NA	blue
GRMZM2G102745	Zm00001d010023	Zm00001eb347430	Nicotinamide adenine dinucleotide transporter 1 chloroplastic	AY110032	NA	blue
GRMZM2G147221	Zm00001d010039	Zm00001eb347530	Cellulase containing protein	NA	NA	blue
GRMZM2G054227	Zm00001d010053	Zm00001eb347640	CASP-like protein 18	si606062a03(608)	NA	blue
GRMZM2G074645	Zm00001d010060	Zm00001eb347710	BEL1-like homeodomain protein 9	hb123	Homeobox-transcription factor 123	blue
GRMZM2G132868	Zm00001d010168	Zm00001eb348490	G-box-binding factor 4%3B Putative bZIP transcription factor superfamily protein	bzip116	bZIP-transcription factor 116	blue
GRMZM2G457562	Zm00001d010175	Zm00001eb348560	Ethylene-responsive transcription factor ABR1	ereb113	AP2-EREBP-transcription factor 113	blue
GRMZM2G164090	Zm00001d010193	Zm00001eb348690	Gibberellin-regulated protein 2	umc1735	NA	blue
GRMZM2G149808	Zm00001d010206	Zm00001eb348810	NA	NA	NA	blue
GRMZM2G016605	Zm00001d010308	Zm00001eb349710	Gibberellin receptor GID1A	gid2	gibberellin-insensitive dwarf protein homolog2	blue
GRMZM2G060922	Zm00001d010325	Zm00001eb349840	sbip1b;small basic membrane intrinsic protein1b:	sbip1b	small basic membrane intrinsic protein1b	blue
NA	Zm00001d010381	NA	NA	NA	NA	blue
GRMZM2G387227	Zm00001d010404	Zm00001eb350330	Cyclin superfamily protein%2C putative	cyc27	cyclin27	blue
GRMZM2G021069	Zm00001d010406	Zm00001eb350340	mcm6;minichromosome maintenance6: Essential for both vegetative as well as reproductive growth and development in plants.	mcm6	minichromosome maintenance6	blue
GRMZM2G035465	Zm00001d010411	Zm00001eb350370	Auxin-responsive protein IAA27	iaa38	Aux/IAA-transcription factor 38	blue
GRMZM2G072238	Zm00001d010416	Zm00001eb350430	Transcription factor bHLH133	pco106446	NA	blue
GRMZM2G157564	Zm00001d010426	Zm00001eb350510	CER5	pco109526	NA	blue
GRMZM2G157629,GRMZM2G157705	Zm00001d010455	Zm00001eb350730,Zm00001eb350740	NA	NA	NA	blue
GRMZM2G029756	Zm00001d010463	Zm00001eb350800	Phospholipase A1-Igamma1 chloroplastic	NA	NA	blue
GRMZM2G452671	Zm00001d010481	Zm00001eb350930	Ribosomal protein L34e superfamily protein	NA	NA	blue
GRMZM2G363253	Zm00001d010514	Zm00001eb351200	RING-H2 finger protein ATL5H	NA	NA	blue
GRMZM2G421415	Zm00001d010527	NA	Fasciclin-like arabinogalactan protein 4	NA	NA	blue
GRMZM5G802801	Zm00001d010529	Zm00001eb351340	Probable mediator of RNA polymerase II transcription subunit 37c	hsp7	heat shock protein7	blue
GRMZM2G035202	Zm00001d010536	Zm00001eb351400	Protein tyrosine phosphatase-like protein PTPLB	cl20712_1(629)	NA	blue
GRMZM2G178815	Zm00001d010543	Zm00001eb351460	Probable membrane-associated kinase regulator 4	NA	NA	blue
AC197705.4_FG004	Zm00001d010587	Zm00001eb351800	RING-H2 finger protein ATL66	NA	NA	blue
GRMZM2G065593	Zm00001d010604	Zm00001eb351950	Sorting nexin 2B	NA	NA	blue
GRMZM2G132663	Zm00001d010620	Zm00001eb352090	proline-rich family protein	NA	NA	blue
AC234155.1_FG003	Zm00001d010633	NA	Ribosomal protein L34e superfamily protein	NA	NA	blue
GRMZM2G005557	Zm00001d010649	Zm00001eb352340	Probable calcium-binding protein CML20	Zm00001d010649	NA	blue
GRMZM2G073324	Zm00001d010652	Zm00001eb352370	EID1-like F-box protein 3	NA	NA	blue
GRMZM2G025459	Zm00001d010662	Zm00001eb352470	SNF1-related protein kinase regulatory subunit beta-1	snrkb1	SNF1-related protein kinase regulatory subunit beta1	blue
GRMZM2G066158	Zm00001d010676	Zm00001eb352570	Ethylene-responsive transcription factor 12	ereb93	AP2-EREBP-transcription factor 93	blue
GRMZM2G089355	Zm00001d010678	Zm00001eb352600	Putative E3 ubiquitin-protein ligase RING1a	NA	NA	blue
GRMZM2G366873	Zm00001d010697	Zm00001eb352740,Zm00001eb352750	Indole-3-acetic acid-amido synthetase GH3.6	aas12	auxin amido synthetase12	blue
GRMZM2G157631	Zm00001d010705	Zm00001eb352820	F-box domain containing protein	NA	NA	blue
GRMZM2G060213	Zm00001d010716	Zm00001eb352890	TRAF-like superfamily protein	NA	NA	blue
GRMZM2G375222	Zm00001d010719	Zm00001eb352910	Protein RNA-directed DNA methylation 3	bnlg1176a	NA	blue
GRMZM2G073044	Zm00001d010751	Zm00001eb353230	Seed specific protein Bn15D17A	lbd38	LBD-transcription factor 38	blue
GRMZM2G180668	Zm00001d010759	Zm00001eb353330	DNA-binding WRKY	vq44	VQ motif-transcription factor44	blue
GRMZM2G071339	Zm00001d010793	Zm00001eb353540	Probable pectinesterase 53	pme38	pectin methylesterase38	blue
GRMZM2G058690	Zm00001d010795	Zm00001eb353550	IQ-domain 25	iqd20	IQ-domain 20	blue
GRMZM2G106819	Zm00001d010798	Zm00001eb353580	oxidative stress 3	Zm00001d010798	NA	blue
GRMZM2G420684	Zm00001d010822	Zm00001eb353820	Acid phosphatase/vanadium-dependent haloperoxidase-related protein	csu841b	NA	blue
GRMZM2G048200	Zm00001d010825	Zm00001eb353850	GDSL esterase/lipase LIP-4	NA	NA	blue
GRMZM2G017142	Zm00001d010834	Zm00001eb353930	PHD finger protein ALFIN-LIKE 2	alf9	Alfin-like-transcription factor 9	blue
GRMZM5G855411	Zm00001d010841	Zm00001eb353980	Factor of DNA methylation 1	NA	NA	blue
AC208327.4_FG006	Zm00001d010851	Zm00001eb354090	Core-2/I-branching beta-16-N-acetylglucosaminyltransferase family protein	pco120288	NA	blue
GRMZM2G700655	Zm00001d010894	Zm00001eb354430	Embryonic flower 1-like protein; protein	emf1	embryonic flower1	blue
AC202915.3_FG002	Zm00001d010902	Zm00001eb354480	Phosphoglycerate mutase-like protein AT74H	NA	NA	blue
GRMZM2G083292	Zm00001d010911	Zm00001eb354540	Basic endochitinase B	chn23	chitinase23	blue
GRMZM2G090928	Zm00001d010940	Zm00001eb354820	NA	pco141696	NA	blue
GRMZM2G023999	Zm00001d010942	Zm00001eb354830	Pentatricopeptide repeat-containing protein	ppr101	pentatricopeptide repeat potein101	blue
GRMZM2G094241	Zm00001d010948	Zm00001eb354880	lg4;liguleless4: dominant Lg4 plants lack ligule and auricle but show vestiges sporadically in bladeclass I homeobox; cDNA and genomic clones; sequence and expression similar to lg3 and knox5	lg4	liguleless4	blue
AC219006.2_FG006	Zm00001d010985	Zm00001eb355210	Probable sugar phosphate/phosphate translocator	umc2611a	NA	blue
GRMZM2G053991,GRMZM2G353250	Zm00001d011001	NA	Protein ALUMINUM SENSITIVE 3	si687015g11	NA	blue
GRMZM2G056014	Zm00001d011013	Zm00001eb355420	Calcium pump1	cap1	calcium pump1	blue
GRMZM2G047412	Zm00001d011068	Zm00001eb355840	CONTAINS InterPro DOMAIN/s: Kinetochore-Ndc80 complex subunit Spc25 (InterPro:IPR013255); Has 194 Blast hits to 194 proteins in 72 species: Archae - 0; Bacteria - 4; Metazoa - 72; Fungi - 39; Plants - 62; Viruses - 0; Other Eukaryotes - 17 (source: /.../BLink).	NA	NA	blue
GRMZM2G364612	Zm00001d011076	NA	Putative RING zinc finger domain superfamily protein	NA	NA	blue
GRMZM2G028393	Zm00001d011080	Zm00001eb355990	Protease inhibitor%3B Proteinase inhibitor	sci1	subtilisin-chymotrypsin inhibitor homolog1	blue
GRMZM2G013100	Zm00001d011089	Zm00001eb356080	NA	cl24139_-2b	NA	blue
AC199001.3_FG005,GRMZM2G162525	Zm00001d011096	Zm00001eb356140	ago1;argonaute1: Proposed to interact with small RNAs in dorsiventral leaf patterning	ago1	argonaute1	blue
GRMZM2G098031,GRMZM2G098039	Zm00001d011099	Zm00001eb356170	Methionine S-methyltransferase	mmt1	methionine S-methyltransferase1	blue
GRMZM2G098212	Zm00001d011102	Zm00001eb356200	Ankyrin-1	NA	NA	blue
GRMZM2G339151	Zm00001d011108	Zm00001eb356240	vim102;variant in methylation102:	vim102	variant in methylation102	blue
GRMZM2G477847	Zm00001d011111	Zm00001eb356260	NA	NA	NA	blue
GRMZM2G035997	Zm00001d011121	Zm00001eb356330	Ribosomal RNA processing Brix domain protein	NA	NA	blue
GRMZM5G802360	Zm00001d011122	Zm00001eb356340	Transcription initiation factor TFIID subunit 14b	cl7443_1	NA	blue
GRMZM2G088132	Zm00001d011135	Zm00001eb356450	Mitochondrial outer membrane protein porin 3	NA	NA	blue
GRMZM2G077125	Zm00001d011155	Zm00001eb356610	Putative DEAD-box ATP-dependent RNA helicase family protein	NA	NA	blue
GRMZM2G018901	Zm00001d011180	Zm00001eb356880	NA	NA	NA	blue
GRMZM2G106479	Zm00001d011193	Zm00001eb356980	integral membrane protein	cl8855_1c	NA	blue
GRMZM2G027333	Zm00001d011223	Zm00001eb357220	Protein indeterminate-domain 9	NA	NA	blue
GRMZM5G842645	Zm00001d011246	Zm00001eb357450	Cytokinin riboside 5'-monophosphate phosphoribohydrolase LOG7	NA	NA	blue
GRMZM2G136887	Zm00001d011252	Zm00001eb357490	Putative MYB-domain histone H1 family protein	smh1	single myb histone1	blue
GRMZM2G065884,GRMZM5G817310	Zm00001d011266	Zm00001eb357580	Protein SYS1	NA	NA	blue
GRMZM2G022402	Zm00001d011269	Zm00001eb357600	GDSL esterase/lipase	NA	NA	blue
GRMZM2G135795	Zm00001d011275	Zm00001eb357640	DUF538 family protein	pco145446	NA	blue
GRMZM2G015735	Zm00001d011283	Zm00001eb357710	NA	bnl12.30a	NA	blue
GRMZM2G024315	Zm00001d011363	Zm00001eb358310	Putative oxidoreductase%2C aldo/keto reductase family protein	pco114043	NA	blue
GRMZM2G040642	Zm00001d011364	Zm00001eb358340	Probable protein phosphatase 2C 76	prh117	protein phosphatase homolog117	blue
GRMZM2G034197	Zm00001d011365	Zm00001eb358360,Zm00001eb358370	alpha/beta-Hydrolases superfamily protein	NA	NA	blue
GRMZM2G051995,GRMZM2G159053	Zm00001d011379	Zm00001eb358450	glycosyl transferase family 1 protein	GRMZM2G159053	NA	blue
GRMZM2G074735	Zm00001d011396	Zm00001eb358600	GTPase activating protein%3B Putative calcium-dependent lipid-binding (CaLB domain) family protein	NA	NA	blue
GRMZM2G158647	Zm00001d011398	Zm00001eb358630	NA	NA	NA	blue
GRMZM2G149683	Zm00001d011403	Zm00001eb358680	Putative WRKY DNA-binding domain superfamily protein	wrky47	WRKY-transcription factor 47	blue
GRMZM2G145554	Zm00001d011413	Zm00001eb358740	Putative WRKY DNA-binding domain superfamily protein	wrky28	WRKY-transcription factor 28	blue
GRMZM2G433333	Zm00001d011427	Zm00001eb358910	NA	NA	NA	blue
GRMZM2G070837	Zm00001d011443	Zm00001eb359070	Putative AMP-dependent synthetase and ligase superfamily protein	NA	NA	blue
GRMZM2G176182	Zm00001d011451	Zm00001eb359160,Zm00001eb359170	DUF1645 family protein	NA	NA	blue
GRMZM2G094165	Zm00001d011454	Zm00001eb359190	cah6;carbonic anhydrase6: predicted beta carbonic anhydrase	cah6	carbonic anhydrase6	blue
GRMZM2G063684	Zm00001d011458	Zm00001eb359220	Protein kinase superfamily protein	Zm00001d011458	NA	blue
GRMZM2G063672	Zm00001d011459	Zm00001eb359230	Protein HYPER-SENSITIVITY-RELATED 4	NA	NA	blue
GRMZM2G043117	Zm00001d011463	Zm00001eb359250	Plant-specific domain TIGR01570 family protein	NA	NA	blue
GRMZM2G375975	Zm00001d011465	Zm00001eb359260	Putative MAP kinase family protein	mpk11	MAP kinase11	blue
GRMZM2G132547	Zm00001d011486	Zm00001eb359410	CTP synthase family protein	NA	NA	blue
GRMZM2G300125	Zm00001d011495	Zm00001eb359460	Protein phosphatase 2C 37	prh20	protein phosphatase homolog20	blue
GRMZM2G130586	Zm00001d011517	Zm00001eb359640	Putative DUF1296 domain containing family protein	NA	NA	blue
GRMZM5G812272	Zm00001d011527	Zm00001eb359740	Probable WRKY transcription factor 71	wrky42	WRKY-transcription factor 42	blue
GRMZM2G060516	Zm00001d011559	Zm00001eb359970	emp16;empty pericarp16: mutant homozyous kernels have empty pericarp and are non-viable.	emp16	empty pericarp16	blue
AC196465.3_FG006,GRMZM2G014346,GRMZM2G060541,GRMZM2G359237	Zm00001d011560	Zm00001eb359990,Zm00001eb360000	Homeobox-DDT domain protein RLT1	NA	NA	blue
GRMZM2G163159	Zm00001d011570	Zm00001eb360110	RING/U-box superfamily protein	NA	NA	blue
GRMZM2G163157	Zm00001d011571	Zm00001eb360120	6b-interacting protein 1	thx14	Trihelix-transcription factor 14	blue
GRMZM2G163848	Zm00001d011588	Zm00001eb360250	rul1;rum1-like1:	rul1	rum1-like1	blue
GRMZM2G093908	Zm00001d011605	Zm00001eb360430	Transcription initiation factor TFIID subunit 11%2C mRNA	NA	NA	blue
GRMZM2G017305	Zm00001d011611	Zm00001eb360490	Katanin p60 ATPase-containing subunit A1	clt1	clumped tassel1	blue
GRMZM2G393014	Zm00001d011618	Zm00001eb360550	ipt3;isopentenyl transferase3: encodes an isopentenyl transferase	ipt3	isopentenyl transferase3	blue
GRMZM2G144028,GRMZM2G445338	Zm00001d011627	Zm00001eb360620	Kinase superfamily protein	NA	NA	blue
GRMZM2G393150	Zm00001d011630	Zm00001eb360660	NA	NA	NA	blue
GRMZM2G065538	Zm00001d011639	Zm00001eb360750	AP2/ERF and B3 domain-containing transcription repressor TEM1	abi33	ABI3-VP1-transcription factor 33	blue
GRMZM2G075906	Zm00001d011660	Zm00001eb360990	Putative regulator of chromosome condensation (RCC1) family protein	NA	NA	blue
GRMZM2G035701	Zm00001d011712	Zm00001eb361390,Zm00001eb361400	Putative B3 DNA binding domain family protein	abi19	ABI3-VP1-transcription factor 19	blue
GRMZM2G107985	Zm00001d011719	Zm00001eb361480	NA	NA	NA	blue
GRMZM2G339957	Zm00001d011730	Zm00001eb361590	Alcohol dehydrogenase transcription factor Myb/SANT-like family protein	thx6	Trihelix-transcription factor 6	blue
GRMZM5G887216	Zm00001d011731	Zm00001eb361600	Metal ion binding protein	NA	NA	blue
GRMZM5G836174	Zm00001d011734	Zm00001eb361620	Inorganic pyrophosphatase 1	NA	NA	blue
GRMZM2G069203	Zm00001d011735	Zm00001eb361640	sat1;serine acetyltransferase1:	sat1	serine acetyltransferase1	blue
GRMZM2G001139	Zm00001d011748	Zm00001eb361790	Floral homeotic protein APETALA 3	mads43	MADS-transcription factor 43	blue
GRMZM2G166413	Zm00001d011757	Zm00001eb361880	Too many mouths protein	tmm2	too many mouths-like2	blue
GRMZM2G025966	Zm00001d011758	Zm00001eb361900	NA	NA	NA	blue
GRMZM2G138967	Zm00001d011771	Zm00001eb362090	GATA zinc finger family protein	gata17	C2C2-GATA-transcription factor 17	blue
GRMZM2G149587	Zm00001d011802	Zm00001eb362400	Histone-lysine N-methyltransferase ATXR5	phd42	PHD-transcription factor 42	blue
GRMZM2G168519,GRMZM2G168544	Zm00001d011811	Zm00001eb362460,Zm00001eb362470	VAMP-like protein YKT61	NA	NA	blue
GRMZM2G168519,GRMZM2G168544	Zm00001d011812	Zm00001eb362460,Zm00001eb362470	NA	NA	NA	blue
GRMZM2G118636	Zm00001d011823	Zm00001eb362540	Bzip transcription factor-like; protein	NA	NA	blue
GRMZM2G118644	Zm00001d011825	Zm00001eb362550	Probable gamma-secretase subunit PEN-2	NA	NA	blue
GRMZM2G059299	Zm00001d011832	Zm00001eb362630	G-type lectin S-receptor-like serine/threonine-protein kinase SD2-5	NA	NA	blue
GRMZM2G059117	Zm00001d011834	Zm00001eb362650	Putative leucine-rich repeat receptor-like protein kinase family protein	NA	NA	blue
GRMZM2G059073	Zm00001d011835	Zm00001eb362660	NAD(H) kinase 1	NA	NA	blue
GRMZM2G077752	Zm00001d011843	Zm00001eb362740	Protein SHI RELATED SEQUENCE 6	lrp1	lateral root primordia1	blue
AC193786.3_FG005	Zm00001d011847	Zm00001eb362800	Putative HLH DNA-binding domain superfamily protein	bhlh54	bHLH-transcription factor 54	blue
GRMZM2G319187	Zm00001d011849	Zm00001eb362820	crr4;cytokinin response regulator4:	crr4	cytokinin response regulator4	blue
GRMZM2G060723	Zm00001d011878	Zm00001eb363100	Regulatory protein NPR5	trl1	tassels replace upper ears-like1	blue
GRMZM2G129154	Zm00001d011881	Zm00001eb363140	Scarecrow-like protein 3	gras2	GRAS-transcription factor 2	blue
GRMZM2G028812	Zm00001d011896	Zm00001eb363270	Calcium-transporting ATPase 2 plasma membrane-type	NA	NA	blue
GRMZM2G075294	Zm00001d011898	Zm00001eb363280	zinc finger (C3HC4-type RING finger) family protein	NA	NA	blue
GRMZM2G037585	Zm00001d011908	Zm00001eb363390	Protein kinase superfamily protein	perk3	proline-rich extensin-like receptor kinase3	blue
GRMZM2G461666	Zm00001d011917	Zm00001eb363470	methyl esterase 10	NA	NA	blue
GRMZM2G423917	Zm00001d011919	Zm00001eb363490	Src2-like protein	NA	NA	blue
GRMZM2G395429	Zm00001d011922	Zm00001eb363530	Protein RALF-like 33	NA	NA	blue
GRMZM2G134073	Zm00001d011969	Zm00001eb363940	NAC domain containing protein 84	nactf9	NAC-transcription factor 9	blue
GRMZM2G147226,GRMZM2G447406	Zm00001d011975	Zm00001eb364010	ENTH/VHS family protein	GRMZM2G147226	NA	blue
GRMZM2G312365	Zm00001d011981	Zm00001eb364080	GYF domain-containing protein	AY109883	NA	blue
GRMZM2G371033	Zm00001d012015	Zm00001eb364360	Squamosa promoter-binding protein-like (SBP domain) transcription factor family protein	sbp18	SBP-transcription factor 18	blue
GRMZM5G875238	Zm00001d012036	Zm00001eb364620	Sucrose-phosphate synthase	sps1	sucrose phosphate synthase1	blue
GRMZM2G082372	Zm00001d012047	Zm00001eb364700	Wiscott-Aldrich syndrome	NA	NA	blue
GRMZM2G030688	Zm00001d012069	Zm00001eb364870	DUF506 family protein	NA	NA	blue
GRMZM2G170969	Zm00001d012081	Zm00001eb364940	PVR3-like protein%3B Protease inhibitor/seed storage/LTP family protein	cl17328_1	NA	blue
AC183950.2_FG005	Zm00001d012097	Zm00001eb365120	Pentatricopeptide repeat-containing protein	NA	NA	blue
GRMZM5G805585	Zm00001d012144	Zm00001eb365590	4-coumarate--CoA ligase-like 9	IDP1436	NA	blue
GRMZM2G080816	Zm00001d012178	Zm00001eb365870	Rhodanese-like domain-containing protein 4A chloroplastic	NA	NA	blue
GRMZM2G172829	Zm00001d012199	Zm00001eb365990,Zm00001eb366000	CLP protease regulatory subunit CLPX3 mitochondrial	NA	NA	blue
GRMZM2G020594	Zm00001d012219	Zm00001eb366180	NA	NA	NA	blue
GRMZM2G316362	Zm00001d012221	Zm00001eb366200	sacd9;stearoyl-acyl-carrier-protein desaturase9:	sacd9	stearoyl-acyl-carrier-protein desaturase9	blue
GRMZM2G128215	Zm00001d012241	Zm00001eb366400	Receptor-like kinase-like	NA	NA	blue
GRMZM2G156206	Zm00001d012243	Zm00001eb366420	NA	NA	NA	blue
GRMZM2G114057	Zm00001d012245	Zm00001eb366440	Adenine nucleotide alpha hydrolases-like superfamily protein	NA	NA	blue
GRMZM2G405094	Zm00001d012255	Zm00001eb366540	Putative MYB DNA-binding domain superfamily protein	myb163	MYB-transcription factor 163	blue
GRMZM2G148800	Zm00001d012259	Zm00001eb366570	Protein NRT1/ PTR FAMILY 5.10	IDP8514	NA	blue
GRMZM2G334791	Zm00001d012263	Zm00001eb366610	Putative snRK/SAPK family protein kinase	stk5	serine/threonine-protein kinase5	blue
GRMZM2G075023	Zm00001d012265	Zm00001eb366620	TRAM LAG1 and CLN8 (TLC) lipid-sensing domain containing protein	tlc16	TRAM/LAG/CRN8 16	blue
GRMZM2G046002,GRMZM2G046025	Zm00001d012270	Zm00001eb366670,Zm00001eb366680	Integral membrane Yip1 family protein	NA	NA	blue
GRMZM2G438293	Zm00001d012273	Zm00001eb366690	Putative bZIP transcription factor superfamily protein	bzip44	bZIP-transcription factor 44	blue
GRMZM2G387076	Zm00001d012275	Zm00001eb366710	Histone H3	cl11215_-2b	NA	blue
GRMZM2G085035	Zm00001d012282	Zm00001eb366770	Transcription repressor OFP6	ofp35	OVATE-transcription factor 35	blue
GRMZM2G169398	Zm00001d012289	Zm00001eb366820	Transposon protein Mutator sub-class	NA	NA	blue
GRMZM5G805609	Zm00001d012292	Zm00001eb366860	Glucan endo-13-beta-glucosidase 14	NA	NA	blue
AC232238.2_FG004,GRMZM2G168087	Zm00001d012294	Zm00001eb366880,Zm00001eb366890	lrs1;liguleless related sequence1: bzip90 locus designated and assigned to a transcription factor family by the GRASSIUS project (Yilmaz et al 2009) , which also provided the mappings to the B73_Reference Genome sequence v2 gene models.	lrs1	liguleless related sequence1	blue
AC203392.3_FG004,GRMZM2G061043,GRMZM2G162329	Zm00001d012314	Zm00001eb367060	Nuclear pore complex protein NUP62	IDP257	NA	blue
GRMZM2G115422	Zm00001d012333	Zm00001eb367240	HXXXD-type acyl-transferase family protein	NA	NA	blue
GRMZM2G031156,GRMZM2G436332	Zm00001d012340	Zm00001eb367330	Pentatricopeptide repeat-containing protein	NA	NA	blue
GRMZM2G169259	Zm00001d012381	Zm00001eb367680	NA	NA	NA	blue
GRMZM2G337819	Zm00001d012398	Zm00001eb367810	Putative regulator of chromosome condensation (RCC1) family protein	LOC103636503	NA	blue
GRMZM2G166297	Zm00001d012401	Zm00001eb367840	prh4;protein phosphatase homolog4:	prh4	protein phosphatase homolog4	blue
GRMZM2G143756	Zm00001d012438	Zm00001eb368160	ABC transporter G family member 6	NA	NA	blue
GRMZM2G700806,GRMZM5G840487	Zm00001d012447	Zm00001eb368280,Zm00001eb368290	Interactor of constitutive active ROPs 3	NA	NA	blue
GRMZM2G046418	Zm00001d012460	Zm00001eb368400	BAG family molecular chaperone regulator 4	NA	NA	blue
GRMZM2G099045	Zm00001d012465	NA	UPF0051 protein ABCI8 chloroplastic	NA	NA	blue
GRMZM2G019413	Zm00001d012488	Zm00001eb368700	Major facilitator superfamily protein	NA	NA	blue
AC204502.4_FG006	Zm00001d012498	Zm00001eb368780	Transcription repressor OFP1	ofp36	OVATE-transcription factor 36	blue
GRMZM2G130764	Zm00001d012522	Zm00001eb369030	Calcium uniporter protein 5 mitochondrial	phm14046	NA	blue
GRMZM2G379128	Zm00001d012530	Zm00001eb369090	Ribosomal protein L34e superfamily protein	NA	NA	blue
GRMZM2G028266	Zm00001d012545	Zm00001eb369200	Serine-type endopeptidase inhibitor	NA	NA	blue
GRMZM2G121820	Zm00001d012550	Zm00001eb369250	Leucine-rich repeat (LRR) family protein	NA	NA	blue
NA	Zm00001d012551	Zm00001eb369260	NA	vq45	VQ motif-transcription factor45	blue
GRMZM2G475994	Zm00001d012555	Zm00001eb369300	Protein MIZU-KUSSEI 1	NA	NA	blue
GRMZM2G310115	Zm00001d012560	Zm00001eb369330,Zm00001eb369340	cyc4;cyclin4:	cyc4	cyclin4	blue
GRMZM2G090747	Zm00001d012567	Zm00001eb369390,Zm00001eb369400	Glycerol-3-phosphate dehydrogenase [NAD(+)] GPDHC1 cytosolic	glpdh2	glycerol-3-phosphate dehydrogenase2	blue
GRMZM2G091006	Zm00001d012571	NA	DNA-(apurinic or apyrimidinic site) lyase chloroplastic	GRMZM2G091006	NA	blue
AC194405.3_FG021	Zm00001d012575	Zm00001eb369480	Protein MICRORCHIDIA 6	morc1	microrchidia homolog1	blue
GRMZM2G132223	Zm00001d012584	Zm00001eb369550	Putative AP2/EREBP transcription factor superfamily protein	ereb29	AP2-EREBP-transcription factor 29	blue
GRMZM2G132185	Zm00001d012585	Zm00001eb369560	Putative AP2/EREBP transcription factor superfamily protein	ereb83	AP2-EREBP-transcription factor 83	blue
GRMZM2G106250	Zm00001d012590	Zm00001eb369580	NA	mmp146	NA	blue
GRMZM2G106344	Zm00001d012591	Zm00001eb369590	Probable nucleoredoxin 1	NA	NA	blue
GRMZM2G404056	Zm00001d012611	Zm00001eb369790	DNA repair metallo-beta-lactamase family protein	si605026c07	NA	blue
GRMZM2G090528	Zm00001d012614	Zm00001eb369820	Cyclic nucleotide-gated ion channel 4	NA	NA	blue
GRMZM2G090487	Zm00001d012615	Zm00001eb369830	External alternative NAD(P)H-ubiquinone oxidoreductase B4 mitochondrial	NA	NA	blue
GRMZM5G865151	Zm00001d012621	NA	NA	NA	NA	blue
GRMZM2G434363	Zm00001d012636	Zm00001eb369970	Putative DUF26-domain protein kinase family protein	NA	NA	blue
GRMZM2G024476	Zm00001d012641	Zm00001eb370000	cko4b;cytokinin oxidase4b:	cko4b	cytokinin oxidase4b	blue
GRMZM2G111428	Zm00001d012648	Zm00001eb370070	Core-2/I-branching beta-16-N-acetylglucosaminyltransferase family protein	NA	NA	blue
GRMZM2G074028	Zm00001d012679	Zm00001eb370380	NA	pco073464	NA	blue
GRMZM2G339435	Zm00001d012684	Zm00001eb370430	NA	NA	NA	blue
GRMZM2G035401	Zm00001d012686	Zm00001eb370450	NA	NA	NA	blue
GRMZM2G110714	Zm00001d012702	Zm00001eb370590	Phosphoenolpyruvate carboxylase 3	cl16446_1	NA	blue
GRMZM2G031724	Zm00001d012712	Zm00001eb370660	ga2ox10;gibberellin 2-oxidase10:	ga2ox10	gibberellin 2-oxidase10	blue
GRMZM5G874163	Zm00001d012731	Zm00001eb370810	Auxin response factor 3	arftf26	ARF-transcription factor 26	blue
GRMZM2G013391	Zm00001d012746	Zm00001eb370960	Probable WRKY transcription factor 69	wrky111	WRKY-transcription factor 111	blue
GRMZM2G044576	Zm00001d012757	Zm00001eb371070	Putative GATA transcription factor family protein	gata13	C2C2-GATA-transcription factor 13	blue
GRMZM2G118806	Zm00001d012765	Zm00001eb371150	Peptidase M28 family protein	si603014b11	NA	blue
GRMZM2G120779	Zm00001d012766	Zm00001eb371160	Pectinesterase	pme39	pectin methylesterase39	blue
GRMZM5G812548	Zm00001d012774	Zm00001eb371240	Putative prolin-rich extensin-like receptor protein kinase family protein	IDP7445	NA	blue
AC220970.4_FG001	Zm00001d012807	Zm00001eb210340	Kinesin-like protein KIN-12E	NA	NA	blue
GRMZM2G130314	Zm00001d012812	Zm00001eb210410,Zm00001eb210420	Pentatricopeptide repeat-containing protein	NA	NA	blue
AC190636.3_FG005,GRMZM2G019866	Zm00001d012819	Zm00001eb210480,Zm00001eb210490	Protein SRG1	NA	NA	blue
GRMZM2G083620	Zm00001d012826	Zm00001eb210560	Exosome complex exonuclease RRP46 homolog	NA	NA	blue
GRMZM2G083410	Zm00001d012830	Zm00001eb210590	Protein BCCIP homolog	NA	NA	blue
GRMZM2G013042	Zm00001d012849	Zm00001eb210770	NAD(P)-binding Rossmann-fold superfamily protein	cl9439_1	NA	blue
GRMZM2G447976,GRMZM2G448001	Zm00001d012881	Zm00001eb211020,Zm00001eb211030	DPP6 N-terminal domain-like protein	NA	NA	blue
GRMZM2G148937	Zm00001d012883	Zm00001eb211050,Zm00001eb211060	bige1;big embryo1: mutant causes accelerated leaf and root initiation as well as enlargement of the embryo scutellum	bige1	big embryo1	blue
GRMZM2G004092	Zm00001d012895	Zm00001eb211190	DUF4378 domain protein	NA	NA	blue
GRMZM2G116876	Zm00001d012924	Zm00001eb211410	Non-specific phospholipase C1	plc7	phospholipase C7	blue
GRMZM2G121663	Zm00001d012928	Zm00001eb211430	AT-rich interactive domain-containing protein 2	NA	NA	blue
GRMZM2G085460,GRMZM2G420823	Zm00001d012935	Zm00001eb211490	Nucleobase-ascorbate transporter 6	nbcs15	nucleobase:cation symporter15	blue
GRMZM2G085320	Zm00001d012937	Zm00001eb211510	Thioesterase superfamily protein	NA	NA	blue
GRMZM2G445169	Zm00001d012957	Zm00001eb211650	Expansin-A6	GRMZM2G445169	NA	blue
GRMZM2G144109	Zm00001d012962	Zm00001eb211690	Probable protein phosphatase 2C 4	prh24	protein phosphatase homolog24	blue
GRMZM2G119186	Zm00001d012972	NA	chi3;chalcone flavanone isomerase3: Similar to chi1; expressed in various tissues, but not root, embryo, or internode (Sekhon et al 2011)	chi3	chalcone flavanone isomerase3	blue
GRMZM2G160046,GRMZM2G458266	Zm00001d012974	Zm00001eb211870	Transducin/WD40 repeat-like superfamily protein	NA	NA	blue
GRMZM2G160027	Zm00001d012975	Zm00001eb211880	Glycine-rich protein A3	NA	NA	blue
GRMZM2G107076	Zm00001d012982	Zm00001eb211970	NAD(P)-binding Rossmann-fold superfamily protein	NA	NA	blue
GRMZM2G165255	Zm00001d012988	Zm00001eb212010	CASP-like protein 4B1	NA	NA	blue
GRMZM2G108694	Zm00001d012994	Zm00001eb212050,Zm00001eb212070	Histidine kinase CKI1	NA	NA	blue
GRMZM2G336533	Zm00001d013003	Zm00001eb212120	NAC domain-containing protein 2	nactf60	NAC-transcription factor 60	blue
AC210013.4_FG009	Zm00001d013025	Zm00001eb212380	RING/U-box superfamily protein	NA	NA	blue
GRMZM2G054350	Zm00001d013052	Zm00001eb212660	Hydroxyproline O-galactosyltransferase GALT4	NA	NA	blue
GRMZM2G054224	Zm00001d013053	Zm00001eb212670	Probable prolyl 4-hydroxylase 12	proh6	prolyl 4-hydroxylase 6	blue
GRMZM5G883250	Zm00001d013057	Zm00001eb212710	Actin cross-linking protein	NA	NA	blue
GRMZM2G007063	Zm00001d013074	Zm00001eb212940	Basic leucine zipper 25	ohp2	opaque2 heterodimerizing protein2	blue
GRMZM2G007867	Zm00001d013077	Zm00001eb212970	Plant Tudor-like RNA-binding protein	NA	NA	blue
GRMZM2G099491	Zm00001d013080	Zm00001eb213010	Leucine-rich repeat extensin-like protein 6	NA	NA	blue
GRMZM2G130454	Zm00001d013089	Zm00001eb213110	Bifunctional inhibitor/lipid-transfer protein/seed storage 2S albumin superfamily protein	NA	NA	blue
GRMZM2G124229	Zm00001d013099	NA	Probable carboxylesterase 15	NA	NA	blue
GRMZM2G027495	Zm00001d013107	Zm00001eb213250	E3 ubiquitin-protein ligase RHF2A	NA	NA	blue
GRMZM5G868875	Zm00001d013138	Zm00001eb213600	protein; Tyrosine specific protein phosphatase-like	gbptf19	GeBP-transcription factor 19	blue
GRMZM2G121460	Zm00001d013140	Zm00001eb213620	Inosine-5'-monophosphate dehydrogenase 1	NA	NA	blue
GRMZM2G351716	Zm00001d013165	Zm00001eb213810	NA	IDP6906	NA	blue
GRMZM2G438400	Zm00001d013175	Zm00001eb213900,Zm00001eb213910	NA	NA	NA	blue
GRMZM2G137847	Zm00001d013176	Zm00001eb213920	EMB2756	IDP4768	NA	blue
GRMZM2G052476	Zm00001d013177	Zm00001eb213930,Zm00001eb213940	Electron transporter	IDP8647	NA	blue
GRMZM2G171468	Zm00001d013202	Zm00001eb214190,Zm00001eb214200	DNA binding protein	glk8	G2-like-transcription factor 8	blue
GRMZM2G034877	Zm00001d013206	Zm00001eb214220	mitogen-activated protein kinase kinase kinase 5	NA	NA	blue
GRMZM2G141940	Zm00001d013218	Zm00001eb214300	Chaperone DnaJ-domain superfamily protein	NA	NA	blue
GRMZM2G095185,GRMZM2G394688	Zm00001d013228	Zm00001eb214380,Zm00001eb214390,Zm00001eb214400	TIP41-like family protein	NA	NA	blue
GRMZM2G057623	Zm00001d013241	Zm00001eb214520	NA	NA	NA	blue
GRMZM5G858887	Zm00001d013243	Zm00001eb214540	Cyclic nucleotide-gated ion channel 2	NA	NA	blue
GRMZM2G071620	Zm00001d013258	Zm00001eb214740	zmm31;Zea mays MADS31:	zmm31	Zea mays MADS31	blue
GRMZM2G553379	Zm00001d013259	Zm00001eb214750	zmm15;Zea mays MADS-box 15:	zmm15	Zea mays MADS-box 15	blue
GRMZM2G087435	Zm00001d013277	Zm00001eb214960	Retrovirus-related Pol polyprotein LINE-1	NA	NA	blue
GRMZM2G401026	Zm00001d013326	Zm00001eb215390,Zm00001eb215400	NA	pco096436a	NA	blue
GRMZM2G065896	Zm00001d013331	Zm00001eb215440	GATA transcription factor 25	zim2	ZIM-transcription factor 2	blue
GRMZM5G839349	Zm00001d013343	Zm00001eb215550	ACT domain-containing protein ACR1	NA	NA	blue
GRMZM5G853392	Zm00001d013346	Zm00001eb215560	Growth-regulating factor 2	grftf14	GRF-transcription factor 14	blue
GRMZM2G019958	Zm00001d013348	Zm00001eb215580	Thioredoxin superfamily protein	pco101707b	NA	blue
GRMZM2G129681	Zm00001d013359	Zm00001eb215640	DNA binding	cl52093_1	NA	blue
GRMZM2G164470	Zm00001d013364	Zm00001eb215680	CSC1-like protein RXW8	osca8	hyperosmolality-gated calcium-permeable channels8	blue
GRMZM2G104316	Zm00001d013383	Zm00001eb215850	BTB/POZ domain-containing protein	NA	NA	blue
GRMZM2G104342	Zm00001d013385	Zm00001eb215870	Scarecrow-like protein 7	gras55	GRAS-transcription factor 55	blue
GRMZM2G045690	Zm00001d013397	Zm00001eb215980	Fb27	NA	NA	blue
GRMZM5G829476	Zm00001d013400	Zm00001eb216030	Probable protein kinase	NA	NA	blue
GRMZM2G181000	Zm00001d013406	Zm00001eb216000	alpha/beta-Hydrolases superfamily protein	NA	NA	blue
GRMZM2G425236	Zm00001d013409	Zm00001eb216050,Zm00001eb216060	ZF-HD protein dimerisation region containing protein	zhd4	ZF-HD-transcription factor 4	blue
AC215181.3_FG004	Zm00001d013418	Zm00001eb216150	Mitogen-activated protein kinase kinase 9	NA	NA	blue
GRMZM2G149335	Zm00001d013440	Zm00001eb216380	NA	NA	NA	blue
GRMZM2G162405	Zm00001d013451	Zm00001eb216500	NA	gbptf5	GeBP-transcription factor 5	blue
GRMZM2G162443	Zm00001d013452	Zm00001eb216510	Myosin-binding protein 3	NA	NA	blue
NA	Zm00001d013461	Zm00001eb216590	Phospholipase A2-alpha	NA	NA	blue
GRMZM2G300945	Zm00001d013495	Zm00001eb216890	Cell division cycle protein cdt2	TIDP3357	NA	blue
GRMZM2G300944	Zm00001d013496	Zm00001eb216900	Alkaline phytoceramidase (aPHC)	NA	NA	blue
GRMZM2G111679	Zm00001d013504	Zm00001eb216980	Late embryogenesis abundant (LEA) hydroxyproline-rich glycoprotein family	NA	NA	blue
GRMZM2G461936	Zm00001d013542	Zm00001eb217290	ago108;argonaute108:	ago108	argonaute108	blue
GRMZM2G161222	Zm00001d013544	Zm00001eb217320,Zm00001eb217330	Serine/threonine protein phosphatase 2A 57 kDa regulatory subunit B' beta isoform	NA	NA	blue
GRMZM2G129150	Zm00001d013549	Zm00001eb217370	RING/U-box superfamily protein	AY110835	NA	blue
GRMZM2G033489	Zm00001d013554	Zm00001eb217420	NA	NA	NA	blue
GRMZM2G166094	Zm00001d013565	Zm00001eb217540	NA	umc1761	NA	blue
GRMZM2G035821	Zm00001d013571	Zm00001eb217590	Probable BOI-related E3 ubiquitin-protein ligase 2	NA	NA	blue
GRMZM2G403719	Zm00001d013572	Zm00001eb217620	Cysteine-rich receptor-like protein kinase 10	NA	NA	blue
GRMZM5G822180	Zm00001d013598	Zm00001eb217890	NA	NA	NA	blue
GRMZM2G094900	Zm00001d013603	Zm00001eb217930	Type IV inositol polyphosphate 5-phosphatase 7	ufg25	NA	blue
GRMZM2G035632	Zm00001d013615	Zm00001eb218020	Expressed protein; protein	NA	NA	blue
GRMZM2G157310	Zm00001d013664	Zm00001eb218510	5'-nucleotidases;magnesium ion binding	pco072227	NA	blue
AC211276.4_FG008	Zm00001d013672	Zm00001eb218590	pve1;puncate vascular expression1: PVE1 may function downstream of RGD2 in a pathway that intersects and interacts with the ta-siARF pathway (Zhang et al 2012)	pve1	punctate vascular expression1	blue
GRMZM2G165488	Zm00001d013676	Zm00001eb218610	Nuclear transcription factor Y subunit A-10	ca2p10	CCAAT-HAP2-transcription factor 210	blue
GRMZM5G826465	Zm00001d013703	Zm00001eb218810	Serine/threonine-protein kinase Nek1	NA	NA	blue
GRMZM2G078178	Zm00001d013705	Zm00001eb218820	VAN3-binding protein	IDP8686	NA	blue
GRMZM2G128432,GRMZM2G128454	Zm00001d013706	Zm00001eb218840,Zm00001eb218850	tha9;thylakoid assembly 9:	tha9	thylakoid assembly 9	blue
GRMZM2G417222,GRMZM2G417223	Zm00001d013712	Zm00001eb218890	Nucleic acid binding protein	NA	NA	blue
GRMZM2G110421,GRMZM2G110423,GRMZM2G338693	Zm00001d013716	Zm00001eb218900,Zm00001eb218920	Probable E3 ubiquitin-protein ligase ARI2	NA	NA	blue
GRMZM2G320754	Zm00001d013722	Zm00001eb218990	B3 domain-containing protein	abi5	ABI3-VP1-transcription factor 5	blue
GRMZM2G048281	Zm00001d013741	Zm00001eb219190	BTB/POZ domain-containing protein NPY2	traf16	TNF receptor-associated factor 16	blue
GRMZM2G363437	Zm00001d013744	Zm00001eb219220	Putative cyclin-A3-1	cyc18	cyclin18	blue
GRMZM2G081221	Zm00001d013765	Zm00001eb219360	SMAD/FHA domain-containing protein	fha13	FHA-transcription factor 13	blue
GRMZM2G086904	Zm00001d013780	Zm00001eb219520	DNA-directed RNA polymerases I%2C II%2C and III 14.4 kDa polypeptide	umc1852	NA	blue
NA	Zm00001d013809	Zm00001eb219770	Protein DETOXIFICATION 40	NA	NA	blue
GRMZM2G170128	Zm00001d013810	Zm00001eb219780,Zm00001eb219790	mate2;multidrug and toxic compound extrusion2: Is or is very tightly linked to a QTL that confers aluminum tolerance in lines (Maron et al 2010)	mate2	multidrug and toxic compound extrusion2	blue
GRMZM2G041048	Zm00001d013824	Zm00001eb219960	F-box domain containing protein expressed	cl3759_1c	NA	blue
GRMZM5G819464	Zm00001d013834	Zm00001eb220050	AAA-ATPase	IDP7482	NA	blue
GRMZM2G074169	Zm00001d013839	Zm00001eb220110	Cytochrome b5 isoform E	NA	NA	blue
GRMZM2G082502	Zm00001d013865	Zm00001eb220420	Probable serine protease EDA2	si606047a05	NA	blue
GRMZM2G026800	Zm00001d013885	Zm00001eb220590	Probable plastid-lipid-associated protein 10 chloroplastic	NA	NA	blue
GRMZM2G026892	Zm00001d013886	Zm00001eb220600	CRP3 - Cysteine-rich family protein precursor expressed	PCO135705	NA	blue
GRMZM2G073114	Zm00001d013945	Zm00001eb221000	Ripening-related protein 3	kwl1	kiwellin1	blue
GRMZM2G105987	Zm00001d013947	Zm00001eb221020	NHL25	NA	NA	blue
GRMZM2G020098	Zm00001d013958	Zm00001eb221110	NA	NA	NA	blue
GRMZM2G120933	Zm00001d013962	Zm00001eb221140	RING/U-box superfamily protein	NA	NA	blue
GRMZM2G163374	Zm00001d013977	Zm00001eb221270	NA	NA	NA	blue
GRMZM2G477683	Zm00001d013991	Zm00001eb221390	Type III polyketide synthase A	chls11	chalcone synthase11	blue
GRMZM2G174145	Zm00001d013992	Zm00001eb221410,Zm00001eb221420	Pyridoxal phosphate (PLP)-dependent transferases superfamily protein	TIDP3358	NA	blue
AC233894.1_FG005	Zm00001d014021	Zm00001eb221710	Expressed protein; protein	NA	NA	blue
GRMZM2G154447	Zm00001d014038	Zm00001eb221870,Zm00001eb221880	Casein kinase 1-like protein 6	NA	NA	blue
GRMZM2G037926	Zm00001d014046	Zm00001eb221920	cki2;cyclin-dependent kinase inhibitor2:	cki2	cyclin-dependent kinase inhibitor2	blue
GRMZM2G139066	Zm00001d014091	Zm00001eb222310	F-box domain containing protein	NA	NA	blue
GRMZM2G102639	Zm00001d014094	Zm00001eb222330	RNA-binding (RRM/RBD/RNP motifs) family protein	pco143623b	NA	blue
GRMZM2G154954	Zm00001d014100	Zm00001eb222370	Glycine rich protein 3	grp3	glycine-rich protein3	blue
GRMZM2G326707	Zm00001d014116	Zm00001eb222500,Zm00001eb222510	pht13;phosphate transporter protein13:	pht1	phosphate transporter protein1	blue
GRMZM2G046438	Zm00001d014117	Zm00001eb222520	NA	mybr90	MYB-related-transcription factor 90	blue
GRMZM2G337048	Zm00001d014126	Zm00001eb222590	UDP-glycosyltransferase 86A2	NA	NA	blue
AC206898.3_FG006,GRMZM2G139024	Zm00001d014133	Zm00001eb222650	NA	NA	NA	blue
GRMZM2G082906	Zm00001d014135	Zm00001eb222670	NA	NA	NA	blue
GRMZM2G068149	Zm00001d014140	Zm00001eb222710	Trm112p-like protein	NA	NA	blue
GRMZM2G434910	Zm00001d014152	Zm00001eb222840	Cationic amino acid transporter 4 vacuolar	cl61416_1	NA	blue
GRMZM2G088243	Zm00001d014261	Zm00001eb223700,Zm00001eb223710	NA	NA	NA	blue
GRMZM2G096228	Zm00001d014271	Zm00001eb223800	Caltractin	NA	NA	blue
GRMZM2G094632	Zm00001d014315	Zm00001eb224160	Lipid binding protein	cl56202_1b	NA	blue
GRMZM2G048205	Zm00001d014324	NA	Calcium-binding endonuclease/exonuclease/phosphatase family	IDP1660	NA	blue
GRMZM2G056766	Zm00001d014358	Zm00001eb224550	Heat shock 70 kDa protein 16	hsp70-10	heat shock protein70-10	blue
GRMZM2G180086	Zm00001d014422	Zm00001eb224940	Lysine-specific demethylase REF6	jmj16	JUMONJI-transcription factor 16	blue
GRMZM2G043147	Zm00001d014486	Zm00001eb225360	Phosphosulfolactate synthase-related protein	NA	NA	blue
GRMZM2G477829	Zm00001d014517	Zm00001eb225660	NA	NA	NA	blue
GRMZM2G177828	Zm00001d014519	Zm00001eb225700	Translation machinery associated TMA7	NA	NA	blue
GRMZM2G177915	Zm00001d014520	Zm00001eb225710	NA	NA	NA	blue
GRMZM2G048851	Zm00001d014595	Zm00001eb226270	dek38;defective kernel38: mutants are embryonic lethal, has a defective basal endosperm transfer (BETL) layer, and results in a smaller seed with highly underdeveloped endosperm.	dek38	defective kernel38	blue
GRMZM2G064562	Zm00001d014610	Zm00001eb226400	NA	NA	NA	blue
GRMZM2G043348	Zm00001d014664	Zm00001eb226810	Protein CHLOROPLAST IMPORT APPARATUS 2	Zm00001d014664	NA	blue
GRMZM2G317900	Zm00001d014690	Zm00001eb227100	Auxin response factor 7	arftf35	ARF-transcription factor 35	blue
GRMZM2G439198	Zm00001d014728	Zm00001eb227420	Type 2 DNA topoisomerase 6 subunit B-like	mtopvib1	meiotic TopoVI B subunit1	blue
GRMZM2G050450	Zm00001d014748	Zm00001eb227640	(Z)-3-hexen-1-ol acetyltransferase	NA	NA	blue
GRMZM2G108775	Zm00001d014763	Zm00001eb227810	FMN-linked oxidoreductases superfamily protein	NA	NA	blue
AC191771.3_FG008,GRMZM2G126990	Zm00001d014770	Zm00001eb227920	NA	NA	NA	blue
GRMZM2G075257	Zm00001d014786	Zm00001eb228060	CONTAINS InterPro DOMAIN/s: Brain/reproductive organ-expressed protein (InterPro:IPR010358); Has 35333 Blast hits to 34131 proteins in 2444 species: Archae - 798; Bacteria - 22429; Metazoa - 974; Fungi - 991; Plants - 531; Viruses - 0; Other Eukaryo /.../9610 (source: NCBI BLink).	NA	NA	blue
AC190922.3_FG007,GRMZM2G417454	Zm00001d014789	Zm00001eb228090	protein; Receptor-like protein kinase-like	NA	NA	blue
GRMZM2G300133	Zm00001d014793	Zm00001eb228140	td1;thick tassel dwarf1: shortened plants, fasciated ears, increased spikelet density in tassel	td1	thick tassel dwarf1	blue
GRMZM2G300135	Zm00001d014794	Zm00001eb228160	piip2;physical impedance induced protein2:	piip2	physical impedance induced protein2	blue
GRMZM2G069923	Zm00001d014796	Zm00001eb228180	NEP1-interacting protein-like 1	NA	NA	blue
GRMZM2G350800,GRMZM2G366402	Zm00001d014808	Zm00001eb228270	Protein FREE1	NA	NA	blue
GRMZM2G128807	Zm00001d014814	Zm00001eb228320	Transcription factor bHLH93	bhlh127	bHLH-transcription factor 127	blue
GRMZM2G145041	Zm00001d014863	Zm00001eb228670	Protein REVEILLE 7	mybr96	MYB-related-transcription factor 96	blue
GRMZM2G112895	Zm00001d014899	Zm00001eb229030	NA	NA	NA	blue
GRMZM2G076392	Zm00001d014911	Zm00001eb229140	Phosphatidylinositol-4-phosphate 5-kinase 9	npi213	NA	blue
GRMZM2G146449	Zm00001d014916	Zm00001eb229200	NA	NA	NA	blue
GRMZM2G374574	Zm00001d014920	Zm00001eb229270	Putative hect E3 ubiquitin ligase	skp1	S-phase kinase associated protein 1	blue
GRMZM2G163849	Zm00001d014977	Zm00001eb229760	brm1;brahma1: The protein associated with this locus was identified by sequence similarity to the Arabidopsis protein, then copurified from maize with complexes that regulate cellular growth and division.transcription regulatory protein SNF2 putative	brm1	brahma1	blue
GRMZM2G020366	Zm00001d014986	Zm00001eb229830	F-box/kelch-repeat protein SKIP4	pzb01112	NA	blue
GRMZM2G088114	Zm00001d014991	Zm00001eb229900	Nucleic acid-binding OB-fold-like protein	NA	NA	blue
GRMZM5G856837	Zm00001d014995	Zm00001eb229950	Transcription factor bHLH104	bhlh129	bHLH-transcription factor 129	blue
GRMZM5G854880	Zm00001d014996	Zm00001eb229960	Phytosulfokine receptor 1	mmp191b	NA	blue
GRMZM2G096665	Zm00001d015052	Zm00001eb230400	Pentatricopeptide repeat-containing protein chloroplastic	ppr293	pentatricopeptide repeat protein293	blue
GRMZM2G064988	Zm00001d015058	Zm00001eb230470	Histone deacetylase complex subunit SAP18	NA	NA	blue
GRMZM2G305124	Zm00001d015064	Zm00001eb230520	sdg129;set domain gene129:	sdg129	set domain gene129	blue
GRMZM2G141911	Zm00001d015067	Zm00001eb230580	Endoglucanase 1	NA	NA	blue
GRMZM2G030013	Zm00001d015093	Zm00001eb230840	RNA-binding KH domain-containing protein PEPPER	NA	NA	blue
GRMZM2G477236	Zm00001d015094	Zm00001eb230860,Zm00001eb230870	Alkaline/neutral invertase CINV2	invan6	invertase alkaline neutral6	blue
GRMZM2G039254	Zm00001d015114	Zm00001eb231010	Pentatricopeptide repeat-containing protein	NA	NA	blue
GRMZM2G153144	Zm00001d015118	Zm00001eb231040	bZIP transcription factor 16	bzip14	bZIP-transcription factor 14	blue
GRMZM2G049609	Zm00001d015125	Zm00001eb231100	PRA1 family protein H	NA	NA	blue
GRMZM2G371167	Zm00001d015126	Zm00001eb231110	response to low sulfur 3	NA	NA	blue
GRMZM5G818514	Zm00001d015130	Zm00001eb231170	SBP (S-ribonuclease binding protein) family protein	NA	NA	blue
GRMZM2G009365	Zm00001d015131	Zm00001eb231180	NA	IDP3995	NA	blue
GRMZM2G072210	Zm00001d015151	Zm00001eb231330	NA	NA	NA	blue
GRMZM5G871910	Zm00001d015181	Zm00001eb231500	alpha/beta-Hydrolases superfamily protein	cl55515_1a	NA	blue
GRMZM2G054706	Zm00001d015195	Zm00001eb231620	NA	NA	NA	blue
GRMZM2G319573	Zm00001d015212	Zm00001eb231860	ATP-dependent DNA helicase Q-like 4A	recq4	recombination ATP-dependent DNA helicase Q-like4	blue
GRMZM2G010779	Zm00001d015225	Zm00001eb231990	Vacuolar cation/proton exchanger 2	NA	NA	blue
GRMZM2G167741,GRMZM2G322493	Zm00001d015245	Zm00001eb232140	SUPPRESSOR OF AUXIN RESISTANCE1	NA	NA	blue
GRMZM6G711429	Zm00001d015251	Zm00001eb232200	Eukaryotic initiation factor 4A-2	pco074340a	NA	blue
GRMZM2G062914	Zm00001d015269	Zm00001eb232260	mpk14;MAP kinase14:	mpk14	MAP kinase14	blue
AC233959.1_FG003	Zm00001d015282	Zm00001eb232380	NA	cle18	clavata3/esr-related18	blue
AC233959.1_FG006	Zm00001d015284	Zm00001eb232390	NA	NA	NA	blue
GRMZM5G817948,GRMZM5G897067	Zm00001d015309	Zm00001eb232610,Zm00001eb232620	O-fucosyltransferase family protein	gpm808	NA	blue
GRMZM5G817948,GRMZM5G897067	Zm00001d015310	Zm00001eb232610,Zm00001eb232620	Cystathionine beta-synthase (CBS) family protein	NA	NA	blue
GRMZM5G867030	Zm00001d015319	Zm00001eb232670	Protein SRG1	NA	NA	blue
GRMZM2G005562	Zm00001d015328	Zm00001eb232710	Pectin lyase-like superfamily protein	pco073276b	NA	blue
GRMZM2G006144	Zm00001d015329	Zm00001eb232720	FAD/NAD(P)-binding oxidoreductase family protein	NA	NA	blue
GRMZM2G158520	Zm00001d015338	Zm00001eb232780	OSJNBa0058K23.8 protein; protein	NA	NA	blue
GRMZM2G087267	Zm00001d015342	Zm00001eb232850	Protein LIGHT-DEPENDENT SHORT HYPOCOTYLS 5	Zm00001d015342	NA	blue
GRMZM2G050080	Zm00001d015354	Zm00001eb232940	Auxin-responsive protein SAUR71	saur52	small auxin up RNA52	blue
GRMZM2G088235	Zm00001d015355	Zm00001eb232950	Urease accessory protein F	NA	NA	blue
GRMZM2G088396	Zm00001d015356	Zm00001eb232960	hppd1;4-hydroxyphenylpyruvate dioxygenase 1:	hppd1	4-hydroxyphenylpyruvate dioxygenase 1	blue
GRMZM2G322129	Zm00001d015361	Zm00001eb232970	Transducin/WD40 repeat-like superfamily protein	pco096212	NA	blue
GRMZM2G303241	Zm00001d015382	Zm00001eb233120,Zm00001eb233130	NA	NA	NA	blue
GRMZM2G104632	Zm00001d015383	Zm00001eb233140	Glyceraldehyde-3-phosphate dehydrogenase%2C cytosolic	pco070235b	NA	blue
GRMZM2G098904	Zm00001d015421	Zm00001eb233420	Basic leucine zipper 9	bzip104	bZIP-transcription factor 104	blue
GRMZM2G111136	Zm00001d015451	Zm00001eb233670	sbp1;SBP-domain protein1: cDNA sequence, SSR's umc1575, umc1624	sbp1	SBP-domain protein1	blue
GRMZM2G420012	Zm00001d015475	Zm00001eb233850	RING-H2 finger protein ATL2L	NA	NA	blue
GRMZM2G120320	Zm00001d015515	Zm00001eb234120	Probable WRKY transcription factor 40	wrky48	WRKY-transcription factor 48	blue
GRMZM2G057057	Zm00001d015546	Zm00001eb234260	NA	NA	NA	blue
GRMZM2G370332	Zm00001d015549	Zm00001eb234270	knox6;knotted related homeobox6: similar to knox2 in sequence and expression; cDNA and genomic clones; gene specific probe	knox6	knotted related homeobox6	blue
GRMZM2G119921	Zm00001d015585	Zm00001eb234500	Mitochondrial transcription termination factor family protein	mterf15	mTERF domain protein27c	blue
GRMZM2G132358	Zm00001d015599	Zm00001eb234600	Cyclase family protein	NA	NA	blue
GRMZM2G038001	Zm00001d015609	Zm00001eb234640	Glycerophosphodiester phosphodiesterase GDPDL3	gpx8	glycerophosphodiester phosphodiesterase8	blue
GRMZM2G145444	Zm00001d015614	Zm00001eb234690	Transcription factor MYB44	myb50	MYB-transcription factor 50	blue
GRMZM2G080083	Zm00001d015665	Zm00001eb235060	Serine/threonine protein phosphatase 2A regulatory subunit B''alpha	NA	NA	blue
GRMZM2G045319	Zm00001d015721	Zm00001eb235360	Cytochrome P450 734A1	NA	NA	blue
GRMZM2G147894	Zm00001d015741	Zm00001eb235460	TPR domain containing protein	NA	NA	blue
GRMZM2G085678	Zm00001d015759	Zm00001eb235640	Ethylene responsive element	ereb46	AP2-EREBP-transcription factor 46	blue
GRMZM5G803365	Zm00001d015777	Zm00001eb235800	Chloroplast small heat shock protein	hsp29	heat shock protein29	blue
GRMZM2G143433	Zm00001d015815	Zm00001eb236120	Scarecrow-like protein 18	gras17	GRAS-transcription factor 17	blue
GRMZM2G137954	Zm00001d015912	NA	sweet4c;sugars will eventually be exported transporter4c: Mutants are defective in seed filling	sweet4c	sugars will eventually be exported transporter4c	blue
GRMZM2G144581	Zm00001d015914	Zm00001eb236820	sweet4b;sugars will eventually be exported transporter4b:	sweet4b	sugars will eventually be exported transporter4b	blue
GRMZM2G349996	Zm00001d015917	Zm00001eb236830	Nucleic acid-binding OB-fold-like protein	NA	NA	blue
GRMZM2G103864	Zm00001d015918	Zm00001eb236840	NA	TIDP9177	NA	blue
GRMZM2G091293	Zm00001d015945	Zm00001eb236980	Topless-related protein 2	si496017h02	NA	blue
GRMZM2G078129	Zm00001d015964	Zm00001eb237110	Protein DETOXIFICATION 16	NA	NA	blue
GRMZM2G009785	Zm00001d015985	Zm00001eb237270	Probable tocopherol cyclase%2C chloroplastic	sxd1	sucrose export defective1	blue
GRMZM2G173729	Zm00001d016001	Zm00001eb237470	Rop guanine nucleotide exchange factor 9	NA	NA	blue
GRMZM2G039930	Zm00001d016036	Zm00001eb237690,Zm00001eb237700,Zm00001eb237710	Chloroplast processing peptidase	NA	NA	blue
AC192451.3_FG001	Zm00001d016041	Zm00001eb237750	Reticulon-like protein B4	NA	NA	blue
GRMZM2G048450	Zm00001d016052	Zm00001eb237820	WRKY transcription factor 22	wrky2	WRKY-transcription factor 2	blue
GRMZM2G172376	Zm00001d016063	Zm00001eb237920	BTB/POZ domain-containing protein POB1	NA	NA	blue
GRMZM2G120408	Zm00001d016066	Zm00001eb237930	F-box/kelch-repeat protein	umc1990	NA	blue
GRMZM2G092154	Zm00001d016075	Zm00001eb238000	BEST Arabidopsis thaliana protein match is: loricrin-related (TAIR:AT5G64550.1); Has 3596 Blast hits to 2004 proteins in 150 species: Archae - 0; Bacteria - 54; Metazoa - 1597; Fungi - 38; Plants - 513; Viruses - 9; Other Eukaryotes - 1385 (source: /.../Link).	Zm00001d016075	NA	blue
GRMZM2G039443,GRMZM5G897364	Zm00001d016080	Zm00001eb238030	NA	NA	NA	blue
GRMZM2G055754	Zm00001d016129	Zm00001eb238320	NA	pco146460a	NA	blue
GRMZM2G129713,GRMZM2G429540	Zm00001d016199	Zm00001eb238910,Zm00001eb238920	FAD-binding Berberine family protein	NA	NA	blue
GRMZM2G160370	Zm00001d016225	Zm00001eb239050	U-box domain-containing protein 17	NA	NA	blue
GRMZM2G105348	Zm00001d016255	Zm00001eb239380	Heat stress transcription factor C-1	hsftf18	HSF-transcription factor 18	blue
GRMZM2G121309	Zm00001d016277	Zm00001eb239550	Auxin-responsive protein IAA26	iaa23	Aux/IAA-transcription factor 23	blue
GRMZM2G161435	Zm00001d016298	Zm00001eb239680	Homeobox protein ATH1	hbtf2	Homeobox-transcription factor 2	blue
GRMZM2G021106	Zm00001d016301	Zm00001eb239700	Inorganic pyrophosphatase 1	NA	NA	blue
GRMZM2G177781	Zm00001d016326	Zm00001eb239890	KH domain-containing protein	NA	NA	blue
GRMZM2G119623	Zm00001d016332	Zm00001eb239920	Probable protein phosphatase 2C 72	prh50	protein phosphatase homolog50	blue
GRMZM2G073630,GRMZM2G373887	Zm00001d016370	Zm00001eb240140	Protein phosphatase 2C 29	IDP8035	NA	blue
GRMZM2G163572	Zm00001d016381	Zm00001eb240210	Histone deacetylase	NA	NA	blue
GRMZM2G412604	Zm00001d016441	Zm00001eb240650	Tyrosine aminotransferase	naat4	nicotianamine aminotransferase4	blue
GRMZM2G028763	Zm00001d016472	Zm00001eb240920	Polyketide cyclase/dehydrase and lipid transport superfamily protein	NA	NA	blue
GRMZM2G411333	Zm00001d016477	Zm00001eb240970,Zm00001eb240980	Eukaryotic aspartyl protease family protein	cl5383_1	NA	blue
GRMZM2G130046	Zm00001d016531	Zm00001eb241400	Galacturonosyltransferase 8	pco119626	NA	blue
GRMZM2G043893	Zm00001d016551	Zm00001eb241570	Leucine aminopeptidase 2 chloroplastic	NA	NA	blue
GRMZM2G423643	Zm00001d016586	Zm00001eb241900	hydroxyproline-rich glycoprotein family protein	NA	NA	blue
GRMZM2G018820	Zm00001d016588	Zm00001eb241920	Glycerophosphodiester phosphodiesterase GDPD2	gpx1	glycerophosphodiester phosphodiesterase1	blue
GRMZM2G470756	Zm00001d016593	Zm00001eb241960	Grx_C8-glutaredoxin subgroup III	grx5	glutaredoxin5	blue
GRMZM2G168807	Zm00001d016599	Zm00001eb241990	AT2G33510 (E=5e-065) | protein binding	NA	NA	blue
GRMZM2G162461	Zm00001d016601	Zm00001eb242010	Phosphatidylinositol/phosphatidylcholine transfer protein SFH10	cl5549_1b	NA	blue
GRMZM2G084684	Zm00001d016604	Zm00001eb242030	Trihelix transcription factor ASR3	thx45	Trihelix-transcription factor 45	blue
GRMZM2G312871	Zm00001d016607	Zm00001eb242060	RNA-binding protein 8A	NA	NA	blue
GRMZM2G368799	Zm00001d016647	Zm00001eb242280	Inositol hexaphosphate kinase	NA	NA	blue
GRMZM2G108267	Zm00001d016669	Zm00001eb242460	NA	NA	NA	blue
GRMZM2G032628	Zm00001d016684	Zm00001eb242610	1%2C4-alpha-glucan-branching enzyme 2%2C chloroplastic/amyloplastic	ae1	amylose extender1	blue
GRMZM2G145958	Zm00001d016702	Zm00001eb242770	Iron-sulphur cluster biosynthesis family protein	NA	NA	blue
GRMZM2G303964	Zm00001d016719	Zm00001eb243190	U-box domain-containing protein 29	NA	NA	blue
GRMZM2G092609	Zm00001d016732	Zm00001eb243050	bZIP protein	bzip103	bZIP-transcription factor 103	blue
AC233850.1_FG003	Zm00001d016740	Zm00001eb242950	NA	pmei45	pectin methylesterase inhibitor45	blue
AC233850.1_FG002	Zm00001d016741	Zm00001eb242940	Pectinesterase inhibitor domain containing protein	pmei46	pectin methylesterase inhibitor46	blue
AC233850.1_FG001	Zm00001d016743	Zm00001eb242930	NA	NA	NA	blue
GRMZM2G048800	Zm00001d016746	Zm00001eb243200	Transducin/WD40 repeat-like superfamily protein	NA	NA	blue
GRMZM2G346837	Zm00001d016748	NA	Protein MKS1	vq30	VQ motif-transcription factor30	blue
GRMZM2G041141	Zm00001d016764	Zm00001eb243330	Ubiquitin-protein ligase	NA	NA	blue
GRMZM2G040964	Zm00001d016765	Zm00001eb243350	Protein kinase superfamily protein	NA	NA	blue
GRMZM2G043193,GRMZM2G043250	Zm00001d016771	Zm00001eb243410,Zm00001eb243420	Ammonium transporter 2	amt9	ammonium transporter9	blue
GRMZM2G113439	Zm00001d016792	Zm00001eb243500	OSJNBa0088K19.7 protein	si945005h05b	NA	blue
GRMZM2G128146	Zm00001d016834	Zm00001eb243890	NADPH-dependent pterin aldehyde reductase	NA	NA	blue
GRMZM2G128189	Zm00001d016835	Zm00001eb243900	Ligatin	si605050g03	NA	blue
GRMZM2G108085	Zm00001d016837	Zm00001eb243920	RING-H2 finger protein ATL7	NA	NA	blue
GRMZM2G702026	Zm00001d016838	Zm00001eb243930	Auxin response factor 1	arftf36	ARF-transcription factor 36	blue
GRMZM2G063864	Zm00001d016861	Zm00001eb244180	PHD finger protein ALFIN-LIKE 6	alf2	Alfin-like-transcription factor 2	blue
GRMZM5G839518	Zm00001d016873	Zm00001eb244380	Transcription factor bHLH69	bhlh152	bHLH-transcription factor 152	blue
GRMZM2G127963	Zm00001d016878	Zm00001eb244420	Pentatricopeptide repeat-containing protein	NA	NA	blue
GRMZM2G127984	Zm00001d016879	Zm00001eb244430	Probable protein kinase	NA	NA	blue
GRMZM2G052699	Zm00001d016894	Zm00001eb244550	Probable protein phosphatase 2C 12	prh122	protein phosphatase homolog122	blue
GRMZM2G049675	Zm00001d016895	Zm00001eb244560	Gibberellin receptor GID1L2	NA	NA	blue
GRMZM2G023988	Zm00001d016911	Zm00001eb244720	C2H2 and C2HC zinc fingers superfamily protein	cchh3	Cys2His2 Zinc Finger3	blue
GRMZM2G027193	Zm00001d016949	Zm00001eb245020	YGL010w	umc2386	NA	blue
GRMZM5G801651,GRMZM5G896337	Zm00001d016972	Zm00001eb245170	Plasma-membrane choline transporter family protein	NA	NA	blue
GRMZM5G861269	Zm00001d016977	Zm00001eb245220	Dynein light chain type 1 family protein	cl3331_-2b	NA	blue
GRMZM2G410710	Zm00001d016979	Zm00001eb245230	phb3;prohibitin3: cDNA sequence	phb3	prohibitin3	blue
GRMZM2G131746	Zm00001d016997	Zm00001eb245380	NA	NA	NA	blue
GRMZM2G106412	Zm00001d017000	Zm00001eb245410	MLP3.9 protein	pco149852	NA	blue
GRMZM2G556845	Zm00001d017034	Zm00001eb245630	Fimbrin-1	NA	NA	blue
GRMZM2G159660	Zm00001d017053	Zm00001eb245810	Calcineurin-like metallo-phosphoesterase superfamily protein	NA	NA	blue
GRMZM2G025832	Zm00001d017077	Zm00001eb245960,Zm00001eb245970	pr1;red aleurone1: changes purple aleurone to red; encodes flavonoid 3'-hydroxylase	pr1	red aleurone1	blue
GRMZM2G381283	Zm00001d017086	Zm00001eb246040	NA	NA	NA	blue
GRMZM2G116872	Zm00001d017091	Zm00001eb246080	Isocitrate dehydrogenase [NAD] regulatory subunit 3 mitochondrial	NA	NA	blue
AC205703.4_FG002	Zm00001d017106	Zm00001eb246220	Actin-related protein 3	cl6346_1(433)	NA	blue
AC205703.4_FG001	Zm00001d017107	Zm00001eb246230	BCL-2 binding anthanogene-1	NA	NA	blue
GRMZM2G176307	Zm00001d017121	Zm00001eb246370	gpc4;glyceraldehyde-3-phosphate dehydrogenase4: C subunit, electrophoretic mobility, coding sequence homology to gpc3, unique 3' untranslated region	gpc4	glyceraldehyde-3-phosphate dehydrogenase4	blue
GRMZM2G408012	Zm00001d017129	Zm00001eb246430	NA	gras39	GRAS-transcription factor 39	blue
GRMZM2G128902	Zm00001d017146	Zm00001eb246590	NA	IDP2140	NA	blue
GRMZM2G106653	Zm00001d017165	NA	Protein FAR1-RELATED SEQUENCE 6	farl9	FAR1-like-transcription factor 9	blue
GRMZM2G012841,GRMZM2G014716	Zm00001d017173	Zm00001eb246760	D111/G-patch domain-containing protein	NA	NA	blue
GRMZM2G071846	Zm00001d017204	Zm00001eb247050	Adenine phosphoribosyltransferase 2	NA	NA	blue
GRMZM2G097015	Zm00001d017208	Zm00001eb247090	Tic20-like protein	NA	NA	blue
GRMZM2G422510	Zm00001d017209	Zm00001eb247100,Zm00001eb247110	Filament-like plant protein 7	NA	NA	blue
GRMZM2G422499	Zm00001d017210	Zm00001eb247120	SPla/RYanodine receptor (SPRY) domain-containing protein	NA	NA	blue
GRMZM2G026943	Zm00001d017212	Zm00001eb247150	LRR receptor-like serine/threonine-protein kinase EFR	NA	NA	blue
GRMZM2G154628	Zm00001d017288	Zm00001eb247760	Aquaporin PIP2-4	pip2d	plasma membrane intrinsic protein2	blue
GRMZM2G153359,GRMZM2G153368	Zm00001d017294	Zm00001eb247820,Zm00001eb247830	ga2ox4;gibberellin 2-oxidase4:	ga2ox4	gibberellin 2-oxidase4	blue
GRMZM2G139773	Zm00001d017365	Zm00001eb248370	Vacuolar protein-sorting protein bro1	NA	NA	blue
GRMZM2G139765	Zm00001d017366	Zm00001eb248380,Zm00001eb248390	Ethylene-responsive transcription factor ERF053	ereb76	AP2-EREBP-transcription factor 76	blue
GRMZM2G420469	Zm00001d017371	Zm00001eb248440	Signal transducer	NA	NA	blue
GRMZM2G391596	Zm00001d017397	Zm00001eb248690	SAUR11-auxin-responsive SAUR family member	saur55	small auxin up RNA55	blue
GRMZM2G109348	Zm00001d017403	Zm00001eb248750	Autophagy-related protein 13a	atg13b	autophagy13b	blue
GRMZM2G409372	Zm00001d017404	Zm00001eb248760	RING-H2 finger protein ATL79	NA	NA	blue
GRMZM2G112244	Zm00001d017438	Zm00001eb249090	NA	NA	NA	blue
GRMZM2G171406	Zm00001d017448	Zm00001eb249150	Vesicle-associated protein 2-1	IDP335	NA	blue
GRMZM2G097704	Zm00001d017457	Zm00001eb249230	Phospholipase A1-Ibeta2 chloroplastic	NA	NA	blue
GRMZM2G094768	Zm00001d017461	Zm00001eb249280	NA	NA	NA	blue
GRMZM2G056762	Zm00001d017482	Zm00001eb249490	Uncharacterised conserved protein (UCP012943)	NA	NA	blue
GRMZM2G168301	Zm00001d017512	Zm00001eb249830	YbaK/aminoacyl-tRNA synthetase-associated domain	IDP7203	NA	blue
GRMZM2G110579	Zm00001d017513	Zm00001eb249840	Scarecrow-like protein 6	gras10	GRAS-transcription factor 10	blue
GRMZM2G005996	Zm00001d017539	Zm00001eb250070	Mechanosensitive ion channel protein 6	msl5	mechanosensitive channel of small conductance-like5	blue
GRMZM2G112247	Zm00001d017545	Zm00001eb250110	SEC14 cytosolic factor family protein / phosphoglyceride transfer family protein	phm532	NA	blue
GRMZM2G074245	Zm00001d017558	Zm00001eb250220	NA	NA	NA	blue
GRMZM2G090595	Zm00001d017560	Zm00001eb250240,Zm00001eb250250	iddp10;indeterminate domain p10:	iddp10	indeterminate domain p10	blue
GRMZM2G106185	Zm00001d017563	Zm00001eb250280	Putative Myb family transcription factor	glk20	G2-like-transcription factor 20	blue
GRMZM2G137341	Zm00001d017592	Zm00001eb250560	Dehydration-responsive element-binding protein 1A	ereb16	AP2-EREBP-transcription factor 16	blue
GRMZM2G166976	Zm00001d017597	Zm00001eb250590	SPX domain-containing membrane protein	spx1	SPX domain-containing membrane protein1	blue
GRMZM2G045977	Zm00001d017602	Zm00001eb250620	NA	grftf13	GRF-transcription factor 13	blue
GRMZM2G046058	Zm00001d017603	Zm00001eb250630	Pentatricopeptide repeat (PPR) superfamily protein	ppr317	pentatricopeptide repeat protein317	blue
GRMZM2G057907	Zm00001d017643	Zm00001eb250950	Catalytic/ protein phosphatase type 2C	prh127	protein phosphatase homolog127	blue
GRMZM2G075265	Zm00001d017651	Zm00001eb251030	Probable dolichyl pyrophosphate Glc1Man9GlcNAc2 alpha-13-glucosyltransferase	NA	NA	blue
GRMZM2G375153	Zm00001d017653	Zm00001eb251040	E3 ubiquitin-protein ligase ATL4	NA	NA	blue
GRMZM2G120035	Zm00001d017689	Zm00001eb251300	SNARE associated Golgi protein family	pco123983	NA	blue
GRMZM2G060834	Zm00001d017702	Zm00001eb251390	Probable transcription factor KAN2	glk47	G2-like-transcription factor 47	blue
GRMZM2G376067	Zm00001d017703	Zm00001eb251400	survival motor neuron protein	cl5119_-3c	NA	blue
NA	Zm00001d017728	Zm00001eb251690	Polyamine transporter RMV1	NA	NA	blue
GRMZM2G034876	Zm00001d017742	Zm00001eb251820	Growth-regulating factor 6	grftf6	GRF-transcription factor 6	blue
GRMZM2G035213	Zm00001d017746	Zm00001eb251860	Tocopherol O-methyltransferase chloroplastic	vte4	vitamin E synthesis4	blue
GRMZM2G028605,GRMZM2G325019,GRMZM2G325038	Zm00001d017751	Zm00001eb251880,Zm00001eb251890	Pentatricopeptide repeat-containing protein chloroplastic	otp51	organelle transcript processing51	blue
GRMZM2G028605,GRMZM2G325019,GRMZM2G325038	Zm00001d017752	Zm00001eb251880,Zm00001eb251890	Transcription factor GT-3b	thx50	Trihelix-transcription factor 50	blue
GRMZM2G092749	Zm00001d017755	Zm00001eb251920	Rop guanine nucleotide exchange factor 14	TIDP3037	NA	blue
GRMZM2G150363	Zm00001d017766	Zm00001eb251990	nced8;nine-cis-epoxycarotenoid dioxygenase8:	nced8	nine-cis-epoxycarotenoid dioxygenase8	blue
GRMZM2G046587	Zm00001d017770	Zm00001eb252030	Soluble inorganic pyrophosphatase 2	IDP3845	NA	blue
GRMZM2G164912	Zm00001d017820	Zm00001eb252530	Galactan beta-14-galactosyltransferase GALS1	NA	NA	blue
GRMZM2G136465	Zm00001d017826	Zm00001eb252590	3-hydroxy-3-methylglutaryl-coenzyme A reductase 2	Zm00001d017826	NA	blue
GRMZM2G421899	Zm00001d017831	Zm00001eb252640	AT-rich interactive domain-containing protein 3	arid5	ARID-transcription factor 5	blue
GRMZM2G399901	Zm00001d017853	Zm00001eb252860	E3 ubiquitin-protein ligase makorin	si660014e01aa	NA	blue
GRMZM2G394941	Zm00001d017900	Zm00001eb253280	Dof zinc finger protein DOF5.4	dof42	C2C2-Dof-transcription factor 42	blue
GRMZM2G089357	Zm00001d017943	Zm00001eb253670	Encodes a protein whose expression is responsive to nematode infection.	IDP7219	NA	blue
GRMZM2G109787,GRMZM2G481730	Zm00001d017962	Zm00001eb253860	RNA-dependent RNA polymerase 1	rdr1	RNA-dependent RNA polymerase1	blue
GRMZM2G181507	Zm00001d017965	Zm00001eb253880	MACPF domain-containing protein	IDP9100	NA	blue
GRMZM2G151204	Zm00001d017976	Zm00001eb253960	Immediate-early fungal elicitor protein CMPG1	NA	NA	blue
GRMZM2G151223	Zm00001d017977	Zm00001eb253970	hk1;histidine kinase1: cytokinin receptor; cytokinin responsive histidine protein kinase	hsf1	hairy sheath frayed1	blue
GRMZM5G812088	Zm00001d018003	Zm00001eb254230,Zm00001eb254240	NA	NA	NA	blue
GRMZM2G074267	Zm00001d018024	Zm00001eb254390	pin2;PIN-formed protein2: see pin1	pin2	PIN-formed protein2	blue
GRMZM2G105844	Zm00001d018031	NA	expa2;alpha expansin2: belongs to a multigene family and probably exists as a single copy.	expa2	alpha expansin2	blue
GRMZM2G105791	Zm00001d018033	Zm00001eb254490	Starch synthase IIb-2	gss1	starch synthase homolog1	blue
GRMZM2G028325	Zm00001d018037	Zm00001eb254540	nip2a;NOD26-like membrane intrinsic protein2:	nip2a	NOD26-like membrane intrinsic protein2	blue
GRMZM2G017355	Zm00001d018065	NA	mTERF family protein	mterf18	mTERF domain protein7b	blue
GRMZM2G036368	Zm00001d018075	Zm00001eb255100	Copper ion binding protein	NA	NA	blue
GRMZM2G055204	Zm00001d018081	Zm00001eb255160	AP2 domain-containing protein	ereb18	AP2-EREBP-transcription factor 18	blue
GRMZM2G061941	Zm00001d018089	Zm00001eb255230	VQ motif family protein	vq31	VQ motif-transcription factor31	blue
GRMZM5G801076	Zm00001d018111	Zm00001eb255430	F-box protein FBW2	NA	NA	blue
GRMZM2G323013	Zm00001d018122	Zm00001eb255510	E3 ubiquitin-protein ligase ATL6	NA	NA	blue
GRMZM2G161175	Zm00001d018125	Zm00001eb255530	ATP binding protein	ppr326	pentatricopeptide repeat protein326	blue
GRMZM2G058220	Zm00001d018182	Zm00001eb256010	G-type lectin S-receptor-like serine/threonine-protein kinase	NA	NA	blue
GRMZM2G015401,GRMZM2G152793,GRMZM2G152801,GRMZM2G152827	Zm00001d018185	Zm00001eb256020,Zm00001eb256030	G-type lectin S-receptor-like serine/threonine-protein kinase	LOC103627787	NA	blue
GRMZM2G154301	Zm00001d018201	Zm00001eb256190	LysM domain-containing GPI-anchored protein 1	NA	NA	blue
GRMZM2G084086	Zm00001d018209	Zm00001eb256300	Tyrosine specific protein phosphatase family protein	NA	NA	blue
GRMZM2G018757	Zm00001d018219	Zm00001eb256370	Pentatricopeptide repeat-containing protein mitochondrial	ppr231	pentatricopeptide repeat potein231	blue
GRMZM2G143535	Zm00001d018241	Zm00001eb256530	DNA-3-methyladenine glycosylase	dmag5	DNA-3-methyladenine glycosylase5	blue
GRMZM5G862882	Zm00001d018242	Zm00001eb256540	Putative metal tolerance protein C3	cl55995_1	NA	blue
GRMZM2G126292	Zm00001d018243	Zm00001eb256550	Replication factor C subunit 5	NA	NA	blue
GRMZM2G426336	Zm00001d018244	Zm00001eb256560	NA	GRMZM2G426336	NA	blue
GRMZM5G886335	Zm00001d018256	Zm00001eb256660	NA	NA	NA	blue
GRMZM2G039864	Zm00001d018284	Zm00001eb256990	NA	NA	NA	blue
GRMZM2G098167	Zm00001d018298	Zm00001eb257130	17.4 kDa class III heat shock protein	hsp28	heat shock protein28	blue
GRMZM5G878379	Zm00001d018326	NA	mkk4;MAP kinase kinase4: function inferred from sequence similarity, and gene expression analyses.	mkk4	MAP kinase kinase4	blue
GRMZM2G128131	Zm00001d018331	Zm00001eb257390	Hsp70-Hsp90 organizing protein 2	NA	NA	blue
GRMZM2G428379	Zm00001d018332	Zm00001eb257400	Glutamate receptor 2.7	NA	NA	blue
GRMZM2G080843	Zm00001d018340	Zm00001eb257490	Transmembrane amino acid transporter family protein	aaap38	amino acid/auxin permease38	blue
GRMZM2G031257	Zm00001d018372	Zm00001eb257780	RNA polymerase II C-terminal domain phosphatase-like 4	NA	NA	blue
GRMZM2G070351	Zm00001d018377	Zm00001eb257840	Diphosphomevalonate decarboxylase MVD2	NA	NA	blue
GRMZM2G467756	Zm00001d018393	Zm00001eb257980,Zm00001eb257990	Protein binding protein	NA	NA	blue
GRMZM2G180430	Zm00001d018394	Zm00001eb258010,Zm00001eb258020	Probable protein phosphatase 2C 22	dbptf2	DBP-transcription factor 2	blue
GRMZM2G180422	Zm00001d018399	Zm00001eb258050	NA	umc2143	NA	blue
GRMZM2G030465	Zm00001d018414	Zm00001eb258220	IAA9-auxin-responsive Aux/IAA family member	iaa24	Aux/IAA-transcription factor 24	blue
GRMZM2G030744	Zm00001d018416	Zm00001eb258240	Transcription factor SPATULA	bhlh168	bHLH-transcription factor 168	blue
GRMZM2G008834	Zm00001d018417	Zm00001eb258250	NA	NA	NA	blue
GRMZM2G163195	Zm00001d018422	Zm00001eb258310	glycosyltransferase family protein 2	NA	NA	blue
GRMZM2G178038	Zm00001d018428	Zm00001eb258330	Zinc finger (C3HC4-type RING finger) family protein	umc104b	NA	blue
GRMZM5G862817	Zm00001d018452	Zm00001eb258590	F-box protein PP2-B10	NA	NA	blue
GRMZM5G894016	Zm00001d018455	Zm00001eb258610	3-ketoacyl-CoA synthase 12	kcs24	3-ketoacyl-CoA synthase24	blue
GRMZM2G078887	Zm00001d018461	Zm00001eb258670	Thioredoxin	pco141631	NA	blue
GRMZM2G379167,GRMZM5G811428	Zm00001d018465	Zm00001eb258720	mybr51;MYB-related-transcription factor 51:	mybr51	MYB-related-transcription factor 51	blue
GRMZM2G379002	Zm00001d018470	Zm00001eb258790	Carboxyl-terminal-processing peptidase 2 chloroplastic	NA	NA	blue
GRMZM5G848768	Zm00001d018487	Zm00001eb258950	3-ketoacyl-CoA thiolase 2 peroxisomal	umc2308	NA	blue
AC232393.1_FG009,GRMZM5G894916	Zm00001d018490	Zm00001eb258980,Zm00001eb258990	Pentatricopeptide repeat-containing protein mitochondrial	NA	NA	blue
GRMZM2G002124	Zm00001d018502	Zm00001eb259120	Protein kinase superfamily protein	NA	NA	blue
GRMZM2G145473	Zm00001d018532	Zm00001eb259390	NA	NA	NA	blue
GRMZM2G043331	Zm00001d018545	Zm00001eb259490	ARM repeat superfamily protein	NA	NA	blue
GRMZM2G100652	Zm00001d018595	Zm00001eb297970	Sulfoquinovosyl transferase SQD2	GRMZM2G100652	NA	blue
GRMZM2G152028	Zm00001d018600	Zm00001eb298020	NA	NA	NA	blue
GRMZM2G000126	Zm00001d018605	Zm00001eb298060	Zinc finger%2C C2H2 type family protein	NA	NA	blue
GRMZM2G090744	Zm00001d018609	Zm00001eb298080	myosin heavy chain-related	NA	NA	blue
GRMZM2G135897	Zm00001d018622	Zm00001eb298260	Extensin-like protein; protein	NA	NA	blue
GRMZM2G120652	Zm00001d018633	Zm00001eb298350	Pyridoxal 5'-phosphate synthase-like subunit PDX1.2	csu582	NA	blue
GRMZM2G120574	Zm00001d018635	Zm00001eb298390	Phytosulfokine receptor 2	NA	NA	blue
GRMZM5G827207	Zm00001d018645	Zm00001eb298500	Polynucleotidyl transferase ribonuclease H-like superfamily protein	NA	NA	blue
GRMZM2G106588	Zm00001d018652	Zm00001eb298560	FAD/NAD(P)-binding oxidoreductase family protein	Zm00001d018652	NA	blue
GRMZM2G018721	Zm00001d018656	Zm00001eb298580	Probable WRKY transcription factor 57	wrky85	WRKY-transcription factor 85	blue
GRMZM2G019746	Zm00001d018660	Zm00001eb298620	4-coumarate--CoA ligase-like 5	NA	NA	blue
GRMZM2G019879	Zm00001d018664	Zm00001eb298660	Protein LEO1 homolog	GRMZM2G019879	NA	blue
GRMZM2G072582	Zm00001d018667	Zm00001eb298680	mads3;MADS3:	mads3	MADS3	blue
GRMZM2G458082	Zm00001d018677	Zm00001eb298780	Probable N-acetyltransferase HLS1	hagtf31	GNAT-transcription factor 31	blue
NA	Zm00001d018691	NA	NA	NA	NA	blue
GRMZM2G033027	Zm00001d018703	Zm00001eb299040	NA	NA	NA	blue
GRMZM5G810231	Zm00001d018705	Zm00001eb299080	NA	si606061d08b	NA	blue
GRMZM2G403121	Zm00001d018709	Zm00001eb299100	OSJNBb0004G23.8 protein; OSJNBb0085F13.3 protein	NA	NA	blue
GRMZM2G044060	Zm00001d018724	Zm00001eb299230	transducin family protein / WD-40 repeat family protein	umc1672	NA	blue
GRMZM2G044194	Zm00001d018727	Zm00001eb299250	psk1;phytosulfokine peptide precursor1: cDNA from inbred LC, very similar to rice PSK4; similarity to maize psk3 less but closer than to psk2 or psk4	psk1	phytosulfokine peptide precursor1	blue
GRMZM2G028041	Zm00001d018742	Zm00001eb299420	rs1;rough sheath1: shoot meristem and developing stem specific; dominant Rs1 plants have extreme ligule disorganization (aka kn2)	rs1	rough sheath1	blue
GRMZM2G426156,GRMZM5G831780	Zm00001d018754	Zm00001eb299520,Zm00001eb299530	Probable LRR receptor-like serine/threonine-protein kinase	NA	NA	blue
GRMZM2G442791	Zm00001d018802	Zm00001eb300050	ms22;male sterile22: pollen mother cells degenerate	ms22	male sterile22	blue
GRMZM2G142063	Zm00001d018803	Zm00001eb300060,Zm00001eb300070	Probable inositol transporter 2	NA	NA	blue
GRMZM2G142119	Zm00001d018804	Zm00001eb300080	CONTAINS InterPro DOMAIN/s: MAGE protein (InterPro:IPR002190); Has 1274 Blast hits to 1260 proteins in 85 species: Archae - 0; Bacteria - 0; Metazoa - 1104; Fungi - 45; Plants - 49; Viruses - 0; Other Eukaryotes - 76 (source: NCBI BLink).	NA	NA	blue
GRMZM2G406170	Zm00001d018830	Zm00001eb300370	burp9;BURP domain-containing protein-RD22-like9:	burp9	BURP domain-containing protein-RD22-like9	blue
GRMZM2G320298	Zm00001d018857	Zm00001eb300670	Probable carboxylesterase 15	NA	NA	blue
GRMZM2G143330	Zm00001d018873	Zm00001eb300780	Eukaryotic translation initiation factor 3 subunit 2	cl11185_1d	NA	blue
GRMZM5G860810	Zm00001d018883	Zm00001eb300880	Probable inactive leucine-rich repeat receptor-like protein kinase	umc2364	NA	blue
GRMZM2G060276,GRMZM2G074323	Zm00001d018887	Zm00001eb147200,Zm00001eb300900	mab19;math-btb19:	mab19	math-btb19	blue
GRMZM2G076630	Zm00001d018890	Zm00001eb300910	Probable transcriptional regulator SLK2	cl22436_1b	NA	blue
GRMZM2G312910	Zm00001d018901	Zm00001eb300990	protein containing PDZ domain a K-box domain and a TPR region	NA	NA	blue
GRMZM2G312839	Zm00001d018902	Zm00001eb301000	Galactose-1-phosphate uridyl transferase-like protein	TIDP2919	NA	blue
GRMZM2G027695	Zm00001d018908	Zm00001eb301050	NA	NA	NA	blue
GRMZM2G035848	Zm00001d018917	Zm00001eb301100	NA	NA	NA	blue
GRMZM2G046776,GRMZM2G704349	Zm00001d018925	Zm00001eb301130	Pumilio homolog 3	GRMZM2G704349	NA	blue
GRMZM2G125969	Zm00001d018941	Zm00001eb301280	Heat stress transcription factor A-6b	hsftf4	HSF-transcription factor 4	blue
GRMZM2G030350	Zm00001d018962	Zm00001eb301450	Whole genome shotgun sequence of line PN40024 scaffold_179.assembly12x (Fragment)	NA	NA	blue
GRMZM2G333916,GRMZM2G333997	Zm00001d018977	Zm00001eb301630	Cytosine-specific methyltransferase	met1	DNA methyl transferase1	blue
AC204563.3_FG011,GRMZM2G135062	Zm00001d018987	Zm00001eb301770	AUGMIN subunit 3	IDP6849	NA	blue
GRMZM2G434518	Zm00001d018995	Zm00001eb301860	Receptor-like kinase-like	NA	NA	blue
GRMZM2G042752	Zm00001d018998	Zm00001eb301850	Receptor-like kinase-like	NA	NA	blue
GRMZM2G101060	Zm00001d019000	Zm00001eb301870	Receptor-like kinase-like	NA	NA	blue
GRMZM2G101036	Zm00001d019001	Zm00001eb301880	F-box domain containing protein	NA	NA	blue
GRMZM2G101024	Zm00001d019002	Zm00001eb301890	NA	umc1632	NA	blue
GRMZM2G038839	Zm00001d019043	Zm00001eb302230	Receptor-like kinase-like	NA	NA	blue
GRMZM2G458494	Zm00001d019049	Zm00001eb302300	Major facilitator superfamily protein	NA	NA	blue
GRMZM2G021896,GRMZM2G438239	Zm00001d019075	Zm00001eb302520	RNAligase	NA	NA	blue
GRMZM2G156692	Zm00001d019087	Zm00001eb302650	proline-rich family protein	IDP8417	NA	blue
GRMZM2G458665	Zm00001d019090	Zm00001eb302670	DDT domain-containing protein DDR4	cl30073_1b	NA	blue
GRMZM2G088469	Zm00001d019117	Zm00001eb302900	NA	IDP7869	NA	blue
GRMZM2G095078	Zm00001d019166	Zm00001eb303220	embp1;EM binding protein1 homologue: bZIP protein binds to O2 box; wheat EM orthologue	embp1	EM binding protein1 homologue	blue
GRMZM2G042627	Zm00001d019169	Zm00001eb303240	kpp1;kinase associated protein phosphatase1: cDNA similar to Arabidopsis KAPP sequence; SSR umc1016	kpp1	kinase associated protein phosphatase1	blue
GRMZM2G104559	Zm00001d019171	NA	ipt4;isopentenyl transferase4: encodes an isopentenyl transferase	ipt4	isopentenyl transferase4	blue
GRMZM2G043275	Zm00001d019180	Zm00001eb303360	Nudix hydrolase 16 mitochondrial	NA	NA	blue
GRMZM2G038313	Zm00001d019182	Zm00001eb303380	Eukaryotic translation initiation factor 3 subunit E	pco126859b	NA	blue
GRMZM2G038162	Zm00001d019184	Zm00001eb303400	KHG/KDPG aldolase	NA	NA	blue
AC205008.4_FG002	Zm00001d019226	Zm00001eb303780	Cadmium/zinc-transporting ATPase HMA2	hma12	heavy metal ATPase12	blue
GRMZM2G093276	Zm00001d019228	Zm00001eb303800	ZIP zinc/iron transport family protein	zip8	zinc-regulated, iron-regulated transporter-like protein8	blue
GRMZM2G176175	Zm00001d019230	Zm00001eb303810,Zm00001eb303820	sid1;sister of indeterminate spikelet1: inflorescence architecture, apparent target of tasselseed4 microRNA (Chuck et al 2008),	sid1	sister of indeterminate spikelet1	blue
GRMZM2G140352	Zm00001d019234	Zm00001eb303850	THO complex subunit 4B	cl8663_2c	NA	blue
GRMZM2G320703	Zm00001d019328	Zm00001eb304620	BTB/POZ domain-containing protein	traf41	TNF receptor-associated factor 41	blue
GRMZM2G030809	Zm00001d019344	Zm00001eb304750	NA	cl6624_1b	NA	blue
GRMZM5G821968	Zm00001d019380	Zm00001eb305100	NA	NA	NA	blue
GRMZM2G030823	Zm00001d019394	Zm00001eb305170	NA	NA	NA	blue
GRMZM2G427826	Zm00001d019420	Zm00001eb305370	Pentatricopeptide repeat-containing protein	NA	NA	blue
GRMZM2G104258	Zm00001d019423	Zm00001eb305390	Nuclear pore complex protein NUP54	pza00132	NA	blue
AC203753.4_FG006,AC203753.4_FG007,GRMZM2G100828,GRMZM2G311969	Zm00001d019497	Zm00001eb305980	heteroglycan glucosidase 1	NA	NA	blue
GRMZM2G154747	Zm00001d019504	Zm00001eb306010	Plasma membrane associated protein	GRMZM2G154747	NA	blue
GRMZM2G153683	Zm00001d019505	Zm00001eb306020	SNAP25 homologous protein SNAP33	IDP6955	NA	blue
GRMZM2G177539	Zm00001d019510	Zm00001eb306040	Folate/biopterin transporter family protein	NA	NA	blue
GRMZM2G140394	Zm00001d019522	Zm00001eb306100	Ankyrin repeat family protein	NA	NA	blue
GRMZM2G115957	Zm00001d019525	Zm00001eb306130	NA	NA	NA	blue
GRMZM2G471269	Zm00001d019534	Zm00001eb306210	Serine carboxypeptidase-like 19	NA	NA	blue
GRMZM2G427672	Zm00001d019538	Zm00001eb306240	RNA-binding KH domain-containing protein	NA	NA	blue
[truncated: 21,074 more rows]
