# Supplementary material for: Regulatory variation controlling architectural pleiotropy in maize
Source: Nat Commun. 2025 Mar 3;16:2140. doi: 10.1038/s41467-025-56884-w (PMC11876617; doi:10.1038/s41467-025-56884-w)
Supplement: Supplementary file 22 — Supplementary Data 19 [file 41467_2025_56884_MOESM22_ESM.xlsx]

## Sheet: Supplementary Data 19
Supplementary Data 19: Gene co-expression module heritabilities (h2) for leaf angle (LA) and tassel branch number (TBN).
Partition	LA h2	LA null distribution h2 mean	LA ratio mudules/full genome	LA h2 > null ditribution h2 mean	TBN h2	TBN null distribution h2 mean	TBN ratio mudules/full genome	TBN h2 > null ditribution h2 mean
full genome	0.586926				0.727356
blue	0.570321	0.55367	0.971709	yes	0.698902	0.68162	0.96088	yes
turquoise	0.569059	0.560768	0.969558	yes	0.710372	0.691367	0.97665	yes
tan	0.37487	0.363402	0.638701	no	0.350367	0.400822	0.481699	no
salmon	0.330199	0.365596	0.562591	no	0.379021	0.401986	0.521094	no
midnightblue	0.334199	0.347418	0.569406	no	0.353122	0.376954	0.485487	no
magenta	0.458231	0.452158	0.78073	no	0.517611	0.524122	0.711634	no
lightcyan	0.314077	0.337779	0.535122	no	0.367376	0.365289	0.505084	no
cyan	0.337729	0.348631	0.57542	no	0.366317	0.379812	0.503628	no
greenyellow	0.39027	0.376014	0.664939	no	0.400853	0.414515	0.55111	no
yellow	0.495952	0.528666	0.844999	no	0.646184	0.638574	0.888401	yes
red	0.486059	0.495135	0.828144	no	0.591673	0.588131	0.813457	yes
purple	0.439649	0.416962	0.749071	no	0.442241	0.470977	0.608012	no
pink	0.422302	0.458913	0.719515	no	0.529618	0.530654	0.728141	no
green	0.52788	0.509158	0.899398	yes	0.635568	0.609312	0.873806	yes
brown	0.512684	0.537571	0.873507	no	0.613336	0.655217	0.84324	no
black	0.493764	0.468084	0.841271	yes	0.576277	0.545061	0.79229	yes
