# Supplementary material for: Regulatory variation controlling architectural pleiotropy in maize
Source: Nat Commun. 2025 Mar 3;16:2140. doi: 10.1038/s41467-025-56884-w (PMC11876617; doi:10.1038/s41467-025-56884-w)
Supplement: Supplementary file 23 — Supplementary Data 20 [file 41467_2025_56884_MOESM23_ESM.xlsx]

## Sheet: Supplementary Data 20
Supplementary Data 20: GWAS SNP-trait associations for LA, TBN, PhPC1 and PhPC2 from the single-trait approach using two sets of markers.
aUnique SNP identifier reported by Romay et al. (2013); bNucleotide state for minor allele; cNucleotide state for major allele; dMinor Allele Frequency (MAF) for a given SNP. Frequency is determined using only individuals with both LA and TBN observations (n=1064); ePvalue for the Wald test reported from GAPIT using model Blink; fAdjusted Pvalue according to the Benjamini–Hochberg procedure to co…
v3 Gene Model ID	v4 Gene Model ID	v5 Gene Model ID	Gene Symbol MaizeGDB	Full Name MaizeGDB	Description	Trait	Gene set	SNP Namea	SNP Chr	SNP Coordinate	allele1b	allele0c	MAFd	eBlink Pvalue	fBink FDR Adjusted Pvalue	gLoco MLM Pvalue	hLoco MLM FDRAdjusted Pvalue	iLoco MLM effect
GRMZM2G017388	Zm00001d032899	Zm00001eb047550	NA	NA	Cation/calcium exchanger 2	LA	selected co-expression modules	S1_238565492	1	242142641	T	C	0.0366541	5.9e-06	0.0833633	0.00037727	0.577497	-1.93282
GRMZM2G146143	Zm00001d033465	Zm00001eb052610	si606001c09	NA	NA	LA	selected co-expression modules	S1_258803752	1	263445392	C	T	0.37688	7.65e-06	0.0915333	3.18e-05	0.368754	0.818977
NA	Zm00001d028836	NA	NA	NA	NA	LA	selected co-expression modules	S1_47899054	1	48280761	C	G	0.465226	2.71e-06	0.0421275	0.00022362	0.511351	-0.739607
NA	Zm00001d007010	NA	NA	NA	NA	LA	selected co-expression modules	S2_213386954	2	220152945	A	G	0.491541	3.86e-07	0.0084831	0.00017897	0.505905	-0.741585
GRMZM5G813532	Zm00001d007107	Zm00001eb110960	bbx7	b-box7	Zinc finger protein CONSTANS-LIKE 13	LA	selected co-expression modules	S2_215552943	2	222395200	C	T	0.012688	1.32e-05	0.137185	5.2e-05	0.368754	3.26775
GRMZM2G094712	Zm00001d043382	Zm00001eb152450	got1	glutamate-oxaloacetate transaminase1	got1;glutamate-oxaloacetate transaminase1: electrophoretic mobility; null allele is known; glyoxysomal; dimeric; intralocus hybrid bands occur	LA	selected co-expression modules	S3_195315553	3	198285065	T	A	0.0328947	4.52e-07	0.0084831	0.00055307	0.588967	-1.87102
GRMZM2G323622	Zm00001d043504	Zm00001eb153560	cl26329_1	NA	P-loop nucleoside triphosphate hydrolases superfamily protein with CH (Calponin Homology) domain	LA	selected co-expression modules	S3_199021589	3	202115370	T	A	0.476504	2.36e-08	0.00122319	0.014037	0.818382	-0.542642
GRMZM2G012631	Zm00001d052855	Zm00001eb199590	hsp13	heat shock protein13	HSP protein%3B Putative heat shock protein 90 family protein	LA	selected co-expression modules	S4_198370543	4	202672191	G	A	0.0192669	1.5e-08	0.00116789	5.83e-07	0.0905926	-3.35304
GRMZM2G025832	Zm00001d017077	Zm00001eb245960	pr1	red aleurone1	pr1;red aleurone1: changes purple aleurone to red; encodes flavonoid 3'-hydroxylase	LA	selected co-expression modules	S5_180040121	5	184496161	A	G	0.0390038	1.18e-07	0.00322498	7.12e-05	0.368754	1.95574
GRMZM2G335280	Zm00001d017989	Zm00001eb254100	NA	NA	GDSL esterase/lipase	LA	selected co-expression modules	S5_205839357	5	211463579	A	T	0.0183271	8.7e-06	0.0965793	0.00174777	0.730252	2.19421
GRMZM2G098058	Zm00001d018297	Zm00001eb257120	pza01140	NA	Chaperone DnaJ-domain superfamily protein	LA	selected co-expression modules	S5_212245080	5	218093080	C	A	0.0281955	1.24e-07	0.00322498	0.0003127	0.554978	-2.02657
GRMZM2G060029	Zm00001d014496	Zm00001eb225480	NA	NA	ARM repeat superfamily protein	LA	selected co-expression modules	S5_48679724	5	50239402	G	A	0.172932	1.71e-05	0.159618	0.00034647	0.573174	-0.933813
GRMZM5G819204	Zm00001d037268	Zm00001eb280030	NA	NA	F12M16.11	LA	selected co-expression modules	S6_114919536	6	118888183	T	C	0.349154	1.07e-07	0.00322498	4.85e-05	0.368754	0.845226
GRMZM2G098174	Zm00001d034996	Zm00001eb260100	si687085b03	NA	evolutionarily conserved C-terminal region 7	LA	selected co-expression modules	S6_1282115	6	1302641	G	C	0.282895	1.87e-05	0.16159	0.00013527	0.488908	-0.843771
GRMZM2G098174	Zm00001d034996	Zm00001eb260100	si687085b03	NA	evolutionarily conserved C-terminal region 7	LA	selected co-expression modules	S6_1287188	6	1307714	A	G	0.0220865	7.2e-06	0.0915333	6.24e-05	0.368754	2.90022
GRMZM2G321290	Zm00001d011477	Zm00001eb359360	NA	NA	Phospholipase A1-IIgamma	LA	selected co-expression modules	S8_147292860	8	151688430	C	G	0.0601504	1.16e-08	0.00116789	6.22e-06	0.193512	1.80343
GRMZM2G359952	Zm00001d008882	Zm00001eb338060	zmm2	Zea mays MADS2	tub6;beta tubulin6:	LA	selected co-expression modules	S8_22979547	8	23707417	T	G	0.216165	1.75e-05	0.159618	0.00192603	0.730252	-0.728877
GRMZM2G163914	Zm00001d045617	Zm00001eb379550	nactf117	NAC-transcription factor 117	Protein NTM1-like 9	LA	selected co-expression modules	S9_28846511	9	28911978	C	T	0.450658	4.91e-07	0.0084831	3.98e-05	0.368754	0.898965
GRMZM2G092091	Zm00001d033870	Zm00001eb055990	bhlh27	bHLH-transcription factor 27	Transcription factor bHLH62	PhPC1	motif set	S1_272048024	1	276816538	T	C	0.143797	7.93e-08	0.00011093	0.00285885	0.381044	-0.132357
GRMZM2G028151	Zm00001d034204	Zm00001eb058850	ereb184	AP2-EREBP-transcription factor 184	AP2-like ethylene-responsive transcription factor ANT	PhPC1	motif set	S1_281635535	1	286729805	T	G	0.0253759	0.00079053	0.201154	0.00012575	0.17598	0.35215
GRMZM2G124715	Zm00001d004744	Zm00001eb091300	myb64	MYB-transcription factor 64	Transcription repressor MYB6	PhPC1	motif set	S2_131349597	2	135505546	A	G	0.0281955	0.00075142	0.201154	0.172351	0.867932	0.11807
GRMZM5G864266	Zm00001d007904	Zm00001eb117210	NA	NA	Ubiquitin carboxyl-terminal hydrolase 13	PhPC1	motif set	S2_234015112	2	242158783	A	G	0.493421	0.00010425	0.0324207	0.00201016	0.330967	0.0925822
GRMZM2G177244	Zm00001d042460	Zm00001eb144270	abi31	ABI3-VP1-transcription factor 31	B3 domain-containing protein	PhPC1	motif set	S3_165856194	3	168476503	T	C	0.0324248	2.86e-06	0.00266434	0.00072225	0.288798	0.26703
GRMZM2G105400	Zm00001d016898	Zm00001eb244600	NA	NA	Transposon protein Mutator sub-class	PhPC1	motif set	S5_175598141	5	179624189	T	C	0.0150376	4.24e-05	0.0148455	0.0541454	0.778413	-0.238377
GRMZM2G105400	Zm00001d016898	Zm00001eb244600	NA	NA	Transposon protein Mutator sub-class	PhPC1	motif set	S5_175602466	5	179628514	G	A	0.0202068	5.48e-06	0.00306582	0.131113	0.854352	0.152427
GRMZM2G456568	Zm00001d038227	Zm00001eb288420	nactf112	NAC-transcription factor 112	Putative NAC domain transcription factor superfamily protein isoform 1%3B Putative NAC domain transcription factor superfamily protein isoform 2	PhPC1	motif set	S6_147924155	6	151998856	A	T	0.172932	2.39e-05	0.0102706	0.0612228	0.778413	-0.0734169
GRMZM2G057380	Zm00001d021785	Zm00001eb324250	cl29757_1b	NA	Myosin-2	PhPC1	motif set	S7_157580620	7	162980074	G	A	0.191729	4.69e-06	0.00306582	2.43e-05	0.0681351	-0.194757
GRMZM2G136369	Zm00001d010758	Zm00001eb353320	hox1	homeobox1	hox1;homeobox1: cDNA Zmhox1a, meristem specific, nuclear, protein product binds to feedback control element of sh1 promoter; SSR's umc1309, umc1343	PhPC1	motif set	S8_123912995	8	127183770	G	T	0.0765977	2.57e-05	0.0102706	0.0312236	0.778413	0.117165
GRMZM2G100229	Zm00001d011138	Zm00001eb356480	iqd22	IQ-domain 22	Protein IQ-DOMAIN 31	PhPC1	motif set	S8_136137680	8	140114732	A	C	0.0319549	6.41e-08	0.00011093	0.00050862	0.288798	0.343739
GRMZM2G157470	Zm00001d033204	Zm00001eb050220	mbd115	methyl binding domain115	mbd115;methyl binding domain115:	PhPC1	selected co-expression modules	S1_250062938	1	254164347	G	C	0.148496	8.21e-06	0.107461	0.00061113	0.651142	0.176231
GRMZM2G046952	Zm00001d025901	NA	NA	NA	FIP1	PhPC1	selected co-expression modules	S10_132099414	10	133327678	G	C	0.0328947	2.3e-07	0.00606995	0.00066178	0.651142	0.275465
GRMZM2G357683	Zm00001d007156	Zm00001eb111380	NA	NA	P-loop containing nucleoside triphosphate hydrolases superfamily protein	PhPC1	selected co-expression modules	S2_216629946	2	223403655	A	C	0.0911654	2.22e-05	0.178352	0.00348563	0.67005	0.156656
GRMZM2G357683	Zm00001d007156	Zm00001eb111380	NA	NA	P-loop containing nucleoside triphosphate hydrolases superfamily protein	PhPC1	selected co-expression modules	S2_216632496	2	223406205	C	T	0.120301	1.53e-05	0.148267	0.00210821	0.657464	0.146294
GRMZM2G357683	Zm00001d007156	Zm00001eb111380	NA	NA	P-loop containing nucleoside triphosphate hydrolases superfamily protein	PhPC1	selected co-expression modules	S2_216632497	2	223406206	T	C	0.120301	1.53e-05	0.148267	0.00210821	0.657464	-0.146294
GRMZM2G357683	Zm00001d007156	Zm00001eb111380	NA	NA	P-loop containing nucleoside triphosphate hydrolases superfamily protein	PhPC1	selected co-expression modules	S2_216632590	2	223406299	C	G	0.117951	1.27e-05	0.140511	0.00336674	0.67005	0.141392
GRMZM2G082931	Zm00001d007799	Zm00001eb116730	grp7	glycine-rich protein7	Glycine-rich RNA-binding protein 7	PhPC1	selected co-expression modules	S2_232965182	2	239866021	A	C	0.152726	1.99e-06	0.034371	0.00135855	0.651142	0.136213
GRMZM2G009282	Zm00001d039994	Zm00001eb125360	NA	NA	Alpha-xylosidase 1	PhPC1	selected co-expression modules	S3_22817034	3	22278643	G	A	0.411184	2.15e-05	0.178352	0.00197623	0.655343	0.0990823
GRMZM2G009282	Zm00001d039994	Zm00001eb125360	NA	NA	Alpha-xylosidase 1	PhPC1	selected co-expression modules	S3_22817035	3	22278644	G	C	0.409774	2.29e-05	0.178352	0.00197389	0.655343	0.0992127
AC203909.3_FG003	Zm00001d049539	Zm00001eb172390	NA	NA	FAD-binding Berberine family protein	PhPC1	selected co-expression modules	S4_32230720	4	33797705	T	C	0.0296053	4.8e-07	0.0106522	4.71e-05	0.651142	-0.359732
AC233850.1_FG003	Zm00001d016740	Zm00001eb242950	pmei45	pectin methylesterase inhibitor45	NA	PhPC1	selected co-expression modules	S5_169818436	5	174747102	T	C	0.0159774	7.71e-07	0.0149792	0.00037457	0.651142	-0.449941
GRMZM2G002627	Zm00001d017559	Zm00001eb250230	NA	NA	basic helix-loop-helix (bHLH) DNA-binding superfamily protein	PhPC1	selected co-expression modules	S5_194109325	5	199535814	C	T	0.303102	2.34e-07	0.00606995	0.00133667	0.651142	0.111685
GRMZM2G052750	Zm00001d018316	Zm00001eb257250	NA	NA	Quinoprotein amine dehydrogenase beta chain-like; RIC1-like guanyl-nucleotide exchange factor	PhPC1	selected co-expression modules	S5_212506293	5	218344473	T	G	0.150376	8.29e-06	0.107461	0.00351727	0.67005	-0.128874
GRMZM2G384386	Zm00001d021892	Zm00001eb325260	ereb201	AP2-EREBP-transcription factor 201	Ethylene-responsive transcription factor RAP2-11	PhPC1	selected co-expression modules	S7_160055802	7	165528667	G	C	0.406015	1.66e-05	0.152072	0.00065839	0.651142	-0.108346
GRMZM2G027603	Zm00001d018907	Zm00001eb301040	NA	NA	Folate-biopterin transporter 1 chloroplastic	PhPC1	selected co-expression modules	S7_8689219	7	8974994	C	T	0.0216165	2.65e-05	0.196142	0.00132288	0.651142	-0.31692
GRMZM2G060061	Zm00001d008513	Zm00001eb334920	NA	NA	Core-2/I-branching beta-16-N-acetylglucosaminyltransferase family protein	PhPC1	selected co-expression modules	S8_10813673	8	11212452	A	G	0.0244361	2.06e-07	0.00606995	0.00071416	0.651142	0.343114
GRMZM2G120839	Zm00001d010961	Zm00001eb354950,Zm00001eb354960	NA	NA	Putative CRINKLY4-like receptor protein kinase family protein	PhPC1	selected co-expression modules	S8_131176679	8	135101442	T	C	0.396617	4.17e-06	0.0647558	9.4e-05	0.651142	0.122876
GRMZM5G806649	Zm00001d008264	Zm00001eb332970	NA	NA	Mitochondrial import inner membrane translocase subunit Tim17/Tim22/Tim23 family protein	PhPC1	selected co-expression modules	S8_3240769	8	3417398	A	G	0.102914	1.24e-05	0.140511	0.00338103	0.67005	0.145782
GRMZM2G151763	Zm00001d043950	Zm00001eb157490	wrky95	WRKY-transcription factor 95	Probable WRKY transcription factor 71	PhPC1	selected co-expression modules	S3_210977671	3	214608425	A	G	0.049812	1.05e-09	0.00016342	0.00050448	0.651142	-0.239368
GRMZM2G004880	Zm00001d021672	Zm00001eb323140	pdrp2	PDK regulatory protein2	Pyruvate phosphate dikinase regulatory protein 2	PhPC1	selected co-expression modules	S7_154418476	7	159691659	T	C	0.055921	2.82e-08	0.00219286	0.00040843	0.651142	0.233932
GRMZM2G156606	Zm00001d009508	Zm00001eb343240	NA	NA	DUF1639 family protein	PhPC1	selected co-expression modules	S8_66989362	8	68050567	G	C	0.136748	4.81e-08	0.00249131	0.00405849	0.682	-0.122965
GRMZM2G475882	Zm00001d026590	Zm00001eb433460	arftf30	ARF-transcription factor 30	Auxin response factor 8	PhPC2	motif set	S10_147722200	10	148526863	C	G	0.012688	0.00423444	0.141098	0.0410824	0.817673	0.237
GRMZM2G144188	Zm00001d012963	Zm00001eb211710	dof31	C2C2-Dof-transcription factor 31	Dof zinc finger protein DOF3.6	PhPC2	motif set	S5_2336296	5	2416789	T	C	0.0145677	0.00283374	0.118383	0.00256725	0.580065	0.445136
GRMZM5G813532	Zm00001d007107	Zm00001eb110960	bbx7	b-box7	Zinc finger protein CONSTANS-LIKE 13	PhPC2	selected co-expression modules	S2_215552943	2	222395200	C	T	0.012688	2.65e-07	0.0137542	1.54e-05	0.255186	0.520345
GRMZM2G403620	Zm00001d030737	Zm00001eb029300	rs2	rough sheath2	Protein rough sheath 2	PhPC2	motif set	S1_154954256	1	156877087	T	C	0.0258459	0.00787941	0.189833	0.0654316	0.817882	-0.160564
GRMZM2G430522	Zm00001d031463	Zm00001eb035180	nactf114	NAC-transcription factor 114	Protein CUP-SHAPED COTYLEDON 3	PhPC2	motif set	S1_188904541	1	191080260	A	G	0.0225564	6.04e-06	0.00563615	0.00352308	0.580065	0.375463
GRMZM2G042704	Zm00001d032692	Zm00001eb045760	NA	NA	MATH domain containing protein; Os10g0478500 protein	PhPC2	motif set	S1_231182578	1	234746274	G	A	0.12265	0.00446188	0.144508	0.009365	0.69992	-0.110495
GRMZM2G042704	Zm00001d032692	Zm00001eb045760	NA	NA	MATH domain containing protein; Os10g0478500 protein	PhPC2	motif set	S1_231182584	1	234746280	A	G	0.121241	0.00538741	0.157188	0.00919851	0.69992	0.111736
GRMZM2G039187	Zm00001d033280	Zm00001eb050910	iqd5	IQ-domain 5	IQ calmodulin-binding motif family protein	PhPC2	motif set	S1_253133694	1	257335903	T	G	0.0761278	0.00193395	0.112412	0.0759103	0.837458	0.102484
GRMZM2G169825	Zm00001d033941	Zm00001eb056580	NA	NA	BTB/POZ domain-containing protein	PhPC2	motif set	S1_274407793	1	279275654	A	G	0.0178571	0.00649052	0.181025	0.159113	0.868531	-0.159157
GRMZM2G108865	Zm00001d034163	Zm00001eb058480	dof25	C2C2-Dof-transcription factor 25	Dof zinc finger protein DOF5.7	PhPC2	motif set	S1_280343511	1	285470551	G	C	0.0296053	0.00788191	0.189833	0.225987	0.894677	0.107046
GRMZM2G108865	Zm00001d034163	Zm00001eb058480	dof25	C2C2-Dof-transcription factor 25	Dof zinc finger protein DOF5.7	PhPC2	motif set	S1_280343551	1	285470591	T	C	0.0112782	0.00502234	0.154478	0.0315585	0.817673	0.274559
GRMZM2G157177	Zm00001d028372	Zm00001eb010190	bzip115	bZIP-transcription factor 115	bZIP transcription factor 16	PhPC2	motif set	S1_32157364	1	32432241	A	C	0.202068	0.00513871	0.156219	0.0494229	0.817882	-0.0720933
GRMZM2G026417	Zm00001d029287	Zm00001eb018020	gbptf18	GeBP-transcription factor 18	Probable transcription factor	PhPC2	motif set	S1_64015950	1	64854060	T	G	0.0305451	0.00767585	0.188462	0.262831	0.897065	0.100047
GRMZM2G092888	Zm00001d029297	Zm00001eb018090	NA	NA	Protein phosphatase 2C 32	PhPC2	motif set	S1_64392068	1	65310794	A	G	0.0169173	0.00031638	0.0482597	0.0263807	0.817673	-0.273915
GRMZM2G092888	Zm00001d029297	Zm00001eb018090	NA	NA	Protein phosphatase 2C 32	PhPC2	motif set	S1_64396334	1	65315060	A	G	0.0234962	0.00065934	0.0724411	0.1052	0.85689	-0.157311
GRMZM2G092888	Zm00001d029297	Zm00001eb018090	NA	NA	Protein phosphatase 2C 32	PhPC2	motif set	S1_64396351	1	65315077	A	G	0.0516917	0.00358434	0.130293	0.237403	0.897065	-0.0763148
GRMZM2G092888	Zm00001d029297	Zm00001eb018090	NA	NA	Protein phosphatase 2C 32	PhPC2	motif set	S1_64396370	1	65315096	C	T	0.0516917	0.00358434	0.130293	0.237403	0.897065	-0.0763148
GRMZM2G092888	Zm00001d029297	Zm00001eb018090	NA	NA	Protein phosphatase 2C 32	PhPC2	motif set	S1_64396469	1	65315195	G	A	0.0507519	0.00519057	0.156219	0.261881	0.897065	0.072962
GRMZM2G092888	Zm00001d029297	Zm00001eb018090	NA	NA	Protein phosphatase 2C 32	PhPC2	motif set	S1_64397381	1	65316107	C	T	0.0150376	0.00017836	0.0415994	0.123304	0.85689	-0.202021
GRMZM2G481163	Zm00001d029974	Zm00001eb023870	thx4	Trihelix-transcription factor 4	FRIGIDA interacting protein 2	PhPC2	motif set	S1_94880461	1	97104592	T	G	0.115132	0.00136142	0.10676	0.198496	0.879027	-0.0571276
GRMZM2G443509	Zm00001d025323	Zm00001eb421700	prh90	protein phosphatase homolog90	Probable protein phosphatase 2C 40	PhPC2	motif set	S10_113164641	10	114054054	T	G	0.135338	0.00604859	0.174536	0.746718	0.977122	0.0139935
GRMZM2G031963	Zm00001d025669	Zm00001eb424710	wrky59	WRKY-transcription factor 59	Putative WRKY DNA-binding domain superfamily protein	PhPC2	motif set	S10_124663890	10	125756943	T	G	0.43703	0.00202171	0.112412	0.0181599	0.817673	0.0688059
GRMZM2G148467	Zm00001d026175	Zm00001eb429720	sbp21	SBP-transcription factor 21	Squamosa promoter-binding protein-like (SBP domain) transcription factor family protein	PhPC2	motif set	S10_139081382	10	140336352	C	A	0.0225564	0.00298368	0.121034	0.0674071	0.817882	-0.178085
GRMZM2G148467	Zm00001d026175	Zm00001eb429720	sbp21	SBP-transcription factor 21	Squamosa promoter-binding protein-like (SBP domain) transcription factor family protein	PhPC2	motif set	S10_139081392	10	140336362	A	C	0.0225564	0.00298368	0.121034	0.0674071	0.817882	0.178085
GRMZM2G148467	Zm00001d026175	Zm00001eb429720	sbp21	SBP-transcription factor 21	Squamosa promoter-binding protein-like (SBP domain) transcription factor family protein	PhPC2	motif set	S10_139082786	10	140337756	G	C	0.25282	0.00749146	0.188462	0.789947	0.980369	0.00957023
GRMZM2G104268	Zm00001d026485	Zm00001eb432450	farl15	FAR1-like-transcription factor 15	Protein FAR1-RELATED SEQUENCE 6	PhPC2	motif set	S10_146114329	10	146889810	T	C	0.129229	0.00304949	0.121936	0.715055	0.974231	-0.016207
GRMZM2G155111	Zm00001d026535	Zm00001eb432990	cl13024_1	NA	Protein IQ-DOMAIN 32	PhPC2	motif set	S10_147012118	10	147815421	A	G	0.0794173	0.00016737	0.0415994	0.195445	0.879027	-0.0696295
AC187891.3_FG006	Zm00001d023456	Zm00001eb407050	ofp39	OVATE-transcription factor 39	Transcription repressor OFP6	PhPC2	motif set	S10_6403890	10	6100990	G	A	0.368421	0.00327945	0.127489	0.123852	0.85689	-0.0496113
GRMZM2G305582	Zm00001d024534	Zm00001eb415660	c3h31	C3H-transcription factor 331	Zinc finger CCCH domain-containing protein 12	PhPC2	motif set	S10_77446442	10	76841927	C	G	0.0131579	0.00033876	0.0482597	0.215501	0.889036	-0.190705
GRMZM2G305582	Zm00001d024534	Zm00001eb415660	c3h31	C3H-transcription factor 331	Zinc finger CCCH domain-containing protein 12	PhPC2	motif set	S10_77448681	10	76844166	C	T	0.418233	0.00123869	0.105064	0.0170736	0.817673	-0.073336
GRMZM2G005126	Zm00001d024703	Zm00001eb417000	c3h24	C3H-transcription factor 324	Zinc finger CCCH domain-containing protein 38	PhPC2	motif set	S10_84238590	10	84135124	C	T	0.0112782	0.00188717	0.112412	0.929106	0.982366	-0.0165642
GRMZM2G005126	Zm00001d024703	Zm00001eb417000	c3h24	C3H-transcription factor 324	Zinc finger CCCH domain-containing protein 38	PhPC2	motif set	S10_84238670	10	84135204	G	T	0.0131579	0.00850609	0.197232	0.642081	0.966065	0.0852353
GRMZM2G005126	Zm00001d024703	Zm00001eb417000	c3h24	C3H-transcription factor 324	Zinc finger CCCH domain-containing protein 38	PhPC2	motif set	S10_84238721	10	84135255	G	A	0.37359	0.00459402	0.144508	0.406194	0.931058	-0.0256786
GRMZM2G005126	Zm00001d024703	Zm00001eb417000	c3h24	C3H-transcription factor 324	Zinc finger CCCH domain-containing protein 38	PhPC2	motif set	S10_84238722	10	84135256	T	C	0.386748	0.00194171	0.112412	0.393975	0.930167	-0.0262455
GRMZM2G005126	Zm00001d024703	Zm00001eb417000	c3h24	C3H-transcription factor 324	Zinc finger CCCH domain-containing protein 38	PhPC2	motif set	S10_84239497	10	84136031	A	G	0.275846	0.00837047	0.196882	0.0078886	0.69992	-0.0989885
GRMZM2G119261	Zm00001d004521	Zm00001eb089420	mybr114	MYB-related-transcription factor 114	SWI/SNF complex subunit SWI3D	PhPC2	motif set	S2_113182923	2	116474499	T	A	0.0319549	0.00902862	0.203799	0.442256	0.939427	0.0649645
GRMZM2G119261	Zm00001d004521	Zm00001eb089420	mybr114	MYB-related-transcription factor 114	SWI/SNF complex subunit SWI3D	PhPC2	motif set	S2_113182924	2	116474498	T	A	0.0319549	0.00902862	0.203799	0.442256	0.939427	0.0649645
GRMZM2G119261	Zm00001d004521	Zm00001eb089420	mybr114	MYB-related-transcription factor 114	SWI/SNF complex subunit SWI3D	PhPC2	motif set	S2_113186215	2	116471207	G	A	0.0427632	0.00100471	0.0969719	0.143164	0.85689	0.110338
GRMZM2G004619	Zm00001d006348	Zm00001eb104790	grftf2	GRF-transcription factor 2	growth-regulating factor 9	PhPC2	motif set	S2_198724573	2	205260751	T	G	0.018797	0.00764714	0.188462	0.232743	0.897065	-0.136218
GRMZM2G004619	Zm00001d006348	Zm00001eb104790	grftf2	GRF-transcription factor 2	growth-regulating factor 9	PhPC2	motif set	S2_198724653	2	205260831	C	G	0.103383	0.00072467	0.0724411	0.0240625	0.817673	0.118125
GRMZM2G415012	Zm00001d006580	Zm00001eb106740	mmp223	NA	Lysine-specific demethylase JMJ25	PhPC2	motif set	S2_204881209	2	211470199	A	G	0.075188	0.00536724	0.157188	0.0790955	0.837458	0.0964947
GRMZM2G415012	Zm00001d006580	Zm00001eb106740	mmp223	NA	Lysine-specific demethylase JMJ25	PhPC2	motif set	S2_204882390	2	211471380	T	C	0.0620301	0.00734447	0.188462	0.0810235	0.839944	-0.103955
GRMZM2G415012	Zm00001d006580	Zm00001eb106740	mmp223	NA	Lysine-specific demethylase JMJ25	PhPC2	motif set	S2_204882461	2	211471451	A	C	0.138628	0.00659685	0.181025	0.346591	0.920423	0.037851
AC194970.5_FG002	Zm00001d006677	Zm00001eb107670	bzr7	BZR-transcription factor 7	Protein BRASSINAZOLE-RESISTANT 1	PhPC2	motif set	S2_207227456	2	214088030	A	G	0.407895	0.00164534	0.111299	0.07114	0.83234	0.0516462
AC194970.5_FG002	Zm00001d006677	Zm00001eb107670	bzr7	BZR-transcription factor 7	Protein BRASSINAZOLE-RESISTANT 1	PhPC2	motif set	S2_207227463	2	214088037	G	C	0.0211466	0.00682746	0.183751	0.0334484	0.817673	0.213079
AC194970.5_FG002	Zm00001d006677	Zm00001eb107670	bzr7	BZR-transcription factor 7	Protein BRASSINAZOLE-RESISTANT 1	PhPC2	motif set	S2_207227475	2	214088049	C	A	0.0775376	0.00760001	0.188462	0.0580987	0.817882	0.103335
GRMZM2G078274	Zm00001d001879	Zm00001eb066640	arftf3	ARF-transcription factor 3	Auxin response factor 3	PhPC2	motif set	S2_2267012	2	2248319	T	C	0.012688	0.0025197	0.115617	0.00103586	0.439151	0.391281
GRMZM2G146688	Zm00001d007840	Zm00001eb117830	ereb41	AP2-EREBP-transcription factor 41	AP2-like ethylene-responsive transcription factor ANT	PhPC2	motif set	S2_236423693	2	240622980	G	A	0.389098	0.00800298	0.189833	0.170124	0.874971	-0.0437402
GRMZM2G146688	Zm00001d007840	Zm00001eb117830	ereb41	AP2-EREBP-transcription factor 41	AP2-like ethylene-responsive transcription factor ANT	PhPC2	motif set	S2_236423694	2	240622981	C	T	0.389098	0.00800298	0.189833	0.170124	0.874971	0.0437402
GRMZM2G146688	Zm00001d007840	Zm00001eb117830	ereb41	AP2-EREBP-transcription factor 41	AP2-like ethylene-responsive transcription factor ANT	PhPC2	motif set	S2_236425156	2	240624443	G	A	0.327538	0.00258192	0.116561	0.101357	0.852602	-0.0498036
GRMZM2G159475	Zm00001d041536	Zm00001eb136350	gras50	GRAS domain family50	gras50;GRAS domain family50:	PhPC2	motif set	S3_125713520	3	126130279	G	A	0.0197368	0.00673266	0.182958	0.232914	0.897065	0.117781
GRMZM5G821755	Zm00001d041780	Zm00001eb138370	zhd21	ZF-HD-transcription factor 21	Zinc-finger homeodomain protein 4	PhPC2	motif set	S3_136907773	3	137590054	A	C	0.0112782	1.3e-06	0.00365245	0.00010058	0.281518	0.493907
GRMZM5G821755	Zm00001d041780	Zm00001eb138370	zhd21	ZF-HD-transcription factor 21	Zinc-finger homeodomain protein 4	PhPC2	motif set	S3_136909433	3	137591713	T	C	0.431391	0.00923671	0.206828	0.207405	0.888167	0.0373828
GRMZM5G821755	Zm00001d041780	Zm00001eb138370	zhd21	ZF-HD-transcription factor 21	Zinc-finger homeodomain protein 4	PhPC2	motif set	S3_136909452	3	137591732	G	C	0.43609	0.00539122	0.157188	0.142644	0.85689	0.0434134
AC203535.4_FG001	Zm00001d042287	Zm00001eb142770	myb2	myb transcription factor2	CDC5 protein	PhPC2	motif set	S3_157517504	3	159083442	T	C	0.00892857	2.72e-06	0.00381223	0.00045119	0.439151	-0.54174
GRMZM2G080917	Zm00001d042582	Zm00001eb145370	alf13	Alfin-like-transcription factor 13	PHD finger protein	PhPC2	motif set	S3_170106754	3	172731077	T	G	0.457707	0.00226723	0.114659	0.163528	0.868531	-0.0402682
GRMZM2G080917	Zm00001d042582	Zm00001eb145370	alf13	Alfin-like-transcription factor 13	PHD finger protein	PhPC2	motif set	S3_170107358	3	172731681	A	G	0.465226	0.00023865	0.0445315	0.0504699	0.817882	-0.0570908
GRMZM2G080917	Zm00001d042582	Zm00001eb145370	alf13	Alfin-like-transcription factor 13	PHD finger protein	PhPC2	motif set	S3_170107368	3	172731691	C	G	0.465226	0.00023865	0.0445315	0.0504699	0.817882	-0.0570908
GRMZM2G080917	Zm00001d042582	Zm00001eb145370	alf13	Alfin-like-transcription factor 13	PHD finger protein	PhPC2	motif set	S3_170107427	3	172731750	A	G	0.488722	0.00041873	0.054949	0.0656829	0.817882	-0.0530325
GRMZM2G080917	Zm00001d042582	Zm00001eb145370	alf13	Alfin-like-transcription factor 13	PHD finger protein	PhPC2	motif set	S3_170107503	3	172731826	A	G	0.466165	0.00265153	0.11659	0.140879	0.85689	-0.0424966
GRMZM2G080917	Zm00001d042582	Zm00001eb145370	alf13	Alfin-like-transcription factor 13	PHD finger protein	PhPC2	motif set	S3_170107576	3	172731899	C	T	0.472274	0.00247892	0.115617	0.100965	0.852602	-0.0470756
GRMZM2G080917	Zm00001d042582	Zm00001eb145370	alf13	Alfin-like-transcription factor 13	PHD finger protein	PhPC2	motif set	S3_170107593	3	172731916	T	A	0.469455	0.00248084	0.115617	0.116012	0.85689	0.0452471
GRMZM2G080917	Zm00001d042582	Zm00001eb145370	alf13	Alfin-like-transcription factor 13	PHD finger protein	PhPC2	motif set	S3_170109026	3	172733349	G	A	0.456767	0.00104504	0.097502	0.0665217	0.817882	0.0528202
GRMZM2G080917	Zm00001d042582	Zm00001eb145370	alf13	Alfin-like-transcription factor 13	PHD finger protein	PhPC2	motif set	S3_170109038	3	172733361	G	A	0.458647	0.00165983	0.111299	0.0974265	0.85077	0.0477704
GRMZM2G080917	Zm00001d042582	Zm00001eb145370	alf13	Alfin-like-transcription factor 13	PHD finger protein	PhPC2	motif set	S3_170112465	3	172736788	A	T	0.0300752	0.00417487	0.141098	0.141521	0.85689	-0.141427
GRMZM2G105266	Zm00001d042588	Zm00001eb145420	ereb52	AP2-EREBP-transcription factor 52	AP2 domain containing protein	PhPC2	motif set	S3_170222359	3	172856079	C	G	0.196899	0.00129835	0.10676	0.20426	0.884428	0.0493812
GRMZM2G166946	Zm00001d043368	Zm00001eb152350	tcptf30	TCP-transcription factor 30	TCP family transcription factor containing protein	PhPC2	motif set	S3_194884416	3	197855169	T	G	0.0202068	0.00489264	0.152161	0.0287244	0.817673	-0.219602
GRMZM2G126239	Zm00001d044081	Zm00001eb158680	hb46	Homeobox-transcription factor 46	Homeobox-leucine zipper protein ATHB-4	PhPC2	motif set	S3_214861224	3	218484942	A	G	0.0361842	0.00013203	0.0415994	0.0982403	0.85077	0.153485
GRMZM2G115960	Zm00001d040536	Zm00001eb129520	bhlh68	bHLH-transcription factor 68	Transcription factor PIF4	PhPC2	motif set	S3_48807644	3	48601586	G	C	0.0150376	0.00312262	0.123102	0.0057651	0.69992	0.332631
GRMZM2G068330	Zm00001d049000	Zm00001eb168120	zhd1	ZF-HD-transcription factor 1	Putative homeobox DNA-binding domain superfamily protein	PhPC2	motif set	S4_11265528	4	12136050	T	A	0.0267857	0.00451337	0.144508	0.0176753	0.817673	-0.204697
GRMZM2G460544	Zm00001d052890	Zm00001eb199880	ub3	unbranched3	Squamosa promoter-binding-like protein 15	PhPC2	motif set	S4_199278423	4	203610907	T	C	0.0291353	0.00034484	0.0482597	0.003484	0.580065	0.258917
GRMZM2G460544	Zm00001d052890	Zm00001eb199880	ub3	unbranched3	Squamosa promoter-binding-like protein 15	PhPC2	motif set	S4_199279072	4	203611556	T	C	0.113722	0.00029522	0.0482597	0.106011	0.85689	-0.0727734
GRMZM2G164359	Zm00001d053397	Zm00001eb204190	c3h43	C3H-transcription factor 343	Zinc finger CCCH domain-containing protein 1	PhPC2	motif set	S4_225019539	4	229281429	T	C	0.0718985	0.00204824	0.112412	0.068376	0.817882	-0.102832
GRMZM2G125777	Zm00001d049913	Zm00001eb175840	nactf12	NAC-transcription factor 12	NAC domain containing protein 71	PhPC2	motif set	S4_50101765	4	52253707	T	C	0.214286	0.00045153	0.054949	0.0905855	0.85077	-0.0561146
GRMZM2G434203	Zm00001d017591	Zm00001eb250540	ereb10	AP2-EREBP-transcription factor 10	Ethylene-responsive transcription factor ERF025	PhPC2	motif set	S5_195677941	5	200872453	A	G	0.0667293	0.00158914	0.111299	0.00341705	0.580065	-0.171227
GRMZM2G077755	Zm00001d018045	Zm00001eb254600	tcptf26	TCP-transcription factor 26	Transcription factor TCP14	PhPC2	motif set	S5_207136393	5	212792664	T	C	0.486372	0.00336975	0.127691	0.00344048	0.580065	0.0847811
GRMZM2G077755	Zm00001d018045	Zm00001eb254600	tcptf26	TCP-transcription factor 26	Transcription factor TCP14	PhPC2	motif set	S5_207136543	5	212792814	C	G	0.422462	0.0005648	0.0658699	0.00063491	0.439151	0.102858
GRMZM2G077755	Zm00001d018045	Zm00001eb254600	tcptf26	TCP-transcription factor 26	Transcription factor TCP14	PhPC2	motif set	S5_207137192	5	212793463	C	T	0.0202068	0.00120683	0.105064	0.194874	0.879027	-0.142932
GRMZM2G144188	Zm00001d012963	Zm00001eb211710	dof31	C2C2-Dof-transcription factor 31	Dof zinc finger protein DOF3.6	PhPC2	motif set	S5_2336567	5	2417060	C	T	0.306861	0.00404928	0.141098	0.168143	0.874274	0.044387
GRMZM5G853392	Zm00001d013346	Zm00001eb215560	grftf14	GRF-transcription factor 14	Growth-regulating factor 2	PhPC2	motif set	S5_8699170	5	9052292	T	G	0.0761278	0.0022288	0.114659	0.173513	0.877389	-0.075365
GRMZM2G000842	Zm00001d038296	Zm00001eb288970	bzip87	bZIP-transcription factor 87	Putative bZIP transcription factor superfamily protein	PhPC2	motif set	S6_149531233	6	153620463	G	C	0.037594	0.00407323	0.141098	0.0434194	0.817673	-0.163023
GRMZM5G832409	Zm00001d035439	Zm00001eb264920	knox5	knotted related homeobox5	knox5;knotted related homeobox5: class I homeobox; cDNA and genomic clones; gene-specific probe; sequence and expression similar to lg3 and knox11	PhPC2	motif set	S6_24182733	6	25562826	G	C	0.24906	0.00448391	0.144508	0.0416814	0.817673	-0.0699319
GRMZM5G832409	Zm00001d035439	Zm00001eb264920	knox5	knotted related homeobox5	knox5;knotted related homeobox5: class I homeobox; cDNA and genomic clones; gene-specific probe; sequence and expression similar to lg3 and knox11	PhPC2	motif set	S6_24190241	6	25570334	T	C	0.190789	0.00721161	0.186901	0.0137756	0.817673	0.113383
GRMZM5G832409	Zm00001d035439	Zm00001eb264920	knox5	knotted related homeobox5	knox5;knotted related homeobox5: class I homeobox; cDNA and genomic clones; gene-specific probe; sequence and expression similar to lg3 and knox11	PhPC2	motif set	S6_24190264	6	25570357	A	G	0.190789	0.00721161	0.186901	0.0137756	0.817673	-0.113383
GRMZM2G019812	Zm00001d036710	Zm00001eb274970	prh113	protein phosphatase homolog113	Probable protein phosphatase 2C 21	PhPC2	motif set	S6_95565098	6	98375376	G	C	0.0112782	0.00283337	0.118383	0.137601	0.85689	0.209998
GRMZM2G141679	Zm00001d020267	Zm00001eb311180	ereb109	AP2-EREBP-transcription factor 109	Ethylene-responsive transcription factor ERF056	PhPC2	motif set	S7_100240725	7	103377758	A	G	0.129699	0.007485	0.188462	0.311908	0.920271	-0.0502072
GRMZM2G078691	Zm00001d020874	Zm00001eb316260	ca5p16	CCAAT-HAP5-transcription factor 516	ca5p16;CCAAT-HAP5-transcription factor 516: Locus designated and assigned to a transcription factor family by the GRASSIUS project (Yilmaz et al 2009) , which also provided the mappings to the B73_Reference Genome sequence v2 gene models.	PhPC2	motif set	S7_131188257	7	135218597	C	T	0.074718	0.00141126	0.10676	0.00644543	0.69992	-0.146182
GRMZM2G078691	Zm00001d020874	Zm00001eb316260	ca5p16	CCAAT-HAP5-transcription factor 516	ca5p16;CCAAT-HAP5-transcription factor 516: Locus designated and assigned to a transcription factor family by the GRASSIUS project (Yilmaz et al 2009) , which also provided the mappings to the B73_Reference Genome sequence v2 gene models.	PhPC2	motif set	S7_131188265	7	135218605	G	C	0.074718	0.00141126	0.10676	0.00644543	0.69992	0.146182
GRMZM2G480480	Zm00001d021636	Zm00001eb322760	cl14466_1	NA	binding;calmodulin binding	PhPC2	motif set	S7_153433839	7	158764210	A	G	0.0178571	0.00852629	0.197232	0.61647	0.965043	-0.0595059
GRMZM2G398506	Zm00001d021947	Zm00001eb325760	wrky1	WRKY-transcription factor 1	Probable WRKY transcription factor 20	PhPC2	motif set	S7_161288008	7	166769953	C	G	0.203947	0.002211	0.114659	0.0764571	0.837458	0.0671756
GRMZM2G398506	Zm00001d021947	Zm00001eb325760	wrky1	WRKY-transcription factor 1	Probable WRKY transcription factor 20	PhPC2	motif set	S7_161288292	7	166770237	C	G	0.209117	7.56e-05	0.0352823	0.0156901	0.817673	-0.0850443
GRMZM2G398506	Zm00001d021947	Zm00001eb325760	wrky1	WRKY-transcription factor 1	Probable WRKY transcription factor 20	PhPC2	motif set	S7_161288311	7	166770256	G	A	0.405075	9.37e-05	0.0374628	0.0341578	0.817673	-0.0627786
GRMZM2G398506	Zm00001d021947	Zm00001eb325760	wrky1	WRKY-transcription factor 1	Probable WRKY transcription factor 20	PhPC2	motif set	S7_161300485	7	166782501	G	A	0.225094	0.00877839	0.201399	0.0386902	0.817673	-0.076194
GRMZM2G176175	Zm00001d019230	Zm00001eb303810	sid1	sister of indeterminate spikelet1	sid1;sister of indeterminate spikelet1: inflorescence architecture, apparent target of tasselseed4 microRNA (Chuck et al 2008),	PhPC2	motif set	S7_22013064	7	23063108	A	C	0.0629699	0.00238263	0.114982	0.0501233	0.817882	-0.122017
GRMZM2G101058	Zm00001d047081	Zm00001eb391280	gata28	C2C2-GATA-transcription factor 28	GATA transcription factor 2	PhPC2	motif set	S9_115955839	9	117752261	A	G	0.0244361	0.00657042	0.181025	0.317885	0.920271	-0.102987
GRMZM2G101058	Zm00001d047081	Zm00001eb391280	gata28	C2C2-GATA-transcription factor 28	GATA transcription factor 2	PhPC2	motif set	S9_115955841	9	117752263	G	C	0.0244361	0.00657042	0.181025	0.317885	0.920271	0.102987
GRMZM2G101058	Zm00001d047081	Zm00001eb391280	gata28	C2C2-GATA-transcription factor 28	GATA transcription factor 2	PhPC2	motif set	S9_115955842	9	117752264	G	C	0.0244361	0.00657042	0.181025	0.317885	0.920271	0.102987
GRMZM2G072573	Zm00001d047412	Zm00001eb394120	bnl8.17	NA	Protein phosphatase 2C 32	PhPC2	motif set	S9_127212850	9	129393909	T	C	0.0488722	0.00698295	0.185631	0.078609	0.837458	0.120934
GRMZM2G072573	Zm00001d047412	Zm00001eb394120	bnl8.17	NA	Protein phosphatase 2C 32	PhPC2	motif set	S9_127215327	9	129396386	A	G	0.12641	0.00419435	0.141098	0.0631582	0.817882	-0.0840985
GRMZM2G067053	Zm00001d045098	Zm00001eb374600,Zm00001eb374610	NA	NA	BTB/POZ domain-containing protein NPY1	PhPC2	motif set	S9_12792038	9	12443326	A	G	0.0145677	0.00013478	0.0415994	0.116325	0.85689	-0.236665
GRMZM2G067053	Zm00001d045098	Zm00001eb374600,Zm00001eb374610	NA	NA	BTB/POZ domain-containing protein NPY1	PhPC2	motif set	S9_12792241	9	12443123	T	G	0.0197368	7.46e-05	0.0352823	0.0305675	0.817673	0.258747
GRMZM2G067053	Zm00001d045098	Zm00001eb374600,Zm00001eb374610	NA	NA	BTB/POZ domain-containing protein NPY1	PhPC2	motif set	S9_12792262	9	12443102	A	C	0.0150376	0.00019321	0.0415994	0.0671466	0.817882	-0.256271
GRMZM2G067053	Zm00001d045098	Zm00001eb374600,Zm00001eb374610	NA	NA	BTB/POZ domain-containing protein NPY1	PhPC2	motif set	S9_12792268	9	12443096	G	C	0.0150376	0.00019321	0.0415994	0.0671466	0.817882	0.256271
GRMZM2G067053	Zm00001d045098	Zm00001eb374600,Zm00001eb374610	NA	NA	BTB/POZ domain-containing protein NPY1	PhPC2	motif set	S9_12795251	9	12440113	G	A	0.151316	0.00354437	0.130293	0.12801	0.85689	-0.0652949
GRMZM2G006429	Zm00001d047679	Zm00001eb396460	prh106	protein phosphatase homolog106	csu634;¬†: protein phosphatase 2C-like (Alexandrov et al.)	PhPC2	motif set	S9_136553623	9	139131375	A	G	0.157425	0.00266586	0.11659	0.00385271	0.599096	0.116179
GRMZM2G021573	Zm00001d048004	Zm00001eb399440	ereb161	AP2-EREBP-transcription factor 161	AP2-like ethylene-responsive transcription factor ANT	PhPC2	motif set	S9_144879806	9	147699121	G	A	0.0455827	0.00170984	0.111299	0.0110027	0.69992	0.184549
GRMZM2G021573	Zm00001d048004	Zm00001eb399440	ereb161	AP2-EREBP-transcription factor 161	AP2-like ethylene-responsive transcription factor ANT	PhPC2	motif set	S9_144879807	9	147699122	T	C	0.0404135	0.00278009	0.118383	0.0317207	0.817673	0.164986
GRMZM2G021573	Zm00001d048004	Zm00001eb399440	ereb161	AP2-EREBP-transcription factor 161	AP2-like ethylene-responsive transcription factor ANT	PhPC2	motif set	S9_144880130	9	147699445	A	C	0.0131579	0.001708	0.111299	0.00750498	0.69992	0.317036
GRMZM2G021573	Zm00001d048004	Zm00001eb399440	ereb161	AP2-EREBP-transcription factor 161	AP2-like ethylene-responsive transcription factor ANT	PhPC2	motif set	S9_144880133	9	147699448	A	C	0.0131579	0.001708	0.111299	0.00750498	0.69992	0.317036
GRMZM2G021573	Zm00001d048004	Zm00001eb399440	ereb161	AP2-EREBP-transcription factor 161	AP2-like ethylene-responsive transcription factor ANT	PhPC2	motif set	S9_144884849	9	147704164	T	A	0.390508	0.00229399	0.114659	0.049951	0.817882	-0.0596881
GRMZM2G021573	Zm00001d048004	Zm00001eb399440	ereb161	AP2-EREBP-transcription factor 161	AP2-like ethylene-responsive transcription factor ANT	PhPC2	motif set	S9_144884854	9	147704169	G	C	0.390508	0.00229399	0.114659	0.049951	0.817882	-0.0596881
GRMZM2G109987	Zm00001d048527	Zm00001eb404260	rld1	rolled leaf1	Homeobox-leucine zipper protein REVOLUTA	PhPC2	motif set	S9_154641256	9	157814550	C	T	0.0108083	0.00120776	0.105064	0.0472501	0.817882	0.271417
GRMZM2G110582	Zm00001d046323	Zm00001eb384950	mads71	MADS-transcription factor 71	CONTAINS InterPro DOMAIN/s: Serine-threonine protein kinase 19 (InterPro:IPR018865); Has 155 Blast hits to 154 proteins in 53 species: Archae - 0; Bacteria - 0; Metazoa - 95; Fungi - 5; Plants - 34; Viruses - 0; Other Eukaryotes - 21 (source: NCBI BLink).	PhPC2	motif set	S9_77313053	9	80356552	T	C	0.332707	0.00459493	0.144508	0.185499	0.879027	-0.039921
GRMZM2G110582	Zm00001d046323	Zm00001eb384950	mads71	MADS-transcription factor 71	CONTAINS InterPro DOMAIN/s: Serine-threonine protein kinase 19 (InterPro:IPR018865); Has 155 Blast hits to 154 proteins in 53 species: Archae - 0; Bacteria - 0; Metazoa - 95; Fungi - 5; Plants - 34; Viruses - 0; Other Eukaryotes - 21 (source: NCBI BLink).	PhPC2	motif set	S9_77324001	9	80367500	C	G	0.406015	0.0033759	0.127691	0.110112	0.85689	0.0473642
GRMZM2G110582	Zm00001d046323	Zm00001eb384950	mads71	MADS-transcription factor 71	CONTAINS InterPro DOMAIN/s: Serine-threonine protein kinase 19 (InterPro:IPR018865); Has 155 Blast hits to 154 proteins in 53 species: Archae - 0; Bacteria - 0; Metazoa - 95; Fungi - 5; Plants - 34; Viruses - 0; Other Eukaryotes - 21 (source: NCBI BLink).	PhPC2	motif set	S9_77324024	9	80367523	T	A	0.407425	0.00387742	0.13914	0.121486	0.85689	-0.0458231
GRMZM2G110582	Zm00001d046323	Zm00001eb384950	mads71	MADS-transcription factor 71	CONTAINS InterPro DOMAIN/s: Serine-threonine protein kinase 19 (InterPro:IPR018865); Has 155 Blast hits to 154 proteins in 53 species: Archae - 0; Bacteria - 0; Metazoa - 95; Fungi - 5; Plants - 34; Viruses - 0; Other Eukaryotes - 21 (source: NCBI BLink).	PhPC2	motif set	S9_77324039	9	80367538	A	T	0.378759	0.00072245	0.0724411	0.0564573	0.817882	0.0566318
GRMZM2G110582	Zm00001d046323	Zm00001eb384950	mads71	MADS-transcription factor 71	CONTAINS InterPro DOMAIN/s: Serine-threonine protein kinase 19 (InterPro:IPR018865); Has 155 Blast hits to 154 proteins in 53 species: Archae - 0; Bacteria - 0; Metazoa - 95; Fungi - 5; Plants - 34; Viruses - 0; Other Eukaryotes - 21 (source: NCBI BLink).	PhPC2	motif set	S9_77324049	9	80367548	T	G	0.378759	0.00072245	0.0724411	0.0564573	0.817882	-0.0566318
GRMZM2G160730	Zm00001d046621	Zm00001eb387280	gl15	glossy15	Floral homeotic protein APETALA 2	PhPC2	motif set	S9_95737628	9	99136610	C	T	0.129699	0.00029799	0.0482597	0.0281978	0.817673	0.0962476
GRMZM2G160730	Zm00001d046621	Zm00001eb387280	gl15	glossy15	Floral homeotic protein APETALA 2	PhPC2	motif set	S9_95741122	9	99140104	G	A	0.158835	0.00420053	0.141098	0.0701276	0.825178	-0.0725624
GRMZM2G160730	Zm00001d046621	Zm00001eb387280	gl15	glossy15	Floral homeotic protein APETALA 2	PhPC2	motif set	S9_95741382	9	99140364	C	G	0.136278	0.00702997	0.185631	0.0883527	0.849826	0.073459
GRMZM2G160730	Zm00001d046621	Zm00001eb387280	gl15	glossy15	Floral homeotic protein APETALA 2	PhPC2	motif set	S9_95741763	9	99140745	T	C	0.132989	0.00186124	0.112412	0.0285801	0.817673	-0.0965892
GRMZM2G160730	Zm00001d046621	Zm00001eb387280	gl15	glossy15	Floral homeotic protein APETALA 2	PhPC2	motif set	S9_95742057	9	99141039	G	T	0.194549	0.00204287	0.112412	0.194185	0.879027	-0.0505385
GRMZM2G160730	Zm00001d046621	Zm00001eb387280	gl15	glossy15	Floral homeotic protein APETALA 2	PhPC2	motif set	S9_95742073	9	99141055	C	G	0.115601	5.15e-05	0.0352823	0.00189334	0.506759	0.145775
GRMZM2G160730	Zm00001d046621	Zm00001eb387280	gl15	glossy15	Floral homeotic protein APETALA 2	PhPC2	motif set	S9_95742076	9	99141058	C	G	0.194549	0.00204287	0.112412	0.194185	0.879027	-0.0505385
GRMZM2G160730	Zm00001d046621	Zm00001eb387280	gl15	glossy15	Floral homeotic protein APETALA 2	PhPC2	motif set	S9_95742225	9	99141207	T	C	0.133929	0.00238104	0.114982	0.0359398	0.817673	-0.0925117
GRMZM2G160730	Zm00001d046621	Zm00001eb387280	gl15	glossy15	Floral homeotic protein APETALA 2	PhPC2	motif set	S9_95742254	9	99141236	C	G	0.217575	0.00044897	0.054949	0.0171784	0.817673	0.0847567
GRMZM2G114276	Zm00001d002599	Zm00001eb073370	IDP1954	NA	Probable LRR receptor-like serine/threonine-protein kinase	PhPC2	selected co-expression modules	S2_15997251	2	16419374	T	G	0.055921	3.15e-06	0.0815895	1.13e-05	0.255186	0.285116
GRMZM2G133793	Zm00001d041220	Zm00001eb134130	elo3	elongation defective-like3	GNS1/SUR4 membrane protein	PhPC2	selected co-expression modules	S3_93088704	3	106079603	T	G	0.178571	7.9e-07	0.0307174	0.00048181	0.456301	0.134523
GRMZM2G120167	Zm00001d049135	Zm00001eb169130	bzip119	bZIP-transcription factor 119	Putative bZIP transcription factor superfamily protein	PhPC2	selected co-expression modules	S4_16130891	4	17282596	T	G	0.149436	4.25e-06	0.0943995	0.0736215	0.884068	-0.0720003
GRMZM2G061292	Zm00001d013724	Zm00001eb219030	dof26	C2C2-Dof-transcription factor 26	Dof zinc finger protein DOF1.6	PhPC2	selected co-expression modules	S5_18157484	5	18618684	G	A	0.463346	1.38e-05	0.194613	0.002647	0.624506	-0.0922485
GRMZM2G149452	Zm00001d018195	Zm00001eb256120	NA	NA	WAT1-related protein	PhPC2	selected co-expression modules	S5_210410550	5	216249689	G	C	0.0291353	5.67e-06	0.110209	0.00033349	0.424046	-0.297828
GRMZM2G085967	Zm00001d014467	Zm00001eb225230	prx39	peroxidase39	Peroxidase 3	PhPC2	selected co-expression modules	S5_47578965	5	49118877	T	G	0.0164474	8.96e-06	0.154843	1.93e-07	0.0150279	-0.578577
GRMZM2G060029	Zm00001d014496	Zm00001eb225480	NA	NA	ARM repeat superfamily protein	PhPC2	selected co-expression modules	S5_48679724	5	50239402	G	A	0.172932	1.5e-07	0.0137542	7.05e-05	0.349002	-0.154616
GRMZM2G165969	Zm00001d037247	Zm00001eb279850	pco134695	NA	Protease Do-like 9	PhPC2	selected co-expression modules	S6_113885096	6	117830943	C	T	0.0540414	2.71e-06	0.0815895	0.00071726	0.5139	0.211585
GRMZM2G036564	Zm00001d037386	Zm00001eb280980	tm20	transmembrane protein20	Transmembrane protein20	PhPC2	selected co-expression modules	S6_120133357	6	124045758	G	C	0.0150376	2.38e-07	0.0137542	3.91e-05	0.319915	-0.498476
GRMZM2G145451	Zm00001d047755	Zm00001eb397170	pco092896	NA	Arogenate dehydratase/prephenate dehydratase 2 chloroplastic	PhPC2	selected co-expression modules	S9_138323796	9	140921230	C	T	0.0225564	1.32e-05	0.194613	1.57e-05	0.255186	0.585016
GRMZM2G445684	Zm00001d031416	Zm00001eb034700	NA	NA	Zinc finger protein WIP2	TBN	selected co-expression modules	S1_187268739	1	189439743	T	C	0.0195896	7.15e-08	0.00222421	0.00052422	0.547008	2.10844
GRMZM2G154124	Zm00001d031993	Zm00001eb039820	si687017e07	NA	Rhamnogalacturonate lyase family protein	TBN	selected co-expression modules	S1_206158411	1	208984917	C	T	0.0135261	2.64e-05	0.195651	0.0159257	0.769495	1.5572
GRMZM2G059985	Zm00001d032306	Zm00001eb042320	NA	NA	NA	TBN	selected co-expression modules	S1_218241959	1	221456043	C	G	0.0205224	5.1e-08	0.00222421	1.52e-08	0.00236198	-2.85564
GRMZM2G134917	Zm00001d034368	Zm00001eb060050	cdj1	chaperone DNA J homolog1	cdj1;chaperone DNA J homolog1: leaf cDNA csu63, deduced amino acid sequence nearly identical to chaperone DNA J, multiple copies	TBN	selected co-expression modules	S1_285923953	1	291058357	G	A	0.0317164	1.24e-05	0.147926	0.217412	0.923131	-0.672556
GRMZM2G165919	Zm00001d028931	Zm00001eb015130	gols1	galactinol synthase1	gols1;galactinol synthase1: Similar to water stress-induced protein of rice (per Baysdorfer, C.)	TBN	selected co-expression modules	S1_51533668	1	51977361	C	T	0.0335821	4.78e-06	0.0928441	0.00019967	0.546432	-1.48623
GRMZM2G320325	Zm00001d029039	Zm00001eb015880	gpm405	NA	ABC transporter I family member 6 chloroplastic	TBN	selected co-expression modules	S1_55077359	1	55706724	G	A	0.195896	1.66e-08	0.00129281	0.0011206	0.555115	-0.603695
GRMZM2G009448,GRMZM2G009795	Zm00001d023733	Zm00001eb409430,Zm00001eb409440	NA	NA	NA	TBN	selected co-expression modules	S10_17606476	10	17851570	G	C	0.380597	2.05e-05	0.180553	0.00104273	0.555115	-0.539204
AC234175.1_FG010	Zm00001d023302	Zm00001eb405660	NA	NA	Putative pentatricopeptide repeat-containing protein	TBN	selected co-expression modules	S10_2837134	10	2428052	A	G	0.0727612	3.01e-05	0.203157	0.166657	0.911133	0.394081
GRMZM2G117028	Zm00001d023957	Zm00001eb411140	NA	NA	Protein STICHEL	TBN	selected co-expression modules	S10_31014424	10	31827531	T	C	0.283582	8.36e-06	0.130016	0.00612076	0.749054	0.496661
GRMZM2G168476	Zm00001d007636	Zm00001eb115250	NA	NA	Protein OBERON 2	TBN	selected co-expression modules	S2_229586819	2	236688254	C	G	0.0186567	2.62e-05	0.195651	0.114139	0.884604	0.927195
GRMZM2G168476	Zm00001d007636	Zm00001eb115250	NA	NA	Protein OBERON 2	TBN	selected co-expression modules	S2_229586834	2	236688269	G	C	0.0307836	2.21e-05	0.180553	0.217663	0.923289	-0.571911
GRMZM2G454039	Zm00001d041584	Zm00001eb136790	mmp80	NA	NB-ARC domain containing protein expressed; protein	TBN	selected co-expression modules	S3_127852982	3	128390407	A	G	0.122201	2.06e-05	0.180553	0.00108752	0.555115	0.822063
GRMZM2G471142	Zm00001d042578	Zm00001eb145330	mlo5	barley mlo defense gene homolog5	mlo5;barley mlo defense gene homolog5: one of 9 seven-transmembrane homologues to barley powdery mildew defense response gene	TBN	selected co-expression modules	S3_169873646	3	172481503	T	G	0.0928172	2.18e-05	0.180553	0.00759712	0.754851	0.684227
GRMZM2G140455	Zm00001d043523	Zm00001eb153760	NA	NA	Profilin	TBN	selected co-expression modules	S3_199622760	3	202714927	C	G	0.304104	1.93e-09	0.00030005	0.00033315	0.546432	-0.613223
GRMZM2G061018	Zm00001d039343	Zm00001eb119710	NA	NA	NA	TBN	selected co-expression modules	S3_2944455	3	2189657	C	G	0.0783582	7.79e-07	0.0172985	7.96e-05	0.546432	-1.11347
GRMZM2G126148	Zm00001d053178	Zm00001eb202410	thx38	Trihelix-transcription factor 38	BEST Arabidopsis thaliana protein match is: sequence-specific DNA binding transcription factors (TAIR:AT1G21200.1); Has 406 Blast hits to 351 proteins in 76 species: Archae - 0; Bacteria - 2; Metazoa - 137; Fungi - 14; Plants - 127; Viruses - 0; Oth /.../aryotes - 126 (source: NCBI BLink).	TBN	selected co-expression modules	S4_214290721	4	218342030	A	C	0.123134	6.15e-08	0.00222421	0.00078411	0.555115	-0.828412
GRMZM2G145951	Zm00001d049598	Zm00001eb172980	AY107128	NA	Vesicle-associated protein 4-2	TBN	selected co-expression modules	S4_35216047	4	36837025	T	C	0.349813	9.61e-06	0.135829	5.46e-05	0.477841	-0.721032
GRMZM2G124229	Zm00001d013099	NA	NA	NA	Probable carboxylesterase 15	TBN	selected co-expression modules	S5_4605599	5	4703334	G	A	0.104478	1.72e-05	0.178245	0.0146364	0.767516	-0.658808
GRMZM2G170766	Zm00001d010366	Zm00001eb350030	iqd19	IQ-domain 19	IQ-domain 25	TBN	selected co-expression modules	S8_108814205	8	111286789	G	C	0.0466418	2.97e-05	0.203157	0.00347948	0.684108	-1.17133
GRMZM5G821267	Zm00001d012146	Zm00001eb365610	si946043g03b	NA	U-box domain-containing protein 7	TBN	selected co-expression modules	S8_163907521	8	168887595	C	A	0.102612	1.07e-05	0.138009	0.00274353	0.675716	-0.808006
GRMZM2G030280	Zm00001d008225	Zm00001eb332590	bzip72	bZIP-transcription factor 72	Transcription factor TGA6	TBN	selected co-expression modules	S8_1650581	8	1795202	T	A	0.379664	5.65e-06	0.0975521	0.00049321	0.546432	-0.596828
GRMZM2G117999	Zm00001d047125	Zm00001eb391730	NA	NA	Pectin acetylesterase 9	TBN	selected co-expression modules	S9_117323612	9	119387159	T	C	0.0158582	2.64e-07	0.00685049	9.83e-07	0.0764162	-2.87578
AC233939.1_FG003	Zm00001d047781	Zm00001eb397440	NA	NA	phosphoinositide binding	TBN	selected co-expression modules	S9_138981116	9	141576640	T	C	0.105877	1.6e-05	0.178066	0.00185971	0.623145	0.777597
GRMZM2G399072	Zm00001d027878	Zm00001eb005740	ereb130	AP2-EREBP-transcription factor 130	AP2-EREBP-type transcription factor	TBN	motif set	S1_16120026	1	16357356	G	A	0.153451	0.00144521	0.175561	0.00885423	0.590071	-0.576917
GRMZM2G399072	Zm00001d027878	Zm00001eb005740	ereb130	AP2-EREBP-transcription factor 130	AP2-EREBP-type transcription factor	TBN	motif set	S1_16120027	1	16357357	C	G	0.152052	0.00165924	0.175561	0.0125812	0.64332	0.555141
GRMZM2G399072	Zm00001d027878	Zm00001eb005740	ereb130	AP2-EREBP-transcription factor 130	AP2-EREBP-type transcription factor	TBN	motif set	S1_16120028	1	16357358	A	G	0.152052	0.00165924	0.175561	0.0125812	0.64332	0.555141
GRMZM2G017087	Zm00001d033859	Zm00001eb055920	kn1	knotted1	Homeotic protein knotted-1	TBN	motif set	S1_271348269	1	276080699	A	G	0.0130597	0.00089045	0.138464	0.00102195	0.352682	-2.52477
GRMZM2G017087	Zm00001d033859	Zm00001eb055920	kn1	knotted1	Homeotic protein knotted-1	TBN	motif set	S1_271348272	1	276080702	C	T	0.0130597	0.00089045	0.138464	0.00102195	0.352682	-2.52477
GRMZM2G017087	Zm00001d033859	Zm00001eb055920	kn1	knotted1	Homeotic protein knotted-1	TBN	motif set	S1_271348287	1	276080717	A	G	0.0130597	0.00089045	0.138464	0.00102195	0.352682	-2.52477
GRMZM2G017087	Zm00001d033859	Zm00001eb055920	kn1	knotted1	Homeotic protein knotted-1	TBN	motif set	S1_271348290	1	276080720	G	A	0.0130597	0.00089045	0.138464	0.00102195	0.352682	2.52477
GRMZM2G092091	Zm00001d033870	Zm00001eb055990	bhlh27	bHLH-transcription factor 27	Transcription factor bHLH62	TBN	motif set	S1_272048024	1	276816538	T	C	0.143657	3.44e-06	0.00481644	0.0753503	0.871066	-0.399112
GRMZM2G028151	Zm00001d034204	Zm00001eb058850	ereb184	AP2-EREBP-transcription factor 184	AP2-like ethylene-responsive transcription factor ANT	TBN	motif set	S1_281635535	1	286729805	T	G	0.025653	3.36e-08	9.41e-05	5.43e-05	0.0760541	1.88382
GRMZM2G026417	Zm00001d029287	Zm00001eb018020	gbptf18	GeBP-transcription factor 18	Probable transcription factor	TBN	motif set	S1_64014376	1	64852486	G	A	0.208955	0.00087813	0.138464	0.0603235	0.850452	-0.370979
GRMZM2G155111	Zm00001d026535	Zm00001eb432990	cl13024_1	NA	Protein IQ-DOMAIN 32	TBN	motif set	S10_147013729	10	147817032	A	G	0.245802	0.00181573	0.175561	0.16881	0.919934	-0.240149
GRMZM2G475882	Zm00001d026590	Zm00001eb433460	arftf30	ARF-transcription factor 30	Auxin response factor 8	TBN	motif set	S10_147722284	10	148526947	A	G	0.211287	0.00271914	0.193659	0.0071981	0.569763	0.522327
GRMZM2G475882	Zm00001d026590	Zm00001eb433460	arftf30	ARF-transcription factor 30	Auxin response factor 8	TBN	motif set	S10_147723505	10	148528168	C	G	0.388993	0.00254538	0.193659	0.03973	0.81692	0.322564
GRMZM2G475882	Zm00001d026590	Zm00001eb433460	arftf30	ARF-transcription factor 30	Auxin response factor 8	TBN	motif set	S10_147723569	10	148528232	A	C	0.215019	0.00046132	0.129123	0.00113403	0.352682	0.625356
AC187891.3_FG006	Zm00001d023456	Zm00001eb407050	ofp39	OVATE-transcription factor 39	Transcription repressor OFP6	TBN	motif set	S10_6402832	10	6099932	A	C	0.302705	0.00306906	0.202457	0.25338	0.919934	0.187744
GRMZM2G305582	Zm00001d024534	Zm00001eb415660	c3h31	C3H-transcription factor 331	Zinc finger CCCH domain-containing protein 12	TBN	motif set	S10_77448832	10	76844317	A	G	0.0237873	0.0003721	0.129123	0.127815	0.919934	0.804134
GRMZM2G130773	Zm00001d006700	Zm00001eb107900	mterf9	mTERF-domain protein9	mTERF family protein	TBN	motif set	S2_207829380	2	214673512	T	C	0.448228	0.00265662	0.193659	0.012841	0.64332	0.369748
GRMZM2G053713	Zm00001d007529	Zm00001eb114480	prh123	protein phosphatase homolog123	Protein phosphatase 2C family protein	TBN	motif set	S2_226977014	2	234005991	G	A	0.497201	0.00045615	0.129123	0.0153296	0.687597	0.424302
GRMZM2G078274	Zm00001d001879	Zm00001eb066640	arftf3	ARF-transcription factor 3	Auxin response factor 3	TBN	motif set	S2_2271612	2	2252918	C	T	0.0517724	0.00225555	0.185685	0.0111553	0.64332	0.838688
GRMZM5G864266	Zm00001d007904	Zm00001eb117210	NA	NA	Ubiquitin carboxyl-terminal hydrolase 13	TBN	motif set	S2_234015190	2	242158861	A	G	0.304104	0.00026711	0.106806	0.00105142	0.352682	0.552588
GRMZM2G071034	Zm00001d001933	Zm00001eb067160	c3h16	C3H-transcription factor 316	Zinc finger CCCH domain-containing protein 52	TBN	motif set	S2_3089339	2	3096585	T	C	0.161381	0.00060385	0.138464	0.00608526	0.562909	-0.574913
GRMZM2G159475	Zm00001d041536	Zm00001eb136350	gras50	GRAS domain family50	gras50;GRAS domain family50:	TBN	motif set	S3_125714209	3	126130968	T	C	0.266325	0.00164345	0.175561	0.0144725	0.687597	-0.505176
GRMZM2G159475	Zm00001d041536	Zm00001eb136350	gras50	GRAS domain family50	gras50;GRAS domain family50:	TBN	motif set	S3_125714221	3	126130980	A	G	0.26819	0.00288743	0.19712	0.0237686	0.714362	0.463503
GRMZM5G821755	Zm00001d041780	Zm00001eb138370	zhd21	ZF-HD-transcription factor 21	Zinc-finger homeodomain protein 4	TBN	motif set	S3_136907773	3	137590054	A	C	0.011194	4.02e-05	0.0281195	2.28e-05	0.0639093	-2.82655
GRMZM2G166946	Zm00001d043368	Zm00001eb152350	tcptf30	TCP-transcription factor 30	TCP family transcription factor containing protein	TBN	motif set	S3_194884416	3	197855169	T	G	0.020056	2.83e-05	0.0264458	0.00064715	0.352682	1.83284
GRMZM2G126239	Zm00001d044081	Zm00001eb158680	hb46	Homeobox-transcription factor 46	Homeobox-leucine zipper protein ATHB-4	TBN	motif set	S3_214861110	3	218484828	G	T	0.0135261	0.00190111	0.175561	0.0350971	0.756995	-1.30564
GRMZM2G068330	Zm00001d049000	Zm00001eb168120	zhd1	ZF-HD-transcription factor 1	Putative homeobox DNA-binding domain superfamily protein	TBN	motif set	S4_11265039	4	12135561	C	G	0.0158582	0.0005238	0.133283	0.0440015	0.850452	-1.08301
GRMZM2G004908,GRMZM2G041842	Zm00001d051075	Zm00001eb184600	NA	NA	TRAF-like family protein	TBN	motif set	S4_137594408	4	140703896	T	C	0.0303172	0.00181352	0.175561	0.0901828	0.902341	1.30018
GRMZM2G028438	Zm00001d051461	Zm00001eb187310	gras76	GRAS-transcription factor 76	Chitin-inducible gibberellin-responsive protein 2	TBN	motif set	S4_156024248	4	159543384	C	G	0.099347	0.00065356	0.138464	0.0244768	0.714362	-0.570055
GRMZM2G028438	Zm00001d051461	Zm00001eb187310	gras76	GRAS-transcription factor 76	Chitin-inducible gibberellin-responsive protein 2	TBN	motif set	S4_156024285	4	159543421	A	C	0.0205224	0.00222045	0.185685	0.00725647	0.569763	-1.3089
GRMZM2G125777	Zm00001d049913	Zm00001eb175840	nactf12	NAC-transcription factor 12	NAC domain containing protein 71	TBN	motif set	S4_50101765	4	52253707	T	C	0.214552	9.81e-05	0.0457469	0.0162513	0.687597	0.41026
GRMZM2G434203	Zm00001d017591	Zm00001eb250540	ereb10	AP2-EREBP-transcription factor 10	Ethylene-responsive transcription factor ERF025	TBN	motif set	S5_195677941	5	200872453	A	G	0.0662313	0.00194441	0.175561	0.00738819	0.569763	0.833931
GRMZM2G417229	Zm00001d017784	Zm00001eb252180	zhd12	ZF-HD-transcription factor 12	Zinc-finger homeodomain protein 5	TBN	motif set	S5_201226153	5	206700523	C	T	0.0349813	6.08e-05	0.0340517	0.0227027	0.714362	0.971235
GRMZM2G083886	Zm00001d018208	Zm00001eb256290	gbptf17	GeBP-transcription factor 17	protein; Tyrosine specific protein phosphatase-like	TBN	motif set	S5_210752043	5	216609321	A	G	0.0177239	0.00128914	0.164013	0.413095	0.941636	0.514194
GRMZM2G144188	Zm00001d012963	Zm00001eb211710	dof31	C2C2-Dof-transcription factor 31	Dof zinc finger protein DOF3.6	TBN	motif set	S5_2336509	5	2417002	T	C	0.0135261	0.00311027	0.202457	0.0351587	0.756995	1.2982
GRMZM2G057380	Zm00001d021785	Zm00001eb324250	cl29757_1b	NA	Myosin-2	TBN	motif set	S7_157580620	7	162980074	G	A	0.190299	0.00276754	0.193659	0.00506532	0.562909	-0.647988
GRMZM2G398506	Zm00001d021947	Zm00001eb325760	wrky1	WRKY-transcription factor 1	Probable WRKY transcription factor 20	TBN	motif set	S7_161288292	7	166770237	C	G	0.208489	0.00217825	0.185685	0.078386	0.871066	0.328936
GRMZM2G176175	Zm00001d019230	Zm00001eb303810	sid1	sister of indeterminate spikelet1	sid1;sister of indeterminate spikelet1: inflorescence architecture, apparent target of tasselseed4 microRNA (Chuck et al 2008),	TBN	motif set	S7_22016063	7	23066107	G	C	0.0223881	0.00262414	0.193659	0.150989	0.919934	0.943581
GRMZM2G176175	Zm00001d019230	Zm00001eb303810	sid1	sister of indeterminate spikelet1	sid1;sister of indeterminate spikelet1: inflorescence architecture, apparent target of tasselseed4 microRNA (Chuck et al 2008),	TBN	motif set	S7_22016227	7	23066271	G	C	0.0275187	0.00328316	0.208853	0.36444	0.941636	0.463949
GRMZM2G136369	Zm00001d010758	Zm00001eb353320	hox1	homeobox1	hox1;homeobox1: cDNA Zmhox1a, meristem specific, nuclear, protein product binds to feedback control element of sh1 promoter; SSR's umc1309, umc1343	TBN	motif set	S8_123786068	8	127166063	G	T	0.145056	0.0011951	0.162162	0.0646709	0.850452	0.426169
GRMZM2G136369	Zm00001d010758	Zm00001eb353320	hox1	homeobox1	hox1;homeobox1: cDNA Zmhox1a, meristem specific, nuclear, protein product binds to feedback control element of sh1 promoter; SSR's umc1309, umc1343	TBN	motif set	S8_123910434	8	127181209	T	C	0.0163246	0.00109719	0.161634	0.00343753	0.562909	1.85786
GRMZM2G136369	Zm00001d010758	Zm00001eb353320	hox1	homeobox1	hox1;homeobox1: cDNA Zmhox1a, meristem specific, nuclear, protein product binds to feedback control element of sh1 promoter; SSR's umc1309, umc1343	TBN	motif set	S8_123913225	8	127184000	C	T	0.0489739	0.00188743	0.175561	0.0163641	0.687597	0.889085
GRMZM2G351018	Zm00001d012751	Zm00001eb371020	hox4	homeobox4	Putative homeodomain-like transcription factor superfamily protein	TBN	motif set	S8_174495562	8	179759862	A	C	0.171175	0.00238472	0.190709	0.0433669	0.848839	-0.42642
GRMZM2G067053	Zm00001d045098	Zm00001eb374600,Zm00001eb374610	NA	NA	BTB/POZ domain-containing protein NPY1	TBN	motif set	S9_12796911	9	12438453	G	A	0.119869	0.00121665	0.162162	0.0126444	0.64332	-0.521459
