# Supplementary material for: Regulatory variation controlling architectural pleiotropy in maize
Source: Nat Commun. 2025 Mar 3;16:2140. doi: 10.1038/s41467-025-56884-w (PMC11876617; doi:10.1038/s41467-025-56884-w)
Supplement: Supplementary file 24 — Supplementary Data 21 [file 41467_2025_56884_MOESM24_ESM.xlsx]

## Sheet: Supplementary Data 21
Supplementary Data 21: Gene Ontology terms associated with genes proximal to significant SNP-trait associations from the single-trait GWAS for PhPC2. The hypergeometric test was performed with Benjamini-Hochberg correction.
ID	Description	GeneRatio	BgRatio	pvalue	p.adjust	qvalue	geneID	Count
GO:0009855	determination of bilateral symmetry	7/57	182/30499	4.9333e-08	1.10506e-05	7.99715e-06	Zm00001d031463/Zm00001d033941/Zm00001d001879/Zm00001d007840/Zm00001d035439/Zm00001d048004/Zm00001d048527	7
GO:0010051	xylem and phloem pattern formation	5/57	94/30499	9.21249e-07	7.73981e-05	5.60118e-05	Zm00001d001879/Zm00001d007840/Zm00001d035439/Zm00001d048004/Zm00001d048527	5
GO:0048864	stem cell development	5/57	100/30499	1.25285e-06	7.73981e-05	5.60118e-05	Zm00001d029297/Zm00001d007840/Zm00001d019230/Zm00001d047412/Zm00001d048004	5
GO:0045596	negative regulation of cell differentiation	5/57	102/30499	1.38211e-06	7.73981e-05	5.60118e-05	Zm00001d029297/Zm00001d007840/Zm00001d019230/Zm00001d047412/Zm00001d048004	5
GO:0048439	flower morphogenesis	5/57	127/30499	4.07149e-06	0.000182403	0.000132002	Zm00001d001879/Zm00001d007840/Zm00001d035439/Zm00001d048004/Zm00001d048527	5
GO:0009944	polarity specification of adaxial/abaxial axis	5/57	133/30499	5.10356e-06	0.000190533	0.000137886	Zm00001d030737/Zm00001d033941/Zm00001d007840/Zm00001d048004/Zm00001d048527	5
GO:0010014	meristem initiation	5/57	181/30499	2.27122e-05	0.000726789	0.000525966	Zm00001d031463/Zm00001d033941/Zm00001d007840/Zm00001d035439/Zm00001d048004	5
GO:0004722	protein serine/threonine phosphatase activity	5/57	195/30499	3.24463e-05	0.000908496	0.000657464	Zm00001d029297/Zm00001d025323/Zm00001d036710/Zm00001d047412/Zm00001d047679	5
GO:0016246	RNA interference	3/57	56/30499	0.000159907	0.0039799	0.00288019	Zm00001d007840/Zm00001d021636/Zm00001d048004	3
GO:0006470	protein dephosphorylation	5/57	292/30499	0.000216622	0.00441121	0.00319232	Zm00001d029297/Zm00001d025323/Zm00001d036710/Zm00001d047412/Zm00001d047679	5
GO:0009965	leaf morphogenesis	5/57	292/30499	0.000216622	0.00441121	0.00319232	Zm00001d031463/Zm00001d007840/Zm00001d043368/Zm00001d048004/Zm00001d048527	5
GO:0010492	maintenance of shoot apical meristem identity	2/57	29/30499	0.0013488	0.0251777	0.0182207	Zm00001d007840/Zm00001d048004	2
GO:0016818	hydrolase activity, acting on acid anhydrides, in phosphorus-containing anhydrides	2/57	31/30499	0.00154111	0.0262701	0.0190113	Zm00001d006348/Zm00001d013346	2
GO:0010074	maintenance of meristem identity	2/57	32/30499	0.00164188	0.0262701	0.0190113	Zm00001d029297/Zm00001d047412	2
GO:0009887	animal organ morphogenesis	5/57	500/30499	0.0024111	0.0358032	0.0259102	Zm00001d001879/Zm00001d007840/Zm00001d043368/Zm00001d048004/Zm00001d048527	5
GO:0009934	regulation of meristem structural organization	2/57	40/30499	0.00255737	0.0358032	0.0259102	Zm00001d029297/Zm00001d047412	2
GO:0019760	glucosinolate metabolic process	2/57	45/30499	0.00322652	0.0404672	0.0292855	Zm00001d029974/Zm00001d048004	2
GO:0006346	methylation-dependent chromatin silencing	3/57	158/30499	0.00325183	0.0404672	0.0292855	Zm00001d007840/Zm00001d021636/Zm00001d048004	3
GO:0010092	specification of animal organ identity	2/57	50/30499	0.00396861	0.046742	0.0338264	Zm00001d035439/Zm00001d019230	2
GO:2000026	regulation of multicellular organismal development	4/57	350/30499	0.00417339	0.046742	0.0338264	Zm00001d033941/Zm00001d019230/Zm00001d047412/Zm00001d048527	4
GO:0000976	transcription regulatory region sequence-specific DNA binding	2/57	54/30499	0.00461387	0.0492146	0.0356158	Zm00001d006580/Zm00001d044081	2
GO:0006325	chromatin organization	3/57	187/30499	0.005205	0.0529963	0.0383526	Zm00001d029287/Zm00001d004521/Zm00001d042582	3
GO:0009886	post-embryonic animal morphogenesis	4/57	384/30499	0.00577993	0.0562915	0.0407373	Zm00001d001879/Zm00001d007840/Zm00001d048004/Zm00001d048527	4
GO:0006306	DNA methylation	3/57	199/30499	0.00618073	0.0576868	0.041747	Zm00001d007840/Zm00001d021636/Zm00001d048004	3
GO:0010628	positive regulation of gene expression	2/57	70/30499	0.00763918	0.0669173	0.048427	Zm00001d029287/Zm00001d004521	2
GO:0044212	transcription regulatory region DNA binding	3/57	218/30499	0.00793612	0.0669173	0.048427	Zm00001d030737/Zm00001d029974/Zm00001d042287	3
GO:0010229	inflorescence development	2/57	72/30499	0.00806593	0.0669173	0.048427	Zm00001d018045/Zm00001d045098	2
GO:0010073	meristem maintenance	2/57	76/30499	0.00895092	0.0691381	0.0500342	Zm00001d031463/Zm00001d035439	2
GO:0044036	cell wall macromolecule metabolic process	2/57	76/30499	0.00895092	0.0691381	0.0500342	Zm00001d007840/Zm00001d048004	2
GO:0042127	regulation of cell proliferation	2/57	86/30499	0.0113433	0.0846964	0.0612934	Zm00001d007840/Zm00001d048004	2
GO:0009416	response to light stimulus	3/57	262/30499	0.0130365	0.0941991	0.0681704	Zm00001d033941/Zm00001d047081/Zm00001d045098	3
