# Supplementary material for: Regulatory variation controlling architectural pleiotropy in maize
Source: Nat Commun. 2025 Mar 3;16:2140. doi: 10.1038/s41467-025-56884-w (PMC11876617; doi:10.1038/s41467-025-56884-w)
Supplement: Supplementary file 25 — Supplementary Data 22 [file 41467_2025_56884_MOESM25_ESM.xlsx]

## Sheet: Supplementary Data 22
Supplementary Data 22: Multi-trait GWAS SNP-trait associations for LA, TBN using two sets of markers.
aUnique SNP identifier reported by Romay et al. (2013); bNucleotide state for minor allele; cNucleotide state for major allele; dMinor Allele Frequency (MAF) for a given SNP. Frequency is determined using only individuals with both LA and TBN observations (n=1064); eLA linear regression slope or effect size of allelic substitution from allele1 to allele0; fTBN linear regression slope or effect si…
v3 Gene Model ID	v4 Gene Model ID	v5 Gene Model ID	Gene Symbol MaizeGDB	Full Name MaizeGDB	Description	Trait	Gene.set	SNP Namea	SNP Chr	SNP Coordinate	allele1b	allele0c	MAFd	eBeta LA	fBeta TBN	gVbeta LA	hVbeta TBN	iGemma Pvalue	lFDR
GRMZM5G825321	Zm00001d002718	Zm00001eb074460	gras31	GRAS-transcription factor 31	Scarecrow-like protein 6	LA/TBN	motif set	S2_19146937	2	20400684	G	C	0.108	-1.37604	-0.464215	0.134481	0.0849508	0.000358444	0.19994
GRMZM2G057380	Zm00001d021785	Zm00001eb324250	cl29757_1b	NA	Myosin-2	LA/TBN	motif set	S7_157580620	7	162980074	G	A	0.192	-1.12651	-0.527409	0.0982166	0.0579165	0.000154046	0.107408
GRMZM2G028151	Zm00001d034204	Zm00001eb058850	ereb184	AP2-EREBP-transcription factor 184	AP2-like ethylene-responsive transcription factor ANT	LA/TBN	motif set	S1_281635535	1	286729805	T	G	0.025	0.744192	1.93564	0.338802	0.203465	6.41e-05	0.089434
GRMZM2G115960	Zm00001d040536	Zm00001eb129520	bhlh68	bHLH-transcription factor 68	Transcription factor PIF4	LA/TBN	motif set	S3_48807644	3	48601586	G	C	0.015	3.5006	0.181949	0.670036	0.409435	0.000120341	0.107408
GRMZM5G821755	Zm00001d041780	Zm00001eb138370	zhd21	ZF-HD-transcription factor 21	Zinc-finger homeodomain protein 4	LA/TBN	motif set	S3_136907773	3	137590054	A	C	0.011	-1.1227	2.80029	0.708436	0.426856	3.41e-05	0.089434
GRMZM5G813532	Zm00001d007107	Zm00001eb110960	bbx7	b-box7	Zinc finger protein CONSTANS-LIKE 13	LA/TBN	selected co-expression modules	S2_215552943	2	222395200	C	T	0.013	-3.28233	1.12124	0.61828	0.390976	2.05e-05	0.280495
GRMZM2G382379	Zm00001d008898	Zm00001eb338220	NA	NA	Peroxidase 68	LA/TBN	selected co-expression modules	S8_23636338	8	24390228	T	G	0.091	1.23284	0.854151	0.125135	0.0781497	4.16e-05	0.32268
GRMZM2G085967	Zm00001d014467	Zm00001eb225230	prx39	peroxidase39	Peroxidase 3	LA/TBN	selected co-expression modules	S5_47578965	5	49118877	T	G	0.016	-3.04853	1.55534	0.543472	0.331124	3.13e-06	0.121481
GRMZM2G085967	Zm00001d014467	Zm00001eb225230	prx39	peroxidase39	Peroxidase 3	LA/TBN	selected co-expression modules	S5_47577660	5	49117572	A	T	0.014	-2.17057	2.14064	0.633748	0.386035	4.06e-05	0.32268
GRMZM2G104425	Zm00001d015298	Zm00001eb232500,Zm00001eb232510	NA	NA	Tyrosine-sulfated glycopeptide receptor 1	LA/TBN	selected co-expression modules	S5_81080596	5	83250281	G	A	0.014	-1.54512	2.40897	0.512965	0.295361	5.06e-06	0.130629
GRMZM2G015520,GRMZM2G162893	Zm00001d021344	Zm00001eb320070	NA	NA	basic helix-loop-helix (bHLH) DNA-binding superfamily protein	LA/TBN	selected co-expression modules	S7_144535563	7	149462749	C	G	0.091	-0.850853	1.03668	0.117152	0.0723564	1.37e-05	0.236052
GRMZM2G015520,GRMZM2G162893	Zm00001d021344	Zm00001eb320070	NA	NA	basic helix-loop-helix (bHLH) DNA-binding superfamily protein	LA/TBN	selected co-expression modules	S7_144535597	7	149462783	T	C	0.056	-0.558045	1.4033	0.175524	0.10728	3.01e-05	0.297414
GRMZM2G001466	Zm00001d023525	NA	NA	NA	Pentatricopeptide repeat-containing protein	LA/TBN	selected co-expression modules	S10_8805481	10	8730926	A	G	0.011	-0.823546	3.81337	1.2272	0.760845	5.47e-05	0.402192
GRMZM2G050869	Zm00001d025830	Zm00001eb426330	dcl4	dicer-like4	dcl103;dicer-like 103:	LA/TBN	selected co-expression modules	S10_130058782	10	131222521	T	C	0.017	-3.95094	-0.0368244	0.764197	0.49801	4.13e-05	0.32268
GRMZM2G017536	Zm00001d028840	Zm00001eb014240	NA	NA	DUF4378 domain protein	LA/TBN	selected co-expression modules	S1_47993337	1	48337192	A	G	0.49	-0.762397	-0.414001	0.0387787	0.0239118	2.65e-05	0.293954
GRMZM2G445684	Zm00001d031416	Zm00001eb034700	NA	NA	Zinc finger protein WIP2	LA/TBN	selected co-expression modules	S1_187268739	1	189439743	T	C	0.02	-2.54047	2.09614	0.561164	0.346519	3.05e-06	0.121481
GRMZM2G059985	Zm00001d032306	Zm00001eb042320	NA	NA	NA	LA/TBN	selected co-expression modules	S1_218241959	1	221456043	C	G	0.021	0.0336598	2.78927	0.400769	0.2361	1.1e-07	0.0170905
GRMZM2G009368	Zm00001d033625	Zm00001eb054060	ein1	ethylene insensitive1	Ethylene-insensitive protein 2	LA/TBN	selected co-expression modules	S1_264266460	1	269114009	C	T	0.095	0.997988	-0.762169	0.104674	0.0650367	5.71e-05	0.402192
GRMZM2G147332	Zm00001d033669	Zm00001eb054410	NA	NA	Oxysterol-binding protein-related protein 1C	LA/TBN	selected co-expression modules	S1_265410494	1	270221324	T	C	0.044	1.2558	1.41029	0.193893	0.11938	8.81e-06	0.195176
GRMZM2G028151	Zm00001d034204	Zm00001eb058850	ereb184	AP2-EREBP-transcription factor 184	AP2-like ethylene-responsive transcription factor ANT	LA/TBN	selected co-expression modules	S1_281635535	1	286729805	T	G	0.025	0.744192	1.93564	0.338802	0.203465	6.41e-05	0.430968
GRMZM2G084899	Zm00001d038269	Zm00001eb288720	NA	NA	UPF0503 protein chloroplastic	LA/TBN	selected co-expression modules	S6_148780432	6	152844323	G	A	0.022	3.57864	-0.562935	0.62265	0.385013	2.17e-05	0.280495
GRMZM5G821755	Zm00001d041780	Zm00001eb138370	zhd21	ZF-HD-transcription factor 21	Zinc-finger homeodomain protein 4	LA/TBN	selected co-expression modules	S3_136907773	3	137590054	A	C	0.011	-1.1227	2.80029	0.708436	0.426856	3.41e-05	0.310616
GRMZM2G019586	Zm00001d046489	Zm00001eb386190	csu193	NA	NA	LA/TBN	selected co-expression modules	S9_88796430	9	92158168	T	A	0.015	0.3663	2.76332	0.549002	0.331499	1.19e-05	0.229757
GRMZM2G117999	Zm00001d047125	Zm00001eb391730	NA	NA	Pectin acetylesterase 9	LA/TBN	selected co-expression modules	S9_117323612	9	119387159	T	C	0.013	-0.963876	-3.008	0.59939	0.361698	2.93e-06	0.121481
GRMZM2G071405	Zm00001d052854	NA	NA	NA	Pentatricopeptide repeat-containing protein mitochondrial	LA/TBN	selected co-expression modules	S4_198337325	4	202638975	G	A	0.018	-3.04388	0.520507	0.462846	0.292346	2.45e-05	0.291884
GRMZM2G012631	Zm00001d052855	Zm00001eb199590	hsp13	heat shock protein13	HSP protein%3B Putative heat shock protein 90 family protein	LA/TBN	selected co-expression modules	S4_198370543	4	202672191	G	A	0.019	-3.25201	-0.0304049	0.4247	0.27269	4.46e-06	0.130629
GRMZM2G012631	Zm00001d052855	Zm00001eb199590	hsp13	heat shock protein13	HSP protein%3B Putative heat shock protein 90 family protein	LA/TBN	selected co-expression modules	S4_198370546	4	202672194	T	A	0.015	-3.49775	0.150147	0.56783	0.361936	2.08e-05	0.280495
NA	Zm00001d028836	NA	NA	NA	NA	LA/TBN	selected co-expression modules	S1_47899054	1	48280761	C	G	0.465	0.841404	0.27398	0.0383691	0.0237685	3.07e-05	0.297414
