# Supplementary material for: Regulatory variation controlling architectural pleiotropy in maize
Source: Nat Commun. 2025 Mar 3;16:2140. doi: 10.1038/s41467-025-56884-w (PMC11876617; doi:10.1038/s41467-025-56884-w)
Supplement: Supplementary file 26 — Supplementary Data 23 [file 41467_2025_56884_MOESM26_ESM.xlsx]

## Sheet: Supplementary Data 23
Supplementary Data 23: Predicted direct gene targets of EREB184 and ZHD21 in the ‘leaf’ GRN.
**The numbers highlighted in blue were represented in figure 4d
Target Gene	Regulatory Gene	weight	v3 Gene Model ID	v5 Gene Model ID	Gene Symbol MaizeGDB	Full Name MaizeGDB	Description
Zm00001d018336	Zm00001d034204 (ereb184)	0.00524587	GRMZM2G083788	Zm00001eb257440	aaap37	amino acid/auxin permease37	Transmembrane amino acid transporter family protein
Zm00001d037057	Zm00001d034204 (ereb184)	0.00863259	GRMZM2G134888	Zm00001eb278120	aaap47	amino acid/auxin permease47	Transmembrane amino acid transporter family protein
Zm00001d012231	Zm00001d034204 (ereb184)	0.00711352	GRMZM2G096407	Zm00001eb366310	aaap56	amino acid/auxin permease56	Amino acid permease 6
Zm00001d046661	Zm00001d034204 (ereb184)	0.0195177	GRMZM2G177659	Zm00001eb387570	aaap62	amino acid/auxin permease62	Amino acid transporter-like protein%3B Amino acid transporter-like protein isoform 1%3B Amino acid transporter-like protein isoform 2
Zm00001d029577	Zm00001d034204 (ereb184)	0.0084789	GRMZM2G068701	Zm00001eb020510,Zm00001eb020520	aas1	auxin amido synthetase1	NA
Zm00001d006753	Zm00001d034204 (ereb184)	0.00992703	GRMZM2G378106	Zm00001eb108330	aas2	auxin amido synthetase2	Indole-3-acetic acid amido synthetase
Zm00001d022017	Zm00001d034204 (ereb184)	0.0254365	GRMZM2G053338	Zm00001eb326420	aas8	auxin amido synthetase8	Probable indole-3-acetic acid-amido synthetase GH3.1
Zm00001d004843	Zm00001d034204 (ereb184)	0.00540537	GRMZM5G854138	Zm00001eb091920	aasr2	abscisic acid stress ripening2	aasr2;abscisic acid stress ripening2:
Zm00001d049094	Zm00001d034204 (ereb184)	0.0123627	GRMZM2G001048	Zm00001eb168870	abi36	ABI3-VP1-transcription factor 36	B3 domain-containing protein REM16
Zm00001d035922	Zm00001d034204 (ereb184)	0.0076762	GRMZM2G102938,GRMZM2G103078	Zm00001eb268800	abi50	ABI3-VP1-transcription factor 50	Pentatricopeptide repeat-containing protein chloroplastic
Zm00001d012892	Zm00001d034204 (ereb184)	0.00804764	GRMZM2G010861,GRMZM2G326195	Zm00001eb211150	acb9	Acyl-CoA-binding protein9	Acyl-CoA-binding domain-containing protein 4
Zm00001d024952	Zm00001d034204 (ereb184)	0.0152111	GRMZM5G858454	Zm00001eb419110,Zm00001eb419120	aco2	aconitase2	aco2;aconitase2: electrophoretic mobility
Zm00001d004564	Zm00001d034204 (ereb184)	0.00778519	GRMZM2G467338	Zm00001eb089800	aco8	aconitase8	Aconitate hydratase 3 mitochondrial
Zm00001d029656	Zm00001d034204 (ereb184)	0.00953014	GRMZM2G064875	Zm00001eb021290	adf11	actin depolymerizing factor11	Actin-depolymerizing factor
Zm00001d035034	Zm00001d034204 (ereb184)	0.00620963	GRMZM2G178192	Zm00001eb260410	adk1	adenylate kinase1	adk1;adenylate kinase1: electrophoretic mobility; plastidial
Zm00001d026300	Zm00001d034204 (ereb184)	0.00659851	GRMZM2G354867	Zm00001eb430920	ago2b	argonaute2b	ago2b;argonaute2b:
Zm00001d033910	Zm00001d034204 (ereb184)	0.00916089	GRMZM2G391936	Zm00001eb056340	agpll1	ADP glucose pyrophosphorylase large subunit leaf1AGPL4	agpll1;ADP glucose pyrophosphorylase large subunit leaf1:
Zm00001d043327	Zm00001d034204 (ereb184)	0.0121642	GRMZM2G052365	Zm00001eb152020	AI770795	NA	Subtilisin-like protease SBT2.1
Zm00001d028401	Zm00001d034204 (ereb184)	0.00551375	GRMZM2G149481	Zm00001eb010460,Zm00001eb010470	aic3	auxin import carrier3	si606065d12;¬†:
Zm00001d000116	Zm00001d034204 (ereb184)	0.0139022	GRMZM2G060800	Zm00001eb201330	aldh14	aldehyde dehydrogenase14	Aldehyde dehydrogenase
Zm00001d017418	Zm00001d034204 (ereb184)	0.0110483	GRMZM2G169458	Zm00001eb248870	aldh17	aldehyde dehydrogenase17	Aldehyde dehydrogenase
Zm00001d042582	Zm00001d034204 (ereb184)	0.00971786	GRMZM2G080917	Zm00001eb145370	alf13	Alfin-like-transcription factor 13	PHD finger protein
Zm00001d016861	Zm00001d034204 (ereb184)	0.00868821	GRMZM2G063864	Zm00001eb244180	alf2	Alfin-like-transcription factor 2	PHD finger protein ALFIN-LIKE 6
Zm00001d050816	Zm00001d034204 (ereb184)	0.00634704	GRMZM2G107807	Zm00001eb182490	alf7	Alfin-like-transcription factor 7	PHD finger protein
Zm00001d006875	Zm00001d034204 (ereb184)	0.0145926	GRMZM2G124963	Zm00001eb109370	alt10	alanine aminotransferase10	alt10;alanine aminotransferase10: putative alanine aminotransferase weakly expressed in seedling leaf (Tausta et al 2014)
Zm00001d018090	Zm00001d034204 (ereb184)	0.0182691	GRMZM2G061950	Zm00001eb255240	anx2	annexin2	anx2;annexin2:
Zm00001d038066	Zm00001d034204 (ereb184)	0.0085362	GRMZM2G132442	Zm00001eb286930	anx3	annexin3	Annexin
Zm00001d029594	Zm00001d034204 (ereb184)	0.00576867	GRMZM2G077316	Zm00001eb020680	aoc1	allene oxide cyclase1	aoc1;allene oxide cyclase1: jasmonate pathway gene induced by herbivory
Zm00001d021596	Zm00001d034204 (ereb184)	0.00779592	AC189750.4_FG004	Zm00001eb322440	aprl1	adenosine 5'-phosphosulfate reductase-like1	aprl1;adenosine 5'-phosphosulfate reductase-like1:
Zm00001d052215	Zm00001d034204 (ereb184)	0.00580437	GRMZM2G042582	Zm00001eb194120	aprl3	adenosine 5'-phosphosulfate reductase-like3	aprl3;adenosine 5'-phosphosulfate reductase-like3:
Zm00001d018099	Zm00001d034204 (ereb184)	0.00780559	GRMZM2G159535	Zm00001eb255320,Zm00001eb255330	aprl4	adenosine 5'-phosphosulfate reductase-like4	aprl4;adenosine 5'-phosphosulfate reductase-like4:
Zm00001d011953	Zm00001d034204 (ereb184)	0.00562767	GRMZM2G116557	Zm00001eb363810	arftf25	ARF-transcription factor 25	arftf25;ARF-transcription factor 25: Locus designated and assigned to a transcription factor family by the GRASSIUS project (Yilmaz et al 2009) , which also provided the mappings to the B73_Reference Genome sequence v2 gene models.
Zm00001d001879	Zm00001d034204 (ereb184)	0.00942778	GRMZM2G078274	Zm00001eb066640	arftf3	ARF-transcription factor 3	Auxin response factor 3
Zm00001d026590	Zm00001d034204 (ereb184)	0.00832711	GRMZM2G475882	Zm00001eb433460	arftf30	ARF-transcription factor 30	Auxin response factor 8
Zm00001d022647	Zm00001d034204 (ereb184)	0.00814227	GRMZM2G163242	Zm00001eb332130	aro3	armadillo repeat only3	armadillo repeat only 1
Zm00001d010128	Zm00001d034204 (ereb184)	0.0101798	GRMZM2G114954	Zm00001eb348240	arpp2b	acidic ribosomal protein P2b (rpp2b)	arpp2b;acidic ribosomal protein P2b (rpp2b):
Zm00001d020772	Zm00001d034204 (ereb184)	0.0100392	GRMZM2G140633	Zm00001eb315430	asc1	asceapen1	asc1;asceapen1: Recessive plants shortened, infertile with narrowed leaves; stomatal patterns altered
Zm00001d020775	Zm00001d034204 (ereb184)	0.00938168	GRMZM2G003869	Zm00001eb315460	asg49	NA	asg49;¬†: NCBI: Pentatricopeptide repeat-containing protein
Zm00001d046742	Zm00001d034204 (ereb184)	0.0050125	GRMZM2G180863	Zm00001eb388190	AW257883	NA	Ribose-phosphate pyrophosphokinase
Zm00001d046697	Zm00001d034204 (ereb184)	0.0121659	GRMZM2G033555	Zm00001eb387920	AY103770	NA	Dihydroflavonol-4-reductase
Zm00001d025653	Zm00001d034204 (ereb184)	0.00608172	GRMZM2G169648	Zm00001eb424570	AY108476	NA	Protection of telomeres protein 1b
Zm00001d053620	Zm00001d034204 (ereb184)	0.00628916	GRMZM2G078832	Zm00001eb205540	AY109933	NA	Peptidyl-prolyl cis-trans isomerase CYP95
Zm00001d044033	Zm00001d034204 (ereb184)	0.00660095	GRMZM2G004183	Zm00001eb158170	AY109934	NA	TRICHOME BIREFRINGENCE-LIKE 20
Zm00001d053015	Zm00001d034204 (ereb184)	0.0158996	GRMZM2G155253	Zm00001eb200910	AY110170	NA	Fructose-bisphosphate aldolase
Zm00001d006133	Zm00001d034204 (ereb184)	0.0132777	GRMZM5G808017,GRMZM5G847287,GRMZM5G860226	Zm00001eb102850	AY110410	NA	Thioesterase/thiol ester dehydrase-isomerase superfamily protein
Zm00001d045427	Zm00001d034204 (ereb184)	0.0148966	GRMZM2G072274	NA	baf1	barren stalk fastigiate1	baf1;barren stalk fastigiate1: ear shoots often absent, or distorted and fused to culm at base; tassel branches erect, bundled, fused to culm at base
Zm00001d032424	Zm00001d034204 (ereb184)	0.00659619	GRMZM2G123884	Zm00001eb043270	bass1	bile acid sodium symporter1	Probable sodium/metabolite cotransporter BASS1 chloroplastic
Zm00001d020790	Zm00001d034204 (ereb184)	0.00891153	GRMZM2G082586	Zm00001eb315610	bhlh105	bHLH-transcription factor 105	DNA binding protein
Zm00001d020763	Zm00001d034204 (ereb184)	0.0127903	GRMZM2G145146	Zm00001eb315330	bhlh107	bHLH-transcription factor 107	DNA binding protein
Zm00001d052038	Zm00001d034204 (ereb184)	0.00770443	GRMZM2G316749,GRMZM2G316758	Zm00001eb192430,Zm00001eb192440	bhlh12	bHLH-transcription factor 12	Putative HLH DNA-binding domain superfamily protein
Zm00001d014814	Zm00001d034204 (ereb184)	0.010409	GRMZM2G128807	Zm00001eb228320	bhlh127	bHLH-transcription factor 127	Transcription factor bHLH93
Zm00001d026046	Zm00001d034204 (ereb184)	0.0105491	GRMZM2G086474	Zm00001eb428400	bhlh134	bHLH-transcription factor 134	Putative HLH DNA-binding domain superfamily protein
Zm00001d021019	Zm00001d034204 (ereb184)	0.00506051	GRMZM2G144275	Zm00001eb317460	bhlh136	bHLH-transcription factor 136	Transcription factor bHLH62
Zm00001d016873	Zm00001d034204 (ereb184)	0.0054997	GRMZM5G839518	Zm00001eb244380	bhlh152	bHLH-transcription factor 152	Transcription factor bHLH69
Zm00001d018416	Zm00001d034204 (ereb184)	0.0165633	GRMZM2G030744	Zm00001eb258240	bhlh168	bHLH-transcription factor 168	Transcription factor SPATULA
Zm00001d005919	Zm00001d034204 (ereb184)	0.013615	GRMZM2G113257	Zm00001eb101040	bhlh169	bHLH-transcription factor 169	Transcription factor bHLH51
Zm00001d031818	Zm00001d034204 (ereb184)	0.0142393	GRMZM2G082630	Zm00001eb038320	bhlh170	bHLH-transcription factor 170	Transcription factor bHLH51
Zm00001d006110	Zm00001d034204 (ereb184)	0.013224	GRMZM2G178182	Zm00001eb102580	bhlh23	bHLH-transcription factor 23	Transcription factor bHLH137
Zm00001d031068	Zm00001d034204 (ereb184)	0.0107873	GRMZM2G171822	Zm00001eb031760	bif2	barren inflorescence2	Protein kinase PINOID
Zm00001d012883	Zm00001d034204 (ereb184)	0.0119853	GRMZM2G148937	Zm00001eb211050,Zm00001eb211060	bige1	big embryo1	bige1;big embryo1: mutant causes accelerated leaf and root initiation as well as enlargement of the embryo scutellum
Zm00001d011283	Zm00001d034204 (ereb184)	0.00909792	GRMZM2G015735	Zm00001eb357710	bnl12.30a	NA	NA
Zm00001d028447	Zm00001d034204 (ereb184)	0.00661528	GRMZM2G019567	Zm00001eb010910	bnlg1484	NA	bnlg1484;¬†:
Zm00001d024678	Zm00001d034204 (ereb184)	0.0115936	GRMZM2G093858	Zm00001eb416790	bnlg1712	NA	Calcium/calmodulin-regulated receptor-like kinase 1
Zm00001d028139	Zm00001d034204 (ereb184)	0.012312	GRMZM2G171073	Zm00001eb008010	bnlg1953	NA	bnlg1953;¬†: similar to Arabidopsis C2H2-like zinc finger protein
Zm00001d050132	Zm00001d034204 (ereb184)	0.00599766	GRMZM2G438007	Zm00001eb177520	brl3	bri1-like receptor kinase3	brl3;bri1-like receptor kinase3: Encodes a brassinosteroid insensitive1-like receptor kinase.
Zm00001d043538	Zm00001d034204 (ereb184)	0.0112434	GRMZM5G800586	Zm00001eb154060	burp2	BURP domain-containing protein-RD22-like2	burp2;BURP domain-containing protein-RD22-like2: Water deficit caused a 1.6-fold increase in the expression; expression up-regulated by ABA.
Zm00001d048709	Zm00001d034204 (ereb184)	0.0139731	GRMZM2G085381	Zm00001eb165610	bx1	benzoxazinless1	bx1;benzoxazinless1: plastid localized, committed step in cyclic hydroxamates/DIMBOA synthesis; insect resistance in young seedlings; SSR umc1022
Zm00001d029711	Zm00001d034204 (ereb184)	0.00673293	GRMZM2G353553	Zm00001eb021750	bzip78	bZIP-transcription factor 78	Basic-leucine zipper (bZIP) transcription factor family protein
Zm00001d037769	Zm00001d034204 (ereb184)	0.00924869	GRMZM5G801627	Zm00001eb284250	c3h39	C3H-transcription factor 39	Zinc finger CCCH domain-containing protein 23
Zm00001d008812	Zm00001d034204 (ereb184)	0.0162372	GRMZM2G173124	Zm00001eb337450,Zm00001eb337460	c3h47	C3H-transcription factor 347	C3H47 C3H type transcription factor
Zm00001d052385	Zm00001d034204 (ereb184)	0.0109021	GRMZM2G346113	Zm00001eb195700	c3h50	C3H-transcription factor 350	Putative RNA-binding zinc finger family protein
Zm00001d013676	Zm00001d034204 (ereb184)	0.00774882	GRMZM2G165488	Zm00001eb218610	ca2p10	CCAAT-HAP2-transcription factor 210	Nuclear transcription factor Y subunit A-10
Zm00001d046967	Zm00001d034204 (ereb184)	0.0118874	GRMZM2G124421	Zm00001eb389900	ca5p7	CCAAT-HAP5-transcription factor 57	Nuclear transcription factor Y subunit C-2
Zm00001d042196	Zm00001d034204 (ereb184)	0.00572464	GRMZM2G473152	Zm00001eb142030	cadtfr2	CCAAT-DR1-transcription factor 2	Nuclear transcription factor Y subunit B-4
Zm00001d051697	Zm00001d034204 (ereb184)	0.01435	GRMZM2G124663	Zm00001eb189490	cadtfr7	CCAAT-DR1-transcription factor 7	Nuclear transcription factor Y subunit B-6
Zm00001d033295	Zm00001d034204 (ereb184)	0.0132821	GRMZM2G112672	Zm00001eb051150	cbl3	calcineurin B-like3	cbl3;calcineurin B-like3:
Zm00001d026684	Zm00001d034204 (ereb184)	0.0094389	GRMZM2G136494	Zm00001eb434360	cchh46	Cys2His2 Zinc Finger46	C2H2-like zinc finger protein
Zm00001d005391	Zm00001d034204 (ereb184)	0.00793707	GRMZM2G045706	Zm00001eb096480	ccp14	cysteine protease14	Cysteine proteinases superfamily protein
Zm00001d030229	Zm00001d034204 (ereb184)	0.00530546	GRMZM2G097454,GRMZM2G377663	Zm00001eb025830,Zm00001eb290040	cct104	CO CO-LIKE TIMING OF CAB1 protein domain104	CCT motif family protein
Zm00001d043783	Zm00001d034204 (ereb184)	0.00778562	AC233946.1_FG004	Zm00001eb156050	cct16	CO CO-LIKE TIMING OF CAB1 protein domain16	CCT motif family protein
Zm00001d053880	Zm00001d034204 (ereb184)	0.00904698	GRMZM2G155370	Zm00001eb208040	cct24	CO CO-LIKE TIMING OF CAB1 protein domain24	Protein CHLOROPLAST IMPORT APPARATUS 2
Zm00001d027480	Zm00001d034204 (ereb184)	0.00627148	GRMZM2G032852	Zm00001eb002180	cdpk36	calcium dependent protein kinase36	Calcium-dependent protein kinase 6
Zm00001d053016	Zm00001d034204 (ereb184)	0.0121481	GRMZM2G035843	Zm00001eb200920	cdpk6	calcium dependent protein kinase6	Putative calcium-dependent protein kinase family protein
Zm00001d035082	Zm00001d034204 (ereb184)	0.00651197	GRMZM2G009025	Zm00001eb260830	cel21	cellulase 21	Endoglucanase 1
Zm00001d009795	Zm00001d034204 (ereb184)	0.0109892	GRMZM2G112336	Zm00001eb345740	cesa1	cellulose synthase1	Cellulose synthase1
Zm00001d032776	Zm00001d034204 (ereb184)	0.0122941	GRMZM2G445905	Zm00001eb046430,Zm00001eb046440	cesa10	cellulose synthase10	cesa10;cellulose synthase10: gene exhibits coexpression with the genes cesa11 and cesa12.
Zm00001d043477	Zm00001d034204 (ereb184)	0.0119829	GRMZM2G055795	Zm00001eb153340	cesa11	cellulose synthase 11	cesa11;cellulose synthase 11: coordinately expressed with loci cesa10 and cesa12
Zm00001d020531	Zm00001d034204 (ereb184)	0.0120397	GRMZM2G142898	Zm00001eb313250	cesa12	cellulose synthase 12	cesa12;cellulose synthase 12: coordinately expressed with cesa10 and cesa11
Zm00001d005250	Zm00001d034204 (ereb184)	0.0123886	GRMZM2G018241,GRMZM2G150404	Zm00001eb095350	cesa9	cellulose synthase9	Cellulose synthase A catalytic subunit 3 [UDP-forming]
Zm00001d015366	Zm00001d034204 (ereb184)	0.00653265	GRMZM2G026117	Zm00001eb233020	cf1	camouflage1	Porphobilinogen deaminase chloroplastic
Zm00001d011819	Zm00001d034204 (ereb184)	0.00594879	GRMZM2G038487	Zm00001eb362510	chao2	chlorophyllide a oxygenase2	Chlorophyllide a oxygenase chloroplastic
Zm00001d016144	Zm00001d034204 (ereb184)	0.00687668	GRMZM2G311919	Zm00001eb238460	chi5	chalcone flavanone isomerase5	Chalcone isomerase 3
Zm00001d027524	Zm00001d034204 (ereb184)	0.023707	GRMZM2G099454	Zm00001eb002620	chn22	chitinase22	Basic endochitinase B
Zm00001d049226	Zm00001d034204 (ereb184)	0.00821166	AC211652.4_FG003	Zm00001eb169950	chn34	chitinase34	Glycosyl hydrolase family protein with chitinase insertion domain
Zm00001d024009	Zm00001d034204 (ereb184)	0.00547574	GRMZM2G009443	Zm00001eb411490	cip1	cytokinin inducible protease1	Chaperone protein ClpC1 chloroplastic
Zm00001d022450	Zm00001d034204 (ereb184)	0.00965947	GRMZM2G166658	Zm00001eb330600	cipk2	calcineurin B-like-interacting protein kinase2	CBL-interacting serine/threonine-protein kinase 10
Zm00001d027585	Zm00001d034204 (ereb184)	0.00978897	GRMZM2G157510	Zm00001eb003110	cki3	cyclin-dependent kinase inhibitor3	cki3;cyclin-dependent kinase inhibitor3:
Zm00001d048363	Zm00001d034204 (ereb184)	0.0177512	GRMZM2G358931	Zm00001eb402760	cki4	cyclin-dependent kinase inhibitor4	cki4;cyclin-dependent kinase inhibitor4:
Zm00001d025885	Zm00001d034204 (ereb184)	0.0078367	GRMZM2G122340	Zm00001eb426880,Zm00001eb426890	ckx11	cytokinin oxidase11	ckx11;cytokinin oxidase11:
Zm00001d036989	Zm00001d034204 (ereb184)	0.00725589	GRMZM2G179638	Zm00001eb277560	cl10325_2	NA	RPGR ORF15 isoform
Zm00001d040183	Zm00001d034204 (ereb184)	0.00768568	GRMZM2G171400	Zm00001eb126820	cl10929_-2a	NA	pfkB-like carbohydrate kinase family protein
Zm00001d001834	Zm00001d034204 (ereb184)	0.0106962	GRMZM2G150004	Zm00001eb066230	cl12066_1a	NA	NA
Zm00001d022230	Zm00001d034204 (ereb184)	0.014205	GRMZM2G010142	Zm00001eb328320	cl16175_1	NA	Probable mannan synthase 7
Zm00001d031638	Zm00001d034204 (ereb184)	0.0124057	GRMZM2G083538	Zm00001eb036770	cl18044_1	NA	ACR5
Zm00001d002853	Zm00001d034204 (ereb184)	0.0105178	GRMZM2G177923	Zm00001eb075730	cl18707_1	NA	Probable beta-D-xylosidase 6
Zm00001d017789	Zm00001d034204 (ereb184)	0.00658125	GRMZM2G140739	Zm00001eb252230	cl20369_1	NA	NA
Zm00001d018929	Zm00001d034204 (ereb184)	0.00529804	GRMZM2G004301	Zm00001eb301160	cl218_1	NA	Type IV inositol polyphosphate 5-phosphatase 7
Zm00001d008569	Zm00001d034204 (ereb184)	0.00729458	GRMZM2G167085	Zm00001eb335380	cl227_1b	NA	Delta(7)-sterol-C5(6)-desaturase 1
Zm00001d011288	Zm00001d034204 (ereb184)	0.0139565	GRMZM2G057618	Zm00001eb357760	cl2748_1b	NA	Protein kinase protein with adenine nucleotide alpha hydrolases-like domain
Zm00001d044405	Zm00001d034204 (ereb184)	0.00705471	GRMZM2G480607	Zm00001eb161420	cl2748_2	NA	Protein kinase protein with adenine nucleotide alpha hydrolases-like domain
Zm00001d039477	Zm00001d034204 (ereb184)	0.00688702	GRMZM2G115198	Zm00001eb121120	cl27616_1	NA	RNA methyltransferase family protein
Zm00001d011648	Zm00001d034204 (ereb184)	0.00692072	GRMZM5G823017	Zm00001eb360880	cl29771_2	NA	Nuclear pore complex protein NUP50A
Zm00001d017966	Zm00001d034204 (ereb184)	0.0129612	GRMZM2G181505	Zm00001eb253890	cl32009_1b	NA	Dihydropyrimidine dehydrogenase (NADP(+)) chloroplastic
Zm00001d052318	Zm00001d034204 (ereb184)	0.00884348	GRMZM2G090728	Zm00001eb195030	cl33564_1a	NA	Putative DUF231 domain containing family protein
Zm00001d023225	Zm00001d034204 (ereb184)	0.0086348	GRMZM2G147266	Zm00001eb404880	cl33564_1b	NA	Protein trichome birefringence-like 34
Zm00001d032283	Zm00001d034204 (ereb184)	0.00685592	GRMZM2G440313	Zm00001eb042150	cl36574_1a	NA	NA
Zm00001d022161	Zm00001d034204 (ereb184)	0.00552128	GRMZM2G048806	Zm00001eb327640	cl37738_1	NA	Putative paramyosin
Zm00001d003663	Zm00001d034204 (ereb184)	0.00627826	GRMZM2G035948	Zm00001eb082750	cl4177_1a	NA	Co-chaperone GrpE family protein
Zm00001d016493	Zm00001d034204 (ereb184)	0.00904411	GRMZM2G077989	Zm00001eb241110	cl46799_1b	NA	RS21-C6 protein
Zm00001d009097	Zm00001d034204 (ereb184)	0.0219498	GRMZM2G331566	Zm00001eb340080,Zm00001eb340090	cl50524_1b	NA	Endoglucanase 1
Zm00001d010715	Zm00001d034204 (ereb184)	0.019757	NA	Zm00001eb352880	cl5838_2	NA	Photosystem II reaction center W protein chloroplastic
Zm00001d011069	Zm00001d034204 (ereb184)	0.00900282	GRMZM2G047219	Zm00001eb355850	cl63430_1	NA	NAD(P)-binding Rossmann-fold superfamily protein
Zm00001d010602	Zm00001d034204 (ereb184)	0.00548396	GRMZM2G065566	Zm00001eb351930	cl7841_1	NA	Protein binding protein
Zm00001d017345	Zm00001d034204 (ereb184)	0.00562734	AC198169.4_FG004	Zm00001eb248240	cl9072_1(438)	NA	DEAD-box ATP-dependent RNA helicase 47 mitochondrial
Zm00001d018517	Zm00001d034204 (ereb184)	0.00572796	GRMZM2G171662	Zm00001eb259270	cl9363_1	NA	NAD(P)-binding Rossmann-fold superfamily protein
Zm00001d029636	Zm00001d034204 (ereb184)	0.00891895	GRMZM5G826389	Zm00001eb021090	cl945_1	NA	Protein SRG1
Zm00001d014178	Zm00001d034204 (ereb184)	0.0130291	GRMZM2G081504	Zm00001eb223050	cl9977_1	NA	Acylamino-acid-releasing enzyme
Zm00001d034049	Zm00001d034204 (ereb184)	0.00745694	GRMZM5G826714	Zm00001eb057580	cobl3	cobra-like3	Brittle stalk-2-like protein 3
Zm00001d003162	Zm00001d034204 (ereb184)	0.0156152	GRMZM2G095598	Zm00001eb078490	col11	C2C2-CO-like-transcription factor 11	Zinc finger protein CONSTANS-LIKE 5
Zm00001d017939	Zm00001d034204 (ereb184)	0.00503307	GRMZM2G041991	Zm00001eb253650	col12	2C2-CO-like-transcription factor 12	col12;2C2-CO-like-transcription factor 12: Locus designated and assigned to a transcription factor family by the GRASSIUS project (Yilmaz et al 2009) , which also provided the mappings to the B73_Reference Genome sequence v2 gene models.NCBI: zinc finger protein CONSTANS-LIKE 16
Zm00001d013443	Zm00001d034204 (ereb184)	0.00890259	GRMZM2G114137	Zm00001eb216410	col8	C2C2-CO-like-transcription factor 8	CCT motif family protein
Zm00001d008497	Zm00001d034204 (ereb184)	0.00536732	GRMZM2G566786,GRMZM5G858471	Zm00001eb334790	cps5	chloroplast protein synthesis5	cps5;chloroplast protein synthesis5: NCBI: putative leucine--tRNA ligase, mitochondrialChloroplast protein synthesis 5: chloroplast leucyl-tRNA synthetase (A. Barkan, 2015)
Zm00001d042268	Zm00001d034204 (ereb184)	0.00591381	GRMZM2G032132	Zm00001eb142560	crn1	coryne1	Receptor-like protein kinase 5
Zm00001d022464	Zm00001d034204 (ereb184)	0.00646834	GRMZM2G472852	Zm00001eb330460	csu27	NA	Ultraviolet-B-repressible protein
Zm00001d011467	Zm00001d034204 (ereb184)	0.00713482	GRMZM2G154508	Zm00001eb359280	csu31a	NA	csu31a;¬†: partially sequenced cDNA to leaf mRNANCBI: Tat pathway signal sequence
Zm00001d010656	Zm00001d034204 (ereb184)	0.0121743	GRMZM2G034647	Zm00001eb352410	cyc1	cyclin1	Cyclin1
Zm00001d019696	Zm00001d034204 (ereb184)	0.010786	GRMZM2G107377	Zm00001eb307250	cyc10	cyclin10	cyc10;cyclin10: Associates to cyclin dependent kinase proteins during germination and the complexes formed develop kinase activity.
Zm00001d005293	Zm00001d034204 (ereb184)	0.0113554	GRMZM2G161382	Zm00001eb095620	cyc11	cyclin11	cyc11;cyclin11: Associates to cyclin dependent kinase proteins during germination and the complexes formed develop kinase activity.
Zm00001d031837	Zm00001d034204 (ereb184)	0.0186284	GRMZM2G133413	Zm00001eb038430	cyc14	cyclin14	Cyclin-D2-1
Zm00001d028092	Zm00001d034204 (ereb184)	0.00672633	GRMZM2G007130	Zm00001eb007640	cyc16	cyclin16	Cyclin-D5-1
Zm00001d041345	Zm00001d034204 (ereb184)	0.0079783	GRMZM2G047637	Zm00001eb134990	cyc22	cyclin22	Cyclin-D5-1
Zm00001d044153	Zm00001d034204 (ereb184)	0.00730766	GRMZM2G370745	Zm00001eb159250	cyp10	cytochrome P450 10	cyp10;cytochrome P450 10: Unpublished DNA sequence submitted to GenBank
Zm00001d033020	Zm00001d034204 (ereb184)	0.00597192	GRMZM2G167986	Zm00001eb048530,Zm00001eb048540	cyp8	cytochrome P-450 8	Cytochrome P450 CYP78A1
Zm00001d031136	Zm00001d034204 (ereb184)	0.00732083	GRMZM2G005887	Zm00001eb032380	cys2	cysteine synthase2	cys2;cysteine synthase2: cDNA sequence similar to wheat cysteine synthase
Zm00001d043991	Zm00001d034204 (ereb184)	0.0211319	GRMZM2G070360	Zm00001eb157850	dba2	DNA binding activity2	dba2;DNA binding activity2: cDNA pAS12 has binding activity; gene specific
Zm00001d037894	Zm00001d034204 (ereb184)	0.00622843	GRMZM2G079440	Zm00001eb285360	dhn1	dehydrin1	Dehydrin DHN1
Zm00001d038190	Zm00001d034204 (ereb184)	0.00833793	GRMZM2G010302	Zm00001eb288070	dip1	DBF1-interactor protein 1	Single-stranded nucleic acid binding R3H protein
Zm00001d043552	Zm00001d034204 (ereb184)	0.00743862	GRMZM2G111510	Zm00001eb153930	dnp2	diphosphonucleotide phosphatase2	dnp2;diphosphonucleotide phosphatase2: single copy;
Zm00001d030727	Zm00001d034204 (ereb184)	0.00705347	GRMZM2G123900	Zm00001eb029220,Zm00001eb029230	dof11	C2C2-Dof-transcription factor 11	Dof zinc finger protein DOF2.2
Zm00001d034163	Zm00001d034204 (ereb184)	0.0197899	GRMZM2G108865	Zm00001eb058480	dof25	C2C2-Dof-transcription factor 25	Dof zinc finger protein DOF5.7
Zm00001d033325	Zm00001d034204 (ereb184)	0.012114	GRMZM2G045678	Zm00001eb051380	dof39	C2C2-Dof-transcription factor 39	Dof zinc finger protein DOF1.6
Zm00001d020037	Zm00001d034204 (ereb184)	0.0179725	GRMZM2G150011	Zm00001eb309530	dot5	defectively organized tributaries5	Zinc finger%2C C2H2 type family protein
Zm00001d028311	Zm00001d034204 (ereb184)	0.00645137	GRMZM2G135877	Zm00001eb009600	drg5	dark response gene5	Antiporter/ drug transporter/ transporter
Zm00001d028814	Zm00001d034204 (ereb184)	0.00817407	GRMZM2G112538	Zm00001eb013990	drg6	dark response gene6	Pathogenesis-related protein [source:UniProtKB/TrEMBL;Acc:Q41298_SORBI]
Zm00001d038087	Zm00001d034204 (ereb184)	0.0126586	GRMZM2G013657	Zm00001eb287100	dwil1	dwarf & irregular leaf1	dwil1;dwarf & irregular leaf1: mutant plants have shorter internodes, shorter, wider and wrinkled leaves, as well as smaller leaf angle
Zm00001d040163	Zm00001d034204 (ereb184)	0.0180133	GRMZM2G056975	Zm00001eb126690	dxr1	deoxy xylulose reductoisomerase1	dxr1;deoxy xylulose reductoisomerase1: enzyme catalyzes the first committed step of the plastidial pathway to apocarotenoids during mycorrhizal establishment
Zm00001d038170	Zm00001d034204 (ereb184)	0.00645385	GRMZM2G137151	Zm00001eb287860	dxs1	deoxy xylulose synthase 1	dxs1;deoxy xylulose synthase 1: leaf specific; function inferred from Medicago trunculata gene sequence and expression pattern (Walter 2002)
Zm00001d052288	Zm00001d034204 (ereb184)	0.00641299	GRMZM2G361659	Zm00001eb194770	e2f13	E2F-DP-transcription factor 213	E2F transcription factor-like E2FE
Zm00001d036784	Zm00001d034204 (ereb184)	0.00763097	GRMZM2G146760	Zm00001eb275630	elo4	elongation defective-like4	Potassium transporter 8
Zm00001d018261	Zm00001d034204 (ereb184)	0.013324	GRMZM2G463904	Zm00001eb256740	er1	erecta-like1	LRR receptor-like serine/threonine-protein kinase ERECTA
Zm00001d017591	Zm00001d034204 (ereb184)	0.0243081	GRMZM2G434203	Zm00001eb250530,Zm00001eb250540	ereb10	AP2-EREBP-transcription factor 10	Ethylene-responsive transcription factor ERF025
Zm00001d018731	Zm00001d034204 (ereb184)	0.0167605	GRMZM2G008234	Zm00001eb299300	ereb114	AP2-EREBP-transcription factor 114	AP2-like ethylene-responsive transcription factor ANT
Zm00001d027878	Zm00001d034204 (ereb184)	0.0122849	GRMZM2G399072	Zm00001eb005740	ereb130	AP2-EREBP-transcription factor 130	AP2-EREBP-type transcription factor
Zm00001d048004	Zm00001d034204 (ereb184)	0.02009	GRMZM2G021573	Zm00001eb399440	ereb161	AP2-EREBP-transcription factor 161	AP2-like ethylene-responsive transcription factor ANT
Zm00001d007840	Zm00001d034204 (ereb184)	0.0104343	GRMZM2G146688	Zm00001eb117830,Zm00001eb117840	ereb41	AP2-EREBP-transcription factor 41	AP2-like ethylene-responsive transcription factor ANT
Zm00001d010676	Zm00001d034204 (ereb184)	0.00849368	GRMZM2G066158	Zm00001eb352570	ereb93	AP2-EREBP-transcription factor 93	Ethylene-responsive transcription factor 12
Zm00001d012176	Zm00001d034204 (ereb184)	0.00879677	GRMZM2G117405	Zm00001eb365840	exo4	exochitinase4	Beta-hexosaminidase 3
Zm00001d018031	Zm00001d034204 (ereb184)	0.0216954	GRMZM2G105844	NA	expa2	alpha expansin2	expa2;alpha expansin2: belongs to a multigene family and probably exists as a single copy.
Zm00001d051636	Zm00001d034204 (ereb184)	0.00879022	GRMZM2G064701	Zm00001eb188990	fad1	fatty acid desaturase1	Delta(12)-fatty-acid desaturase
Zm00001d047743	Zm00001d034204 (ereb184)	0.00982523	GRMZM2G128971	Zm00001eb397050	fad7	fatty acid desaturase7	fad7;fatty acid desaturase7: leaf cDNA and genomic clones similar to Arabidopsis FAD7, cold-induced
Zm00001d030074	Zm00001d034204 (ereb184)	0.00987379	GRMZM2G003318	Zm00001eb024700	fbn1	fibrillin1	fbn1;fibrillin1: leaf cDNA csu653, moderate copy number, similar to plastid protein
Zm00001d028562	Zm00001d034204 (ereb184)	0.0153702	GRMZM2G306732	Zm00001eb011940	fbp2	fructose bisphosphatase2	Fructose-1%2C6-bisphosphatase
Zm00001d035001	Zm00001d034204 (ereb184)	0.0073415	GRMZM2G122337	Zm00001eb260140	fdx1	ferredoxin1	fdx1;ferredoxin1: chloroplast, light induced, N-terminal amino acid sequence of mature protein, cDNA sequence, SSR phi075
Zm00001d042049	Zm00001d034204 (ereb184)	0.0119717	GRMZM2G059083	Zm00001eb140530	fnr4	ferredoxin NADP reductase4	Ferredoxin
Zm00001d039435	Zm00001d034204 (ereb184)	0.0195305	GRMZM2G022651,GRMZM2G323353	Zm00001eb120730	fun1	feminised upright narrow1	NA
Zm00001d052168	Zm00001d034204 (ereb184)	0.00592323	GRMZM2G471594	Zm00001eb193680	fut5	galactoside 2-alpha-L-fucosyltransferase5	Galactoside 2-alpha-L-fucosyltransferase
Zm00001d012212	Zm00001d034204 (ereb184)	0.00657327	GRMZM2G049418	Zm00001eb366090	ga20ox5	gibberellin 20-oxidase5	Gibberellin 20 oxidase 5
Zm00001d032223	Zm00001d034204 (ereb184)	0.00616729	GRMZM2G127232	Zm00001eb041710	ga20ox6	gibberellin 20-oxidase6	Gibberellin 20 oxidase 2
Zm00001d017409	Zm00001d034204 (ereb184)	0.014063	GRMZM2G140669	Zm00001eb248780	gata3	C2C2-GATA-transcription factor 3	GATA zinc finger family protein
Zm00001d031135	Zm00001d034204 (ereb184)	0.010619	NA	Zm00001eb032370	gata9	C2C2-GATA-transcription factor 9	GATA zinc finger family protein
Zm00001d049991	Zm00001d034204 (ereb184)	0.00899765	GRMZM2G423292	Zm00001eb176440	gbptf20	GeBP-transcription factor 20	GLABROUS1 enhancer-binding protein-like
Zm00001d044953	Zm00001d034204 (ereb184)	0.00580382	GRMZM2G066373	Zm00001eb373390	gbptf4	GeBP-transcription factor 4	NA
Zm00001d023699	Zm00001d034204 (ereb184)	0.00560478	GRMZM2G399183	Zm00001eb409090	gcsh1	glycine cleavage system protein H1	gcsh1;glycine cleavage system protein H1: single copy leaf cDNA, csu681
Zm00001d033905	Zm00001d034204 (ereb184)	0.0142966	GRMZM2G180246	Zm00001eb056300	gif1	growth-regulating-factor-interacting factor1	gif1;growth-regulating-factor-interacting factor1:
Zm00001d046621	Zm00001d034204 (ereb184)	0.00723198	GRMZM2G160730	Zm00001eb387280	gl15	glossy15	Floral homeotic protein APETALA 2
Zm00001d002649	Zm00001d034204 (ereb184)	0.012676	GRMZM2G069525	Zm00001eb073790	glk37	G2-like-transcription factor 37	Putative Myb family transcription factor
Zm00001d017702	Zm00001d034204 (ereb184)	0.0167828	GRMZM2G060834	Zm00001eb251390	glk47	G2-like-transcription factor 47	Probable transcription factor KAN2
Zm00001d027492	Zm00001d034204 (ereb184)	0.00529945	GRMZM5G887276	Zm00001eb002310	glk48	G2-like-transcription factor 48	Putative Myb family transcription factor
Zm00001d033747	Zm00001d034204 (ereb184)	0.0145288	GRMZM2G024104	Zm00001eb054990	gln2	glutamine synthetase2	Glutamine synthetase root isozyme 2
Zm00001d017958	Zm00001d034204 (ereb184)	0.00867595	GRMZM5G872068	Zm00001eb253820	gln4	glutamine synthetase4	Glutamine synthetase root isozyme 3
Zm00001d041962	Zm00001d034204 (ereb184)	0.0174911	NA	Zm00001eb139850	glpdh4	glycerol-3-phosphate dehydrogenase4	Glycerol-3-phosphate dehydrogenase [NAD(+)] 1 chloroplastic
Zm00001d023994	Zm00001d034204 (ereb184)	0.00716928	GRMZM2G016890	Zm00001eb411380	glu1	beta glucosidase1	Beta-glucosidase%2C chloroplastic
Zm00001d032950	Zm00001d034204 (ereb184)	0.00845383	GRMZM2G124434	Zm00001eb047980	gme1	GDP-mannose-3'5'-epimerase1	GDP-mannose 35-epimerase
Zm00001d007842	Zm00001d034204 (ereb184)	0.00693534	GRMZM2G452178	Zm00001eb117820	gn1	gnarley1	Homeobox protein knotted-1-like 4
Zm00001d018386	Zm00001d034204 (ereb184)	0.00650183	GRMZM5G836910	Zm00001eb257910	got2	glutamate-oxaloacetate transaminase2	Aspartate aminotransferase chloroplastic
Zm00001d016198	Zm00001d034204 (ereb184)	0.00733678	GRMZM2G146677	Zm00001eb238900	got3	glutamate-oxaloacetic transaminase3	got3;glutamate-oxaloacetic transaminase3: electrophoretic mobility; null allele is known; mitochondrial; dimeric; intralocus hybrid bands occur
Zm00001d003429	Zm00001d034204 (ereb184)	0.00978394	GRMZM2G337113	Zm00001eb080840	gpa1	glyceraldehyde-3-phosphate dehydrogenase1	Glyceraldehyde-3-phosphate dehydrogenase A%2C chloroplastic
Zm00001d027488	Zm00001d034204 (ereb184)	0.00724534	GRMZM5G845611	Zm00001eb002270	gpb1	glyceraldehyde phosphate dehydrogenase B1	gpb1;glyceraldehyde phosphate dehydrogenase B1: leaf cDNA csu152 similar to Arabidopsis GapB
Zm00001d044813	Zm00001d034204 (ereb184)	0.00598519	GRMZM2G072091	Zm00001eb372200	gpm441	NA	Probable fructokinase-6 chloroplastic
Zm00001d043410	Zm00001d034204 (ereb184)	0.0151179	GRMZM2G022777	Zm00001eb152700	gpm464	NA	P-loop containing nucleoside triphosphate hydrolases superfamily protein
Zm00001d040364	Zm00001d034204 (ereb184)	0.0119352	GRMZM2G089982	Zm00001eb128330	gpm465	NA	Peroxidase 72
Zm00001d046723	Zm00001d034204 (ereb184)	0.011744	AC219190.3_FG002	Zm00001eb388080	gpm68	NA	Expansin-A20
Zm00001d050917	Zm00001d034204 (ereb184)	0.0149435	GRMZM2G018416	Zm00001eb183390	gpx10	glycerophosphodiester phosphodiesterase10	Glycerophosphodiester phosphodiesterase GDPDL3
Zm00001d017036	Zm00001d034204 (ereb184)	0.00643998	GRMZM2G013324	Zm00001eb245640	gpx11	glycerophosphodiester phosphodiesterase11	Glycerophosphodiester phosphodiesterase GDPDL3
Zm00001d011881	Zm00001d034204 (ereb184)	0.00643472	GRMZM2G129154	Zm00001eb363140	gras2	GRAS-transcription factor 2	Scarecrow-like protein 3
Zm00001d037117	Zm00001d034204 (ereb184)	0.0069281	GRMZM5G850129	Zm00001eb278670	grftf11	GRF-transcription factor 11	Growth-regulating factor 6
Zm00001d007465	Zm00001d034204 (ereb184)	0.0127134	GRMZM2G099862	Zm00001eb113950	grftf15	GRF-transcription factor 15	Growth-regulating factor 2
Zm00001d026240	Zm00001d034204 (ereb184)	0.00717585	GRMZM2G109753,GRMZM2G129133,GRMZM2G129147,GRMZM2G129169	Zm00001eb430250,Zm00001eb430290,Zm00001eb430300,Zm00001eb430310,Zm00001eb430320,Zm00001eb430330,Zm00001eb430340	grftf5	GRF-transcription factor 5	Growth-regulating factor
Zm00001d002429	Zm00001d034204 (ereb184)	0.0131082	GRMZM2G041223	Zm00001eb071830	grftf8	GRF-transcription factor 8	Putative growth-regulating factor 6
Zm00001d002971	Zm00001d034204 (ereb184)	0.00961685	GRMZM2G021694	Zm00001eb076870	GRMZM2G021694	NA	GRMZM2G021694;¬†: encodes a DUF177
Zm00001d011504	Zm00001d034204 (ereb184)	0.0169146	GRMZM2G030167	Zm00001eb359540	GRMZM2G030167	NA	V-type proton ATPase subunit E3
Zm00001d011833	Zm00001d034204 (ereb184)	0.0113181	GRMZM2G059191	Zm00001eb362640	GRMZM2G059191	NA	Ferredoxin--NADP reductase leaf isozyme 1 chloroplastic
Zm00001d039471	Zm00001d034204 (ereb184)	0.00647071	GRMZM2G077227	Zm00001eb121060	GRMZM2G077227	NA	IQ-domain 6
Zm00001d012571	Zm00001d034204 (ereb184)	0.00984505	GRMZM2G091006	NA	GRMZM2G091006	NA	DNA-(apurinic or apyrimidinic site) lyase chloroplastic
Zm00001d039216	Zm00001d034204 (ereb184)	0.00560428	GRMZM2G095025	Zm00001eb297810	GRMZM2G095025	NA	Putative RING zinc finger domain superfamily protein
Zm00001d052702	Zm00001d034204 (ereb184)	0.00588232	GRMZM2G095400	Zm00001eb198320	GRMZM2G095400	NA	Biotin synthase
Zm00001d022072	Zm00001d034204 (ereb184)	0.0087656	GRMZM2G370081	Zm00001eb326930	GRMZM2G370081	NA	Protein LONGIFOLIA 2
Zm00001d003841	Zm00001d034204 (ereb184)	0.00583507	GRMZM5G876638	Zm00001eb084370	GRMZM5G876638	NA	Xanthoxin dehydrogenase
Zm00001d003927	Zm00001d034204 (ereb184)	0.00591519	GRMZM2G480903	Zm00001eb085190	grx2	glutaredoxin2	Grx_C8-glutaredoxin subgroup III
Zm00001d027557	Zm00001d034204 (ereb184)	0.0124448	GRMZM2G475059	Zm00001eb002950	gst31	glutathione transferase31	gst31;glutathione transferase31: glutathione S-transferase subunit 31; matches PCO132874 (in silico from AF244696) placed by overgo on chromosome 1
Zm00001d027541	Zm00001d034204 (ereb184)	0.0157062	GRMZM2G096247	Zm00001eb002800	gst50	glutathione S-transferase50	csu454(gst);¬†:
Zm00001d043789	Zm00001d034204 (ereb184)	0.00839937	GRMZM2G146913	Zm00001eb156130	gst51	glutathione S-transferase51	Glutathione S-transferase GSTU6
Zm00001d046823	Zm00001d034204 (ereb184)	0.00618652	GRMZM2G050137	Zm00001eb388750	hagtf35	GNAT-transcription factor 35	Probable N-acetyltransferase HLS1
Zm00001d024300	Zm00001d034204 (ereb184)	0.00559079	GRMZM2G009353	Zm00001eb413730	hak12	potassium high-affinity transporter12	Potassium transporter 10
Zm00001d022485	Zm00001d034204 (ereb184)	0.00614177	GRMZM2G020766	Zm00001eb330230,Zm00001eb330240	hak7	potassium high-affinity transporter7	Potassium transporter 3
Zm00001d048020	Zm00001d034204 (ereb184)	0.00552174	GRMZM2G067402	Zm00001eb399590	hb1	hemoglobin1	hb1;hemoglobin1: suppression of expression associated with programmed cell death (Huang et al 2014)cDNA sequence; SSR umc1733;cloned hb gene codes for a predicted protein of 164 amino acids
Zm00001d027852	Zm00001d034204 (ereb184)	0.00656326	GRMZM2G139963	Zm00001eb005440	hb102	Homeobox-transcription factor 102	hb102;Homeobox-transcription factor 102: Locus designated and assigned to a transcription factor family by the GRASSIUS project (Yilmaz et al 2009) , which also provided the mappings to the B73_Reference Genome sequence v2 gene models.
Zm00001d006195	Zm00001d034204 (ereb184)	0.00595021	GRMZM2G034113	Zm00001eb103330	hb126	Homeobox-transcription factor 126	Homeobox-leucine zipper protein ATHB-12
Zm00001d024701	Zm00001d034204 (ereb184)	0.0101945	GRMZM2G004957	Zm00001eb416980	hb18	Homeobox-transcription factor 18	Homeodomain leucine zipper family IV protein%3B Putative homeobox/lipid-binding domain family protein isoform 1%3B Putative homeobox/lipid-binding domain family protein isoform 2
Zm00001d013547	Zm00001d034204 (ereb184)	0.0101242	GRMZM2G148098	Zm00001eb217350	hb37	Homeobox-transcription factor 37	BEL1-like homeodomain protein 3
Zm00001d033005	Zm00001d034204 (ereb184)	0.00838944	GRMZM2G097349	Zm00001eb048440	hb49	Homeobox-transcription factor 49	Homeobox-leucine zipper protein HAT7
Zm00001d027802	Zm00001d034204 (ereb184)	0.00875191	GRMZM2G004641	Zm00001eb005020	hb64	Homeobox-transcription factor 64	BEL1-like homeodomain protein 3
Zm00001d031182	Zm00001d034204 (ereb184)	0.0106806	GRMZM2G099319	Zm00001eb032780	hb84	Homeobox-transcription factor 84	hb84;Homeobox-transcription factor 84: Locus designated and assigned to a transcription factor family by the GRASSIUS project (Yilmaz et al 2009) , which also provided the mappings to the B73_Reference Genome sequence v2 gene models.NCBI:putative POX domain/homeobox DNA-binding domain family protein
Zm00001d043201	Zm00001d034204 (ereb184)	0.00594184	GRMZM2G002165	Zm00001eb150800,Zm00001eb150810	hcf148	high chlorophyll fluorescence148	hcf148;high chlorophyll fluorescence148: Ortholog of Arabidopsis Y3IP1. PSI assembly factor, cooperates with Ycf3. (A. Barkan, 2015)mutants lack photosystem I, pale green seedling lethal; the Arabidopsis ortholog, Y3IP1, is a PSI assembly factor and cooperates with Ycf3
Zm00001d037073	Zm00001d034204 (ereb184)	0.00570037	GRMZM2G127251	Zm00001eb278280	hct3	hydroxycinnamoyltransferase3	hct3;hydroxycinnamoyltransferase3: up-regulated in the Rp1-D21 mutant lines
Zm00001d032239	Zm00001d034204 (ereb184)	0.00645045	GRMZM2G106133	Zm00001eb041850	hmga102	high mobility group family A 102	hmga102;high mobility group family A 102: confers nickel resistance when expressed in yeast
Zm00001d015356	Zm00001d034204 (ereb184)	0.0143236	GRMZM2G088396	Zm00001eb232960	hppd1	4-hydroxyphenylpyruvate dioxygenase 1	hppd1;4-hydroxyphenylpyruvate dioxygenase 1:
Zm00001d013507	Zm00001d034204 (ereb184)	0.015606	GRMZM2G111475	Zm00001eb217010	hsp70-17	heat shock protein70-17	Heat shock 70 kDa protein 6 chloroplastic
Zm00001d049141	Zm00001d034204 (ereb184)	0.00534112	GRMZM2G031615	Zm00001eb169200	iaa14	Aux/IAA-transcription factor 14	Auxin-responsive protein IAA26
Zm00001d013071	Zm00001d034204 (ereb184)	0.00770061	GRMZM2G152796	Zm00001eb212890	iaa19	Aux/IAA-transcription factor 19	Auxin-responsive protein IAA4
Zm00001d013302	Zm00001d034204 (ereb184)	0.00719968	GRMZM2G077356	Zm00001eb215120	iaa21	Aux/IAA-transcription factor 21	Auxin-responsive protein IAA14
Zm00001d016277	Zm00001d034204 (ereb184)	0.0241701	GRMZM2G121309	Zm00001eb239550	iaa23	Aux/IAA-transcription factor 23	Auxin-responsive protein IAA26
Zm00001d021279	Zm00001d034204 (ereb184)	0.0128629	GRMZM2G048131	Zm00001eb319470	iaa33	Aux/IAA-transcription factor 33	Auxin-responsive protein IAA15
Zm00001d020220	Zm00001d034204 (ereb184)	0.00510745	GRMZM2G022837	Zm00001eb310840	ics1	isochorismate synthase like1	Isochorismate synthase 2 chloroplastic
Zm00001d020683	Zm00001d034204 (ereb184)	0.00869259	GRMZM2G141031	Zm00001eb314580	idd14	indeterminate domain14	Protein SHOOT GRAVITROPISM 5
Zm00001d041601	Zm00001d034204 (ereb184)	0.00569393	GRMZM2G439884	Zm00001eb136960	IDP138	NA	HIT zinc finger ;PAPA-1-like conserved region
Zm00001d035428	Zm00001d034204 (ereb184)	0.00631155	GRMZM2G320152	Zm00001eb263160,Zm00001eb263180	IDP231	NA	Zinc finger (C3HC4-type RING finger) family protein
Zm00001d034181	Zm00001d034204 (ereb184)	0.00546605	GRMZM2G031870,GRMZM6G039492	Zm00001eb058610	IDP2395	NA	Probable transcription factor KAN4
Zm00001d045873	Zm00001d034204 (ereb184)	0.0100085	GRMZM2G110993	Zm00001eb381530	IDP2406	NA	Putative endo-1%2C4-beta-mannosidase family protein
Zm00001d003446	Zm00001d034204 (ereb184)	0.00710426	GRMZM2G065073	Zm00001eb080950	IDP2449	NA	Gamma-glutamyltranspeptidase 1
Zm00001d027888	Zm00001d034204 (ereb184)	0.00725208	GRMZM2G080586	Zm00001eb005860	IDP29	NA	alpha/beta-Hydrolases superfamily protein
Zm00001d051157	Zm00001d034204 (ereb184)	0.00559425	GRMZM2G135132	Zm00001eb185220	IDP326	NA	Adenosine kinase 2
Zm00001d012882	Zm00001d034204 (ereb184)	0.0101041	GRMZM2G148962	Zm00001eb211040	IDP3834	NA	Protein kinase protein with adenine nucleotide alpha hydrolases-like domain
Zm00001d015131	Zm00001d034204 (ereb184)	0.0162466	GRMZM2G009365	Zm00001eb231180	IDP3995	NA	NA
Zm00001d002454	Zm00001d034204 (ereb184)	0.0067089	GRMZM2G463280	Zm00001eb072030	IDP445	NA	Phosphoribulokinase
Zm00001d032142	Zm00001d034204 (ereb184)	0.00876806	GRMZM2G151955	Zm00001eb041050	IDP4480	NA	Probable LRR receptor-like serine/threonine-protein kinase
Zm00001d013176	Zm00001d034204 (ereb184)	0.0104525	GRMZM2G137847	Zm00001eb213920	IDP4768	NA	EMB2756
Zm00001d035434	Zm00001d034204 (ereb184)	0.00699692	GRMZM2G372684	Zm00001eb263200	IDP4861	NA	Zinc finger (C3HC4-type RING finger) family protein
Zm00001d040805	Zm00001d034204 (ereb184)	0.00548314	GRMZM2G034896	Zm00001eb131620	IDP491	NA	Respiratory burst oxidase homolog protein B
Zm00001d005995	Zm00001d034204 (ereb184)	0.0130263	GRMZM2G031837	Zm00001eb101640	IDP504	NA	Phosphatidylinositol/phosphatidylcholine transfer protein SFH13
Zm00001d000164	Zm00001d034204 (ereb184)	0.0177903	GRMZM2G026024	Zm00001eb188120	IDP600	NA	Phosphoribulokinase chloroplastic
Zm00001d032222	Zm00001d034204 (ereb184)	0.0172147	GRMZM2G373124	Zm00001eb041700	IDP641	NA	UDP-glycosyltransferase 85A7
Zm00001d000294	Zm00001d034204 (ereb184)	0.0128595	GRMZM2G450498	Zm00001eb043480	IDP6640	NA	O-succinylhomoserine sulfhydrylase
Zm00001d025644	Zm00001d034204 (ereb184)	0.00535433	GRMZM2G064159	Zm00001eb424480	IDP6827	NA	Agmatine deiminase
Zm00001d048688	Zm00001d034204 (ereb184)	0.00582829	GRMZM2G106443	Zm00001eb165410	IDP6828	NA	UDP-glycosyltransferase 75B1
Zm00001d036961	Zm00001d034204 (ereb184)	0.00559266	GRMZM2G181151	Zm00001eb277330	IDP6943	NA	Putative ATPase%2C V1 complex%2C subunit B protein isoform 1%3B Putative ATPase%2C V1 complex%2C subunit B protein isoform 2%3B Vacuolar ATP synthase subunit B isoform 1
Zm00001d030127	Zm00001d034204 (ereb184)	0.00619729	GRMZM5G873519	Zm00001eb025140	IDP6962	NA	Plastidal glycolate/glycerate translocator 1 chloroplastic
Zm00001d038954	Zm00001d034204 (ereb184)	0.015408	GRMZM2G149800	Zm00001eb295310	IDP7180	NA	2-oxoglutarate (2OG) and Fe(II)-dependent oxygenase superfamily protein
Zm00001d034799	Zm00001d034204 (ereb184)	0.00910824	AC207309.3_FG010,GRMZM5G878153	Zm00001eb064040,Zm00001eb064060	IDP72	NA	RNA-binding ASCH domain protein
Zm00001d032971	Zm00001d034204 (ereb184)	0.00516643	GRMZM2G119496	Zm00001eb048130	IDP7255	NA	Protein DETOXIFICATION 16
Zm00001d016811	Zm00001d034204 (ereb184)	0.0097772	GRMZM2G119517	Zm00001eb243700	IDP7323	NA	ACT domain-containing protein ACR3
Zm00001d002759	Zm00001d034204 (ereb184)	0.00679607	GRMZM2G175816	Zm00001eb074890	IDP7439	NA	Nudix hydrolase 8
Zm00001d035400	Zm00001d034204 (ereb184)	0.0164593	GRMZM2G076943	Zm00001eb263000	IDP7892	NA	NA
Zm00001d018796	Zm00001d034204 (ereb184)	0.00761822	GRMZM2G012324	Zm00001eb299980	IDP80	NA	High-light-induced protein chloroplastic
Zm00001d030581	Zm00001d034204 (ereb184)	0.0165526	GRMZM2G013650	Zm00001eb028190	IDP8049	NA	Pentatricopeptide repeat (PPR) superfamily protein
Zm00001d029886	Zm00001d034204 (ereb184)	0.00513687	GRMZM2G154565	Zm00001eb023230	IDP8097	NA	CONTAINS InterPro DOMAIN/s: Pleckstrin-like plant (InterPro:IPR013666) Pleckstrin homology (InterPro:IPR001849); BEST Arabidopsis thaliana protein match is: FORKED 1 (TAIR:AT3G63300.1); Has 35333 Blast hits to 34131 proteins in 2444 species: Archa /.../8; Bacteria - 22429; Metazoa - 974; Fungi - 991; Plants - 531; Viruses - 0; Other Eukaryotes - 9610 (source: NCBI BLink).
Zm00001d043465	Zm00001d034204 (ereb184)	0.0132728	GRMZM2G043212,GRMZM2G043464	Zm00001eb153240	IDP813	NA	50S ribosomal protein L13 chloroplastic
Zm00001d021056	Zm00001d034204 (ereb184)	0.0152269	GRMZM5G806833	Zm00001eb317760	IDP8185	NA	Squamosa promoter-binding-like protein 6
Zm00001d037235	Zm00001d034204 (ereb184)	0.015218	GRMZM2G020742	Zm00001eb279750	IDP8224	NA	Probable mannan synthase 7
Zm00001d031753	Zm00001d034204 (ereb184)	0.00550999	GRMZM2G155340	Zm00001eb037710	IDP8340	NA	NA
Zm00001d010700	Zm00001d034204 (ereb184)	0.0149806	GRMZM2G384755	Zm00001eb352780	IDP8437	NA	G-type lectin S-receptor-like serine/threonine-protein kinase B120
Zm00001d051484	Zm00001d034204 (ereb184)	0.00635993	GRMZM2G057262	Zm00001eb187460	IDP8534	NA	Putative RING zinc finger domain superfamily protein%3B S-ribonuclease binding protein SBP1
Zm00001d053006	Zm00001d034204 (ereb184)	0.0195448	GRMZM2G028046	Zm00001eb200840	IDP8537	NA	C2H2-like zinc finger protein
Zm00001d048099	Zm00001d034204 (ereb184)	0.00758245	GRMZM5G828987	Zm00001eb400300	IDP8546	NA	Beta-glucosidase 11
Zm00001d013705	Zm00001d034204 (ereb184)	0.00640307	GRMZM2G078178	Zm00001eb218820	IDP8686	NA	VAN3-binding protein
Zm00001d008940	Zm00001d034204 (ereb184)	0.00987226	GRMZM2G074103	Zm00001eb338660	IDP88	NA	ABC transporter D family member 2 chloroplastic
Zm00001d017882	Zm00001d034204 (ereb184)	0.0113076	GRMZM2G029029	Zm00001eb253130	IDP89	NA	KH domain-containing protein
Zm00001d020902	Zm00001d034204 (ereb184)	0.00761917	GRMZM2G161302	Zm00001eb316450	IDP96	NA	NA
Zm00001d050645	Zm00001d034204 (ereb184)	0.00913791	NA	Zm00001eb181370	invan8	invertase alkaline neutral8	Alkaline/neutral invertase E chloroplastic
Zm00001d043691	Zm00001d034204 (ereb184)	0.0062134	GRMZM2G008764	Zm00001eb155230	iqd12	IQ-domain 12	IQ-domain 6
Zm00001d010366	Zm00001d034204 (ereb184)	0.00671066	GRMZM2G170766	Zm00001eb350030	iqd19	IQ-domain 19	IQ-domain 25
Zm00001d033280	Zm00001d034204 (ereb184)	0.00935245	GRMZM2G039187	Zm00001eb050910	iqd5	IQ-domain 5	IQ calmodulin-binding motif family protein
Zm00001d014947	Zm00001d034204 (ereb184)	0.0053404	GRMZM2G089836	Zm00001eb229460	ivr2	invertase2	Beta-fructofuranosidase 1%3B Invertase
Zm00001d009608	Zm00001d034204 (ereb184)	0.00513035	GRMZM2G393897	Zm00001eb344070,Zm00001eb344080	kcs1	3-ketoacyl-CoA synthase1	3-ketoacyl-CoA synthase
Zm00001d032948	Zm00001d034204 (ereb184)	0.00879919	GRMZM2G162508	Zm00001eb047970	kcs15	3-ketoacyl-CoA synthase15	3-ketoacyl-CoA synthase
Zm00001d028241	Zm00001d034204 (ereb184)	0.00769134	GRMZM2G164974	Zm00001eb008920	kcs28	3-ketoacyl-CoA synthase28	3-ketoacyl-CoA synthase
Zm00001d033379	Zm00001d034204 (ereb184)	0.0192547	GRMZM2G163761	Zm00001eb051910	kip1	knotted interacting protein1	Knotted1-interacting protein
Zm00001d033859	Zm00001d034204 (ereb184)	0.00681994	GRMZM2G017087	Zm00001eb055920	kn1	knotted1	Homeotic protein knotted-1
Zm00001d033861	Zm00001d034204 (ereb184)	0.00680389	GRMZM2G000743	Zm00001eb055940	knox3	knotted related homeobox3	Knotted 1-type homeobox protein 3
Zm00001d049174	Zm00001d034204 (ereb184)	0.0185206	GRMZM2G135019	Zm00001eb169480	la1	lazy plant1	la1;lazy plant1: prostrate growth habit
Zm00001d029074	Zm00001d034204 (ereb184)	0.0150914	GRMZM2G044074	Zm00001eb016170	les22	lesion22	les22;lesion22: (was Les*-J2552, les29) dominant leaf lesions,early-medium timing, small size, white color; porphyria
Zm00001d040611	Zm00001d034204 (ereb184)	0.00827735	GRMZM2G087741	Zm00001eb130180	lg3	liguleless3	Homeobox protein liguleless 3
Zm00001d010948	Zm00001d034204 (ereb184)	0.00579812	GRMZM2G094241	Zm00001eb354880	lg4	liguleless4	lg4;liguleless4: dominant Lg4 plants lack ligule and auricle but show vestiges sporadically in bladeclass I homeobox; cDNA and genomic clones; sequence and expression similar to lg3 and knox5
Zm00001d006663	Zm00001d034204 (ereb184)	0.0207194	GRMZM2G038519	Zm00001eb107560	lhca1	light harvesting complex A1	lhca1;light harvesting complex A1: leaf cDNA csu800 similar to photosystem I antenna protein
Zm00001d021906	Zm00001d034204 (ereb184)	0.0211632	GRMZM2G072280	Zm00001eb325410	lhca2	light harvesting complex A2	Chlorophyll a-b binding protein
Zm00001d011285	Zm00001d034204 (ereb184)	0.00954758	GRMZM2G351977	Zm00001eb357740	lhcb10	light harvesting chlorophyll a/b binding protein10	photosystem II light harvesting complex gene B1B2
Zm00001d021435	Zm00001d034204 (ereb184)	0.0171899	AC207722.2_FG009	Zm00001eb320890	lhcb2	light harvesting chlorophyll a/b binding protein2	Chlorophyll a-b binding protein 1%2C chloroplastic
Zm00001d009589	Zm00001d034204 (ereb184)	0.00569431	GRMZM2G155216	Zm00001eb343900	lhcb3	light harvesting chlorophyll a/b binding protein3	Chlorophyll a-b binding protein M9%2C chloroplastic
Zm00001d007267	Zm00001d034204 (ereb184)	0.00918484	GRMZM2G149428	Zm00001eb112260	lhcb5	light harvesting chlorophyll a/b binding protein5	lhcb5;light harvesting chlorophyll a/b binding protein5:
Zm00001d039040	Zm00001d034204 (ereb184)	0.0166989	GRMZM2G402936	Zm00001eb296090	lhcb7	light harvesting complex mesophyll7	Light harvesting complex mesophyll7
Zm00001d033136	Zm00001d034204 (ereb184)	0.0122271	GRMZM2G018627	Zm00001eb049640	lhcb9	light harvesting chlorophyll binding protein9	photosystem II light harvesting complex gene 2.1
Zm00001d032331	Zm00001d034204 (ereb184)	0.0178164	GRMZM2G015967	Zm00001eb042520	LOC100285487	NA	Peptidyl-prolyl cis-trans isomerase
Zm00001d051896	Zm00001d034204 (ereb184)	0.00693364	GRMZM2G146234	Zm00001eb191220	LOC100382073	NA	Protein DOWNY MILDEW RESISTANCE 6
Zm00001d011700	Zm00001d034204 (ereb184)	0.0101159	GRMZM2G404207	Zm00001eb361260	LOC103636223	NA	Protein kinase superfamily protein
Zm00001d006540	Zm00001d034204 (ereb184)	0.0137709	GRMZM5G804323	Zm00001eb106430	LOC103647735	NA	Oxygen-evolving enhancer protein 3-1
Zm00001d053586	Zm00001d034204 (ereb184)	0.00597022	GRMZM2G168404	Zm00001eb205210,Zm00001eb205220	LOC103654805	NA	Putative cytochrome P450 superfamily protein
Zm00001d002000	Zm00001d034204 (ereb184)	0.016185	GRMZM2G040095	Zm00001eb067710	lox6	lipoxygenase6	lox6;lipoxygenase6:
Zm00001d011843	Zm00001d034204 (ereb184)	0.00738078	GRMZM2G077752	Zm00001eb362740	lrp1	lateral root primordia1	Protein SHI RELATED SEQUENCE 6
Zm00001d038913	Zm00001d034204 (ereb184)	0.00959714	GRMZM2G320373	Zm00001eb294880	ltp1	lipid transfer protein1	ltp1;lipid transfer protein1:
Zm00001d017139	Zm00001d034204 (ereb184)	0.0125054	GRMZM2G137409	Zm00001eb246530	lw2	lemon white2	hds1;hydroxymethylbutenyl diphosphate synthase1:
Zm00001d036646	Zm00001d034204 (ereb184)	0.00965041	GRMZM2G088086	Zm00001eb274310	mab25	math-btb25	mab25;math-btb25:
Zm00001d043589	Zm00001d034204 (ereb184)	0.00555133	GRMZM2G079727	Zm00001eb154380	mads36	MADS-transcription factor 36`	Floral homeotic protein APETALA 3
Zm00001d011748	Zm00001d034204 (ereb184)	0.00871457	GRMZM2G001139	Zm00001eb361790	mads43	MADS-transcription factor 43	Floral homeotic protein APETALA 3
Zm00001d018384	Zm00001d034204 (ereb184)	0.00834168	GRMZM2G075978	Zm00001eb257900	mcm5	minichromosome maintenance5	mcm5;minichromosome maintenance5:
Zm00001d018977	Zm00001d034204 (ereb184)	0.00793676	GRMZM2G333916,GRMZM2G333997	Zm00001eb301630	met1	DNA methyl transferase1	Cytosine-specific methyltransferase
Zm00001d002006	Zm00001d034204 (ereb184)	0.0104009	GRMZM2G019404,GRMZM2G020043	Zm00001eb067750	mha2	plasma-membrane H+ATPase2	H(+)-ATPase 5
Zm00001d018326	Zm00001d034204 (ereb184)	0.00795131	GRMZM5G878379	NA	mkk4	MAP kinase kinase4	mkk4;MAP kinase kinase4: function inferred from sequence similarity, and gene expression analyses.
Zm00001d020879	Zm00001d034204 (ereb184)	0.0087463	GRMZM2G176407	Zm00001eb316300	mlkp4	Maize LINC KASH AtWIP-like4	WPP domain-interacting protein 2
Zm00001d004933	Zm00001d034204 (ereb184)	0.00855786	GRMZM2G145651	Zm00001eb092890	mmc0401	NA	Carbohydrate-binding X8 domain superfamily protein
Zm00001d028114	Zm00001d034204 (ereb184)	0.00706538	GRMZM2G015219	Zm00001eb007830	mmp135	NA	mmp135;¬†: similar to Arabidopsis no pollen germination related 1
Zm00001d034076	Zm00001d034204 (ereb184)	0.00676154	GRMZM2G074317	Zm00001eb057860	mmp165	NA	Cyclic nucleotide-gated ion channel 2
Zm00001d037218	Zm00001d034204 (ereb184)	0.0096513	GRMZM2G383680	Zm00001eb279540,Zm00001eb279550	mmp238	NA	Glutaredoxin family protein
Zm00001d029970	Zm00001d034204 (ereb184)	0.00837319	GRMZM2G076468	Zm00001eb023840,Zm00001eb023850	mmp39	NA	Cyclin-U4-2
Zm00001d003378	Zm00001d034204 (ereb184)	0.0103449	GRMZM2G042443	Zm00001eb080370	mop1	mediator of paramutation1	mop1;mediator of paramutation1: recessive changes B' phenotype to dark, similar to B1-I
Zm00001d008230	Zm00001d034204 (ereb184)	0.0124239	GRMZM2G081462	Zm00001eb332650	mpec1	magnesium-protoporphyrin ester cyclase1	Magnesium-protoporphyrin IX monomethyl ester [oxidative] cyclase chloroplastic
Zm00001d040463	Zm00001d034204 (ereb184)	0.0215585	GRMZM2G043109	Zm00001eb129000	mpec2	magnesium-protoporphyrin ester cyclase2	Magnesium-protoporphyrin IX monomethyl ester [oxidative] cyclase chloroplastic
Zm00001d044895	Zm00001d034204 (ereb184)	0.00602759	GRMZM5G874756	Zm00001eb372940	mrpa26	multidrug resistance associated protein26	ATPase%2C coupled to transmembrane movement of substance
Zm00001d043243	Zm00001d034204 (ereb184)	0.00856743	GRMZM2G105224	Zm00001eb151240	mrpi2	MRP interacting2	mrpi2;MRP interacting2: nucleic acid binding protein
Zm00001d018802	Zm00001d034204 (ereb184)	0.00571639	GRMZM2G442791	Zm00001eb300050	ms22	male sterile22	ms22;male sterile22: pollen mother cells degenerate
Zm00001d037120	Zm00001d034204 (ereb184)	0.00635201	AY530952.1_FG001	Zm00001eb278700	msl6	mechanosensitive channel of small conductance-like6	Mechanosensitive ion channel protein 10
Zm00001d029242	Zm00001d034204 (ereb184)	0.00567964	GRMZM2G168665	Zm00001eb017630	mterf1	mTERF-domain protein1	Mitochondrial transcription termination factor family protein
Zm00001d047442	Zm00001d034204 (ereb184)	0.0130807	GRMZM2G157716	NA	mterf30	mTERF-domain protein30	Putative mitochondrial transcription termination factor family protein
Zm00001d051269	Zm00001d034204 (ereb184)	0.00696395	GRMZM2G111045	NA	myb103	MYB-transcription factor 103	myb domain protein 17
Zm00001d032206	Zm00001d034204 (ereb184)	0.00548638	GRMZM2G079123	Zm00001eb041540	myb125	MYB-transcription factor 125	myb domain protein 106
Zm00001d003412	Zm00001d034204 (ereb184)	0.00657509	GRMZM2G032655	Zm00001eb080690	myb49	MYB-transcription factor 49	P-type R2R3 Myb protein
Zm00001d004744	Zm00001d034204 (ereb184)	0.0119085	GRMZM2G124715	Zm00001eb091300	myb64	MYB-transcription factor 64	Transcription repressor MYB6
Zm00001d017385	Zm00001d034204 (ereb184)	0.0092449	GRMZM2G040924	Zm00001eb248590	myb89	MYB-transcription factor 89	myb89;MYB-transcription factor 89: homology to R2R3 Myb genes
Zm00001d025930	Zm00001d034204 (ereb184)	0.00661912	GRMZM2G001106	Zm00001eb427380	mybr113	MYB-related-transcription factor 113	myb domain protein 17
Zm00001d040464	Zm00001d034204 (ereb184)	0.00752246	GRMZM2G301642	Zm00001eb129010	mybr76	MYB-related-transcription factor 76	Duplicated homeodomain-like superfamily protein
Zm00001d000038	Zm00001d034204 (ereb184)	0.00819791	GRMZM2G067734	Zm00001eb390980	NA	NA	Serine/threonine-protein kinase D6PKL1
Zm00001d000320	Zm00001d034204 (ereb184)	0.00771242	GRMZM2G041645	Zm00001eb324000	NA	NA	NA
Zm00001d000400	Zm00001d034204 (ereb184)	0.00812059	NA	NA	NA	NA	Putative HLH DNA-binding domain superfamily protein
Zm00001d002026	Zm00001d034204 (ereb184)	0.0128808	GRMZM2G086577	Zm00001eb067990,Zm00001eb068000	NA	NA	Protein kinase superfamily protein
Zm00001d002198	Zm00001d034204 (ereb184)	0.00928565	GRMZM2G168985	Zm00001eb069670,Zm00001eb069680	NA	NA	Receptor-like serine/threonine-protein kinase SD1-8
Zm00001d002240	Zm00001d034204 (ereb184)	0.0187309	GRMZM2G073743	Zm00001eb070100	NA	NA	Chloroplastic lipocalin
Zm00001d002432	Zm00001d034204 (ereb184)	0.00717681	GRMZM2G374203,GRMZM5G856943	Zm00001eb071850,Zm00001eb071860	NA	NA	Protein BREVIS RADIX
Zm00001d002531	Zm00001d034204 (ereb184)	0.00632999	GRMZM2G014187	Zm00001eb072710	NA	NA	Nucleotide-diphospho-sugar transferase family protein
Zm00001d002597	Zm00001d034204 (ereb184)	0.00540816	GRMZM2G114192	Zm00001eb073350	NA	NA	Rho GTPase-activating protein 3
Zm00001d002613	Zm00001d034204 (ereb184)	0.0126172	GRMZM2G086210	Zm00001eb073500	NA	NA	Glucose-methanol-choline (GMC) oxidoreductase family protein
Zm00001d002669	Zm00001d034204 (ereb184)	0.00719257	GRMZM2G041506	Zm00001eb073990	NA	NA	BZIP transcription factor
Zm00001d002822	Zm00001d034204 (ereb184)	0.00689489	GRMZM5G810061	Zm00001eb075420	NA	NA	Elongation factor G chloroplastic
Zm00001d002851	Zm00001d034204 (ereb184)	0.00667246	GRMZM2G057930	Zm00001eb075710	NA	NA	Probable galacturonosyltransferase-like 3
Zm00001d002884	Zm00001d034204 (ereb184)	0.0112872	GRMZM2G434557	Zm00001eb076070,Zm00001eb338820,Zm00001eb338830	NA	NA	Integral membrane protein
Zm00001d003012	Zm00001d034204 (ereb184)	0.0052935	GRMZM2G122618	Zm00001eb077180	NA	NA	Nucleotide/sugar transporter family protein
Zm00001d003013	Zm00001d034204 (ereb184)	0.00672104	GRMZM2G471931	Zm00001eb077200	NA	NA	Cytokinin riboside 5'-monophosphate phosphoribohydrolase LOG3
Zm00001d003057	Zm00001d034204 (ereb184)	0.00868722	GRMZM2G147241	Zm00001eb077610	NA	NA	Protein LIGHT-DEPENDENT SHORT HYPOCOTYLS 3
Zm00001d003184	Zm00001d034204 (ereb184)	0.00830618	GRMZM2G027683	Zm00001eb078670	NA	NA	NA
Zm00001d003265	Zm00001d034204 (ereb184)	0.00858231	GRMZM2G045070	Zm00001eb079330	NA	NA	Topoisomerase-like protein
Zm00001d003406	Zm00001d034204 (ereb184)	0.0115278	GRMZM2G114619	Zm00001eb080640	NA	NA	Formin-like protein 11
Zm00001d003488	Zm00001d034204 (ereb184)	0.00520791	GRMZM5G870067	Zm00001eb081230	NA	NA	UDP-glycosyltransferase 85A7
Zm00001d003670	Zm00001d034204 (ereb184)	0.0207326	GRMZM5G806108	Zm00001eb082830	NA	NA	Protein kinase superfamily protein
Zm00001d003718	Zm00001d034204 (ereb184)	0.0138276	GRMZM2G017643	Zm00001eb083240	NA	NA	NA
Zm00001d003978	Zm00001d034204 (ereb184)	0.00634009	GRMZM2G096048	Zm00001eb085520	NA	NA	BEST Arabidopsis thaliana protein match is: C2H2-like zinc finger protein (TAIR:AT2G01940.3); Has 78 Blast hits to 78 proteins in 11 species: Archae - 0; Bacteria - 0; Metazoa - 0; Fungi - 0; Plants - 78; Viruses - 0; Other Eukaryotes - 0 (source: N /.../ink).
Zm00001d004006	Zm00001d034204 (ereb184)	0.00996436	GRMZM2G173536	Zm00001eb085680	NA	NA	SNF1-related protein kinase regulatory subunit gamma-1
Zm00001d004127	Zm00001d034204 (ereb184)	0.0068387	GRMZM2G029211	Zm00001eb086580	NA	NA	NA
Zm00001d004388	Zm00001d034204 (ereb184)	0.0144541	GRMZM2G113844	Zm00001eb088290	NA	NA	Probable flavin-containing monooxygenase 1
Zm00001d004389	Zm00001d034204 (ereb184)	0.0134411	GRMZM2G113844	Zm00001eb088290	NA	NA	Probable flavin-containing monooxygenase 1
Zm00001d004413	Zm00001d034204 (ereb184)	0.0100812	GRMZM2G036708	Zm00001eb088500	NA	NA	Cysteine synthase
Zm00001d004644	Zm00001d034204 (ereb184)	0.00542871	GRMZM2G139882	Zm00001eb090430,Zm00001eb090440	NA	NA	NA
Zm00001d004646	Zm00001d034204 (ereb184)	0.00528668	GRMZM2G111909	Zm00001eb090450	NA	NA	Adenosylhomocysteinase 1
Zm00001d004672	Zm00001d034204 (ereb184)	0.0278558	GRMZM2G096663	Zm00001eb090700	NA	NA	Whole genome shotgun sequence of line PN40024 scaffold_12.assembly12x (Fragment)
Zm00001d004691	Zm00001d034204 (ereb184)	0.0150271	GRMZM2G132154	Zm00001eb090850	NA	NA	Serine carboxypeptidase-like 43
Zm00001d004924	Zm00001d034204 (ereb184)	0.0133458	GRMZM2G051738	Zm00001eb092800	NA	NA	AT-hook motif nuclear-localized protein 1
Zm00001d004955	Zm00001d034204 (ereb184)	0.0081381	GRMZM2G344857	Zm00001eb093110	NA	NA	Phosphatidylinositol 4-phosphate 5-kinase 6
Zm00001d005271	Zm00001d034204 (ereb184)	0.0131181	GRMZM2G060872	Zm00001eb095510	NA	NA	serine/threonine protein kinase 3
Zm00001d005871	Zm00001d034204 (ereb184)	0.0155505	GRMZM2G110107	Zm00001eb100660	NA	NA	Protein SHOOT GRAVITROPISM 5
Zm00001d005874	Zm00001d034204 (ereb184)	0.00676695	GRMZM2G063647	Zm00001eb100680	NA	NA	NA
Zm00001d005885	Zm00001d034204 (ereb184)	0.00670717	GRMZM2G002104	NA	NA	NA	NA
Zm00001d005923	Zm00001d034204 (ereb184)	0.0117106	GRMZM2G405559	Zm00001eb101060,Zm00001eb101070	NA	NA	AT-hook motif nuclear-localized protein 17
Zm00001d006063	Zm00001d034204 (ereb184)	0.0148571	GRMZM2G422045	Zm00001eb102240	NA	NA	Type II inositol polyphosphate 5-phosphatase 15
Zm00001d006098	Zm00001d034204 (ereb184)	0.00842364	GRMZM2G178917	Zm00001eb102480	NA	NA	Cyclopropane fatty acid synthase
Zm00001d006132	Zm00001d034204 (ereb184)	0.00734397	GRMZM2G040965	Zm00001eb102840	NA	NA	Formin-like protein 1
Zm00001d006205	Zm00001d034204 (ereb184)	0.00596038	GRMZM2G073882	Zm00001eb103410	NA	NA	Subtilisin-like protease SBT3.9
Zm00001d006254	Zm00001d034204 (ereb184)	0.0142197	GRMZM2G108991	Zm00001eb103940,Zm00001eb103950	NA	NA	Serine/threonine protein phosphatase 2A 59 kDa regulatory subunit B' zeta isoform
Zm00001d006705	Zm00001d034204 (ereb184)	0.00766584	GRMZM2G112954	Zm00001eb107940	NA	NA	ARM repeat superfamily protein
Zm00001d006746	Zm00001d034204 (ereb184)	0.00516519	GRMZM2G108040	Zm00001eb108270	NA	NA	NA
Zm00001d007491	Zm00001d034204 (ereb184)	0.0186283	GRMZM2G433731	Zm00001eb114160	NA	NA	Disease resistance protein RPS2
Zm00001d007495	Zm00001d034204 (ereb184)	0.0190039	GRMZM2G067713	Zm00001eb114170	NA	NA	Disease resistance protein RPS2
Zm00001d007630	Zm00001d034204 (ereb184)	0.00559621	GRMZM2G324860	Zm00001eb115200	NA	NA	Disease resistance protein RPS2
Zm00001d007785	Zm00001d034204 (ereb184)	0.0056843	GRMZM2G024808	Zm00001eb116610	NA	NA	Nitrate and chloride transporter
Zm00001d007869	Zm00001d034204 (ereb184)	0.00543771	GRMZM2G324466	Zm00001eb117540,Zm00001eb117550	NA	NA	UDP-glycosyltransferase 71B1
Zm00001d007921	Zm00001d034204 (ereb184)	0.0062221	NA	Zm00001eb118450	NA	NA	Tic62 protein
Zm00001d008397	Zm00001d034204 (ereb184)	0.0179522	GRMZM2G110504	Zm00001eb334140	NA	NA	Nodulin-related protein 1
Zm00001d008485	Zm00001d034204 (ereb184)	0.019649	AC187090.3_FG003,AC187090.3_FG011,GRMZM2G034428,GRMZM2G034543,GRMZM2G034611,GRMZM2G064750,GRMZM2G069153,GRMZM2G077900,GRMZM2G077914,GRMZM2G093072,GRMZM2G113378,GRMZM2G113400,GRMZM2G113421,GRMZM2G333022,GRMZM2G333045,GRMZM2G366953,GRMZM2G395778,GRMZM2G473485,GRMZM2G473511,GRMZM2G502350,GRMZM2G700375,GRMZM5G825193	Zm00001eb334630,Zm00001eb334640,Zm00001eb334650,Zm00001eb334670,Zm00001eb334680,Zm00001eb334690,Zm00001eb334700,Zm00001eb334710,Zm00001eb334720,Zm00001eb334730	NA	NA	Cysteine-rich receptor-like protein kinase 37
Zm00001d008587	Zm00001d034204 (ereb184)	0.0120681	GRMZM2G094304	Zm00001eb335560	NA	NA	Class I glutamine amidotransferase-like superfamily protein
Zm00001d008762	Zm00001d034204 (ereb184)	0.00803641	GRMZM2G127312	Zm00001eb337040	NA	NA	Ribosome biogenesis regulatory protein homolog
Zm00001d009003	Zm00001d034204 (ereb184)	0.0129306	GRMZM2G432644	Zm00001eb339280	NA	NA	Transducin/WD40 repeat-like superfamily protein
Zm00001d009029	Zm00001d034204 (ereb184)	0.00529492	GRMZM2G070520	Zm00001eb339500	NA	NA	Putative leucine-rich repeat receptor-like protein kinase family protein
Zm00001d009123	Zm00001d034204 (ereb184)	0.0108379	NA	Zm00001eb340330	NA	NA	Galactose oxidase/kelch repeat superfamily protein
Zm00001d009127	Zm00001d034204 (ereb184)	0.0105589	GRMZM2G002416	Zm00001eb340370	NA	NA	ATP-citrate synthase beta chain protein 2
Zm00001d009404	Zm00001d034204 (ereb184)	0.0132954	GRMZM2G084727	Zm00001eb342320	NA	NA	aspartate-glutamate racemase family
Zm00001d009567	Zm00001d034204 (ereb184)	0.0105918	GRMZM2G001514,GRMZM2G025240	Zm00001eb343680	NA	NA	Fasciclin-like arabinogalactan protein 7
Zm00001d009779	Zm00001d034204 (ereb184)	0.00612694	GRMZM2G073774,GRMZM2G152958	Zm00001eb345610	NA	NA	dihydrolipoyl dehydrogenases
Zm00001d010039	Zm00001d034204 (ereb184)	0.00684192	GRMZM2G147221	Zm00001eb347530	NA	NA	Cellulase containing protein
Zm00001d010396	Zm00001d034204 (ereb184)	0.00524128	GRMZM2G401830	Zm00001eb350250	NA	NA	NA
Zm00001d010507	Zm00001d034204 (ereb184)	0.00668992	GRMZM2G413687	Zm00001eb351150	NA	NA	Protein LIGHT-DEPENDENT SHORT HYPOCOTYLS 5
Zm00001d010754	Zm00001d034204 (ereb184)	0.00773649	GRMZM2G179274,GRMZM2G479987	Zm00001eb353260,Zm00001eb353270	NA	NA	NA
Zm00001d011335	Zm00001d034204 (ereb184)	0.00640948	GRMZM2G117742,GRMZM5G803433	Zm00001eb358090,Zm00001eb358100	NA	NA	Protein trichome birefringence-like 36
Zm00001d011486	Zm00001d034204 (ereb184)	0.00788933	GRMZM2G132547	Zm00001eb359410	NA	NA	CTP synthase family protein
Zm00001d011717	Zm00001d034204 (ereb184)	0.00806235	GRMZM2G179215	Zm00001eb361460	NA	NA	Ras-related protein RABG3a
Zm00001d011902	Zm00001d034204 (ereb184)	0.00690902	AC198923.4_FG002	NA	NA	NA	NA
Zm00001d011944	Zm00001d034204 (ereb184)	0.00907207	GRMZM2G010176	Zm00001eb363740	NA	NA	RING finger protein
Zm00001d011967	Zm00001d034204 (ereb184)	0.00592488	GRMZM2G134162	Zm00001eb363900,Zm00001eb363910	NA	NA	NA
Zm00001d012245	Zm00001d034204 (ereb184)	0.011582	GRMZM2G114057	Zm00001eb366440	NA	NA	Adenine nucleotide alpha hydrolases-like superfamily protein
Zm00001d012258	Zm00001d034204 (ereb184)	0.0172411	GRMZM2G148783	NA	NA	NA	Expressed protein; protein
Zm00001d012304	Zm00001d034204 (ereb184)	0.00917243	GRMZM2G396248	Zm00001eb366960,Zm00001eb366970	NA	NA	Putative cytochrome P450 superfamily protein
Zm00001d012381	Zm00001d034204 (ereb184)	0.00593299	GRMZM2G169259	Zm00001eb367680	NA	NA	NA
Zm00001d012417	Zm00001d034204 (ereb184)	0.00602072	GRMZM2G035933	Zm00001eb367960	NA	NA	Fasciclin-like arabinogalactan protein 4
Zm00001d012418	Zm00001d034204 (ereb184)	0.00512309	GRMZM2G036120	Zm00001eb367970	NA	NA	ENTH/VHS family protein
Zm00001d012550	Zm00001d034204 (ereb184)	0.00502433	GRMZM2G121820	Zm00001eb369250	NA	NA	Leucine-rich repeat (LRR) family protein
Zm00001d012621	Zm00001d034204 (ereb184)	0.0114221	GRMZM5G865151	NA	NA	NA	NA
Zm00001d012917	Zm00001d034204 (ereb184)	0.00507639	GRMZM2G100524	Zm00001eb211360	NA	NA	Carbohydrate-binding X8 domain superfamily protein
Zm00001d012988	Zm00001d034204 (ereb184)	0.00546126	GRMZM2G165255	Zm00001eb212010	NA	NA	CASP-like protein 4B1
Zm00001d012998	Zm00001d034204 (ereb184)	0.00619982	GRMZM2G108643	Zm00001eb212080,Zm00001eb212090	NA	NA	50S ribosomal protein L17 chloroplastic
Zm00001d013113	Zm00001d034204 (ereb184)	0.00535516	GRMZM2G029101	Zm00001eb213330	NA	NA	Expp1 protein
Zm00001d013146	Zm00001d034204 (ereb184)	0.00765978	GRMZM2G085646	Zm00001eb213670	NA	NA	Photosystem I reaction center subunit III chloroplastic
Zm00001d013250	Zm00001d034204 (ereb184)	0.00581206	GRMZM2G088797	Zm00001eb214620	NA	NA	Glucan endo-1%2C3-beta-glucosidase 3
Zm00001d013303	Zm00001d034204 (ereb184)	0.00660356	GRMZM2G147809,GRMZM2G147814	Zm00001eb215150,Zm00001eb215160,Zm00001eb215170	NA	NA	Protein binding protein
Zm00001d013320	Zm00001d034204 (ereb184)	0.0104398	GRMZM2G010801	Zm00001eb215320	NA	NA	methyltransferases
Zm00001d013703	Zm00001d034204 (ereb184)	0.00684461	GRMZM5G826465	Zm00001eb218810	NA	NA	Serine/threonine-protein kinase Nek1
Zm00001d013847	Zm00001d034204 (ereb184)	0.00668263	GRMZM2G059013	Zm00001eb220240	NA	NA	fringe-related protein
Zm00001d013977	Zm00001d034204 (ereb184)	0.0150849	GRMZM2G163374	Zm00001eb221270	NA	NA	NA
Zm00001d014097	Zm00001d034204 (ereb184)	0.00673505	GRMZM2G075051	Zm00001eb222340	NA	NA	Ras-related protein RABC2a
Zm00001d014284	Zm00001d034204 (ereb184)	0.00644955	GRMZM2G005260	Zm00001eb223890	NA	NA	CMV 1a interacting protein 1
Zm00001d014583	Zm00001d034204 (ereb184)	0.0066812	GRMZM2G061596	Zm00001eb226210	NA	NA	Protein kinase superfamily protein
Zm00001d015067	Zm00001d034204 (ereb184)	0.0136516	GRMZM2G141911	Zm00001eb230580	NA	NA	Endoglucanase 1
Zm00001d015138	Zm00001d034204 (ereb184)	0.0156375	GRMZM2G017229,GRMZM2G017249	Zm00001eb231250	NA	NA	NA
Zm00001d015242	Zm00001d034204 (ereb184)	0.00576543	GRMZM2G102912	Zm00001eb232110	NA	NA	AIG2-like protein
Zm00001d015306	Zm00001d034204 (ereb184)	0.00825181	GRMZM2G011888	Zm00001eb232580	NA	NA	Probable arabinose 5-phosphate isomerase
Zm00001d015310	Zm00001d034204 (ereb184)	0.00698302	GRMZM5G817948,GRMZM5G897067	Zm00001eb232610,Zm00001eb232620	NA	NA	Cystathionine beta-synthase (CBS) family protein
Zm00001d015700	Zm00001d034204 (ereb184)	0.00581794	AC219022.3_FG004,GRMZM2G170577,GRMZM2G344163	Zm00001eb235240	NA	NA	Putative chloride channel-like protein CLC-g
Zm00001d015702	Zm00001d034204 (ereb184)	0.00836072	AC219022.3_FG004,GRMZM2G170577,GRMZM2G344163	Zm00001eb235240	NA	NA	Putative chloride channel-like protein CLC-g
Zm00001d015721	Zm00001d034204 (ereb184)	0.00614001	GRMZM2G045319	Zm00001eb235360	NA	NA	Cytochrome P450 734A1
Zm00001d015804	Zm00001d034204 (ereb184)	0.0152007	GRMZM2G138349	Zm00001eb235980	NA	NA	ADP-ribosylation factor GTPase-activating protein AGD12
Zm00001d015929	Zm00001d034204 (ereb184)	0.0184982	GRMZM2G061876	Zm00001eb236900	NA	NA	GTP-binding protein TypA
Zm00001d015964	Zm00001d034204 (ereb184)	0.00726899	GRMZM2G078129	Zm00001eb237110	NA	NA	Protein DETOXIFICATION 16
Zm00001d015984	Zm00001d034204 (ereb184)	0.0053145	GRMZM2G105494	Zm00001eb237260	NA	NA	Transcription factor bHLH133
Zm00001d015999	Zm00001d034204 (ereb184)	0.010897	GRMZM2G418206	Zm00001eb237440	NA	NA	drug transmembrane transporters;antiporters
Zm00001d016031	Zm00001d034204 (ereb184)	0.00547229	GRMZM2G029400	Zm00001eb237650	NA	NA	GDSL esterase/lipase
Zm00001d016062	Zm00001d034204 (ereb184)	0.00665191	GRMZM2G140561	Zm00001eb237910	NA	NA	Late embryogenesis abundant (LEA) hydroxyproline-rich glycoprotein family
Zm00001d016072	Zm00001d034204 (ereb184)	0.0109873	GRMZM2G018403	Zm00001eb237980	NA	NA	50S ribosomal protein L21 chloroplastic
Zm00001d016100	Zm00001d034204 (ereb184)	0.0145609	GRMZM2G095082	Zm00001eb238170,Zm00001eb238180	NA	NA	Rhodanese-like domain-containing protein 4 chloroplastic
Zm00001d016131	Zm00001d034204 (ereb184)	0.00600809	GRMZM2G010075	Zm00001eb238340	NA	NA	Transcription factor GTE4
Zm00001d016599	Zm00001d034204 (ereb184)	0.00892475	GRMZM2G168807	Zm00001eb241990	NA	NA	AT2G33510 (E=5e-065) | protein binding
Zm00001d016669	Zm00001d034204 (ereb184)	0.0051801	GRMZM2G108267	Zm00001eb242460	NA	NA	NA
Zm00001d016849	Zm00001d034204 (ereb184)	0.00587154	GRMZM2G086946	Zm00001eb244070	NA	NA	TPX2 (targeting protein for Xklp2) protein family
Zm00001d016898	Zm00001d034204 (ereb184)	0.0198976	GRMZM2G105400	Zm00001eb244600	NA	NA	Transposon protein Mutator sub-class
Zm00001d016926	Zm00001d034204 (ereb184)	0.0086552	GRMZM2G040511	Zm00001eb244840	NA	NA	ATATH13
Zm00001d017271	Zm00001d034204 (ereb184)	0.00790935	GRMZM2G540538	Zm00001eb247590	NA	NA	Adenosine kinase 2
Zm00001d017670	Zm00001d034204 (ereb184)	0.00934163	GRMZM2G169000	Zm00001eb251160	NA	NA	Protein phosphatase 2C 29
Zm00001d017698	Zm00001d034204 (ereb184)	0.00956122	GRMZM2G141975	Zm00001eb251350	NA	NA	Oligopeptide transporter 4
Zm00001d017706	Zm00001d034204 (ereb184)	0.00733606	GRMZM2G045154	Zm00001eb251420,Zm00001eb251480	NA	NA	Pentatricopeptide repeat-containing protein
Zm00001d017714	Zm00001d034204 (ereb184)	0.00772937	GRMZM2G375113	Zm00001eb251550	NA	NA	Protein NRT1/ PTR FAMILY 8.3
Zm00001d017730	Zm00001d034204 (ereb184)	0.00846549	GRMZM2G108996	Zm00001eb251710	NA	NA	Protein BREVIS RADIX
Zm00001d018016	Zm00001d034204 (ereb184)	0.00763089	GRMZM2G053303	Zm00001eb254330	NA	NA	RING-H2 finger protein ATL46
Zm00001d018030	Zm00001d034204 (ereb184)	0.0052561	GRMZM2G162233	Zm00001eb254450	NA	NA	Photosynthetic NDH subunit of subcomplex B 4 chloroplastic
Zm00001d018201	Zm00001d034204 (ereb184)	0.0136261	GRMZM2G154301	Zm00001eb256190	NA	NA	LysM domain-containing GPI-anchored protein 1
Zm00001d018227	Zm00001d034204 (ereb184)	0.0125341	GRMZM2G080452	Zm00001eb256450	NA	NA	NA
Zm00001d018335	Zm00001d034204 (ereb184)	0.00611745	GRMZM2G040890	Zm00001eb257430	NA	NA	Protein SUPPRESSOR OF MAX2 1
Zm00001d018367	Zm00001d034204 (ereb184)	0.014992	GRMZM2G051005	Zm00001eb257730	NA	NA	Spermidine hydroxycinnamoyl transferase
Zm00001d018452	Zm00001d034204 (ereb184)	0.00542744	GRMZM5G862817	Zm00001eb258590	NA	NA	F-box protein PP2-B10
Zm00001d018600	Zm00001d034204 (ereb184)	0.00659553	GRMZM2G152028	Zm00001eb298020	NA	NA	NA
Zm00001d018719	Zm00001d034204 (ereb184)	0.0186696	GRMZM2G350205	Zm00001eb299200	NA	NA	Electron transporter
Zm00001d018804	Zm00001d034204 (ereb184)	0.012425	GRMZM2G142119	Zm00001eb300080	NA	NA	CONTAINS InterPro DOMAIN/s: MAGE protein (InterPro:IPR002190); Has 1274 Blast hits to 1260 proteins in 85 species: Archae - 0; Bacteria - 0; Metazoa - 1104; Fungi - 45; Plants - 49; Viruses - 0; Other Eukaryotes - 76 (source: NCBI BLink).
Zm00001d019180	Zm00001d034204 (ereb184)	0.00926078	GRMZM2G043275	Zm00001eb303360	NA	NA	Nudix hydrolase 16 mitochondrial
Zm00001d019243	Zm00001d034204 (ereb184)	0.00744001	GRMZM2G158188	Zm00001eb303940	NA	NA	NA
Zm00001d019701	Zm00001d034204 (ereb184)	0.00618697	GRMZM2G072868	Zm00001eb307320	NA	NA	receptor-like kinase
Zm00001d019899	Zm00001d034204 (ereb184)	0.0189488	GRMZM2G086935,GRMZM2G087041	Zm00001eb308430,Zm00001eb308440	NA	NA	Rhodanese-like domain-containing protein 9 chloroplastic
Zm00001d019956	Zm00001d034204 (ereb184)	0.0113612	GRMZM2G031761	Zm00001eb308830	NA	NA	Protein FLUORESCENT IN BLUE LIGHT chloroplastic
Zm00001d020708	Zm00001d034204 (ereb184)	0.0159698	GRMZM2G162598	Zm00001eb314840	NA	NA	Remorin family protein
Zm00001d020732	Zm00001d034204 (ereb184)	0.00771192	GRMZM2G003246	Zm00001eb315060	NA	NA	Probable carboxylesterase 2
Zm00001d020770	Zm00001d034204 (ereb184)	0.0071411	GRMZM2G140559	Zm00001eb315410	NA	NA	MADS box interactor-like
Zm00001d020877	Zm00001d034204 (ereb184)	0.0124664	GRMZM2G377855	Zm00001eb316290	NA	NA	Photosystem I reaction center subunit V chloroplastic
Zm00001d021245	Zm00001d034204 (ereb184)	0.0102262	GRMZM2G052509,GRMZM2G052610	Zm00001eb319210,Zm00001eb319220	NA	NA	Rhodanese-like domain containing protein
Zm00001d021344	Zm00001d034204 (ereb184)	0.00777717	GRMZM2G015520,GRMZM2G162893	Zm00001eb320070	NA	NA	basic helix-loop-helix (bHLH) DNA-binding superfamily protein
Zm00001d021469	Zm00001d034204 (ereb184)	0.00588574	GRMZM2G423555	NA	NA	NA	Glutathione S-transferase F9
Zm00001d021595	Zm00001d034204 (ereb184)	0.00513055	GRMZM2G048591	Zm00001eb322430	NA	NA	Peptidase S16%2C lon
Zm00001d021682	Zm00001d034204 (ereb184)	0.0130317	GRMZM2G309380	Zm00001eb323210,Zm00001eb323220	NA	NA	Cysteine-rich receptor-like protein kinase 25
Zm00001d021705	Zm00001d034204 (ereb184)	0.005361	GRMZM2G358386	Zm00001eb323480	NA	NA	NA
Zm00001d021954	Zm00001d034204 (ereb184)	0.0100631	GRMZM2G066051	Zm00001eb325830	NA	NA	Putative MO25-like protein
Zm00001d022175	Zm00001d034204 (ereb184)	0.0139706	GRMZM2G079629	Zm00001eb327750	NA	NA	Cyclin-D2-1
Zm00001d022277	Zm00001d034204 (ereb184)	0.00845054	GRMZM2G039757	Zm00001eb328760	NA	NA	tolB protein-related
Zm00001d022372	Zm00001d034204 (ereb184)	0.00987849	GRMZM2G133392	Zm00001eb329560	NA	NA	Probable carboxylesterase 18
Zm00001d022489	Zm00001d034204 (ereb184)	0.0125217	GRMZM2G008232	Zm00001eb330190	NA	NA	V-type proton ATPase subunit F
Zm00001d022570	Zm00001d034204 (ereb184)	0.00745605	GRMZM2G056750	Zm00001eb331460	NA	NA	NA
Zm00001d022624	Zm00001d034204 (ereb184)	0.00577093	GRMZM2G029720	Zm00001eb331990	NA	NA	NA
Zm00001d023313	Zm00001d034204 (ereb184)	0.0078976	GRMZM2G058531	Zm00001eb405800	NA	NA	BTB/POZ domain-containing protein
Zm00001d023478	Zm00001d034204 (ereb184)	0.0133461	GRMZM2G031925	Zm00001eb407220	NA	NA	NA
Zm00001d023575	Zm00001d034204 (ereb184)	0.00653461	NA	Zm00001eb408210	NA	NA	Dirigent protein 23
Zm00001d023785	Zm00001d034204 (ereb184)	0.0104728	GRMZM2G152143	Zm00001eb409790	NA	NA	Expressed protein; protein
Zm00001d023830	Zm00001d034204 (ereb184)	0.00552692	GRMZM2G036427	Zm00001eb410170	NA	NA	Fiber protein Fb19
Zm00001d024047	Zm00001d034204 (ereb184)	0.00591934	GRMZM2G012176	Zm00001eb411730	NA	NA	Leucine-rich repeat protein kinase family protein
Zm00001d024141	Zm00001d034204 (ereb184)	0.0121858	GRMZM2G146951	Zm00001eb412370	NA	NA	Transmembrane 9 superfamily member 9
Zm00001d024462	Zm00001d034204 (ereb184)	0.0092882	GRMZM2G039824	Zm00001eb414950	NA	NA	NA
Zm00001d024669	Zm00001d034204 (ereb184)	0.00660837	GRMZM2G016254	Zm00001eb416720	NA	NA	Alpha-humulene/(-)-(E)-beta-caryophyllene synthase
Zm00001d024939	Zm00001d034204 (ereb184)	0.00548814	GRMZM2G128651	Zm00001eb418970	NA	NA	Phosphoglycerate mutase-like protein
Zm00001d025002	Zm00001d034204 (ereb184)	0.011194	GRMZM2G034155	Zm00001eb419430	NA	NA	Putative leucine-rich repeat receptor protein kinase family protein
Zm00001d025136	Zm00001d034204 (ereb184)	0.00566781	GRMZM2G032547	Zm00001eb420410	NA	NA	Protein SMAX1-LIKE 4
Zm00001d025195	Zm00001d034204 (ereb184)	0.0180395	GRMZM2G029641	Zm00001eb420820	NA	NA	Serine carboxypeptidase-like 20
Zm00001d025208	Zm00001d034204 (ereb184)	0.00782518	GRMZM5G830436	Zm00001eb420940	NA	NA	myosin heavy chain-related
Zm00001d025249	Zm00001d034204 (ereb184)	0.0168015	GRMZM2G155962,GRMZM2G458087	Zm00001eb421220	NA	NA	catalytics;hydrolases
Zm00001d025568	Zm00001d034204 (ereb184)	0.0147127	GRMZM2G069830	Zm00001eb423850,Zm00001eb423860	NA	NA	Myosin heavy chain-related protein
Zm00001d025674	Zm00001d034204 (ereb184)	0.0172781	GRMZM2G123178	Zm00001eb424770	NA	NA	Probably inactive leucine-rich repeat receptor-like protein kinase
Zm00001d025827	Zm00001d034204 (ereb184)	0.0165538	AC199705.3_FG008,GRMZM2G377641	Zm00001eb426320	NA	NA	triglyceride lipases;triglyceride lipases
Zm00001d025863	Zm00001d034204 (ereb184)	0.00777736	GRMZM2G061499	Zm00001eb426660	NA	NA	Protein LIGHT-DEPENDENT SHORT HYPOCOTYLS 3
Zm00001d025868	Zm00001d034204 (ereb184)	0.00818691	GRMZM5G896859	Zm00001eb426710	NA	NA	Cytokinin riboside 5'-monophosphate phosphoribohydrolase LOG3
Zm00001d025966	Zm00001d034204 (ereb184)	0.00957494	GRMZM2G429237	Zm00001eb427660	NA	NA	Cysteine-type endopeptidase/ ubiquitin thiolesterase
Zm00001d025983	Zm00001d034204 (ereb184)	0.01132	GRMZM2G126742	Zm00001eb427800	NA	NA	Cationic amino acid transporter 6 chloroplastic
Zm00001d025991	Zm00001d034204 (ereb184)	0.00587258	GRMZM2G027173	Zm00001eb427870	NA	NA	ELMO/CED-12 family protein
Zm00001d026258	Zm00001d034204 (ereb184)	0.00671733	GRMZM2G128934	Zm00001eb430480	NA	NA	Ubiquitin-specific protease family C19-related protein
Zm00001d026435	Zm00001d034204 (ereb184)	0.00877003	GRMZM2G027056	NA	NA	NA	PIF / Ping-Pong family of plant transposases
Zm00001d026439	Zm00001d034204 (ereb184)	0.00676947	GRMZM2G086030	Zm00001eb432020	NA	NA	Tetratricopeptide repeat (TPR)-like superfamily protein
Zm00001d026471	Zm00001d034204 (ereb184)	0.00672417	GRMZM2G426242	Zm00001eb432320	NA	NA	UDP-glycosyltransferase 89B1
Zm00001d026652	Zm00001d034204 (ereb184)	0.00836033	GRMZM2G074107	Zm00001eb434070	NA	NA	DNA binding protein
Zm00001d027308	Zm00001d034204 (ereb184)	0.0121774	GRMZM2G028870	Zm00001eb000600	NA	NA	RING/U-box superfamily protein
Zm00001d027320	Zm00001d034204 (ereb184)	0.00591005	GRMZM2G085872,GRMZM2G086242	Zm00001eb000720,Zm00001eb000750	NA	NA	CemA-like proton extrusion protein-related
Zm00001d027676	Zm00001d034204 (ereb184)	0.0251987	GRMZM2G043799	Zm00001eb003890	NA	NA	Calmodulin-binding receptor-like cytoplasmic kinase 1
Zm00001d027938	Zm00001d034204 (ereb184)	0.00551524	GRMZM2G109431	Zm00001eb006350	NA	NA	UDP-glucuronate:xylan alpha-glucuronosyltransferase 2
Zm00001d028280	Zm00001d034204 (ereb184)	0.015059	GRMZM2G433579	Zm00001eb009320	NA	NA	Wall-associated receptor kinase-like 14
Zm00001d028452	Zm00001d034204 (ereb184)	0.0148283	GRMZM2G063733	Zm00001eb011270	NA	NA	Glyoxal oxidase
Zm00001d028558	Zm00001d034204 (ereb184)	0.00736874	GRMZM2G046274	Zm00001eb011910	NA	NA	Clathrin binding protein
Zm00001d028566	Zm00001d034204 (ereb184)	0.00979626	GRMZM2G306806	Zm00001eb011960	NA	NA	DUF3527 domain protein
Zm00001d028745	Zm00001d034204 (ereb184)	0.00677531	GRMZM2G114354	Zm00001eb013370,Zm00001eb013380	NA	NA	Rhodanese-like family protein
Zm00001d028947	Zm00001d034204 (ereb184)	0.0171108	GRMZM2G160466	Zm00001eb015190	NA	NA	NA
Zm00001d029201	Zm00001d034204 (ereb184)	0.00545062	GRMZM2G086788	Zm00001eb017180	NA	NA	50S ribosomal protein L6
Zm00001d029208	Zm00001d034204 (ereb184)	0.00744377	GRMZM5G898740	Zm00001eb017260	NA	NA	Haloacid dehalogenase-like hydrolase (HAD) superfamily protein
Zm00001d029226	Zm00001d034204 (ereb184)	0.0129456	GRMZM2G057652	Zm00001eb017450	NA	NA	Rhomboid-like protein 19
Zm00001d029232	Zm00001d034204 (ereb184)	0.00707525	GRMZM2G414278	Zm00001eb017530,Zm00001eb017540	NA	NA	Phospholipase A1-IIgamma
Zm00001d029234	Zm00001d034204 (ereb184)	0.00532208	GRMZM2G108530	Zm00001eb017560	NA	NA	Protein Mo25
Zm00001d029243	Zm00001d034204 (ereb184)	0.00500162	GRMZM2G140915	Zm00001eb017640	NA	NA	Cytochrome P450 84A1
Zm00001d029258	Zm00001d034204 (ereb184)	0.0158577	GRMZM2G046297	Zm00001eb017800	NA	NA	Protein kinase superfamily protein
Zm00001d029416	Zm00001d034204 (ereb184)	0.00673079	GRMZM5G866758	Zm00001eb019210	NA	NA	Probable acetyl-CoA acetyltransferase cytosolic 2
Zm00001d029427	Zm00001d034204 (ereb184)	0.00506206	GRMZM2G340286	Zm00001eb019300	NA	NA	NA
Zm00001d029723	Zm00001d034204 (ereb184)	0.00746122	GRMZM2G125266	Zm00001eb021880	NA	NA	Mu-crystallin
Zm00001d029814	Zm00001d034204 (ereb184)	0.00610152	GRMZM2G113761	Zm00001eb022710	NA	NA	Xyloglucan endotransglucosylase/hydrolase protein 32
Zm00001d029924	Zm00001d034204 (ereb184)	0.00725826	GRMZM2G423886	Zm00001eb023590	NA	NA	Flavin-containing monooxygenase FMO GS-OX5
Zm00001d029996	Zm00001d034204 (ereb184)	0.00689631	GRMZM2G042538	Zm00001eb024020	NA	NA	E3 ubiquitin-protein ligase ATL4
Zm00001d030086	Zm00001d034204 (ereb184)	0.00657713	NA	Zm00001eb024820	NA	NA	Tetratricopeptide repeat (TPR)-like superfamily protein
Zm00001d030556	Zm00001d034204 (ereb184)	0.0108245	GRMZM5G811095	Zm00001eb028020	NA	NA	Organic cation/carnitine transporter 7
Zm00001d030832	Zm00001d034204 (ereb184)	0.0144093	GRMZM2G331902	Zm00001eb029960	NA	NA	Probable polyamine transporter
Zm00001d030834	Zm00001d034204 (ereb184)	0.0134406	GRMZM2G139324	Zm00001eb029980	NA	NA	NA
Zm00001d030849	Zm00001d034204 (ereb184)	0.00509223	GRMZM2G060690	Zm00001eb030090	NA	NA	Cyclin-A2
Zm00001d030856	Zm00001d034204 (ereb184)	0.00928965	AF546187.1_FG011	Zm00001eb030170	NA	NA	Cytochrome P450 CYP81N4
Zm00001d030864	Zm00001d034204 (ereb184)	0.0054488	GRMZM2G476637	Zm00001eb030260	NA	NA	BTB/POZ domain-containing protein NPY2
Zm00001d030958	Zm00001d034204 (ereb184)	0.00701845	GRMZM2G039094	Zm00001eb030930	NA	NA	TRAF-like superfamily protein
Zm00001d031119	Zm00001d034204 (ereb184)	0.0150528	GRMZM2G300786	Zm00001eb032220	NA	NA	Protein DYAD
Zm00001d031120	Zm00001d034204 (ereb184)	0.00704283	GRMZM2G042313	Zm00001eb032230	NA	NA	Cationic amino acid transporter 4 vacuolar
Zm00001d031149	Zm00001d034204 (ereb184)	0.0113397	NA	Zm00001eb032500	NA	NA	Dihydroceramide fatty acyl 2-hydroxylase FAH1
Zm00001d031287	Zm00001d034204 (ereb184)	0.0239119	GRMZM2G152555	Zm00001eb033760	NA	NA	Oligopeptide transporter 5
Zm00001d031340	Zm00001d034204 (ereb184)	0.00548882	GRMZM2G118919	Zm00001eb034200	NA	NA	Calcium-transporting ATPase 2 plasma membrane-type
Zm00001d031490	Zm00001d034204 (ereb184)	0.0077808	GRMZM2G141784	Zm00001eb035420	NA	NA	Chaperone protein dnaJ 10
Zm00001d031514	Zm00001d034204 (ereb184)	0.00955034	GRMZM2G157350	Zm00001eb035570,Zm00001eb035580	NA	NA	chaperone protein dnaJ-related
Zm00001d031792	Zm00001d034204 (ereb184)	0.00607465	GRMZM2G386460	Zm00001eb038030	NA	NA	NA
Zm00001d032036	Zm00001d034204 (ereb184)	0.00585589	GRMZM2G460383	Zm00001eb040190	NA	NA	Probable carboxylesterase 8
Zm00001d032197	Zm00001d034204 (ereb184)	0.0106942	GRMZM2G153184	Zm00001eb041460	NA	NA	Chlorophyll a-b binding protein 4 chloroplastic
Zm00001d032383	Zm00001d034204 (ereb184)	0.00851353	GRMZM2G174107	Zm00001eb042970	NA	NA	Phosphoenolpyruvate/phosphate translocator 1 chloroplastic
Zm00001d032398	Zm00001d034204 (ereb184)	0.0197901	GRMZM2G451506	Zm00001eb043050	NA	NA	Plant mobile domain protein family
Zm00001d032750	Zm00001d034204 (ereb184)	0.0108963	GRMZM2G343972	Zm00001eb046280	NA	NA	Zinc finger (C3HC4-type RING finger) family protein
Zm00001d032899	Zm00001d034204 (ereb184)	0.00640214	GRMZM2G017388	Zm00001eb047550	NA	NA	Cation/calcium exchanger 2
Zm00001d033039	Zm00001d034204 (ereb184)	0.00518284	GRMZM2G120085	Zm00001eb048680,Zm00001eb048690	NA	NA	Subtilisin-like protease SBT1.8
Zm00001d033098	Zm00001d034204 (ereb184)	0.00590429	GRMZM2G012119	Zm00001eb049190	NA	NA	post-illumination chlorophyll fluorescence increase
Zm00001d033150	Zm00001d034204 (ereb184)	0.00527143	GRMZM2G110294	Zm00001eb049770	NA	NA	NA
Zm00001d033320	Zm00001d034204 (ereb184)	0.00681396	GRMZM2G066067	Zm00001eb051070	NA	NA	UDP-glycosyltransferase 91A1
Zm00001d033421	Zm00001d034204 (ereb184)	0.0105693	GRMZM2G044762	Zm00001eb052270	NA	NA	Deoxyuridine 5'-triphosphate nucleotidohydrolase
Zm00001d033514	Zm00001d034204 (ereb184)	0.00903312	GRMZM2G014951	Zm00001eb053040	NA	NA	Cytosolic sulfotransferase 17
Zm00001d033675	Zm00001d034204 (ereb184)	0.00827827	GRMZM2G093849	Zm00001eb054470	NA	NA	NA
Zm00001d033794	Zm00001d034204 (ereb184)	0.00854848	GRMZM2G359929	Zm00001eb055400,Zm00001eb055410	NA	NA	65-kDa microtubule-associated protein 6
Zm00001d033917	Zm00001d034204 (ereb184)	0.00731296	GRMZM2G147849	Zm00001eb056390	NA	NA	Endo-1%2C4-beta-glucanase Cel1
Zm00001d034082	Zm00001d034204 (ereb184)	0.00718357	GRMZM2G166999	Zm00001eb057930	NA	NA	OsWRKY4 - Superfamily of TFs having WRKY and zinc finger domains
Zm00001d034091	Zm00001d034204 (ereb184)	0.0124506	GRMZM2G074501	Zm00001eb058020	NA	NA	Transcription factor bHLH113
Zm00001d034283	Zm00001d034204 (ereb184)	0.0162607	GRMZM2G017290	NA	NA	NA	Photosystem I reaction center subunit III
Zm00001d034340	Zm00001d034204 (ereb184)	0.0127122	GRMZM2G058414	Zm00001eb059800	NA	NA	Patatin-like protein 6
Zm00001d034754	Zm00001d034204 (ereb184)	0.00836611	GRMZM2G058089	Zm00001eb063650	NA	NA	DUF4378 domain protein
Zm00001d034788	Zm00001d034204 (ereb184)	0.00856147	GRMZM2G114899	Zm00001eb063970	NA	NA	Protein kinase protein with adenine nucleotide alpha hydrolases-like domain
Zm00001d034829	Zm00001d034204 (ereb184)	0.0084078	GRMZM2G016290	Zm00001eb064350	NA	NA	Pirin-like protein 2
Zm00001d034893	Zm00001d034204 (ereb184)	0.00571766	GRMZM2G138053	Zm00001eb064920	NA	NA	SNARE-like superfamily protein
Zm00001d035007	Zm00001d034204 (ereb184)	0.00593308	GRMZM2G040033	Zm00001eb260190	NA	NA	GDP-mannose transporter GONST5
Zm00001d035063	Zm00001d034204 (ereb184)	0.0134155	GRMZM2G034958	Zm00001eb260690	NA	NA	GDSL esterase/lipase
Zm00001d035119	Zm00001d034204 (ereb184)	0.00812412	GRMZM2G034404	Zm00001eb261170	NA	NA	ACT domain-containing protein ACR8
Zm00001d035169	Zm00001d034204 (ereb184)	0.00633132	GRMZM2G057091	Zm00001eb261540	NA	NA	Chloroplast J-like domain 1
Zm00001d035197	Zm00001d034204 (ereb184)	0.011765	GRMZM2G442170	Zm00001eb261800	NA	NA	Tetratricopeptide repeat (TPR)-like superfamily protein
Zm00001d035336	Zm00001d034204 (ereb184)	0.00670172	GRMZM2G081928	Zm00001eb264870	NA	NA	Peroxidase superfamily protein
Zm00001d035401	Zm00001d034204 (ereb184)	0.0117914	GRMZM5G856011	Zm00001eb263010	NA	NA	Putative DUF26-domain receptor-like protein kinase family protein
Zm00001d035454	Zm00001d034204 (ereb184)	0.0180431	GRMZM2G168441	Zm00001eb265030	NA	NA	NA
Zm00001d035475	Zm00001d034204 (ereb184)	0.00524054	GRMZM2G381051	Zm00001eb265270	NA	NA	Isovaleryl-CoA dehydrogenase mitochondrial
Zm00001d035723	Zm00001d034204 (ereb184)	0.00866517	GRMZM2G402309	Zm00001eb267290	NA	NA	Regulator of chromosome condensation (RCC1) family with FYVE zinc finger domain
Zm00001d035829	Zm00001d034204 (ereb184)	0.00843398	GRMZM2G000713	Zm00001eb268150	NA	NA	NA
Zm00001d035865	Zm00001d034204 (ereb184)	0.00520621	GRMZM2G124815	Zm00001eb268400	NA	NA	HXXXD-type acyl-transferase family protein
Zm00001d036738	Zm00001d034204 (ereb184)	0.00660006	GRMZM2G442804	Zm00001eb275150	NA	NA	S-adenosyl-L-methionine-dependent methyltransferases superfamily protein
Zm00001d036875	Zm00001d034204 (ereb184)	0.00628906	GRMZM2G076370	Zm00001eb276540	NA	NA	Protein NUCLEAR FUSION DEFECTIVE 4
Zm00001d036978	Zm00001d034204 (ereb184)	0.00633589	GRMZM2G103526	Zm00001eb277460	NA	NA	HAD superfamily subfamily IIIB acid phosphatase
Zm00001d037251	Zm00001d034204 (ereb184)	0.00684256	GRMZM2G474088	Zm00001eb279890	NA	NA	NA
Zm00001d037483	Zm00001d034204 (ereb184)	0.00658421	GRMZM5G846196	Zm00001eb281750	NA	NA	Vesicle-associated membrane protein 711
Zm00001d037651	Zm00001d034204 (ereb184)	0.00799154	GRMZM2G145589	Zm00001eb283230	NA	NA	Subtilisin-like serine endopeptidase family protein
Zm00001d037775	Zm00001d034204 (ereb184)	0.00709806	GRMZM2G076006	Zm00001eb284320	NA	NA	Probable lactoylglutathione lyase chloroplastic
Zm00001d037806	Zm00001d034204 (ereb184)	0.0050038	GRMZM2G035592	Zm00001eb284620	NA	NA	NA
Zm00001d037918	Zm00001d034204 (ereb184)	0.00577001	GRMZM2G055699	Zm00001eb285520	NA	NA	Non-cyanogenic beta-glucosidase
Zm00001d038151	Zm00001d034204 (ereb184)	0.0109649	GRMZM2G323757	Zm00001eb287650	NA	NA	NA
Zm00001d038333	Zm00001d034204 (ereb184)	0.0073616	GRMZM2G077498	Zm00001eb289280	NA	NA	Protein NRT1/ PTR FAMILY 5.10
Zm00001d038334	Zm00001d034204 (ereb184)	0.0137688	GRMZM2G378604	Zm00001eb289290	NA	NA	Protein NRT1/ PTR FAMILY 5.10
Zm00001d038373	Zm00001d034204 (ereb184)	0.00566928	AC213621.5_FG002,AC213621.5_FG004	Zm00001eb289660,Zm00001eb289670	NA	NA	O-fucosyltransferase family protein
Zm00001d038388	Zm00001d034204 (ereb184)	0.00864851	GRMZM2G399495	Zm00001eb289780,Zm00001eb289790	NA	NA	Probable membrane-associated kinase regulator 4
Zm00001d038542	Zm00001d034204 (ereb184)	0.0104913	GRMZM2G117558	Zm00001eb291320	NA	NA	NA
Zm00001d038553	Zm00001d034204 (ereb184)	0.00563625	GRMZM2G440902	Zm00001eb291420	NA	NA	UDP-glycosyltransferase 87A1
Zm00001d039086	Zm00001d034204 (ereb184)	0.0152417	GRMZM5G811731	Zm00001eb296520	NA	NA	Tetratricopeptide repeat (TPR)-like superfamily protein
Zm00001d039218	Zm00001d034204 (ereb184)	0.0133205	GRMZM2G052111	Zm00001eb297830	NA	NA	Leucine-rich repeat receptor-like serine/threonine-protein kinase BAM3
Zm00001d039315	Zm00001d034204 (ereb184)	0.00643035	GRMZM2G159307	Zm00001eb119440	NA	NA	P-loop containing nucleoside triphosphate hydrolases superfamily protein
Zm00001d039415	Zm00001d034204 (ereb184)	0.0108875	GRMZM2G035256	Zm00001eb120460	NA	NA	Lecithin-cholesterol acyltransferase-like 1
Zm00001d039495	Zm00001d034204 (ereb184)	0.0147823	GRMZM5G853245	Zm00001eb121270	NA	NA	Zinc finger CCCH domain-containing protein 23
Zm00001d039619	Zm00001d034204 (ereb184)	0.015574	GRMZM2G100349	Zm00001eb122360	NA	NA	60S ribosomal protein L18A
Zm00001d039639	Zm00001d034204 (ereb184)	0.0167095	GRMZM2G413113	Zm00001eb122570	NA	NA	Phototropic-responsive NPH3 family protein
Zm00001d039687	Zm00001d034204 (ereb184)	0.00848867	GRMZM2G094224	Zm00001eb123000	NA	NA	Photosystem I reaction center subunit XI chloroplastic
Zm00001d039710	Zm00001d034204 (ereb184)	0.011137	GRMZM2G159145	Zm00001eb123200	NA	NA	Thioredoxin H-type
Zm00001d039715	Zm00001d034204 (ereb184)	0.0107373	GRMZM5G832229	NA	NA	NA	Ultraviolet-B-repressible protein
Zm00001d039770	Zm00001d034204 (ereb184)	0.00941018	GRMZM2G177242	NA	NA	NA	Fasciclin-like arabinogalactan protein 11
Zm00001d039866	Zm00001d034204 (ereb184)	0.0114391	GRMZM2G030712	Zm00001eb124420	NA	NA	Triosephosphate isomerase
Zm00001d040128	Zm00001d034204 (ereb184)	0.00528139	GRMZM2G355636,GRMZM2G355667,GRMZM2G438129	Zm00001eb126400	NA	NA	NA
Zm00001d040186	Zm00001d034204 (ereb184)	0.0157031	GRMZM2G163975	Zm00001eb126840	NA	NA	Transcription factor bHLH110
Zm00001d040526	Zm00001d034204 (ereb184)	0.00701802	GRMZM2G001451	Zm00001eb129480	NA	NA	Os05g0140333 protein
Zm00001d040710	Zm00001d034204 (ereb184)	0.00911324	GRMZM2G314667	Zm00001eb131020	NA	NA	NA
Zm00001d040780	Zm00001d034204 (ereb184)	0.00716577	GRMZM2G037209	Zm00001eb131440	NA	NA	NA
Zm00001d041036	Zm00001d034204 (ereb184)	0.005299	GRMZM2G016457	Zm00001eb132890	NA	NA	Protein RETICULATA-RELATED 3 chloroplastic
Zm00001d041215	Zm00001d034204 (ereb184)	0.0138365	GRMZM2G147857	Zm00001eb134100	NA	NA	ATP binding protein
Zm00001d041913	Zm00001d034204 (ereb184)	0.00589354	GRMZM2G039505,GRMZM2G039618	Zm00001eb139410,Zm00001eb139420	NA	NA	from the Czech 'roh' meaning 'corner'
Zm00001d042144	Zm00001d034204 (ereb184)	0.00957249	GRMZM2G366622	Zm00001eb141550	NA	NA	high chlorophyll fluorescence 153
Zm00001d042425	Zm00001d034204 (ereb184)	0.00575693	GRMZM2G366142	Zm00001eb143910	NA	NA	NA
Zm00001d042853	Zm00001d034204 (ereb184)	0.0140714	GRMZM2G181484	Zm00001eb147910	NA	NA	NA
Zm00001d042932	Zm00001d034204 (ereb184)	0.00518071	GRMZM5G871592	Zm00001eb148550	NA	NA	Protein UPSTREAM OF FLC
Zm00001d043031	Zm00001d034204 (ereb184)	0.0062193	GRMZM2G118441	Zm00001eb149340	NA	NA	Nodulin-like protein
Zm00001d043222	Zm00001d034204 (ereb184)	0.00719468	AC233851.1_FG011	Zm00001eb151040	NA	NA	Pectin lyase-like superfamily protein
Zm00001d043273	Zm00001d034204 (ereb184)	0.0160779	GRMZM2G055000,GRMZM2G355343	Zm00001eb151490	NA	NA	SR protein related family member
Zm00001d043390	Zm00001d034204 (ereb184)	0.00609602	GRMZM2G446220	Zm00001eb152510	NA	NA	delay of germination 1
Zm00001d043680	Zm00001d034204 (ereb184)	0.00507427	GRMZM2G331720	Zm00001eb155120	NA	NA	Phospholipase A1-IIdelta
Zm00001d043700	Zm00001d034204 (ereb184)	0.00507127	GRMZM2G111611	Zm00001eb155310	NA	NA	Vesicle transport v-SNARE 12
Zm00001d043814	Zm00001d034204 (ereb184)	0.00687803	GRMZM2G019738	Zm00001eb156370	NA	NA	Arginine/serine-rich coiled coil protein 1
Zm00001d044288	Zm00001d034204 (ereb184)	0.0133146	GRMZM2G130305	Zm00001eb160350	NA	NA	alpha/beta-Hydrolases superfamily protein
Zm00001d044489	Zm00001d034204 (ereb184)	0.00600135	AC209364.3_FG009,GRMZM2G369956	Zm00001eb162150	NA	NA	NA
Zm00001d044518	Zm00001d034204 (ereb184)	0.00987406	GRMZM2G071307	Zm00001eb162470	NA	NA	NA
Zm00001d045082	Zm00001d034204 (ereb184)	0.00735731	GRMZM2G032214	Zm00001eb374450	NA	NA	Probable folate-biopterin transporter 2
Zm00001d045098	Zm00001d034204 (ereb184)	0.012897	GRMZM2G067053	Zm00001eb374600,Zm00001eb374610	NA	NA	BTB/POZ domain-containing protein NPY1
Zm00001d045136	Zm00001d034204 (ereb184)	0.0125939	GRMZM2G128515	Zm00001eb375010	NA	NA	Major facilitator superfamily protein
Zm00001d045230	Zm00001d034204 (ereb184)	0.00529208	GRMZM2G002227	Zm00001eb375820	NA	NA	U-box domain-containing protein 33
Zm00001d045264	Zm00001d034204 (ereb184)	0.0166799	GRMZM2G071249	Zm00001eb376120,Zm00001eb376130	NA	NA	GDSL esterase/lipase
Zm00001d045445	Zm00001d034204 (ereb184)	0.00549701	GRMZM2G097313	Zm00001eb377970	NA	NA	Putative leucine-rich repeat protein kinase family protein
Zm00001d045454	Zm00001d034204 (ereb184)	0.00842484	GRMZM2G147319	Zm00001eb378050	NA	NA	Zinc finger (C3HC4-type RING finger) family protein
Zm00001d046218	Zm00001d034204 (ereb184)	0.00651983	GRMZM2G467159	Zm00001eb384200	NA	NA	NA
Zm00001d046952	Zm00001d034204 (ereb184)	0.00700355	NA	Zm00001eb389820	NA	NA	Allantoate deiminase
Zm00001d047034	Zm00001d034204 (ereb184)	0.00506759	GRMZM2G131667	Zm00001eb390460	NA	NA	AMMECR1 family
Zm00001d047104	Zm00001d034204 (ereb184)	0.0050947	GRMZM2G026889	Zm00001eb391530	NA	NA	Putative glucuronosyltransferase PGSIP7
Zm00001d047436	Zm00001d034204 (ereb184)	0.00600003	GRMZM2G178645	Zm00001eb394280	NA	NA	AAA-ATPase ASD mitochondrial
Zm00001d047538	Zm00001d034204 (ereb184)	0.00544374	GRMZM2G099101	Zm00001eb395290	NA	NA	Endo-1%2C4-beta-glucanase
Zm00001d047547	Zm00001d034204 (ereb184)	0.0142699	GRMZM2G102657	Zm00001eb395350	NA	NA	fringe-related protein
Zm00001d048076	Zm00001d034204 (ereb184)	0.0055311	GRMZM2G324467	Zm00001eb400050	NA	NA	myosin-related
Zm00001d048149	Zm00001d034204 (ereb184)	0.00735949	GRMZM2G137985	Zm00001eb400750	NA	NA	Mitochondrial outer membrane protein porin 2
Zm00001d048233	Zm00001d034204 (ereb184)	0.00629146	GRMZM2G095786	Zm00001eb401510	NA	NA	F-box protein FBX14
Zm00001d048434	Zm00001d034204 (ereb184)	0.0112005	GRMZM2G352898,GRMZM2G700146	Zm00001eb403330	NA	NA	Type IV inositol polyphosphate 5-phosphatase 7
Zm00001d048635	Zm00001d034204 (ereb184)	0.00628499	GRMZM2G455909	Zm00001eb164870,Zm00001eb164890	NA	NA	Disease resistance protein RPM1
Zm00001d048829	Zm00001d034204 (ereb184)	0.0117443	GRMZM5G811176	Zm00001eb166750	NA	NA	Remorin family protein
Zm00001d049006	Zm00001d034204 (ereb184)	0.00888156	GRMZM2G008259	Zm00001eb168160	NA	NA	PHD finger protein ALFIN-LIKE 6
Zm00001d049008	Zm00001d034204 (ereb184)	0.0077271	GRMZM2G085711	Zm00001eb168170	NA	NA	Apyrase 1
Zm00001d049203	Zm00001d034204 (ereb184)	0.00670985	GRMZM2G131332	Zm00001eb169740	NA	NA	Pentatricopeptide repeat-containing protein chloroplastic
Zm00001d049208	Zm00001d034204 (ereb184)	0.00552322	GRMZM2G019236	Zm00001eb169770	NA	NA	Protein transport protein Sec24-like CEF
Zm00001d049282	Zm00001d034204 (ereb184)	0.0106208	GRMZM2G007012	Zm00001eb170440	NA	NA	Cytokinin-O-glucosyltransferase 1
Zm00001d049496	Zm00001d034204 (ereb184)	0.00677204	GRMZM2G098819	Zm00001eb172110	NA	NA	MOB kinase activator-like 1B
Zm00001d049526	Zm00001d034204 (ereb184)	0.0113159	GRMZM2G065076	Zm00001eb172300	NA	NA	Tobamovirus multiplication protein 2A
Zm00001d049544	Zm00001d034204 (ereb184)	0.015147	GRMZM2G128504	Zm00001eb172500,Zm00001eb172510	NA	NA	UDP-glycosyltransferase 83A1
Zm00001d049624	Zm00001d034204 (ereb184)	0.00734456	GRMZM2G089086	Zm00001eb173240	NA	NA	Magnesium transporter CorA-like family protein
Zm00001d049650	Zm00001d034204 (ereb184)	0.0121264	GRMZM2G308944	Zm00001eb173500,Zm00001eb173510	NA	NA	Photosystem II core complex protein psbY
Zm00001d049660	Zm00001d034204 (ereb184)	0.0249475	GRMZM2G092432	Zm00001eb173640	NA	NA	ACR8
Zm00001d049851	Zm00001d034204 (ereb184)	0.00551634	GRMZM2G129304	Zm00001eb175400	NA	NA	ACT domain-containing protein ACR4
Zm00001d049989	Zm00001d034204 (ereb184)	0.0178492	GRMZM2G005046	Zm00001eb176400,Zm00001eb176410	NA	NA	10-deacetylbaccatin III 10-O-acetyltransferase
Zm00001d050340	Zm00001d034204 (ereb184)	0.0204982	GRMZM2G445478	Zm00001eb179200	NA	NA	NA
Zm00001d050355	Zm00001d034204 (ereb184)	0.00989944	GRMZM2G040263	Zm00001eb179320	NA	NA	Probable inactive receptor kinase
Zm00001d050403	Zm00001d034204 (ereb184)	0.0146334	GRMZM2G160268	Zm00001eb179680	NA	NA	Chlorophyll a-b binding protein 4
Zm00001d050406	Zm00001d034204 (ereb184)	0.00637635	GRMZM2G093999,GRMZM2G099088	Zm00001eb179710	NA	NA	Probable mannan synthase 7
Zm00001d051206	Zm00001d034204 (ereb184)	0.00513487	GRMZM2G161696	Zm00001eb185470	NA	NA	Serine carboxypeptidase-like 34
Zm00001d051338	Zm00001d034204 (ereb184)	0.00613798	GRMZM2G145221	Zm00001eb186340	NA	NA	NA
Zm00001d051585	Zm00001d034204 (ereb184)	0.00805846	GRMZM2G119311	Zm00001eb188510	NA	NA	NA
Zm00001d051675	Zm00001d034204 (ereb184)	0.00575381	GRMZM2G126865	Zm00001eb189150	NA	NA	Transmembrane 9 superfamily member 12
Zm00001d051681	Zm00001d034204 (ereb184)	0.0168406	AC186147.3_FG008,GRMZM2G453424	Zm00001eb189090,Zm00001eb189100	NA	NA	Glycosyltransferase 6
Zm00001d051746	Zm00001d034204 (ereb184)	0.00576457	GRMZM2G122715	Zm00001eb189890	NA	NA	Calcium sensing receptor chloroplastic
Zm00001d051883	Zm00001d034204 (ereb184)	0.0123962	GRMZM2G073954	Zm00001eb191060	NA	NA	Divalent ion symporter
Zm00001d051905	Zm00001d034204 (ereb184)	0.00961164	GRMZM2G120964	Zm00001eb191330	NA	NA	Heavy metal-associated isoprenylated plant protein 3
Zm00001d051939	Zm00001d034204 (ereb184)	0.0092041	GRMZM2G370815	Zm00001eb191620	NA	NA	Octicosapeptide/Phox/Bem1p family protein
Zm00001d052118	Zm00001d034204 (ereb184)	0.00804335	GRMZM2G121151	Zm00001eb193240	NA	NA	Zinc finger protein
Zm00001d052130	Zm00001d034204 (ereb184)	0.0129435	GRMZM2G044670	Zm00001eb193320	NA	NA	NA
Zm00001d052242	Zm00001d034204 (ereb184)	0.00947807	GRMZM2G025171	Zm00001eb194350	NA	NA	ATP synthase subunit delta chloroplastic
Zm00001d052458	Zm00001d034204 (ereb184)	0.00797877	GRMZM2G357595	Zm00001eb196390	NA	NA	Probable calcium-binding protein CML50
Zm00001d052495	Zm00001d034204 (ereb184)	0.0152085	GRMZM2G006252	Zm00001eb196670	NA	NA	AT-hook motif nuclear-localized protein 1
Zm00001d052523	Zm00001d034204 (ereb184)	0.00734812	GRMZM2G137710	Zm00001eb196920	NA	NA	Protein kinase superfamily protein
Zm00001d052556	Zm00001d034204 (ereb184)	0.00641332	GRMZM2G127230	Zm00001eb197120	NA	NA	Signal recognition particle 54 kDa protein chloroplastic
Zm00001d052594	Zm00001d034204 (ereb184)	0.00767517	GRMZM2G152591	Zm00001eb197400	NA	NA	NA
Zm00001d052628	Zm00001d034204 (ereb184)	0.00984965	GRMZM2G123355	NA	NA	NA	Glycosyltransferase 6
Zm00001d052701	Zm00001d034204 (ereb184)	0.00631833	GRMZM2G173684	Zm00001eb198310	NA	NA	Anthocyanin-related membrane protein 1 (Anm1)-like
Zm00001d052731	Zm00001d034204 (ereb184)	0.00564902	GRMZM2G119468	Zm00001eb198540	NA	NA	Pyridoxal phosphate (PLP)-dependent transferases superfamily protein
Zm00001d052733	Zm00001d034204 (ereb184)	0.0103195	GRMZM2G157481	Zm00001eb198560,Zm00001eb198570	NA	NA	BAG family molecular chaperone regulator 1
Zm00001d052873	Zm00001d034204 (ereb184)	0.00692666	GRMZM2G332809	Zm00001eb199690,Zm00001eb199700	NA	NA	SWIB complex BAF60b domain-containing protein
Zm00001d052981	Zm00001d034204 (ereb184)	0.0127605	GRMZM2G119287	Zm00001eb200650	NA	NA	NA
Zm00001d053087	Zm00001d034204 (ereb184)	0.0197703	GRMZM2G435592	Zm00001eb201520	NA	NA	G-type lectin S-receptor-like serine/threonine-protein kinase SD2-5
Zm00001d053117	Zm00001d034204 (ereb184)	0.00869801	GRMZM2G149739	Zm00001eb201850	NA	NA	Expressed protein; protein
Zm00001d053158	Zm00001d034204 (ereb184)	0.0061087	GRMZM2G116376	Zm00001eb202220	NA	NA	Probable serine/threonine-protein kinase WNK6
Zm00001d053165	Zm00001d034204 (ereb184)	0.0058074	GRMZM5G885710	Zm00001eb202280,Zm00001eb202290	NA	NA	NA
Zm00001d053757	Zm00001d034204 (ereb184)	0.00501275	GRMZM2G119578	Zm00001eb206840	NA	NA	Galactose mutarotase-like superfamily protein
Zm00001d054085	Zm00001d034204 (ereb184)	0.00986229	GRMZM2G167103	Zm00001eb209910,Zm00001eb209920	NA	NA	WAT1-related protein
Zm00001d013649	Zm00001d034204 (ereb184)	0.00688875	NA	NA	NA	NA	Protease Do-like 7
Zm00001d033230	Zm00001d034204 (ereb184)	0.0123343	NA	NA	NA	NA	receptor like protein 29
Zm00001d011202	Zm00001d034204 (ereb184)	0.0125234	NA	NA	NA	NA	Protein phosphatase 2C 16
Zm00001d052264	Zm00001d034204 (ereb184)	0.0161561	NA	NA	NA	NA	NA
Zm00001d033283	Zm00001d034204 (ereb184)	0.0095052	NA	NA	NA	NA	VAN3-binding protein
Zm00001d041119	Zm00001d034204 (ereb184)	0.00534105	NA	NA	NA	NA	Heat shock 70 kDa protein 6 chloroplastic
Zm00001d005664	Zm00001d034204 (ereb184)	0.00593737	NA	NA	NA	NA	VQ motif-containing protein
Zm00001d025943	Zm00001d034204 (ereb184)	0.00705314	NA	NA	NA	NA	Acid beta-fructofuranosidase 3 vacuolar
Zm00001d019251	Zm00001d034204 (ereb184)	0.00570724	NA	NA	NA	NA	UDP-glycosyltransferase 76C1
Zm00001d039258	Zm00001d034204 (ereb184)	0.0141332	NA	NA	NA	NA	Triose phosphate/phosphate translocator TPT chloroplastic
Zm00001d037490	Zm00001d034204 (ereb184)	0.00522375	NA	NA	NA	NA	NA
Zm00001d019501	Zm00001d034204 (ereb184)	0.0117783	NA	NA	NA	NA	Tetratricopeptide repeat (TPR)-like superfamily protein
Zm00001d012515	Zm00001d034204 (ereb184)	0.00764979	NA	NA	NA	NA	proline-rich family protein
Zm00001d006587	Zm00001d034204 (ereb184)	0.0165748	NA	NA	NA	NA	Chlorophyll a-b binding protein CP29.1 chloroplastic
Zm00001d014715	Zm00001d034204 (ereb184)	0.00572567	NA	NA	NA	NA	Delta-aminolevulinic acid dehydratase 1 chloroplastic
Zm00001d013588	Zm00001d034204 (ereb184)	0.0215999	NA	NA	NA	NA	hydroxyproline-rich glycoprotein family protein
Zm00001d011231	Zm00001d034204 (ereb184)	0.0053975	NA	NA	NA	NA	DUF630 family protein
Zm00001d041969	Zm00001d034204 (ereb184)	0.0078847	NA	NA	NA	NA	Transcription initiation factor IIA subunit 2
Zm00001d016564	Zm00001d034204 (ereb184)	0.00628018	NA	NA	NA	NA	BEST Arabidopsis thaliana protein match is: C2H2-like zinc finger protein (TAIR:AT2G01940.3); Has 78 Blast hits to 78 proteins in 11 species: Archae - 0; Bacteria - 0; Metazoa - 0; Fungi - 0; Plants - 78; Viruses - 0; Other Eukaryotes - 0 (source: N /.../ink).
Zm00001d043733	Zm00001d034204 (ereb184)	0.00818481	NA	NA	NA	NA	Phosphatidylinositol/phosphatidylcholine transfer protein SFH8
Zm00001d042125	Zm00001d034204 (ereb184)	0.0128555	NA	NA	NA	NA	Cytosolic sulfotransferase 17
Zm00001d028670	Zm00001d034204 (ereb184)	0.0121126	NA	NA	NA	NA	Photosynthetic NDH subunit of lumenal location 1 chloroplastic
Zm00001d052066	Zm00001d034204 (ereb184)	0.0058272	NA	NA	NA	NA	Mitogen-activated protein kinase kinase 5
Zm00001d030675	Zm00001d034204 (ereb184)	0.00602539	NA	NA	NA	NA	UNC93-like protein 3
Zm00001d032520	Zm00001d034204 (ereb184)	0.0186265	NA	NA	NA	NA	Myosin heavy chain-related protein
Zm00001d052513	Zm00001d034204 (ereb184)	0.00880628	NA	NA	NA	NA	PAN domain-containing protein
Zm00001d021201	Zm00001d034204 (ereb184)	0.0069721	NA	NA	NA	NA	Hydroxymethylglutaryl-CoA synthase
Zm00001d029505	Zm00001d034204 (ereb184)	0.00833086	NA	NA	NA	NA	Nuclear transcription factor Y subunit B-2
Zm00001d004753	Zm00001d034204 (ereb184)	0.00656349	NA	NA	NA	NA	Dirigent protein 11
Zm00001d036464	Zm00001d034204 (ereb184)	0.00508463	NA	NA	NA	NA	60S acidic ribosomal protein P3-2
Zm00001d018720	Zm00001d034204 (ereb184)	0.00922273	NA	NA	NA	NA	NA
Zm00001d050470	Zm00001d034204 (ereb184)	0.00509825	NA	NA	NA	NA	Phospholipase D beta 1
Zm00001d009971	Zm00001d034204 (ereb184)	0.00549924	NA	NA	NA	NA	Protein SHI RELATED SEQUENCE 6
Zm00001d025319	Zm00001d034204 (ereb184)	0.00573867	NA	NA	NA	NA	Probable BOI-related E3 ubiquitin-protein ligase 2
Zm00001d007467	Zm00001d034204 (ereb184)	0.0133193	NA	NA	NA	NA	DUF724 domain-containing protein 4
Zm00001d048637	Zm00001d034204 (ereb184)	0.0101709	NA	NA	NA	NA	Disease resistance RPP13-like protein 4
Zm00001d018788	Zm00001d034204 (ereb184)	0.0116779	NA	NA	NA	NA	Patatin-like protein 6
Zm00001d021086	Zm00001d034204 (ereb184)	0.00983325	NA	NA	NA	NA	Transcription factor bHLH137
Zm00001d048998	Zm00001d034204 (ereb184)	0.0153579	NA	NA	NA	NA	Chlorophyll a-b binding protein CP26 chloroplastic
Zm00001d050475	Zm00001d034204 (ereb184)	0.0112004	NA	NA	NA	NA	Cyclin-D2-1
Zm00001d025633	Zm00001d034204 (ereb184)	0.0184445	NA	NA	NA	NA	CRM-domain containing factor CFM2 chloroplastic
Zm00001d031463	Zm00001d034204 (ereb184)	0.0093172	GRMZM2G430522	Zm00001eb035180	nactf114	NAC-transcription factor 114	Protein CUP-SHAPED COTYLEDON 3
Zm00001d035266	Zm00001d034204 (ereb184)	0.0108764	GRMZM2G393433	Zm00001eb264380	nactf119	NAC-transcription factor 119	CUC2%3B Putative NAC domain transcription factor superfamily protein
Zm00001d023669	Zm00001d034204 (ereb184)	0.0129066	GRMZM2G083347	Zm00001eb408860	nactf67	NAC-transcription factor 67	Putative NAC domain transcription factor superfamily protein
Zm00001d041791	Zm00001d034204 (ereb184)	0.0141494	GRMZM2G139700	NA	nactf84	NAC-transcription factor 84	Protein CUP-SHAPED COTYLEDON 3
Zm00001d032322	Zm00001d034204 (ereb184)	0.011795	GRMZM2G115635	Zm00001eb042450	nbcs2	nucleobase:cation symporter2	Nucleobase-ascorbate transporter 6
Zm00001d051556	Zm00001d034204 (ereb184)	0.00902065	GRMZM2G110192	Zm00001eb188280	nced6	nine-cis-epoxycarotenoid dioxygenase6	nced6;nine-cis-epoxycarotenoid dioxygenase6:
Zm00001d002358	Zm00001d034204 (ereb184)	0.0156034	GRMZM5G870342	Zm00001eb071140	nec4	necrotic4	nec4;necrotic4: seedling yellow, leaf tips necrotic; lethal
Zm00001d037733	Zm00001d034204 (ereb184)	0.00785497	GRMZM2G126582	Zm00001eb283960	nip1b	NOD26-like membrane intrinsic protein1b	Aquaporin NIP-type
Zm00001d026113	Zm00001d034204 (ereb184)	0.00656804	GRMZM5G884137	Zm00001eb428940,Zm00001eb428960	nkd2	naked endosperm2	nkd2;naked endosperm2: double mutants have multiple (2-5) layers of peripheral endosperm cells that lack starch granules or other features of starchy endosperm
Zm00001d029932	Zm00001d034204 (ereb184)	0.0103856	GRMZM2G161459	Zm00001eb023600	npf2	nitrate transporter/peptide transporter family2	Protein NRT1/ PTR FAMILY 6.3
Zm00001d040467	Zm00001d034204 (ereb184)	0.0100947	GRMZM2G162369	Zm00001eb129040	npi220b	NA	50S ribosomal protein L40
Zm00001d034507	Zm00001d034204 (ereb184)	0.00930474	GRMZM2G474685	Zm00001eb061330	npi241a	NA	CLE family OsCLE701 protein; Os07g0194350 protein
Zm00001d052630	Zm00001d034204 (ereb184)	0.00568062	GRMZM2G423831	Zm00001eb197710	npi410	NA	Pentatricopeptide repeat (PPR) superfamily protein
Zm00001d022636	Zm00001d034204 (ereb184)	0.00740811	GRMZM2G154460	Zm00001eb332090	npi611a	NA	Major facilitator superfamily protein
Zm00001d048129	Zm00001d034204 (ereb184)	0.0104732	GRMZM2G178190	Zm00001eb400560	nrat3	nramp aluminum transporter3	Metal transporter Nramp3
Zm00001d019327	Zm00001d034204 (ereb184)	0.00641502	GRMZM2G147560	Zm00001eb304610	nrat5	nramp aluminum transporter5	Metal transporter Nramp6
Zm00001d000071	Zm00001d034204 (ereb184)	0.00583095	GRMZM2G141491	Zm00001eb025900	nrt6	nitrate transport6	Protein NRT1/ PTR FAMILY 8.3
Zm00001d036797	Zm00001d034204 (ereb184)	0.00543495	GRMZM2G026802	Zm00001eb275740	nse1	non-structural maintenance of chromosomes element 4 homolog1	Non-structural maintenance of chromosomes element 4 homolog A
Zm00001d012553	Zm00001d034204 (ereb184)	0.00753254	GRMZM2G125243	Zm00001eb369280	obf4	octopine synthase binding factor4	obf4;octopine synthase binding factor4: cDNA clone, candidate for ocs-element transcription factor, small gene family
Zm00001d026088	Zm00001d034204 (ereb184)	0.0116665	AC235534.1_FG007	Zm00001eb428740	ocl2	outer cell layer2	Outer cell layer2
Zm00001d021703	Zm00001d034204 (ereb184)	0.010231	GRMZM2G058070	Zm00001eb323460	oec17	oxygen evolving complex, 17kDa homolog	oec2;oxygen evolving complex2:
Zm00001d036535	Zm00001d034204 (ereb184)	0.0179405	GRMZM2G175562	Zm00001eb273380	oec33	oxygen evolving complex, 33kDa subunit	oec33;oxygen evolving complex, 33kDa subunit: (was umc172) cDNA identified by hybrid-selection, in vitro translation and immunoprecipitation with antisera against spinach OEC33
Zm00001d014564	Zm00001d034204 (ereb184)	0.00725606	GRMZM2G113349	Zm00001eb226060	oec33b	oxygen-evolving complex 33 kda protein b	Oxygen-evolving enhancer protein 1-1 chloroplastic
Zm00001d042752	Zm00001d034204 (ereb184)	0.0148524	GRMZM2G434098	Zm00001eb146940,Zm00001eb146950	ofp14	OVATE-transcription factor 14	Plant-specific domain TIGR01568 family protein
Zm00001d043535	Zm00001d034204 (ereb184)	0.00560699	GRMZM2G023285	Zm00001eb154090	ofp18	OVATE-transcription factor 18	NA
Zm00001d044167	Zm00001d034204 (ereb184)	0.014314	AC198725.4_FG004	Zm00001eb159380	ofp19	OVATE-transcription factor 19	Ovate protein
Zm00001d037814	Zm00001d034204 (ereb184)	0.0169276	GRMZM2G100133	Zm00001eb284730	ofp25	OVATE-transcription factor 25	Transcription repressor OFP8
Zm00001d040842	Zm00001d034204 (ereb184)	0.0113233	GRMZM2G068947	Zm00001eb131870	opr6	12-oxo-phytodienoic acid reductase6	opr6;12-oxo-phytodienoic acid reductase6: Cytoplasmic
Zm00001d019165	Zm00001d034204 (ereb184)	0.00633266	GRMZM2G462325	Zm00001eb303200,Zm00001eb303210	ost1	oligosaccharide transferase1	ost1;oligosaccharide transferase1: vegetative meristem cDNA 7C02F04 similar to an integral endoplasmic reticulum protein
Zm00001d038389	Zm00001d034204 (ereb184)	0.00800978	GRMZM2G099481	Zm00001eb289800	pah1	phosphatidate phosphatase 1	Phosphatidate phosphatase PAH1
Zm00001d042142	Zm00001d034204 (ereb184)	0.0122152	GRMZM2G366607	Zm00001eb141530	pap26	purple acid phosphatase26	Probable inactive purple acid phosphatase 16
Zm00001d049857	Zm00001d034204 (ereb184)	0.00540564	GRMZM5G821611	Zm00001eb175470	pat20	protein S-acyltransferase20	Probable protein S-acyltransferase 7
Zm00001d022038	Zm00001d034204 (ereb184)	0.00708855	GRMZM2G432738	Zm00001eb326590	pat32	protein S-acyltransferase32	Probable protein S-acyltransferase 22
Zm00001d015921	Zm00001d034204 (ereb184)	0.0058121	GRMZM2G071089	Zm00001eb236850	pcap1	plasma membrane-associated cation-binding protein	Plasma membrane-associated cation-binding protein 1
Zm00001d051995	Zm00001d034204 (ereb184)	0.00917886	GRMZM2G108712	Zm00001eb192050	pcna2	proliferating cell nuclear antigen2	pcna2;proliferating cell nuclear antigen2: a cell cycle gene regulated by tb1
Zm00001d044043	Zm00001d034204 (ereb184)	0.00501153	GRMZM2G166987	Zm00001eb158290	pco061737	NA	GDSL esterase/lipase
Zm00001d035762	Zm00001d034204 (ereb184)	0.00620544	GRMZM2G092468	Zm00001eb267590	pco062079b	NA	Charged multivesicular body protein 5%3B Putative SNF domain containing family protein
Zm00001d009774	Zm00001d034204 (ereb184)	0.00800444	GRMZM2G125893	Zm00001eb345550	pco069028	NA	Nucleoside diphosphate kinase
Zm00001d053807	Zm00001d034204 (ereb184)	0.00897332	GRMZM2G041159	Zm00001eb207370	pco070684	NA	Porphobilinogen deaminase chloroplastic
Zm00001d043299	Zm00001d034204 (ereb184)	0.0154058	AC190623.3_FG001	Zm00001eb151750	pco070877	NA	Photosystem II reaction center W protein chloroplastic
Zm00001d010871	Zm00001d034204 (ereb184)	0.00677866	GRMZM2G025954	Zm00001eb354270	pco072881	NA	Thioredoxin F2 chloroplastic
Zm00001d032186	Zm00001d034204 (ereb184)	0.00564054	GRMZM2G161274	Zm00001eb041390	pco076023	NA	Ribonuclease 1
Zm00001d009929	Zm00001d034204 (ereb184)	0.0148161	GRMZM2G025882	Zm00001eb346800	pco076489	NA	Beta-propeller domain of methanol dehydrogenase type%3B Beta-propeller domains of methanol dehydrogenase type
Zm00001d023694	Zm00001d034204 (ereb184)	0.00504753	GRMZM2G088689	Zm00001eb409040,Zm00001eb409050	pco079304	NA	2-oxoisovalerate dehydrogenase subunit alpha 2 mitochondrial
Zm00001d035737	Zm00001d034204 (ereb184)	0.0109835	GRMZM2G018786	Zm00001eb267390	pco079415b	NA	D-glycerate 3-kinase chloroplastic
Zm00001d047789	Zm00001d034204 (ereb184)	0.0061742	GRMZM5G825759	Zm00001eb397520	pco080036b	NA	ATP synthase B chain
Zm00001d038768	Zm00001d034204 (ereb184)	0.00880611	GRMZM2G004349	Zm00001eb293480	pco082817	NA	Reticulon-like protein B4
Zm00001d039157	Zm00001d034204 (ereb184)	0.00867095	GRMZM2G144372	Zm00001eb297260	pco086635(414)	NA	V-type proton ATPase subunit C
Zm00001d034705	Zm00001d034204 (ereb184)	0.00607965	GRMZM2G081114	Zm00001eb063160	pco087746	NA	NA
Zm00001d053801	Zm00001d034204 (ereb184)	0.00540824	GRMZM2G051276	Zm00001eb207300	PCO088312	NA	Phosphatase IMPL1 chloroplastic
Zm00001d022206	Zm00001d034204 (ereb184)	0.0128996	GRMZM2G013811	Zm00001eb328070	pco094517	NA	4-alpha-glucanotransferase DPE1 chloroplastic/amyloplastic
Zm00001d025860	Zm00001d034204 (ereb184)	0.0136803	GRMZM2G005859	Zm00001eb426630	pco098379	NA	NA
Zm00001d016411	Zm00001d034204 (ereb184)	0.00697535	GRMZM2G359038	Zm00001eb240440	pco098455	NA	ADPATP carrier protein 1 chloroplastic
Zm00001d044315	Zm00001d034204 (ereb184)	0.00584253	GRMZM2G051764,GRMZM2G052088,GRMZM2G354384	Zm00001eb160610,Zm00001eb160620	pco100151a	NA	SNF1-related protein kinase regulatory subunit gamma-1-like
Zm00001d022275	Zm00001d034204 (ereb184)	0.0145119	GRMZM2G000718	Zm00001eb328740	pco101160	NA	Novel plant SNARE 13
Zm00001d030526	Zm00001d034204 (ereb184)	0.00647755	GRMZM2G080530	Zm00001eb027820	pco103007a	NA	Outer arm dynein light chain 1 protein
Zm00001d041243	Zm00001d034204 (ereb184)	0.00665483	GRMZM2G077415	Zm00001eb134330	pco104294	NA	Probable malate dehydrogenase glyoxysomal
Zm00001d044412	Zm00001d034204 (ereb184)	0.0055613	GRMZM2G072080	Zm00001eb161490	pco104509	NA	NA
Zm00001d025681	Zm00001d034204 (ereb184)	0.00916416	GRMZM2G065292,GRMZM2G132994	Zm00001eb424840,Zm00001eb424850	pco107779	NA	Plant intracellular Ras-group-related LRR protein 3
Zm00001d047492	Zm00001d034204 (ereb184)	0.00767124	GRMZM2G121360	Zm00001eb394840	pco111663	NA	Heavy metal transport/detoxification superfamily protein
Zm00001d049853	Zm00001d034204 (ereb184)	0.00890833	GRMZM2G095631	Zm00001eb175430	pco115444b	NA	HEAT repeat family protein
Zm00001d016855	Zm00001d034204 (ereb184)	0.0158675	GRMZM2G113409	Zm00001eb244120	pco116691	NA	Chloride channel
Zm00001d035597	Zm00001d034204 (ereb184)	0.00551469	GRMZM2G034724	Zm00001eb266280,Zm00001eb266290	pco117817	NA	RmlC-like cupins superfamily protein
Zm00001d045176	Zm00001d034204 (ereb184)	0.0102637	GRMZM2G029370	Zm00001eb375380	pco125063	NA	Transducin/WD40 repeat-like superfamily protein
Zm00001d004930	Zm00001d034204 (ereb184)	0.00544656	GRMZM2G133624	Zm00001eb092870	pco126622	NA	Peptidyl-prolyl cis-trans isomerase FKBP42
Zm00001d025474	Zm00001d034204 (ereb184)	0.0119286	GRMZM2G096365	Zm00001eb423070	pco133519	NA	Chloride channel protein CLC-c
Zm00001d013886	Zm00001d034204 (ereb184)	0.00624372	GRMZM2G026892	Zm00001eb220600	PCO135705	NA	CRP3 - Cysteine-rich family protein precursor expressed
Zm00001d049831	Zm00001d034204 (ereb184)	0.00579475	GRMZM2G097395	Zm00001eb175230,Zm00001eb175240	pco135901b	NA	Nodulin-like protein
Zm00001d037323	Zm00001d034204 (ereb184)	0.0193851	GRMZM2G047720	Zm00001eb280560	pco136292	NA	Threonine endopeptidase
Zm00001d016720	Zm00001d034204 (ereb184)	0.00685599	GRMZM2G451314	Zm00001eb243180	pco136495a	NA	Serine decarboxylase
Zm00001d034358	Zm00001d034204 (ereb184)	0.00526738	GRMZM2G395354	Zm00001eb059960	pco138129	NA	Peroxisomal membrane protein 13
Zm00001d003767	Zm00001d034204 (ereb184)	0.0118778	GRMZM2G001653	Zm00001eb083680,Zm00001eb083690	pco139896	NA	Photosystem I subunit O
Zm00001d034919	Zm00001d034204 (ereb184)	0.0064368	GRMZM2G434173	Zm00001eb065160	pco140434	NA	RuBisCO large subunit-binding protein subunit alpha
Zm00001d030982	Zm00001d034204 (ereb184)	0.0203948	GRMZM2G155314	Zm00001eb031110	pco141871	NA	ankyrin repeat family protein
Zm00001d051102	Zm00001d034204 (ereb184)	0.01037	GRMZM2G042181	Zm00001eb184780	pco142509a	NA	Leucine-rich repeat (LRR) family protein
Zm00001d043168	Zm00001d034204 (ereb184)	0.0103149	GRMZM2G402092	Zm00001eb150510	pco144630	NA	MAR-binding filament-like protein 1-1 isoform 2
Zm00001d033619	Zm00001d034204 (ereb184)	0.0163591	GRMZM2G123204	Zm00001eb054000	pco144935	NA	Adenylosuccinate synthetase%2C chloroplastic
Zm00001d039059	Zm00001d034204 (ereb184)	0.00634082	GRMZM2G348873	Zm00001eb296290	pco153568a	NA	Protease Do-like 1 chloroplastic
Zm00001d001820	Zm00001d034204 (ereb184)	0.0127575	GRMZM2G084958	Zm00001eb066060,Zm00001eb066070	pcr1	protochlorophyllide reductase1	pcr1;protochlorophyllide reductase1: leaf cDNA csu349 similar to plant protochlorophyllide reductase
Zm00001d013937	Zm00001d034204 (ereb184)	0.00831857	GRMZM2G073351	Zm00001eb220940,Zm00001eb220950	pcr3	protochlorophyllide reductase3	Protochlorophyllide reductase C chloroplastic
Zm00001d038891	Zm00001d034204 (ereb184)	0.0104167	GRMZM2G170400	Zm00001eb294690	peamt2	phosphoethanolamine N-methyltransferase 2	Phosphoethanolamine N-methyltransferase 3
Zm00001d023420	Zm00001d034204 (ereb184)	0.0180804	GRMZM2G044423,GRMZM2G338454	Zm00001eb406730,Zm00001eb406740	pebp3	phosphatidylethanolamine-binding protein3	Protein TERMINAL FLOWER 1
Zm00001d039176	Zm00001d034204 (ereb184)	0.00534836	GRMZM2G142068	Zm00001eb297420	perk23	proline-rich extensin-like receptor kinase23	Protein kinase protein with adenine nucleotide alpha hydrolases-like domain
Zm00001d034543	Zm00001d034204 (ereb184)	0.0121674	GRMZM2G013342	Zm00001eb061730	pet7	photosynthetic electron transport7	Photosystem I reaction center subunit II-1 chloroplastic
Zm00001d019518	Zm00001d034204 (ereb184)	0.0174002	GRMZM2G016622	Zm00001eb306070	pet8	photosynthetic electron transport8	Photosystem I reaction center subunit IV A
Zm00001d005446	Zm00001d034204 (ereb184)	0.00901958	GRMZM2G016066	Zm00001eb096870	pet9	photosynthetic electron transport9	Photosystem I reaction center subunit IV A
Zm00001d040725	Zm00001d034204 (ereb184)	0.0166872	GRMZM2G467435	Zm00001eb131090	pgl11	polygalacturonase11	Polygalacturonase
Zm00001d053395	Zm00001d034204 (ereb184)	0.00937482	GRMZM2G174598	Zm00001eb204160	pgl16	polygalacturonase16	Pectin lyase-like superfamily protein
Zm00001d038875	Zm00001d034204 (ereb184)	0.00643777	GRMZM2G079617	Zm00001eb294530	pgl26	polygalacturonase26	Polygalacturonase
Zm00001d009167	Zm00001d034204 (ereb184)	0.00762528	GRMZM2G098912	Zm00001eb340640	pgl51	polygalacturonase51	Polygalacturonase
Zm00001d023813	Zm00001d034204 (ereb184)	0.0156051	GRMZM2G113815	Zm00001eb410050	pgl54	polygalacturonase54	Polygalacturonase
Zm00001d002064	Zm00001d034204 (ereb184)	0.0059838	GRMZM2G160585	Zm00001eb068390	pglcat7	glycosyltransferase	Glycosyltransferase
Zm00001d013428	Zm00001d034204 (ereb184)	0.010236	GRMZM2G109383	Zm00001eb216260	pgm2	phosphoglucomutase2	pgm2;phosphoglucomutase2: electrophoretic mobility; null allele is known; cytosolic; monomeric
Zm00001d042026	Zm00001d034204 (ereb184)	0.00877058	GRMZM2G171390	Zm00001eb140370	phao1	pheophorbide a oxygenase1	Chlorophyllide a oxygenase chloroplastic
Zm00001d042962	Zm00001d034204 (ereb184)	0.0147159	GRMZM2G096470	Zm00001eb148790	phm1675	NA	Ypt/Rab-GAP domain of gyp1p superfamily protein
Zm00001d023374	Zm00001d034204 (ereb184)	0.00965086	GRMZM2G003750	Zm00001eb406400	phm3631	NA	CAAX amino terminal protease family protein
Zm00001d022305	Zm00001d034204 (ereb184)	0.00593269	GRMZM2G015703	Zm00001eb328990	php20909b	NA	CDPK-related kinase 1
Zm00001d044812	Zm00001d034204 (ereb184)	0.0108771	GRMZM2G098643	Zm00001eb372180,Zm00001eb372190	pin1	PIN-formed protein1	Putative auxin efflux carrier
Zm00001d052269	Zm00001d034204 (ereb184)	0.00514765	GRMZM2G149184	Zm00001eb194630,Zm00001eb194640	pin3	PIN-formed protein3	Putative auxin efflux carrier
Zm00001d052442	Zm00001d034204 (ereb184)	0.00678864	GRMZM2G171702	Zm00001eb196240	pin4	PIN-formed protein4	pin4 ;PIN-formed protein4: auxin efflux carriter similar to Arabidopsis PIN1 (Forestan et al 2012), but from PIN clade not found in all flowering plants save for the Brassicacease (O'Connor 2014 et al
Zm00001d051511	Zm00001d034204 (ereb184)	0.00573671	GRMZM2G091044	Zm00001eb187730	platz7	PLATZ-transcription factor 7	PLATZ transcription factor family protein
Zm00001d015394	Zm00001d034204 (ereb184)	0.0101808	GRMZM2G017882	Zm00001eb233230	platz8	PLATZ-transcription factor 8	PLATZ transcription factor family protein
Zm00001d035859	Zm00001d034204 (ereb184)	0.00798407	GRMZM2G071450	Zm00001eb268360	ploc1	plastocyanin homolog1	ploc1;plastocyanin homolog1: leaf cDNA csu257, similar to plastocyanin
Zm00001d007290	Zm00001d034204 (ereb184)	0.0203803	GRMZM2G158240	Zm00001eb112510	pme12	pectin methylesterase12	Pectinesterase
Zm00001d043509	Zm00001d034204 (ereb184)	0.00637798	GRMZM2G177940	Zm00001eb153600	pme40	pectin methylesterase40	Pectinesterase
Zm00001d018429	Zm00001d034204 (ereb184)	0.00868792	GRMZM2G178074	Zm00001eb258350,Zm00001eb258360	ppck1	phosphoenolpyruvate carboxylase kinase1	ppck1;phosphoenolpyruvate carboxylase kinase1: C4 photosynthesis; gene function assigned based on sequence similarity and regulation by light
Zm00001d018197	Zm00001d034204 (ereb184)	0.00504056	AC216353.2_FG005,GRMZM2G090718	Zm00001eb256150	ppp1	pyrophosphate-energized proton pump1	Soluble inorganic pyrophosphatase 6 chloroplastic
Zm00001d015377	Zm00001d034204 (ereb184)	0.0133115	GRMZM2G007372	Zm00001eb233080	ppr300	pentatricopeptide repeat protein300	Pentatricopeptide repeat-containing protein
Zm00001d002550	Zm00001d034204 (ereb184)	0.00669179	GRMZM2G076771	Zm00001eb072910	ppr93	pentatricopeptide repeat protein93	Pentatricopeptide repeat-containing protein chloroplastic
Zm00001d005542	Zm00001d034204 (ereb184)	0.00573639	GRMZM2G047404	Zm00001eb097690	ppt1	plastid phosphate/phosphoenolpyruvate translocator1	ppt1;plastid phosphate/phosphoenolpyruvate translocator1:
Zm00001d049152	Zm00001d034204 (ereb184)	0.00775434	GRMZM2G079452	Zm00001eb169280	prda1	pep-related development arrested1 homolog	prda1;pep-related development arrested1 homolog: Ortholog of Arabidopsis PRDA1. Chloroplast nucleoid protein. Required for transcription by the plastid-encoded polymerase (PEP). (A. Barkan, 2015) ortholog of Arabidopsis PRDA1, a cp nucleoid protein involved in PEP- mediated transcription; cpRNA defects in maize similar to other PEP-deficient mutants
Zm00001d025055	Zm00001d034204 (ereb184)	0.0141921	GRMZM2G159811	Zm00001eb419870	prh11	protein phosphatase homolog11	prh11;protein phosphatase homolog11:
Zm00001d044301	Zm00001d034204 (ereb184)	0.00644642	GRMZM2G134628	Zm00001eb160470	prh13	protein phosphatase homolog13	prh13;protein phosphatase homolog13:
Zm00001d011195	Zm00001d034204 (ereb184)	0.0118508	GRMZM2G136765	Zm00001eb357000	prh57	protein phosphatase homolog57	Probable protein phosphatase 2C 74
Zm00001d005071	Zm00001d034204 (ereb184)	0.0159714	GRMZM2G153675	Zm00001eb094040	prh63	protein phosphatase homolog63	Probable protein phosphatase 2C 65
Zm00001d002542	Zm00001d034204 (ereb184)	0.0105693	GRMZM2G479665	Zm00001eb072840	prh92	protein phosphatase homolog92	Probable protein phosphatase 2C 68
Zm00001d017711	Zm00001d034204 (ereb184)	0.020687	GRMZM2G162529	Zm00001eb251520	prk1	phosphoribulokinase1	Phosphoribulokinase
Zm00001d002137	Zm00001d034204 (ereb184)	0.00921884	GRMZM5G899080	Zm00001eb069090	propep1	precursor elicitor peptide1	propep1;precursor elicitor peptide1:
Zm00001d013295	Zm00001d034204 (ereb184)	0.00596426	GRMZM2G051403	Zm00001eb215070	psa3	photosystemI3	psa3;photosystemI3: Mutants have a pale green seedling phenotype; lacks photosystem I core complex polypeptides
Zm00001d018797	Zm00001d034204 (ereb184)	0.0147923	GRMZM2G012397	Zm00001eb299990	psa6	photosystem I reaction center6	psa6;photosystem I reaction center6: leaf cDNA csu67, similar to barley photosystem I subunit
Zm00001d013039	Zm00001d034204 (ereb184)	0.0261118	GRMZM2G024150	Zm00001eb212520	psad1	photosystem I subunit d1	psad1;photosystem I subunit d1: Designated from Zhao,Y.Y. and Bogorad,L. unpublished submission to GenBank
Zm00001d038984	Zm00001d034204 (ereb184)	0.00767096	GRMZM2G451224	Zm00001eb295610	psah1	photosystem I H subunit1	psah1;photosystem I H subunit1: cDNA sequence from csu686, csu704 similar to plant psaH sequences
Zm00001d041819	Zm00001d034204 (ereb184)	0.0207045	GRMZM2G080107	Zm00001eb138650	psan1	photosystem I N subunit1	psan1;photosystem I N subunit1: cDNA sequence derived from csu517,csu539,csu937 similar to barley psaN
Zm00001d021763	Zm00001d034204 (ereb184)	0.0132574	GRMZM2G033885	Zm00001eb324090	psb29	photosystem II subunit29	psb29;photosystem II subunit29:
Zm00001d007857	Zm00001d034204 (ereb184)	0.00898295	GRMZM2G016677	Zm00001eb117660,Zm00001eb117670	pspb1	photosystem II oxygen evolving polypeptide1	pspb1;photosystem II oxygen evolving polypeptide1: sequence similar to OEC23 photosystem II polypeptide; located by Huang et al 2013 to thylakoid peripheral on lumen side
Zm00001d018779	Zm00001d034204 (ereb184)	0.0161483	GRMZM2G047954	Zm00001eb299760	pspb2	photosystem II oxygen evolving polypeptide2	pspb2;photosystem II oxygen evolving polypeptide2: sequence highly similar to OEC23 oxygen evolving complex protein of photosystem II; located peripheral to lumenal side of thylakoid (Huang et al 2013)
Zm00001d012141	Zm00001d034204 (ereb184)	0.0170872	GRMZM2G091419	Zm00001eb365570	ptac10	plastid transcriptionally active chromosome 10 homolog	Protein PLASTID TRANSCRIPTIONALLY ACTIVE 10
Zm00001d009877	Zm00001d034204 (ereb184)	0.0111211	GRMZM2G449496	Zm00001eb346280	ptac16	plastid transcriptionally active16	Protein plastid transcriptionally active 16 chloroplastic
Zm00001d025848	Zm00001d034204 (ereb184)	0.015071	GRMZM2G031721,GRMZM2G055178,GRMZM2G356676	Zm00001eb426530,Zm00001eb426540,Zm00001eb426550,Zm00001eb426560	ptac5	plastid transcriptionally active5	plastid transcriptionally active 5
Zm00001d039505	Zm00001d034204 (ereb184)	0.0077987	GRMZM2G166646	Zm00001eb121370	pza00749	NA	Probable mitochondrial-processing peptidase subunit alpha-2 chloroplastic/mitochondrial
Zm00001d024885	Zm00001d034204 (ereb184)	0.00669572	GRMZM2G176998	Zm00001eb418440	pza01619	NA	Putative WD40-like beta propeller repeat family protein
Zm00001d037338	Zm00001d034204 (ereb184)	0.00982617	GRMZM2G455642	Zm00001eb280690	pza01736	NA	Endoglucanase 8
Zm00001d052224	Zm00001d034204 (ereb184)	0.0085707	GRMZM2G087245	Zm00001eb194190	pza01976	NA	Wound/stress protein
Zm00001d020748	Zm00001d034204 (ereb184)	0.00705347	GRMZM2G467907	Zm00001eb315240	pza02365	NA	Polyadenylate-binding protein RBP47B
Zm00001d040034	Zm00001d034204 (ereb184)	0.00648652	GRMZM2G054050	Zm00001eb125630,Zm00001eb125640	pza02427	NA	Multicopper oxidase LPR2
Zm00001d024425	Zm00001d034204 (ereb184)	0.00569583	GRMZM2G106590	Zm00001eb414760	pza02941	NA	Regulator of Vps4 activity in the MVB pathway protein
Zm00001d036715	Zm00001d034204 (ereb184)	0.0082526	GRMZM2G170281	Zm00001eb275000	pza03488	NA	Transmembrane 9 superfamily member 9
Zm00001d008984	Zm00001d034204 (ereb184)	0.0113363	AC200099.4_FG003,AC200099.4_FG006,GRMZM2G058366	Zm00001eb339090,Zm00001eb339100,Zm00001eb339110	ras7B1	ras-related protein7B1	Cytochrome P450 71A26
Zm00001d002842	Zm00001d034204 (ereb184)	0.00797497	GRMZM2G122937	Zm00001eb075630	remo3	remorin3	Remorin family protein
Zm00001d016134	Zm00001d034204 (ereb184)	0.00678806	GRMZM2G162748	Zm00001eb238370	ris1	iron-sulfur protein1	ris1;iron-sulfur protein1: one of two very similar cDNAs recovered by antiserum screen from B73 seedling leaf RNA, both transcribed in leaf tissue (Barkan and Walker 1994)
Zm00001d038688	Zm00001d034204 (ereb184)	0.00980582	GRMZM2G176217	Zm00001eb292740	rop6	Rho-related protein6	rop6;Rho-related protein6:
Zm00001d017449	Zm00001d034204 (ereb184)	0.0176382	GRMZM2G171444	Zm00001eb249160	rpl19	ribosomal protein L19	rpl19;ribosomal protein L19: single copy cDNA
Zm00001d018742	Zm00001d034204 (ereb184)	0.0121199	GRMZM2G028041	Zm00001eb299420	rs1	rough sheath1	rs1;rough sheath1: shoot meristem and developing stem specific; dominant Rs1 plants have extreme ligule disorganization (aka kn2)
Zm00001d030656	Zm00001d034204 (ereb184)	0.00878879	GRMZM2G166159	Zm00001eb028680	rte1	rotten ear1	rte1;rotten ear1: mutants show distinct defects in vegetative and reproductive development, eventually causing widespread sterility in its tassel and ear.
Zm00001d043878	Zm00001d034204 (ereb184)	0.0205507	GRMZM2G037368	Zm00001eb156910	rum1	rootless with undetectable meristems1	rum1;rootless with undetectable meristems1: primordia for seminal roots and for laterals on the primary root absent
Zm00001d030165	Zm00001d034204 (ereb184)	0.0110872	GRMZM2G143625	Zm00001eb025490	sacd3	stearoyl-acyl-carrier-protein desaturase3	Stearoyl-[acyl-carrier-protein] 9-desaturase 7 chloroplastic
Zm00001d026175	Zm00001d034204 (ereb184)	0.00819377	GRMZM2G148467	Zm00001eb429720,Zm00001eb429730	sbp21	SBP-transcription factor 21	Squamosa promoter-binding protein-like (SBP domain) transcription factor family protein
Zm00001d042319	Zm00001d034204 (ereb184)	0.00635583	GRMZM5G878561	Zm00001eb143110	sbp22	SBP-transcription factor 22	Squamosa promoter-binding-like protein 6
Zm00001d044495	Zm00001d034204 (ereb184)	0.0106351	GRMZM2G093032	Zm00001eb162210	see2b	senescence enhanced2b	see2b;senescence enhanced2b:
Zm00001d022626	Zm00001d034204 (ereb184)	0.00530374	GRMZM2G071599	Zm00001eb332010	si486077d11	NA	Os09g0538750 protein
Zm00001d032601	Zm00001d034204 (ereb184)	0.00914374	GRMZM5G870629	Zm00001eb044810	si496036f12(73)	NA	ABC transporter G family member 11
Zm00001d011510	Zm00001d034204 (ereb184)	0.00748021	GRMZM2G098973	Zm00001eb359580	si605006g12	NA	Phosphoglycerate mutase family protein
Zm00001d012611	Zm00001d034204 (ereb184)	0.00756757	GRMZM2G404056	Zm00001eb369790	si605026c07	NA	DNA repair metallo-beta-lactamase family protein
Zm00001d007709	Zm00001d034204 (ereb184)	0.0119743	GRMZM2G082302	Zm00001eb115900	si605072g03a	NA	Probable E3 ubiquitin-protein ligase ARI16
Zm00001d008409	Zm00001d034204 (ereb184)	0.00773759	GRMZM2G150266	Zm00001eb334240	si605086d08b	NA	Os12g0638500 protein
Zm00001d021181	Zm00001d034204 (ereb184)	0.00538438	GRMZM2G071147	Zm00001eb318630	si606019d07	NA	NA
Zm00001d021283	Zm00001d034204 (ereb184)	0.00579643	GRMZM2G132032,GRMZM2G132101	Zm00001eb319510,Zm00001eb319520	si606024c08	NA	Subtilisin-like protease SBT3.9
Zm00001d046941	Zm00001d034204 (ereb184)	0.00944228	GRMZM2G095302	Zm00001eb389710	si660003b09	NA	Receptor-like cytosolic serine/threonine-protein kinase RBK1
Zm00001d033231	Zm00001d034204 (ereb184)	0.00660071	GRMZM2G103672,GRMZM5G859316	Zm00001eb050490,Zm00001eb050500	si683003d07	NA	Expansin-B4
Zm00001d053342	Zm00001d034204 (ereb184)	0.00576678	GRMZM2G088138	Zm00001eb203770	si707051h12a	NA	DUF3119 family protein
Zm00001d046923	Zm00001d034204 (ereb184)	0.00565666	GRMZM2G098423	Zm00001eb389520	si707066f01	NA	D-3-phosphoglycerate dehydrogenase 2 chloroplastic
Zm00001d042480	Zm00001d034204 (ereb184)	0.00552641	GRMZM2G115000	Zm00001eb144430	si946043g03a	NA	U-box domain-containing protein 7
Zm00001d043581	Zm00001d034204 (ereb184)	0.00522725	GRMZM2G014499	Zm00001eb154300,Zm00001eb154310	si946090e04	NA	Subtilisin-like protease SBT5.6
Zm00001d021900	Zm00001d034204 (ereb184)	0.00966798	GRMZM5G889052	Zm00001eb325330	si946092e03	NA	NA
Zm00001d002284	Zm00001d034204 (ereb184)	0.00587971	GRMZM2G165007	Zm00001eb070480	si947006e03a	NA	F-box/kelch-repeat protein
Zm00001d028585	Zm00001d034204 (ereb184)	0.00941076	GRMZM2G100086	Zm00001eb012130	sig1	sigma70-like-transcription factor 1	sig2B;sigma-like factor2B:
Zm00001d049160	Zm00001d034204 (ereb184)	0.0111515	GRMZM2G143392	Zm00001eb169360	sig2A	sigma factor sig2A	sig2A;sigma factor sig2A:
Zm00001d022401	Zm00001d034204 (ereb184)	0.00601481	GRMZM2G009265	Zm00001eb329840	sina6	seven in absentia6	TRAF-like superfamily protein
Zm00001d029193	Zm00001d034204 (ereb184)	0.00868668	GRMZM2G402584	Zm00001eb017100	skus11	skewed root growth similar11	SKU5 similar 3
Zm00001d021599	Zm00001d034204 (ereb184)	0.00918686	GRMZM2G076225	Zm00001eb322470	skus6	skewed root growth similar6	SKU5 similar 4
Zm00001d038326	Zm00001d034204 (ereb184)	0.00656511	GRMZM2G063961	Zm00001eb289200	snrkII11	SnRK2 serine threonine protein kinase 11	Serine/threonine-protein kinase SRK2A
Zm00001d042695	Zm00001d034204 (ereb184)	0.00567521	GRMZM2G110922	Zm00001eb146500	snrkII4	SnRK2 serine threonine protein kinase 4	Serine/threonine-protein kinase SRK2A
Zm00001d033339	Zm00001d034204 (ereb184)	0.00847243	GRMZM2G081915	Zm00001eb051510	snrkII9	SnRK2 serine threonine protein kinase9	Serine/threonine-protein kinase SRK2E
Zm00001d017597	Zm00001d034204 (ereb184)	0.011364	GRMZM2G166976	Zm00001eb250590	spx1	SPX domain-containing membrane protein1	SPX domain-containing membrane protein
Zm00001d046500	Zm00001d034204 (ereb184)	0.0127795	GRMZM2G035579,GRMZM2G083655	Zm00001eb386270	spx6	SPX domain-containing membrane protein6	SPX domain-containing protein 1
Zm00001d053208	Zm00001d034204 (ereb184)	0.00706893	GRMZM2G017606	Zm00001eb202660	srs3	SHI/STY (SRS)-transcription factor 3	SHI
Zm00001d014762	Zm00001d034204 (ereb184)	0.00838611	GRMZM2G097683	Zm00001eb227800	srs4	SHI/STY (SRS)-transcription factor 4	Protein SHI RELATED SEQUENCE 1
Zm00001d021285	Zm00001d034204 (ereb184)	0.00831403	GRMZM2G135783	Zm00001eb319530	srs7	SHI/STY (SRS)-transcription factor 7	Protein SHI RELATED SEQUENCE 1
Zm00001d052595	Zm00001d034204 (ereb184)	0.0149301	GRMZM2G098520	Zm00001eb197410	ssu1	ribulose bisphosphate carboxylase small subunit1	Ribulose bisphosphate carboxylase small chain%2C chloroplastic
Zm00001d028230	Zm00001d034204 (ereb184)	0.011398	AC208897.3_FG004	Zm00001eb008810,Zm00001eb008820	stp2	sugar transport2	Sugar transport protein 13
Zm00001d018758	Zm00001d034204 (ereb184)	0.00640848	GRMZM2G064799	Zm00001eb299550	sudh1	succinate dehydrogenase1	sudh1;succinate dehydrogenase1:
Zm00001d012044	Zm00001d034204 (ereb184)	0.0055718	GRMZM2G082390	Zm00001eb364680	sumo1b	small ubiquitin-related modifier1b	NA
Zm00001d041192	Zm00001d034204 (ereb184)	0.00523745	GRMZM2G307561	Zm00001eb133930	sut2	sucrose transporter2	sut2;sucrose transporter2: mutants grow slower and have increased sugar content in leaves
Zm00001d007365	Zm00001d034204 (ereb184)	0.00663153	GRMZM2G094955	Zm00001eb113080	sweet14a	sugars will eventually be exported transporter14a	sweet14a;sugars will eventually be exported transporter14a:
Zm00001d015914	Zm00001d034204 (ereb184)	0.00541841	GRMZM2G144581	Zm00001eb236820	sweet4b	sugars will eventually be exported transporter4b	sweet4b;sugars will eventually be exported transporter4b:
Zm00001d033673	Zm00001d034204 (ereb184)	0.00588135	AC233950.1_FG002	Zm00001eb054440	tb1	teosinte branched1	Transcription factor TEOSINTE BRANCHED 1
Zm00001d006165	Zm00001d034204 (ereb184)	0.0104793	AC199782.5_FG003	Zm00001eb103060	tcptf19	TCP-transcription factor 19	Transcription factor TCP9
Zm00001d038683	Zm00001d034204 (ereb184)	0.0168983	GRMZM2G120151	Zm00001eb292690	tcptf23	TCP-transcription factor 23	Transcription factor TCP5
Zm00001d043368	Zm00001d034204 (ereb184)	0.00675083	GRMZM2G166946	Zm00001eb152350	tcptf30	TCP-transcription factor 30	TCP family transcription factor containing protein
Zm00001d044836	Zm00001d034204 (ereb184)	0.0064591	GRMZM2G113888	Zm00001eb372490	tcptf9	TCP-transcription factor 9	Transcription factor TCP14
Zm00001d042445	Zm00001d034204 (ereb184)	0.0171117	GRMZM2G085113	Zm00001eb144140	te1	terminal ear1	Protein terminal ear1
Zm00001d033383	Zm00001d034204 (ereb184)	0.00701143	GRMZM2G027663	Zm00001eb051950	thic1	hydroxymethylpyrimidine phosphate synthase1	thic1;hydroxymethylpyrimidine phosphate synthase1:
Zm00001d025982	Zm00001d034204 (ereb184)	0.00732062	GRMZM2G427087	Zm00001eb427790	thx31	Trihelix-transcription factor 31	FRIGIDA interacting protein 2
Zm00001d001894	Zm00001d034204 (ereb184)	0.00991947	GRMZM2G081445	Zm00001eb066770	thx35	Trihelix-transcription factor 35	hydroxyproline-rich glycoprotein family protein
Zm00001d049042	Zm00001d034204 (ereb184)	0.00886523	GRMZM2G139533	Zm00001eb168430	TIDP2941	NA	Methylthioribose-1-phosphate isomerase
Zm00001d032896	Zm00001d034204 (ereb184)	0.00913591	GRMZM2G038833	Zm00001eb047510	TIDP2957	NA	50S ribosomal protein L28
Zm00001d020697	Zm00001d034204 (ereb184)	0.0051022	NA	Zm00001eb314720	TIDP3162	NA	Histone H3 K4-specific methyltransferase SET7/9 family protein
Zm00001d051336	Zm00001d034204 (ereb184)	0.00566457	GRMZM2G037204	Zm00001eb186320	TIDP3363	NA	Ras-related protein RABD2c
Zm00001d008345	Zm00001d034204 (ereb184)	0.00545415	GRMZM2G088231	Zm00001eb333670	TIDP3652	NA	Importin alpha-1b subunit%2C mRNA
Zm00001d020647	Zm00001d034204 (ereb184)	0.00766299	GRMZM2G095763	Zm00001eb314300	TIDP3675	NA	Phospholipid:diacylglycerol acyltransferase 1
Zm00001d011757	Zm00001d034204 (ereb184)	0.00633202	GRMZM2G166413	Zm00001eb361880	tmm2	too many mouths-like2	Too many mouths protein
Zm00001d040422	Zm00001d034204 (ereb184)	0.0219376	GRMZM2G029219	Zm00001eb128730	tom4	transporter of mugineic acid4	Carbohydrate transporter/ sugar porter/ transporter
Zm00001d029654	Zm00001d034204 (ereb184)	0.0115075	GRMZM2G162690	Zm00001eb021270	tre1	trehalase1	tre1;trehalase1:
Zm00001d041804	Zm00001d034204 (ereb184)	0.0134002	GRMZM2G358009	Zm00001eb138600	trm2	thioredoxin M2	Thioredoxin M1 chloroplastic
Zm00001d017502	Zm00001d034204 (ereb184)	0.00648515	GRMZM2G112830	Zm00001eb249690	trpp6	trehalose-6-phosphate phosphatase6	trpp6;trehalose-6-phosphate phosphatase6:
Zm00001d032311	Zm00001d034204 (ereb184)	0.00877414	GRMZM2G008226	Zm00001eb042370	trps4	trehalose-6-phosphate synthase4	trps4;trehalose-6-phosphate synthase4:
Zm00001d016274	Zm00001d034204 (ereb184)	0.00768166	GRMZM2G012923	Zm00001eb239520	tst2	tonoplast sugar transporter2	Monosaccharide-sensing protein 2
Zm00001d033457	Zm00001d034204 (ereb184)	0.0118639	GRMZM2G108766	Zm00001eb052540	tub3	beta tubulin3	Tubulin beta-3 chain
Zm00001d029394	Zm00001d034204 (ereb184)	0.00748674	GRMZM2G051879	Zm00001eb018990	uaz248a(his3)	NA	Histone H3
Zm00001d001864	Zm00001d034204 (ereb184)	0.00728997	GRMZM2G040627	Zm00001eb066560	udg1	uracil-DNA glycosylase1	Uracil-DNA glycosylase mitochondrial
Zm00001d033189	Zm00001d034204 (ereb184)	0.00690432	GRMZM2G172512	Zm00001eb050100	ufg53	NA	NA
Zm00001d005897	Zm00001d034204 (ereb184)	0.0123681	GRMZM2G123972	Zm00001eb100860	umc1108	NA	NA
Zm00001d017079	Zm00001d034204 (ereb184)	0.00647332	GRMZM2G044359	Zm00001eb246000	umc1155	NA	BTB/POZ domain-containing protein
Zm00001d028122	Zm00001d034204 (ereb184)	0.00513648	GRMZM2G127635	Zm00001eb007900	umc1200	NA	NA
Zm00001d039010	Zm00001d034204 (ereb184)	0.00635786	GRMZM2G021794	NA	umc1248	NA	Fasciclin-like arabinogalactan protein 7
Zm00001d008827	Zm00001d034204 (ereb184)	0.00550692	GRMZM2G087146	Zm00001eb337610	umc124a(chk)	NA	Probable choline kinase 2
Zm00001d046786	Zm00001d034204 (ereb184)	0.0132494	GRMZM2G010884	Zm00001eb388510	umc1267	NA	Photosystem I chlorophyll a/b-binding protein 3-1 chloroplastic
Zm00001d038862	Zm00001d034204 (ereb184)	0.00719539	GRMZM2G021406	Zm00001eb294370	umc1296	NA	Cytokinin riboside 5'-monophosphate phosphoribohydrolase LOG8
Zm00001d012211	Zm00001d034204 (ereb184)	0.012507	GRMZM2G049269	Zm00001eb366080	umc1369	NA	Probable methyltransferase PMT25
Zm00001d041330	Zm00001d034204 (ereb184)	0.0111932	GRMZM2G061655	Zm00001eb134870	umc1449	NA	NA
Zm00001d050368	Zm00001d034204 (ereb184)	0.0118165	GRMZM2G004878	Zm00001eb179440	umc1511	NA	HMG-Y-related protein A
Zm00001d014141	Zm00001d034204 (ereb184)	0.0232906	GRMZM2G133895	Zm00001eb222730	umc1557a	NA	F-box protein
Zm00001d010840	Zm00001d034204 (ereb184)	0.0156725	GRMZM2G059693	Zm00001eb353970	umc1562	NA	triacylglycerol lipase-like 1
Zm00001d034865	Zm00001d034204 (ereb184)	0.0160942	GRMZM5G821637	Zm00001eb064650,Zm00001eb064660	umc1605	NA	Pentatricopeptide repeat-containing protein mitochondrial
Zm00001d053585	Zm00001d034204 (ereb184)	0.0220896	GRMZM2G121495	Zm00001eb205200	umc1650	NA	Beta-galactosidase
Zm00001d021784	Zm00001d034204 (ereb184)	0.0111627	GRMZM2G057281	Zm00001eb324240	umc1684	NA	Chlorophyll a-b binding protein of LHCII type III
Zm00001d013193	Zm00001d034204 (ereb184)	0.00719161	NA	Zm00001eb214110	umc1766	NA	CCG-binding protein 1
Zm00001d039304	Zm00001d034204 (ereb184)	0.0070782	GRMZM2G153138	Zm00001eb119310,Zm00001eb119320	umc1780	NA	Thioesterase family protein
Zm00001d008706	Zm00001d034204 (ereb184)	0.0152288	GRMZM2G026015	Zm00001eb336580	umc1974	NA	Photosystem I reaction center subunit XI chloroplastic
Zm00001d043096	Zm00001d034204 (ereb184)	0.00532862	GRMZM2G010447	Zm00001eb149840	umc1985	NA	NA
Zm00001d033062	Zm00001d034204 (ereb184)	0.00727704	GRMZM5G842695	Zm00001eb048870	umc1991	NA	Transparent testa 12 protein
Zm00001d044261	Zm00001d034204 (ereb184)	0.0115717	GRMZM2G177693	Zm00001eb160120	umc2152	NA	Protein indeterminate-domain 9
Zm00001d028565	Zm00001d034204 (ereb184)	0.00594575	GRMZM2G007055	Zm00001eb011950	umc2185	NA	NA
Zm00001d005472	Zm00001d034204 (ereb184)	0.00831669	GRMZM2G402417	Zm00001eb097070	umc2192	NA	Expressed protein; Mannose-specific jacalin-related lectin; protein
Zm00001d052903	Zm00001d034204 (ereb184)	0.00779463	GRMZM2G393337	Zm00001eb199950	umc2286	NA	3-hydroxy-3-methylglutaryl-coenzyme A reductase 2
Zm00001d045606	Zm00001d034204 (ereb184)	0.00566528	GRMZM2G052389	Zm00001eb379490	umc2337	NA	Peroxisomal acyl-coenzyme A oxidase 1
Zm00001d016364	Zm00001d034204 (ereb184)	0.0069799	GRMZM2G014826	NA	umc2407	NA	Tetraspanin-2
Zm00001d010985	Zm00001d034204 (ereb184)	0.0121571	AC219006.2_FG006	Zm00001eb355210	umc2611a	NA	Probable sugar phosphate/phosphate translocator
Zm00001d015977	Zm00001d034204 (ereb184)	0.00818692	GRMZM5G886185	Zm00001eb237240	umc2624	NA	Xyloglucan endotransglucosylase/hydrolase protein 26
Zm00001d011854	Zm00001d034204 (ereb184)	0.00679458	GRMZM2G180988	Zm00001eb362860	vln2	villin-like2	Villin-2
Zm00001d046336	Zm00001d034204 (ereb184)	0.00551233	GRMZM2G094497	Zm00001eb385040	vpp2	vacuolar proton pump2	vpp2;vacuolar proton pump2: etiolated leaf cDNA, 5' sequence similar to plant vacuolar ATPase, subunit B
Zm00001d053765	Zm00001d034204 (ereb184)	0.00618151	GRMZM2G421857	Zm00001eb206920,Zm00001eb206930	vpp3	vacuolar proton pump3	vpp3;vacuolar proton pump3: coleoptile tip cDNA similar to carrot homolog, including putative active site region
Zm00001d046591	Zm00001d034204 (ereb184)	0.00767701	GRMZM2G170927	Zm00001eb387010	vpp5	vacuolar-type H+-pyrophosphatase5	vpp5;vacuolar-type H+-pyrophosphatase5: variants affect drought tolerance
Zm00001d015569	Zm00001d034204 (ereb184)	0.00935054	GRMZM2G069095	Zm00001eb234390	vpp7	vacuolar proton pump7	Vacuolar H+-translocating inorganic pyrophosphatase
Zm00001d021721	Zm00001d034204 (ereb184)	0.00505688	GRMZM2G019999	Zm00001eb323620	vpp8	vacuolar proton pump8	V-type proton ATPase subunit H
Zm00001d052028	Zm00001d034204 (ereb184)	0.00629202	GRMZM2G111491,GRMZM2G111521	Zm00001eb192340,Zm00001eb192350	vps3	vacuolar protein sorting3	protein kinase family protein / WD-40 repeat family protein
Zm00001d050294	Zm00001d034204 (ereb184)	0.00807602	GRMZM2G066599	Zm00001eb178900	vq22	VQ motif-transcription factor22	VQ motif-containing protein
Zm00001d035535	Zm00001d034204 (ereb184)	0.00939151	GRMZM2G122537	Zm00001eb265710	wox3a	WUSCHEL homeobox 3A	WUSCHEL-related homeobox 3
Zm00001d033965	Zm00001d034204 (ereb184)	0.0154308	GRMZM2G018487	Zm00001eb056780	wrky107	WRKY-transcription factor 107	Protein WRKY1
Zm00001d006702	Zm00001d034204 (ereb184)	0.00706264	GRMZM2G130854	Zm00001eb107920	wrky116	WRKY-transcription factor 116	Probable WRKY transcription factor 20
Zm00001d026252	Zm00001d034204 (ereb184)	0.0172621	GRMZM2G091331	NA	wrky14	WRKY-transcription factor 14	Probable WRKY transcription factor 11
Zm00001d025669	Zm00001d034204 (ereb184)	0.00601139	GRMZM2G031963	Zm00001eb424710	wrky59	WRKY-transcription factor 59	Putative WRKY DNA-binding domain superfamily protein
Zm00001d052847	Zm00001d034204 (ereb184)	0.0141462	GRMZM2G027972	Zm00001eb199530	wrky87	WRKY-transcription factor 87	Putative WRKY DNA-binding domain superfamily protein
Zm00001d014721	Zm00001d034204 (ereb184)	0.0139369	GRMZM2G022442	NA	xt10	beta-1,2-xylosyltransferase10	Glycosyltransferase family 61 protein
Zm00001d042276	Zm00001d034204 (ereb184)	0.00828989	GRMZM5G898668	Zm00001eb142640,Zm00001eb142650,Zm00001eb142660	xt5	beta-1,4-xylosyltransferase5	Probable beta-14-xylosyltransferase IRX10L
Zm00001d029027	Zm00001d034204 (ereb184)	0.00577525	GRMZM2G010196	Zm00001eb015790	ycf54	ycf54 homolog	ycf54 ;ycf54 homolog: Ortholog of barley/cyanobacterial Ycf54; subunit of Mg-protoporphyrin IX monomethyl ester cyclase. (A. Barkan, 2015)reduced levels of major light harvesting chlorophyll a/b binding proteins; ortholog of barley/cyanobacterial Ycf54, a subunit of Mg-protoporphyrin IX monomethyl ester cyclase
Zm00001d025977	Zm00001d034204 (ereb184)	0.00545614	GRMZM2G026391	Zm00001eb427720	ysl3	yellow stripe-like transporter3	Metal-nicotianamine transporter YSL2
Zm00001d027759	Zm00001d034204 (ereb184)	0.0106711	GRMZM2G480386	Zm00001eb004710	yuc7	yucca7	yuc7;yucca7:
Zm00001d039434	Zm00001d034204 (ereb184)	0.0109723	GRMZM2G471089	Zm00001eb120710	zag4	zea agamous4	Agamous-like MADS-box protein AGL5
Zm00001d027425	Zm00001d034204 (ereb184)	0.0105444	GRMZM2G026223	Zm00001eb001670	zag6	agamous-like6	zag6;agamous-like6: Encodes a MADS-box transcription factor homologous to SUPPRESSOR OF OVEREXPRESSION OF CONSTANS 1 that affects flowering time in Arabidopsis.
Zm00001d026231	Zm00001d034204 (ereb184)	0.0280048	GRMZM2G098813	Zm00001eb430240	zfl1	zea floricaula/leafy1	Zea floricaula/leafy1
Zm00001d002449	Zm00001d034204 (ereb184)	0.0147495	GRMZM2G180190	Zm00001eb071990	zfl2	Zea floricaula leafy2	Floricaula/leafy-like 2
Zm00001d017784	Zm00001d034204 (ereb184)	0.00851662	GRMZM2G417229	Zm00001eb252180	zhd12	ZF-HD-transcription factor 12	Zinc-finger homeodomain protein 5
Zm00001d005931	Zm00001d034204 (ereb184)	0.00625042	GRMZM2G389379	Zm00001eb101130	zhd16	ZF-HD-transcription factor 16	Zinc-finger homeodomain protein 2
Zm00001d051573	Zm00001d034204 (ereb184)	0.00524442	GRMZM2G069365	Zm00001eb188410	zhd17	ZF-HD-transcription factor 17	Putative homeobox DNA-binding domain superfamily protein
Zm00001d020460	Zm00001d034204 (ereb184)	0.00570361	GRMZM2G161315	Zm00001eb312620	zhd2	ZF-HD-transcription factor 2	Zinc-finger homeodomain protein 8
Zm00001d005757	Zm00001d034204 (ereb184)	0.00663804	GRMZM2G051955	Zm00001eb099540,Zm00001eb099550	zhd20	ZF-HD-transcription factor 20	ZF-HD homeobox protein
Zm00001d013409	Zm00001d034204 (ereb184)	0.0118923	GRMZM2G425236	Zm00001eb216050,Zm00001eb216060	zhd4	ZF-HD-transcription factor 4	ZF-HD protein dimerisation region containing protein
Zm00001d032175	Zm00001d034204 (ereb184)	0.0121712	GRMZM2G438438	Zm00001eb041290	zhd5	ZF-HD-transcription factor 5	Zinc-finger homeodomain protein 8
Zm00001d050443	Zm00001d034204 (ereb184)	0.00885342	GRMZM2G353734	Zm00001eb179960	zhd7	ZF-HD-transcription factor 7	Zinc-finger homeodomain protein 8
Zm00001d002029	Zm00001d034204 (ereb184)	0.00542041	GRMZM2G086920	Zm00001eb068050	zim32	ZIM-transcription factor 32	Protein TIFY 3B
Zm00001d036965	Zm00001d034204 (ereb184)	0.0191183	GRMZM2G064382	Zm00001eb277370	zip5	zinc-regulated, iron-regulated transporter-like protein5	Zinc transporter 4
Zm00001d004123	Zm00001d034204 (ereb184)	0.00605724	GRMZM2G125310	Zm00001eb086540	Zm00001d004123	NA	Lactoylglutathione lyase
Zm00001d004248	Zm00001d034204 (ereb184)	0.00693902	GRMZM2G083935	Zm00001eb087380	Zm00001d004248	NA	UDP-glycosyltransferase 85A7
Zm00001d011972	Zm00001d034204 (ereb184)	0.00704525	GRMZM2G016802	Zm00001eb363970	Zm00001d011972	NA	NA
Zm00001d015385	Zm00001d034204 (ereb184)	0.0146804	GRMZM2G092311	Zm00001eb233170	Zm00001d015385	NA	Chlorophyll a-b binding protein 6 chloroplastic
Zm00001d015570	Zm00001d034204 (ereb184)	0.00555225	GRMZM2G462613	Zm00001eb234400	Zm00001d015570	NA	Sucrose-phosphate synthase 1
Zm00001d017826	Zm00001d034204 (ereb184)	0.00936428	GRMZM2G136465	Zm00001eb252590	Zm00001d017826	NA	3-hydroxy-3-methylglutaryl-coenzyme A reductase 2
Zm00001d019311	Zm00001d034204 (ereb184)	0.0148775	GRMZM2G016958	Zm00001eb304530	Zm00001d019311	NA	IAA-amino acid hydrolase ILR1
Zm00001d021653	Zm00001d034204 (ereb184)	0.0106271	GRMZM2G009223	Zm00001eb322950	Zm00001d021653	NA	Glucose-6-phosphate/phosphate translocator 2
Zm00001d039975	Zm00001d034204 (ereb184)	0.00621925	GRMZM2G098088	Zm00001eb125230	Zm00001d039975	NA	NA
Zm00001d044639	Zm00001d034204 (ereb184)	0.00865632	GRMZM2G075884	Zm00001eb163440,Zm00001eb163450	Zm00001d044639	NA	L-type lectin-domain containing receptor kinase IX.1
Zm00001d046357	Zm00001d034204 (ereb184)	0.00527126	GRMZM2G027385	Zm00001eb385210	Zm00001d046357	NA	Beta-galactosidase
Zm00001d047667	Zm00001d034204 (ereb184)	0.00609305	GRMZM2G124059	Zm00001eb396360,Zm00001eb396370	Zm00001d047667	NA	Argininosuccinate lyase chloroplastic
Zm00001d052123	Zm00001d034204 (ereb184)	0.00908735	GRMZM2G139293,GRMZM2G441144	Zm00001eb193260,Zm00001eb193270	Zm00001d052123	NA	Thioredoxin-like 5
Zm00001d052910	Zm00001d034204 (ereb184)	0.0136598	GRMZM2G118490	Zm00001eb200000	Zm00001d052910	NA	NA
Zm00001d029011	Zm00001d034204 (ereb184)	0.00913389	GRMZM2G003379	Zm00001eb015710	Zm00001eb015710	NA	Endoglucanase 25
Zm00001d010521	Zm00001d034204 (ereb184)	0.00515254	GRMZM2G160763	Zm00001eb351260	Zm00007a00006475	NA	Flavonoid 3'-monooxygenase
Zm00001d042618	Zm00001d034204 (ereb184)	0.0117332	GRMZM2G110153	Zm00001eb145660	zmm16	Zea mays MADS16	Floral homeotic protein PISTILLATA
Zm00001d041004	Zm00001d041780 (zhd21)	0.0107429	GRMZM2G125832	Zm00001eb132750	aaap15	amino acid/auxin permease15	Lysine histidine transporter-like 8
Zm00001d026131	Zm00001d041780 (zhd21)	0.0053871	GRMZM2G360519	Zm00001eb429210	aaap71	amino acid/auxin permease71	Lysine histidine transporter-like 7
Zm00001d025233	Zm00001d041780 (zhd21)	0.0178618	GRMZM2G126194	Zm00001eb421100	abi21	ABI3-VP1-transcription factor 21	B3 domain-containing protein
Zm00001d035629	Zm00001d041780 (zhd21)	0.0249902	GRMZM2G037140	Zm00001eb266570	adf4	Actin-depolymerizing factor 4	Actin-depolymerizing factor 4
Zm00001d016684	Zm00001d041780 (zhd21)	0.00723714	GRMZM2G032628	Zm00001eb242610	ae1	amylose extender1	1%2C4-alpha-glucan-branching enzyme 2%2C chloroplastic/amyloplastic
Zm00001d006351	Zm00001d041780 (zhd21)	0.00511372	GRMZM2G105250	Zm00001eb104820	ago18a	argonaute18a	Protein argonaute 1
Zm00001d051754	Zm00001d041780 (zhd21)	0.00939653	GRMZM2G125268,GRMZM2G125378	Zm00001eb189920	aldh2	aldehyde dehydrogenase2	aldh2;aldehyde dehydrogenase2: cDNA similar to rf2; transgene in E. coli shows aldehyde dehydrogenase activity, but unable to complement the ALDH deficient E. coli mutant; mitochondrial location inferred from presence of leader sequence
Zm00001d008646	Zm00001d041780 (zhd21)	0.00567076	GRMZM2G073693	Zm00001eb336120	alf12	Alfin-like-transcription factor 12	Protein PHLOEM PROTEIN 2-LIKE A2
Zm00001d025103	Zm00001d041780 (zhd21)	0.0130829	GRMZM2G359298	Zm00001eb420190	amo1	amine oxidase1	amo1;amine oxidase1: single copy rice cDNA rz69
Zm00001d016802	Zm00001d041780 (zhd21)	0.00597023	GRMZM2G006791	Zm00001eb243590	apx12	ascorbate peroxidase12	L-ascorbate peroxidase S chloroplastic/mitochondrial
Zm00001d038209	Zm00001d041780 (zhd21)	0.00790213	GRMZM5G833124	Zm00001eb288290	AY107881	NA	Protein root UVB sensitive 6
Zm00001d007038	Zm00001d041780 (zhd21)	0.00895944	GRMZM2G008623	Zm00001eb110340	AY109645	NA	Proteasome subunit alpha type
Zm00001d026046	Zm00001d041780 (zhd21)	0.00628361	GRMZM2G086474	Zm00001eb428400	bhlh134	bHLH-transcription factor 134	Putative HLH DNA-binding domain superfamily protein
Zm00001d047878	Zm00001d041780 (zhd21)	0.00645131	GRMZM2G043854	Zm00001eb398190	bhlh143	bHLH-transcription factor 143	Putative HLH DNA-binding domain superfamily protein
Zm00001d004095	Zm00001d041780 (zhd21)	0.00615686	GRMZM2G042893	Zm00001eb086370	bhlh144	bHLH-transcription factor 144	basic helix-loop-helix (bHLH) DNA-binding superfamily protein
Zm00001d027987	Zm00001d041780 (zhd21)	0.00940573	GRMZM2G006631	Zm00001eb006680	bhlh160	bHLH-transcription factor 160	Transcription factor bHLH99
Zm00001d018119	Zm00001d041780 (zhd21)	0.00544373	GRMZM2G045883	Zm00001eb255490	bhlh161	bHLH-transcription factor 161	Transcription factor bHLH99
Zm00001d021577	Zm00001d041780 (zhd21)	0.00731331	GRMZM2G095261	Zm00001eb322210,Zm00001eb322220	bhlh198	bHLH-transcription factor 198	UDP-glycosyltransferase 71B1
Zm00001d048229	Zm00001d041780 (zhd21)	0.00543686	AC233899.1_FG002	Zm00001eb401480	bhlh21	bHLH-transcription factor 21	Putative HLH DNA-binding domain superfamily protein
Zm00001d052192	Zm00001d041780 (zhd21)	0.0151111	GRMZM2G008691	Zm00001eb193920	bhlh36	bHLH-transcription factor 36	Transcription factor bHLH99
Zm00001d050394	Zm00001d041780 (zhd21)	0.00796898	GRMZM2G526668	Zm00001eb179590	bhlh40	bHLH-transcription factor 40	Putative HLH DNA-binding domain superfamily protein
Zm00001d000291	Zm00001d041780 (zhd21)	0.00575759	GRMZM2G350165	Zm00001eb099470	bhlh88	bHLH-transcription factor 88	Transcription factor bHLH69
Zm00001d031068	Zm00001d041780 (zhd21)	0.00535392	GRMZM2G171822	Zm00001eb031760	bif2	barren inflorescence2	Protein kinase PINOID
Zm00001d029468	Zm00001d041780 (zhd21)	0.00564561	GRMZM2G142390	Zm00001eb019620	bnlg1811	NA	root-specific kinase 1
Zm00001d021535	Zm00001d041780 (zhd21)	0.00913818	GRMZM2G313643	Zm00001eb321900	bnlg2271	NA	LRR receptor-like serine/threonine-protein kinase GSO1
Zm00001d017713	Zm00001d041780 (zhd21)	0.0115888	GRMZM2G076313	Zm00001eb251540	bnlg609	NA	Protein NRT1/ PTR FAMILY 8.3
Zm00001d033180	Zm00001d041780 (zhd21)	0.00673869	GRMZM2G103773	Zm00001eb050010,Zm00001eb050020	brd1	brassinosteroid-deficient dwarf1	brd1;brassinosteroid-deficient dwarf1: Mutant plants have essentially no internode elongation and exhibit no etiolation response when germinated in the dark.
Zm00001d001780	Zm00001d041780 (zhd21)	0.00745484	GRMZM2G382104	Zm00001eb065710,Zm00001eb065720	bsk5	brassinosteroid-signaling kinase5	CASP-like protein 1
Zm00001d048705	Zm00001d041780 (zhd21)	0.00745612	GRMZM2G063756	Zm00001eb165580	bx5	benzoxazinone synthesis5	bx5;benzoxazinone synthesis5: endoplasmic reticulum monoxygenase; synthesis of cyclic hydroxamates/DIMBOA; insect resistance in young seedlings; SSR umc1276.
Zm00001d022550	Zm00001d041780 (zhd21)	0.00792644	GRMZM2G077124	Zm00001eb331250	bzip92	bZIP-transcription factor 92	ABSCISIC ACID-INSENSITIVE 5-like protein 2
Zm00001d051739	Zm00001d041780 (zhd21)	0.00762798	GRMZM2G122846	Zm00001eb189840	bzip97	bZIP-transcription factor 97	Putative bZIP transcription factor superfamily protein
Zm00001d026139	Zm00001d041780 (zhd21)	0.00615366	GRMZM2G112057	Zm00001eb429270	cdpk30	calcium dependent protein kinase30	Putative calcium-dependent protein kinase family protein
Zm00001d028949	Zm00001d041780 (zhd21)	0.00564426	GRMZM2G174896	Zm00001eb015210	cipk3	calcineurin B-like-interacting protein kinase3	cipk3;calcineurin B-like-interacting protein kinase3: single copy genomic clone similar to plant protein kinase
Zm00001d048837	Zm00001d041780 (zhd21)	0.00704534	GRMZM2G154414	Zm00001eb166830	cki8	cyclin-dependent kinase inhibitor8	cki8;cyclin-dependent kinase inhibitor8:
Zm00001d032664	Zm00001d041780 (zhd21)	0.00831776	GRMZM2G404443	Zm00001eb045490	ckx6	cytokinin oxidase6	ckx6;cytokinin oxidase6:
Zm00001d044434	Zm00001d041780 (zhd21)	0.0095385	GRMZM2G339540	Zm00001eb161710	cl11683_1	NA	Probable inactive receptor kinase
Zm00001d012718	Zm00001d041780 (zhd21)	0.0102547	GRMZM2G180021	Zm00001eb370700	cl1493_2b	NA	NA
Zm00001d022390	Zm00001d041780 (zhd21)	0.0187882	GRMZM2G036134	Zm00001eb329730	cl16097_1	NA	Eukaryotic aspartyl protease family protein
Zm00001d010603	Zm00001d041780 (zhd21)	0.00804025	GRMZM5G831519	Zm00001eb351940	cl16631_1b	NA	PRA1 family protein B4
Zm00001d017789	Zm00001d041780 (zhd21)	0.00687242	GRMZM2G140739	Zm00001eb252230	cl20369_1	NA	NA
Zm00001d047335	Zm00001d041780 (zhd21)	0.00551136	GRMZM2G113866	Zm00001eb393500	cl29427_-2c	NA	Probable esterase KAI2
Zm00001d016977	Zm00001d041780 (zhd21)	0.00772308	GRMZM5G861269	Zm00001eb245220	cl3331_-2b	NA	Dynein light chain type 1 family protein
Zm00001d011619	Zm00001d041780 (zhd21)	0.00536371	GRMZM2G085438	Zm00001eb360560	cl38646_1	NA	alpha/beta-Hydrolases superfamily protein
Zm00001d012996	Zm00001d041780 (zhd21)	0.00583401	GRMZM2G108677	Zm00001eb212060	cl44074_1	NA	KH domain-containing protein SPIN1
Zm00001d015282	Zm00001d041780 (zhd21)	0.00685244	AC233959.1_FG003	Zm00001eb232380	cle18	clavata3/esr-related18	NA
Zm00001d018394	Zm00001d041780 (zhd21)	0.0110071	GRMZM2G180430	Zm00001eb258010,Zm00001eb258020	dbptf2	DBP-transcription factor 2	Probable protein phosphatase 2C 22
Zm00001d035595	Zm00001d041780 (zhd21)	0.00631959	GRMZM2G035502	Zm00001eb266260	dhar3	dehydroascorbate reductase like3	dhar3;dehydroascorbate reductase like3:
Zm00001d036719	Zm00001d041780 (zhd21)	0.0113699	GRMZM2G171317	Zm00001eb275040	dmag1	DNA-3-methyladenine glycosylase1	DNA-3-methyladenine glycosylase I
Zm00001d030727	Zm00001d041780 (zhd21)	0.00735558	GRMZM2G123900	Zm00001eb029220,Zm00001eb029230	dof11	C2C2-Dof-transcription factor 11	Dof zinc finger protein DOF2.2
Zm00001d020837	Zm00001d041780 (zhd21)	0.0108957	GRMZM2G089850	Zm00001eb315950	dof16	C2C2-Dof-transcription factor 16	Dof zinc finger protein DOF1.6
Zm00001d017575	Zm00001d041780 (zhd21)	0.0139454	GRMZM2G171852	Zm00001eb250390	dof22	C2C2-Dof-transcription factor 22	Dof zinc finger protein DOF2.5
Zm00001d013724	Zm00001d041780 (zhd21)	0.0194631	GRMZM2G061292	Zm00001eb219030	dof26	C2C2-Dof-transcription factor 26	Dof zinc finger protein DOF1.6
Zm00001d041549	Zm00001d041780 (zhd21)	0.00624846	GRMZM2G176063,GRMZM5G865212	Zm00001eb136460,Zm00001eb136470	dof46	C2C2-Dof-transcription factor 46	Dof zinc finger protein DOF2.2
Zm00001d003349	Zm00001d041780 (zhd21)	0.00580578	GRMZM2G107199	Zm00001eb080110	drg10	dark response gene10	cytochrome P450 family 724 subfamily A polypeptide 1
Zm00001d007827	Zm00001d041780 (zhd21)	0.0141477	GRMZM2G355752	Zm00001eb116960	elip1	early light inducible protein1	elip1;early light inducible protein1: Encodes a protein that binds chlorophyll to avoid cross-reactions that could lead to the generation of harmful reactive oxygen species
Zm00001d020595	Zm00001d041780 (zhd21)	0.00703	GRMZM2G052667	Zm00001eb313850	ereb102	AP2-EREBP-transcription factor 102	Ethylene response factor
Zm00001d050948	Zm00001d041780 (zhd21)	0.00535101	GRMZM2G165257	Zm00001eb183620	ereb132	AP2-EREBP-transcription factor 132	Ethylene-responsive transcription factor ESR2
Zm00001d021892	Zm00001d041780 (zhd21)	0.00836218	GRMZM2G384386	Zm00001eb325250,Zm00001eb325260	ereb201	AP2-EREBP-transcription factor 201	Ethylene-responsive transcription factor RAP2-11
Zm00001d042588	Zm00001d041780 (zhd21)	0.00962029	GRMZM2G105266	Zm00001eb145420	ereb52	AP2-EREBP-transcription factor 52	AP2 domain containing protein
Zm00001d002744	Zm00001d041780 (zhd21)	0.00813639	GRMZM2G172936	Zm00001eb074730	ereb6	AP2-EREBP-transcription factor 6	Dehydration-responsive element-binding protein 1C
Zm00001d010676	Zm00001d041780 (zhd21)	0.0053612	GRMZM2G066158	Zm00001eb352570	ereb93	AP2-EREBP-transcription factor 93	Ethylene-responsive transcription factor 12
Zm00001d034663	Zm00001d041780 (zhd21)	0.0110765	GRMZM2G368886	Zm00001eb062750	expa4	alpha-expansin4	expa4;alpha-expansin4:
Zm00001d027283	Zm00001d041780 (zhd21)	0.00712559	GRMZM2G474194	Zm00001eb000380	expb3	beta expansin3	Expansin-B4
Zm00001d032292	Zm00001d041780 (zhd21)	0.013193	GRMZM5G844703	Zm00001eb042220	flz4	FCS-like zinc finger4	NA
Zm00001d029744	Zm00001d041780 (zhd21)	0.0070558	GRMZM2G099467	NA	fnsi1	flavone synthase typeI1	fnsi1;flavone synthase typeI1: Encodes a flavone synthase that is of the soluble Fe2+/2- oxoglutarate-dependent dioxygenase class
Zm00001d034898	Zm00001d041780 (zhd21)	0.00749683	AC203966.5_FG005	Zm00001eb064970,Zm00001eb064980	ga20ox1	gibberellin 20-oxidase1	ga20ox1;gibberellin 20-oxidase1:
Zm00001d002999	Zm00001d041780 (zhd21)	0.00771493	GRMZM2G006964	Zm00001eb077080	ga2ox2	gibberellin 2-oxidase2	ga2ox2;gibberellin 2-oxidase2:
Zm00001d017294	Zm00001d041780 (zhd21)	0.00821352	GRMZM2G153359,GRMZM2G153368	Zm00001eb247820,Zm00001eb247830	ga2ox4	gibberellin 2-oxidase4	ga2ox4;gibberellin 2-oxidase4:
Zm00001d026160	Zm00001d041780 (zhd21)	0.00677377	GRMZM2G429000	Zm00001eb429480	gar2	gibberellin responsive2	Cortical cell-delineating protein%3B ZmGR1b protein
Zm00001d035234	Zm00001d041780 (zhd21)	0.00752416	GRMZM2G036966	Zm00001eb264150	gbptf15	GeBP-transcription factor 15	protein; Tyrosine specific protein phosphatase-like
Zm00001d021929	Zm00001d041780 (zhd21)	0.00664433	GRMZM2G102550	Zm00001eb325560	ggps2	geranylgeranyl pyrophosphate synthase2	ggps3;geranylgeranyl pyrophosphate synthase3: part of multigene family encoding geranylgeranyl diphosphate synthase
Zm00001d010308	Zm00001d041780 (zhd21)	0.00605755	GRMZM2G016605	Zm00001eb349710	gid2	gibberellin-insensitive dwarf protein homolog2	Gibberellin receptor GID1A
Zm00001d033447	Zm00001d041780 (zhd21)	0.00522669	GRMZM2G067919	Zm00001eb052450	glb1	globulin1	Globulin-1 S allele
Zm00001d020019	Zm00001d041780 (zhd21)	0.00551478	GRMZM2G064197	Zm00001eb309360	glk101	G2-like-transcription factor 1	Protein PHR1-LIKE 3
Zm00001d017563	Zm00001d041780 (zhd21)	0.00888412	GRMZM2G106185	Zm00001eb250280	glk20	G2-like-transcription factor 20	Putative Myb family transcription factor
Zm00001d002649	Zm00001d041780 (zhd21)	0.00581866	GRMZM2G069525	Zm00001eb073790	glk37	G2-like-transcription factor 37	Putative Myb family transcription factor
Zm00001d027492	Zm00001d041780 (zhd21)	0.00802396	GRMZM5G887276	Zm00001eb002310	glk48	G2-like-transcription factor 48	Putative Myb family transcription factor
Zm00001d013202	Zm00001d041780 (zhd21)	0.0175552	GRMZM2G171468	Zm00001eb214190,Zm00001eb214200	glk8	G2-like-transcription factor 8	DNA binding protein
Zm00001d024317	Zm00001d041780 (zhd21)	0.00575475	GRMZM2G315767	Zm00001eb413860	gll1	glossy2-like1	Transferase
Zm00001d029039	Zm00001d041780 (zhd21)	0.00506043	GRMZM2G320325	Zm00001eb015880	gpm405	NA	ABC transporter I family member 6 chloroplastic
Zm00001d013325	Zm00001d041780 (zhd21)	0.0138351	GRMZM2G100391,GRMZM2G100456	Zm00001eb215380	gpm51	NA	GLABRA2 expression modulator
Zm00001d021973	Zm00001d041780 (zhd21)	0.00629651	GRMZM2G172657	Zm00001eb326020	gras19	GRAS-transcription factor 19	Protein SHORT-ROOT
Zm00001d029855	Zm00001d041780 (zhd21)	0.0148428	GRMZM2G079470	Zm00001eb023010	gras33	GRAS-transcription factor 33	Scarecrow-like protein 6
Zm00001d046783	Zm00001d041780 (zhd21)	0.0114792	GRMZM2G114680	Zm00001eb388460	gras70	GRAS-transcription factor 70	Scarecrow-like protein 18
Zm00001d051387	Zm00001d041780 (zhd21)	0.00651432	GRMZM2G098800	Zm00001eb186770	gras80	GRAS-transcription factor 80	Scarecrow-like protein 6
Zm00001d033730	Zm00001d041780 (zhd21)	0.00626124	GRMZM2G009544	Zm00001eb054880	GRMZM2G009544	NA	NA
Zm00001d003497	Zm00001d041780 (zhd21)	0.00569555	GRMZM2G171277	Zm00001eb081320	GRMZM2G171277	NA	RING-H2 finger protein ATL54
Zm00001d036617	Zm00001d041780 (zhd21)	0.0101594	GRMZM2G004699,GRMZM5G816289	Zm00001eb197870,Zm00001eb274030	GRMZM5G816289	NA	Protein LIGHT-DEPENDENT SHORT HYPOCOTYLS 5
Zm00001d003927	Zm00001d041780 (zhd21)	0.00741838	GRMZM2G480903	Zm00001eb085190	grx2	glutaredoxin2	Grx_C8-glutaredoxin subgroup III
Zm00001d038056	Zm00001d041780 (zhd21)	0.00533485	GRMZM2G062527	NA	gsl1	giberellic acid-stimulated like1	Gibberellin-regulated protein 13
Zm00001d038192	Zm00001d041780 (zhd21)	0.00596519	GRMZM2G097989	Zm00001eb288100	gst41	glutathione transferase41	gst41;glutathione transferase41:
Zm00001d028129	Zm00001d041780 (zhd21)	0.00982112	GRMZM2G005624	Zm00001eb007950	gt1	grassy tillers1	gt1;grassy tillers1: numerous basal branches; vegetatively totipotent in combination with id1 and factors for perennialismputative transcription factor that reduces branching, and is induced by shade
Zm00001d029072	Zm00001d041780 (zhd21)	0.00601564	GRMZM2G173387	Zm00001eb016160	hak8	potassium high-affinity transporter8	Potassium transporter 2
Zm00001d022449	Zm00001d041780 (zhd21)	0.00559015	GRMZM2G166738	Zm00001eb330610	hak9	potassium high-affinity transporter9	Potassium transporter 2
Zm00001d020670	Zm00001d041780 (zhd21)	0.00505417	GRMZM2G127537	Zm00001eb314500	hb11	Homeobox-transcription factor 11	Homeobox-leucine zipper protein HAT3
Zm00001d010060	Zm00001d041780 (zhd21)	0.0123985	GRMZM2G074645	Zm00001eb347710	hb123	Homeobox-transcription factor 123	BEL1-like homeodomain protein 9
Zm00001d033246	Zm00001d041780 (zhd21)	0.0101972	GRMZM2G023291,GRMZM2G423337	Zm00001eb050660	hb124	Homeobox-transcription factor 124	Homeobox-leucine zipper protein ATHB-14
Zm00001d042864	Zm00001d041780 (zhd21)	0.008321	GRMZM2G154641	Zm00001eb147970	hb48	Homeobox-transcription factor 48	BEL1-like homeodomain protein 9
Zm00001d038355	Zm00001d041780 (zhd21)	0.011464	GRMZM2G125976	Zm00001eb289480	hb76	Homeobox-transcription factor 76	BEL1-like homeodomain protein 9
Zm00001d006306	Zm00001d041780 (zhd21)	0.00631082	GRMZM2G162284	Zm00001eb104350	hmg103	HMG-transcription factor 3	High mobility group B protein 2
Zm00001d036894	Zm00001d041780 (zhd21)	0.00668333	GRMZM2G043277	Zm00001eb276750	ho2	heme oxygenase2	ho2;heme oxygenase2: encodes a heme oxygenase
Zm00001d034433	Zm00001d041780 (zhd21)	0.00588491	GRMZM2G132971,GRMZM2G133023	Zm00001eb060670,Zm00001eb060680	hsftf11	HSF-transcription factor 11	Heat stress transcription factor A-6b
Zm00001d005843	Zm00001d041780 (zhd21)	0.00605465	GRMZM2G088242	Zm00001eb100410	hsftf2	HSF-transcription factor 2	AT-HSFB4
Zm00001d042922	Zm00001d041780 (zhd21)	0.00598717	AC209784.3_FG007	Zm00001eb148420	hsp6	heat shock protein6	Probable mediator of RNA polymerase II transcription subunit 37c
Zm00001d010944	Zm00001d041780 (zhd21)	0.00642237	GRMZM2G155889	Zm00001eb354850	htcp1	heterochromatin protein1	DUF724 domain-containing protein 2
Zm00001d041418	Zm00001d041780 (zhd21)	0.00542003	GRMZM2G167794	Zm00001eb135570	iaa11	Aux/IAA-transcription factor 11	Auxin-responsive protein IAA4
Zm00001d039513	Zm00001d041780 (zhd21)	0.00876031	GRMZM2G104176	Zm00001eb121410	iaa7	Aux/IAA-transcription factor 7	Auxin-responsive protein IAA26
Zm00001d006360	Zm00001d041780 (zhd21)	0.00523618	GRMZM2G114322	Zm00001eb104880	IDP3824	NA	Expansin-like A2
Zm00001d048802	Zm00001d041780 (zhd21)	0.00834889	GRMZM2G058447	Zm00001eb166550,Zm00001eb166560	IDP3934	NA	Glycine-rich domain-containing protein 1
Zm00001d008406	Zm00001d041780 (zhd21)	0.0143377	GRMZM2G051842	Zm00001eb334210	IDP397	NA	pfkB-like carbohydrate kinase family protein
Zm00001d001895	Zm00001d041780 (zhd21)	0.00541177	GRMZM2G104430	Zm00001eb066780	IDP4350	NA	Plant UBX domain-containing protein 7
Zm00001d047512	Zm00001d041780 (zhd21)	0.00521165	GRMZM2G124567	Zm00001eb395050	IDP534	NA	BEST Arabidopsis thaliana protein match is: transcription regulators (TAIR:AT3G56220.1); Has 289 Blast hits to 289 proteins in 30 species: Archae - 0; Bacteria - 0; Metazoa - 0; Fungi - 0; Plants - 289; Viruses - 0; Other Eukaryotes - 0 (source: NCB /.../k).
Zm00001d043923	Zm00001d041780 (zhd21)	0.0140177	GRMZM2G142207	Zm00001eb157280	IDP5868	NA	PAN domain-containing protein
Zm00001d048070	Zm00001d041780 (zhd21)	0.00865486	GRMZM2G045981	Zm00001eb400010	IDP5928	NA	Putative leucine-rich repeat protein kinase family protein
Zm00001d025644	Zm00001d041780 (zhd21)	0.00727795	GRMZM2G064159	Zm00001eb424480	IDP6827	NA	Agmatine deiminase
Zm00001d038084	Zm00001d041780 (zhd21)	0.00633607	GRMZM2G005973	Zm00001eb287080	IDP7332	NA	50S ribosomal protein L1 chloroplastic
Zm00001d002966	Zm00001d041780 (zhd21)	0.0106642	GRMZM2G062179	Zm00001eb076810	IDP7342	NA	Serine carboxypeptidase-like 35
Zm00001d039987	Zm00001d041780 (zhd21)	0.00641896	GRMZM2G362949	Zm00001eb125300	IDP7393	NA	NA
Zm00001d020544	Zm00001d041780 (zhd21)	0.00821412	NA	Zm00001eb313410	IDP754	NA	S-adenosylmethionine decarboxylase proenzyme
Zm00001d037205	Zm00001d041780 (zhd21)	0.00807658	GRMZM2G008353	Zm00001eb279370	IDP8170	NA	Protein EXORDIUM
Zm00001d046766	Zm00001d041780 (zhd21)	0.00883481	GRMZM5G885766	Zm00001eb388340	IDP8608	NA	Putative glycosyl hydrolase of unknown function (DUF1680)
Zm00001d047340	Zm00001d041780 (zhd21)	0.013047	GRMZM2G415793	Zm00001eb393520,Zm00001eb393530	IDP8972	NA	Allene oxide cyclase 3 chloroplastic
Zm00001d025354	Zm00001d041780 (zhd21)	0.006599	GRMZM2G095725	Zm00001eb421950	incw5	invertase cell wall5	incw5;invertase cell wall5:
Zm00001d003709	Zm00001d041780 (zhd21)	0.00516138	GRMZM2G368698	Zm00001eb083160	invinh4	invertase inhibitor4	Cell wall / vacuolar inhibitor of fructosidase 2
Zm00001d039053	Zm00001d041780 (zhd21)	0.0120413	GRMZM2G160417	Zm00001eb296230	kcs16	3-ketoacyl-CoA synthase16	3-ketoacyl-CoA synthase
Zm00001d041308	Zm00001d041780 (zhd21)	0.00779079	GRMZM2G009715	Zm00001eb134700	kea3	K+ efflux antiporter 3	K(+) efflux antiporter 3 chloroplastic
Zm00001d035440	Zm00001d041780 (zhd21)	0.00640786	GRMZM2G448607	Zm00001eb264930	lip15	low temperature-induced protein15	lip15;low temperature-induced protein15: cDNA cross hybridizing to rice lip19, bZIP protein from rabbit reticulocytes or E. coli binds wheat histone H3 gene promoter; single band in Southerns
Zm00001d011700	Zm00001d041780 (zhd21)	0.013003	GRMZM2G404207	Zm00001eb361260	LOC103636223	NA	Protein kinase superfamily protein
Zm00001d027893	Zm00001d041780 (zhd21)	0.00950209	GRMZM2G017616	Zm00001eb005920	lox9	lipoxygenase9	lox9;lipoxygenase9:
Zm00001d023736	Zm00001d041780 (zhd21)	0.00789873	GRMZM2G137510	Zm00001eb409460	mads34	MADS-transcription factor 34	Agamous-like MADS-box protein AGL8
Zm00001d043589	Zm00001d041780 (zhd21)	0.0109974	GRMZM2G079727	Zm00001eb154380	mads36	MADS-transcription factor 36`	Floral homeotic protein APETALA 3
Zm00001d018142	Zm00001d041780 (zhd21)	0.0105626	GRMZM2G046885	Zm00001eb255670	mads73	MADS-transcription factor 73	MADS-box protein SVP
Zm00001d002939	Zm00001d041780 (zhd21)	0.0138551	GRMZM2G123122	Zm00001eb076540	mctp2	multiple C2 domain and transmembrane region protein2	C2 calcium/lipid-binding plant phosphoribosyltransferase family protein
Zm00001d027405	Zm00001d041780 (zhd21)	0.00979682	GRMZM2G136859	Zm00001eb001530	mib1	metal ion binding1	hma1;heavy metal associated1:
Zm00001d007187	Zm00001d041780 (zhd21)	0.00762142	GRMZM2G003409	Zm00001eb111670	mmc0381	NA	hydroxyproline-rich glycoprotein family protein
Zm00001d004933	Zm00001d041780 (zhd21)	0.00648513	GRMZM2G145651	Zm00001eb092890	mmc0401	NA	Carbohydrate-binding X8 domain superfamily protein
Zm00001d032408	Zm00001d041780 (zhd21)	0.00624148	GRMZM2G075247	Zm00001eb043140	mmp173	NA	G-type lectin S-receptor-like serine/threonine-protein kinase B120
Zm00001d016443	Zm00001d041780 (zhd21)	0.00628376	GRMZM2G160327	Zm00001eb240670	mmp19	NA	Peroxidase 64
Zm00001d034405	Zm00001d041780 (zhd21)	0.0179074	GRMZM2G120657	Zm00001eb060390	mmp195g	NA	Probable inactive leucine-rich repeat receptor-like protein kinase
Zm00001d026127	Zm00001d041780 (zhd21)	0.0106148	AC193324.3_FG002,GRMZM2G084491	Zm00001eb429140	mmp71	NA	Patched family protein
Zm00001d031447	Zm00001d041780 (zhd21)	0.00580875	AC234203.1_FG004	Zm00001eb034990	mrpa10	multidrug resistance protein associated10	ABC transporter C family member 10
Zm00001d044895	Zm00001d041780 (zhd21)	0.0102542	GRMZM5G874756	Zm00001eb372940	mrpa26	multidrug resistance associated protein26	ATPase%2C coupled to transmembrane movement of substance
Zm00001d018802	Zm00001d041780 (zhd21)	0.0074764	GRMZM2G442791	Zm00001eb300050	ms22	male sterile22	ms22;male sterile22: pollen mother cells degenerate
Zm00001d049823	Zm00001d041780 (zhd21)	0.01308	GRMZM5G896883	Zm00001eb175180	mtn2	methylthioadenosine nucleosidase2	5'-methylthioadenosine/S-adenosylhomocysteine nucleosidase 2
Zm00001d032194	Zm00001d041780 (zhd21)	0.00709571	GRMZM2G428555	Zm00001eb041450	myb78	MYB-transcription factor 78	myb domain protein 105
Zm00001d038270	Zm00001d041780 (zhd21)	0.00719038	GRMZM2G002128	Zm00001eb288730,Zm00001eb288740	mybr3	MYB-related-transcription factor 3	Duplicated homeodomain-like superfamily protein
Zm00001d029963	Zm00001d041780 (zhd21)	0.00961284	GRMZM2G088524	Zm00001eb023780	mybr32	MYB-related-transcription factor 32	myb-like transcription factor family protein
Zm00001d000224	Zm00001d041780 (zhd21)	0.0121165	GRMZM2G138176	Zm00001eb145730	NA	NA	F-box protein SKP2A
Zm00001d000320	Zm00001d041780 (zhd21)	0.00831708	GRMZM2G041645	Zm00001eb324000	NA	NA	NA
Zm00001d002383	Zm00001d041780 (zhd21)	0.00769058	GRMZM2G040917	Zm00001eb071410,Zm00001eb071420	NA	NA	AT2G41900 (E=3e-023) | zinc finger (CCCH-type) family protein
Zm00001d002385	Zm00001d041780 (zhd21)	0.00710529	GRMZM2G040672	Zm00001eb071440	NA	NA	Putative RNA methyltransferase
Zm00001d002519	Zm00001d041780 (zhd21)	0.00583103	GRMZM2G024312	Zm00001eb072640	NA	NA	RING-H2 finger protein ATL3J
Zm00001d002696	Zm00001d041780 (zhd21)	0.01473	GRMZM2G087678	Zm00001eb074280	NA	NA	Rop guanine nucleotide exchange factor 2
Zm00001d002848	Zm00001d041780 (zhd21)	0.00761576	GRMZM2G053977	Zm00001eb075670	NA	NA	(+)-neomenthol dehydrogenase
Zm00001d002876	Zm00001d041780 (zhd21)	0.00967104	GRMZM2G124371	Zm00001eb075990	NA	NA	Regulator of chromosome condensation (RCC1) family with FYVE zinc finger domain
Zm00001d002881	Zm00001d041780 (zhd21)	0.00517025	GRMZM2G447090	Zm00001eb076040	NA	NA	Putative pentatricopeptide repeat-containing protein
Zm00001d002992	Zm00001d041780 (zhd21)	0.00729559	GRMZM2G306741	Zm00001eb077010	NA	NA	DUF3755 family protein
Zm00001d003102	Zm00001d041780 (zhd21)	0.0102441	GRMZM2G082249	Zm00001eb077990	NA	NA	UDP-glycosyltransferase 92A1
Zm00001d003104	Zm00001d041780 (zhd21)	0.0144734	GRMZM2G342509	Zm00001eb078010	NA	NA	Protein binding protein
Zm00001d003174	Zm00001d041780 (zhd21)	0.00872102	GRMZM2G135277	Zm00001eb078570	NA	NA	NAD(P)-binding Rossmann-fold superfamily protein
Zm00001d003213	Zm00001d041780 (zhd21)	0.00636773	GRMZM2G081053	Zm00001eb078890	NA	NA	CONTAINS InterPro DOMAIN/s: Ankyrin repeat-containing domain (InterPro:IPR020683) Ankyrin repeat (InterPro:IPR002110); BEST Arabidopsis thaliana protein match is: XB3 ortholog 2 in Arabidopsis thaliana (TAIR:AT5G57740.1); Has 66374 Blast hits to 25 /.../oteins in 1201 species: Archae - 121; Bacteria - 8133; Metazoa - 29530; Fungi - 5885; Plants - 3349; Viruses - 785; Other Eukaryotes - 18571 (sou…
Zm00001d003457	Zm00001d041780 (zhd21)	0.0187447	GRMZM2G018275	Zm00001eb081030	NA	NA	PLAT domain-containing protein 3
Zm00001d003492	Zm00001d041780 (zhd21)	0.00519583	GRMZM2G703021	Zm00001eb081260	NA	NA	Myosin heavy chain-related protein
Zm00001d003754	Zm00001d041780 (zhd21)	0.0101235	GRMZM2G128322	Zm00001eb083570,Zm00001eb083580	NA	NA	Protein SMAX1-LIKE 3
Zm00001d003929	Zm00001d041780 (zhd21)	0.00505543	GRMZM2G306376	Zm00001eb085220	NA	NA	OSJNBa0055C08.12 protein
Zm00001d003993	Zm00001d041780 (zhd21)	0.00647025	AC202435.3_FG001	Zm00001eb085610	NA	NA	F-box protein
Zm00001d004094	Zm00001d041780 (zhd21)	0.00599169	GRMZM2G359779	Zm00001eb086360	NA	NA	Protein SMAX1-LIKE 4
Zm00001d004220	Zm00001d041780 (zhd21)	0.00579611	GRMZM2G112210	Zm00001eb087160	NA	NA	NA
Zm00001d004354	Zm00001d041780 (zhd21)	0.00573203	GRMZM2G090675	Zm00001eb088050	NA	NA	CBS domain-containing protein CBSX1 chloroplastic
Zm00001d004506	Zm00001d041780 (zhd21)	0.0111583	GRMZM2G168382	Zm00001eb089340	NA	NA	Cytochrome P450 71D7
Zm00001d004762	Zm00001d041780 (zhd21)	0.0127413	GRMZM2G109527,GRMZM2G109547	Zm00001eb091420	NA	NA	ABC transporter G family member 25
Zm00001d004763	Zm00001d041780 (zhd21)	0.00810111	GRMZM2G000959	Zm00001eb091430	NA	NA	Probable glucan endo-13-beta-glucosidase A6
Zm00001d005008	Zm00001d041780 (zhd21)	0.0055475	GRMZM2G147420	Zm00001eb093510	NA	NA	Ulp1 protease family C-terminal catalytic domain containing protein expressed
Zm00001d005298	Zm00001d041780 (zhd21)	0.00806048	GRMZM2G163724	Zm00001eb095660	NA	NA	receptor-like kinase
Zm00001d005392	Zm00001d041780 (zhd21)	0.00641084	GRMZM2G352855	Zm00001eb096490	NA	NA	Lecithin-cholesterol acyltransferase-like 1
Zm00001d005821	Zm00001d041780 (zhd21)	0.00659967	GRMZM2G147467	Zm00001eb100200	NA	NA	Flavonoid 3-monooxygenase
Zm00001d006126	Zm00001d041780 (zhd21)	0.00830443	GRMZM2G023293	Zm00001eb102770	NA	NA	Trigger factor
Zm00001d006132	Zm00001d041780 (zhd21)	0.0054082	GRMZM2G040965	Zm00001eb102840	NA	NA	Formin-like protein 1
Zm00001d006205	Zm00001d041780 (zhd21)	0.00802096	GRMZM2G073882	Zm00001eb103410	NA	NA	Subtilisin-like protease SBT3.9
Zm00001d006494	Zm00001d041780 (zhd21)	0.0059458	GRMZM2G169539	Zm00001eb106020	NA	NA	Protein DETOXIFICATION 40
Zm00001d006581	Zm00001d041780 (zhd21)	0.00640256	GRMZM2G414995	Zm00001eb106750,Zm00001eb106760	NA	NA	NA
Zm00001d007091	Zm00001d041780 (zhd21)	0.00518056	GRMZM2G075387	Zm00001eb110790,Zm00001eb110800	NA	NA	Cis-zeatin O-glucosyltransferase 1
Zm00001d007190	Zm00001d041780 (zhd21)	0.00602881	GRMZM2G318296	Zm00001eb111700	NA	NA	Zinc finger (C3HC4-type RING finger) family protein
Zm00001d008535	Zm00001d041780 (zhd21)	0.00549045	GRMZM2G175398	Zm00001eb335110	NA	NA	NA
Zm00001d008539	Zm00001d041780 (zhd21)	0.00774564	GRMZM2G444567	Zm00001eb335120,Zm00001eb335130	NA	NA	NA
Zm00001d008800	Zm00001d041780 (zhd21)	0.00640519	GRMZM2G395749	Zm00001eb337350	NA	NA	Putative MYB DNA-binding domain superfamily protein
Zm00001d008956	Zm00001d041780 (zhd21)	0.00631218	GRMZM2G096525	Zm00001eb338790	NA	NA	NA
Zm00001d009127	Zm00001d041780 (zhd21)	0.00535759	GRMZM2G002416	Zm00001eb340370	NA	NA	ATP-citrate synthase beta chain protein 2
Zm00001d009756	Zm00001d041780 (zhd21)	0.00553308	GRMZM2G053261	Zm00001eb345380	NA	NA	Putative casein kinase family protein
Zm00001d010079	Zm00001d041780 (zhd21)	0.00710987	GRMZM2G094017	Zm00001eb347850	NA	NA	HXXXD-type acyl-transferase family protein
Zm00001d010543	Zm00001d041780 (zhd21)	0.00513969	GRMZM2G178815	Zm00001eb351460	NA	NA	Probable membrane-associated kinase regulator 4
Zm00001d010813	Zm00001d041780 (zhd21)	0.0128392	AC205471.4_FG008	Zm00001eb353740	NA	NA	receptor like protein 29
Zm00001d011041	Zm00001d041780 (zhd21)	0.0065083	GRMZM2G102674	Zm00001eb355610,Zm00001eb355620	NA	NA	UPA23
Zm00001d011117	Zm00001d041780 (zhd21)	0.00632424	GRMZM2G363429	Zm00001eb356300	NA	NA	cytochrome P450 family 722 subfamily A polypeptide 1
Zm00001d011312	Zm00001d041780 (zhd21)	0.00745291	GRMZM2G050548	Zm00001eb357920	NA	NA	Putative leucine-rich repeat receptor-like protein kinase family protein
Zm00001d011398	Zm00001d041780 (zhd21)	0.0144871	GRMZM2G158647	Zm00001eb358630	NA	NA	NA
Zm00001d011463	Zm00001d041780 (zhd21)	0.0112003	GRMZM2G043117	Zm00001eb359250	NA	NA	Plant-specific domain TIGR01570 family protein
Zm00001d011630	Zm00001d041780 (zhd21)	0.00721102	GRMZM2G393150	Zm00001eb360660	NA	NA	NA
Zm00001d011834	Zm00001d041780 (zhd21)	0.0119306	GRMZM2G059117	Zm00001eb362650	NA	NA	Putative leucine-rich repeat receptor-like protein kinase family protein
Zm00001d011846	Zm00001d041780 (zhd21)	0.00794886	GRMZM2G356714	Zm00001eb362780,Zm00001eb362790	NA	NA	Calcium-dependent lipid-binding (CaLB domain) family protein
Zm00001d012158	Zm00001d041780 (zhd21)	0.00656064	AC155376.2_FG004	Zm00001eb365680	NA	NA	Formin-like protein 1
Zm00001d012289	Zm00001d041780 (zhd21)	0.00800332	GRMZM2G169398	Zm00001eb366820	NA	NA	Transposon protein Mutator sub-class
Zm00001d012591	Zm00001d041780 (zhd21)	0.00753701	GRMZM2G106344	Zm00001eb369590	NA	NA	Probable nucleoredoxin 1
Zm00001d012621	Zm00001d041780 (zhd21)	0.00549558	GRMZM5G865151	NA	NA	NA	NA
Zm00001d013440	Zm00001d041780 (zhd21)	0.00508255	GRMZM2G149335	Zm00001eb216380	NA	NA	NA
Zm00001d013468	Zm00001d041780 (zhd21)	0.0150739	GRMZM2G090435	Zm00001eb216640	NA	NA	Protein FAF-like chloroplastic
Zm00001d013502	Zm00001d041780 (zhd21)	0.00735891	GRMZM2G327260	Zm00001eb216960	NA	NA	NA
Zm00001d013554	Zm00001d041780 (zhd21)	0.00524966	GRMZM2G033489	Zm00001eb217420	NA	NA	NA
Zm00001d013598	Zm00001d041780 (zhd21)	0.0117554	GRMZM5G822180	Zm00001eb217890	NA	NA	NA
Zm00001d013611	Zm00001d041780 (zhd21)	0.00750217	GRMZM2G066449	Zm00001eb217990	NA	NA	NA
Zm00001d013809	Zm00001d041780 (zhd21)	0.00896766	NA	Zm00001eb219770	NA	NA	Protein DETOXIFICATION 40
Zm00001d013825	Zm00001d041780 (zhd21)	0.00685798	GRMZM2G337330	Zm00001eb219970	NA	NA	NA
Zm00001d014032	Zm00001d041780 (zhd21)	0.0125623	GRMZM2G034385	Zm00001eb221810	NA	NA	Protein LIGHT-DEPENDENT SHORT HYPOCOTYLS 3
Zm00001d014091	Zm00001d041780 (zhd21)	0.00604999	GRMZM2G139066	Zm00001eb222310	NA	NA	F-box domain containing protein
Zm00001d014808	Zm00001d041780 (zhd21)	0.0055975	GRMZM2G350800,GRMZM2G366402	Zm00001eb228270	NA	NA	Protein FREE1
Zm00001d015742	Zm00001d041780 (zhd21)	0.00528165	GRMZM2G437758	Zm00001eb235490	NA	NA	NA
Zm00001d015917	Zm00001d041780 (zhd21)	0.00841534	GRMZM2G349996	Zm00001eb236830	NA	NA	Nucleic acid-binding OB-fold-like protein
Zm00001d016301	Zm00001d041780 (zhd21)	0.00516194	GRMZM2G021106	Zm00001eb239700	NA	NA	Inorganic pyrophosphatase 1
Zm00001d016599	Zm00001d041780 (zhd21)	0.0106338	GRMZM2G168807	Zm00001eb241990	NA	NA	AT2G33510 (E=5e-065) | protein binding
Zm00001d016735	Zm00001d041780 (zhd21)	0.0112434	AC233850.1_FG009	Zm00001eb243020	NA	NA	Protein SMAX1-LIKE 3
Zm00001d016895	Zm00001d041780 (zhd21)	0.00595359	GRMZM2G049675	Zm00001eb244560	NA	NA	Gibberellin receptor GID1L2
Zm00001d017799	Zm00001d041780 (zhd21)	0.00717344	GRMZM2G127846	Zm00001eb252310	NA	NA	Exonuclease family protein
Zm00001d017918	Zm00001d041780 (zhd21)	0.00731222	NA	Zm00001eb253450	NA	NA	TRICHOME BIREFRINGENCE-LIKE 20
Zm00001d018343	Zm00001d041780 (zhd21)	0.00532241	GRMZM2G122284	Zm00001eb257520	NA	NA	RING-H2 finger protein ATL13
Zm00001d018417	Zm00001d041780 (zhd21)	0.00749634	GRMZM2G008834	Zm00001eb258250	NA	NA	NA
Zm00001d018452	Zm00001d041780 (zhd21)	0.0111989	GRMZM5G862817	Zm00001eb258590	NA	NA	F-box protein PP2-B10
Zm00001d018482	Zm00001d041780 (zhd21)	0.0101128	GRMZM2G056598	Zm00001eb258900	NA	NA	Homeodomain
Zm00001d018605	Zm00001d041780 (zhd21)	0.00672646	GRMZM2G000126	Zm00001eb298060	NA	NA	Zinc finger%2C C2H2 type family protein
Zm00001d018609	Zm00001d041780 (zhd21)	0.0076533	GRMZM2G090744	Zm00001eb298080	NA	NA	myosin heavy chain-related
Zm00001d018857	Zm00001d041780 (zhd21)	0.00502233	GRMZM2G320298	Zm00001eb300670	NA	NA	Probable carboxylesterase 15
Zm00001d018882	Zm00001d041780 (zhd21)	0.00510462	GRMZM2G021149	Zm00001eb300870	NA	NA	Small nuclear ribonucleoprotein-associated protein
Zm00001d018983	Zm00001d041780 (zhd21)	0.00830361	GRMZM2G021416	Zm00001eb301720	NA	NA	Serine/threonine-protein kinase WNK2
Zm00001d019043	Zm00001d041780 (zhd21)	0.00546418	GRMZM2G038839	Zm00001eb302230	NA	NA	Receptor-like kinase-like
Zm00001d019917	Zm00001d041780 (zhd21)	0.00987265	GRMZM2G425398,GRMZM6G631561	Zm00001eb308530	NA	NA	CASP-like protein 13
Zm00001d019936	Zm00001d041780 (zhd21)	0.00542034	GRMZM2G032807	Zm00001eb308670	NA	NA	NA
Zm00001d020445	Zm00001d041780 (zhd21)	0.00509783	GRMZM2G159160	Zm00001eb312490	NA	NA	CAAX amino terminal protease family protein
Zm00001d020731	Zm00001d041780 (zhd21)	0.00921387	GRMZM2G076778	Zm00001eb315050	NA	NA	NA
Zm00001d020852	Zm00001d041780 (zhd21)	0.00616989	GRMZM2G014558	Zm00001eb316070	NA	NA	Cellulose synthase-like protein E1
Zm00001d021544	Zm00001d041780 (zhd21)	0.00644541	GRMZM2G107142	Zm00001eb321970	NA	NA	PHI-1
Zm00001d021781	Zm00001d041780 (zhd21)	0.0133953	GRMZM2G019974	Zm00001eb324230	NA	NA	Organic cation/carnitine transporter 3
Zm00001d021952	Zm00001d041780 (zhd21)	0.00850856	GRMZM2G178839	Zm00001eb325820	NA	NA	Calcium-dependent lipid-binding (CaLB domain) family protein
Zm00001d022006	Zm00001d041780 (zhd21)	0.0059194	GRMZM2G181219	Zm00001eb326340	NA	NA	Lipase-like protein
Zm00001d022041	Zm00001d041780 (zhd21)	0.00522805	GRMZM2G432796	Zm00001eb326620	NA	NA	NA
Zm00001d023210	Zm00001d041780 (zhd21)	0.00644062	GRMZM2G179143	Zm00001eb404760	NA	NA	Putative cytochrome P450 superfamily protein
Zm00001d023248	Zm00001d041780 (zhd21)	0.0123244	AC198366.3_FG004	Zm00001eb405100,Zm00001eb405110	NA	NA	Scarecrow-like protein 3
Zm00001d023312	Zm00001d041780 (zhd21)	0.00919469	GRMZM2G058481	Zm00001eb405780,Zm00001eb405790	NA	NA	NA
Zm00001d023815	Zm00001d041780 (zhd21)	0.00692528	GRMZM2G011141	Zm00001eb410060	NA	NA	Putative lipase class 3 family protein
Zm00001d023939	Zm00001d041780 (zhd21)	0.0170961	GRMZM2G060183	Zm00001eb411000	NA	NA	Putative polyol transporter 1
Zm00001d024520	Zm00001d041780 (zhd21)	0.00927129	GRMZM2G145123	Zm00001eb415500	NA	NA	RING/U-box superfamily protein
Zm00001d024541	Zm00001d041780 (zhd21)	0.00539454	GRMZM2G078906	Zm00001eb415720	NA	NA	Putative FAD-binding Berberine family protein
Zm00001d025709	Zm00001d041780 (zhd21)	0.00828962	GRMZM2G041513	Zm00001eb425110	NA	NA	NA
Zm00001d025735	Zm00001d041780 (zhd21)	0.00500756	GRMZM5G802115	Zm00001eb425410,Zm00001eb425420	NA	NA	Serine/threonine-protein kinase OXI1
Zm00001d025985	Zm00001d041780 (zhd21)	0.00562773	GRMZM2G427106	Zm00001eb427820	NA	NA	NA
Zm00001d026036	Zm00001d041780 (zhd21)	0.00762102	GRMZM2G086553	Zm00001eb428370	NA	NA	AT-hook motif nuclear-localized protein 13
Zm00001d026067	Zm00001d041780 (zhd21)	0.00570581	GRMZM2G134703	Zm00001eb428560	NA	NA	cytochrome P450 family 704 subfamily A polypeptide 2
Zm00001d026444	Zm00001d041780 (zhd21)	0.00639337	GRMZM2G002430	Zm00001eb432060	NA	NA	NA
Zm00001d027850	Zm00001d041780 (zhd21)	0.00567231	GRMZM2G162800	Zm00001eb005420	NA	NA	P-loop containing nucleoside triphosphate hydrolases superfamily protein
Zm00001d027883	Zm00001d041780 (zhd21)	0.00889988	AC226243.1_FG003	Zm00001eb005810	NA	NA	Putative membrane lipoprotein
Zm00001d028319	Zm00001d041780 (zhd21)	0.0126838	GRMZM2G043470	Zm00001eb009660	NA	NA	Probable receptor-like serine/threonine-protein kinase
Zm00001d028366	Zm00001d041780 (zhd21)	0.00662565	GRMZM2G152390	Zm00001eb010110	NA	NA	Type IV inositol polyphosphate 5-phosphatase 9
Zm00001d028386	Zm00001d041780 (zhd21)	0.0161339	GRMZM5G818431	Zm00001eb010320	NA	NA	Protein kinase superfamily protein
Zm00001d028456	Zm00001d041780 (zhd21)	0.0148655	GRMZM2G060148	Zm00001eb011220	NA	NA	Regulator of Vps4 activity in the MVB pathway protein
Zm00001d028482	Zm00001d041780 (zhd21)	0.00660378	GRMZM2G030223	Zm00001eb011000	NA	NA	Patatin-like protein 3
Zm00001d028510	Zm00001d041780 (zhd21)	0.00592402	GRMZM5G883632	Zm00001eb011430,Zm00001eb011440	NA	NA	Protein FAF-like chloroplastic
Zm00001d028696	Zm00001d041780 (zhd21)	0.0118973	GRMZM2G338037	Zm00001eb012960	NA	NA	Expressed protein; protein
Zm00001d029014	Zm00001d041780 (zhd21)	0.00631001	GRMZM2G023884	Zm00001eb015730	NA	NA	Probable dolichyl pyrophosphate Man9GlcNAc2 alpha-13-glucosyltransferase
Zm00001d029226	Zm00001d041780 (zhd21)	0.00619492	GRMZM2G057652	Zm00001eb017450	NA	NA	Rhomboid-like protein 19
Zm00001d029673	Zm00001d041780 (zhd21)	0.00754255	GRMZM2G060257	Zm00001eb021380	NA	NA	F-box protein PP2-A13
Zm00001d029983	Zm00001d041780 (zhd21)	0.00763974	GRMZM2G007939	Zm00001eb023950	NA	NA	Beta-amylase 3 chloroplastic
Zm00001d030004	Zm00001d041780 (zhd21)	0.00535906	GRMZM2G070943	Zm00001eb024120	NA	NA	OSJNBb0016D16.16 protein; protein
Zm00001d030285	Zm00001d041780 (zhd21)	0.00826043	GRMZM2G015143,GRMZM5G855776	Zm00001eb026330	NA	NA	Probable alpha-mannosidase
Zm00001d030759	Zm00001d041780 (zhd21)	0.00524407	GRMZM2G093736	Zm00001eb029470,Zm00001eb029480	NA	NA	Lectin-like receptor kinase 7
Zm00001d031844	Zm00001d041780 (zhd21)	0.00696557	GRMZM2G004079	Zm00001eb038470	NA	NA	Serine/threonine-protein kinase PEPKR2
Zm00001d031892	Zm00001d041780 (zhd21)	0.00753561	GRMZM2G090177	Zm00001eb038880	NA	NA	Calcium-dependent lipid-binding (CaLB domain) family protein
Zm00001d031913	Zm00001d041780 (zhd21)	0.00568984	GRMZM5G804575	Zm00001eb039040	NA	NA	Nodulin-like protein 5NG4
Zm00001d032264	Zm00001d041780 (zhd21)	0.00611583	GRMZM5G893055	Zm00001eb042000	NA	NA	U-box domain-containing protein 40
Zm00001d032407	Zm00001d041780 (zhd21)	0.0144953	GRMZM2G068639	Zm00001eb043120	NA	NA	FAD binding domain containing protein
Zm00001d032570	Zm00001d041780 (zhd21)	0.0140826	GRMZM2G449133	Zm00001eb044590	NA	NA	soluble epoxide hydrolase
Zm00001d032696	Zm00001d041780 (zhd21)	0.0100989	GRMZM2G081515	Zm00001eb045800	NA	NA	Protein LIGHT-DEPENDENT SHORT HYPOCOTYLS 3
Zm00001d032811	Zm00001d041780 (zhd21)	0.00529858	GRMZM5G809265,GRMZM5G891371	Zm00001eb046750,Zm00001eb046760,Zm00001eb046770	NA	NA	Ras-related protein Rab-18
Zm00001d032978	Zm00001d041780 (zhd21)	0.00718306	GRMZM2G084513,GRMZM2G383555	Zm00001eb048210	NA	NA	INVOLVED IN: chromosome segregation cell division; LOCATED IN: chromosome centromeric region nucleus; EXPRESSED IN: 23 plant structures; EXPRESSED DURING: 13 growth stages; CONTAINS InterPro DOMAIN/s: Centromere protein Cenp-O (InterPro:IPR018464 /.../ 43 Blast hits to 43 proteins in 15 species: Archae - 0; Bacteria - 0; Metazoa - 11; Fungi - 0; Plants - 31; Viruses - 0; Other Eukaryotes - 1 (sou…
Zm00001d033156	Zm00001d041780 (zhd21)	0.0124489	GRMZM2G153887	Zm00001eb049820	NA	NA	NA
Zm00001d033516	Zm00001d041780 (zhd21)	0.0119058	GRMZM2G341959	Zm00001eb053050,Zm00001eb053060	NA	NA	Flavonol 4-sulfotransferase
Zm00001d034194	Zm00001d041780 (zhd21)	0.0135788	GRMZM2G085189	Zm00001eb058760	NA	NA	BTB/POZ domain-containing protein
Zm00001d035035	Zm00001d041780 (zhd21)	0.00781231	GRMZM2G116685	Zm00001eb260420	NA	NA	Putative CRINKLY4-like receptor protein kinase family protein
Zm00001d036423	Zm00001d041780 (zhd21)	0.00534885	GRMZM2G387935	Zm00001eb272480	NA	NA	Probable methyltransferase PMT27
Zm00001d036610	Zm00001d041780 (zhd21)	0.00580402	GRMZM2G128560	Zm00001eb273950	NA	NA	OSJNBa0058K23.8 protein; protein
Zm00001d037342	Zm00001d041780 (zhd21)	0.0071493	GRMZM2G059634	Zm00001eb280720	NA	NA	Putative DUF26 domain family protein
Zm00001d038005	Zm00001d041780 (zhd21)	0.00595216	GRMZM2G005293	Zm00001eb286330	NA	NA	Putative patellin family protein
Zm00001d038239	Zm00001d041780 (zhd21)	0.00524379	GRMZM2G032865	Zm00001eb288490	NA	NA	Whole genome shotgun sequence of line PN40024 scaffold_35.assembly12x (Fragment)
Zm00001d038325	Zm00001d041780 (zhd21)	0.00603544	GRMZM2G135165	Zm00001eb289190	NA	NA	NA
Zm00001d039218	Zm00001d041780 (zhd21)	0.00644945	GRMZM2G052111	Zm00001eb297830	NA	NA	Leucine-rich repeat receptor-like serine/threonine-protein kinase BAM3
Zm00001d039280	Zm00001d041780 (zhd21)	0.00709926	GRMZM2G010460	Zm00001eb119100	NA	NA	Probable ubiquitin-conjugating enzyme E2 25
Zm00001d039514	Zm00001d041780 (zhd21)	0.0127852	GRMZM2G141665	Zm00001eb121420	NA	NA	Clavaminate synthase-like protein
Zm00001d039618	Zm00001d041780 (zhd21)	0.00553559	GRMZM2G115574	Zm00001eb122350	NA	NA	alpha/beta-Hydrolases superfamily protein
Zm00001d039993	Zm00001d041780 (zhd21)	0.00673355	GRMZM2G360023	Zm00001eb125350	NA	NA	NA
Zm00001d040188	Zm00001d041780 (zhd21)	0.00940059	GRMZM2G124066	Zm00001eb126880	NA	NA	HXXXD-type acyl-transferase family protein
Zm00001d041782	Zm00001d041780 (zhd21)	0.0125333	GRMZM5G844894	Zm00001eb138390	NA	NA	Plant-specific domain TIGR01627 family protein
Zm00001d042016	Zm00001d041780 (zhd21)	0.00781095	GRMZM5G813403	Zm00001eb140260	NA	NA	NA
Zm00001d042051	Zm00001d041780 (zhd21)	0.00652337	GRMZM2G138338	Zm00001eb140550,Zm00001eb140560	NA	NA	Probably inactive leucine-rich repeat receptor-like protein kinase
Zm00001d042088	Zm00001d041780 (zhd21)	0.00589945	GRMZM2G367026	Zm00001eb140930	NA	NA	Uridine 5'-monophosphate synthase
Zm00001d042328	Zm00001d041780 (zhd21)	0.0071977	GRMZM2G133428,GRMZM2G133483	Zm00001eb143150	NA	NA	F-box protein
Zm00001d042486	Zm00001d041780 (zhd21)	0.00517066	GRMZM2G406951	NA	NA	NA	Galactolipase DONGLE chloroplastic
Zm00001d042979	Zm00001d041780 (zhd21)	0.0135096	GRMZM2G448633	Zm00001eb148950	NA	NA	ATP binding protein
Zm00001d043273	Zm00001d041780 (zhd21)	0.00613078	GRMZM2G055000,GRMZM2G355343	Zm00001eb151490	NA	NA	SR protein related family member
Zm00001d043399	Zm00001d041780 (zhd21)	0.00576056	GRMZM2G162305	Zm00001eb152570	NA	NA	NA
Zm00001d043654	Zm00001d041780 (zhd21)	0.00801068	AC207628.4_FG010	Zm00001eb154850	NA	NA	S-adenosyl-L-methionine-dependent methyltransferases superfamily protein
Zm00001d044131	Zm00001d041780 (zhd21)	0.0077215	GRMZM2G130354	Zm00001eb159090	NA	NA	NA
Zm00001d044176	Zm00001d041780 (zhd21)	0.00894545	GRMZM2G480686,GRMZM2G480687	Zm00001eb159450	NA	NA	NA
Zm00001d044202	Zm00001d041780 (zhd21)	0.00543711	GRMZM2G156126	Zm00001eb159650,Zm00001eb159660	NA	NA	alpha/beta-Hydrolases superfamily protein
Zm00001d044451	Zm00001d041780 (zhd21)	0.00626556	GRMZM2G034536	Zm00001eb161850	NA	NA	RING/FYVE/PHD zinc finger superfamily protein
Zm00001d044517	Zm00001d041780 (zhd21)	0.00555277	GRMZM2G369703	Zm00001eb162450	NA	NA	Ribonuclease P protein subunit P38-related
Zm00001d045173	Zm00001d041780 (zhd21)	0.00526631	GRMZM2G093010	Zm00001eb375340	NA	NA	NA
Zm00001d045576	Zm00001d041780 (zhd21)	0.0074221	GRMZM2G168214	Zm00001eb379260	NA	NA	WAT1-related protein
Zm00001d045928	Zm00001d041780 (zhd21)	0.00761456	GRMZM2G024005	Zm00001eb381980	NA	NA	AT-hook motif nuclear-localized protein 29
Zm00001d045975	Zm00001d041780 (zhd21)	0.00592632	GRMZM2G099648	Zm00001eb382320	NA	NA	U-box domain-containing protein 5
Zm00001d046286	Zm00001d041780 (zhd21)	0.0057264	GRMZM2G085568	Zm00001eb384690	NA	NA	RPGR ORF15 isoform
Zm00001d046332	Zm00001d041780 (zhd21)	0.00511914	GRMZM2G098988	Zm00001eb384990	NA	NA	Transcription factor bHLH144
Zm00001d046466	Zm00001d041780 (zhd21)	0.0139803	GRMZM2G475884	Zm00001eb386010	NA	NA	UDP-glycosyltransferase 75B1
Zm00001d046921	Zm00001d041780 (zhd21)	0.0104656	GRMZM2G405474	Zm00001eb389480	NA	NA	F-box protein AFR
Zm00001d047504	Zm00001d041780 (zhd21)	0.00881976	GRMZM2G043295	Zm00001eb394980	NA	NA	UDP-glycosyltransferase 88A1
Zm00001d047689	Zm00001d041780 (zhd21)	0.00739335	GRMZM2G134424	Zm00001eb396540	NA	NA	zinc finger (MYND type) family protein / programmed cell death 2 C-terminal domain-containing protein
Zm00001d047738	Zm00001d041780 (zhd21)	0.0052	GRMZM2G059565	Zm00001eb397010	NA	NA	Protein PMR5
Zm00001d047764	Zm00001d041780 (zhd21)	0.00953979	GRMZM2G011071	Zm00001eb397270	NA	NA	Expressed protein; protein
Zm00001d047894	Zm00001d041780 (zhd21)	0.00581481	GRMZM2G013814	Zm00001eb398380	NA	NA	Protein CHAPERONE-LIKE PROTEIN OF POR1 chloroplastic
Zm00001d047990	Zm00001d041780 (zhd21)	0.00718419	GRMZM2G478876	Zm00001eb399310	NA	NA	Probable receptor-like serine/threonine-protein kinase
Zm00001d048230	Zm00001d041780 (zhd21)	0.0078095	GRMZM2G400784	Zm00001eb401490	NA	NA	E3 ubiquitin-protein ligase ATL6
Zm00001d048411	Zm00001d041780 (zhd21)	0.01041	GRMZM2G063342	Zm00001eb403130	NA	NA	Metal ion binding protein
Zm00001d048522	Zm00001d041780 (zhd21)	0.00848526	GRMZM2G148057	Zm00001eb404190	NA	NA	Protein Kinase interacting protein isoform 1%3B Protein Kinase interacting protein isoform 2
Zm00001d048582	Zm00001d041780 (zhd21)	0.0115833	GRMZM2G397651	Zm00001eb164300	NA	NA	UPF0503 protein chloroplastic
Zm00001d048829	Zm00001d041780 (zhd21)	0.00553808	GRMZM5G811176	Zm00001eb166750	NA	NA	Remorin family protein
Zm00001d048945	Zm00001d041780 (zhd21)	0.0060287	GRMZM2G039983	Zm00001eb167670,Zm00001eb167680	NA	NA	Protein WVD2-like 3
Zm00001d049002	Zm00001d041780 (zhd21)	0.0169945	GRMZM2G122187	Zm00001eb168140	NA	NA	Putative clathrin assembly protein
Zm00001d049155	Zm00001d041780 (zhd21)	0.00717424	GRMZM2G045987	Zm00001eb169310	NA	NA	Sec23/Sec24 protein transport family protein
Zm00001d049256	Zm00001d041780 (zhd21)	0.0129027	GRMZM2G155002	Zm00001eb170170	NA	NA	NA
Zm00001d049258	Zm00001d041780 (zhd21)	0.006001	GRMZM2G469499	Zm00001eb170210,Zm00001eb170220	NA	NA	Putative ARM repeat-containing protein containing family protein
Zm00001d049349	Zm00001d041780 (zhd21)	0.00618837	GRMZM2G026459	Zm00001eb170950	NA	NA	Protein NRT1/ PTR FAMILY 4.4
Zm00001d049786	Zm00001d041780 (zhd21)	0.00776251	GRMZM2G065244	Zm00001eb174900	NA	NA	Cytochrome b561 and DOMON domain-containing protein
Zm00001d049881	Zm00001d041780 (zhd21)	0.0064545	GRMZM2G040424	Zm00001eb175590	NA	NA	Peroxisomal membrane protein PMP22
Zm00001d050092	Zm00001d041780 (zhd21)	0.00517767	GRMZM2G354373	Zm00001eb177190	NA	NA	Putative subtilase family protein
Zm00001d050103	Zm00001d041780 (zhd21)	0.0050305	GRMZM2G094500	Zm00001eb177290	NA	NA	Protein trichome birefringence-like 16
Zm00001d050178	Zm00001d041780 (zhd21)	0.00760441	GRMZM2G133394	Zm00001eb178000	NA	NA	Eukaryotic aspartyl protease family protein
Zm00001d050988	Zm00001d041780 (zhd21)	0.00747889	GRMZM2G132682	Zm00001eb183910	NA	NA	Ubiquitin-like superfamily protein
Zm00001d051606	Zm00001d041780 (zhd21)	0.00808819	GRMZM2G476322	Zm00001eb188690	NA	NA	NA
Zm00001d052047	Zm00001d041780 (zhd21)	0.0103978	GRMZM2G422190	Zm00001eb192550	NA	NA	NA
Zm00001d052125	Zm00001d041780 (zhd21)	0.00625543	GRMZM2G165991	Zm00001eb193290	NA	NA	CONTAINS InterPro DOMAIN/s: WRC (InterPro:IPR014977); Has 219 Blast hits to 219 proteins in 19 species: Archae - 0; Bacteria - 0; Metazoa - 3; Fungi - 0; Plants - 215; Viruses - 0; Other Eukaryotes - 1 (source: NCBI BLink).
Zm00001d052277	Zm00001d041780 (zhd21)	0.00570647	GRMZM2G036282	Zm00001eb194700	NA	NA	NA
Zm00001d052372	Zm00001d041780 (zhd21)	0.00842329	AC190885.4_FG006	Zm00001eb195560	NA	NA	Protein LURP-one-related 8
Zm00001d052457	Zm00001d041780 (zhd21)	0.00818286	GRMZM2G357620	Zm00001eb196380	NA	NA	Calcium-transporting ATPase 4 plasma membrane-type
Zm00001d052701	Zm00001d041780 (zhd21)	0.00555422	GRMZM2G173684	Zm00001eb198310	NA	NA	Anthocyanin-related membrane protein 1 (Anm1)-like
Zm00001d052792	Zm00001d041780 (zhd21)	0.00921984	GRMZM2G044107,GRMZM2G343818	Zm00001eb199050	NA	NA	Putative O-Glycosyl hydrolase superfamily protein
Zm00001d052799	Zm00001d041780 (zhd21)	0.00962632	GRMZM5G868730	NA	NA	NA	PHI-1
Zm00001d052958	Zm00001d041780 (zhd21)	0.0114308	GRMZM2G325118	Zm00001eb200480	NA	NA	Antimicrobial peptide MBP-1
Zm00001d053382	Zm00001d041780 (zhd21)	0.00589858	GRMZM2G016923	Zm00001eb204050	NA	NA	Extra-large G-protein-like; protein
Zm00001d053658	Zm00001d041780 (zhd21)	0.00546366	GRMZM2G049839	Zm00001eb205890	NA	NA	ubiquitin family protein
Zm00001d053834	Zm00001d041780 (zhd21)	0.00708804	GRMZM2G118637,GRMZM2G419844	NA	NA	NA	Putative ubiquitin family protein%3B Ubiquitin2
Zm00001d040028	Zm00001d041780 (zhd21)	0.00563541	NA	NA	NA	NA	NA
Zm00001d030841	Zm00001d041780 (zhd21)	0.0113416	NA	NA	NA	NA	NA
Zm00001d001871	Zm00001d041780 (zhd21)	0.00555237	NA	NA	NA	NA	NA
Zm00001d032459	Zm00001d041780 (zhd21)	0.0115402	NA	NA	NA	NA	cytochrome P450 family 87 subfamily A polypeptide 6
Zm00001d031531	Zm00001d041780 (zhd21)	0.005805	NA	NA	NA	NA	NA
Zm00001d047802	Zm00001d041780 (zhd21)	0.00598191	NA	NA	NA	NA	Dof zinc finger protein DOF2.2
Zm00001d016897	Zm00001d041780 (zhd21)	0.00562823	NA	NA	NA	NA	Polyadenylate-binding protein RBP47B
Zm00001d027652	Zm00001d041780 (zhd21)	0.00704077	NA	NA	NA	NA	Aquaporin TIP1-1
Zm00001d046998	Zm00001d041780 (zhd21)	0.00508178	NA	NA	NA	NA	Protein LIGHT-DEPENDENT SHORT HYPOCOTYLS 5
Zm00001d017920	Zm00001d041780 (zhd21)	0.00626049	NA	NA	NA	NA	Homeobox-leucine zipper protein HAT5
Zm00001d010722	Zm00001d041780 (zhd21)	0.00742288	NA	NA	NA	NA	Eukaryotic aspartyl protease family protein
Zm00001d010827	Zm00001d041780 (zhd21)	0.00651629	NA	NA	NA	NA	NA
Zm00001d020704	Zm00001d041780 (zhd21)	0.00506247	NA	NA	NA	NA	Heat stress transcription factor B-4
Zm00001d047793	Zm00001d041780 (zhd21)	0.00729846	NA	NA	NA	NA	ADP-ribosylation factor GTPase-activating protein AGD7
Zm00001d039318	Zm00001d041780 (zhd21)	0.0110721	NA	NA	NA	NA	Probable membrane-associated kinase regulator 2
Zm00001d017955	Zm00001d041780 (zhd21)	0.0101205	NA	NA	NA	NA	Cysteine-rich repeat secretory protein 15
Zm00001d046893	Zm00001d041780 (zhd21)	0.00594494	NA	NA	NA	NA	Auxin efflux carrier component 2
Zm00001d035308	Zm00001d041780 (zhd21)	0.00549843	NA	NA	NA	NA	Protein DOWNY MILDEW RESISTANCE 6
Zm00001d019207	Zm00001d041780 (zhd21)	0.00624032	GRMZM2G079632	Zm00001eb303620,Zm00001eb303630	nactf4	NAC-transcription factor 4	NAC domain-containing protein 2
Zm00001d022557	Zm00001d041780 (zhd21)	0.0051802	GRMZM2G050108	Zm00001eb331330	nas5	nicotianamine synthase5	nas5;nicotianamine synthase5: function inferred from sequence similarity
Zm00001d048960	Zm00001d041780 (zhd21)	0.0160063	GRMZM2G358791	Zm00001eb167810	nbcs11	nucleobase:cation symporter11	Adenine/guanine permease AZG2
Zm00001d000434	Zm00001d041780 (zhd21)	0.0132113	NA	NA	nbcs9	nucleobase:cation symporter9	Adenine/guanine permease AZG1
Zm00001d037228	Zm00001d041780 (zhd21)	0.0135938	GRMZM2G137108	Zm00001eb279660	nip2b	NOD26-like membrane intrinsic protein2	nip2b;NOD26-like membrane intrinsic protein2:
Zm00001d024587	Zm00001d041780 (zhd21)	0.00688589	GRMZM2G086496	Zm00001eb416090	npf1	nitrate transporter/peptide transporter family1	Protein NRT1/ PTR FAMILY 6.3
Zm00001d027768	Zm00001d041780 (zhd21)	0.0107649	GRMZM2G172410	Zm00001eb004780	npi406	NA	Putative ion channel POLLUX-like 2
Zm00001d022636	Zm00001d041780 (zhd21)	0.00572852	GRMZM2G154460	Zm00001eb332090	npi611a	NA	Major facilitator superfamily protein
Zm00001d015133	Zm00001d041780 (zhd21)	0.0078438	GRMZM2G168747	Zm00001eb231210	nrat2	nramp aluminum transporter2	Metal transporter Nramp6
Zm00001d030235	Zm00001d041780 (zhd21)	0.0074828	GRMZM5G811593	Zm00001eb025880	nrt7	nitrate transport7	Peptide transporter PTR2
Zm00001d020736	Zm00001d041780 (zhd21)	0.00554521	GRMZM5G831102	Zm00001eb315100,Zm00001eb315110	nzp2	non-zein protein2	Gibberellin receptor GID1L2
Zm00001d043470	Zm00001d041780 (zhd21)	0.00951326	GRMZM2G127431	Zm00001eb153300	ofp17	OVATE-transcription factor 17	Transcription repressor OFP5
Zm00001d017606	Zm00001d041780 (zhd21)	0.0061848	GRMZM2G041761	Zm00001eb250650	ofp23	OVATE-transcription factor 23	Transcription repressor OFP6
Zm00001d026061	Zm00001d041780 (zhd21)	0.00732315	GRMZM2G040673	Zm00001eb428510	ofp41	OVATE-transcription factor 41	Plant-specific domain TIGR01568 family protein
Zm00001d037289	Zm00001d041780 (zhd21)	0.00633438	GRMZM2G156255	Zm00001eb280210	ork1	outward rectifying potassium channel1	ork1;outward rectifying potassium channel1:
Zm00001d023918	Zm00001d041780 (zhd21)	0.00600712	GRMZM2G073860	Zm00001eb410860	pap7	purple acid phosphatase7	Purple acid phosphatase 10
Zm00001d052766	Zm00001d041780 (zhd21)	0.00706621	GRMZM2G163717	Zm00001eb198830	pat24	protein S-acyltransferase24	Protein S-acyltransferase 8
Zm00001d038321	Zm00001d041780 (zhd21)	0.00569559	GRMZM2G100641	Zm00001eb289180	pat29	protein S-acyltransferase29	Protein S-acyltransferase 8
Zm00001d054008	Zm00001d041780 (zhd21)	0.00594804	GRMZM2G074015	Zm00001eb209270	pco073706b	NA	Mevalonate kinase
Zm00001d043555	Zm00001d041780 (zhd21)	0.00523539	GRMZM2G158562	Zm00001eb153900	pco074498b	NA	Protein farnesyltransferase subunit beta
Zm00001d002278	Zm00001d041780 (zhd21)	0.00746753	GRMZM2G107711	Zm00001eb070430	pco084743	NA	OSJNBa0058K23.15 protein; protein
Zm00001d025873	Zm00001d041780 (zhd21)	0.00900452	GRMZM2G146809	NA	pco090777	NA	Low-molecular-weight cysteine-rich protein LCR70
Zm00001d010728	Zm00001d041780 (zhd21)	0.0115595	GRMZM2G154936	NA	pco098884	NA	PLASMODESMATA CALLOSE-BINDING PROTEIN 2
Zm00001d012224	Zm00001d041780 (zhd21)	0.0100446	GRMZM2G002023	Zm00001eb366250	pco098921	NA	UDP-glucuronate:xylan alpha-glucuronosyltransferase 1
Zm00001d019125	Zm00001d041780 (zhd21)	0.00719043	GRMZM2G125516	Zm00001eb302950	pco103663	NA	NEP-interacting protein 1
Zm00001d044212	Zm00001d041780 (zhd21)	0.011388	GRMZM2G176903	Zm00001eb159730	pco122073	NA	Probable aldo-keto reductase 4
Zm00001d018028	Zm00001d041780 (zhd21)	0.0065365	GRMZM2G140651	Zm00001eb254430	pco127689(449)	NA	NEP1-interacting protein-like 2
Zm00001d012476	Zm00001d041780 (zhd21)	0.00532493	GRMZM2G043632	Zm00001eb368570	pco137095c	NA	GDSL esterase/lipase
Zm00001d041476	Zm00001d041780 (zhd21)	0.00692341	GRMZM2G412885	Zm00001eb135940	perk6	proline-rich extensin-like receptor kinase6	Protein kinase superfamily protein
Zm00001d027441	Zm00001d041780 (zhd21)	0.00821697	GRMZM2G119494	Zm00001eb001830	pgl106	polygalacturonase106	cdo1081a;¬†: probed with an oat leaf cDNA.
Zm00001d015129	Zm00001d041780 (zhd21)	0.00690731	GRMZM5G831200	Zm00001eb231160	pgl22	polygalacturonase22	Pectin lyase-like superfamily protein
Zm00001d035899	Zm00001d041780 (zhd21)	0.00812291	GRMZM2G107073	Zm00001eb268650	pgl37	polygalacturonase37	Pectin lyase-like superfamily protein
Zm00001d011369	Zm00001d041780 (zhd21)	0.0122493	GRMZM2G052844	Zm00001eb358400	pgl44	polygalacturonase44	Pectin lyase-like superfamily protein
Zm00001d016979	Zm00001d041780 (zhd21)	0.0167461	GRMZM2G410710	Zm00001eb245230	phb3	prohibitin3	phb3;prohibitin3: cDNA sequence
Zm00001d039579	Zm00001d041780 (zhd21)	0.00754583	GRMZM2G158194	Zm00001eb122030	phd34	PHD-transcription factor 34	RING/FYVE/PHD zinc finger superfamily protein
Zm00001d034085	Zm00001d041780 (zhd21)	0.00921799	GRMZM2G008072	Zm00001eb057970	phi308707	NA	Expressed protein; protein
Zm00001d023374	Zm00001d041780 (zhd21)	0.00553312	GRMZM2G003750	Zm00001eb406400	phm3631	NA	CAAX amino terminal protease family protein
Zm00001d040125	Zm00001d041780 (zhd21)	0.0054068	GRMZM5G891944	Zm00001eb126380	phos1	phosphate transporter1	phos1;phosphate transporter1:
Zm00001d005421	Zm00001d041780 (zhd21)	0.00664076	GRMZM2G092125	Zm00001eb096680	pip2b	plasma membrane intrinsic protein2	Aquaporin PIP2-2
Zm00001d019563	Zm00001d041780 (zhd21)	0.0150388	GRMZM2G014914	Zm00001eb306380	pip2e	plasma membrane intrinsic protein2	Aquaporin PIP2-1
Zm00001d029684	Zm00001d041780 (zhd21)	0.00679112	GRMZM2G133943	Zm00001eb021510	pld9	phospholipase D9	pld9;phospholipase D9:
Zm00001d016740	Zm00001d041780 (zhd21)	0.00745182	AC233850.1_FG003	Zm00001eb242950	pmei45	pectin methylesterase inhibitor45	NA
Zm00001d009626	Zm00001d041780 (zhd21)	0.00573649	GRMZM5G818101	Zm00001eb344210,Zm00001eb344220	prh9	protein phosphatase homolog9	prh9;protein phosphatase homolog9:
Zm00001d038558	Zm00001d041780 (zhd21)	0.00722629	GRMZM2G440968	Zm00001eb291480	psei3	cystatin3	psei3;cystatin3:
Zm00001d008268	Zm00001d041780 (zhd21)	0.00538159	GRMZM2G013461	Zm00001eb333010	psei4	cystatin4	psei4;cystatin4:
Zm00001d052376	Zm00001d041780 (zhd21)	0.00766793	GRMZM2G099754	Zm00001eb195600	ptk2	protein kinase homolog2	ptk2;protein kinase homolog2: endosperm cDNA 5C02A07, similar to Arabidopsis tyr-ser-thr protein kinase
Zm00001d023559	Zm00001d041780 (zhd21)	0.01286	GRMZM2G046284	Zm00001eb408010	pzb01301	NA	Fructose-bisphosphate aldolase
Zm00001d005495	Zm00001d041780 (zhd21)	0.00552629	GRMZM2G029486	Zm00001eb097220	ras11A1	ras related protein11A1	Ras-related protein RABA2a
Zm00001d045706	Zm00001d041780 (zhd21)	0.00550641	GRMZM2G058675	Zm00001eb380260	rf2	restorer of fertility2	Restorer of fertility2
Zm00001d029573	Zm00001d041780 (zhd21)	0.010196	GRMZM5G852170,GRMZM5G892991	Zm00001eb020470	rgd2	ragged seedling2	rgd2;ragged seedling2: mutant expression is variable from reduced midrib/moderately narrow leaf to filamentous or even radial leaves
Zm00001d014698	Zm00001d041780 (zhd21)	0.00517046	GRMZM2G414805	Zm00001eb227180	sbp25	SBP-transcription factor 25	Squamosa promoter-binding-like protein 11
Zm00001d021573	Zm00001d041780 (zhd21)	0.00589032	GRMZM2G067624	Zm00001eb322280	sbp29	SBP-transcription factor 29	SBP domain containing protein
Zm00001d036692	Zm00001d041780 (zhd21)	0.0103473	GRMZM2G101499	Zm00001eb274800	sbp3	SBP-domain protein3	sbp3;SBP-domain protein3: cDNA sequence with SSR's umc1572, umc1595
Zm00001d050868	Zm00001d041780 (zhd21)	0.00947641	GRMZM2G150024	Zm00001eb182940	serk3	somatic embryogenesis receptor-like kinase3	serk3;somatic embryogenesis receptor-like kinase3: a single copy cDNA;
Zm00001d025445	Zm00001d041780 (zhd21)	0.0103036	GRMZM2G009888	Zm00001eb422790	si605090c10	NA	Thioesterase superfamily protein
Zm00001d016934	Zm00001d041780 (zhd21)	0.00775017	GRMZM2G056629	Zm00001eb244910	si605094c09b	NA	Galactose mutarotase-like superfamily protein
Zm00001d050157	Zm00001d041780 (zhd21)	0.00809141	GRMZM2G177284,GRMZM2G417402	Zm00001eb177760	si606068d07	NA	NA
Zm00001d018413	Zm00001d041780 (zhd21)	0.00525784	GRMZM2G092632,GRMZM2G536644	Zm00001eb258200,Zm00001eb258210	si614060d05c	NA	Molecular chaperone Hsp40/DnaJ family protein
Zm00001d051419	Zm00001d041780 (zhd21)	0.00590492	GRMZM2G073770	Zm00001eb187000	si687072a12	NA	GSDL-motif protein lipase
Zm00001d047463	Zm00001d041780 (zhd21)	0.00691551	GRMZM2G170812	Zm00001eb394530	si945022d06b	NA	NAD(P)-binding Rossmann-fold superfamily protein
Zm00001d021762	Zm00001d041780 (zhd21)	0.00598482	GRMZM2G036007	Zm00001eb324080	si946019d11	NA	Putative PAP-specific phosphatase mitochondrial
Zm00001d031540	Zm00001d041780 (zhd21)	0.00877143	GRMZM2G074114	Zm00001eb035800	si947003b07a	NA	Pyridoxamine 5'-phosphate oxidase family protein
Zm00001d016783	Zm00001d041780 (zhd21)	0.00718594	GRMZM2G000278	Zm00001eb243440	spk1	stress-induced protein kinase1	spk1;stress-induced protein kinase1:
Zm00001d013530	Zm00001d041780 (zhd21)	0.0107324	GRMZM2G122274	Zm00001eb217200	ssrp2	starch synthesis regulating protein2	5'-AMP-activated protein kinase-related
Zm00001d049822	Zm00001d041780 (zhd21)	0.00903747	GRMZM2G101511	Zm00001eb175150,Zm00001eb175160	tga1	teosinte glume architecture1	tga1;teosinte glume architecture1: glumes indurated, erect, long, boat-shaped; factor transferred from teosinte
Zm00001d000045	Zm00001d041780 (zhd21)	0.00683959	GRMZM2G428470	Zm00001eb390910,Zm00001eb390920	thx28	Trihelix-transcription factor 28	FRIGIDA interacting protein 2
Zm00001d052798	Zm00001d041780 (zhd21)	0.00572966	GRMZM5G850092	Zm00001eb199110	thx3	Trihelix-transcription factor 3	Homeodomain-like superfamily protein
Zm00001d050698	Zm00001d041780 (zhd21)	0.0062649	GRMZM2G469873	Zm00001eb181760	thx40	Trihelix-transcription factor 40	BEST Arabidopsis thaliana protein match is: sequence-specific DNA binding transcription factors (TAIR:AT1G21200.1); Has 406 Blast hits to 351 proteins in 76 species: Archae - 0; Bacteria - 2; Metazoa - 137; Fungi - 14; Plants - 127; Viruses - 0; Oth /.../aryotes - 126 (source: NCBI BLink).
Zm00001d037150	Zm00001d041780 (zhd21)	0.0122113	GRMZM2G134389	Zm00001eb278930	TIDP2772	NA	Probable tyrosine-protein phosphatase
Zm00001d048494	Zm00001d041780 (zhd21)	0.00823449	AC196090.3_FG006,GRMZM2G106263	Zm00001eb403900,Zm00001eb403910,Zm00001eb403920	TIDP2930	NA	Hydroxymethylglutaryl-CoA synthase%3B Putative hydroxymethylglutaryl-CoA synthase family protein isoform 1%3B Putative hydroxymethylglutaryl-CoA synthase family protein isoform 2%3B Putative hydroxymethylglutaryl-CoA synthase family protein isoform 3
Zm00001d042022	Zm00001d041780 (zhd21)	0.00558669	GRMZM2G103342	Zm00001eb140320	TIDP3705	NA	Peroxidase 12
Zm00001d011878	Zm00001d041780 (zhd21)	0.00630306	GRMZM2G060723	Zm00001eb363100	trl1	tassels replace upper ears-like1	Regulatory protein NPR5
Zm00001d032298	Zm00001d041780 (zhd21)	0.0124968	GRMZM2G347280	Zm00001eb042260	trpp1	trehalose-6-phosphate phosphatase1	trpp1;trehalose-6-phosphate phosphatase1:
Zm00001d002896	Zm00001d041780 (zhd21)	0.0144699	GRMZM2G108228	Zm00001eb076160	tubtf4	TUB-transcription factor 4	tubtf4;TUB-transcription factor 4: Locus designated and assigned to a transcription factor family by the GRASSIUS project (Yilmaz et al 2009) , which also provided the mappings to the B73_Reference Genome sequence v2 gene models.
Zm00001d001913	Zm00001d041780 (zhd21)	0.00707364	GRMZM2G102471	Zm00001eb066940	uce4	ubiquitin conjugating enzyme4	Ubiquitin-conjugating enzyme E2 11
Zm00001d021173	Zm00001d041780 (zhd21)	0.0123196	GRMZM2G132486	Zm00001eb318590	umc1333	NA	Formin-like protein 1
Zm00001d039425	Zm00001d041780 (zhd21)	0.0139626	GRMZM2G055089,GRMZM2G109126	Zm00001eb017790,Zm00001eb120600	umc1458	NA	NA
Zm00001d025586	Zm00001d041780 (zhd21)	0.00813066	GRMZM2G125233	Zm00001eb424010	umc146	NA	Galactose mutarotase-like superfamily protein
Zm00001d038262	Zm00001d041780 (zhd21)	0.0116574	GRMZM2G033641	Zm00001eb288670	umc1462	NA	Patellin-1
Zm00001d030698	Zm00001d041780 (zhd21)	0.0091181	GRMZM2G132077	NA	umc1611	NA	Expressed protein; Os12g0569100 protein
Zm00001d039108	Zm00001d041780 (zhd21)	0.00787551	GRMZM5G893630	Zm00001eb296710,Zm00001eb296720	umc1621	NA	Plant-specific domain TIGR01570 family protein
Zm00001d009797	Zm00001d041780 (zhd21)	0.013283	GRMZM2G312877	Zm00001eb345750	umc1984	NA	Lactoylglutathione lyase / glyoxalase I family protein
Zm00001d039967	Zm00001d041780 (zhd21)	0.00534871	GRMZM2G309897	Zm00001eb125150	umc2033	NA	Probable leucine-rich repeat receptor-like protein kinase
Zm00001d018399	Zm00001d041780 (zhd21)	0.00553256	GRMZM2G180422	Zm00001eb258050	umc2143	NA	NA
Zm00001d026012	Zm00001d041780 (zhd21)	0.00734828	GRMZM2G018027	Zm00001eb428020	umc2221	NA	OSJNBa0088A01.13 protein; protein
Zm00001d028317	Zm00001d041780 (zhd21)	0.0111186	GRMZM2G043584	Zm00001eb009640	umc2383a	NA	Leucine-rich repeat receptor-like serine/threonine-protein kinase BAM3
Zm00001d006608	Zm00001d041780 (zhd21)	0.00847975	GRMZM2G073197	Zm00001eb107050	umc2679	NA	Whole genome shotgun sequence of line PN40024 scaffold_35.assembly12x (Fragment)
Zm00001d005007	Zm00001d041780 (zhd21)	0.0104241	GRMZM2G147443	Zm00001eb093500	vq15	VQ motif-transcription factor15	NA
Zm00001d035337	Zm00001d041780 (zhd21)	0.00701846	GRMZM2G057186	Zm00001eb264880	vtc2	vitamin C biosynthesis homolog 2	GDP-L-galactose phosphorylase 1
Zm00001d043076	Zm00001d041780 (zhd21)	0.010363	GRMZM2G069274	Zm00001eb149680	wox13a	WUSCHEL-related homeobox-transcription factor 13a	WUSCHEL-related homeobox 13
Zm00001d026218	Zm00001d041780 (zhd21)	0.00641532	AC208110.2_FG001	Zm00001eb430130	wrky112	WRKY-transcription factor 112	Putative WRKY DNA-binding domain superfamily protein
Zm00001d011413	Zm00001d041780 (zhd21)	0.00658103	GRMZM2G145554	Zm00001eb358740	wrky28	WRKY-transcription factor 28	Putative WRKY DNA-binding domain superfamily protein
Zm00001d039584	Zm00001d041780 (zhd21)	0.00995137	GRMZM2G151444	NA	wrky45	WRKY-transcription factor 45	Probable WRKY transcription factor 13
Zm00001d020881	Zm00001d041780 (zhd21)	0.00544955	GRMZM2G151407	Zm00001eb316310	wrky52	WRKY-transcription factor 52	Probable WRKY transcription factor 34
Zm00001d025669	Zm00001d041780 (zhd21)	0.00907248	GRMZM2G031963	Zm00001eb424710	wrky59	WRKY-transcription factor 59	Putative WRKY DNA-binding domain superfamily protein
Zm00001d002452	Zm00001d041780 (zhd21)	0.00565148	GRMZM2G024898	Zm00001eb072020	wrky70	WRKY-transcription factor 70	Probable WRKY transcription factor 35
Zm00001d009674	Zm00001d041780 (zhd21)	0.0113118	GRMZM2G328438	Zm00001eb344590,Zm00001eb344600	zhd11	ZF-HD-transcription factor 11	Zinc-finger homeodomain protein 5
Zm00001d005931	Zm00001d041780 (zhd21)	0.00547104	GRMZM2G389379	Zm00001eb101130	zhd16	ZF-HD-transcription factor 16	Zinc-finger homeodomain protein 2
Zm00001d005757	Zm00001d041780 (zhd21)	0.00609749	GRMZM2G051955	Zm00001eb099540,Zm00001eb099550	zhd20	ZF-HD-transcription factor 20	ZF-HD homeobox protein
Zm00001d031840	Zm00001d041780 (zhd21)	0.0211692	GRMZM2G346920	Zm00001eb038450,Zm00001eb038460	zhd3	ZF-HD transcription factor homolog3	ZF-HD protein dimerisation region containing protein
Zm00001d039116	Zm00001d041780 (zhd21)	0.0155984	GRMZM2G114578,GRMZM2G414844	Zm00001eb296810,Zm00001eb296820,Zm00001eb296830	zhd6	ZF-HD-transcription factor 6	AMP-dependent synthetase and ligase family protein
Zm00001d020409	Zm00001d041780 (zhd21)	0.00520739	GRMZM2G126507	Zm00001eb312170	zim1	ZIM-transcription factor 1	Protein TIFY 6B
Zm00001d043734	Zm00001d041780 (zhd21)	0.00851882	NA	Zm00001eb155650	Zm00001d043734	NA	S-adenosyl-L-methionine-dependent methyltransferases superfamily protein
Zm00001d046866	Zm00001d041780 (zhd21)	0.00684226	GRMZM5G863602	NA	Zm00001d046866	NA	Senescence-associated protein DH
Zm00001d049588	Zm00001d041780 (zhd21)	0.0149527	GRMZM2G039934	Zm00001eb172920	Zm00001d049588	NA	Putative leucine-rich repeat receptor-like protein kinase family protein
Zm00001d052910	Zm00001d041780 (zhd21)	0.00975425	GRMZM2G118490	Zm00001eb200000	Zm00001d052910	NA	NA
