# Supplementary material for: Regulatory variation controlling architectural pleiotropy in maize
Source: Nat Commun. 2025 Mar 3;16:2140. doi: 10.1038/s41467-025-56884-w (PMC11876617; doi:10.1038/s41467-025-56884-w)
Supplement: Supplementary file 27 — Supplementary Data 24 [file 41467_2025_56884_MOESM27_ESM.xlsx]

## Sheet: Supplemental Data 24
Supplementary Data 24: Statistical genetic interaction predictions between ereb184 and top recurrent Transcription Factors within three-node network motifs.
v3 Gene Model ID	v4 Gene Model ID	v5 Gene Model ID	Gene Symbol MaizeGDB	Full Name MaizeGDB	Description	Trait	SNP Namea	SNP Chr	SNP Coordinate	MAFd	FDR
GRMZM2G061542	Zm00001d031533	Zm00001eb035740	mterf2	mTERF protein domain2	mTERF family protein	PC2	S1_191064993	1	193318550	0.202892	0.00086026
GRMZM2G178261	Zm00001d033876	Zm00001eb056050	grftf1	GRF-transcription factor 1	Growth-regulating factor 2	PC2	S1_272351310	1	277133243	0.0102612	0.00178504
GRMZM2G178261	Zm00001d033876	Zm00001eb056050	grftf1	GRF-transcription factor 1	Growth-regulating factor 2	TBN	S1_272351310	1	277133243	0.0102612	0.00508315
GRMZM2G178261	Zm00001d033876	Zm00001eb056050	grftf1	GRF-transcription factor 1	Growth-regulating factor 2	PC2	S1_272351541	1	277133474	0.193097	0.0369774
GRMZM2G178261	Zm00001d033876	Zm00001eb056050	grftf1	GRF-transcription factor 1	Growth-regulating factor 2	PC2	S1_272353025	1	277134958	0.228078	0.000751398
GRMZM2G396114	Zm00001d033898	Zm00001eb056260	hb36	Homeobox-transcription factor 36	hb36;Homeobox-transcription factor 36: Locus designated and assigned to a transcription factor family by the GRASSIUS project (Yilmaz et al 2009) , which also provided the mappings to the B73_Reference Genome sequence v2 gene models.NCBI: homeodomain protein JUBEL1	PC2	S1_273096924	1	277887783	0.100746	0.00865773
GRMZM2G396114	Zm00001d033898	Zm00001eb056260	hb36	Homeobox-transcription factor 36	hb36;Homeobox-transcription factor 36: Locus designated and assigned to a transcription factor family by the GRASSIUS project (Yilmaz et al 2009) , which also provided the mappings to the B73_Reference Genome sequence v2 gene models.NCBI: homeodomain protein JUBEL1	PC2	S1_273097170	1	277888029	0.0970149	0.00962238
GRMZM2G396114	Zm00001d033898	Zm00001eb056260	hb36	Homeobox-transcription factor 36	hb36;Homeobox-transcription factor 36: Locus designated and assigned to a transcription factor family by the GRASSIUS project (Yilmaz et al 2009) , which also provided the mappings to the B73_Reference Genome sequence v2 gene models.NCBI: homeodomain protein JUBEL1	PC2	S1_273099069	1	277889926	0.406716	0.0344068
GRMZM2G396114	Zm00001d033898	Zm00001eb056260	hb36	Homeobox-transcription factor 36	hb36;Homeobox-transcription factor 36: Locus designated and assigned to a transcription factor family by the GRASSIUS project (Yilmaz et al 2009) , which also provided the mappings to the B73_Reference Genome sequence v2 gene models.NCBI: homeodomain protein JUBEL1	PC2	S1_273099719	1	277890576	0.254664	0.0129729
GRMZM2G396114	Zm00001d033898	Zm00001eb056260	hb36	Homeobox-transcription factor 36	hb36;Homeobox-transcription factor 36: Locus designated and assigned to a transcription factor family by the GRASSIUS project (Yilmaz et al 2009) , which also provided the mappings to the B73_Reference Genome sequence v2 gene models.NCBI: homeodomain protein JUBEL1	PC2	S1_273100164	1	277891021	0.224813	0.00622768
GRMZM2G018487	Zm00001d033965	Zm00001eb056780	wrky107	WRKY-transcription factor 107	Protein WRKY1	PC2	S1_274881271	1	279763434	0.323694	0.000870871
GRMZM2G018487	Zm00001d033965	Zm00001eb056780	wrky107	WRKY-transcription factor 107	Protein WRKY1	PC2	S1_274881849	1	279764012	0.452892	0.000234061
GRMZM2G018487	Zm00001d033965	Zm00001eb056780	wrky107	WRKY-transcription factor 107	Protein WRKY1	PC2	S1_274881850	1	279764013	0.452892	0.000234061
GRMZM2G028151	Zm00001d034204	Zm00001eb058850	ereb184	AP2-EREBP-transcription factor 184	AP2-like ethylene-responsive transcription factor ANT	TBN	S1_281635881	1	286730151	0.233209	0.00480709
GRMZM2G026417	Zm00001d029287	Zm00001eb018020	gbptf18	GeBP-transcription factor 18	Probable transcription factor	PC2	S1_64015508	1	64853618	0.311567	0.025318
GRMZM2G026417	Zm00001d029287	Zm00001eb018020	gbptf18	GeBP-transcription factor 18	Probable transcription factor	PC2	S1_64015708	1	64853818	0.264925	0.0203147
GRMZM2G026417	Zm00001d029287	Zm00001eb018020	gbptf18	GeBP-transcription factor 18	Probable transcription factor	PC2	S1_64015710	1	64853820	0.264925	0.0203147
GRMZM2G026417	Zm00001d029287	Zm00001eb018020	gbptf18	GeBP-transcription factor 18	Probable transcription factor	PC2	S1_64015712	1	64853822	0.264925	0.0203147
GRMZM2G026417	Zm00001d029287	Zm00001eb018020	gbptf18	GeBP-transcription factor 18	Probable transcription factor	PC2	S1_64015715	1	64853825	0.264925	0.0203147
GRMZM2G068710	Zm00001d023558	Zm00001eb408000	cchh35	Cys2His2 Zinc Finger35	Protein SENSITIVE TO PROTON RHIZOTOXICITY 1	PC2	S10_10140620	10	10163577	0.481343	0.0329194
GRMZM2G098813	Zm00001d026231	Zm00001eb430240	zfl1	zea floricaula/leafy1	Zea floricaula/leafy1	PC2	S10_140854163	10	141564513	0.461287	0.0169667
GRMZM2G122897	Zm00001d026351	Zm00001eb431350	hb91	Homeobox-transcription factor 91	hb91;Homeobox-transcription factor 91: Tests with B-A translocations indicated that this probe did not map to chromosomes 4L or 6L.NCBI: Homeodomain leucine zipper family IV proteinLocus designated and assigned to a transcription factor family by the GRASSIUS project (Yilmaz et al 2009) , which also provided the mappings to the B73_Reference Genome sequence v2 gene models.	PC2	S10_143385976	10	144099075	0.367537	0.00635258
GRMZM2G122897	Zm00001d026351	Zm00001eb431350	hb91	Homeobox-transcription factor 91	hb91;Homeobox-transcription factor 91: Tests with B-A translocations indicated that this probe did not map to chromosomes 4L or 6L.NCBI: Homeodomain leucine zipper family IV proteinLocus designated and assigned to a transcription factor family by the GRASSIUS project (Yilmaz et al 2009) , which also provided the mappings to the B73_Reference Genome sequence v2 gene models.	PC2	S10_143385977	10	144099076	0.367537	0.00635258
GRMZM2G122897	Zm00001d026351	Zm00001eb431350	hb91	Homeobox-transcription factor 91	hb91;Homeobox-transcription factor 91: Tests with B-A translocations indicated that this probe did not map to chromosomes 4L or 6L.NCBI: Homeodomain leucine zipper family IV proteinLocus designated and assigned to a transcription factor family by the GRASSIUS project (Yilmaz et al 2009) , which also provided the mappings to the B73_Reference Genome sequence v2 gene models.	PC2	S10_143386791	10	144099890	0.358209	0.0215607
GRMZM2G122897	Zm00001d026351	Zm00001eb431350	hb91	Homeobox-transcription factor 91	hb91;Homeobox-transcription factor 91: Tests with B-A translocations indicated that this probe did not map to chromosomes 4L or 6L.NCBI: Homeodomain leucine zipper family IV proteinLocus designated and assigned to a transcription factor family by the GRASSIUS project (Yilmaz et al 2009) , which also provided the mappings to the B73_Reference Genome sequence v2 gene models.	PC2	S10_143387477	10	144100576	0.045709	0.013737
GRMZM2G122897	Zm00001d026351	Zm00001eb431350	hb91	Homeobox-transcription factor 91	hb91;Homeobox-transcription factor 91: Tests with B-A translocations indicated that this probe did not map to chromosomes 4L or 6L.NCBI: Homeodomain leucine zipper family IV proteinLocus designated and assigned to a transcription factor family by the GRASSIUS project (Yilmaz et al 2009) , which also provided the mappings to the B73_Reference Genome sequence v2 gene models.	PC2	S10_143387490	10	144100589	0.0429104	0.0189789
GRMZM2G104268	Zm00001d026485	Zm00001eb432450	farl15	FAR1-like-transcription factor 15	Protein FAR1-RELATED SEQUENCE 6	PC2	S10_146100521	10	146876002	0.104944	0.0438837
GRMZM2G104268	Zm00001d026485	Zm00001eb432450	farl15	FAR1-like-transcription factor 15	Protein FAR1-RELATED SEQUENCE 6	PC2	S10_146114330	10	146889811	0.179571	0.0122087
AC187891.3_FG006	Zm00001d023456	Zm00001eb407050	ofp39	OVATE-transcription factor 39	Transcription repressor OFP6	TBN	S10_6402710	10	6099810	0.118004	0.0105408
AC187891.3_FG006	Zm00001d023456	Zm00001eb407050	ofp39	OVATE-transcription factor 39	Transcription repressor OFP6	TBN	S10_6403228	10	6100328	0.136194	0.00738813
GRMZM2G305582	Zm00001d024534	Zm00001eb415660	c3h31	C3H-transcription factor 331	Zinc finger CCCH domain-containing protein 12	TBN	S10_77448884	10	76844369	0.0666978	0.00191795
GRMZM2G305582	Zm00001d024534	Zm00001eb415660	c3h31	C3H-transcription factor 331	Zinc finger CCCH domain-containing protein 12	PC2	S10_77449236	10	76844721	0.0345149	0.000508107
GRMZM2G305582	Zm00001d024534	Zm00001eb415660	c3h31	C3H-transcription factor 331	Zinc finger CCCH domain-containing protein 12	PC2	S10_77449240	10	76844725	0.0307836	0.00112494
GRMZM2G305582	Zm00001d024534	Zm00001eb415660	c3h31	C3H-transcription factor 331	Zinc finger CCCH domain-containing protein 12	PC2	S10_77449281	10	76844766	0.0326493	0.000554028
GRMZM2G305582	Zm00001d024534	Zm00001eb415660	c3h31	C3H-transcription factor 331	Zinc finger CCCH domain-containing protein 12	PC2	S10_77449669	10	76845154	0.0438433	0.000991854
GRMZM2G005126	Zm00001d024703	Zm00001eb417000	c3h24	C3H-transcription factor 324	Zinc finger CCCH domain-containing protein 38	LA	S10_84238620	10	84135154	0.17444	0.0316792
GRMZM2G005126	Zm00001d024703	Zm00001eb417000	c3h24	C3H-transcription factor 324	Zinc finger CCCH domain-containing protein 38	PC2	S10_84238620	10	84135154	0.17444	1.21e-06
GRMZM2G005126	Zm00001d024703	Zm00001eb417000	c3h24	C3H-transcription factor 324	Zinc finger CCCH domain-containing protein 38	PC2	S10_84238721	10	84135255	0.376399	0.0295105
GRMZM2G005126	Zm00001d024703	Zm00001eb417000	c3h24	C3H-transcription factor 324	Zinc finger CCCH domain-containing protein 38	PC2	S10_84238722	10	84135256	0.389459	0.0234629
GRMZM2G130773	Zm00001d006700	Zm00001eb107900	mterf9	mTERF-domain protein9	mTERF family protein	PC2	S2_207829137	2	214673269	0.0643657	0.00123548
GRMZM2G130773	Zm00001d006700	Zm00001eb107900	mterf9	mTERF-domain protein9	mTERF family protein	PC2	S2_207829152	2	214673284	0.0606343	1.39e-05
GRMZM2G130773	Zm00001d006700	Zm00001eb107900	mterf9	mTERF-domain protein9	mTERF family protein	PC2	S2_207829366	2	214673498	0.314832	0.0455341
GRMZM2G130773	Zm00001d006700	Zm00001eb107900	mterf9	mTERF-domain protein9	mTERF family protein	PC2	S2_207829443	2	214673575	0.0666978	0.00107906
GRMZM2G130773	Zm00001d006700	Zm00001eb107900	mterf9	mTERF-domain protein9	mTERF family protein	PC2	S2_207831696	2	214675828	0.0694963	0.00247992
GRMZM2G130773	Zm00001d006700	Zm00001eb107900	mterf9	mTERF-domain protein9	mTERF family protein	PC2	S2_207831926	2	214676058	0.0657649	0.00131067
GRMZM2G078274	Zm00001d001879	Zm00001eb066640	arftf3	ARF-transcription factor 3	Auxin response factor 3	PC2	S2_2266321	2	2247628	0.0251866	0.000307225
GRMZM2G071034	Zm00001d001933	Zm00001eb067160	c3h16	C3H-transcription factor 316	Zinc finger CCCH domain-containing protein 52	PC2	S2_3089845	2	3097091	0.0335821	0.00198653
GRMZM2G071034	Zm00001d001933	Zm00001eb067160	c3h16	C3H-transcription factor 316	Zinc finger CCCH domain-containing protein 52	PC2	S2_3089956	2	3097202	0.0289179	3.64e-05
GRMZM2G071034	Zm00001d001933	Zm00001eb067160	c3h16	C3H-transcription factor 316	Zinc finger CCCH domain-containing protein 52	PC2	S2_3089996	2	3097242	0.0755597	0.00125222
GRMZM2G089619	Zm00001d003645	Zm00001eb082590	zhd15	ZF-HD-transcription factor 15	ZF-HD homeobox protein	PC2	S2_49512200	2	51733049	0.0559701	0.00109877
GRMZM2G159475	Zm00001d041536	Zm00001eb136350	gras50	GRAS domain family50	gras50;GRAS domain family50:	PC2	S3_125714209	3	126130968	0.266325	0.00248787
GRMZM2G159475	Zm00001d041536	Zm00001eb136350	gras50	GRAS domain family50	gras50;GRAS domain family50:	PC2	S3_125714221	3	126130980	0.26819	0.00294253
GRMZM2G159475	Zm00001d041536	Zm00001eb136350	gras50	GRAS domain family50	gras50;GRAS domain family50:	PC2	S3_125715282	3	126132041	0.268657	0.00382754
GRMZM5G821755	Zm00001d041780	Zm00001eb138370	zhd21	ZF-HD-transcription factor 21	Zinc-finger homeodomain protein 4	PC2	S3_136907345	3	137589626	0.0158582	0.0104045
GRMZM5G821755	Zm00001d041780	Zm00001eb138370	zhd21	ZF-HD-transcription factor 21	Zinc-finger homeodomain protein 4	TBN	S3_136907345	3	137589626	0.0158582	0.000340323
GRMZM5G821755	Zm00001d041780	Zm00001eb138370	zhd21	ZF-HD-transcription factor 21	Zinc-finger homeodomain protein 4	TBN	S3_136908708	3	137590989	0.226679	0.00878486
GRMZM5G821755	Zm00001d041780	Zm00001eb138370	zhd21	ZF-HD-transcription factor 21	Zinc-finger homeodomain protein 4	PC2	S3_136909400	3	137591680	0.0965485	2.19e-07
GRMZM5G821755	Zm00001d041780	Zm00001eb138370	zhd21	ZF-HD-transcription factor 21	Zinc-finger homeodomain protein 4	TBN	S3_136909400	3	137591680	0.0965485	0.000107596
GRMZM5G821755	Zm00001d041780	Zm00001eb138370	zhd21	ZF-HD-transcription factor 21	Zinc-finger homeodomain protein 4	PC2	S3_136909622	3	137591902	0.123134	0.0154712
GRMZM5G821755	Zm00001d041780	Zm00001eb138370	zhd21	ZF-HD-transcription factor 21	Zinc-finger homeodomain protein 4	PC2	S3_136909687	3	137591967	0.11334	0.0185979
GRMZM5G821755	Zm00001d041780	Zm00001eb138370	zhd21	ZF-HD-transcription factor 21	Zinc-finger homeodomain protein 4	PC2	S3_136909911	3	137592191	0.0918843	5.39e-09
GRMZM5G821755	Zm00001d041780	Zm00001eb138370	zhd21	ZF-HD-transcription factor 21	Zinc-finger homeodomain protein 4	TBN	S3_136909911	3	137592191	0.0918843	3.39e-07
AC203535.4_FG001	Zm00001d042287	Zm00001eb142770	myb2	myb transcription factor2	CDC5 protein	PC2	S3_157515871	3	159081809	0.0550373	3.09e-06
AC203535.4_FG001	Zm00001d042287	Zm00001eb142770	myb2	myb transcription factor2	CDC5 protein	TBN	S3_157515871	3	159081809	0.0550373	0.000285399
AC203535.4_FG001	Zm00001d042287	Zm00001eb142770	myb2	myb transcription factor2	CDC5 protein	PC2	S3_157515879	3	159081817	0.0611007	3.19e-06
AC203535.4_FG001	Zm00001d042287	Zm00001eb142770	myb2	myb transcription factor2	CDC5 protein	TBN	S3_157515879	3	159081817	0.0611007	0.000301761
AC203535.4_FG001	Zm00001d042287	Zm00001eb142770	myb2	myb transcription factor2	CDC5 protein	PC2	S3_157517504	3	159083442	0.0107276	0.020197
AC203535.4_FG001	Zm00001d042287	Zm00001eb142770	myb2	myb transcription factor2	CDC5 protein	TBN	S3_157517504	3	159083442	0.0107276	0.00305424
GRMZM2G081919	Zm00001d042910	Zm00001eb148320	myb15	MYB-transcription factor 15	myb domain protein 3r-3	PC2	S3_180822601	3	183720316	0.17444	0.0471185
GRMZM2G099461	Zm00001d039581	Zm00001eb122050	ca5p15	CCAAT-HAP5-transcription factor 515	Histone-like transcription factor and archaeal histone family protein	PC2	S3_9070568	3	8291874	0.114739	0.0174728
GRMZM2G068330	Zm00001d049000	Zm00001eb168120	zhd1	ZF-HD-transcription factor 1	Putative homeobox DNA-binding domain superfamily protein	PC2	S4_11264605	4	12135127	0.0261194	0.000826285
GRMZM2G068330	Zm00001d049000	Zm00001eb168120	zhd1	ZF-HD-transcription factor 1	Putative homeobox DNA-binding domain superfamily protein	TBN	S4_11264605	4	12135127	0.0261194	0.000144069
GRMZM2G068330	Zm00001d049000	Zm00001eb168120	zhd1	ZF-HD-transcription factor 1	Putative homeobox DNA-binding domain superfamily protein	PC2	S4_11264610	4	12135132	0.0195896	0.00124648
GRMZM2G068330	Zm00001d049000	Zm00001eb168120	zhd1	ZF-HD-transcription factor 1	Putative homeobox DNA-binding domain superfamily protein	TBN	S4_11264610	4	12135132	0.0195896	8.54e-05
GRMZM2G068330	Zm00001d049000	Zm00001eb168120	zhd1	ZF-HD-transcription factor 1	Putative homeobox DNA-binding domain superfamily protein	PC2	S4_11265039	4	12135561	0.0158582	2.13e-05
GRMZM2G068330	Zm00001d049000	Zm00001eb168120	zhd1	ZF-HD-transcription factor 1	Putative homeobox DNA-binding domain superfamily protein	TBN	S4_11265039	4	12135561	0.0158582	0.00737821
GRMZM2G004908,GRMZM2G041842	Zm00001d051075	Zm00001eb184600	NA	NA	TRAF-like family protein	PC2	S4_137592970	4	140702458	0.0270522	0.00493345
GRMZM2G004908,GRMZM2G041842	Zm00001d051075	Zm00001eb184600	NA	NA	TRAF-like family protein	PC2	S4_137594408	4	140703896	0.0303172	0.0366504
GRMZM2G004908,GRMZM2G041842	Zm00001d051075	Zm00001eb184600	NA	NA	TRAF-like family protein	PC2	S4_137594463	4	140703951	0.0611007	5.88e-05
GRMZM2G176340	Zm00001d051568	Zm00001eb188370	tubtf6	TUB-transcription factor 6	Tubby-like F-box protein 6	PC2	S4_159978087	4	162976339	0.0918843	0.000719962
GRMZM2G176340	Zm00001d051568	Zm00001eb188370	tubtf6	TUB-transcription factor 6	Tubby-like F-box protein 6	TBN	S4_159978087	4	162976339	0.0918843	2.74e-07
GRMZM2G460544	Zm00001d052890	Zm00001eb199880	ub3	unbranched3	Squamosa promoter-binding-like protein 15	PC2	S4_199282762	4	203615246	0.102146	0.034615
GRMZM2G389768	Zm00001d053908	Zm00001eb208310	csd2	CSD-transcription factor 2	Cold shock protein 2	PC2	S4_238122469	4	243422607	0.30597	0.0412144
GRMZM2G389768	Zm00001d053908	Zm00001eb208310	csd2	CSD-transcription factor 2	Cold shock protein 2	PC2	S4_238122682	4	243422820	0.0708955	0.010209
GRMZM2G389768	Zm00001d053908	Zm00001eb208310	csd2	CSD-transcription factor 2	Cold shock protein 2	PC2	S4_238122793	4	243422931	0.0979478	0.0339798
GRMZM2G389768	Zm00001d053908	Zm00001eb208310	csd2	CSD-transcription factor 2	Cold shock protein 2	PC2	S4_238122958	4	243423096	0.0699627	0.00827559
GRMZM2G130442	Zm00001d049443	Zm00001eb171720	ocl5	outer cell layer5	Homeobox-leucine zipper protein MERISTEM L1	PC2	S4_28983484	4	30522438	0.0382463	0.00199943
GRMZM2G024973	Zm00001d013465	Zm00001eb216610	d9	dwarf plant9	Dwarf plant9	PC2	S5_11782895	5	12228881	0.0438433	6.94e-05
GRMZM2G024973	Zm00001d013465	Zm00001eb216610	d9	dwarf plant9	Dwarf plant9	TBN	S5_11782895	5	12228881	0.0438433	0.00216062
GRMZM2G140669	Zm00001d017409	Zm00001eb248780	gata3	C2C2-GATA-transcription factor 3	GATA zinc finger family protein	PC2	S5_189973128	5	195097637	0.289179	4.35e-05
GRMZM2G434203	Zm00001d017591	Zm00001eb250540	ereb10	AP2-EREBP-transcription factor 10	Ethylene-responsive transcription factor ERF025	PC2	S5_195678324	5	200872836	0.163246	0.0333951
GRMZM2G417229	Zm00001d017784	Zm00001eb252180	zhd12	ZF-HD-transcription factor 12	Zinc-finger homeodomain protein 5	PC2	S5_201225158	5	206699528	0.397388	0.00363155
GRMZM2G077755	Zm00001d018045	Zm00001eb254600	tcptf26	TCP-transcription factor 26	Transcription factor TCP14	PC2	S5_207133859	5	212790130	0.251399	0.0328009
GRMZM2G033138	Zm00001d015265	Zm00001eb232240	hb28	Homeobox-transcription factor 28	Pathogenesis-related homeodomain protein	PC2	S5_79710177	5	81993089	0.0270522	0.000900909
GRMZM2G033138	Zm00001d015265	Zm00001eb232240	hb28	Homeobox-transcription factor 28	Pathogenesis-related homeodomain protein	TBN	S5_79710177	5	81993089	0.0270522	5.06e-05
GRMZM2G360455	Zm00001d015504	Zm00001eb234050	prh81	protein phosphatase homolog81	Protein phosphatase 2C isoform gamma	PC2	S5_91813869	5	94166360	0.0862873	9.44e-06
GRMZM2G360455	Zm00001d015504	Zm00001eb234050	prh81	protein phosphatase homolog81	Protein phosphatase 2C isoform gamma	TBN	S5_91813869	5	94166360	0.0862873	0.00023473
GRMZM2G360455	Zm00001d015504	Zm00001eb234050	prh81	protein phosphatase homolog81	Protein phosphatase 2C isoform gamma	PC2	S5_91813878	5	94166369	0.0862873	9.44e-06
GRMZM2G360455	Zm00001d015504	Zm00001eb234050	prh81	protein phosphatase homolog81	Protein phosphatase 2C isoform gamma	TBN	S5_91813878	5	94166369	0.0862873	0.00023473
GRMZM2G456568	Zm00001d038227	Zm00001eb288420	nactf112	NAC-transcription factor 112	Putative NAC domain transcription factor superfamily protein isoform 1%3B Putative NAC domain transcription factor superfamily protein isoform 2	PC2	S6_147920798	6	151995499	0.0951493	0.0020682
GRMZM2G000842	Zm00001d038296	Zm00001eb288970	bzip87	bZIP-transcription factor 87	Putative bZIP transcription factor superfamily protein	PC2	S6_149529223	6	153618453	0.0419776	0.0016772
GRMZM2G000842	Zm00001d038296	Zm00001eb288970	bzip87	bZIP-transcription factor 87	Putative bZIP transcription factor superfamily protein	PC2	S6_149530593	6	153619823	0.439832	0.043738
GRMZM2G393433	Zm00001d035266	Zm00001eb264380	nactf119	NAC-transcription factor 119	CUC2%3B Putative NAC domain transcription factor superfamily protein	PC2	S6_16290749	6	18676479	0.202892	0.00398183
GRMZM2G393433	Zm00001d035266	Zm00001eb264380	nactf119	NAC-transcription factor 119	CUC2%3B Putative NAC domain transcription factor superfamily protein	PC2	S6_16291476	6	18675752	0.191231	0.000150137
GRMZM2G155252	Zm00001d035295	Zm00001eb264520	gbptf13	GeBP-transcription factor 13	protein; Tyrosine specific protein phosphatase-like	PC2	S6_21465093	6	19730627	0.114272	0.0115051
GRMZM2G019812	Zm00001d036710	Zm00001eb274970	prh113	protein phosphatase homolog113	Probable protein phosphatase 2C 21	PC2	S6_95633932	6	98381674	0.0998134	0.0199342
GRMZM2G110402	Zm00001d036796	Zm00001eb275730	c3h26	C3H-transcription factor 326	Zinc finger CCCH domain-containing protein 52	PC2	S6_98313718	6	101179168	0.203358	0.00588129
GRMZM2G096709	Zm00001d021362	Zm00001eb320200	grftf3	GRF-transcription factor 3	growth-regulating factor 9	PC2	S7_144981006	7	149911751	0.154851	3.67e-05
GRMZM2G096709	Zm00001d021362	Zm00001eb320200	grftf3	GRF-transcription factor 3	growth-regulating factor 9	TBN	S7_144981006	7	149911751	0.154851	0.00111517
GRMZM2G480480	Zm00001d021636	Zm00001eb322760	cl14466_1	NA	binding;calmodulin binding	PC2	S7_153425790	7	158756161	0.195429	0.000915869
GRMZM2G480480	Zm00001d021636	Zm00001eb322760	cl14466_1	NA	binding;calmodulin binding	PC2	S7_153428477	7	158758848	0.222948	0.00177408
GRMZM2G480480	Zm00001d021636	Zm00001eb322760	cl14466_1	NA	binding;calmodulin binding	PC2	S7_153435764	7	158766135	0.210821	0.00349344
GRMZM2G057380	Zm00001d021785	Zm00001eb324250	cl29757_1b	NA	Myosin-2	TBN	S7_157577272	7	162976726	0.0387127	0.000179981
GRMZM2G008234	Zm00001d018731	Zm00001eb299300	ereb114	AP2-EREBP-transcription factor 114	AP2-like ethylene-responsive transcription factor ANT	PC2	S7_3184151	7	3332835	0.0163246	0.000207966
GRMZM2G008234	Zm00001d018731	Zm00001eb299300	ereb114	AP2-EREBP-transcription factor 114	AP2-like ethylene-responsive transcription factor ANT	TBN	S7_3184151	7	3332835	0.0163246	0.00473643
GRMZM2G028041	Zm00001d018742	Zm00001eb299420	rs1	rough sheath1	rs1;rough sheath1: shoot meristem and developing stem specific; dominant Rs1 plants have extreme ligule disorganization (aka kn2)	PC2	S7_3671461	7	3851787	0.0121269	0.00167454
GRMZM2G028041	Zm00001d018742	Zm00001eb299420	rs1	rough sheath1	rs1;rough sheath1: shoot meristem and developing stem specific; dominant Rs1 plants have extreme ligule disorganization (aka kn2)	TBN	S7_3671461	7	3851787	0.0121269	0.00562135
GRMZM2G018508	Zm00001d018859	Zm00001eb300680	TIDP2663	NA	Ubiquitin carboxyl-terminal hydrolase 13	PC2	S7_7151477	7	7535008	0.445896	0.0284867
GRMZM2G018508	Zm00001d018859	Zm00001eb300680	TIDP2663	NA	Ubiquitin carboxyl-terminal hydrolase 13	PC2	S7_7162802	7	7546333	0.422108	0.00103453
GRMZM2G018508	Zm00001d018859	Zm00001eb300680	TIDP2663	NA	Ubiquitin carboxyl-terminal hydrolase 13	PC2	S7_7162806	7	7546337	0.422108	0.00103453
GRMZM2G018508	Zm00001d018859	Zm00001eb300680	TIDP2663	NA	Ubiquitin carboxyl-terminal hydrolase 13	PC2	S7_7162807	7	7546338	0.422108	0.00103453
GRMZM2G104400	Zm00001d010227	Zm00001eb349010	nactf38	NAC-transcription factor 38	Putative NAC domain transcription factor superfamily protein isoform 1%3B Putative NAC domain transcription factor superfamily protein isoform 2	TBN	S8_102533611	8	104781826	0.39459	0.048284
GRMZM2G136369	Zm00001d010758	Zm00001eb353320	hox1	homeobox1	hox1;homeobox1: cDNA Zmhox1a, meristem specific, nuclear, protein product binds to feedback control element of sh1 promoter; SSR's umc1309, umc1343	PC2	S8_123786056	8	127166051	0.0265858	0.000145045
GRMZM2G136369	Zm00001d010758	Zm00001eb353320	hox1	homeobox1	hox1;homeobox1: cDNA Zmhox1a, meristem specific, nuclear, protein product binds to feedback control element of sh1 promoter; SSR's umc1309, umc1343	TBN	S8_123786056	8	127166051	0.0265858	3.49e-06
GRMZM2G077752	Zm00001d011843	Zm00001eb362740	lrp1	lateral root primordia1	Protein SHI RELATED SEQUENCE 6	PC2	S8_157746307	8	162564171	0.0830224	1.48e-07
GRMZM2G077752	Zm00001d011843	Zm00001eb362740	lrp1	lateral root primordia1	Protein SHI RELATED SEQUENCE 6	TBN	S8_157746307	8	162564171	0.0830224	1.77e-05
GRMZM2G351018	Zm00001d012751	Zm00001eb371020	hox4	homeobox4	Putative homeodomain-like transcription factor superfamily protein	LA	S8_174494960	8	179759260	0.0979478	0.0132495
GRMZM2G351018	Zm00001d012751	Zm00001eb371020	hox4	homeobox4	Putative homeodomain-like transcription factor superfamily protein	PC2	S8_174494960	8	179759260	0.0979478	2.32e-07
GRMZM2G351018	Zm00001d012751	Zm00001eb371020	hox4	homeobox4	Putative homeodomain-like transcription factor superfamily protein	TBN	S8_174494960	8	179759260	0.0979478	0.0103415
GRMZM2G072573	Zm00001d047412	Zm00001eb394120	bnl8.17	NA	Protein phosphatase 2C 32	TBN	S9_127211736	9	129392795	0.361474	0.00286989
GRMZM2G072573	Zm00001d047412	Zm00001eb394120	bnl8.17	NA	Protein phosphatase 2C 32	PC2	S9_127212829	9	129393888	0.0233209	1.79e-06
GRMZM2G072573	Zm00001d047412	Zm00001eb394120	bnl8.17	NA	Protein phosphatase 2C 32	TBN	S9_127212829	9	129393888	0.0233209	0.000289508
GRMZM2G072573	Zm00001d047412	Zm00001eb394120	bnl8.17	NA	Protein phosphatase 2C 32	PC2	S9_127212830	9	129393889	0.0214552	8.79e-06
GRMZM2G072573	Zm00001d047412	Zm00001eb394120	bnl8.17	NA	Protein phosphatase 2C 32	TBN	S9_127212830	9	129393889	0.0214552	0.000581961
GRMZM2G072573	Zm00001d047412	Zm00001eb394120	bnl8.17	NA	Protein phosphatase 2C 32	TBN	S9_127212833	9	129393892	0.42444	0.00480723
GRMZM2G072573	Zm00001d047412	Zm00001eb394120	bnl8.17	NA	Protein phosphatase 2C 32	PC2	S9_127215402	9	129396461	0.24347	0.0146212
GRMZM2G072573	Zm00001d047412	Zm00001eb394120	bnl8.17	NA	Protein phosphatase 2C 32	TBN	S9_127215402	9	129396461	0.24347	0.00204224
GRMZM2G021573	Zm00001d048004	Zm00001eb399440	ereb161	AP2-EREBP-transcription factor 161	AP2-like ethylene-responsive transcription factor ANT	PC2	S9_144879490	9	147698805	0.0527052	0.000123156
GRMZM2G021573	Zm00001d048004	Zm00001eb399440	ereb161	AP2-EREBP-transcription factor 161	AP2-like ethylene-responsive transcription factor ANT	TBN	S9_144879490	9	147698805	0.0527052	1.34e-05
GRMZM2G021573	Zm00001d048004	Zm00001eb399440	ereb161	AP2-EREBP-transcription factor 161	AP2-like ethylene-responsive transcription factor ANT	PC2	S9_144880130	9	147699445	0.0130597	0.00481329
GRMZM2G021573	Zm00001d048004	Zm00001eb399440	ereb161	AP2-EREBP-transcription factor 161	AP2-like ethylene-responsive transcription factor ANT	TBN	S9_144880130	9	147699445	0.0130597	7.82e-05
GRMZM2G021573	Zm00001d048004	Zm00001eb399440	ereb161	AP2-EREBP-transcription factor 161	AP2-like ethylene-responsive transcription factor ANT	PC2	S9_144880133	9	147699448	0.0130597	0.00481329
GRMZM2G021573	Zm00001d048004	Zm00001eb399440	ereb161	AP2-EREBP-transcription factor 161	AP2-like ethylene-responsive transcription factor ANT	TBN	S9_144880133	9	147699448	0.0130597	7.82e-05
GRMZM2G109987	Zm00001d048527	Zm00001eb404260	rld1	rolled leaf1	Homeobox-leucine zipper protein REVOLUTA	PC2	S9_154641183	9	157814477	0.0125933	4.98e-06
GRMZM2G109987	Zm00001d048527	Zm00001eb404260	rld1	rolled leaf1	Homeobox-leucine zipper protein REVOLUTA	TBN	S9_154641183	9	157814477	0.0125933	0.000380865
