# Supplementary material for: Regulatory variation controlling architectural pleiotropy in maize
Source: Nat Commun. 2025 Mar 3;16:2140. doi: 10.1038/s41467-025-56884-w (PMC11876617; doi:10.1038/s41467-025-56884-w)
Supplement: Supplementary file 28 — Supplementary Data 25 [file 41467_2025_56884_MOESM28_ESM.xlsx]

## Sheet: Supplementary Data 25
Supplementary Data 25: Single-trait GWAS results for LA based markers subset around sorghum orthologs of the highly connected three-node motifs in the maize networks.
aUnique SNP identifier reported by Romay et al. (2013); bNucleotide state for minor allele; cNucleotide state for major allele; dMinor Allele Frequency (MAF) for a given SNP; ePvalue for the Wald test reported from GAPIT using model Blink; fAdjusted Pvalue according to the Benjamini–Hochberg procedure to control the false discovery rate (FDR)
Sorghum Gene Model ID	v3 Gene Model ID	v4 Gene Model ID	v5 Gene Model ID	Gene Symbol MaizeGDB	Full Name MaizeGDB	Description	SNP Namea	SNP Chr	SNP Coordinate	allele1b	allele0c	MAFd	eBlink Pvalue	fBink FDR Adjusted Pvalue
Sobic.009G143700	GRMZM2G456568	Zm00001d038227	Zm00001eb288420	nactf112	NAC-transcription factor 112	Putative NAC domain transcription factor superfamily protein isoform 1%3B Putative NAC domain transcription factor superfamily protein isoform 2	S9_50098874	9	50098874	C	G	0.341216	1.57e-07	0.000251035
Sobic.007G153700	GRMZM2G423292	Zm00001d049991	Zm00001eb176440	gbptf20	GeBP-transcription factor 20	GLABROUS1 enhancer-binding protein-like	S7_58658669	7	58658669	G	T	0.375	8.4e-07	0.000671949
Sobic.006G254500	GRMZM2G155111	Zm00001d026535	Zm00001eb432990	cl13024_1	NA	Protein IQ-DOMAIN 32	S6_59214527	6	59214527	C	G	0.324324	2.11e-06	0.0010159
Sobic.008G042200	AC187891.3_FG006	Zm00001d023456	Zm00001eb407050	ofp39	OVATE-transcription factor 39	Transcription repressor OFP6	S8_4115357	8	4115357	A	C	0.445946	2.54e-06	0.0010159
Sobic.008G042200	AC187891.3_FG006	Zm00001d023456	Zm00001eb407050	ofp39	OVATE-transcription factor 39	Transcription repressor OFP6	S8_4118202	8	4118202	C	T	0.0304054	0.000169974	0.0339947
Sobic.002G022600	GRMZM2G008234	Zm00001d018731	Zm00001eb299300	ereb114	AP2-EREBP-transcription factor 114	AP2-like ethylene-responsive transcription factor ANT	S2_2054325	2	2054325	T	C	0.138514	3.91e-06	0.0012505
Sobic.002G337300	GRMZM2G032071	Zm00001d021754	Zm00001eb323940	cl15997_2b	NA	Lysine-specific demethylase JMJ25	S2_70473780	2	70473780	A	C	0.0912162	1.55e-05	0.00412965
Sobic.006G256500	GRMZM2G071034	Zm00001d001933	Zm00001eb067160	c3h16	C3H-transcription factor 316	Zinc finger CCCH domain-containing protein 52	S6_59335145	6	59335145	C	G	0.0540541	3.16e-05	0.00722896
