# Supplementary material for: Regulatory variation controlling architectural pleiotropy in maize
Source: Nat Commun. 2025 Mar 3;16:2140. doi: 10.1038/s41467-025-56884-w (PMC11876617; doi:10.1038/s41467-025-56884-w)
Supplement: Supplementary file 29 — Supplementary Data 26 [file 41467_2025_56884_MOESM29_ESM.xlsx]

## Sheet: Supplementary Data 26
Supplementary Data 26: Gene Ontology terms associated with genes in position Z of ereb184-controlled FFLs in the ‘leaf’ network. The hypergeometric test was performed with Benjamini-Hochberg correction.
ID	Description	GeneRatio	BgRatio	pvalue	p.adjust	qvalue	geneID	Count
GO:0019344	cysteine biosynthetic process	53/990	276/30499	8.81026e-26	1.48629e-22	1.32896e-22	Zm00001d042026/Zm00001d043680/Zm00001d034543/Zm00001d016100/Zm00001d046786/Zm00001d018779/Zm00001d007857/Zm00001d018797/Zm00001d040463/Zm00001d020877/Zm00001d008230/Zm00001d014564/Zm00001d036535/Zm00001d011819/Zm00001d041819/Zm00001d034283/Zm00001d017271/Zm00001d029924/Zm00001d013039/Zm00001d000164/Zm00001d031638/Zm00001d021763/Zm00001d018326/Zm00001d045136/Zm00001d035119/Zm00001d038984/Zm00001d0…	53
GO:0010287	plastoglobule	33/990	112/30499	9.78473e-23	8.25342e-20	7.37975e-20	Zm00001d039687/Zm00001d006663/Zm00001d034543/Zm00001d046786/Zm00001d039040/Zm00001d019518/Zm00001d021906/Zm00001d011285/Zm00001d014564/Zm00001d050403/Zm00001d051556/Zm00001d036535/Zm00001d034283/Zm00001d013039/Zm00001d013886/Zm00001d053586/Zm00001d021763/Zm00001d038984/Zm00001d037323/Zm00001d032197/Zm00001d052242/Zm00001d005446/Zm00001d013146/Zm00001d053015/Zm00001d021435/Zm00001d033136/Zm00001d0…	33
GO:0010207	photosystem II assembly	42/990	200/30499	2.92616e-22	1.64548e-19	1.4713e-19	Zm00001d039687/Zm00001d047789/Zm00001d034543/Zm00001d016100/Zm00001d043168/Zm00001d018779/Zm00001d007857/Zm00001d006540/Zm00001d040463/Zm00001d041804/Zm00001d008230/Zm00001d021703/Zm00001d014564/Zm00001d002822/Zm00001d036535/Zm00001d011833/Zm00001d032331/Zm00001d043299/Zm00001d042049/Zm00001d028562/Zm00001d021595/Zm00001d013039/Zm00001d000164/Zm00001d029201/Zm00001d038984/Zm00001d003429/Zm00001d0…	42
GO:0009637	response to blue light	38/990	164/30499	7.22419e-22	3.0468e-19	2.72428e-19	Zm00001d023813/Zm00001d016100/Zm00001d039040/Zm00001d018779/Zm00001d007857/Zm00001d006540/Zm00001d021703/Zm00001d011285/Zm00001d028585/Zm00001d009877/Zm00001d028562/Zm00001d000164/Zm00001d033910/Zm00001d017139/Zm00001d021763/Zm00001d028447/Zm00001d009608/Zm00001d028241/Zm00001d003429/Zm00001d035859/Zm00001d001820/Zm00001d053015/Zm00001d027488/Zm00001d052595/Zm00001d021435/Zm00001d033136/Zm00001d0…	38
GO:0010218	response to far red light	38/990	172/30499	4.3586e-21	1.47059e-18	1.31492e-18	Zm00001d016100/Zm00001d002597/Zm00001d039040/Zm00001d018779/Zm00001d007857/Zm00001d006540/Zm00001d021703/Zm00001d011285/Zm00001d028585/Zm00001d009877/Zm00001d028562/Zm00001d000164/Zm00001d033910/Zm00001d017139/Zm00001d021763/Zm00001d011881/Zm00001d009608/Zm00001d028241/Zm00001d003429/Zm00001d028401/Zm00001d026300/Zm00001d035859/Zm00001d001820/Zm00001d053015/Zm00001d027488/Zm00001d052595/Zm00001d0…	38
GO:0010114	response to red light	35/990	156/30499	9.23624e-20	2.59692e-17	2.32202e-17	Zm00001d016100/Zm00001d039040/Zm00001d018779/Zm00001d007857/Zm00001d006540/Zm00001d021703/Zm00001d011285/Zm00001d028585/Zm00001d009877/Zm00001d028562/Zm00001d000164/Zm00001d033910/Zm00001d017139/Zm00001d021763/Zm00001d009608/Zm00001d028241/Zm00001d003429/Zm00001d035859/Zm00001d001820/Zm00001d053015/Zm00001d027488/Zm00001d052595/Zm00001d021435/Zm00001d033136/Zm00001d007267/Zm00001d035001/Zm00001d0…	35
GO:0009657	plastid organization	23/990	62/30499	8.051e-19	1.94029e-16	1.7349e-16	Zm00001d039687/Zm00001d047789/Zm00001d034543/Zm00001d018779/Zm00001d007857/Zm00001d006540/Zm00001d021703/Zm00001d011833/Zm00001d043299/Zm00001d042049/Zm00001d013039/Zm00001d017139/Zm00001d029201/Zm00001d038984/Zm00001d003767/Zm00001d035859/Zm00001d016134/Zm00001d010715/Zm00001d008706/Zm00001d009929/Zm00001d049650/Zm00001d023699/Zm00001d051746	23
GO:0009523	photosystem II	19/990	46/30499	7.96087e-17	1.67875e-14	1.50104e-14	Zm00001d006663/Zm00001d046786/Zm00001d039040/Zm00001d021906/Zm00001d011285/Zm00001d050403/Zm00001d043299/Zm00001d021763/Zm00001d032197/Zm00001d022464/Zm00001d011467/Zm00001d021435/Zm00001d033136/Zm00001d010715/Zm00001d039715/Zm00001d021784/Zm00001d015385/Zm00001d049650/Zm00001d009589	19
GO:0009768	photosynthesis, light harvesting in photosystem I	14/990	22/30499	3.30799e-16	6.20065e-14	5.54427e-14	Zm00001d006663/Zm00001d046786/Zm00001d039040/Zm00001d021906/Zm00001d011285/Zm00001d050403/Zm00001d021763/Zm00001d003767/Zm00001d032197/Zm00001d021435/Zm00001d007267/Zm00001d021784/Zm00001d015385/Zm00001d009589	14
GO:0009773	photosynthetic electron transport in photosystem I	21/990	64/30499	4.86869e-16	8.21348e-14	7.34403e-14	Zm00001d016100/Zm00001d018779/Zm00001d007857/Zm00001d020877/Zm00001d014564/Zm00001d036535/Zm00001d011833/Zm00001d032331/Zm00001d042049/Zm00001d041819/Zm00001d028562/Zm00001d000164/Zm00001d038984/Zm00001d003429/Zm00001d035859/Zm00001d052242/Zm00001d027488/Zm00001d018030/Zm00001d035001/Zm00001d009929/Zm00001d051746	21
GO:0031409	pigment binding	13/990	21/30499	6.57542e-15	1.00297e-12	8.96804e-13	Zm00001d006663/Zm00001d046786/Zm00001d039040/Zm00001d021906/Zm00001d011285/Zm00001d050403/Zm00001d021763/Zm00001d032197/Zm00001d021435/Zm00001d007267/Zm00001d021784/Zm00001d015385/Zm00001d009589	13
GO:0006098	pentose-phosphate shunt	37/990	245/30499	7.13438e-15	1.00297e-12	8.96804e-13	Zm00001d043789/Zm00001d047789/Zm00001d043168/Zm00001d041804/Zm00001d028585/Zm00001d002822/Zm00001d011833/Zm00001d032331/Zm00001d027557/Zm00001d009877/Zm00001d042049/Zm00001d041819/Zm00001d028562/Zm00001d039505/Zm00001d036961/Zm00001d000164/Zm00001d033910/Zm00001d017139/Zm00001d033383/Zm00001d029201/Zm00001d003429/Zm00001d003767/Zm00001d035859/Zm00001d052242/Zm00001d021245/Zm00001d001820/Zm00001d0…	37
GO:0006364	rRNA processing	45/990	369/30499	2.87803e-14	3.73479e-12	3.33944e-12	Zm00001d039687/Zm00001d047789/Zm00001d034543/Zm00001d016100/Zm00001d018779/Zm00001d006540/Zm00001d008497/Zm00001d008230/Zm00001d021703/Zm00001d028585/Zm00001d014564/Zm00001d002822/Zm00001d011833/Zm00001d032331/Zm00001d043299/Zm00001d009877/Zm00001d042049/Zm00001d028562/Zm00001d028114/Zm00001d000164/Zm00001d033910/Zm00001d021763/Zm00001d029201/Zm00001d038984/Zm00001d003429/Zm00001d003767/Zm00001d0…	45
GO:0009522	photosystem I	16/990	47/30499	7.88546e-13	9.50198e-11	8.49614e-11	Zm00001d046786/Zm00001d039040/Zm00001d018797/Zm00001d021906/Zm00001d011285/Zm00001d050403/Zm00001d025991/Zm00001d021763/Zm00001d003767/Zm00001d032197/Zm00001d021435/Zm00001d033136/Zm00001d007267/Zm00001d021784/Zm00001d015385/Zm00001d009589	16
GO:0016168	chlorophyll binding	16/990	48/30499	1.14734e-12	1.29037e-10	1.15378e-10	Zm00001d006663/Zm00001d046786/Zm00001d039040/Zm00001d018797/Zm00001d021906/Zm00001d020877/Zm00001d011285/Zm00001d050403/Zm00001d021763/Zm00001d032197/Zm00001d021435/Zm00001d033136/Zm00001d007267/Zm00001d021784/Zm00001d015385/Zm00001d009589	16
GO:0035304	regulation of protein dephosphorylation	27/990	168/30499	7.07661e-12	7.4614e-10	6.67157e-10	Zm00001d047789/Zm00001d034543/Zm00001d016100/Zm00001d006540/Zm00001d021703/Zm00001d014564/Zm00001d002822/Zm00001d036535/Zm00001d032331/Zm00001d041819/Zm00001d028562/Zm00001d021595/Zm00001d033295/Zm00001d013039/Zm00001d000164/Zm00001d021763/Zm00001d038984/Zm00001d003429/Zm00001d003767/Zm00001d016072/Zm00001d035859/Zm00001d052118/Zm00001d053015/Zm00001d027488/Zm00001d017939/Zm00001d009929/Zm00001d0…	27
GO:0009538	photosystem I reaction center	9/990	12/30499	7.77982e-12	7.72033e-10	6.90309e-10	Zm00001d039687/Zm00001d034543/Zm00001d019518/Zm00001d034283/Zm00001d013039/Zm00001d038984/Zm00001d005446/Zm00001d013146/Zm00001d008706	9
GO:0018298	protein-chromophore linkage	15/990	50/30499	3.27943e-11	3.07356e-09	2.7482e-09	Zm00001d006663/Zm00001d046786/Zm00001d039040/Zm00001d021906/Zm00001d011285/Zm00001d050403/Zm00001d021763/Zm00001d013113/Zm00001d032197/Zm00001d021435/Zm00001d033136/Zm00001d007267/Zm00001d021784/Zm00001d015385/Zm00001d009589	15
GO:0006740	NADPH regeneration	28/990	195/30499	4.62327e-11	4.10497e-09	3.67044e-09	Zm00001d041804/Zm00001d028585/Zm00001d002822/Zm00001d011833/Zm00001d032331/Zm00001d027557/Zm00001d009877/Zm00001d042049/Zm00001d041819/Zm00001d039505/Zm00001d033910/Zm00001d017139/Zm00001d033383/Zm00001d029201/Zm00001d003429/Zm00001d003767/Zm00001d035859/Zm00001d052242/Zm00001d001820/Zm00001d053015/Zm00001d027488/Zm00001d010871/Zm00001d018030/Zm00001d013937/Zm00001d051746/Zm00001d015366/Zm00001d0…	28
GO:0030003	cellular cation homeostasis	25/990	178/30499	8.04996e-10	6.79014e-08	6.07136e-08	Zm00001d039687/Zm00001d019327/Zm00001d034543/Zm00001d030127/Zm00001d006540/Zm00001d018797/Zm00001d032899/Zm00001d019518/Zm00001d020877/Zm00001d021703/Zm00001d014564/Zm00001d036535/Zm00001d043201/Zm00001d028562/Zm00001d013039/Zm00001d052733/Zm00001d051585/Zm00001d003767/Zm00001d032197/Zm00001d035859/Zm00001d005446/Zm00001d018030/Zm00001d034076/Zm00001d031120/Zm00001d008706	25
GO:0015995	chlorophyll biosynthetic process	23/990	155/30499	1.27432e-09	1.0237e-07	9.15335e-08	Zm00001d042026/Zm00001d016100/Zm00001d038170/Zm00001d032331/Zm00001d011819/Zm00001d009877/Zm00001d028562/Zm00001d017139/Zm00001d009608/Zm00001d028241/Zm00001d003429/Zm00001d052242/Zm00001d001820/Zm00001d053015/Zm00001d027488/Zm00001d018030/Zm00001d013937/Zm00001d019956/Zm00001d029074/Zm00001d009929/Zm00001d002358/Zm00001d015366/Zm00001d053807	23
GO:0010155	regulation of proton transport	18/990	103/30499	5.61321e-09	4.30431e-07	3.84867e-07	Zm00001d023813/Zm00001d018779/Zm00001d007857/Zm00001d006540/Zm00001d021703/Zm00001d017139/Zm00001d021763/Zm00001d009608/Zm00001d028241/Zm00001d003429/Zm00001d035859/Zm00001d035034/Zm00001d027488/Zm00001d007267/Zm00001d035001/Zm00001d015385/Zm00001d018796/Zm00001d003162	18
GO:0070838	divalent metal ion transport	19/990	116/30499	6.51317e-09	4.77727e-07	4.27157e-07	Zm00001d039687/Zm00001d034543/Zm00001d030127/Zm00001d006540/Zm00001d018797/Zm00001d019518/Zm00001d020877/Zm00001d021703/Zm00001d014564/Zm00001d036535/Zm00001d028562/Zm00001d013039/Zm00001d003767/Zm00001d032197/Zm00001d035859/Zm00001d005446/Zm00001d018030/Zm00001d031120/Zm00001d008706	19
GO:0009595	detection of biotic stimulus	18/990	108/30499	1.22236e-08	8.5922e-07	7.68267e-07	Zm00001d047789/Zm00001d016100/Zm00001d018779/Zm00001d007857/Zm00001d014564/Zm00001d036535/Zm00001d011833/Zm00001d032331/Zm00001d042049/Zm00001d000164/Zm00001d015242/Zm00001d053586/Zm00001d017139/Zm00001d018197/Zm00001d052242/Zm00001d016134/Zm00001d020220/Zm00001d051896	18
GO:0019761	glucosinolate biosynthetic process	26/990	220/30499	1.52636e-08	1.00069e-06	8.94759e-07	Zm00001d043680/Zm00001d047789/Zm00001d008940/Zm00001d014564/Zm00001d036875/Zm00001d036535/Zm00001d011833/Zm00001d009877/Zm00001d042049/Zm00001d041215/Zm00001d015242/Zm00001d053586/Zm00001d043031/Zm00001d022636/Zm00001d045136/Zm00001d021596/Zm00001d018197/Zm00001d004413/Zm00001d001820/Zm00001d053015/Zm00001d031136/Zm00001d049831/Zm00001d029932/Zm00001d013937/Zm00001d009929/Zm00001d039059	26
GO:0009886	post-embryonic animal morphogenesis	36/990	384/30499	1.54226e-08	1.00069e-06	8.94759e-07	Zm00001d039434/Zm00001d026652/Zm00001d021279/Zm00001d044812/Zm00001d018261/Zm00001d017036/Zm00001d011833/Zm00001d032331/Zm00001d009877/Zm00001d042049/Zm00001d048233/Zm00001d041215/Zm00001d043878/Zm00001d017449/Zm00001d025674/Zm00001d003057/Zm00001d011757/Zm00001d025863/Zm00001d003429/Zm00001d028401/Zm00001d052442/Zm00001d026300/Zm00001d013302/Zm00001d013071/Zm00001d016277/Zm00001d027488/Zm00001d0…	36
GO:0043900	regulation of multi-organism process	20/990	143/30499	4.18784e-08	2.61662e-06	2.33964e-06	Zm00001d047789/Zm00001d016100/Zm00001d018779/Zm00001d007857/Zm00001d014564/Zm00001d036535/Zm00001d011833/Zm00001d032331/Zm00001d048709/Zm00001d042049/Zm00001d000164/Zm00001d015242/Zm00001d053586/Zm00001d052028/Zm00001d017139/Zm00001d018197/Zm00001d052242/Zm00001d016134/Zm00001d020220/Zm00001d051896	20
GO:0006636	unsaturated fatty acid biosynthetic process	19/990	130/30499	4.4169e-08	2.66118e-06	2.37948e-06	Zm00001d016100/Zm00001d040463/Zm00001d008230/Zm00001d047743/Zm00001d032331/Zm00001d053586/Zm00001d017139/Zm00001d009608/Zm00001d028241/Zm00001d003429/Zm00001d001820/Zm00001d053015/Zm00001d027488/Zm00001d013937/Zm00001d019956/Zm00001d009929/Zm00001d033339/Zm00001d051636/Zm00001d051746	19
GO:0009744	response to sucrose	32/990	338/30499	7.66888e-08	4.46117e-06	3.98893e-06	Zm00001d016100/Zm00001d018779/Zm00001d007857/Zm00001d006540/Zm00001d023420/Zm00001d021703/Zm00001d010521/Zm00001d033747/Zm00001d003265/Zm00001d017958/Zm00001d017139/Zm00001d040464/Zm00001d021763/Zm00001d029656/Zm00001d009608/Zm00001d028241/Zm00001d003429/Zm00001d005542/Zm00001d035859/Zm00001d037120/Zm00001d027488/Zm00001d042425/Zm00001d021653/Zm00001d007267/Zm00001d035001/Zm00001d032383/Zm00001d0…	32
GO:0043085	positive regulation of catalytic activity	21/990	164/30499	9.18401e-08	5.16447e-06	4.61778e-06	Zm00001d038542/Zm00001d047789/Zm00001d043168/Zm00001d006540/Zm00001d041804/Zm00001d021703/Zm00001d002822/Zm00001d011833/Zm00001d042049/Zm00001d028562/Zm00001d033383/Zm00001d013295/Zm00001d021245/Zm00001d001820/Zm00001d010871/Zm00001d013937/Zm00001d028558/Zm00001d023699/Zm00001d034082/Zm00001d051746/Zm00001d049042	21
GO:0009902	chloroplast relocation	19/990	137/30499	1.0407e-07	5.46215e-06	4.88395e-06	Zm00001d016100/Zm00001d043168/Zm00001d028585/Zm00001d014564/Zm00001d002822/Zm00001d036535/Zm00001d032331/Zm00001d039086/Zm00001d009877/Zm00001d028562/Zm00001d000164/Zm00001d024009/Zm00001d033910/Zm00001d003429/Zm00001d016072/Zm00001d001820/Zm00001d053015/Zm00001d027488/Zm00001d013937	19
GO:0000023	maltose metabolic process	22/990	180/30499	1.0578e-07	5.46215e-06	4.88395e-06	Zm00001d038542/Zm00001d043168/Zm00001d006540/Zm00001d008940/Zm00001d041804/Zm00001d021703/Zm00001d002822/Zm00001d028562/Zm00001d033383/Zm00001d013295/Zm00001d021245/Zm00001d001820/Zm00001d010871/Zm00001d018030/Zm00001d013937/Zm00001d038891/Zm00001d013428/Zm00001d028558/Zm00001d034082/Zm00001d051746/Zm00001d053801/Zm00001d049042	22
GO:0019252	starch biosynthetic process	26/990	242/30499	1.06847e-07	5.46215e-06	4.88395e-06	Zm00001d038542/Zm00001d043168/Zm00001d006540/Zm00001d008940/Zm00001d041804/Zm00001d021703/Zm00001d002822/Zm00001d028562/Zm00001d033910/Zm00001d017139/Zm00001d033383/Zm00001d013295/Zm00001d052242/Zm00001d021245/Zm00001d001820/Zm00001d053015/Zm00001d010871/Zm00001d018030/Zm00001d013937/Zm00001d038891/Zm00001d013428/Zm00001d028558/Zm00001d034082/Zm00001d051746/Zm00001d053801/Zm00001d049042	26
GO:0009697	salicylic acid biosynthetic process	26/990	245/30499	1.36608e-07	6.7044e-06	5.9947e-06	Zm00001d047789/Zm00001d016100/Zm00001d018779/Zm00001d007857/Zm00001d027676/Zm00001d014564/Zm00001d036535/Zm00001d011833/Zm00001d032331/Zm00001d048709/Zm00001d042049/Zm00001d031340/Zm00001d000164/Zm00001d015242/Zm00001d053586/Zm00001d017139/Zm00001d010602/Zm00001d018197/Zm00001d049624/Zm00001d052242/Zm00001d016134/Zm00001d020220/Zm00001d051896/Zm00001d023699/Zm00001d015366/Zm00001d053807	26
GO:0009543	chloroplast thylakoid lumen	14/990	76/30499	1.39095e-07	6.7044e-06	5.9947e-06	Zm00001d018779/Zm00001d007857/Zm00001d006540/Zm00001d021703/Zm00001d014564/Zm00001d036535/Zm00001d032331/Zm00001d041819/Zm00001d034283/Zm00001d035859/Zm00001d013146/Zm00001d009929/Zm00001d009774/Zm00001d039059	14
GO:0080167	response to karrikin	35/990	407/30499	2.03283e-07	9.52605e-06	8.51766e-06	Zm00001d018016/Zm00001d043789/Zm00001d035865/Zm00001d036875/Zm00001d050403/Zm00001d047743/Zm00001d052594/Zm00001d040422/Zm00001d027557/Zm00001d023785/Zm00001d032601/Zm00001d028447/Zm00001d043031/Zm00001d022636/Zm00001d018335/Zm00001d045136/Zm00001d012212/Zm00001d033062/Zm00001d032197/Zm00001d003184/Zm00001d005542/Zm00001d028565/Zm00001d011902/Zm00001d037120/Zm00001d016134/Zm00001d021653/Zm00001d0…	35
GO:0030076	light-harvesting complex	6/990	10/30499	2.16398e-07	9.86658e-06	8.82214e-06	Zm00001d006663/Zm00001d046786/Zm00001d032197/Zm00001d021435/Zm00001d021784/Zm00001d015385	6
GO:0002831	regulation of response to biotic stimulus	15/990	91/30499	2.30963e-07	1.02535e-05	9.16813e-06	Zm00001d018779/Zm00001d007857/Zm00001d014564/Zm00001d036535/Zm00001d011833/Zm00001d032331/Zm00001d048709/Zm00001d042049/Zm00001d015242/Zm00001d053586/Zm00001d017139/Zm00001d018197/Zm00001d052242/Zm00001d020220/Zm00001d051896	15
GO:0016138	glycoside biosynthetic process	26/990	252/30499	2.38367e-07	1.03109e-05	9.21942e-06	Zm00001d008940/Zm00001d014564/Zm00001d036875/Zm00001d036535/Zm00001d011833/Zm00001d009877/Zm00001d042049/Zm00001d029924/Zm00001d041215/Zm00001d015242/Zm00001d053586/Zm00001d043031/Zm00001d022636/Zm00001d045136/Zm00001d017502/Zm00001d021596/Zm00001d018197/Zm00001d001820/Zm00001d053015/Zm00001d049831/Zm00001d029932/Zm00001d013937/Zm00001d032311/Zm00001d009929/Zm00001d013428/Zm00001d039059	26
GO:0010319	stromule	14/990	80/30499	2.70618e-07	1.14133e-05	1.02051e-05	Zm00001d041804/Zm00001d028562/Zm00001d000164/Zm00001d017711/Zm00001d003429/Zm00001d052242/Zm00001d037775/Zm00001d027488/Zm00001d002454/Zm00001d029594/Zm00001d027541/Zm00001d013428/Zm00001d018386/Zm00001d030074	14
GO:0019216	regulation of lipid metabolic process	11/990	48/30499	2.99937e-07	1.23413e-05	1.10349e-05	Zm00001d016100/Zm00001d040463/Zm00001d008230/Zm00001d053586/Zm00001d017139/Zm00001d009608/Zm00001d028241/Zm00001d003429/Zm00001d027488/Zm00001d019956/Zm00001d051746	11
GO:0019288	isopentenyl diphosphate biosynthetic process, methylerythritol 4-phosphate pathway	29/990	308/30499	3.46644e-07	1.39235e-05	1.24496e-05	Zm00001d016100/Zm00001d040463/Zm00001d008230/Zm00001d028585/Zm00001d032331/Zm00001d053586/Zm00001d017139/Zm00001d033383/Zm00001d029201/Zm00001d017449/Zm00001d009608/Zm00001d028241/Zm00001d003429/Zm00001d032896/Zm00001d012998/Zm00001d052242/Zm00001d004413/Zm00001d001820/Zm00001d053015/Zm00001d027488/Zm00001d010871/Zm00001d013937/Zm00001d019956/Zm00001d009929/Zm00001d052556/Zm00001d034082/Zm00001d0…	29
GO:0010310	regulation of hydrogen peroxide metabolic process	24/990	230/30499	5.58022e-07	2.18926e-05	1.95752e-05	Zm00001d047789/Zm00001d016100/Zm00001d018779/Zm00001d007857/Zm00001d014564/Zm00001d036535/Zm00001d011833/Zm00001d032331/Zm00001d048709/Zm00001d042049/Zm00001d021595/Zm00001d033295/Zm00001d000164/Zm00001d015242/Zm00001d053586/Zm00001d017139/Zm00001d048020/Zm00001d018197/Zm00001d052118/Zm00001d052242/Zm00001d016134/Zm00001d020220/Zm00001d051896/Zm00001d017939	24
GO:0006816	calcium ion transport	21/990	185/30499	7.10508e-07	2.72415e-05	2.43579e-05	Zm00001d023813/Zm00001d032948/Zm00001d037235/Zm00001d011504/Zm00001d043991/Zm00001d049496/Zm00001d005250/Zm00001d052733/Zm00001d034049/Zm00001d043700/Zm00001d039157/Zm00001d021721/Zm00001d009608/Zm00001d006705/Zm00001d023994/Zm00001d031136/Zm00001d015921/Zm00001d022230/Zm00001d037483/Zm00001d053765/Zm00001d050406	21
GO:0019684	photosynthesis, light reaction	12/990	64/30499	8.88277e-07	3.33005e-05	2.97755e-05	Zm00001d019518/Zm00001d009877/Zm00001d015242/Zm00001d033910/Zm00001d017139/Zm00001d018197/Zm00001d019899/Zm00001d005446/Zm00001d020220/Zm00001d007921/Zm00001d015366/Zm00001d053807	12
GO:0031408	oxylipin biosynthetic process	13/990	76/30499	9.4463e-07	3.46433e-05	3.09761e-05	Zm00001d016100/Zm00001d040463/Zm00001d008230/Zm00001d053586/Zm00001d017139/Zm00001d002000/Zm00001d009608/Zm00001d028241/Zm00001d040842/Zm00001d003429/Zm00001d027488/Zm00001d019956/Zm00001d051746	13
GO:0019904	protein domain specific binding	13/990	78/30499	1.28458e-06	4.61083e-05	4.12274e-05	Zm00001d006663/Zm00001d034543/Zm00001d046786/Zm00001d018779/Zm00001d011833/Zm00001d041819/Zm00001d034283/Zm00001d033383/Zm00001d032197/Zm00001d005446/Zm00001d008706/Zm00001d021784/Zm00001d015385	13
GO:0010027	thylakoid membrane organization	28/990	317/30499	1.95432e-06	6.86864e-05	6.14155e-05	Zm00001d016100/Zm00001d043168/Zm00001d030127/Zm00001d040463/Zm00001d008497/Zm00001d041804/Zm00001d008230/Zm00001d028585/Zm00001d014564/Zm00001d002822/Zm00001d036535/Zm00001d032331/Zm00001d009877/Zm00001d028562/Zm00001d024009/Zm00001d033910/Zm00001d017449/Zm00001d009608/Zm00001d028241/Zm00001d016072/Zm00001d013295/Zm00001d052118/Zm00001d052242/Zm00001d003663/Zm00001d001820/Zm00001d053015/Zm00001d0…	28
GO:0009624	response to nematode	23/990	232/30499	2.31247e-06	7.96152e-05	7.11874e-05	Zm00001d025983/Zm00001d033917/Zm00001d012231/Zm00001d040422/Zm00001d048129/Zm00001d028311/Zm00001d031340/Zm00001d025977/Zm00001d036965/Zm00001d032971/Zm00001d029011/Zm00001d028230/Zm00001d047538/Zm00001d017714/Zm00001d015964/Zm00001d028401/Zm00001d005542/Zm00001d038333/Zm00001d021653/Zm00001d038334/Zm00001d032383/Zm00001d016274/Zm00001d009097	23
GO:0009867	jasmonic acid mediated signaling pathway	36/990	486/30499	4.57021e-06	0.000154199	0.000137876	Zm00001d047789/Zm00001d016100/Zm00001d018779/Zm00001d007857/Zm00001d032222/Zm00001d012304/Zm00001d014564/Zm00001d036535/Zm00001d011833/Zm00001d032331/Zm00001d048709/Zm00001d042049/Zm00001d039495/Zm00001d021595/Zm00001d033295/Zm00001d003488/Zm00001d030556/Zm00001d000164/Zm00001d015242/Zm00001d053586/Zm00001d017139/Zm00001d011881/Zm00001d017670/Zm00001d008812/Zm00001d022647/Zm00001d032186/Zm00001d0…	36
GO:0009735	response to cytokinin	21/990	219/30499	1.05151e-05	0.000347824	0.000311005	Zm00001d047789/Zm00001d046786/Zm00001d033917/Zm00001d028562/Zm00001d000164/Zm00001d031638/Zm00001d029011/Zm00001d035119/Zm00001d047538/Zm00001d038984/Zm00001d049660/Zm00001d049851/Zm00001d048149/Zm00001d052242/Zm00001d016811/Zm00001d005446/Zm00001d015921/Zm00001d029074/Zm00001d033514/Zm00001d002358/Zm00001d044836	21
GO:0009734	auxin-activated signaling pathway	27/990	329/30499	1.14856e-05	0.00037262	0.000333176	Zm00001d038688/Zm00001d021279/Zm00001d044812/Zm00001d013705/Zm00001d006753/Zm00001d048233/Zm00001d043878/Zm00001d003265/Zm00001d028447/Zm00001d017730/Zm00001d002432/Zm00001d028401/Zm00001d052442/Zm00001d050132/Zm00001d013302/Zm00001d013071/Zm00001d049141/Zm00001d016277/Zm00001d014762/Zm00001d053208/Zm00001d022017/Zm00001d029932/Zm00001d004930/Zm00001d031068/Zm00001d029594/Zm00001d052269/Zm00001d0…	27
GO:0009639	response to red or far red light	9/990	47/30499	1.73338e-05	0.00055174	0.000493335	Zm00001d006663/Zm00001d046786/Zm00001d018090/Zm00001d021906/Zm00001d050403/Zm00001d012212/Zm00001d032197/Zm00001d038066/Zm00001d021784	9
GO:0019243	methylglyoxal catabolic process to D-lactate via S-lactoyl-glutathione	14/990	116/30499	2.46656e-05	0.000770573	0.000689003	Zm00001d022277/Zm00001d031638/Zm00001d004123/Zm00001d035119/Zm00001d049660/Zm00001d049851/Zm00001d021181/Zm00001d032896/Zm00001d016811/Zm00001d037775/Zm00001d024885/Zm00001d015306/Zm00001d002358/Zm00001d053801	14
GO:0010103	stomatal complex morphogenesis	19/990	202/30499	3.5611e-05	0.00109229	0.000976661	Zm00001d008497/Zm00001d018261/Zm00001d011833/Zm00001d032331/Zm00001d009877/Zm00001d042049/Zm00001d048233/Zm00001d000164/Zm00001d017449/Zm00001d025674/Zm00001d011757/Zm00001d003429/Zm00001d050132/Zm00001d019899/Zm00001d027488/Zm00001d035063/Zm00001d007921/Zm00001d025002/Zm00001d034082	19
GO:0000165	MAPK cascade	33/990	475/30499	4.06973e-05	0.00122601	0.00109623	Zm00001d014583/Zm00001d047789/Zm00001d016100/Zm00001d018779/Zm00001d007857/Zm00001d039434/Zm00001d014564/Zm00001d002026/Zm00001d027425/Zm00001d036535/Zm00001d011833/Zm00001d032331/Zm00001d048709/Zm00001d042049/Zm00001d021595/Zm00001d033295/Zm00001d041215/Zm00001d000164/Zm00001d015242/Zm00001d053586/Zm00001d017139/Zm00001d018326/Zm00001d017670/Zm00001d042618/Zm00001d018197/Zm00001d050132/Zm00001d0…	33
GO:0009862	systemic acquired resistance, salicylic acid mediated signaling pathway	27/990	360/30499	5.56171e-05	0.00164607	0.00147182	Zm00001d047789/Zm00001d016100/Zm00001d018779/Zm00001d007857/Zm00001d014564/Zm00001d036535/Zm00001d011833/Zm00001d032331/Zm00001d048709/Zm00001d003446/Zm00001d042049/Zm00001d021595/Zm00001d033295/Zm00001d000164/Zm00001d015242/Zm00001d053586/Zm00001d017139/Zm00001d048020/Zm00001d010602/Zm00001d017670/Zm00001d018197/Zm00001d052118/Zm00001d052242/Zm00001d016134/Zm00001d020220/Zm00001d051896/Zm00001d0…	27
GO:0008810	cellulase activity	7/990	32/30499	6.14671e-05	0.00178784	0.00159859	Zm00001d033917/Zm00001d015067/Zm00001d035082/Zm00001d029011/Zm00001d047538/Zm00001d037338/Zm00001d009097	7
GO:0010304	PSII associated light-harvesting complex II catabolic process	8/990	44/30499	7.51991e-05	0.00215018	0.00192257	Zm00001d043789/Zm00001d027557/Zm00001d024009/Zm00001d017139/Zm00001d003429/Zm00001d053015/Zm00001d027488/Zm00001d039059	8
GO:0046165	alcohol biosynthetic process	23/990	289/30499	7.97031e-05	0.00224099	0.00200376	Zm00001d032948/Zm00001d017036/Zm00001d025681/Zm00001d052903/Zm00001d035007/Zm00001d009127/Zm00001d008827/Zm00001d029416/Zm00001d045427/Zm00001d010985/Zm00001d009608/Zm00001d050355/Zm00001d028401/Zm00001d052702/Zm00001d009567/Zm00001d039010/Zm00001d029932/Zm00001d050917/Zm00001d038891/Zm00001d030832/Zm00001d028558/Zm00001d017826/Zm00001d021599	23
GO:0009965	leaf morphogenesis	23/990	292/30499	9.31193e-05	0.00257528	0.00230267	Zm00001d042026/Zm00001d041804/Zm00001d014564/Zm00001d018261/Zm00001d036535/Zm00001d011819/Zm00001d020683/Zm00001d042268/Zm00001d026300/Zm00001d011510/Zm00001d035859/Zm00001d052118/Zm00001d001820/Zm00001d053015/Zm00001d017939/Zm00001d013937/Zm00001d019956/Zm00001d033905/Zm00001d002358/Zm00001d015366/Zm00001d053807/Zm00001d031463/Zm00001d033005	23
GO:0030245	cellulose catabolic process	7/990	35/30499	0.000112819	0.00302104	0.00270125	Zm00001d033917/Zm00001d015067/Zm00001d035082/Zm00001d029011/Zm00001d047538/Zm00001d037338/Zm00001d009097	7
GO:0031977	thylakoid lumen	7/990	35/30499	0.000112819	0.00302104	0.00270125	Zm00001d002240/Zm00001d011833/Zm00001d042049/Zm00001d053015/Zm00001d037775/Zm00001d052595/Zm00001d030074	7
GO:0043481	anthocyanin accumulation in tissues in response to UV light	17/990	186/30499	0.000128151	0.00337798	0.0030204	Zm00001d027425/Zm00001d041215/Zm00001d005250/Zm00001d034049/Zm00001d028447/Zm00001d009029/Zm00001d039218/Zm00001d025674/Zm00001d009608/Zm00001d028241/Zm00001d026088/Zm00001d028401/Zm00001d050132/Zm00001d035859/Zm00001d013302/Zm00001d031068/Zm00001d029193	17
GO:0000079	regulation of cyclin-dependent protein serine/threonine kinase activity	9/990	61/30499	0.000147026	0.0038159	0.00341196	Zm00001d010656/Zm00001d031837/Zm00001d005293/Zm00001d019696/Zm00001d041345/Zm00001d030849/Zm00001d029970/Zm00001d020772/Zm00001d022175	9
GO:0007143	female meiotic nuclear division	5/990	17/30499	0.000159389	0.00407407	0.00364281	Zm00001d018227/Zm00001d005874/Zm00001d052130/Zm00001d026300/Zm00001d031753	5
GO:0009644	response to high light intensity	24/990	328/30499	0.000204066	0.00513821	0.0045943	Zm00001d006663/Zm00001d002240/Zm00001d046786/Zm00001d018779/Zm00001d007857/Zm00001d006540/Zm00001d013507/Zm00001d021703/Zm00001d016926/Zm00001d030982/Zm00001d017139/Zm00001d021763/Zm00001d009608/Zm00001d028241/Zm00001d003429/Zm00001d032197/Zm00001d035859/Zm00001d027488/Zm00001d007267/Zm00001d035001/Zm00001d021784/Zm00001d015385/Zm00001d018796/Zm00001d003162	24
GO:0009926	auxin polar transport	17/990	194/30499	0.000212816	0.00525189	0.00469595	Zm00001d012417/Zm00001d002597/Zm00001d044812/Zm00001d005250/Zm00001d034049/Zm00001d028447/Zm00001d009029/Zm00001d039218/Zm00001d025674/Zm00001d015569/Zm00001d046591/Zm00001d028401/Zm00001d052442/Zm00001d026300/Zm00001d013302/Zm00001d031068/Zm00001d052269	17
GO:0042777	plasma membrane ATP synthesis coupled proton transport	5/990	18/30499	0.000214808	0.00525189	0.00469595	Zm00001d047789/Zm00001d046336/Zm00001d036961/Zm00001d052242/Zm00001d053765	5
GO:0031348	negative regulation of defense response	27/990	392/30499	0.000226281	0.00545338	0.00487611	Zm00001d047789/Zm00001d016100/Zm00001d018779/Zm00001d007857/Zm00001d014564/Zm00001d036535/Zm00001d011833/Zm00001d032331/Zm00001d048709/Zm00001d003446/Zm00001d042049/Zm00001d021595/Zm00001d033295/Zm00001d000164/Zm00001d015242/Zm00001d053586/Zm00001d017139/Zm00001d010602/Zm00001d017670/Zm00001d018197/Zm00001d049624/Zm00001d052118/Zm00001d052242/Zm00001d016134/Zm00001d020220/Zm00001d051896/Zm00001d0…	27
GO:0003959	NADPH dehydrogenase activity	4/990	11/30499	0.000303358	0.00720796	0.00644496	Zm00001d011833/Zm00001d042049/Zm00001d001820/Zm00001d013937	4
GO:0048767	root hair elongation	26/990	380/30499	0.000324562	0.00760467	0.00679967	Zm00001d023813/Zm00001d051681/Zm00001d052628/Zm00001d012245/Zm00001d017036/Zm00001d041215/Zm00001d005250/Zm00001d052733/Zm00001d034049/Zm00001d028447/Zm00001d009029/Zm00001d039218/Zm00001d025674/Zm00001d009608/Zm00001d028241/Zm00001d050355/Zm00001d028401/Zm00001d050132/Zm00001d039216/Zm00001d035859/Zm00001d013302/Zm00001d008345/Zm00001d015921/Zm00001d031068/Zm00001d050917/Zm00001d029193	26
GO:0010205	photoinhibition	5/990	20/30499	0.000368273	0.00851063	0.00760973	Zm00001d014564/Zm00001d036535/Zm00001d025055/Zm00001d044301/Zm00001d030074	5
GO:0009958	positive gravitropism	9/990	71/30499	0.000473134	0.0107862	0.00964439	Zm00001d044812/Zm00001d020683/Zm00001d017079/Zm00001d028447/Zm00001d028401/Zm00001d052442/Zm00001d031068/Zm00001d004955/Zm00001d052269	9
GO:0016117	carotenoid biosynthetic process	14/990	153/30499	0.000483932	0.0108853	0.00973299	Zm00001d043680/Zm00001d028585/Zm00001d032331/Zm00001d009877/Zm00001d028562/Zm00001d017139/Zm00001d009608/Zm00001d028241/Zm00001d015356/Zm00001d035034/Zm00001d001820/Zm00001d013937/Zm00001d019956/Zm00001d009929	14
GO:0010229	inflorescence development	9/990	72/30499	0.000525375	0.011662	0.0104275	Zm00001d023420/Zm00001d027759/Zm00001d044812/Zm00001d042445/Zm00001d017079/Zm00001d033020/Zm00001d052442/Zm00001d052269/Zm00001d044836	9
GO:0008266	poly(U) RNA binding	6/990	33/30499	0.000602209	0.0131938	0.0117972	Zm00001d018779/Zm00001d007857/Zm00001d014564/Zm00001d036535/Zm00001d011833/Zm00001d042049	6
GO:0009853	photorespiration	18/990	232/30499	0.000617363	0.0133525	0.011939	Zm00001d047789/Zm00001d030127/Zm00001d006540/Zm00001d041804/Zm00001d021703/Zm00001d035737/Zm00001d011833/Zm00001d042049/Zm00001d033910/Zm00001d021954/Zm00001d039157/Zm00001d031136/Zm00001d052595/Zm00001d018030/Zm00001d004564/Zm00001d009774/Zm00001d029234/Zm00001d023699	18
GO:0048527	lateral root development	14/990	158/30499	0.000667596	0.0142561	0.012747	Zm00001d043789/Zm00001d012245/Zm00001d027557/Zm00001d048233/Zm00001d021344/Zm00001d028447/Zm00001d017670/Zm00001d017730/Zm00001d002432/Zm00001d039216/Zm00001d013071/Zm00001d042695/Zm00001d038326/Zm00001d031490	14
GO:0009825	multidimensional cell growth	15/990	178/30499	0.000736845	0.0153545	0.0137291	Zm00001d012417/Zm00001d023669/Zm00001d041215/Zm00001d005250/Zm00001d034049/Zm00001d009029/Zm00001d039218/Zm00001d025674/Zm00001d009608/Zm00001d028241/Zm00001d028401/Zm00001d050132/Zm00001d035859/Zm00001d013302/Zm00001d029193	15
GO:0010192	mucilage biosynthetic process	5/990	23/30499	0.000737235	0.0153545	0.0137291	Zm00001d051681/Zm00001d052628/Zm00001d037235/Zm00001d022230/Zm00001d050406	5
GO:0009932	cell tip growth	14/990	160/30499	0.000756032	0.015554	0.0139075	Zm00001d041215/Zm00001d005250/Zm00001d034049/Zm00001d009029/Zm00001d039218/Zm00001d025674/Zm00001d039157/Zm00001d009608/Zm00001d028241/Zm00001d028401/Zm00001d050132/Zm00001d035859/Zm00001d013302/Zm00001d029193	14
GO:0009834	plant-type secondary cell wall biogenesis	11/990	108/30499	0.0007828	0.0159107	0.0142264	Zm00001d039770/Zm00001d002064/Zm00001d020531/Zm00001d027938/Zm00001d005250/Zm00001d034049/Zm00001d009567/Zm00001d039010/Zm00001d043477/Zm00001d042276/Zm00001d032776	11
GO:0004844	uracil DNA N-glycosylase activity	4/990	14/30499	0.000851209	0.0170951	0.0152855	Zm00001d003013/Zm00001d001864/Zm00001d038862/Zm00001d025868	4
GO:0007030	Golgi organization	22/990	321/30499	0.000883533	0.0175355	0.0156793	Zm00001d023813/Zm00001d032948/Zm00001d037235/Zm00001d011504/Zm00001d043991/Zm00001d049496/Zm00001d005250/Zm00001d034049/Zm00001d043700/Zm00001d039157/Zm00001d021721/Zm00001d009608/Zm00001d006705/Zm00001d023994/Zm00001d004413/Zm00001d031136/Zm00001d015921/Zm00001d022230/Zm00001d004564/Zm00001d037483/Zm00001d053765/Zm00001d050406	22
GO:0048439	flower morphogenesis	12/990	127/30499	0.000901725	0.0176885	0.0158161	Zm00001d026652/Zm00001d041215/Zm00001d043878/Zm00001d000038/Zm00001d003057/Zm00001d025863/Zm00001d026300/Zm00001d013071/Zm00001d014762/Zm00001d053208/Zm00001d052495/Zm00001d018929	12
GO:0007140	male meiotic nuclear division	6/990	36/30499	0.000975003	0.0189061	0.0169048	Zm00001d018227/Zm00001d005874/Zm00001d052130/Zm00001d026300/Zm00001d030849/Zm00001d031753	6
GO:0009416	response to light stimulus	19/990	262/30499	0.000998833	0.0191481	0.0171211	Zm00001d038688/Zm00001d032948/Zm00001d040463/Zm00001d008230/Zm00001d021279/Zm00001d044153/Zm00001d006753/Zm00001d025681/Zm00001d053586/Zm00001d017079/Zm00001d012892/Zm00001d003057/Zm00001d015721/Zm00001d022017/Zm00001d019956/Zm00001d030229/Zm00001d025848/Zm00001d018429/Zm00001d043783	19
GO:0010252	auxin homeostasis	8/990	64/30499	0.00106137	0.0201182	0.0179886	Zm00001d044812/Zm00001d006753/Zm00001d037073/Zm00001d018367/Zm00001d053208/Zm00001d006063/Zm00001d022017/Zm00001d032223	8
GO:0015991	ATP hydrolysis coupled proton transport	7/990	50/30499	0.0010989	0.0205364	0.0183625	Zm00001d011504/Zm00001d046336/Zm00001d036961/Zm00001d043991/Zm00001d039157/Zm00001d021721/Zm00001d053765	7
GO:0048443	stamen development	10/990	96/30499	0.00112504	0.0205364	0.0183625	Zm00001d051269/Zm00001d018261/Zm00001d017385/Zm00001d048233/Zm00001d028447/Zm00001d011757/Zm00001d025930/Zm00001d031068/Zm00001d025002/Zm00001d015310	10
GO:0010338	leaf formation	4/990	15/30499	0.00113105	0.0205364	0.0183625	Zm00001d044812/Zm00001d033020/Zm00001d052442/Zm00001d052269	4
GO:0004683	calmodulin-dependent protein kinase activity	6/990	37/30499	0.00113212	0.0205364	0.0183625	Zm00001d027676/Zm00001d053016/Zm00001d042268/Zm00001d022305/Zm00001d012553/Zm00001d018429	6
GO:0009654	photosystem II oxygen evolving complex	6/990	38/30499	0.00130791	0.0234728	0.0209881	Zm00001d018779/Zm00001d007857/Zm00001d006540/Zm00001d021703/Zm00001d014564/Zm00001d036535	6
GO:0006521	regulation of cellular amino acid metabolic process	5/990	26/30499	0.00132962	0.0236112	0.0211118	Zm00001d031638/Zm00001d035119/Zm00001d049660/Zm00001d049851/Zm00001d016811	5
GO:0010165	response to X-ray	4/990	16/30499	0.00146953	0.025824	0.0230904	Zm00001d018227/Zm00001d005874/Zm00001d052130/Zm00001d031753	4
GO:0009073	aromatic amino acid family biosynthetic process	10/990	102/30499	0.00178606	0.0310627	0.0277745	Zm00001d042026/Zm00001d011819/Zm00001d001820/Zm00001d053015/Zm00001d014284/Zm00001d013937/Zm00001d019956/Zm00001d002358/Zm00001d015366/Zm00001d053807	10
GO:0042802	identical protein binding	16/990	216/30499	0.0019489	0.033549	0.0299976	Zm00001d033421/Zm00001d017958/Zm00001d028447/Zm00001d017730/Zm00001d033039/Zm00001d002432/Zm00001d006205/Zm00001d043327/Zm00001d003429/Zm00001d015356/Zm00001d043581/Zm00001d013302/Zm00001d029027/Zm00001d031068/Zm00001d021283/Zm00001d037651	16
GO:0009887	animal organ morphogenesis	29/990	500/30499	0.00206731	0.0350359	0.0313272	Zm00001d042026/Zm00001d039687/Zm00001d041804/Zm00001d014564/Zm00001d018261/Zm00001d036535/Zm00001d011819/Zm00001d041215/Zm00001d022072/Zm00001d022372/Zm00001d000038/Zm00001d026300/Zm00001d011510/Zm00001d006195/Zm00001d035859/Zm00001d052118/Zm00001d038875/Zm00001d001820/Zm00001d053015/Zm00001d053208/Zm00001d017939/Zm00001d013937/Zm00001d008706/Zm00001d002358/Zm00001d018929/Zm00001d015366/Zm00001d0…	29
GO:0007389	pattern specification process	12/990	140/30499	0.00208802	0.0350359	0.0313272	Zm00001d012417/Zm00001d026652/Zm00001d043878/Zm00001d005250/Zm00001d034049/Zm00001d009029/Zm00001d025674/Zm00001d013302/Zm00001d013071/Zm00001d014762/Zm00001d052495/Zm00001d009097	12
GO:0009705	plant-type vacuole membrane	14/990	178/30499	0.00209759	0.0350359	0.0313272	Zm00001d041192/Zm00001d016855/Zm00001d040422/Zm00001d011504/Zm00001d025474/Zm00001d031340/Zm00001d033295/Zm00001d043991/Zm00001d000071/Zm00001d009003/Zm00001d015569/Zm00001d046591/Zm00001d031120/Zm00001d016274	14
GO:0071369	cellular response to ethylene stimulus	5/990	29/30499	0.00221501	0.036471	0.0326103	Zm00001d002026/Zm00001d046661/Zm00001d002884/Zm00001d046941/Zm00001d049042	5
GO:0048438	floral whorl development	6/990	42/30499	0.00222674	0.036471	0.0326103	Zm00001d026652/Zm00001d043878/Zm00001d003057/Zm00001d025863/Zm00001d013071/Zm00001d052495	6
GO:0016760	cellulose synthase (UDP-forming) activity	8/990	73/30499	0.00249759	0.0405138	0.0362252	Zm00001d037235/Zm00001d020531/Zm00001d005250/Zm00001d022230/Zm00001d043477/Zm00001d050406/Zm00001d032776/Zm00001d009795	8
GO:0048481	plant ovule development	16/990	222/30499	0.00256736	0.0411861	0.0368263	Zm00001d008497/Zm00001d039434/Zm00001d013507/Zm00001d002822/Zm00001d018261/Zm00001d027425/Zm00001d042268/Zm00001d017449/Zm00001d009608/Zm00001d028241/Zm00001d052118/Zm00001d003663/Zm00001d042142/Zm00001d034919/Zm00001d033905/Zm00001d011953	16
GO:0046961	proton-transporting ATPase activity, rotational mechanism	5/990	30/30499	0.00258786	0.0411861	0.0368263	Zm00001d011504/Zm00001d043991/Zm00001d039157/Zm00001d021721/Zm00001d053765	5
GO:0050661	NADP binding	10/990	108/30499	0.00273065	0.0430524	0.038495	Zm00001d027759/Zm00001d011833/Zm00001d004388/Zm00001d042049/Zm00001d052903/Zm00001d029924/Zm00001d004389/Zm00001d003429/Zm00001d027488/Zm00001d017826	10
GO:0042793	plastid transcription	9/990	91/30499	0.00280534	0.0438204	0.0391818	Zm00001d014564/Zm00001d002822/Zm00001d036535/Zm00001d032331/Zm00001d024009/Zm00001d013320/Zm00001d012141/Zm00001d016072/Zm00001d025848	9
GO:0006782	protoporphyrinogen IX biosynthetic process	4/990	19/30499	0.00289634	0.0448269	0.0400817	Zm00001d029074/Zm00001d002358/Zm00001d015366/Zm00001d053807	4
GO:0007033	vacuole organization	9/990	92/30499	0.00302197	0.046346	0.04144	Zm00001d011504/Zm00001d043991/Zm00001d043700/Zm00001d039157/Zm00001d021721/Zm00001d005542/Zm00001d021653/Zm00001d032383/Zm00001d053765	9
GO:0031969	chloroplast membrane	10/990	110/30499	0.00312191	0.0474474	0.0424248	Zm00001d025983/Zm00001d047743/Zm00001d016411/Zm00001d003429/Zm00001d005542/Zm00001d027488/Zm00001d021653/Zm00001d032383/Zm00001d019956/Zm00001d035169	10
GO:0005881	cytoplasmic microtubule	3/990	10/30499	0.00344846	0.0501514	0.0448425	Zm00001d012621/Zm00001d015921/Zm00001d033905	3
GO:0008466	glycogenin glucosyltransferase activity	3/990	10/30499	0.00344846	0.0501514	0.0448425	Zm00001d021900/Zm00001d027938/Zm00001d047104	3
GO:0015120	phosphoglycerate transmembrane transporter activity	3/990	10/30499	0.00344846	0.0501514	0.0448425	Zm00001d005542/Zm00001d021653/Zm00001d032383	3
GO:0015713	phosphoglycerate transmembrane transport	3/990	10/30499	0.00344846	0.0501514	0.0448425	Zm00001d005542/Zm00001d021653/Zm00001d032383	3
GO:0035436	triose phosphate transmembrane transport	3/990	10/30499	0.00344846	0.0501514	0.0448425	Zm00001d005542/Zm00001d021653/Zm00001d032383	3
GO:0005247	voltage-gated chloride channel activity	4/990	20/30499	0.00352836	0.0504436	0.0451038	Zm00001d015700/Zm00001d016855/Zm00001d025474/Zm00001d015702	4
GO:0017085	response to insecticide	4/990	20/30499	0.00352836	0.0504436	0.0451038	Zm00001d041962/Zm00001d017271/Zm00001d051157/Zm00001d040805	4
GO:0016132	brassinosteroid biosynthetic process	14/990	191/30499	0.00397796	0.0563934	0.0504239	Zm00001d032948/Zm00001d025681/Zm00001d035007/Zm00001d009127/Zm00001d029416/Zm00001d045427/Zm00001d010985/Zm00001d009608/Zm00001d050355/Zm00001d028401/Zm00001d052702/Zm00001d009567/Zm00001d039010/Zm00001d028558	14
GO:0009684	indoleacetic acid biosynthetic process	12/990	152/30499	0.00410376	0.0576827	0.0515766	Zm00001d027759/Zm00001d041804/Zm00001d048709/Zm00001d029924/Zm00001d015242/Zm00001d053586/Zm00001d018326/Zm00001d021596/Zm00001d018197/Zm00001d004413/Zm00001d031136/Zm00001d031120	12
GO:0009579	thylakoid	11/990	133/30499	0.00413729	0.0576827	0.0515766	Zm00001d018090/Zm00001d013507/Zm00001d017958/Zm00001d044288/Zm00001d033098/Zm00001d011069/Zm00001d018197/Zm00001d029027/Zm00001d034919/Zm00001d027541/Zm00001d023699	11
GO:0016137	glycoside metabolic process	7/990	63/30499	0.0042346	0.0582612	0.0520939	Zm00001d041192/Zm00001d017139/Zm00001d033383/Zm00001d052242/Zm00001d010871/Zm00001d033339/Zm00001d015570	7
GO:0000323	lytic vacuole	4/990	21/30499	0.00424785	0.0582612	0.0520939	Zm00001d044812/Zm00001d052442/Zm00001d044495/Zm00001d052269	4
GO:0030095	chloroplast photosystem II	3/990	11/30499	0.00462788	0.0614742	0.0549668	Zm00001d018779/Zm00001d021703/Zm00001d014564	3
GO:0033180	proton-transporting V-type ATPase, V1 domain	3/990	11/30499	0.00462788	0.0614742	0.0549668	Zm00001d046336/Zm00001d036961/Zm00001d053765	3
GO:0047259	glucomannan 4-beta-mannosyltransferase activity	3/990	11/30499	0.00462788	0.0614742	0.0549668	Zm00001d037235/Zm00001d022230/Zm00001d050406	3
GO:0051513	regulation of monopolar cell growth	3/990	11/30499	0.00462788	0.0614742	0.0549668	Zm00001d035454/Zm00001d022072/Zm00001d052981	3
GO:0000271	polysaccharide biosynthetic process	12/990	155/30499	0.00479641	0.0632152	0.0565235	Zm00001d002851/Zm00001d052628/Zm00001d034049/Zm00001d009029/Zm00001d039218/Zm00001d025674/Zm00001d009608/Zm00001d028241/Zm00001d028401/Zm00001d035859/Zm00001d013302/Zm00001d029193	12
GO:0016051	carbohydrate biosynthetic process	4/990	22/30499	0.00506011	0.0656647	0.0587137	Zm00001d017036/Zm00001d039157/Zm00001d044813/Zm00001d050917	4
GO:0042644	chloroplast nucleoid	4/990	22/30499	0.00506011	0.0656647	0.0587137	Zm00001d049152/Zm00001d009877/Zm00001d012571/Zm00001d025848	4
GO:0006766	vitamin metabolic process	6/990	50/30499	0.00542009	0.0692704	0.0619377	Zm00001d016100/Zm00001d017139/Zm00001d009608/Zm00001d028241/Zm00001d053015/Zm00001d019956	6
GO:0010588	cotyledon vascular tissue pattern formation	6/990	50/30499	0.00542009	0.0692704	0.0619377	Zm00001d020037/Zm00001d048434/Zm00001d021705/Zm00001d028401/Zm00001d035922/Zm00001d018929	6
GO:0009814	defense response, incompatible interaction	7/990	66/30499	0.00548405	0.0695608	0.0621974	Zm00001d014583/Zm00001d002026/Zm00001d018326/Zm00001d046941/Zm00001d023699/Zm00001d015366/Zm00001d053807	7
GO:1903959	regulation of anion transmembrane transport	5/990	36/30499	0.00583405	0.073448	0.0656731	Zm00001d015700/Zm00001d016855/Zm00001d025474/Zm00001d048149/Zm00001d015702	5
GO:0016126	sterol biosynthetic process	16/990	242/30499	0.00590766	0.0738239	0.0660092	Zm00001d032948/Zm00001d017036/Zm00001d052903/Zm00001d005250/Zm00001d009127/Zm00001d029416/Zm00001d009608/Zm00001d050355/Zm00001d028401/Zm00001d052702/Zm00001d029932/Zm00001d050917/Zm00001d030832/Zm00001d028558/Zm00001d017826/Zm00001d021599	16
GO:0009108	coenzyme biosynthetic process	6/990	51/30499	0.00597763	0.074149	0.0662998	Zm00001d016100/Zm00001d038984/Zm00001d009608/Zm00001d028241/Zm00001d053015/Zm00001d019956	6
GO:0006821	chloride transport	4/990	24/30499	0.00698292	0.0842406	0.0753232	Zm00001d015700/Zm00001d016855/Zm00001d025474/Zm00001d015702	4
GO:0009767	photosynthetic electron transport chain	4/990	24/30499	0.00698292	0.0842406	0.0753232	Zm00001d006540/Zm00001d021703/Zm00001d003767/Zm00001d016134	4
GO:0048830	adventitious root development	4/990	24/30499	0.00698292	0.0842406	0.0753232	Zm00001d044812/Zm00001d052442/Zm00001d026300/Zm00001d052269	4
GO:0000325	plant-type vacuole	7/990	69/30499	0.00699092	0.0842406	0.0753232	Zm00001d043700/Zm00001d039157/Zm00001d021721/Zm00001d017714/Zm00001d014947/Zm00001d053765/Zm00001d017597	7
GO:0055072	iron ion homeostasis	6/990	53/30499	0.0072162	0.0857621	0.0766836	Zm00001d019327/Zm00001d016926/Zm00001d028311/Zm00001d025977/Zm00001d036965/Zm00001d004564	6
GO:0010305	leaf vascular tissue pattern formation	9/990	105/30499	0.00721886	0.0857621	0.0766836	Zm00001d016364/Zm00001d013705/Zm00001d020037/Zm00001d048434/Zm00001d021705/Zm00001d026300/Zm00001d050132/Zm00001d035922/Zm00001d018929	9
GO:0051020	GTPase binding	3/990	13/30499	0.00764234	0.0889966	0.0795758	Zm00001d014583/Zm00001d002026/Zm00001d046941	3
GO:0051753	mannan synthase activity	3/990	13/30499	0.00764234	0.0889966	0.0795758	Zm00001d037235/Zm00001d022230/Zm00001d050406	3
GO:0010583	response to cyclopentenone	14/990	206/30499	0.00764938	0.0889966	0.0795758	Zm00001d043789/Zm00001d025983/Zm00001d021279/Zm00001d022277/Zm00001d027557/Zm00001d006753/Zm00001d023669/Zm00001d049853/Zm00001d038388/Zm00001d038553/Zm00001d028401/Zm00001d013302/Zm00001d013071/Zm00001d048688	14
GO:0004650	polygalacturonase activity	7/990	71/30499	0.00815311	0.0942075	0.0842351	Zm00001d023813/Zm00001d009167/Zm00001d053342/Zm00001d040725/Zm00001d053395/Zm00001d038875/Zm00001d048076	7
