# Supplementary material for: Regulatory variation controlling architectural pleiotropy in maize
Source: Nat Commun. 2025 Mar 3;16:2140. doi: 10.1038/s41467-025-56884-w (PMC11876617; doi:10.1038/s41467-025-56884-w)
Supplement: Supplementary file 31 — Source data [file 41467_2025_56884_MOESM31_ESM.xlsx]

## Sheet: Fig. 1b
Fig. 1b
	GO:0048439	flower morphogenesis	5.37779	4.19e-06	tasselDOWN	tassel	development
	GO:0048864	stem cell development	3.2323	0.00058573	tasselDOWN	tassel	development
	GO:0045596	negative regulation of cell differentiation	3.15486	0.000700061	tasselDOWN	tassel	development
	GO:0048438	floral whorl development	2.50846	0.00310124	tasselDOWN	tassel	development
	GO:0048443	stamen development	2.21866	0.00604421	tasselDOWN	tassel	development
	GO:0010582	floral meristem determinacy	2.01777	0.00959901	tasselDOWN	tassel	development
	GO:0009734	auxin-activated signaling pathway	1.88471	0.0130403	tasselDOWN	tassel	hormone
	GO:0010077	maintenance of inflorescence meristem identity	1.73872	0.0182505	tasselDOWN	tassel	development
	GO:0010076	maintenance of floral meristem identity	1.31677	0.0482202	tasselDOWN	tassel	development
	GO:0080167	response to karrikin	7.10018	7.94E-08	tasselDOWN	tassel	hormone
	GO:0009965	leaf morphogenesis	5.5867	2.59e-06	tasselDOWN	tassel	development
	GO:0009908	flower development	3.90486	0.000124491	tasselDOWN	tassel	development
	GO:0009855	determination of bilateral symmetry	3.88072	0.000131608	tasselDOWN	tassel	development
	GO:0010014	meristem initiation	3.415	0.000384589	tasselDOWN	tassel	development
	GO:0048366	leaf development	3.09394	0.000805489	tasselDOWN	tassel	development
	GO:0009753	response to jasmonic acid	2.66873	0.00214423	tasselDOWN	tassel	hormone
	GO:0009867	jasmonic acid mediated signaling pathway	2.66873	0.00214423	tasselDOWN	tassel	hormone
	GO:0048441	petal development	2.48925	0.00324151	tasselDOWN	tassel	development
	GO:0009697	salicylic acid biosynthetic process	2.06943	0.00852253	tasselDOWN	tassel	hormone
	GO:0009695	jasmonic acid biosynthetic process	1.97203	0.0106652	tasselDOWN	tassel	hormone
	GO:0046244	salicylic acid catabolic process	1.46385	0.0343679	tasselDOWN	tassel	hormone
	GO:0010073	meristem maintenance	1.30045	0.0500671	tasselDOWN	tassel	development
	GO:0009686	gibberellin biosynthetic process	0	1	tasselDOWN	tassel	hormone
	GO:0009740	gibberellic acid mediated signaling pathway	0	1	tasselDOWN	tassel	hormone
	GO:0045487	gibberellin catabolic process	0	1	tasselDOWN	tassel	hormone
	GO:0010268	brassinosteroid homeostasis	0	1	tasselDOWN	tassel	hormone
	GO:0009739	response to gibberellin	0	1	tasselDOWN	tassel	hormone
	GO:0010075	regulation of meristem growth	0	1	tasselDOWN	tassel	development
	GO:0048439	flower morphogenesis	1.3214	0.0477085	tasselUP	tassel	development
	GO:0048864	stem cell development	2.58159	0.00262064	tasselUP	tassel	development
	GO:0045596	negative regulation of cell differentiation	2.51999	0.00302005	tasselUP	tassel	development
	GO:0048438	floral whorl development	2.66862	0.00214477	tasselUP	tassel	development
	GO:0048443	stamen development	2.14262	0.00720074	tasselUP	tassel	development
	GO:0010582	floral meristem determinacy	1.48129	0.033015	tasselUP	tassel	development
	GO:0009734	auxin-activated signaling pathway	1.26377	0.0544787	tasselUP	tassel	hormone
	GO:0010077	maintenance of inflorescence meristem identity	6.29585	5.06e-07	tasselUP	tassel	development
	GO:0010076	maintenance of floral meristem identity	2.90366	0.00124837	tasselUP	tassel	development
	GO:0080167	response to karrikin	0	1	tasselUP	tassel	hormone
	GO:0009965	leaf morphogenesis	0	1	tasselUP	tassel	development
	GO:0009908	flower development	0	1	tasselUP	tassel	development
	GO:0009855	determination of bilateral symmetry	0	1	tasselUP	tassel	development
	GO:0010014	meristem initiation	0	1	tasselUP	tassel	development
	GO:0048366	leaf development	0	1	tasselUP	tassel	development
	GO:0009753	response to jasmonic acid	0	1	tasselUP	tassel	hormone
	GO:0009867	jasmonic acid mediated signaling pathway	0	1	tasselUP	tassel	hormone
	GO:0048441	petal development	0	1	tasselUP	tassel	development
	GO:0009697	salicylic acid biosynthetic process	0	1	tasselUP	tassel	hormone
	GO:0009695	jasmonic acid biosynthetic process	0	1	tasselUP	tassel	hormone
	GO:0046244	salicylic acid catabolic process	0	1	tasselUP	tassel	hormone
	GO:0010073	meristem maintenance	0	1	tasselUP	tassel	development
	GO:0009686	gibberellin biosynthetic process	6.1986	6.33e-07	tasselUP	tassel	hormone
	GO:0009740	gibberellic acid mediated signaling pathway	4.46471	3.43e-05	tasselUP	tassel	hormone
	GO:0045487	gibberellin catabolic process	2.67977	0.00209041	tasselUP	tassel	hormone
	GO:0010268	brassinosteroid homeostasis	1.92775	0.0118101	tasselUP	tassel	hormone
	GO:0009739	response to gibberellin	1.77505	0.016786	tasselUP	tassel	hormone
	GO:0010075	regulation of meristem growth	1.67252	0.0212561	tasselUP	tassel	development
	GO:0009926	auxin polar transport	4.14954	7.08699E-05	leafDOWN	leaf	hormone
	GO:0009965	leaf morphogenesis	2.1702	0.00675767	leafDOWN	leaf	development
	GO:0080167	response to karrikin	2.05948	0.00871997	leafDOWN	leaf	hormone
	GO:0009695	jasmonic acid biosynthetic process	1.30968	0.0490145	leafDOWN	leaf	hormone
	GO:0016132	brassinosteroid biosynthetic process	0	1	leafDOWN	leaf	hormone
	GO:0048439	flower morphogenesis	16.4217	3.78669E-17	leafDOWN	leaf	development
	GO:0010014	meristem initiation	15.3019	4.99035E-16	leafDOWN	leaf	development
	GO:0009734	auxin-activated signaling pathway	9.59433	2.5449E-10	leafDOWN	leaf	hormone
	GO:0009740	gibberellic acid mediated signaling pathway	8.67715	2.10305E-09	leafDOWN	leaf	hormone
	GO:0048438	floral whorl development	7.53692	2.90455E-08	leafDOWN	leaf	development
	GO:0009686	gibberellin biosynthetic process	5.41681	3.82992E-06	leafDOWN	leaf	hormone
	GO:0010075	regulation of meristem growth	4.60785	2.46687E-05	leafDOWN	leaf	development
	GO:0009908	flower development	4.55743	2.7706E-05	leafDOWN	leaf	development
	GO:0010077	maintenance of inflorescence meristem identity	4.54322	2.8627E-05	leafDOWN	leaf	development
	GO:0009909	regulation of flower development	4.16371	6.85945E-05	leafDOWN	leaf	development
	GO:0010073	meristem maintenance	3.97576	0.000105741	leafDOWN	leaf	development
	GO:0010492	maintenance of shoot apical meristem identity	3.68576	0.000206179	leafDOWN	leaf	development
	GO:0009851	auxin biosynthetic process	3.45077	0.000354185	leafDOWN	leaf	hormone
	GO:0010229	inflorescence development	2.7857	0.00163795	leafDOWN	leaf	development
	GO:0010338	leaf formation	2.0908	0.00811333	leafDOWN	leaf	development
	GO:0010252	auxin homeostasis	1.79549	0.0160145	leafDOWN	leaf	hormone
	GO:0010076	maintenance of floral meristem identity	1.41965	0.0380497	leafDOWN	leaf	development
	GO:0045487	gibberellin catabolic process	1.36843	0.0428125	leafDOWN	leaf	hormone
	GO:0009744	response to sucrose	0	1	leafDOWN	leaf	hormone
	GO:0009735	response to cytokinin	0	1	leafDOWN	leaf	hormone
	GO:0009867	jasmonic acid mediated signaling pathway	0	1	leafDOWN	leaf	hormone
	GO:0009697	salicylic acid biosynthetic process	0	1	leafDOWN	leaf	hormone
	GO:0009736	cytokinin-activated signaling pathway	0	1	leafDOWN	leaf	hormone
	GO:0009926	auxin polar transport	2.76832	0.00170481	leafUP	leaf	hormone
	GO:0009965	leaf morphogenesis	5.3686	4.27954E-06	leafUP	leaf	development
	GO:0080167	response to karrikin	4.50864	3.09995E-05	leafUP	leaf	hormone
	GO:0009695	jasmonic acid biosynthetic process	2.32804	0.00469851	leafUP	leaf	hormone
	GO:0016132	brassinosteroid biosynthetic process	1.66599	0.0215782	leafUP	leaf	hormone
	GO:0048439	flower morphogenesis	0	1	leafUP	leaf	development
	GO:0010014	meristem initiation	0	1	leafUP	leaf	development
	GO:0009734	auxin-activated signaling pathway	0	1	leafUP	leaf	hormone
	GO:0009740	gibberellic acid mediated signaling pathway	0	1	leafUP	leaf	hormone
	GO:0048438	floral whorl development	0	1	leafUP	leaf	development
	GO:0009686	gibberellin biosynthetic process	0	1	leafUP	leaf	hormone
	GO:0010075	regulation of meristem growth	0	1	leafUP	leaf	development
	GO:0009908	flower development	0	1	leafUP	leaf	development
	GO:0010077	maintenance of inflorescence meristem identity	0	1	leafUP	leaf	development
	GO:0009909	regulation of flower development	0	1	leafUP	leaf	development
	GO:0010073	meristem maintenance	0	1	leafUP	leaf	development
	GO:0010492	maintenance of shoot apical meristem identity	0	1	leafUP	leaf	development
	GO:0009851	auxin biosynthetic process	0	1	leafUP	leaf	hormone
	GO:0010229	inflorescence development	0	1	leafUP	leaf	development
	GO:0010338	leaf formation	0	1	leafUP	leaf	development
	GO:0010252	auxin homeostasis	0	1	leafUP	leaf	hormone
	GO:0010076	maintenance of floral meristem identity	0	1	leafUP	leaf	development
	GO:0045487	gibberellin catabolic process	0	1	leafUP	leaf	hormone
	GO:0009744	response to sucrose	9.45871	3.47771E-10	leafUP	leaf	hormone
	GO:0009735	response to cytokinin	5.32165	4.76815E-06	leafUP	leaf	hormone
	GO:0009867	jasmonic acid mediated signaling pathway	4.66844	2.14567E-05	leafUP	leaf	hormone
	GO:0009697	salicylic acid biosynthetic process	4.47575	3.34384E-05	leafUP	leaf	hormone
	GO:0009736	cytokinin-activated signaling pathway	2.84735	0.00142119	leafUP	leaf	hormone

## Sheet: Fig. 1e
Fig. 1e
	SBP	0	0.00263614	bin2
	E2F	0	0.00960244	bin2
	GBP	0	0.0492883	bin2
	GRF	0	0.0811749	bin2
	ZHD	0.00244829	0	bin2_bri1
	GO:0010077	maintenance of inflorescence meristem identity	0	0	2.2e-06	bin2_bri1	stg1
	GO:0009740	gibberellic acid mediated signaling pathway	0	0	0.00215333	bin2_bri1	stg1
	GO:0009686	gibberellin biosynthetic process	0	0	0.00246223	bin2_bri1	stg1
	GO:0010076	maintenance of floral meristem identity	0	0	0.00815488	bin2_bri1	stg1
	GO:0048449	floral organ formation	0	5.38e-06	0	B73	stg1
	GO:0009909	regulation of flower development	0.0459726	2.72e-05	0	B73	stg1
	GO:0010014	meristem initiation	0	4.28e-05	0	B73	stg1
	GO:0010073	meristem maintenance	0	0.000583908	0	B73	stg1
	GO:0010074	maintenance of meristem identity	0	0.00603927	0	B73	stg1

## Sheet: Fig. 2a
Fig. 2a
	red	322	turquoise
	red	154	magenta
	red	95	red
	red	140	salmon
	red	179	tan
	magenta	233	blue
	magenta	62	black
	turquoise	2871	turquoise
	turquoise	163	magenta
	turquoise	512	yellow
	greenyellow	118	turquoise
	blue	222	green
	blue	273	red
	blue	580	blue
	blue	136	brown
	blue	409	black
	blue	99	greenyellow
	blue	190	pink
	blue	109	purple
	brown	176	green
	brown	591	red
	brown	335	blue
	brown	155	brown
	brown	337	black
	brown	91	greenyellow
	brown	208	pink
	brown	80	purple
	purple	198	turquoise
	midnightblue	108	turquoise
	black	445	blue
	black	118	yellow
	pink	178	green
	pink	193	blue
	pink	85	brown
	pink	90	black
	pink	57	pink
	pink	72	purple
	green	542	turquoise
	green	67	magenta
	green	228	yellow
	ID	Description	GeneRatio	BgRatio	pvalue	p.adjust	qvalue	geneID	Count
	GO:0009740	gibberellic acid mediated signaling pathway	9/176	135/30499	9.68584e-08	6.567e-05	5.85228e-05	Zm00001d003645/Zm00001d006209/Zm00001d010308/Zm00001d011843/Zm00001d021285/Zm00001d028317/Zm00001d038165/Zm00001d050443/Zm00001d053208	9	brown-green
	GO:0009742	brassinosteroid mediated signaling pathway	9/590	114/30499	0.000382513	0.0351912	0.0313526	Zm00001d010465/Zm00001d011721/Zm00001d020256/Zm00001d037544/Zm00001d039374/Zm00001d043634/Zm00001d044479/Zm00001d046838/Zm00001d052423	9	brown-red
	GO:0016132	brassinosteroid biosynthetic process	5/136	191/30499	0.00169681	0.0775051	0.0702103	Zm00001d009567/Zm00001d012067/Zm00001d025681/Zm00001d027344/Zm00001d028537	5	blue-brown

## Sheet: Fig. 2b
Fig. 2b
	edge	weight.x	num	regulatoryGene	targetGene	weight.y	GRN
	Zm00001d003645_Zm00001d017409	0.248182	38	Zm00001d003645	Zm00001d017409	0.017418	tassel
	Zm00001d003645_Zm00001d033859	0.227033	255	Zm00001d003645	Zm00001d033859	0.00509198	tassel
	Zm00001d003645_Zm00001d038355	0.224543	302	Zm00001d003645	Zm00001d038355	0.00598117	tassel
	Zm00001d003645_Zm00001d017670	0.215341	47	Zm00001d003645	Zm00001d017670	0.00726339	tassel
	Zm00001d003645_Zm00001d011843	0.204772	17	Zm00001d003645	Zm00001d011843	0.00608184	tassel
	Zm00001d003645_Zm00001d029855	0.196875	192	Zm00001d003645	Zm00001d029855	0.00535626	tassel
	Zm00001d003645_Zm00001d041780	0.19549	353	Zm00001d003645	Zm00001d041780	0.0081514	tassel
	Zm00001d003645_Zm00001d017742	0.193066	57	Zm00001d003645	Zm00001d017742	0.00731229	tassel
	Zm00001d003645_Zm00001d034163	0.187619	278	Zm00001d003645	Zm00001d034163	0.00871544	tassel
	Zm00001d003645_Zm00001d050443	0.177082	467	Zm00001d003645	Zm00001d050443	0.00681615	tassel
	Zm00001d010676_Zm00001d050443	0.130838	470	Zm00001d010676	Zm00001d050443	0.0114681	tassel
	Zm00001d010676_Zm00001d021285	0.110533	96	Zm00001d010676	Zm00001d021285	0.0131932	tassel
	Zm00001d010676_Zm00001d029875	0.064264	215	Zm00001d010676	Zm00001d029875	0.00705019	tassel
	Zm00001d010676_Zm00001d053208	0.0576922	533	Zm00001d010676	Zm00001d053208	0.0117067	tassel
	Zm00001d010676_Zm00001d013625	0.0492889	26	Zm00001d010676	Zm00001d013625	0.00532019	tassel
	Zm00001d011843_Zm00001d034163	0.156055	283	Zm00001d011843	Zm00001d034163	0.00885486	tassel
	Zm00001d013625_Zm00001d053208	0.0458839	536	Zm00001d013625	Zm00001d053208	0.00669915	tassel
	Zm00001d017409_Zm00001d017670	0.249291	55	Zm00001d017409	Zm00001d017670	0.0110962	tassel
	Zm00001d017409_Zm00001d038355	0.244746	310	Zm00001d017409	Zm00001d038355	0.00784673	tassel
	Zm00001d017409_Zm00001d033859	0.241903	263	Zm00001d017409	Zm00001d033859	0.00936427	tassel
	Zm00001d017409_Zm00001d029855	0.238708	200	Zm00001d017409	Zm00001d029855	0.00956737	tassel
	Zm00001d017409_Zm00001d017742	0.231314	65	Zm00001d017409	Zm00001d017742	0.00874682	tassel
	Zm00001d017409_Zm00001d034163	0.230825	286	Zm00001d017409	Zm00001d034163	0.0128114	tassel
	Zm00001d017409_Zm00001d048604	0.192581	416	Zm00001d017409	Zm00001d048604	0.0122566	tassel
	Zm00001d017409_Zm00001d029875	0.186436	220	Zm00001d017409	Zm00001d029875	0.00629375	tassel
	Zm00001d017670_Zm00001d038355	0.222444	311	Zm00001d017670	Zm00001d038355	0.00859859	tassel
	Zm00001d017670_Zm00001d029855	0.204321	201	Zm00001d017670	Zm00001d029855	0.00958874	tassel
	Zm00001d017670_Zm00001d029875	0.158904	221	Zm00001d017670	Zm00001d029875	0.00603904	tassel
	Zm00001d017742_Zm00001d049800	0.210237	447	Zm00001d017742	Zm00001d049800	0.00568723	tassel
	Zm00001d017742_Zm00001d038861	0.187652	337	Zm00001d017742	Zm00001d038861	0.00534455	tassel
	Zm00001d020512_Zm00001d053208	0.04251	542	Zm00001d020512	Zm00001d053208	0.0056753	tassel
	Zm00001d021285_Zm00001d050443	0.174337	480	Zm00001d021285	Zm00001d050443	0.00609597	tassel
	Zm00001d021285_Zm00001d053208	0.110543	543	Zm00001d021285	Zm00001d053208	0.00583305	tassel
	Zm00001d021285_Zm00001d043535	0.09833	393	Zm00001d021285	Zm00001d043535	0.0102335	tassel
	Zm00001d028075_Zm00001d049800	0.222934	455	Zm00001d028075	Zm00001d049800	0.00553389	tassel
	Zm00001d028075_Zm00001d033859	0.217313	273	Zm00001d028075	Zm00001d033859	0.0103462	tassel
	Zm00001d028075_Zm00001d038861	0.190915	345	Zm00001d028075	Zm00001d038861	0.0094251	tassel
	Zm00001d028075_Zm00001d048604	0.169303	426	Zm00001d028075	Zm00001d048604	0.00678336	tassel
	Zm00001d029855_Zm00001d034163	0.194519	297	Zm00001d029855	Zm00001d034163	0.0121678	tassel
	Zm00001d033859_Zm00001d038355	0.24256	324	Zm00001d033859	Zm00001d038355	0.0171234	tassel
	Zm00001d033859_Zm00001d038861	0.233627	349	Zm00001d033859	Zm00001d038861	0.0149033	tassel
	Zm00001d033859_Zm00001d050443	0.22389	489	Zm00001d033859	Zm00001d050443	0.00914817	tassel
	Zm00001d038355_Zm00001d038861	0.22225	351	Zm00001d038355	Zm00001d038861	0.0152087	tassel
	Zm00001d038355_Zm00001d049800	0.217603	461	Zm00001d038355	Zm00001d049800	0.00568136	tassel
	Zm00001d038355_Zm00001d050443	0.212332	491	Zm00001d038355	Zm00001d050443	0.00842371	tassel
	Zm00001d038355_Zm00001d041780	0.204307	377	Zm00001d038355	Zm00001d041780	0.00949542	tassel
	Zm00001d049800_Zm00001d052725	0.18492	527	Zm00001d049800	Zm00001d052725	0.00509061	tassel
	Zm00001d003645_Zm00001d033859	0.24481	255	Zm00001d003645	Zm00001d033859	0.0268901	leaf
	Zm00001d003645_Zm00001d011843	0.237742	17	Zm00001d003645	Zm00001d011843	0.0114473	leaf
	Zm00001d003645_Zm00001d029855	0.230739	192	Zm00001d003645	Zm00001d029855	0.0202243	leaf
	Zm00001d003645_Zm00001d043535	0.228731	380	Zm00001d003645	Zm00001d043535	0.0199214	leaf
	Zm00001d003645_Zm00001d034163	0.221533	278	Zm00001d003645	Zm00001d034163	0.00620504	leaf
	Zm00001d003645_Zm00001d041780	0.213843	353	Zm00001d003645	Zm00001d041780	0.0155071	leaf
	Zm00001d003645_Zm00001d021285	0.207181	93	Zm00001d003645	Zm00001d021285	0.0119318	leaf
	Zm00001d003645_Zm00001d006209	0.203559	3	Zm00001d003645	Zm00001d006209	0.0107111	leaf
	Zm00001d003645_Zm00001d053208	0.194501	530	Zm00001d003645	Zm00001d053208	0.0070097	leaf
	Zm00001d003645_Zm00001d028075	0.187879	173	Zm00001d003645	Zm00001d028075	0.0062901	leaf
	Zm00001d006209_Zm00001d033859	0.223155	256	Zm00001d006209	Zm00001d033859	0.00557095	leaf
	Zm00001d006209_Zm00001d011843	0.221438	18	Zm00001d006209	Zm00001d011843	0.00617663	leaf
	Zm00001d006209_Zm00001d021285	0.192488	94	Zm00001d006209	Zm00001d021285	0.00728095	leaf
	Zm00001d006209_Zm00001d020512	0.103501	81	Zm00001d006209	Zm00001d020512	0.0053226	leaf
	Zm00001d010676_Zm00001d038355	0.140352	305	Zm00001d010676	Zm00001d038355	0.0105001	leaf
	Zm00001d011843_Zm00001d033859	0.247573	260	Zm00001d011843	Zm00001d033859	0.0169504	leaf
	Zm00001d011843_Zm00001d034163	0.238819	283	Zm00001d011843	Zm00001d034163	0.0122864	leaf
	Zm00001d011843_Zm00001d043535	0.229666	385	Zm00001d011843	Zm00001d043535	0.0117026	leaf
	Zm00001d011843_Zm00001d021285	0.227325	98	Zm00001d011843	Zm00001d021285	0.019459	leaf
	Zm00001d011843_Zm00001d053208	0.224621	535	Zm00001d011843	Zm00001d053208	0.0187631	leaf
	Zm00001d011843_Zm00001d026252	0.212472	160	Zm00001d011843	Zm00001d026252	0.00690832	leaf
	Zm00001d011843_Zm00001d041780	0.205849	358	Zm00001d011843	Zm00001d041780	0.00549093	leaf
	Zm00001d011843_Zm00001d038355	0.167915	307	Zm00001d011843	Zm00001d038355	0.00563703	leaf
	Zm00001d011843_Zm00001d033344	0.140518	238	Zm00001d011843	Zm00001d033344	0.00618528	leaf
	Zm00001d013625_Zm00001d029855	0.206424	198	Zm00001d013625	Zm00001d029855	0.00517745	leaf
	Zm00001d013625_Zm00001d028075	0.173108	179	Zm00001d013625	Zm00001d028075	0.0104262	leaf
	Zm00001d013625_Zm00001d024532	0.11227	128	Zm00001d013625	Zm00001d024532	0.00640119	leaf
	Zm00001d017409_Zm00001d034163	0.234663	286	Zm00001d017409	Zm00001d034163	0.0089583	leaf
	Zm00001d017409_Zm00001d050443	0.222145	475	Zm00001d017409	Zm00001d050443	0.00707477	leaf
	Zm00001d017409_Zm00001d026252	0.221288	163	Zm00001d017409	Zm00001d026252	0.0081578	leaf
	Zm00001d017409_Zm00001d017670	0.217986	55	Zm00001d017409	Zm00001d017670	0.00944229	leaf
	Zm00001d017409_Zm00001d038861	0.213738	335	Zm00001d017409	Zm00001d038861	0.00729996	leaf
	Zm00001d017670_Zm00001d038861	0.192854	336	Zm00001d017670	Zm00001d038861	0.0108477	leaf
	Zm00001d017742_Zm00001d028075	0.165827	183	Zm00001d017742	Zm00001d028075	0.00645278	leaf
	Zm00001d017742_Zm00001d052725	0.118108	508	Zm00001d017742	Zm00001d052725	0.0125306	leaf
	Zm00001d017742_Zm00001d026061	0.0949795	148	Zm00001d017742	Zm00001d026061	0.0103885	leaf
	Zm00001d018380_Zm00001d028075	0.173489	184	Zm00001d018380	Zm00001d028075	0.0148491	leaf
	Zm00001d021285_Zm00001d034163	0.223495	291	Zm00001d021285	Zm00001d034163	0.00993283	leaf
	Zm00001d021285_Zm00001d033859	0.215619	268	Zm00001d021285	Zm00001d033859	0.00536892	leaf
	Zm00001d021285_Zm00001d038861	0.197481	340	Zm00001d021285	Zm00001d038861	0.00909913	leaf
	Zm00001d026061_Zm00001d049800	0.100318	453	Zm00001d026061	Zm00001d049800	0.0103716	leaf
	Zm00001d026252_Zm00001d034163	0.230205	295	Zm00001d026252	Zm00001d034163	0.0184567	leaf
	Zm00001d026252_Zm00001d050443	0.178648	484	Zm00001d026252	Zm00001d050443	0.0061478	leaf
	Zm00001d026252_Zm00001d033344	0.12115	250	Zm00001d026252	Zm00001d033344	0.00506356	leaf
	Zm00001d028075_Zm00001d029855	0.205437	210	Zm00001d028075	Zm00001d029855	0.00756757	leaf
	Zm00001d029855_Zm00001d041780	0.219373	372	Zm00001d029855	Zm00001d041780	0.0191182	leaf
	Zm00001d029855_Zm00001d043535	0.217335	399	Zm00001d029855	Zm00001d043535	0.00543241	leaf
	Zm00001d029855_Zm00001d038355	0.18145	321	Zm00001d029855	Zm00001d038355	0.00993676	leaf
	Zm00001d033859_Zm00001d034163	0.236852	300	Zm00001d033859	Zm00001d034163	0.0082682	leaf
	Zm00001d033859_Zm00001d043535	0.232246	402	Zm00001d033859	Zm00001d043535	0.0127116	leaf
	Zm00001d033859_Zm00001d053208	0.213642	552	Zm00001d033859	Zm00001d053208	0.0109588	leaf
	Zm00001d033859_Zm00001d050443	0.191489	489	Zm00001d033859	Zm00001d050443	0.00719372	leaf
	Zm00001d033859_Zm00001d038861	0.19031	349	Zm00001d033859	Zm00001d038861	0.00756906	leaf
	Zm00001d033859_Zm00001d038355	0.157762	324	Zm00001d033859	Zm00001d038355	0.00588187	leaf
	Zm00001d034163_Zm00001d043535	0.230112	403	Zm00001d034163	Zm00001d043535	0.0114432	leaf
	Zm00001d034163_Zm00001d053208	0.220899	553	Zm00001d034163	Zm00001d053208	0.0134075	leaf
	Zm00001d034163_Zm00001d050443	0.218824	490	Zm00001d034163	Zm00001d050443	0.0130117	leaf
	Zm00001d034163_Zm00001d038861	0.198619	350	Zm00001d034163	Zm00001d038861	0.00889044	leaf
	Zm00001d034163_Zm00001d041780	0.195813	376	Zm00001d034163	Zm00001d041780	0.00584793	leaf
	Zm00001d034163_Zm00001d038355	0.1631	325	Zm00001d034163	Zm00001d038355	0.00926333	leaf
	Zm00001d038355_Zm00001d041780	0.184981	377	Zm00001d038355	Zm00001d041780	0.00838644	leaf
	Zm00001d038861_Zm00001d049800	0.175626	462	Zm00001d038861	Zm00001d049800	0.00946258	leaf
	Zm00001d043535_Zm00001d050443	0.202634	494	Zm00001d043535	Zm00001d050443	0.00976973	leaf

## Sheet: Fig. 2c
Fig. 2c
	edge	weight.x	num	regulatoryGene	targetGene	weight.y
	Zm00001d001767_Zm00001d042777	0.192819	172857	Zm00001d001767	Zm00001d042777	0.0110595
	Zm00001d001858_Zm00001d042777	0.0914494	172859	Zm00001d001858	Zm00001d042777	0.00546201
	Zm00001d003331_Zm00001d042777	0.136428	172887	Zm00001d003331	Zm00001d042777	0.0112001
	Zm00001d006165_Zm00001d042777	0.181594	172927	Zm00001d006165	Zm00001d042777	0.0126943
	Zm00001d007382_Zm00001d042777	0.124758	172948	Zm00001d007382	Zm00001d042777	0.00873603
	Zm00001d008251_Zm00001d042777	0.106256	172958	Zm00001d008251	Zm00001d042777	0.0103041
	Zm00001d009668_Zm00001d042777	0.0986394	172971	Zm00001d009668	Zm00001d042777	0.0172143
	Zm00001d016298_Zm00001d042777	0.133266	173072	Zm00001d016298	Zm00001d042777	0.0155351
	Zm00001d016838_Zm00001d042777	0.114452	173079	Zm00001d016838	Zm00001d042777	0.00874956
	Zm00001d017513_Zm00001d042777	0.188116	173091	Zm00001d017513	Zm00001d042777	0.0154176
	Zm00001d020267_Zm00001d042777	0.201904	173133	Zm00001d020267	Zm00001d042777	0.0187908
	Zm00001d020941_Zm00001d042777	0.150502	173151	Zm00001d020941	Zm00001d042777	0.00768437
	Zm00001d023446_Zm00001d042777	0.11318	173195	Zm00001d023446	Zm00001d042777	0.0148015
	Zm00001d025514_Zm00001d042777	0.200051	173222	Zm00001d025514	Zm00001d042777	0.00885145
	Zm00001d026537_Zm00001d042777	0.08288	173248	Zm00001d026537	Zm00001d042777	0.00533317
	Zm00001d029287_Zm00001d042777	0.175725	173273	Zm00001d029287	Zm00001d042777	0.00513204
	Zm00001d031266_Zm00001d042777	0.129526	173295	Zm00001d031266	Zm00001d042777	0.00758706
	Zm00001d034669_Zm00001d042777	0.14162	173361	Zm00001d034669	Zm00001d042777	0.0121739
	Zm00001d038158_Zm00001d042777	0.178792	173408	Zm00001d038158	Zm00001d042777	0.0123999
	Zm00001d039017_Zm00001d042777	0.16967	173434	Zm00001d039017	Zm00001d042777	0.00844171
	Zm00001d039313_Zm00001d042777	0.175872	173442	Zm00001d039313	Zm00001d042777	0.00577495
	Zm00001d039439_Zm00001d042777	0.130459	173444	Zm00001d039439	Zm00001d042777	0.00768316
	Zm00001d041536_Zm00001d042777	0.180755	173463	Zm00001d041536	Zm00001d042777	0.00539342
	Zm00001d042066_Zm00001d042777	0.095027	173472	Zm00001d042066	Zm00001d042777	0.0145906
	Zm00001d042127_Zm00001d042777	0.10975	173473	Zm00001d042127	Zm00001d042777	0.00554362
	Zm00001d042436_Zm00001d042777	0.124212	173481	Zm00001d042436	Zm00001d042777	0.00932575
	Zm00001d042588_Zm00001d042777	0.176357	173485	Zm00001d042588	Zm00001d042777	0.00756589
	Zm00001d042777_Zm00001d043271	0.0886803	179648	Zm00001d042777	Zm00001d043271	0.009969
	Zm00001d042777_Zm00001d043510	0.0733766	183081	Zm00001d042777	Zm00001d043510	0.0137122
	Zm00001d042777_Zm00001d044242	0.0905057	190699	Zm00001d042777	Zm00001d044242	0.00745211
	Zm00001d042777_Zm00001d051697	0.103218	243686	Zm00001d042777	Zm00001d051697	0.0165763
	Zm00001d042777_Zm00001d052081	0.0949577	246308	Zm00001d042777	Zm00001d052081	0.00707203
	Zm00001d000339_Zm00001d023446	0.0897464	7	Zm00001d000339	Zm00001d023446	0.00553003
	Zm00001d001767_Zm00001d038158	0.248026	131028	Zm00001d001767	Zm00001d038158	0.0089619
	Zm00001d001858_Zm00001d025514	0.185803	59874	Zm00001d001858	Zm00001d025514	0.00591471
	Zm00001d003331_Zm00001d025514	0.220719	59902	Zm00001d003331	Zm00001d025514	0.0100812
	Zm00001d006165_Zm00001d038158	0.234976	131098	Zm00001d006165	Zm00001d038158	0.0058381
	Zm00001d007382_Zm00001d025514	0.207777	59963	Zm00001d007382	Zm00001d025514	0.0172394
	Zm00001d008251_Zm00001d023446	0.111191	51301	Zm00001d008251	Zm00001d023446	0.00600419
	Zm00001d009668_Zm00001d016298	0.120556	20727	Zm00001d009668	Zm00001d016298	0.0151256
	Zm00001d016298_Zm00001d020267	0.218743	34392	Zm00001d016298	Zm00001d020267	0.00716262
	Zm00001d016838_Zm00001d039313	0.186771	147769	Zm00001d016838	Zm00001d039313	0.00792962
	Zm00001d017513_Zm00001d020267	0.240438	34411	Zm00001d017513	Zm00001d020267	0.0169259
	Zm00001d020267_Zm00001d025514	0.240147	60148	Zm00001d020267	Zm00001d025514	0.0127142
	Zm00001d020941_Zm00001d025514	0.219896	60166	Zm00001d020941	Zm00001d025514	0.00867433
	Zm00001d023446_Zm00001d034669	0.144718	110950	Zm00001d023446	Zm00001d034669	0.0109854
	Zm00001d025514_Zm00001d038158	0.234072	131393	Zm00001d025514	Zm00001d038158	0.00757005
	Zm00001d026537_Zm00001d051697	0.0850884	243450	Zm00001d026537	Zm00001d051697	0.00535688
	Zm00001d029287_Zm00001d041536	0.229732	158389	Zm00001d029287	Zm00001d041536	0.00509112
	Zm00001d031266_Zm00001d039017	0.159022	143823	Zm00001d031266	Zm00001d039017	0.00899114
	Zm00001d034669_Zm00001d038158	0.222759	131529	Zm00001d034669	Zm00001d038158	0.00760519
	Zm00001d038158_Zm00001d042588	0.244946	170614	Zm00001d038158	Zm00001d042588	0.00568416
	Zm00001d039017_Zm00001d041536	0.220553	158547	Zm00001d039017	Zm00001d041536	0.00782401
	Zm00001d039313_Zm00001d041536	0.225818	158555	Zm00001d039313	Zm00001d041536	0.00943314
	Zm00001d039439_Zm00001d042588	0.221755	170649	Zm00001d039439	Zm00001d042588	0.0213287
	Zm00001d041536_Zm00001d042588	0.234593	170668	Zm00001d041536	Zm00001d042588	0.00771553
	Zm00001d042436_Zm00001d042588	0.214339	170686	Zm00001d042436	Zm00001d042588	0.0128356
	Zm00001d042588_Zm00001d051697	0.186895	243681	Zm00001d042588	Zm00001d051697	0.0146656
	Zm00001d043271_Zm00001d044242	0.0658168	190710	Zm00001d043271	Zm00001d044242	0.00506112
	Zm00001d043510_Zm00001d051697	0.0717217	243704	Zm00001d043510	Zm00001d051697	0.00777043

## Sheet: Fig. 3a
Fig. 3a
		tassel	leaf	random	tasselConc	leafConc
	mutual_in	0.152194	0.136981	0.046337	0.010664	0.007426
	mutual_out	9.48916	8.18626	0.056393	0.664863	0.443822
	FFL	2.18554	1.7796	0.15995	0.153131	0.096482
	FBL	0.001542	0.000633	0.005361	0.000108	3.4e-05
	bi_mutual	0.081423	0.067075	8.9e-05	0.005705	0.003637
	regulted_mutual	0.025065	0.025014	0.00025	0.001756	0.001356
	regulating_mutual	2.251	2.08019	0.000306	0.157718	0.112778
	mutual_cascade	0.013881	0.010787	0.000176	0.000973	0.000585
	semi_clique	0.04936	0.048952	2e-06	0.003458	0.002654
	clique	0.023187	0.026665	0	0.001625	0.001446

## Sheet: Fig. 3b
Fig. 3b
	V1	Freq.	V3.x	V4.x	v4_multi	X5b.	v5	X.1	V1.y	V2.y	V3.y	V4.y	V5	V6	GRN
	Zm00001d005100	92186	pbf1	prolamin-box binding factor1	NA	GRMZM2G146267,GRMZM2G146283	Zm00001eb094330,Zm00001eb094340	RNA binding (RRM/RBD/RNP motifs) family protein	GRMZM2G146267,GRMZM2G146283	Zm00001eb094330,Zm00001eb094340	GRMZM2G146283	Zm00001eb094330	pbf1	prolamin-box binding factor1	leaf
	Zm00001d053841	85140	c3h1	C3H-transcription factor 31	NA	GRMZM2G119640	Zm00001eb207650	Zinc finger CCCH domain-containing protein 40	GRMZM2G119640	Zm00001eb207650	GRMZM2G119640	Zm00001eb207650	c3h1	C3H-transcription factor 31	leaf
	Zm00001d041035	80619	NA	NA	NA	GRMZM2G014805	Zm00001eb132880	Ubiquitin carboxyl-terminal hydrolase 13	GRMZM2G014805	Zm00001eb132880	GRMZM2G014805	Zm00001eb132880	NA	NA	leaf
	Zm00001d024534	76260	c3h31	C3H-transcription factor 331	NA	GRMZM2G305582	Zm00001eb415660	Zinc finger CCCH domain-containing protein 12	GRMZM2G305582	Zm00001eb415660	GRMZM2G305582	Zm00001eb415660	c3h31	C3H-transcription factor 331	leaf
	Zm00001d007904	70629	NA	NA	NA	GRMZM5G864266	Zm00001eb117210	Ubiquitin carboxyl-terminal hydrolase 13	GRMZM5G864266	Zm00001eb117210	GRMZM5G864266	Zm00001eb117210	NA	NA	leaf
	Zm00001d036796	69943	c3h26	C3H-transcription factor 326	NA	GRMZM2G110402	Zm00001eb275730	Zinc finger CCCH domain-containing protein 52	GRMZM2G110402	Zm00001eb275730	GRMZM2G110402	Zm00001eb275730	c3h26	C3H-transcription factor 326	leaf
	Zm00001d018859	67668	TIDP2663		NA	GRMZM2G018508	Zm00001eb300680	Ubiquitin carboxyl-terminal hydrolase 13	GRMZM2G018508	Zm00001eb300680	GRMZM2G018508	Zm00001eb300680	TIDP2663	NA	leaf
	Zm00001d038227	65178	nactf112	NAC-transcription factor 112	NA	GRMZM2G456568	Zm00001eb288420	Putative NAC domain transcription factor superfamily protein isoform 1%3B Putative NAC domain transcription factor superfamily protein isoform 2	GRMZM2G456568	Zm00001eb288420	GRMZM2G456568	Zm00001eb288420	nactf112	NAC-transcription factor 112	leaf
	Zm00001d026485	62844	farl15	FAR1-like-transcription factor 15	NA	GRMZM2G104268,GRMZM2G104288	Zm00001eb432440,Zm00001eb432450	Protein FAR1-RELATED SEQUENCE 6	GRMZM2G104268,GRMZM2G104288	Zm00001eb432440,Zm00001eb432450	GRMZM2G104268	Zm00001eb432450	farl15	FAR1-like-transcription factor 15	leaf
	Zm00001d018208	59786	gbptf17	GeBP-transcription factor 17	NA	GRMZM2G083886	Zm00001eb256290	protein; Tyrosine specific protein phosphatase-like	GRMZM2G083886	Zm00001eb256290	GRMZM2G083886	Zm00001eb256290	gbptf17	GeBP-transcription factor 17	leaf
	Zm00001d033876	59635	grftf1	GRF-transcription factor 1	NA	GRMZM2G178261	Zm00001eb056050	Growth-regulating factor 2	GRMZM2G178261	Zm00001eb056050	GRMZM2G178261	Zm00001eb056050	grftf1	GRF-transcription factor 1	leaf
	Zm00001d034886	58107	hsftf5	HSF-transcription factor 5	NA	GRMZM2G115456	Zm00001eb064860	Heat stress transcription factor A-1a	GRMZM2G115456	Zm00001eb064860	GRMZM2G115456	Zm00001eb064860	hsftf5	HSF-transcription factor 5	leaf
	Zm00001d002449	57719	zfl2	Zea floricaula leafy2	NA	GRMZM2G180190	Zm00001eb071990	Floricaula/leafy-like 2	GRMZM2G180190	Zm00001eb071990	GRMZM2G180190	Zm00001eb071990	zfl2	Zea floricaula leafy2	leaf
	Zm00001d021617	56330	farl11	FAR1-like-transcription factor 11	NA	GRMZM2G048987	NA	Protein FAR1-RELATED SEQUENCE 5	GRMZM2G048987	NA	GRMZM2G048987	NA	farl11	FAR1-like-transcription factor 11	leaf
	Zm00001d044081	55677	hb46	Homeobox-transcription factor 46	NA	GRMZM2G126239	Zm00001eb158680	Homeobox-leucine zipper protein ATHB-4	GRMZM2G126239	Zm00001eb158680	GRMZM2G126239	Zm00001eb158680	hb46	Homeobox-transcription factor 46	leaf
	Zm00001d015265	53287	hb28	Homeobox-transcription factor 28	NA	GRMZM2G033138	Zm00001eb232240	Pathogenesis-related homeodomain protein	GRMZM2G033138	Zm00001eb232240	GRMZM2G033138	Zm00001eb232240	hb28	Homeobox-transcription factor 28	leaf
	Zm00001d010227	52329	nactf38	NAC-transcription factor 38	NA	GRMZM2G104400	Zm00001eb349010	Putative NAC domain transcription factor superfamily protein isoform 1%3B Putative NAC domain transcription factor superfamily protein isoform 2	GRMZM2G104400	Zm00001eb349010	GRMZM2G104400	Zm00001eb349010	nactf38	NAC-transcription factor 38	leaf
	Zm00001d003958	52143	camta1	CAMTA-transcription factor 1	NA	GRMZM2G143205	Zm00001eb085420	Calmodulin-binding transcription activator 4	GRMZM2G143205	Zm00001eb085420	GRMZM2G143205	Zm00001eb085420	camta1	CAMTA-transcription factor 1	leaf
	Zm00001d002630	50692	NA	NA	NA	GRMZM2G095892	Zm00001eb073660	Calmodulin binding protein	GRMZM2G095892	Zm00001eb073660	GRMZM2G095892	Zm00001eb073660	iqd26	IQ-domain 26	leaf
	Zm00001d035266	50476	nactf119	NAC-transcription factor 119	NA	GRMZM2G393433	Zm00001eb264380	CUC2%3B Putative NAC domain transcription factor superfamily protein	GRMZM2G393433	Zm00001eb264380	GRMZM2G393433	Zm00001eb264380	nactf119	NAC-transcription factor 119	leaf
	Zm00001d007840	50420	ereb41	AP2-EREBP-transcription factor 41	NA	GRMZM2G146688	Zm00001eb117830,Zm00001eb117840	AP2-like ethylene-responsive transcription factor ANT	GRMZM2G146688	Zm00001eb117830,Zm00001eb117840	GRMZM2G146688	Zm00001eb117830	ereb41	AP2-EREBP-transcription factor 41	leaf
	Zm00001d025323	48914	GRMZM2G443509		Zm00001d025322	GRMZM2G443509	Zm00001eb421700	Probable protein phosphatase 2C 40	GRMZM2G443509	Zm00001eb421700	GRMZM2G443509	Zm00001eb421700	prh90	protein phosphatase homolog90	leaf
	Zm00001d016836	48681	rgh3	rough endosperm3	NA	GRMZM2G128228,GRMZM5G849788	Zm00001eb243910	rgh3;rough endosperm3: Mature rgh3 seeds show a rough, etched, or pitted endosperm surface as well as a reduced seed size	GRMZM2G128228,GRMZM5G849788	Zm00001eb243910	GRMZM5G849788	Zm00001eb243910	rgh3	rough endosperm3	leaf
	Zm00001d000124	48622	NA	NA	NA	GRMZM2G016749	Zm00001eb084510	Probable protein phosphatase 2C 40	GRMZM2G016749	Zm00001eb084510	GRMZM2G016749	Zm00001eb084510	prh112	protein phosphatase homolog112	leaf
	Zm00001d053908	48428	csd2	CSD-transcription factor 2	NA	GRMZM2G389768	Zm00001eb208310	Cold shock protein 2	GRMZM2G389768	Zm00001eb208310	GRMZM2G389768	Zm00001eb208310	csd2	CSD-transcription factor 2	leaf
	Zm00001d042910	48292	myb15	MYB-transcription factor 15	NA	GRMZM2G081919	Zm00001eb148320	myb domain protein 3r-3	GRMZM2G081919	Zm00001eb148320	GRMZM2G081919	Zm00001eb148320	myb15	MYB-transcription factor 15	leaf
	Zm00001d018742	47966	rs1	rough sheath1	NA	GRMZM2G028041	Zm00001eb299420	rs1;rough sheath1: shoot meristem and developing stem specific; dominant Rs1 plants have extreme ligule disorganization (aka kn2)	GRMZM2G028041	Zm00001eb299420	GRMZM2G028041	Zm00001eb299420	rs1	rough sheath1	leaf
	Zm00001d027878	47930	ereb130	AP2-EREBP-transcription factor 130	NA	GRMZM2G399072	Zm00001eb005740	AP2-EREBP-type transcription factor	GRMZM2G399072	Zm00001eb005740	GRMZM2G399072	Zm00001eb005740	ereb130	AP2-EREBP-transcription factor 130	leaf
	Zm00001d026231	47871	zfl1	zea floricaula/leafy1	NA	GRMZM2G098813	Zm00001eb430240	Zea floricaula/leafy1	GRMZM2G098813	Zm00001eb430240	GRMZM2G098813	Zm00001eb430240	zfl1	zea floricaula/leafy1	leaf
	Zm00001d033680	47119	d8	dwarf plant8	NA	GRMZM2G144744	Zm00001eb054480	d8;dwarf plant8: Dominant D8 plants resemble d1; extreme alleles not responsive to gibberellins.	GRMZM2G144744	Zm00001eb054480	GRMZM2G144744	Zm00001eb054480	d8	dwarf plant8	leaf
	Zm00001d053397	45720	c3h43	C3H-transcription factor 343	NA	GRMZM2G164359	Zm00001eb204190	Zinc finger CCCH domain-containing protein 1	GRMZM2G164359	Zm00001eb204190	GRMZM2G164359	Zm00001eb204190	c3h43	C3H-transcription factor 343	leaf
	Zm00001d051568	45692	tubtf6	TUB-transcription factor 6	NA	GRMZM2G176340	Zm00001eb188370	Tubby-like F-box protein 6	GRMZM2G176340	Zm00001eb188370	GRMZM2G176340	Zm00001eb188370	tubtf6	TUB-transcription factor 6	leaf
	Zm00001d018731	45513	ereb114	AP2-EREBP-transcription factor 114	NA	GRMZM2G008234	Zm00001eb299300	AP2-like ethylene-responsive transcription factor ANT	GRMZM2G008234	Zm00001eb299300	GRMZM2G008234	Zm00001eb299300	ereb114	AP2-EREBP-transcription factor 114	leaf
	Zm00001d013182	44696	NA	NA	Zm00001d013183	GRMZM2G033267,GRMZM2G336888	Zm00001eb213970	BTB/POZ domain-containing protein	GRMZM2G033267,GRMZM2G336888	Zm00001eb213970	GRMZM2G033267,GRMZM2G336888	Zm00001eb213970	NA	NA	leaf
	Zm00001d043368	44583	tcptf30	TCP-transcription factor 30	NA	GRMZM2G166946	Zm00001eb152350	TCP family transcription factor containing protein	GRMZM2G166946	Zm00001eb152350	GRMZM2G166946	Zm00001eb152350	tcptf30	TCP-transcription factor 30	leaf
	Zm00001d037786	42230	nlp8	NLP-transcription factor 8	NA	GRMZM2G176655	Zm00001eb284410	Protein NLP6	GRMZM2G176655	Zm00001eb284410	GRMZM2G176655	Zm00001eb284410	nlp8	NLP-transcription factor 8	leaf
	Zm00001d037836	42037	mybr62	MYB-related-transcription factor 62	NA	GRMZM2G531738	Zm00001eb284910	Putative MYB DNA-binding domain superfamily protein	GRMZM2G531738	Zm00001eb284910	GRMZM2G531738	Zm00001eb284910	mybr62	MYB-related-transcription factor 62	leaf
	Zm00001d034163	41491	dof25	C2C2-Dof-transcription factor 25	NA	GRMZM2G108865	Zm00001eb058480	Dof zinc finger protein DOF5.7	GRMZM2G108865	Zm00001eb058480	GRMZM2G108865	Zm00001eb058480	dof25	C2C2-Dof-transcription factor 25	leaf
	Zm00001d040611	40450	lg3	liguleless3	NA	GRMZM2G087741	Zm00001eb130180	Homeobox protein liguleless 3	GRMZM2G087741	Zm00001eb130180	GRMZM2G087741	Zm00001eb130180	lg3	liguleless3	leaf
	Zm00001d033859	40367	kn1	knotted1	NA	GRMZM2G017087	Zm00001eb055920	Homeotic protein knotted-1	GRMZM2G017087	Zm00001eb055920	GRMZM2G017087	Zm00001eb055920	kn1	knotted1	leaf
	Zm00001d010758	40199	hox1	homeobox1	NA	GRMZM2G136369	Zm00001eb353320	hox1;homeobox1: cDNA Zmhox1a, meristem specific, nuclear, protein product binds to feedback control element of sh1 promoter; SSR's umc1309, umc1343	GRMZM2G136369	Zm00001eb353320	GRMZM2G136369	Zm00001eb353320	hox1	homeobox1	leaf
	Zm00001d028380	38836	mybr59	MYB-related-transcription factor 59	NA	GRMZM2G085427,GRMZM2G104255	Zm00001eb010270,Zm00001eb010280	TSL-kinase interacting protein 1	GRMZM2G085427,GRMZM2G104255	Zm00001eb010270,Zm00001eb010280	GRMZM2G104255	Zm00001eb010280	mybr59	MYB-related-transcription factor 59	leaf
	Zm00001d021785	38688	NA	NA	NA	GRMZM2G057380	Zm00001eb324250	Myosin-2	GRMZM2G057380	Zm00001eb324250	GRMZM2G057380	Zm00001eb324250	cl29757_1b	NA	leaf
	Zm00001d007529	37652	NA	NA	Zm00001d007525,Zm00001d007527,Zm00001d007528,Zm00001d007530,Zm00001d007531	GRMZM2G053713,GRMZM2G318412,GRMZM2G450166	Zm00001eb114460,Zm00001eb114470,Zm00001eb114480,Zm00001eb114490,Zm00001eb114500	Protein phosphatase 2C family protein	GRMZM2G053713,GRMZM2G318412,GRMZM2G450166	Zm00001eb114460,Zm00001eb114470,Zm00001eb114480,Zm00001eb114490,Zm00001eb114500	GRMZM2G053713	Zm00001eb114480	prh123	protein phosphatase homolog123	leaf
	Zm00001d003645	37518	zhd15	ZF-HD-transcription factor 15	NA	GRMZM2G089619	Zm00001eb082590	ZF-HD homeobox protein	GRMZM2G089619	Zm00001eb082590	GRMZM2G089619	Zm00001eb082590	zhd15	ZF-HD-transcription factor 15	leaf
	Zm00001d048004	37329	ereb161	AP2-EREBP-transcription factor 161	NA	GRMZM2G021573	Zm00001eb399440	AP2-like ethylene-responsive transcription factor ANT	GRMZM2G021573	Zm00001eb399440	GRMZM2G021573	Zm00001eb399440	ereb161	AP2-EREBP-transcription factor 161	leaf
	Zm00001d033861	37022	knox3	knotted related homeobox3	NA	GRMZM2G000743	Zm00001eb055940	Knotted 1-type homeobox protein 3	GRMZM2G000743	Zm00001eb055940	GRMZM2G000743	Zm00001eb055940	knox3	knotted related homeobox3	leaf
	Zm00001d018045	36925	tcptf26	TCP-transcription factor 26	NA	GRMZM2G077755	Zm00001eb254600	Transcription factor TCP14	GRMZM2G077755	Zm00001eb254600	GRMZM2G077755	Zm00001eb254600	tcptf26	TCP-transcription factor 26	leaf
	Zm00001d028752	36746	NA	NA	NA	AC208201.3_FG002	Zm00001eb013450	Probable protein phosphatase 2C 30	AC208201.3_FG002	Zm00001eb013450	AC208201.3_FG002	Zm00001eb013450	prh25	protein phosphatase homolog25	leaf
	Zm00001d000236	36404	b1	colored plant1	NA	GRMZM2G172795	Zm00001eb074320	b1;colored plant1: dominant B1 plants have anthocyanin in major plant tissues; some alleles affect aleurone and embryo color; regulates flavonoid enzymes; SSR umc1776	GRMZM2G172795	Zm00001eb074320	GRMZM2G172795	Zm00001eb074320	b1	colored plant1	leaf
	Zm00001d017773	36033	tubtf9	TUB-transcription factor 9	NA	GRMZM2G115701	Zm00001eb252060	tubtf9;TUB-transcription factor 9: Locus designated and assigned to a transcription factor family by the GRASSIUS project (Yilmaz et al 2009) , which also provided the mappings to the B73_Reference Genome sequence v2 gene models.	GRMZM2G115701	Zm00001eb252060	GRMZM2G115701	Zm00001eb252060	tubtf9	TUB-transcription factor 9	leaf
	Zm00001d046323	35621	mads71	MADS-transcription factor 71	NA	GRMZM2G110582	Zm00001eb384950	CONTAINS InterPro DOMAIN/s: Serine-threonine protein kinase 19 (InterPro:IPR018865); Has 155 Blast hits to 154 proteins in 53 species: Archae - 0; Bacteria - 0; Metazoa - 95; Fungi - 5; Plants - 34; Viruses - 0; Other Eukaryotes - 21 (source: NCBI BLink).	GRMZM2G110582	Zm00001eb384950	GRMZM2G110582	Zm00001eb384950	mads71	MADS-transcription factor 71	leaf
	Zm00001d049294	34793	bhlh130	bHLH-transcription factor 130	NA	GRMZM2G033356	Zm00001eb170530	Putative HLH DNA-binding domain superfamily protein	GRMZM2G033356	Zm00001eb170530	GRMZM2G033356	Zm00001eb170530	bhlh130	bHLH-transcription factor 130	leaf
	Zm00001d011843	34036	lrp1	lateral root primordia1	NA	GRMZM2G077752	Zm00001eb362740	Protein SHI RELATED SEQUENCE 6	GRMZM2G077752	Zm00001eb362740	GRMZM2G077752	Zm00001eb362740	lrp1	lateral root primordia1	leaf
	Zm00001d007842	33862	gn1	gnarley1	NA	GRMZM2G452178	Zm00001eb117820	Homeobox protein knotted-1-like 4	GRMZM2G452178	Zm00001eb117820	GRMZM2G452178	Zm00001eb117820	gn1	gnarley1	leaf
	Zm00001d010948	33030	lg4	liguleless4	NA	GRMZM2G094241	Zm00001eb354880	lg4;liguleless4: dominant Lg4 plants lack ligule and auricle but show vestiges sporadically in bladeclass I homeobox; cDNA and genomic clones; sequence and expression similar to lg3 and knox5	GRMZM2G094241	Zm00001eb354880	GRMZM2G094241	Zm00001eb354880	lg4	liguleless4	leaf
	Zm00001d033280	32707	NA	NA	NA	GRMZM2G039187	Zm00001eb050910	IQ calmodulin-binding motif family protein	GRMZM2G039187	Zm00001eb050910	GRMZM2G039187	Zm00001eb050910	iqd5	IQ-domain 5	leaf
	Zm00001d017591	32575	ereb10	AP2-EREBP-transcription factor 10	NA	GRMZM2G434203	Zm00001eb250530,Zm00001eb250540	Ethylene-responsive transcription factor ERF025	GRMZM2G434203	Zm00001eb250530,Zm00001eb250540	GRMZM2G434203	Zm00001eb250540	ereb10	AP2-EREBP-transcription factor 10	leaf
	Zm00001d027852	32563	hb102	Homeobox-transcription factor 102	NA	GRMZM2G139963	Zm00001eb005440	hb102;Homeobox-transcription factor 102: Locus designated and assigned to a transcription factor family by the GRASSIUS project (Yilmaz et al 2009) , which also provided the mappings to the B73_Reference Genome sequence v2 gene models.	GRMZM2G139963	Zm00001eb005440	GRMZM2G139963	Zm00001eb005440	hb102	Homeobox-transcription factor 102	leaf
	Zm00001d000458	32235	ofp3	OVATE-transcription factor 3	NA	NA	NA	Transcription repressor OFP7	NA	NA	GRMZM2G121706	Zm00001eb007990	ofp3	OVATE-transcription factor 3	leaf
	Zm00001d037315	31982	nactf129	NAC-transcription factor 129	NA	GRMZM2G078954,GRMZM2G086768,GRMZM2G379608	Zm00001eb280490	NAC domain-containing protein 8	GRMZM2G078954,GRMZM2G086768,GRMZM2G379608	Zm00001eb280490	GRMZM2G078954,GRMZM2G086768,GRMZM2G379608	Zm00001eb280490	NA	NA	leaf
	Zm00001d042460	31808	abi31	ABI3-VP1-transcription factor 31	NA	GRMZM2G177244	Zm00001eb144270	B3 domain-containing protein	GRMZM2G177244	Zm00001eb144270	GRMZM2G177244	Zm00001eb144270	abi31	ABI3-VP1-transcription factor 31	leaf
	Zm00001d034204	31715	ereb184	AP2-EREBP-transcription factor 184	NA	GRMZM2G028151	Zm00001eb058850	AP2-like ethylene-responsive transcription factor ANT	GRMZM2G028151	Zm00001eb058850	GRMZM2G028151	Zm00001eb058850	ereb184	AP2-EREBP-transcription factor 184	leaf
	Zm00001d016898	30965	NA	NA	NA	GRMZM2G105400	Zm00001eb244600	Transposon protein Mutator sub-class	GRMZM2G105400	Zm00001eb244600	GRMZM2G105400	Zm00001eb244600	NA	NA	leaf
	Zm00001d046928	30841	hk5	histidine kinase5	NA	GRMZM2G025579	Zm00001eb389570	hk5;histidine kinase5:	GRMZM2G025579	Zm00001eb389570	GRMZM2G025579	Zm00001eb389570	hk5	histidine kinase5	leaf
	Zm00001d026590	30799	arftf30	ARF-transcription factor 30	NA	GRMZM2G475882	Zm00001eb433460	Auxin response factor 8	GRMZM2G475882	Zm00001eb433460	GRMZM2G475882	Zm00001eb433460	arftf30	ARF-transcription factor 30	leaf
	Zm00001d031463	30690	nactf114	NAC-transcription factor 114	NA	GRMZM2G430522	Zm00001eb035180	Protein CUP-SHAPED COTYLEDON 3	GRMZM2G430522	Zm00001eb035180	GRMZM2G430522	Zm00001eb035180	nactf114	NAC-transcription factor 114	leaf
	Zm00001d038812	29873	hox2	homeobox2	NA	GRMZM2G094935	Zm00001eb293860	hox2;homeobox2: cDNA ZmHox1b, meristem specific, duplicate of hox1 based on sequence and expression	GRMZM2G094935	Zm00001eb293860	GRMZM2G094935	Zm00001eb293860	hox2	homeobox2	leaf
	Zm00001d032692	29768	NA	NA	NA	GRMZM2G042704	Zm00001eb045760	MATH domain containing protein; Os10g0478500 protein	GRMZM2G042704	Zm00001eb045760	GRMZM2G042704	Zm00001eb045760	NA	NA	leaf
	Zm00001d001879	29625	arftf3	ARF-transcription factor 3	NA	GRMZM2G078274	Zm00001eb066640	Auxin response factor 3	GRMZM2G078274	Zm00001eb066640	GRMZM2G078274	Zm00001eb066640	arftf3	ARF-transcription factor 3	leaf
	Zm00001d040123	29210	NA	NA	NA	GRMZM2G075320	Zm00001eb126360	Paired amphipathic helix protein Sin3-like 3	GRMZM2G075320	Zm00001eb126360	GRMZM2G075320	Zm00001eb126360	cl17761_1a	NA	leaf
	Zm00001d009017	29169	nlp4	NLP-transcription factor 4	NA	GRMZM2G375675	Zm00001eb339390	Protein NLP6	GRMZM2G375675	Zm00001eb339390	GRMZM2G375675	Zm00001eb339390	nlp4	NLP-transcription factor 4	leaf
	Zm00001d030737	28841	rs2	rough sheath2	NA	GRMZM2G403620	Zm00001eb029300	Protein rough sheath 2	GRMZM2G403620	Zm00001eb029300	GRMZM2G403620	Zm00001eb029300	rs2	rough sheath2	leaf
	Zm00001d001767	28688	mab10	math-btb10	NA	GRMZM2G154437	Zm00001eb065610	mab10;math-btb10:	GRMZM2G154437	Zm00001eb065610	GRMZM2G154437	Zm00001eb065610	mab10	math-btb10	leaf
	Zm00001d004744	28669	myb64	MYB-transcription factor 64	NA	GRMZM2G124715	Zm00001eb091300	Transcription repressor MYB6	GRMZM2G124715	Zm00001eb091300	GRMZM2G124715	Zm00001eb091300	myb64	MYB-transcription factor 64	leaf
	Zm00001d004521	28454	mybr114	MYB-related-transcription factor 114	NA	GRMZM2G119261	Zm00001eb089420	SWI/SNF complex subunit SWI3D	GRMZM2G119261	Zm00001eb089420	GRMZM2G119261	Zm00001eb089420	mybr114	MYB-related-transcription factor 114	leaf
	Zm00001d039475	28315	mybr22	MYB-related-transcription factor 22	NA	GRMZM2G468479	Zm00001eb121110	Protein ALWAYS EARLY 3	GRMZM2G468479	Zm00001eb121110	GRMZM2G468479	Zm00001eb121110	mybr22	MYB-related-transcription factor 22	leaf
	Zm00001d051075	28121	NA	NA	NA	GRMZM2G004908,GRMZM2G041842	Zm00001eb184600	TRAF-like family protein	GRMZM2G004908,GRMZM2G041842	Zm00001eb184600	GRMZM2G004908,GRMZM2G041842	Zm00001eb184600	NA	NA	leaf
	Zm00001d006348	28016	grftf2	GRF-transcription factor 2	NA	GRMZM2G004619	Zm00001eb104790	growth-regulating factor 9	GRMZM2G004619	Zm00001eb104790	GRMZM2G004619	Zm00001eb104790	grftf2	GRF-transcription factor 2	leaf
	Zm00001d041983	27903	NA	NA	NA	GRMZM2G397948	Zm00001eb139990	ubiquitin-protein ligases	GRMZM2G397948	Zm00001eb139990	GRMZM2G397948	Zm00001eb139990	NA	NA	leaf
	Zm00001d046621	27375	gl15	glossy15	NA	GRMZM2G160730	Zm00001eb387280	Floral homeotic protein APETALA 2	GRMZM2G160730	Zm00001eb387280	GRMZM2G160730	Zm00001eb387280	gl15	glossy15	leaf
	Zm00001d049094	27301	abi36	ABI3-VP1-transcription factor 36	NA	GRMZM2G001048	Zm00001eb168870	B3 domain-containing protein REM16	GRMZM2G001048	Zm00001eb168870	GRMZM2G001048	Zm00001eb168870	abi36	ABI3-VP1-transcription factor 36	leaf
	Zm00001d021636	26866	NA	NA	NA	GRMZM2G480480	Zm00001eb322760	binding;calmodulin binding	GRMZM2G480480	Zm00001eb322760	GRMZM2G480480	Zm00001eb322760	cl14466_1	NA	leaf
	Zm00001d035439	26724	knox5	knotted related homeobox5	NA	GRMZM5G832409	Zm00001eb264910,Zm00001eb264920	knox5;knotted related homeobox5: class I homeobox; cDNA and genomic clones; gene-specific probe; sequence and expression similar to lg3 and knox11	GRMZM5G832409	Zm00001eb264910,Zm00001eb264920	GRMZM5G832409	Zm00001eb264920	knox5	knotted related homeobox5	leaf
	Zm00001d033404	26426	hb110	Homeobox-transcription factor 110	NA	GRMZM2G061101	Zm00001eb052120	Homeobox protein knotted-1-like 1	GRMZM2G061101	Zm00001eb052120	GRMZM2G061101	Zm00001eb052120	hb110	Homeobox-transcription factor 110	leaf
	Zm00001d047081	26396	gata28	C2C2-GATA-transcription factor 28	NA	GRMZM2G101058	Zm00001eb391280	GATA transcription factor 2	GRMZM2G101058	Zm00001eb391280	GRMZM2G101058	Zm00001eb391280	gata28	C2C2-GATA-transcription factor 28	leaf
	Zm00001d020790	25865	bhlh105	bHLH-transcription factor 105	NA	GRMZM2G082586	Zm00001eb315610	DNA binding protein	GRMZM2G082586	Zm00001eb315610	GRMZM2G082586	Zm00001eb315610	bhlh105	bHLH-transcription factor 105	leaf
	Zm00001d034515	25520	hb65	Homeobox-transcription factor 65	NA	GRMZM2G151266,GRMZM2G454176	Zm00001eb061430	Homeobox-DDT domain protein RLT3	GRMZM2G151266,GRMZM2G454176	Zm00001eb061430	GRMZM2G151266	Zm00001eb061430	hb65	Homeobox-transcription factor 65	leaf
	Zm00001d045098	25177	NA	NA	NA	GRMZM2G067053	Zm00001eb374600,Zm00001eb374610	BTB/POZ domain-containing protein NPY1	GRMZM2G067053	Zm00001eb374600,Zm00001eb374610	GRMZM2G067053	Zm00001eb374600,Zm00001eb374610	NA	NA	leaf
	Zm00001d023456	24959	ofp39	OVATE-transcription factor 39	NA	AC187891.3_FG006	Zm00001eb407050	Transcription repressor OFP6	AC187891.3_FG006	Zm00001eb407050	AC187891.3_FG006	Zm00001eb407050	ofp39	OVATE-transcription factor 39	leaf
	Zm00001d014297	24932	hk3	histidine kinase3	NA	GRMZM2G158252	Zm00001eb224000,Zm00001eb224010	hk3;histidine kinase3: cytokinin responsive histidine protein kinase	GRMZM2G158252	Zm00001eb224000,Zm00001eb224010	GRMZM2G158252	Zm00001eb224010	hk3	histidine kinase3	leaf
	Zm00001d021362	24650	grftf3	GRF-transcription factor 3	NA	GRMZM2G096709	Zm00001eb320200	growth-regulating factor 9	GRMZM2G096709	Zm00001eb320200	GRMZM2G096709	Zm00001eb320200	grftf3	GRF-transcription factor 3	leaf
	Zm00001d042752	24485	ofp14	OVATE-transcription factor 14	NA	GRMZM2G434098	Zm00001eb146940,Zm00001eb146950	Plant-specific domain TIGR01568 family protein	GRMZM2G434098	Zm00001eb146940,Zm00001eb146950	GRMZM2G434098	Zm00001eb146950	ofp14	OVATE-transcription factor 14	leaf
	Zm00001d031533	24389	mterf2	mTERF protein domain2	NA	GRMZM2G061542	Zm00001eb035740	mTERF family protein	GRMZM2G061542	Zm00001eb035740	GRMZM2G061542	Zm00001eb035740	mterf2	mTERF protein domain2	leaf
	Zm00001d033898	24369	hb36	Homeobox-transcription factor 36	NA	GRMZM2G396114	Zm00001eb056260	hb36;Homeobox-transcription factor 36: Locus designated and assigned to a transcription factor family by the GRASSIUS project (Yilmaz et al 2009) , which also provided the mappings to the B73_Reference Genome sequence v2 gene models.NCBI: homeodomain protein JUBEL1	GRMZM2G396114	Zm00001eb056260	GRMZM2G396114	Zm00001eb056260	hb36	Homeobox-transcription factor 36	leaf
	Zm00001d033379	24356	kip1	knotted interacting protein1	NA	GRMZM2G163761	Zm00001eb051910	Knotted1-interacting protein	GRMZM2G163761	Zm00001eb051910	GRMZM2G163761	Zm00001eb051910	kip1	knotted interacting protein1	leaf
	Zm00001d038296	24002	bzip87	bZIP-transcription factor 87	NA	GRMZM2G000842	Zm00001eb288970	Putative bZIP transcription factor superfamily protein	GRMZM2G000842	Zm00001eb288970	GRMZM2G000842	Zm00001eb288970	bzip87	bZIP-transcription factor 87	leaf
	Zm00001d006700	23908	mterf9	mTERF-domain protein9	NA	GRMZM2G130773	Zm00001eb107900	mTERF family protein	GRMZM2G130773	Zm00001eb107900	GRMZM2G130773	Zm00001eb107900	mterf9	mTERF-domain protein9	leaf
	Zm00001d039581	23584	ca5p15	CCAAT-HAP5-transcription factor 515	NA	GRMZM2G099461	Zm00001eb122050	Histone-like transcription factor and archaeal histone family protein	GRMZM2G099461	Zm00001eb122050	GRMZM2G099461	Zm00001eb122050	ca5p15	CCAAT-HAP5-transcription factor 515	leaf
	Zm00001d034212	23569	hb8	Homeobox-transcription factor 8	NA	GRMZM2G135447	Zm00001eb058930	hb8;Homeobox-transcription factor 8: cDNA, shoot meristem and developing stem specific, similar in sequence and expression pattern to kn1	GRMZM2G135447	Zm00001eb058930	GRMZM2G135447	Zm00001eb058930	hb8	Homeobox-transcription factor 8	leaf
	Zm00001d007904	90242	NA	NA	NA	GRMZM5G864266	Zm00001eb117210	Ubiquitin carboxyl-terminal hydrolase 13	GRMZM5G864266	Zm00001eb117210	GRMZM5G864266	Zm00001eb117210	NA	NA	tassel
	Zm00001d004372	85853	etr40	ethylene receptor homolog40	NA	GRMZM2G089010	Zm00001eb088180	etr40;ethylene receptor homolog40:	GRMZM2G089010	Zm00001eb088180	GRMZM2G089010	Zm00001eb088180	etr40	ethylene receptor homolog40	tassel
	Zm00001d024703	82868	c3h24	C3H-transcription factor 324	NA	GRMZM2G005126	Zm00001eb417000	Zinc finger CCCH domain-containing protein 38	GRMZM2G005126	Zm00001eb417000	GRMZM2G005126	Zm00001eb417000	c3h24	C3H-transcription factor 324	tassel
	Zm00001d021754	80013	NA	NA	NA	GRMZM2G032071	Zm00001eb323940	Lysine-specific demethylase JMJ25	GRMZM2G032071	Zm00001eb323940	GRMZM2G032071	Zm00001eb323940	cl15997_2b	NA	tassel
	Zm00001d053841	77044	c3h1	C3H-transcription factor 31	NA	GRMZM2G119640	Zm00001eb207650	Zinc finger CCCH domain-containing protein 40	GRMZM2G119640	Zm00001eb207650	GRMZM2G119640	Zm00001eb207650	c3h1	C3H-transcription factor 31	tassel
	Zm00001d034886	73493	hsftf5	HSF-transcription factor 5	NA	GRMZM2G115456	Zm00001eb064860	Heat stress transcription factor A-1a	GRMZM2G115456	Zm00001eb064860	GRMZM2G115456	Zm00001eb064860	hsftf5	HSF-transcription factor 5	tassel
	Zm00001d020460	72214	zhd2	ZF-HD-transcription factor 2	NA	GRMZM2G161315	Zm00001eb312620	Zinc-finger homeodomain protein 8	GRMZM2G161315	Zm00001eb312620	GRMZM2G161315	Zm00001eb312620	zhd2	ZF-HD-transcription factor 2	tassel
	Zm00001d028372	70500	bzip115	bZIP-transcription factor 115	NA	GRMZM2G157177	Zm00001eb010190	bZIP transcription factor 16	GRMZM2G157177	Zm00001eb010190	GRMZM2G157177	Zm00001eb010190	bzip115	bZIP-transcription factor 115	tassel
	Zm00001d033680	69329	d8	dwarf plant8	NA	GRMZM2G144744	Zm00001eb054480	d8;dwarf plant8: Dominant D8 plants resemble d1; extreme alleles not responsive to gibberellins.	GRMZM2G144744	Zm00001eb054480	GRMZM2G144744	Zm00001eb054480	d8	dwarf plant8	tassel
	Zm00001d035295	67359	gbptf13	GeBP-transcription factor 13	NA	GRMZM2G155252	NA	protein; Tyrosine specific protein phosphatase-like	GRMZM2G155252	NA	GRMZM2G155252	Zm00001eb264520	gbptf13	GeBP-transcription factor 13	tassel
	Zm00001d026351	65030	hb91	Homeobox-transcription factor 91	NA	GRMZM2G122897	Zm00001eb431350	hb91;Homeobox-transcription factor 91: Tests with B-A translocations indicated that this probe did not map to chromosomes 4L or 6L.NCBI: Homeodomain leucine zipper family IV proteinLocus designated and assigned to a transcription factor family by the GRASSIUS project (Yilmaz et al 2009) , which also provided the mappings to the B73_Reference Genome sequence v2 gene models.	GRMZM2G122897	Zm00001eb431350	GRMZM2G122897	Zm00001eb431350	hb91	Homeobox-transcription factor 91	tassel
	Zm00001d041142	64751	bzip3	bZIP-transcription factor 3	NA	GRMZM2G074373	Zm00001eb133640	bZIP transcription factor 16	GRMZM2G074373	Zm00001eb133640	GRMZM2G074373	Zm00001eb133640	bzip3	bZIP-transcription factor 3	tassel
	Zm00001d013497	59047	c3h27	C3H-transcription factor 327	NA	GRMZM5G845366	Zm00001eb216910	Zinc finger CCCH domain-containing protein 30	GRMZM5G845366	Zm00001eb216910	GRMZM5G845366	Zm00001eb216910	c3h27	C3H-transcription factor 327	tassel
	Zm00001d006580	55825	NA	NA	NA	GRMZM2G415012	Zm00001eb106740	Lysine-specific demethylase JMJ25	GRMZM2G415012	Zm00001eb106740	GRMZM2G415012	Zm00001eb106740	mmp223	NA	tassel
	Zm00001d048527	55498	rld1	rolled leaf1	NA	GRMZM2G109987	Zm00001eb404260	Homeobox-leucine zipper protein REVOLUTA	GRMZM2G109987	Zm00001eb404260	GRMZM2G109987	Zm00001eb404260	rld1	rolled leaf1	tassel
	Zm00001d038158	55298	mterf22	mTERF-domain protein22	NA	GRMZM2G012999	Zm00001eb287710	Mitochondrial transcription termination factor family protein	GRMZM2G012999	Zm00001eb287710	GRMZM2G012999	Zm00001eb287710	mterf22	mTERF-domain protein22	tassel
	Zm00001d020874	55216	ca5p16	CCAAT-HAP5-transcription factor 516	NA	GRMZM2G078691	Zm00001eb316260	ca5p16;CCAAT-HAP5-transcription factor 516: Locus designated and assigned to a transcription factor family by the GRASSIUS project (Yilmaz et al 2009) , which also provided the mappings to the B73_Reference Genome sequence v2 gene models.	GRMZM2G078691	Zm00001eb316260	GRMZM2G078691	Zm00001eb316260	ca5p16	CCAAT-HAP5-transcription factor 516	tassel
	Zm00001d049991	55161	gbptf20	GeBP-transcription factor 20	NA	GRMZM2G423292	Zm00001eb176440	GLABROUS1 enhancer-binding protein-like	GRMZM2G423292	Zm00001eb176440	GRMZM2G423292	Zm00001eb176440	gbptf20	GeBP-transcription factor 20	tassel
	Zm00001d017773	55056	tubtf9	TUB-transcription factor 9	NA	GRMZM2G115701	Zm00001eb252060	tubtf9;TUB-transcription factor 9: Locus designated and assigned to a transcription factor family by the GRASSIUS project (Yilmaz et al 2009) , which also provided the mappings to the B73_Reference Genome sequence v2 gene models.	GRMZM2G115701	Zm00001eb252060	GRMZM2G115701	Zm00001eb252060	tubtf9	TUB-transcription factor 9	tassel
	Zm00001d026158	54416	gras79	GRAS-transcription factor 79	NA	GRMZM2G037792	Zm00001eb429450	Scarecrow-like protein 6	GRMZM2G037792	Zm00001eb429450	GRMZM2G037792	Zm00001eb429450	gras79	GRAS-transcription factor 79	tassel
	Zm00001d013465	50406	d9	dwarf plant9	NA	GRMZM2G024973	Zm00001eb216610	Dwarf plant9	GRMZM2G024973	Zm00001eb216610	GRMZM2G024973	Zm00001eb216610	d9	dwarf plant9	tassel
	Zm00001d034605	48592	ereb159	AP2-EREBP-transcription factor 159	NA	GRMZM2G009598	Zm00001eb062200	Ethylene-responsive transcription factor ERF118	GRMZM2G009598	Zm00001eb062200	GRMZM2G009598	Zm00001eb062200	ereb159	AP2-EREBP-transcription factor 159	tassel
	Zm00001d006677	47028	bzr7	BZR-transcription factor 7	NA	AC194970.5_FG002	Zm00001eb107670	Protein BRASSINAZOLE-RESISTANT 1	AC194970.5_FG002	Zm00001eb107670	AC194970.5_FG002	Zm00001eb107670	bzr7	BZR-transcription factor 7	tassel
	Zm00001d017409	46153	gata3	C2C2-GATA-transcription factor 3	NA	GRMZM2G140669	Zm00001eb248780	GATA zinc finger family protein	GRMZM2G140669	Zm00001eb248780	GRMZM2G140669	Zm00001eb248780	gata3	C2C2-GATA-transcription factor 3	tassel
	Zm00001d032175	45233	zhd5	ZF-HD-transcription factor 5	NA	GRMZM2G438438	Zm00001eb041290	Zinc-finger homeodomain protein 8	GRMZM2G438438	Zm00001eb041290	GRMZM2G438438	Zm00001eb041290	zhd5	ZF-HD-transcription factor 5	tassel
	Zm00001d028075	45119	umc2226		NA	GRMZM2G110847,GRMZM2G114055	Zm00001eb007510	BTB/POZ domain-containing protein NPY2	GRMZM2G110847,GRMZM2G114055	Zm00001eb007510	GRMZM2G110847	Zm00001eb007510	umc2226	NA	tassel
	Zm00001d026535	44380	NA	NA	NA	GRMZM2G155111	Zm00001eb432990	Protein IQ-DOMAIN 32	GRMZM2G155111	Zm00001eb432990	GRMZM2G155111	Zm00001eb432990	cl13024_1	NA	tassel
	Zm00001d002718	44318	gras31	GRAS-transcription factor 31	NA	GRMZM5G825321	Zm00001eb074460	Scarecrow-like protein 6	GRMZM5G825321	Zm00001eb074460	GRMZM5G825321	Zm00001eb074460	gras31	GRAS-transcription factor 31	tassel
	Zm00001d053298	43847	AY111962		NA	GRMZM2G125239	Zm00001eb203350	protein; Tyrosine specific protein phosphatase-like	GRMZM2G125239	Zm00001eb203350	GRMZM2G125239	Zm00001eb203350	gbptf14	GeBP-transcription factor 14	tassel
	Zm00001d016876	41974	thx24	Trihelix-transcription factor 24	NA	GRMZM2G380094	Zm00001eb244400	Trihelix transcription factor ASIL2	GRMZM2G380094	Zm00001eb244400	GRMZM2G380094	Zm00001eb244400	thx24	Trihelix-transcription factor 24	tassel
	Zm00001d049000	41711	zhd1	ZF-HD-transcription factor 1	NA	GRMZM2G068330	Zm00001eb168120	Putative homeobox DNA-binding domain superfamily protein	GRMZM2G068330	Zm00001eb168120	GRMZM2G068330	Zm00001eb168120	zhd1	ZF-HD-transcription factor 1	tassel
	Zm00001d000247	41510	hb17	Homeobox-transcription factor 17	NA	GRMZM2G118063	Zm00001eb413140	Homeobox-leucine zipper protein MERISTEM L1	GRMZM2G118063	Zm00001eb413140	GRMZM2G118063	Zm00001eb413140	hb17	Homeobox-transcription factor 17	tassel
	Zm00001d043452	41366	hox3	homeobox3	NA	GRMZM2G314546	Zm00001eb153100	hox3;homeobox3: cDNA ZmHox2a, meristem specific, duplicate of hox4, based on sequence and expression; sequence distinct from knotted related homeobox genes	GRMZM2G314546	Zm00001eb153100	GRMZM2G314546	Zm00001eb153100	hox3	homeobox3	tassel
	Zm00001d035470	41301	mybr63	MYB-related-transcription factor 63	Zm00001d046850	GRMZM2G100822,GRMZM2G447745	Zm00001eb265240,Zm00001eb388950	Putative MYB DNA-binding domain superfamily protein	GRMZM2G100822,GRMZM2G447745	Zm00001eb265240,Zm00001eb388950	GRMZM2G447745	Zm00001eb265240	mybr63	MYB-related-transcription factor 63	tassel
	Zm00001d049800	40683	bbr3	BBR/BPC-transcription factor 3	NA	GRMZM2G164735	Zm00001eb174990	Protein BASIC PENTACYSTEINE1	GRMZM2G164735	Zm00001eb174990	GRMZM2G164735	Zm00001eb174990	bbr3	BBR/BPC-transcription factor 3	tassel
	Zm00001d020053	40649	NA	NA	NA	GRMZM2G126832	Zm00001eb309620	Probable protein phosphatase 2C 8	GRMZM2G126832	Zm00001eb309620	GRMZM2G126832	Zm00001eb309620	prh53	protein phosphatase homolog53	tassel
	Zm00001d010967	39343	mybr85	MYB-related-transcription factor 85	NA	GRMZM2G089406	Zm00001eb355010	Putative MYB DNA-binding domain superfamily protein	GRMZM2G089406	Zm00001eb355010	GRMZM2G089406	Zm00001eb355010	mybr85	MYB-related-transcription factor 85	tassel
	Zm00001d041035	39053	NA	NA	NA	GRMZM2G014805	Zm00001eb132880	Ubiquitin carboxyl-terminal hydrolase 13	GRMZM2G014805	Zm00001eb132880	GRMZM2G014805	Zm00001eb132880	NA	NA	tassel
	Zm00001d033610	37563	c3h17	C3H-transcription factor 317	NA	GRMZM2G180979	Zm00001eb053870	Zinc finger CCCH domain-containing protein 30	GRMZM2G180979	Zm00001eb053870	GRMZM2G180979	Zm00001eb053870	c3h17	C3H-transcription factor 317	tassel
	Zm00001d033859	37559	kn1	knotted1	NA	GRMZM2G017087	Zm00001eb055920	Homeotic protein knotted-1	GRMZM2G017087	Zm00001eb055920	GRMZM2G017087	Zm00001eb055920	kn1	knotted1	tassel
	Zm00001d025514	36306	thx2	Trihelix-transcription factor 2	NA	GRMZM2G392168	Zm00001eb423330	Trihelix transcription factor ASIL2	GRMZM2G392168	Zm00001eb423330	GRMZM2G392168	Zm00001eb423330	thx2	Trihelix-transcription factor 2	tassel
	Zm00001d019230	35429	sid1	sister of indeterminate spikelet1	NA	GRMZM2G176175	Zm00001eb303810,Zm00001eb303820	sid1;sister of indeterminate spikelet1: inflorescence architecture, apparent target of tasselseed4 microRNA (Chuck et al 2008),	GRMZM2G176175	Zm00001eb303810,Zm00001eb303820	GRMZM2G176175	Zm00001eb303810	sid1	sister of indeterminate spikelet1	tassel
	Zm00001d011138	34822	NA	NA	NA	NA	Zm00001eb356480	Protein IQ-DOMAIN 31	NA	Zm00001eb356480	GRMZM2G100229	Zm00001eb356480	iqd22	IQ-domain 22	tassel
	Zm00001d010842	34478	cchh1	Cys2His2 Zinc Finger1	NA	GRMZM2G380515	Zm00001eb353990	Pentatricopeptide repeat-containing protein	GRMZM2G380515	Zm00001eb353990	GRMZM2G380515	Zm00001eb353990	cchh1	Cys2His2 Zinc Finger1	tassel
	Zm00001d045735	34196	conz1	constans1	NA	GRMZM2G405368	Zm00001eb380460	Zinc finger protein CONSTANS-LIKE 1	GRMZM2G405368	Zm00001eb380460	GRMZM2G405368	Zm00001eb380460	conz1	constans1	tassel
	Zm00001d051573	34171	zhd17	ZF-HD-transcription factor 17	NA	GRMZM2G069365	Zm00001eb188410	Putative homeobox DNA-binding domain superfamily protein	GRMZM2G069365	Zm00001eb188410	GRMZM2G069365	Zm00001eb188410	zhd17	ZF-HD-transcription factor 17	tassel
	Zm00001d014814	33553	bhlh127	bHLH-transcription factor 127	NA	GRMZM2G128807	Zm00001eb228320	Transcription factor bHLH93	GRMZM2G128807	Zm00001eb228320	GRMZM2G128807	Zm00001eb228320	bhlh127	bHLH-transcription factor 127	tassel
	Zm00001d036710	33471	NA	NA	NA	GRMZM2G019812	Zm00001eb274970	Probable protein phosphatase 2C 21	GRMZM2G019812	Zm00001eb274970	GRMZM2G019812	Zm00001eb274970	prh113	protein phosphatase homolog113	tassel
	Zm00001d052890	33272	ub3	unbranched3	NA	GRMZM2G460544	Zm00001eb199880	Squamosa promoter-binding-like protein 15	GRMZM2G460544	Zm00001eb199880	GRMZM2G460544	Zm00001eb199880	ub3	unbranched3	tassel
	Zm00001d020267	32267	ereb109	AP2-EREBP-transcription factor 109	NA	GRMZM2G141679	Zm00001eb311180	Ethylene-responsive transcription factor ERF056	GRMZM2G141679	Zm00001eb311180	GRMZM2G141679	Zm00001eb311180	ereb109	AP2-EREBP-transcription factor 109	tassel
	Zm00001d033941	32148	NA	NA	NA	GRMZM2G169825	Zm00001eb056580	BTB/POZ domain-containing protein	GRMZM2G169825	Zm00001eb056580	GRMZM2G169825	Zm00001eb056580	NA	NA	tassel
	Zm00001d042287	31403	myb2	myb transcription factor2	NA	AC203535.4_FG001	Zm00001eb142770	CDC5 protein	AC203535.4_FG001	Zm00001eb142770	AC203535.4_FG001	Zm00001eb142770	myb2	myb transcription factor2	tassel
	Zm00001d045044	31327	ereb160	AP2-EREBP-transcription factor 160	NA	GRMZM2G171179	Zm00001eb374110	ereb160;AP2-EREBP-transcription factor 160: Locus designated and assigned to a transcription factor family by the GRASSIUS project (Yilmaz et al 2009) , which also provided the mappings to the B73_Reference Genome sequence v2 gene models.	GRMZM2G171179	Zm00001eb374110	GRMZM2G171179	Zm00001eb374110	ereb160	AP2-EREBP-transcription factor 160	tassel
	Zm00001d042582	31260	alf13	Alfin-like-transcription factor 13	NA	GRMZM2G080917	Zm00001eb145370	PHD finger protein	GRMZM2G080917	Zm00001eb145370	GRMZM2G080917	Zm00001eb145370	alf13	Alfin-like-transcription factor 13	tassel
	Zm00001d017670	31014	NA	NA	NA	GRMZM2G169000	Zm00001eb251160	Protein phosphatase 2C 29	GRMZM2G169000	Zm00001eb251160	GRMZM2G169000	Zm00001eb251160	NA	NA	tassel
	Zm00001d005100	30402	pbf1	prolamin-box binding factor1	NA	GRMZM2G146267,GRMZM2G146283	Zm00001eb094330,Zm00001eb094340	RNA binding (RRM/RBD/RNP motifs) family protein	GRMZM2G146267,GRMZM2G146283	Zm00001eb094330,Zm00001eb094340	GRMZM2G146283	Zm00001eb094330	pbf1	prolamin-box binding factor1	tassel
	Zm00001d047412	30229	bnl8.17		NA	GRMZM2G072573	Zm00001eb394120	Protein phosphatase 2C 32	GRMZM2G072573	Zm00001eb394120	GRMZM2G072573	Zm00001eb394120	bnl8.17	NA	tassel
	Zm00001d033965	30061	wrky107	WRKY-transcription factor 107	NA	GRMZM2G018487	Zm00001eb056780	Protein WRKY1	GRMZM2G018487	Zm00001eb056780	GRMZM2G018487	Zm00001eb056780	wrky107	WRKY-transcription factor 107	tassel
	Zm00001d038704	29380	voz1	VOZ-transcription factor 1	NA	GRMZM2G111696	Zm00001eb292900	Transcription factor VOZ1	GRMZM2G111696	Zm00001eb292900	GRMZM2G111696	Zm00001eb292900	voz1	VOZ-transcription factor 1	tassel
	Zm00001d031533	29212	mterf2	mTERF protein domain2	NA	GRMZM2G061542	Zm00001eb035740	mTERF family protein	GRMZM2G061542	Zm00001eb035740	GRMZM2G061542	Zm00001eb035740	mterf2	mTERF protein domain2	tassel
	Zm00001d029974	28893	thx4	Trihelix-transcription factor 4	NA	GRMZM2G481163	Zm00001eb023870	FRIGIDA interacting protein 2	GRMZM2G481163	Zm00001eb023870	GRMZM2G481163	Zm00001eb023870	thx4	Trihelix-transcription factor 4	tassel
	Zm00001d033211	28784	NA	NA	NA	GRMZM2G038988	Zm00001eb050290	Calmodulin binding protein	GRMZM2G038988	Zm00001eb050290	GRMZM2G038988	Zm00001eb050290	iqd4	IQ-domain 4	tassel
	Zm00001d054080	28712	thx21	Trihelix-transcription factor 21	NA	GRMZM2G037128	Zm00001eb209880	Trihelix transcription factor GTL2	GRMZM2G037128	Zm00001eb209880	GRMZM2G037128	Zm00001eb209880	thx21	Trihelix-transcription factor 21	tassel
	Zm00001d043915	28416	hb99	Homeobox-transcription factor 99	NA	GRMZM2G159357	Zm00001eb157200,Zm00001eb157210,Zm00001eb157220,Zm00001eb157230	Homeobox-DDT domain protein RLT1	GRMZM2G159357	Zm00001eb157200,Zm00001eb157210,Zm00001eb157220,Zm00001eb157230	GRMZM2G159357	Zm00001eb157200	hb99	Homeobox-transcription factor 99	tassel
	Zm00001d044065	28079	gras12	GRAS-transcription factor 12	NA	GRMZM2G001426	Zm00001eb158520	DELLA protein RGA	GRMZM2G001426	Zm00001eb158520	GRMZM2G001426	Zm00001eb158520	gras46	GRAS-transcription factor 46	tassel
	Zm00001d004521	27893	mybr114	MYB-related-transcription factor 114	NA	GRMZM2G119261	Zm00001eb089420	SWI/SNF complex subunit SWI3D	GRMZM2G119261	Zm00001eb089420	GRMZM2G119261	Zm00001eb089420	mybr114	MYB-related-transcription factor 114	tassel
	Zm00001d038355	27887	hb76	Homeobox-transcription factor 76	NA	GRMZM2G125976	Zm00001eb289480	BEL1-like homeodomain protein 9	GRMZM2G125976	Zm00001eb289480	GRMZM2G125976	Zm00001eb289480	hb76	Homeobox-transcription factor 76	tassel
	Zm00001d031723	27775	bzip127	bZIP-transcription factor 127	NA	GRMZM2G175280	Zm00001eb037460	bzip127;bZIP-transcription factor 127: similar to Arabidopsis basic leucine zipper transcription factor-like protein (NCBI)Locus designated and assigned to a transcription factor family by the GRASSIUS project (Yilmaz et al 2009) , which also provided the mappings to the B73_Reference Genome sequence v2 gene models.	GRMZM2G175280	Zm00001eb037460	GRMZM2G175280	Zm00001eb037460	bzip127	bZIP-transcription factor 127	tassel
	Zm00001d012963	27731	dof31	C2C2-Dof-transcription factor 31	NA	GRMZM2G144172,GRMZM2G144188	Zm00001eb211700,Zm00001eb211710	Dof zinc finger protein DOF3.6	GRMZM2G144172,GRMZM2G144188	Zm00001eb211700,Zm00001eb211710	GRMZM2G144188	Zm00001eb211710	dof31	C2C2-Dof-transcription factor 31	tassel
	Zm00001d051461	27313	gras76	GRAS-transcription factor 76	NA	GRMZM2G028438	Zm00001eb187310	Chitin-inducible gibberellin-responsive protein 2	GRMZM2G028438	Zm00001eb187310	GRMZM2G028438	Zm00001eb187310	gras76	GRAS-transcription factor 76	tassel
	Zm00001d001933	26936	c3h16	C3H-transcription factor 316	NA	GRMZM2G071034	Zm00001eb067160	Zinc finger CCCH domain-containing protein 52	GRMZM2G071034	Zm00001eb067160	GRMZM2G071034	Zm00001eb067160	c3h16	C3H-transcription factor 316	tassel
	Zm00001d031451	26756	ub2	unbranched2	NA	GRMZM2G160917	Zm00001eb035030	SBP-domain protein 5	GRMZM2G160917	Zm00001eb035030	GRMZM2G160917	Zm00001eb035030	ub2	unbranched2	tassel
	Zm00001d003176	26653	nlp3	NLP-transcription factor 3	NA	GRMZM2G031398	Zm00001eb078590	Protein NLP8	GRMZM2G031398	Zm00001eb078590	GRMZM2G031398	Zm00001eb078590	nlp3	NLP-transcription factor 3	tassel
	Zm00001d033870	26246	bhlh27	bHLH-transcription factor 27	NA	GRMZM2G092091	Zm00001eb055990	Transcription factor bHLH62	GRMZM2G092091	Zm00001eb055990	GRMZM2G092091	Zm00001eb055990	bhlh27	bHLH-transcription factor 27	tassel
	Zm00001d001767	26122	mab10	math-btb10	NA	GRMZM2G154437	Zm00001eb065610	mab10;math-btb10:	GRMZM2G154437	Zm00001eb065610	GRMZM2G154437	Zm00001eb065610	mab10	math-btb10	tassel
	Zm00001d041780	26084	zhd21	ZF-HD-transcription factor 21	NA	GRMZM5G821755	Zm00001eb138370	Zinc-finger homeodomain protein 4	GRMZM5G821755	Zm00001eb138370	GRMZM5G821755	Zm00001eb138370	zhd21	ZF-HD-transcription factor 21	tassel
	Zm00001d012751	25871	hb9	Homeobox-transcription factor 9	NA	GRMZM2G351018	Zm00001eb371020	Putative homeodomain-like transcription factor superfamily protein	GRMZM2G351018	Zm00001eb371020	GRMZM2G351018	Zm00001eb371020	hox4	homeobox4	tassel
	Zm00001d025669	25783	wrky59	WRKY-transcription factor 59	NA	GRMZM2G031963	Zm00001eb424710	Putative WRKY DNA-binding domain superfamily protein	GRMZM2G031963	Zm00001eb424710	GRMZM2G031963	Zm00001eb424710	wrky59	WRKY-transcription factor 59	tassel
	Zm00001d021947	25549	wrky1	WRKY-transcription factor 1	NA	GRMZM2G398506	Zm00001eb325760	Probable WRKY transcription factor 20	GRMZM2G398506	Zm00001eb325760	GRMZM2G398506	Zm00001eb325760	wrky1	WRKY-transcription factor 1	tassel
	Zm00001d015504	25522	NA	NA	Zm00001d015502	GRMZM2G360455	Zm00001eb234050	Protein phosphatase 2C isoform gamma	GRMZM2G360455	Zm00001eb234050	GRMZM2G360455	Zm00001eb234050	prh81	protein phosphatase homolog81	tassel
	Zm00001d048059	25390	nactf102	NAC-transcription factor 102	NA	AC233893.1_FG002,GRMZM5G894234	Zm00001eb399930	NAC domain-containing protein 8	AC233893.1_FG002,GRMZM5G894234	Zm00001eb399930	GRMZM5G894234	Zm00001eb399930	nactf102	NAC-transcription factor 102	tassel
	Zm00001d026175	25359	sbp21	SBP-transcription factor 21	NA	GRMZM2G148467	Zm00001eb429720,Zm00001eb429730	Squamosa promoter-binding protein-like (SBP domain) transcription factor family protein	GRMZM2G148467	Zm00001eb429720,Zm00001eb429730	GRMZM2G148467	Zm00001eb429720	sbp21	SBP-transcription factor 21	tassel
	Zm00001d040536	25337	bhlh68	bHLH-transcription factor 68	Zm00001d040535	GRMZM2G115875,GRMZM2G115960	Zm00001eb129510,Zm00001eb129520	Transcription factor PIF4	GRMZM2G115875,GRMZM2G115960	Zm00001eb129510,Zm00001eb129520	GRMZM2G115960	Zm00001eb129520	bhlh68	bHLH-transcription factor 68	tassel
	Zm00001d023558	25210	cchh35	Cys2His2 Zinc Finger35	Zm00001d023557	GRMZM2G068710	Zm00001eb407990,Zm00001eb408000	Protein SENSITIVE TO PROTON RHIZOTOXICITY 1	GRMZM2G068710	Zm00001eb407990,Zm00001eb408000	GRMZM2G068710	Zm00001eb408000	cchh35	Cys2His2 Zinc Finger35	tassel
	Zm00001d038838	24865	NA	NA	NA	GRMZM2G406674	Zm00001eb294110	Calmodulin binding protein isoform 1%3B Calmodulin binding protein isoform 2	GRMZM2G406674	Zm00001eb294110	GRMZM2G406674	Zm00001eb294110	iqd16	IQ-domain 16	tassel
	Zm00001d013346	24813	grftf14	GRF-transcription factor 14	NA	GRMZM5G853392	Zm00001eb215560	Growth-regulating factor 2	GRMZM5G853392	Zm00001eb215560	GRMZM5G853392	Zm00001eb215560	grftf14	GRF-transcription factor 14	tassel
	Zm00001d017784	24794	zhd12	ZF-HD-transcription factor 12	NA	GRMZM2G417229	Zm00001eb252180	Zinc-finger homeodomain protein 5	GRMZM2G417229	Zm00001eb252180	GRMZM2G417229	Zm00001eb252180	zhd12	ZF-HD-transcription factor 12	tassel
	Zm00001d000124	24653	NA	NA	NA	GRMZM2G016749	Zm00001eb084510	Probable protein phosphatase 2C 40	GRMZM2G016749	Zm00001eb084510	GRMZM2G016749	Zm00001eb084510	prh112	protein phosphatase homolog112	tassel
	Zm00001d016000	24331	myb157	MYB-transcription factor 157	NA	AC204298.3_FG006,GRMZM2G073826,GRMZM2G073836	Zm00001eb237460	Myb-related protein 3R-1	AC204298.3_FG006,GRMZM2G073826,GRMZM2G073836	Zm00001eb237460	GRMZM2G073836	Zm00001eb237460	myb157	MYB-transcription factor 157	tassel
	Zm00001d049443	24331	ocl5a	outer cell layer5a	NA	GRMZM2G130442	Zm00001eb171720	Homeobox-leucine zipper protein MERISTEM L1	GRMZM2G130442	Zm00001eb171720	GRMZM2G130442	Zm00001eb171720	ocl5	outer cell layer5	tassel
	Zm00001d047679	24277	csu634		NA	GRMZM2G006429	Zm00001eb396460	csu634;¬†: protein phosphatase 2C-like (Alexandrov et al.)	GRMZM2G006429	Zm00001eb396460	GRMZM2G006429	Zm00001eb396460	prh106	protein phosphatase homolog106	tassel
	Zm00001d033861	24179	knox3	knotted related homeobox3	NA	GRMZM2G000743	Zm00001eb055940	Knotted 1-type homeobox protein 3	GRMZM2G000743	Zm00001eb055940	GRMZM2G000743	Zm00001eb055940	knox3	knotted related homeobox3	tassel
	Zm00001d049913	24148	nactf12	NAC-transcription factor 12	NA	GRMZM2G125777	Zm00001eb175840	NAC domain containing protein 71	GRMZM2G125777	Zm00001eb175840	GRMZM2G125777	Zm00001eb175840	nactf12	NAC-transcription factor 12	tassel
	Zm00001d007949	24052	zap1	zea apetala homolog1	NA	GRMZM2G148693	Zm00001eb118120	Agamous-like MADS-box protein AGL8	GRMZM2G148693	Zm00001eb118120	GRMZM2G148693	Zm00001eb118120	zap1	zea apetala homolog1	tassel
	Zm00001d029287	24045	gbptf18	GeBP-transcription factor 18	NA	GRMZM2G026417	Zm00001eb018020	Probable transcription factor	GRMZM2G026417	Zm00001eb018020	GRMZM2G026417	Zm00001eb018020	gbptf18	GeBP-transcription factor 18	tassel
	Zm00001d027878	23976	ereb130	AP2-EREBP-transcription factor 130	NA	GRMZM2G399072	Zm00001eb005740	AP2-EREBP-type transcription factor	GRMZM2G399072	Zm00001eb005740	GRMZM2G399072	Zm00001eb005740	ereb130	AP2-EREBP-transcription factor 130	tassel
	Zm00001d029297	23761	NA	NA	NA	GRMZM2G092888	Zm00001eb018090	Protein phosphatase 2C 32	GRMZM2G092888	Zm00001eb018090	GRMZM2G092888	Zm00001eb018090	NA	NA	tassel
	Zm00001d041536	23729	gras50	GRAS domain family50	NA	GRMZM2G159475	Zm00001eb136350	gras50;GRAS domain family50:	GRMZM2G159475	Zm00001eb136350	GRMZM2G159475	Zm00001eb136350	gras50	GRAS domain family50	tassel
	Zm00001d045098	23214	NA	NA	NA	GRMZM2G067053	Zm00001eb374600,Zm00001eb374610	BTB/POZ domain-containing protein NPY1	GRMZM2G067053	Zm00001eb374600,Zm00001eb374610	GRMZM2G067053	Zm00001eb374600,Zm00001eb374610	NA	NA	tassel
	Zm00001d042588	23211	ereb52	AP2-EREBP-transcription factor 52	NA	GRMZM2G105266	Zm00001eb145420	AP2 domain containing protein	GRMZM2G105266	Zm00001eb145420	GRMZM2G105266	Zm00001eb145420	ereb52	AP2-EREBP-transcription factor 52	tassel

## Sheet: Fig. 3c
Fig. 3c
	ID	Description	GeneRatio	BgRatio	pvalue	p.adjust	qvalue	geneID	Count
	GRAS	GRAS	13100	812499	1.20661e-05	0.00033785	0.000292126	Zm00001d028603,Zm00001d051387,Zm00001d051461,Zm00001d048199,Zm00001d002718,Zm00001d013465,Zm00001d026158,Zm00001d047813,Zm00001d042907,Zm00001d044065,Zm00001d026050,Zm00001d033680,Zm00001d030744	13	tassel
	ZHD	ZHD	6100	212499	0.000117679	0.0016475	0.00142453	Zm00001d041780,Zm00001d031840,Zm00001d051573,Zm00001d049000,Zm00001d032175,Zm00001d020460	6	tassel
	SBP	SBP	5100	312499	0.00688394	0.0499433	0.0431841	Zm00001d006028,Zm00001d026175,Zm00001d020941,Zm00001d031451,Zm00001d052890	5	tassel
	GBP	GBP	4100	202499	0.00713476	0.0499433	0.0431841	Zm00001d029287,Zm00001d053298,Zm00001d035295,Zm00001d049991	4	tassel
	HB	HB	15100	1302499	0.00014132	0.00381565	0.00342144	Zm00001d033379,Zm00001d033005,Zm00001d010758,Zm00001d024701,Zm00001d033404,Zm00001d033898,Zm00001d010948,Zm00001d007842,Zm00001d027852,Zm00001d033861,Zm00001d033859,Zm00001d040611,Zm00001d018742,Zm00001d015265,Zm00001d044081	15	leaf
	C3H	C3H	7100	532499	0.00451239	0.0609173	0.0546237	Zm00001d020954,Zm00001d008322,Zm00001d016836,Zm00001d053397,Zm00001d024534,Zm00001d053841,Zm00001d036796	7	leaf
	V1	V2.x	V3.x	annot.x	annot.y	V2.y	V3.y	v3.Gene.Model.ID	Gene.Symbol	Full.Name	Classical_gene
	Zm00001d000170	Zm00001d026175	Zm00001d006028	sbp23	sbp21	SRR1-like protein	[source: RefGen_v3]	NA	NA	NA	NA	FFL SBP	tassel
	Zm00001d000364	Zm00001d026175	Zm00001d006028	sbp23	sbp21	Actin-related protein 2/3 complex subunit 3	[source:homolog]	NA	NA	NA	NA	FFL SBP	tassel
	Zm00001d001849	Zm00001d020941	Zm00001d052890	ub3	tsh4	Probable acyl-activating enzyme 5 peroxisomal	[source:homolog]	NA	NA	NA	NA	FFL SBP	tassel
	Zm00001d001849	Zm00001d026175	Zm00001d031451	ub2	sbp21	Probable acyl-activating enzyme 5 peroxisomal	[source:homolog]	NA	NA	NA	NA	FFL SBP	tassel
	Zm00001d001849	Zm00001d026175	Zm00001d006028	sbp23	sbp21	Probable acyl-activating enzyme 5 peroxisomal	[source:homolog]	NA	NA	NA	NA	FFL SBP	tassel
	Zm00001d001905	Zm00001d020941	Zm00001d052890	ub3	tsh4	OSJNBa0043A12.20 protein	[source:homolog]	NA	NA	NA	NA	FFL SBP	tassel
	Zm00001d001905	Zm00001d026175	Zm00001d031451	ub2	sbp21	OSJNBa0043A12.20 protein	[source:homolog]	NA	NA	NA	NA	FFL SBP	tassel
	Zm00001d002069	Zm00001d026175	Zm00001d031451	ub2	sbp21	DNA topoisomerase 2	[source:homolog]	NA	NA	NA	NA	FFL SBP	tassel
	Zm00001d002423	Zm00001d020941	Zm00001d052890	ub3	tsh4	Maltose excess protein 1-like	[source: RefGen_v3]	GRMZM2G156356	mex1	maltose excess protein1	NA	FFL SBP	tassel
	Zm00001d002475	Zm00001d026175	Zm00001d006028	sbp23	sbp21	Binding partner of ACD11 1	[source:homolog]	NA	NA	NA	NA	FFL SBP	tassel
	Zm00001d002548	Zm00001d026175	Zm00001d031451	ub2	sbp21	Expansin-A13	[source:homolog]	NA	NA	NA	NA	FFL SBP	tassel
	Zm00001d002654	Zm00001d020941	Zm00001d052890	ub3	tsh4	nkd1;naked endosperm1: double mutants have multiple (2-5) layers of peripheral endosperm cells that lack starch granules or other features of starchy endosperm	[source: characterized gene (MaizeGDB_09082017)]	GRMZM2G129261	nkd1	naked endosperm1	NA	FFL SBP	tassel
	Zm00001d002730	Zm00001d026175	Zm00001d006028	sbp23	sbp21	Protein TRIGALACTOSYLDIACYLGLYCEROL 1 chloroplastic	[source:homolog]	NA	NA	NA	NA	FFL SBP	tassel
	Zm00001d002762	Zm00001d020941	Zm00001d052890	ub3	tsh4	Ethylene-responsive transcription factor 2	[source: RefGen_v3]	GRMZM2G055180	ereb198	AP2-EREBP-transcription factor 198	NA	FFL SBP	tassel
	Zm00001d003247	Zm00001d020941	Zm00001d052890	ub3	tsh4	mas1;malate synthase1: cDNA isolated by antibody screen	[source: characterized gene (MaizeGDB_09082017)]	GRMZM2G102183	mas1	malate synthase1	NA	FFL SBP	tassel
	Zm00001d003271	Zm00001d026175	Zm00001d006028	sbp23	sbp21	Peptide methionine sulfoxide reductase	[source: RefGen_v3]	NA	NA	NA	NA	FFL SBP	tassel
	Zm00001d003524	Zm00001d026175	Zm00001d031451	ub2	sbp21	NAD(P)-linked oxidoreductase superfamily protein	[source:homolog]	NA	NA	NA	NA	FFL SBP	tassel
	Zm00001d003573	Zm00001d020941	Zm00001d052890	ub3	tsh4	C2H2 zinc finger malformed spikelet; OSJNBa0058G03.3 protein; protein	[source:homolog]	NA	NA	NA	NA	FFL SBP	tassel
	Zm00001d003823	Zm00001d020941	Zm00001d052890	ub3	tsh4	Cytochrome P450 77A4	[source:homolog]	NA	NA	NA	NA	FFL SBP	tassel
	Zm00001d003895	Zm00001d026175	Zm00001d006028	sbp23	sbp21	Serine carboxypeptidase-like 46	[source:homolog]	NA	NA	NA	NA	FFL SBP	tassel
	Zm00001d003895	Zm00001d026175	Zm00001d031451	ub2	sbp21	Serine carboxypeptidase-like 46	[source:homolog]	NA	NA	NA	NA	FFL SBP	tassel
	Zm00001d004019	Zm00001d026175	Zm00001d006028	sbp23	sbp21	sacd5;stearoyl-acyl-carrier-protein desaturase5:	[source: characterized gene (MaizeGDB_09082017)]	GRMZM2G026793	sacd5	stearoyl-acyl-carrier-protein desaturase5	NA	FFL SBP	tassel
	Zm00001d004133	Zm00001d026175	Zm00001d006028	sbp23	sbp21	OSJNBa0065B15.1 protein; OSJNBb0071D01.5 protein; protein	[source:homolog]	NA	NA	NA	NA	FFL SBP	tassel
	Zm00001d004513	Zm00001d026175	Zm00001d006028	sbp23	sbp21	Bifunctional 3-phosphoadenosine 5-phosphosulfate synthetase 2	[source: RefGen_v3]	NA	NA	NA	NA	FFL SBP	tassel
	Zm00001d004573	Zm00001d026175	Zm00001d006028	sbp23	sbp21	60 kDa jasmonate-induced protein	[source:homolog]	NA	NA	NA	NA	FFL SBP	tassel
	Zm00001d004676	Zm00001d026175	Zm00001d031451	ub2	sbp21	ARM repeat superfamily protein	[source:homolog]	NA	NA	NA	NA	FFL SBP	tassel
	Zm00001d004837	Zm00001d026175	Zm00001d031451	ub2	sbp21	Alba DNA/RNA-binding protein	[source:homolog]	NA	NA	NA	NA	FFL SBP	tassel
	Zm00001d005857	Zm00001d026175	Zm00001d006028	sbp23	sbp21	Transmembrane emp24 domain-containing protein 10	[source: RefGen_v3]	NA	NA	NA	NA	FFL SBP	tassel
	Zm00001d005950	Zm00001d020941	Zm00001d052890	ub3	tsh4	dct1;dicarboxylic acid transporter1: plastid transporter, specific to mesophyll cells (Taniguchi et al 2004)	[source: characterized gene (MaizeGDB_09082017)]	GRMZM2G040933	dct1	dicarboxylic acid transporter1	NA	FFL SBP	tassel
	Zm00001d005950	Zm00001d026175	Zm00001d006028	sbp23	sbp21	dct1;dicarboxylic acid transporter1: plastid transporter, specific to mesophyll cells (Taniguchi et al 2004)	[source: characterized gene (MaizeGDB_09082017)]	GRMZM2G040933	dct1	dicarboxylic acid transporter1	NA	FFL SBP	tassel
	Zm00001d006052	Zm00001d026175	Zm00001d031451	ub2	sbp21	myosin heavy chain-related	[source:homolog]	NA	NA	NA	NA	FFL SBP	tassel
	Zm00001d006126	Zm00001d026175	Zm00001d006028	sbp23	sbp21	Trigger factor	[source:homolog]	NA	NA	NA	NA	FFL SBP	tassel
	Zm00001d006574	Zm00001d026175	Zm00001d006028	sbp23	sbp21	Octicosapeptide/Phox/Bem1p	[source: RefGen_v3]	NA	NA	NA	NA	FFL SBP	tassel
	Zm00001d006588	Zm00001d026175	Zm00001d031451	ub2	sbp21	Protein THYLAKOID FORMATION 1 chloroplastic	[source:homolog]	NA	NA	NA	NA	FFL SBP	tassel
	Zm00001d006676	Zm00001d026175	Zm00001d006028	sbp23	sbp21	5-formyltetrahydrofolate cyclo-ligase mitochondrial	[source:homolog]	NA	NA	NA	NA	FFL SBP	tassel
	Zm00001d006682	Zm00001d026175	Zm00001d031451	ub2	sbp21	Protein indeterminate-domain 11	[source:homolog]	NA	NA	NA	NA	FFL SBP	tassel
	Zm00001d006705	Zm00001d026175	Zm00001d031451	ub2	sbp21	ARM repeat superfamily protein	[source:homolog]	NA	NA	NA	NA	FFL SBP	tassel
	Zm00001d006750	Zm00001d026175	Zm00001d006028	sbp23	sbp21	GIR1	[source: RefGen_v3]	NA	NA	NA	NA	FFL SBP	tassel
	Zm00001d006750	Zm00001d026175	Zm00001d031451	ub2	sbp21	GIR1	[source: RefGen_v3]	NA	NA	NA	NA	FFL SBP	tassel
	Zm00001d006776	Zm00001d026175	Zm00001d006028	sbp23	sbp21	PLASMODESMATA CALLOSE-BINDING PROTEIN 2	[source:homolog]	NA	NA	NA	NA	FFL SBP	tassel
	Zm00001d006794	Zm00001d026175	Zm00001d006028	sbp23	sbp21	tRNA/rRNA methyltransferase (SpoU) family protein	[source:homolog]	NA	NA	NA	NA	FFL SBP	tassel
	Zm00001d006938	Zm00001d026175	Zm00001d006028	sbp23	sbp21	Serine/threonine-protein kinase haspin homolog	[source:homolog]	NA	NA	NA	NA	FFL SBP	tassel
	Zm00001d007251	Zm00001d026175	Zm00001d006028	sbp23	sbp21	Adenine/guanine permease AZG2	[source:homolog]	GRMZM2G068220	nbcs8	nucleobase:cation symporter8	NA	FFL SBP	tassel
	Zm00001d008295	Zm00001d026175	Zm00001d031451	ub2	sbp21	ADP-ribosylation factor A1B	[source:homolog]	NA	NA	NA	NA	FFL SBP	tassel
	Zm00001d008296	Zm00001d026175	Zm00001d006028	sbp23	sbp21	Phytochrome kinase substrate 1	[source:homolog]	NA	NA	NA	NA	FFL SBP	tassel
	Zm00001d008716	Zm00001d026175	Zm00001d031451	ub2	sbp21	NEP-interacting protein 1	[source:homolog]	NA	NA	NA	NA	FFL SBP	tassel
	Zm00001d008716	Zm00001d026175	Zm00001d006028	sbp23	sbp21	NEP-interacting protein 1	[source:homolog]	NA	NA	NA	NA	FFL SBP	tassel
	Zm00001d008744	Zm00001d020941	Zm00001d052890	ub3	tsh4	Transaminase/ transferase isoform 1%3B Transaminase/ transferase isoform 2%3B Transaminase/ transferase%2C transferring nitrogenous groups	[source: RefGen_v3]	NA	NA	NA	NA	FFL SBP	tassel
	Zm00001d008779	Zm00001d026175	Zm00001d006028	sbp23	sbp21	Leucine-rich repeat extensin-like protein 3	[source:homolog]	NA	NA	NA	NA	FFL SBP	tassel
	Zm00001d008779	Zm00001d026175	Zm00001d031451	ub2	sbp21	Leucine-rich repeat extensin-like protein 3	[source:homolog]	NA	NA	NA	NA	FFL SBP	tassel
	Zm00001d008779	Zm00001d020941	Zm00001d052890	ub3	tsh4	Leucine-rich repeat extensin-like protein 3	[source:homolog]	NA	NA	NA	NA	FFL SBP	tassel
	Zm00001d008795	Zm00001d026175	Zm00001d006028	sbp23	sbp21	UDP-glycosyltransferase 74B1	[source:homolog]	NA	NA	NA	NA	FFL SBP	tassel
	Zm00001d008815	Zm00001d026175	Zm00001d006028	sbp23	sbp21	Putative aurora-related protein kinase family protein%3B Serine/threonine-protein kinase Eg2-like	[source: RefGen_v3]	NA	NA	NA	NA	FFL SBP	tassel
	Zm00001d008878	Zm00001d026175	Zm00001d006028	sbp23	sbp21	DNA-binding WRKY	[source: RefGen_v3]	NA	NA	NA	NA	FFL SBP	tassel
	Zm00001d009181	Zm00001d026175	Zm00001d006028	sbp23	sbp21	Serine/threonine-protein phosphatase	[source: RefGen_v3]	NA	NA	NA	NA	FFL SBP	tassel
	Zm00001d009480	Zm00001d026175	Zm00001d031451	ub2	sbp21	Receptor for activated C kinase 1A	[source:homolog]	GRMZM2G040477	rack2	receptor for activated C kinase2	NA	FFL SBP	tassel
	Zm00001d009503	Zm00001d026175	Zm00001d031451	ub2	sbp21	2-oxoglutarate (2OG) and Fe(II)-dependent oxygenase superfamily protein	[source:homolog]	GRMZM2G314692	umc1807		NA	FFL SBP	tassel
	Zm00001d009503	Zm00001d026175	Zm00001d006028	sbp23	sbp21	2-oxoglutarate (2OG) and Fe(II)-dependent oxygenase superfamily protein	[source:homolog]	GRMZM2G314692	umc1807		NA	FFL SBP	tassel
	Zm00001d009943	Zm00001d026175	Zm00001d006028	sbp23	sbp21	Late embryogeneis abundant protein%3B Late embryogenesis abundant protein	[source: RefGen_v3]	NA	NA	NA	NA	FFL SBP	tassel
	Zm00001d010214	Zm00001d026175	Zm00001d006028	sbp23	sbp21	PB1 domain containing protein	[source: RefGen_v3]	NA	NA	NA	NA	FFL SBP	tassel
	Zm00001d010275	Zm00001d026175	Zm00001d006028	sbp23	sbp21	tub2;beta tubulin2: cDNA sequenced; single copy ( Southern blots)	[source: characterized gene (MaizeGDB_09082017)]	GRMZM2G334899	tub2	beta tubulin2	classical_gene	FFL SBP	tassel
	Zm00001d010527	Zm00001d026175	Zm00001d006028	sbp23	sbp21	Fasciclin-like arabinogalactan protein 4	[source:homolog]	NA	NA	NA	NA	FFL SBP	tassel
	Zm00001d010543	Zm00001d026175	Zm00001d031451	ub2	sbp21	Probable membrane-associated kinase regulator 4	[source:homolog]	NA	NA	NA	NA	FFL SBP	tassel
	Zm00001d010722	Zm00001d026175	Zm00001d031451	ub2	sbp21	Eukaryotic aspartyl protease family protein	[source:homolog]	NA	NA	NA	NA	FFL SBP	tassel
	Zm00001d010759	Zm00001d020941	Zm00001d052890	ub3	tsh4	DNA-binding WRKY	[source: RefGen_v3]	NA	NA	NA	NA	FFL SBP	tassel
	Zm00001d010759	Zm00001d026175	Zm00001d006028	sbp23	sbp21	DNA-binding WRKY	[source: RefGen_v3]	NA	NA	NA	NA	FFL SBP	tassel
	Zm00001d010826	Zm00001d026175	Zm00001d006028	sbp23	sbp21	evolutionarily conserved C-terminal region 7	[source:homolog]	NA	NA	NA	NA	FFL SBP	tassel
	Zm00001d010826	Zm00001d026175	Zm00001d031451	ub2	sbp21	evolutionarily conserved C-terminal region 7	[source:homolog]	NA	NA	NA	NA	FFL SBP	tassel
	Zm00001d010918	Zm00001d026175	Zm00001d006028	sbp23	sbp21	Plant IF-like protein	[source: RefGen_v3]	GRMZM2G042593	mneap1	Maize Nuclear Envelope-Associated Protein1	NA	FFL SBP	tassel
	Zm00001d010971	Zm00001d026175	Zm00001d006028	sbp23	sbp21	Receptor-like kinase LIP2	[source:homolog]	NA	NA	NA	NA	FFL SBP	tassel
	Zm00001d011004	Zm00001d026175	Zm00001d006028	sbp23	sbp21	Serine/arginine-rich splicing factor RS2Z32	[source:homolog]	NA	NA	NA	NA	FFL SBP	tassel
	Zm00001d011005	Zm00001d026175	Zm00001d006028	sbp23	sbp21	Serine/arginine-rich splicing factor RS2Z32	[source:homolog]	NA	NA	NA	NA	FFL SBP	tassel
	Zm00001d011117	Zm00001d026175	Zm00001d031451	ub2	sbp21	cytochrome P450 family 722 subfamily A polypeptide 1	[source:homolog]	NA	NA	NA	NA	FFL SBP	tassel
	Zm00001d011117	Zm00001d026175	Zm00001d006028	sbp23	sbp21	cytochrome P450 family 722 subfamily A polypeptide 1	[source:homolog]	NA	NA	NA	NA	FFL SBP	tassel
	Zm00001d011217	Zm00001d026175	Zm00001d031451	ub2	sbp21	Late embryogenesis abundant (LEA) hydroxyproline-rich glycoprotein family	[source:homolog]	NA	NA	NA	NA	FFL SBP	tassel
	Zm00001d011217	Zm00001d026175	Zm00001d006028	sbp23	sbp21	Late embryogenesis abundant (LEA) hydroxyproline-rich glycoprotein family	[source:homolog]	NA	NA	NA	NA	FFL SBP	tassel
	Zm00001d011226	Zm00001d026175	Zm00001d031451	ub2	sbp21	mcf2;mitochrondrial carrier family protein2: complements yeast mutant deficienct in mitochondrial Coenzyme A transport; mitochondrial (Zallot et al 2013)	[source: characterized gene (MaizeGDB_09082017)]	GRMZM2G420119	mcf2	mitochrondrial carrier family protein2	NA	FFL SBP	tassel
	Zm00001d011312	Zm00001d026175	Zm00001d006028	sbp23	sbp21	Putative leucine-rich repeat receptor-like protein kinase family protein	[source: RefGen_v3]	NA	NA	NA	NA	FFL SBP	tassel
	Zm00001d011365	Zm00001d026175	Zm00001d006028	sbp23	sbp21	alpha/beta-Hydrolases superfamily protein	[source:homolog]	NA	NA	NA	NA	FFL SBP	tassel
	Zm00001d011365	Zm00001d020941	Zm00001d052890	ub3	tsh4	alpha/beta-Hydrolases superfamily protein	[source:homolog]	NA	NA	NA	NA	FFL SBP	tassel
	Zm00001d011454	Zm00001d026175	Zm00001d031451	ub2	sbp21	cah6;carbonic anhydrase6: predicted beta carbonic anhydrase	[source: characterized gene (MaizeGDB_09082017)]	GRMZM2G094165	cah6	carbonic anhydrase6	NA	FFL SBP	tassel
	Zm00001d011559	Zm00001d026175	Zm00001d031451	ub2	sbp21	emp16;empty pericarp16: mutant homozyous kernels have empty pericarp and are non-viable.	[source: characterized gene (MaizeGDB_09082017)]	GRMZM2G060516	emp16	empty pericarp16	NA	FFL SBP	tassel
	Zm00001d011834	Zm00001d026175	Zm00001d006028	sbp23	sbp21	Putative leucine-rich repeat receptor-like protein kinase family protein	[source: RefGen_v3]	NA	NA	NA	NA	FFL SBP	tassel
	Zm00001d011917	Zm00001d026175	Zm00001d031451	ub2	sbp21	methyl esterase 10	[source:homolog]	NA	NA	NA	NA	FFL SBP	tassel
	Zm00001d011928	Zm00001d026175	Zm00001d006028	sbp23	sbp21	ARM repeat superfamily protein	[source:homolog]	NA	NA	NA	NA	FFL SBP	tassel
	Zm00001d012047	Zm00001d026175	Zm00001d006028	sbp23	sbp21	Wiscott-Aldrich syndrome	[source: RefGen_v3]	NA	NA	NA	NA	FFL SBP	tassel
	Zm00001d012177	Zm00001d020941	Zm00001d052890	ub3	tsh4	Serine/threonine-protein kinase	[source: RefGen_v3]	NA	NA	NA	NA	FFL SBP	tassel
	Zm00001d012245	Zm00001d026175	Zm00001d006028	sbp23	sbp21	Adenine nucleotide alpha hydrolases-like superfamily protein	[source:homolog]	NA	NA	NA	NA	FFL SBP	tassel
	Zm00001d012245	Zm00001d026175	Zm00001d031451	ub2	sbp21	Adenine nucleotide alpha hydrolases-like superfamily protein	[source:homolog]	NA	NA	NA	NA	FFL SBP	tassel
	Zm00001d012488	Zm00001d020941	Zm00001d052890	ub3	tsh4	Major facilitator superfamily protein	[source:homolog]	NA	NA	NA	NA	FFL SBP	tassel
	Zm00001d012591	Zm00001d026175	Zm00001d031451	ub2	sbp21	Probable nucleoredoxin 1	[source:homolog]	NA	NA	NA	NA	FFL SBP	tassel
	Zm00001d012636	Zm00001d026175	Zm00001d006028	sbp23	sbp21	Putative DUF26-domain protein kinase family protein	[source: RefGen_v3]	NA	NA	NA	NA	FFL SBP	tassel
	Zm00001d012636	Zm00001d026175	Zm00001d031451	ub2	sbp21	Putative DUF26-domain protein kinase family protein	[source: RefGen_v3]	NA	NA	NA	NA	FFL SBP	tassel
	Zm00001d012709	Zm00001d026175	Zm00001d031451	ub2	sbp21	Interactor of constitutive active ROPs 1	[source:homolog]	GRMZM2G160444	umc1663		NA	FFL SBP	tassel
	Zm00001d012936	Zm00001d026175	Zm00001d031451	ub2	sbp21	ribosomal protein L30 family protein	[source:homolog]	NA	NA	NA	NA	FFL SBP	tassel
	Zm00001d012972	Zm00001d026175	Zm00001d031451	ub2	sbp21	chi3;chalcone flavanone isomerase3: Similar to chi1; expressed in various tissues, but not root, embryo, or internode (Sekhon et al 2011)	[source: characterized gene (MaizeGDB_09082017)]	GRMZM2G119186	chi3	chalcone flavanone isomerase3	NA	FFL SBP	tassel
	Zm00001d012982	Zm00001d026175	Zm00001d031451	ub2	sbp21	NAD(P)-binding Rossmann-fold superfamily protein	[source:homolog]	NA	NA	NA	NA	FFL SBP	tassel
	Zm00001d012982	Zm00001d026175	Zm00001d006028	sbp23	sbp21	NAD(P)-binding Rossmann-fold superfamily protein	[source:homolog]	NA	NA	NA	NA	FFL SBP	tassel
	Zm00001d013035	Zm00001d026175	Zm00001d006028	sbp23	sbp21	Cycloartenol-C-24-methyltransferase	[source:homolog]	NA	NA	NA	NA	FFL SBP	tassel
	Zm00001d013035	Zm00001d026175	Zm00001d031451	ub2	sbp21	Cycloartenol-C-24-methyltransferase	[source:homolog]	NA	NA	NA	NA	FFL SBP	tassel
	Zm00001d013074	Zm00001d026175	Zm00001d031451	ub2	sbp21	Basic leucine zipper 25	[source:homolog]	GRMZM2G007063	ohp2	opaque2 heterodimerizing protein2	classical_gene	FFL SBP	tassel
	Zm00001d013099	Zm00001d026175	Zm00001d006028	sbp23	sbp21	Probable carboxylesterase 15	[source:homolog]	NA	NA	NA	NA	FFL SBP	tassel
	Zm00001d013182	Zm00001d026175	Zm00001d006028	sbp23	sbp21	BTB/POZ domain-containing protein	[source:homolog]	NA	NA	NA	NA	FFL SBP	tassel
	Zm00001d013193	Zm00001d026175	Zm00001d031451	ub2	sbp21	CCG-binding protein 1	[source:homolog]	NA	NA	NA	NA	FFL SBP	tassel
	Zm00001d013193	Zm00001d026175	Zm00001d006028	sbp23	sbp21	CCG-binding protein 1	[source:homolog]	NA	NA	NA	NA	FFL SBP	tassel
	Zm00001d013219	Zm00001d026175	Zm00001d006028	sbp23	sbp21	Arginine N-methyltransferase 2	[source: RefGen_v3]	NA	NA	NA	NA	FFL SBP	tassel
	Zm00001d013263	Zm00001d026175	Zm00001d006028	sbp23	sbp21	Expressed protein; protein	[source:homolog]	NA	NA	NA	NA	FFL SBP	tassel
	Zm00001d013743	Zm00001d020941	Zm00001d052890	ub3	tsh4	Zinc finger protein 1	[source: RefGen_v3]	NA	NA	NA	NA	FFL SBP	tassel
	Zm00001d013858	Zm00001d026175	Zm00001d006028	sbp23	sbp21	Probable receptor-like protein kinase	[source:homolog]	NA	NA	NA	NA	FFL SBP	tassel
	Zm00001d013960	Zm00001d026175	Zm00001d006028	sbp23	sbp21	ATP-binding cassette sub-family G member 2	[source: RefGen_v3]	NA	NA	NA	NA	FFL SBP	tassel
	Zm00001d013960	Zm00001d026175	Zm00001d031451	ub2	sbp21	ATP-binding cassette sub-family G member 2	[source: RefGen_v3]	NA	NA	NA	NA	FFL SBP	tassel
	Zm00001d014446	Zm00001d026175	Zm00001d006028	sbp23	sbp21	Protein kinase superfamily protein	[source:homolog]	NA	NA	NA	NA	FFL SBP	tassel
	Zm00001d014549	Zm00001d026175	Zm00001d006028	sbp23	sbp21	Cwf15 / Cwc15 cell cycle control family protein	[source:homolog]	NA	NA	NA	NA	FFL SBP	tassel
	Zm00001d014663	Zm00001d026175	Zm00001d006028	sbp23	sbp21	Pentatricopeptide repeat-containing protein mitochondrial	[source:homolog]	NA	NA	NA	NA	FFL SBP	tassel
	Zm00001d014701	Zm00001d026175	Zm00001d006028	sbp23	sbp21	Myb family transcription factor PHL6	[source:homolog]	NA	NA	NA	NA	FFL SBP	tassel
	Zm00001d014701	Zm00001d026175	Zm00001d031451	ub2	sbp21	Myb family transcription factor PHL6	[source:homolog]	NA	NA	NA	NA	FFL SBP	tassel
	Zm00001d014736	Zm00001d026175	Zm00001d006028	sbp23	sbp21	Pentatricopeptide repeat-containing protein	[source:homolog]	NA	NA	NA	NA	FFL SBP	tassel
	Zm00001d015213	Zm00001d026175	Zm00001d006028	sbp23	sbp21	leucine-rich repeat/extensin 2	[source:homolog]	NA	NA	NA	NA	FFL SBP	tassel
	Zm00001d015213	Zm00001d026175	Zm00001d031451	ub2	sbp21	leucine-rich repeat/extensin 2	[source:homolog]	NA	NA	NA	NA	FFL SBP	tassel
	Zm00001d015319	Zm00001d026175	Zm00001d031451	ub2	sbp21	Protein SRG1	[source:homolog]	NA	NA	NA	NA	FFL SBP	tassel
	Zm00001d015356	Zm00001d026175	Zm00001d006028	sbp23	sbp21	hppd1;4-hydroxyphenylpyruvate dioxygenase 1:	[source: characterized gene (MaizeGDB_09082017)]	GRMZM2G088396	hppd1	4-hydroxyphenylpyruvate dioxygenase 1	NA	FFL SBP	tassel
	Zm00001d015356	Zm00001d020941	Zm00001d052890	ub3	tsh4	hppd1;4-hydroxyphenylpyruvate dioxygenase 1:	[source: characterized gene (MaizeGDB_09082017)]	GRMZM2G088396	hppd1	4-hydroxyphenylpyruvate dioxygenase 1	NA	FFL SBP	tassel
	Zm00001d015571	Zm00001d026175	Zm00001d006028	sbp23	sbp21	Ubiquitin system component Cue protein	[source:homolog]	NA	NA	NA	NA	FFL SBP	tassel
	Zm00001d016203	Zm00001d026175	Zm00001d006028	sbp23	sbp21	Actin-related protein 2/3 complex subunit 3	[source:homolog]	NA	NA	NA	NA	FFL SBP	tassel
	Zm00001d016228	Zm00001d026175	Zm00001d031451	ub2	sbp21	NHL domain-containing protein	[source:homolog]	NA	NA	NA	NA	FFL SBP	tassel
	Zm00001d016599	Zm00001d026175	Zm00001d031451	ub2	sbp21	AT2G33510 (E=5e-065) | protein binding	[source:homolog]	NA	NA	NA	NA	FFL SBP	tassel
	Zm00001d016691	Zm00001d020941	Zm00001d052890	ub3	tsh4	Copper transport protein CCH	[source:homolog]	GRMZM2G113332	csu308		NA	FFL SBP	tassel
	Zm00001d016720	Zm00001d026175	Zm00001d006028	sbp23	sbp21	Serine decarboxylase	[source:homolog]	GRMZM2G451314	pco136495a		NA	FFL SBP	tassel
	Zm00001d017403	Zm00001d026175	Zm00001d031451	ub2	sbp21	Autophagy-related protein 13a	[source:homolog]	GRMZM2G109348	atg13b	autophagy13b	NA	FFL SBP	tassel
	Zm00001d017557	Zm00001d026175	Zm00001d031451	ub2	sbp21	Amino acid transporter ANTL2	[source:homolog]	NA	NA	NA	NA	FFL SBP	tassel
	Zm00001d017754	Zm00001d026175	Zm00001d006028	sbp23	sbp21	yeast YAK1-related gene 1	[source:homolog]	NA	NA	NA	NA	FFL SBP	tassel
	Zm00001d017859	Zm00001d020941	Zm00001d052890	ub3	tsh4	Rho GDP-dissociation inhibitor 1	[source:homolog]	NA	NA	NA	NA	FFL SBP	tassel
	Zm00001d018024	Zm00001d026175	Zm00001d006028	sbp23	sbp21	pin2;PIN-formed protein2: see pin1	[source: characterized gene (MaizeGDB_09082017)]	GRMZM2G074267	pin2	PIN-formed protein2	NA	FFL SBP	tassel
	Zm00001d018082	Zm00001d020941	Zm00001d052890	ub3	tsh4	trpp7;trehalose-6-phosphate phosphatase7:	[source: characterized gene (MaizeGDB_09082017)]	GRMZM2G055150	trpp7	trehalose-6-phosphate phosphatase7	NA	FFL SBP	tassel
	Zm00001d018141	Zm00001d026175	Zm00001d006028	sbp23	sbp21	Ribosome production factor 2 homolog	[source:homolog]	NA	NA	NA	NA	FFL SBP	tassel
	Zm00001d018323	Zm00001d026175	Zm00001d031451	ub2	sbp21	CAP (Cysteine-rich secretory proteins Antigen 5 and Pathogenesis-related 1 protein) superfamily protein	[source:homolog]	NA	NA	NA	NA	FFL SBP	tassel
	Zm00001d018332	Zm00001d026175	Zm00001d031451	ub2	sbp21	Glutamate receptor 2.7	[source:homolog]	NA	NA	NA	NA	FFL SBP	tassel
	Zm00001d018334	Zm00001d026175	Zm00001d006028	sbp23	sbp21	Nuclear transport factor 2 (NTF2) family protein	[source:homolog]	GRMZM2G128358	npi288a		NA	FFL SBP	tassel
	Zm00001d018394	Zm00001d026175	Zm00001d006028	sbp23	sbp21	Probable protein phosphatase 2C 22	[source:homolog]	GRMZM2G180430	dbptf2	DBP-transcription factor 2	NA	FFL SBP	tassel
	Zm00001d018468	Zm00001d026175	Zm00001d031451	ub2	sbp21	fdh1;formaldehyde dehydrogenase homolog1: cDNA sequence; single copy	[source: characterized gene (MaizeGDB_09082017)]	GRMZM5G824600	fdh1	formaldehyde dehydrogenase homolog1	NA	FFL SBP	tassel
	Zm00001d018613	Zm00001d026175	Zm00001d006028	sbp23	sbp21	La-related protein 6C	[source:homolog]	NA	NA	NA	NA	FFL SBP	tassel
	Zm00001d018633	Zm00001d026175	Zm00001d006028	sbp23	sbp21	Pyridoxal 5'-phosphate synthase-like subunit PDX1.2	[source:homolog]	GRMZM2G120652	csu582		NA	FFL SBP	tassel
	Zm00001d018820	Zm00001d026175	Zm00001d031451	ub2	sbp21	FAD-dependent oxidoreductase family protein	[source:homolog]	NA	NA	NA	NA	FFL SBP	tassel
	Zm00001d018848	Zm00001d020941	Zm00001d052890	ub3	tsh4	Probable carboxylesterase 15	[source:homolog]	NA	NA	NA	NA	FFL SBP	tassel
	Zm00001d018983	Zm00001d020941	Zm00001d052890	ub3	tsh4	Serine/threonine-protein kinase WNK2	[source:homolog]	NA	NA	NA	NA	FFL SBP	tassel
	Zm00001d020353	Zm00001d026175	Zm00001d031451	ub2	sbp21	Cyclin-D1-1	[source:homolog]	NA	NA	NA	NA	FFL SBP	tassel
	Zm00001d020353	Zm00001d026175	Zm00001d006028	sbp23	sbp21	Cyclin-D1-1	[source:homolog]	NA	NA	NA	NA	FFL SBP	tassel
	Zm00001d020578	Zm00001d026175	Zm00001d006028	sbp23	sbp21	AAA-ATPase	[source:homolog]	NA	NA	NA	NA	FFL SBP	tassel
	Zm00001d020578	Zm00001d026175	Zm00001d031451	ub2	sbp21	AAA-ATPase	[source:homolog]	NA	NA	NA	NA	FFL SBP	tassel
	Zm00001d020605	Zm00001d026175	Zm00001d031451	ub2	sbp21	SAUR37-auxin-responsive SAUR family member	[source: RefGen_v3]	NA	NA	NA	NA	FFL SBP	tassel
	Zm00001d020627	Zm00001d026175	Zm00001d006028	sbp23	sbp21	Subtilisin-like protease SBT1.8	[source:homolog]	NA	NA	NA	NA	FFL SBP	tassel
	Zm00001d020774	Zm00001d026175	Zm00001d006028	sbp23	sbp21	Zinc-finger homeodomain protein 2	[source:homolog]	NA	NA	NA	NA	FFL SBP	tassel
	Zm00001d020932	Zm00001d026175	Zm00001d006028	sbp23	sbp21	Helix-loop-helix DNA-binding domain containing protein	[source: RefGen_v3]	GRMZM2G085467	bhlh146	bHLH-transcription factor 146	NA	FFL SBP	tassel
	Zm00001d020946	Zm00001d020941	Zm00001d052890	ub3	tsh4	Protein EMSY-LIKE 4	[source:homolog]	NA	NA	NA	NA	FFL SBP	tassel
	Zm00001d021050	Zm00001d026175	Zm00001d006028	sbp23	sbp21	Ribulose-phosphate 3-epimerase	[source: RefGen_v3]	NA	NA	NA	NA	FFL SBP	tassel
	Zm00001d021283	Zm00001d026175	Zm00001d006028	sbp23	sbp21	Subtilisin-like protease SBT3.9	[source:homolog]	NA	NA	NA	NA	FFL SBP	tassel
	Zm00001d021370	Zm00001d026175	Zm00001d006028	sbp23	sbp21	Protein CURVATURE THYLAKOID 1B chloroplastic	[source:homolog]	NA	NA	NA	NA	FFL SBP	tassel
	Zm00001d021572	Zm00001d026175	Zm00001d006028	sbp23	sbp21	UDP-glycosyltransferase 71B1	[source:homolog]	NA	NA	NA	NA	FFL SBP	tassel
	Zm00001d021572	Zm00001d026175	Zm00001d031451	ub2	sbp21	UDP-glycosyltransferase 71B1	[source:homolog]	NA	NA	NA	NA	FFL SBP	tassel
	Zm00001d021573	Zm00001d020941	Zm00001d052890	ub3	tsh4	SBP domain containing protein	[source: RefGen_v3]	GRMZM2G067624	sbp29	SBP-transcription factor 29	NA	FFL SBP	tassel
	Zm00001d021999	Zm00001d026175	Zm00001d006028	sbp23	sbp21	Nuclear transport factor 2 (NTF2) family protein with RNA binding (RRM-RBD-RNP motifs) domain	[source:homolog]	GRMZM2G167932	umc1214		NA	FFL SBP	tassel
	Zm00001d022032	Zm00001d020941	Zm00001d052890	ub3	tsh4	rip2;ribosome-inactivating protein2: genomic sequence produces RIP protein in E. coli; cDNA, SSR umc1782	[source: characterized gene (MaizeGDB_09082017)]	GRMZM2G119705	rip2	ribosome-inactivating protein2	NA	FFL SBP	tassel
	Zm00001d022193	Zm00001d026175	Zm00001d006028	sbp23	sbp21	Probable trehalose-phosphate phosphatase J	[source:homolog]	GRMZM2G014729	ra3	ramosa3	classical_gene	FFL SBP	tassel
	Zm00001d022193	Zm00001d026175	Zm00001d031451	ub2	sbp21	Probable trehalose-phosphate phosphatase J	[source:homolog]	GRMZM2G014729	ra3	ramosa3	classical_gene	FFL SBP	tassel
	Zm00001d022517	Zm00001d020941	Zm00001d052890	ub3	tsh4	NAC transcription factor	[source: RefGen_v3]	GRMZM2G181605	nactf2	NAC-transcription factor 2	NA	FFL SBP	tassel
	Zm00001d022636	Zm00001d026175	Zm00001d006028	sbp23	sbp21	Major facilitator superfamily protein	[source:homolog]	GRMZM2G154460	npi611a		NA	FFL SBP	tassel
	Zm00001d023311	Zm00001d020941	Zm00001d052890	ub3	tsh4	Os01g0112866 protein	[source:homolog]	NA	NA	NA	NA	FFL SBP	tassel
	Zm00001d023311	Zm00001d026175	Zm00001d006028	sbp23	sbp21	Os01g0112866 protein	[source:homolog]	NA	NA	NA	NA	FFL SBP	tassel
	Zm00001d023543	Zm00001d026175	Zm00001d031451	ub2	sbp21	Fatty acid amide hydrolase	[source:homolog]	NA	NA	NA	NA	FFL SBP	tassel
	Zm00001d023543	Zm00001d026175	Zm00001d006028	sbp23	sbp21	Fatty acid amide hydrolase	[source:homolog]	NA	NA	NA	NA	FFL SBP	tassel
	Zm00001d023681	Zm00001d026175	Zm00001d031451	ub2	sbp21	mac1;multiple archesporial cells1: (was lar*-487) several archesporial cells undergo normal meiosis; plants partially female sterile but completely male sterileBeware: this locus could accidentally be confused with the act1 (actin 1) locus, which also was called MAc1 in past publications!	[source: characterized gene (MaizeGDB_09082017)]	GRMZM2G027522	mac1	multiple archesporial cells1	NA	FFL SBP	tassel
	Zm00001d023728	Zm00001d026175	Zm00001d031451	ub2	sbp21	DNAJ protein JJJ1 homolog	[source:homolog]	NA	NA	NA	NA	FFL SBP	tassel
	Zm00001d023735	Zm00001d026175	Zm00001d006028	sbp23	sbp21	Nitrilase-associated protein	[source: RefGen_v3]	NA	NA	NA	NA	FFL SBP	tassel
	Zm00001d023853	Zm00001d026175	Zm00001d006028	sbp23	sbp21	aprl6;adenosine 5'-phosphosulfate reductase6: member of protein disulfide isomerase family involved in protein folding, but having putative nonisomerase-like activity	[source: characterized gene (MaizeGDB_09082017)]	GRMZM2G141848	aprl6	adenosine 5'-phosphosulfate reductase6	NA	FFL SBP	tassel
	Zm00001d023859	Zm00001d026175	Zm00001d031451	ub2	sbp21	Respiratory burst oxidase homolog protein B	[source:homolog]	NA	NA	NA	NA	FFL SBP	tassel
	Zm00001d024251	Zm00001d026175	Zm00001d031451	ub2	sbp21	Transcription factor GTE7	[source:homolog]	NA	NA	NA	NA	FFL SBP	tassel
	Zm00001d024322	Zm00001d026175	Zm00001d031451	ub2	sbp21	NEDD8-specific protease 1	[source:homolog]	NA	NA	NA	NA	FFL SBP	tassel
	Zm00001d024574	Zm00001d026175	Zm00001d006028	sbp23	sbp21	Putative cytochrome P450 superfamily protein	[source: RefGen_v3]	NA	NA	NA	NA	FFL SBP	tassel
	Zm00001d024669	Zm00001d026175	Zm00001d031451	ub2	sbp21	Alpha-humulene/(-)-(E)-beta-caryophyllene synthase	[source:homolog]	NA	NA	NA	NA	FFL SBP	tassel
	Zm00001d024669	Zm00001d020941	Zm00001d052890	ub3	tsh4	Alpha-humulene/(-)-(E)-beta-caryophyllene synthase	[source:homolog]	NA	NA	NA	NA	FFL SBP	tassel
	Zm00001d024669	Zm00001d026175	Zm00001d006028	sbp23	sbp21	Alpha-humulene/(-)-(E)-beta-caryophyllene synthase	[source:homolog]	NA	NA	NA	NA	FFL SBP	tassel
	Zm00001d024770	Zm00001d020941	Zm00001d052890	ub3	tsh4	14-dihydroxy-2-naphthoyl-CoA thioesterase 1	[source:homolog]	NA	NA	NA	NA	FFL SBP	tassel
	Zm00001d024796	Zm00001d026175	Zm00001d006028	sbp23	sbp21	Phosphoglycerate mutase-like protein AT74H	[source:homolog]	NA	NA	NA	NA	FFL SBP	tassel
	Zm00001d025263	Zm00001d026175	Zm00001d006028	sbp23	sbp21	hydroxyproline-rich glycoprotein family protein	[source:homolog]	NA	NA	NA	NA	FFL SBP	tassel
	Zm00001d025490	Zm00001d020941	Zm00001d052890	ub3	tsh4	zar1;Zea mays ARGOS1: affects yield, and response to drought	[source: characterized gene (MaizeGDB_09082017)]	GRMZM2G446201	zar1	Zea mays ARGOS1	NA	FFL SBP	tassel
	Zm00001d025490	Zm00001d026175	Zm00001d031451	ub2	sbp21	zar1;Zea mays ARGOS1: affects yield, and response to drought	[source: characterized gene (MaizeGDB_09082017)]	GRMZM2G446201	zar1	Zea mays ARGOS1	NA	FFL SBP	tassel
	Zm00001d025899	Zm00001d026175	Zm00001d031451	ub2	sbp21	5'-3' exoribonuclease 3	[source:homolog]	NA	NA	NA	NA	FFL SBP	tassel
	Zm00001d025899	Zm00001d026175	Zm00001d006028	sbp23	sbp21	5'-3' exoribonuclease 3	[source:homolog]	NA	NA	NA	NA	FFL SBP	tassel
	Zm00001d026055	Zm00001d020941	Zm00001d052890	ub3	tsh4	Putative DUF604-domain containing/glycosyltransferase-related family protein	[source: RefGen_v3]	GRMZM2G098676	GRMZM2G098676		NA	FFL SBP	tassel
	Zm00001d026368	Zm00001d026175	Zm00001d031451	ub2	sbp21	Thioredoxin-like protein CXXS1	[source:homolog]	NA	NA	NA	NA	FFL SBP	tassel
	Zm00001d026398	Zm00001d020941	Zm00001d052890	ub3	tsh4	Transcription factor TGA4	[source:homolog]	GRMZM2G445575	bzip113	bZIP-transcription factor 113	NA	FFL SBP	tassel
	Zm00001d026415	Zm00001d026175	Zm00001d006028	sbp23	sbp21	Beta-D-xylosidase 4	[source:homolog]	NA	NA	NA	NA	FFL SBP	tassel
	Zm00001d026584	Zm00001d026175	Zm00001d006028	sbp23	sbp21	Adenylate kinase 1 chloroplastic	[source:homolog]	GRMZM2G150014	cl16117_1		NA	FFL SBP	tassel
	Zm00001d026632	Zm00001d026175	Zm00001d006028	sbp23	sbp21	Stem-specific protein TSJT1	[source: RefGen_v3]	NA	NA	NA	NA	FFL SBP	tassel
	Zm00001d026632	Zm00001d026175	Zm00001d031451	ub2	sbp21	Stem-specific protein TSJT1	[source: RefGen_v3]	NA	NA	NA	NA	FFL SBP	tassel
	Zm00001d026678	Zm00001d026175	Zm00001d031451	ub2	sbp21	SKP1-interacting partner 15	[source:homolog]	NA	NA	NA	NA	FFL SBP	tassel
	Zm00001d027429	Zm00001d026175	Zm00001d031451	ub2	sbp21	phragmoplastin interacting protein 1	[source:homolog]	GRMZM2G070259	IDP658		NA	FFL SBP	tassel
	Zm00001d027436	Zm00001d026175	Zm00001d006028	sbp23	sbp21	Probable receptor-like protein kinase	[source:homolog]	NA	NA	NA	NA	FFL SBP	tassel
	Zm00001d027524	Zm00001d020941	Zm00001d052890	ub3	tsh4	Basic endochitinase B	[source:homolog]	NA	NA	NA	NA	FFL SBP	tassel
	Zm00001d027580	Zm00001d026175	Zm00001d006028	sbp23	sbp21	Mitochondrial outer membrane protein porin 4	[source:homolog]	NA	NA	NA	NA	FFL SBP	tassel
	Zm00001d027589	Zm00001d026175	Zm00001d006028	sbp23	sbp21	Expressed protein; protein	[source:homolog]	GRMZM2G172758	umc1948		NA	FFL SBP	tassel
	Zm00001d027888	Zm00001d026175	Zm00001d031451	ub2	sbp21	alpha/beta-Hydrolases superfamily protein	[source:homolog]	GRMZM2G080586	IDP29		NA	FFL SBP	tassel
	Zm00001d027936	Zm00001d026175	Zm00001d006028	sbp23	sbp21	15-cis-phytoene desaturase chloroplastic/chromoplastic	[source:homolog]	GRMZM2G410515	vp5	viviparous5	NA	FFL SBP	tassel
	Zm00001d027976	Zm00001d026175	Zm00001d006028	sbp23	sbp21	GLABRA2 expression modulator	[source:homolog]	GRMZM2G009326	IDP622		NA	FFL SBP	tassel
	Zm00001d027999	Zm00001d026175	Zm00001d006028	sbp23	sbp21	2-carboxy-14-naphthoquinone phytyltransferase chloroplastic	[source:homolog]	GRMZM2G097283	abc4	aberrant chloroplast development4	NA	FFL SBP	tassel
	Zm00001d028094	Zm00001d026175	Zm00001d031451	ub2	sbp21	Sigma factor sigB regulation protein rsbQ	[source: RefGen_v3]	NA	NA	NA	NA	FFL SBP	tassel
	Zm00001d028164	Zm00001d026175	Zm00001d006028	sbp23	sbp21	Sulfate transporter 2.2	[source:homolog]	GRMZM2G042171	sfp3	sulfate transporter3	NA	FFL SBP	tassel
	Zm00001d028231	Zm00001d026175	Zm00001d006028	sbp23	sbp21	Sec14p-like phosphatidylinositol transfer family protein	[source:homolog]	NA	NA	NA	NA	FFL SBP	tassel
	Zm00001d028319	Zm00001d026175	Zm00001d031451	ub2	sbp21	Probable receptor-like serine/threonine-protein kinase	[source:homolog]	NA	NA	NA	NA	FFL SBP	tassel
	Zm00001d028319	Zm00001d026175	Zm00001d006028	sbp23	sbp21	Probable receptor-like serine/threonine-protein kinase	[source:homolog]	NA	NA	NA	NA	FFL SBP	tassel
	Zm00001d028450	Zm00001d026175	Zm00001d006028	sbp23	sbp21	Ubiquitin-fold modifier-conjugating enzyme 1	[source:homolog]	NA	NA	NA	NA	FFL SBP	tassel
	Zm00001d028456	Zm00001d026175	Zm00001d031451	ub2	sbp21	Regulator of Vps4 activity in the MVB pathway protein	[source:homolog]	NA	NA	NA	NA	FFL SBP	tassel
	Zm00001d028456	Zm00001d026175	Zm00001d006028	sbp23	sbp21	Regulator of Vps4 activity in the MVB pathway protein	[source:homolog]	NA	NA	NA	NA	FFL SBP	tassel
	Zm00001d028515	Zm00001d026175	Zm00001d006028	sbp23	sbp21	Eukaryotic translation initiation factor NCBP	[source:homolog]	GRMZM2G048703	IDP701		NA	FFL SBP	tassel
	Zm00001d028601	Zm00001d020941	Zm00001d052890	ub3	tsh4	Haloacid dehalogenase-like hydrolase (HAD) superfamily protein	[source:homolog]	NA	NA	NA	NA	FFL SBP	tassel
	Zm00001d028946	Zm00001d020941	Zm00001d052890	ub3	tsh4	SNF1-related protein kinase regulatory subunit beta-1	[source:homolog]	GRMZM2G138814	snrk1a3	SNF1-related kinase alpha1-like3	NA	FFL SBP	tassel
	Zm00001d029036	Zm00001d026175	Zm00001d006028	sbp23	sbp21	Hydroxyacylglutathione hydrolase cytoplasmic	[source:homolog]	NA	NA	NA	NA	FFL SBP	tassel
	Zm00001d029105	Zm00001d026175	Zm00001d031451	ub2	sbp21	Blue-light photoreceptor PHR2	[source:homolog]	NA	NA	NA	NA	FFL SBP	tassel
	Zm00001d029352	Zm00001d026175	Zm00001d031451	ub2	sbp21	SAP domain-containing protein	[source:homolog]	NA	NA	NA	NA	FFL SBP	tassel
	Zm00001d029566	Zm00001d026175	Zm00001d006028	sbp23	sbp21	DUF1336 domain containing protein expressed	[source:homolog]	NA	NA	NA	NA	FFL SBP	tassel
	Zm00001d029628	Zm00001d026175	Zm00001d006028	sbp23	sbp21	psei7;cystatin7:	[source: characterized gene (MaizeGDB_09082017)]	GRMZM2G148925	psei7	cystatin7	NA	FFL SBP	tassel
	Zm00001d029703	Zm00001d026175	Zm00001d006028	sbp23	sbp21	Glutathione S-transferase U16	[source:homolog]	NA	NA	NA	NA	FFL SBP	tassel
	Zm00001d029810	Zm00001d026175	Zm00001d006028	sbp23	sbp21	Methylsterol monooxygenase 1-2	[source:homolog]	NA	NA	NA	NA	FFL SBP	tassel
	Zm00001d029979	Zm00001d026175	Zm00001d006028	sbp23	sbp21	Histone H3 K4-specific methyltransferase SET7/9 family protein	[source:homolog]	NA	NA	NA	NA	FFL SBP	tassel
	Zm00001d030304	Zm00001d026175	Zm00001d006028	sbp23	sbp21	Pathogenesis-related thaumatin superfamily protein	[source:homolog]	NA	NA	NA	NA	FFL SBP	tassel
	Zm00001d030348	Zm00001d026175	Zm00001d031451	ub2	sbp21	Alcohol dehydrogenase-like 3	[source:homolog]	NA	NA	NA	NA	FFL SBP	tassel
	Zm00001d030348	Zm00001d026175	Zm00001d006028	sbp23	sbp21	Alcohol dehydrogenase-like 3	[source:homolog]	NA	NA	NA	NA	FFL SBP	tassel
	Zm00001d030737	Zm00001d026175	Zm00001d031451	ub2	sbp21	Protein rough sheath 2	[source: RefGen_v3]	GRMZM2G403620	rs2	rough sheath2	classical_gene	FFL SBP	tassel
	Zm00001d031287	Zm00001d026175	Zm00001d006028	sbp23	sbp21	Oligopeptide transporter 5	[source:homolog]	NA	NA	NA	NA	FFL SBP	tassel
	Zm00001d031523	Zm00001d026175	Zm00001d006028	sbp23	sbp21	S-adenosyl-L-methionine-dependent methyltransferases superfamily protein	[source:homolog]	NA	NA	NA	NA	FFL SBP	tassel
	Zm00001d031993	Zm00001d026175	Zm00001d031451	ub2	sbp21	Rhamnogalacturonate lyase family protein	[source:homolog]	NA	NA	NA	NA	FFL SBP	tassel
	Zm00001d032164	Zm00001d026175	Zm00001d031451	ub2	sbp21	DUF868 family protein	[source:homolog]	NA	NA	NA	NA	FFL SBP	tassel
	Zm00001d032794	Zm00001d026175	Zm00001d006028	sbp23	sbp21	Xyloglucan galactosyltransferase MUR3	[source:homolog]	NA	NA	NA	NA	FFL SBP	tassel
	Zm00001d032794	Zm00001d026175	Zm00001d031451	ub2	sbp21	Xyloglucan galactosyltransferase MUR3	[source:homolog]	NA	NA	NA	NA	FFL SBP	tassel
	Zm00001d032926	Zm00001d020941	Zm00001d052890	ub3	tsh4	chph2;chlorophyllase2: encodes a chlorophyllase	[source: characterized gene (MaizeGDB_09082017)]	GRMZM2G127421	chph2	chlorophyllase2	NA	FFL SBP	tassel
	Zm00001d033174	Zm00001d026175	Zm00001d006028	sbp23	sbp21	gap1;Golgi associated protein homolog:	[source: characterized gene (MaizeGDB_09082017)]	GRMZM2G073725	gap1	Golgi associated protein homolog	NA	FFL SBP	tassel
	Zm00001d033187	Zm00001d026175	Zm00001d031451	ub2	sbp21	Glycerophosphoryl diester phosphodiesterase	[source: RefGen_v3]	NA	NA	NA	NA	FFL SBP	tassel
	Zm00001d033206	Zm00001d026175	Zm00001d031451	ub2	sbp21	ago18b;argonaute18b: mutant affects length of central tassel branch	[source: characterized gene (MaizeGDB_09082017)]	GRMZM2G457370	ago18b	argonaute18b	NA	FFL SBP	tassel
	Zm00001d033339	Zm00001d026175	Zm00001d006028	sbp23	sbp21	Serine/threonine-protein kinase SRK2E	[source:homolog]	GRMZM2G081915	snrkII9	SnRK2 serine threonine protein kinase9	NA	FFL SBP	tassel
	Zm00001d033339	Zm00001d026175	Zm00001d031451	ub2	sbp21	Serine/threonine-protein kinase SRK2E	[source:homolog]	GRMZM2G081915	snrkII9	SnRK2 serine threonine protein kinase9	NA	FFL SBP	tassel
	Zm00001d033518	Zm00001d026175	Zm00001d031451	ub2	sbp21	Protein argonaute 5	[source:homolog]	NA	NA	NA	NA	FFL SBP	tassel
	Zm00001d033518	Zm00001d026175	Zm00001d006028	sbp23	sbp21	Protein argonaute 5	[source:homolog]	NA	NA	NA	NA	FFL SBP	tassel
	Zm00001d033747	Zm00001d026175	Zm00001d031451	ub2	sbp21	Glutamine synthetase root isozyme 2	[source: RefGen_v3]	GRMZM2G024104	gln2	glutamine synthetase2	classical_gene	FFL SBP	tassel
	Zm00001d033747	Zm00001d026175	Zm00001d006028	sbp23	sbp21	Glutamine synthetase root isozyme 2	[source: RefGen_v3]	GRMZM2G024104	gln2	glutamine synthetase2	classical_gene	FFL SBP	tassel
	Zm00001d034194	Zm00001d026175	Zm00001d031451	ub2	sbp21	BTB/POZ domain-containing protein	[source:homolog]	NA	NA	NA	NA	FFL SBP	tassel
	Zm00001d034194	Zm00001d020941	Zm00001d052890	ub3	tsh4	BTB/POZ domain-containing protein	[source:homolog]	NA	NA	NA	NA	FFL SBP	tassel
	Zm00001d034221	Zm00001d026175	Zm00001d006028	sbp23	sbp21	Formin-like protein 18	[source:homolog]	NA	NA	NA	NA	FFL SBP	tassel
	Zm00001d034518	Zm00001d026175	Zm00001d031451	ub2	sbp21	Lipid phosphate phosphatase delta	[source:homolog]	NA	NA	NA	NA	FFL SBP	tassel
	Zm00001d034768	Zm00001d026175	Zm00001d006028	sbp23	sbp21	Glycine-rich RNA-binding protein RZ1A	[source:homolog]	GRMZM5G874478	umc1331		NA	FFL SBP	tassel
	Zm00001d034768	Zm00001d026175	Zm00001d031451	ub2	sbp21	Glycine-rich RNA-binding protein RZ1A	[source:homolog]	GRMZM5G874478	umc1331		NA	FFL SBP	tassel
	Zm00001d034866	Zm00001d026175	Zm00001d031451	ub2	sbp21	Pantoate--beta-alanine ligase	[source:homolog]	GRMZM5G876146	umc2244		NA	FFL SBP	tassel
	Zm00001d034884	Zm00001d026175	Zm00001d006028	sbp23	sbp21	Putative gamma-glutamylcyclotransferase	[source:homolog]	NA	NA	NA	NA	FFL SBP	tassel
	Zm00001d035051	Zm00001d026175	Zm00001d006028	sbp23	sbp21	Ribosome-recycling factor chloroplastic	[source:homolog]	NA	NA	NA	NA	FFL SBP	tassel
	Zm00001d035124	Zm00001d026175	Zm00001d006028	sbp23	sbp21	Adenylate kinase	[source: RefGen_v3]	NA	NA	NA	NA	FFL SBP	tassel
	Zm00001d035124	Zm00001d026175	Zm00001d031451	ub2	sbp21	Adenylate kinase	[source: RefGen_v3]	NA	NA	NA	NA	FFL SBP	tassel
	Zm00001d035132	Zm00001d026175	Zm00001d006028	sbp23	sbp21	S-adenosyl-L-methionine-dependent methyltransferases superfamily protein	[source:homolog]	NA	NA	NA	NA	FFL SBP	tassel
	Zm00001d035434	Zm00001d026175	Zm00001d031451	ub2	sbp21	Zinc finger (C3HC4-type RING finger) family protein	[source:homolog]	NA	NA	NA	NA	FFL SBP	tassel
	Zm00001d035658	Zm00001d026175	Zm00001d031451	ub2	sbp21	Putative pentatricopeptide repeat-containing protein	[source:homolog]	NA	NA	NA	NA	FFL SBP	tassel
	Zm00001d035679	Zm00001d026175	Zm00001d006028	sbp23	sbp21	Pumilio homolog 3	[source:homolog]	NA	NA	NA	NA	FFL SBP	tassel
	Zm00001d035802	Zm00001d020941	Zm00001d052890	ub3	tsh4	Phenylalanine--tRNA ligase beta subunit cytoplasmic	[source:homolog]	NA	NA	NA	NA	FFL SBP	tassel
	Zm00001d036118	Zm00001d020941	Zm00001d052890	ub3	tsh4	Putative homeobox DNA-binding and leucine zipper domain family protein	[source: RefGen_v3]	GRMZM2G068672	hb60	Homeobox-transcription factor 60	NA	FFL SBP	tassel
	Zm00001d036382	Zm00001d026175	Zm00001d031451	ub2	sbp21	Transcription factor bHLH93	[source:homolog]	NA	NA	NA	NA	FFL SBP	tassel
	Zm00001d036595	Zm00001d026175	Zm00001d006028	sbp23	sbp21	30-kDa cleavage and polyadenylation specificity factor 30	[source:homolog]	NA	NA	NA	NA	FFL SBP	tassel
	Zm00001d036784	Zm00001d020941	Zm00001d052890	ub3	tsh4	Potassium transporter 8	[source:homolog]	NA	NA	NA	NA	FFL SBP	tassel
	Zm00001d036784	Zm00001d026175	Zm00001d031451	ub2	sbp21	Potassium transporter 8	[source:homolog]	NA	NA	NA	NA	FFL SBP	tassel
	Zm00001d037095	Zm00001d026175	Zm00001d006028	sbp23	sbp21	Putative RING zinc finger domain superfamily protein	[source: RefGen_v3]	NA	NA	NA	NA	FFL SBP	tassel
	Zm00001d037108	Zm00001d026175	Zm00001d006028	sbp23	sbp21	3-oxoacyl-[acyl-carrier-protein] synthase	[source: RefGen_v3]	NA	NA	NA	NA	FFL SBP	tassel
	Zm00001d037114	Zm00001d026175	Zm00001d006028	sbp23	sbp21	LRR receptor-like serine/threonine-protein kinase ERECTA	[source:homolog]	NA	NA	NA	NA	FFL SBP	tassel
	Zm00001d037305	Zm00001d026175	Zm00001d006028	sbp23	sbp21	Potassium transporter 8	[source:homolog]	NA	NA	NA	NA	FFL SBP	tassel
	Zm00001d037305	Zm00001d026175	Zm00001d031451	ub2	sbp21	Potassium transporter 8	[source:homolog]	NA	NA	NA	NA	FFL SBP	tassel
	Zm00001d037513	Zm00001d026175	Zm00001d006028	sbp23	sbp21	glp1;germin-like protein1:	[source: characterized gene (MaizeGDB_09082017)]	GRMZM2G064096	glp1	germin-like protein1	NA	FFL SBP	tassel
	Zm00001d037513	Zm00001d020941	Zm00001d052890	ub3	tsh4	glp1;germin-like protein1:	[source: characterized gene (MaizeGDB_09082017)]	GRMZM2G064096	glp1	germin-like protein1	NA	FFL SBP	tassel
	Zm00001d037574	Zm00001d026175	Zm00001d031451	ub2	sbp21	DNA-directed RNA polymerase V subunit 7	[source:homolog]	NA	NA	NA	NA	FFL SBP	tassel
	Zm00001d037602	Zm00001d026175	Zm00001d031451	ub2	sbp21	U1 small nuclear ribonucleoprotein A	[source:homolog]	NA	NA	NA	NA	FFL SBP	tassel
	Zm00001d037602	Zm00001d026175	Zm00001d006028	sbp23	sbp21	U1 small nuclear ribonucleoprotein A	[source:homolog]	NA	NA	NA	NA	FFL SBP	tassel
	Zm00001d037771	Zm00001d026175	Zm00001d031451	ub2	sbp21	Transcription factor bHLH133	[source:homolog]	GRMZM2G030123	umc1413		NA	FFL SBP	tassel
	Zm00001d037771	Zm00001d026175	Zm00001d006028	sbp23	sbp21	Transcription factor bHLH133	[source:homolog]	GRMZM2G030123	umc1413		NA	FFL SBP	tassel
	Zm00001d037941	Zm00001d026175	Zm00001d006028	sbp23	sbp21	Ethylene-responsive transcription factor RAP2-3	[source:homolog]	GRMZM2G085964	ereb69	AP2-EREBP-transcription factor 69	NA	FFL SBP	tassel
	Zm00001d038163	Zm00001d020941	Zm00001d052890	ub3	tsh4	pdk1;pyruvate, orthophosphate dikinase1: cDNA, genomic and peptide sequences; microsatellite mapped (SSRs phi025, phi078, phi081; nc012 ); cytosolic or plastidic, dependent on transcript processing	[source: characterized gene (MaizeGDB_09082017)]	GRMZM2G306345	pdk1	pyruvate, orthophosphate dikinase1	NA	FFL SBP	tassel
	Zm00001d038163	Zm00001d026175	Zm00001d031451	ub2	sbp21	pdk1;pyruvate, orthophosphate dikinase1: cDNA, genomic and peptide sequences; microsatellite mapped (SSRs phi025, phi078, phi081; nc012 ); cytosolic or plastidic, dependent on transcript processing	[source: characterized gene (MaizeGDB_09082017)]	GRMZM2G306345	pdk1	pyruvate, orthophosphate dikinase1	NA	FFL SBP	tassel
	Zm00001d038163	Zm00001d026175	Zm00001d006028	sbp23	sbp21	pdk1;pyruvate, orthophosphate dikinase1: cDNA, genomic and peptide sequences; microsatellite mapped (SSRs phi025, phi078, phi081; nc012 ); cytosolic or plastidic, dependent on transcript processing	[source: characterized gene (MaizeGDB_09082017)]	GRMZM2G306345	pdk1	pyruvate, orthophosphate dikinase1	NA	FFL SBP	tassel
	Zm00001d038251	Zm00001d026175	Zm00001d006028	sbp23	sbp21	Adenine nucleotide alpha hydrolases-like superfamily protein	[source:homolog]	NA	NA	NA	NA	FFL SBP	tassel
	Zm00001d038683	Zm00001d026175	Zm00001d006028	sbp23	sbp21	Transcription factor TCP5	[source:homolog]	GRMZM2G120151	tcptf23	TCP-transcription factor 23	NA	FFL SBP	tassel
	Zm00001d038803	Zm00001d026175	Zm00001d031451	ub2	sbp21	Nuclear pore complex protein NUP35	[source:homolog]	NA	NA	NA	NA	FFL SBP	tassel
	Zm00001d038803	Zm00001d026175	Zm00001d006028	sbp23	sbp21	Nuclear pore complex protein NUP35	[source:homolog]	NA	NA	NA	NA	FFL SBP	tassel
	Zm00001d038910	Zm00001d026175	Zm00001d031451	ub2	sbp21	Seed maturation protein	[source: RefGen_v3]	NA	NA	NA	NA	FFL SBP	tassel
	Zm00001d038996	Zm00001d026175	Zm00001d006028	sbp23	sbp21	ga2ox8;gibberellin 2-oxidase8:	[source: characterized gene (MaizeGDB_09082017)]	GRMZM2G155686	ga2ox8	gibberellin 2-oxidase8	NA	FFL SBP	tassel
	Zm00001d038996	Zm00001d026175	Zm00001d031451	ub2	sbp21	ga2ox8;gibberellin 2-oxidase8:	[source: characterized gene (MaizeGDB_09082017)]	GRMZM2G155686	ga2ox8	gibberellin 2-oxidase8	NA	FFL SBP	tassel
	Zm00001d039079	Zm00001d020941	Zm00001d052890	ub3	tsh4	idh2;isocitrate dehydrogenase2: electrophoretic mobility; null allele is known; cytosolic; dimeric; intra/interlocus hybrid bands occur	[source: characterized gene (MaizeGDB_09082017)]	GRMZM5G829778	idh2	isocitrate dehydrogenase2	NA	FFL SBP	tassel
	Zm00001d039086	Zm00001d026175	Zm00001d031451	ub2	sbp21	Tetratricopeptide repeat (TPR)-like superfamily protein	[source:homolog]	NA	NA	NA	NA	FFL SBP	tassel
	Zm00001d039091	Zm00001d026175	Zm00001d006028	sbp23	sbp21	GTP-binding nuclear protein Ran-2	[source:homolog]	NA	NA	NA	NA	FFL SBP	tassel
	Zm00001d039434	Zm00001d020941	Zm00001d052890	ub3	tsh4	Agamous-like MADS-box protein AGL5	[source:homolog]	NA	NA	NA	NA	FFL SBP	tassel
	Zm00001d039434	Zm00001d026175	Zm00001d031451	ub2	sbp21	Agamous-like MADS-box protein AGL5	[source:homolog]	NA	NA	NA	NA	FFL SBP	tassel
	Zm00001d039513	Zm00001d026175	Zm00001d006028	sbp23	sbp21	Auxin-responsive protein IAA26	[source:homolog]	GRMZM2G104176	iaa7	Aux/IAA-transcription factor 7	NA	FFL SBP	tassel
	Zm00001d039513	Zm00001d026175	Zm00001d031451	ub2	sbp21	Auxin-responsive protein IAA26	[source:homolog]	GRMZM2G104176	iaa7	Aux/IAA-transcription factor 7	NA	FFL SBP	tassel
	Zm00001d039513	Zm00001d020941	Zm00001d052890	ub3	tsh4	Auxin-responsive protein IAA26	[source:homolog]	GRMZM2G104176	iaa7	Aux/IAA-transcription factor 7	NA	FFL SBP	tassel
	Zm00001d039519	Zm00001d026175	Zm00001d006028	sbp23	sbp21	FAD/NAD(P)-binding oxidoreductase	[source:homolog]	NA	NA	NA	NA	FFL SBP	tassel
	Zm00001d039663	Zm00001d026175	Zm00001d006028	sbp23	sbp21	Alba DNA/RNA-binding protein	[source:homolog]	NA	NA	NA	NA	FFL SBP	tassel
	Zm00001d039764	Zm00001d026175	Zm00001d031451	ub2	sbp21	Transcription factor bHLH51	[source:homolog]	GRMZM2G088443	bhlh104		NA	FFL SBP	tassel
	Zm00001d039946	Zm00001d026175	Zm00001d006028	sbp23	sbp21	glycosyl hydrolase family 10 protein / carbohydrate-binding domain-containing protein	[source:homolog]	NA	NA	NA	NA	FFL SBP	tassel
	Zm00001d039946	Zm00001d026175	Zm00001d031451	ub2	sbp21	glycosyl hydrolase family 10 protein / carbohydrate-binding domain-containing protein	[source:homolog]	NA	NA	NA	NA	FFL SBP	tassel
	Zm00001d039946	Zm00001d020941	Zm00001d052890	ub3	tsh4	glycosyl hydrolase family 10 protein / carbohydrate-binding domain-containing protein	[source:homolog]	NA	NA	NA	NA	FFL SBP	tassel
	Zm00001d040163	Zm00001d026175	Zm00001d031451	ub2	sbp21	dxr1;deoxy xylulose reductoisomerase1: enzyme catalyzes the first committed step of the plastidial pathway to apocarotenoids during mycorrhizal establishment	[source: characterized gene (MaizeGDB_09082017)]	GRMZM2G056975	dxr1	deoxy xylulose reductoisomerase1	NA	FFL SBP	tassel
	Zm00001d040302	Zm00001d020941	Zm00001d052890	ub3	tsh4	Zinc finger CCCH type domain-containing protein ZFN-like 1	[source: RefGen_v3]	GRMZM2G086994	c3h35	C3H-transcription factor 335	NA	FFL SBP	tassel
	Zm00001d040684	Zm00001d020941	Zm00001d052890	ub3	tsh4	Carboxylic ester hydrolase	[source: RefGen_v3]	NA	NA	NA	NA	FFL SBP	tassel
	Zm00001d041319	Zm00001d020941	Zm00001d052890	ub3	tsh4	nced3;nine-cis-epoxycarotenoid dioxygenase3:	[source: characterized gene (MaizeGDB_09082017)]	GRMZM5G858784	nced3	nine-cis-epoxycarotenoid dioxygenase3	NA	FFL SBP	tassel
	Zm00001d041748	Zm00001d026175	Zm00001d006028	sbp23	sbp21	Ureide permease 5	[source:homolog]	GRMZM2G025528	TIDP3621		NA	FFL SBP	tassel
	Zm00001d042061	Zm00001d026175	Zm00001d031451	ub2	sbp21	NADPH:quinone oxidoreductase	[source:homolog]	NA	NA	NA	NA	FFL SBP	tassel
	Zm00001d042216	Zm00001d026175	Zm00001d006028	sbp23	sbp21	Glutathione S-transferase 3	[source: RefGen_v3]	GRMZM2G146246	gst4	glutathione S-transferase4	classical_gene	FFL SBP	tassel
	Zm00001d042260	Zm00001d020941	Zm00001d052890	ub3	tsh4	Chloroplastic quinone-oxidoreductase	[source: RefGen_v3]	NA	NA	NA	NA	FFL SBP	tassel
	Zm00001d042445	Zm00001d020941	Zm00001d052890	ub3	tsh4	Protein terminal ear1	[source: RefGen_v3]	GRMZM2G085113	te1	terminal ear1	NA	FFL SBP	tassel
	Zm00001d042455	Zm00001d026175	Zm00001d031451	ub2	sbp21	RING/U-box superfamily protein	[source:homolog]	NA	NA	NA	NA	FFL SBP	tassel
	Zm00001d042455	Zm00001d026175	Zm00001d006028	sbp23	sbp21	RING/U-box superfamily protein	[source:homolog]	NA	NA	NA	NA	FFL SBP	tassel
	Zm00001d042624	Zm00001d020941	Zm00001d052890	ub3	tsh4	Probable pectinesterase/pectinesterase inhibitor 51	[source:homolog]	NA	NA	NA	NA	FFL SBP	tassel
	Zm00001d042625	Zm00001d020941	Zm00001d052890	ub3	tsh4	Pectinesterase	[source: RefGen_v3]	NA	NA	NA	NA	FFL SBP	tassel
	Zm00001d043018	Zm00001d026175	Zm00001d006028	sbp23	sbp21	PRA1 family protein B4	[source:homolog]	NA	NA	NA	NA	FFL SBP	tassel
	Zm00001d043737	Zm00001d026175	Zm00001d031451	ub2	sbp21	AWPM-19-like family protein	[source:homolog]	GRMZM2G057283	umc17a		NA	FFL SBP	tassel
	Zm00001d043923	Zm00001d026175	Zm00001d006028	sbp23	sbp21	PAN domain-containing protein	[source:homolog]	NA	NA	NA	NA	FFL SBP	tassel
	Zm00001d043990	Zm00001d026175	Zm00001d006028	sbp23	sbp21	Calcium-dependent lipid-binding (CaLB domain) family protein	[source:homolog]	NA	NA	NA	NA	FFL SBP	tassel
	Zm00001d044116	Zm00001d026175	Zm00001d031451	ub2	sbp21	Rae1-like protein	[source: RefGen_v3]	NA	NA	NA	NA	FFL SBP	tassel
	Zm00001d044212	Zm00001d026175	Zm00001d006028	sbp23	sbp21	Probable aldo-keto reductase 4	[source:homolog]	NA	NA	NA	NA	FFL SBP	tassel
	Zm00001d044365	Zm00001d026175	Zm00001d006028	sbp23	sbp21	MARD1	[source: RefGen_v3]	GRMZM2G033867	npi457		NA	FFL SBP	tassel
	Zm00001d044373	Zm00001d026175	Zm00001d031451	ub2	sbp21	Leucine-rich repeat extensin-like protein 3	[source:homolog]	NA	NA	NA	NA	FFL SBP	tassel
	Zm00001d044434	Zm00001d026175	Zm00001d006028	sbp23	sbp21	Probable inactive receptor kinase	[source:homolog]	NA	NA	NA	NA	FFL SBP	tassel
	Zm00001d044520	Zm00001d026175	Zm00001d006028	sbp23	sbp21	abil1;abelson interactor1-like protein1:	[source: characterized gene (MaizeGDB_09082017)]	GRMZM5G832362	abil1	abelson interactor1-like protein1	NA	FFL SBP	tassel
	Zm00001d044520	Zm00001d026175	Zm00001d031451	ub2	sbp21	abil1;abelson interactor1-like protein1:	[source: characterized gene (MaizeGDB_09082017)]	GRMZM5G832362	abil1	abelson interactor1-like protein1	NA	FFL SBP	tassel
	Zm00001d044640	Zm00001d026175	Zm00001d031451	ub2	sbp21	Probable peptide/nitrate transporter	[source:homolog]	NA	NA	NA	NA	FFL SBP	tassel
	Zm00001d044669	Zm00001d026175	Zm00001d006028	sbp23	sbp21	Calcium uniporter protein 5 mitochondrial	[source:homolog]	NA	NA	NA	NA	FFL SBP	tassel
	Zm00001d044748	Zm00001d026175	Zm00001d006028	sbp23	sbp21	Pyruvate dehydrogenase E1 component subunit alpha-1 mitochondrial	[source:homolog]	GRMZM2G027627	AY112355		NA	FFL SBP	tassel
	Zm00001d044748	Zm00001d026175	Zm00001d031451	ub2	sbp21	Pyruvate dehydrogenase E1 component subunit alpha-1 mitochondrial	[source:homolog]	GRMZM2G027627	AY112355		NA	FFL SBP	tassel
	Zm00001d044828	Zm00001d026175	Zm00001d006028	sbp23	sbp21	Probable galacturonosyltransferase 9	[source:homolog]	NA	NA	NA	NA	FFL SBP	tassel
	Zm00001d044854	Zm00001d020941	Zm00001d052890	ub3	tsh4	trpp10;trehalose-6-phosphate phosphatase10:	[source: characterized gene (MaizeGDB_09082017)]	GRMZM2G080354	trpp10	trehalose-6-phosphate phosphatase10	NA	FFL SBP	tassel
	Zm00001d044895	Zm00001d026175	Zm00001d006028	sbp23	sbp21	ATPase%2C coupled to transmembrane movement of substance	[source: RefGen_v3]	NA	NA	NA	NA	FFL SBP	tassel
	Zm00001d045231	Zm00001d026175	Zm00001d006028	sbp23	sbp21	Developmental protein SEPALLATA 2	[source:homolog]	AC197699.3_FG001	zmm3	Zea mays MADS3	NA	FFL SBP	tassel
	Zm00001d045231	Zm00001d026175	Zm00001d031451	ub2	sbp21	Developmental protein SEPALLATA 2	[source:homolog]	AC197699.3_FG001	zmm3	Zea mays MADS3	NA	FFL SBP	tassel
	Zm00001d045436	Zm00001d026175	Zm00001d031451	ub2	sbp21	Aminomethyltransferase	[source: RefGen_v3]	NA	NA	NA	NA	FFL SBP	tassel
	Zm00001d045436	Zm00001d020941	Zm00001d052890	ub3	tsh4	Aminomethyltransferase	[source: RefGen_v3]	NA	NA	NA	NA	FFL SBP	tassel
	Zm00001d045567	Zm00001d026175	Zm00001d006028	sbp23	sbp21	WAT1-related protein	[source:homolog]	NA	NA	NA	NA	FFL SBP	tassel
	Zm00001d045567	Zm00001d026175	Zm00001d031451	ub2	sbp21	WAT1-related protein	[source:homolog]	NA	NA	NA	NA	FFL SBP	tassel
	Zm00001d045575	Zm00001d026175	Zm00001d031451	ub2	sbp21	Ferredoxin--NADP reductase leaf isozyme 1 chloroplastic	[source:homolog]	NA	NA	NA	NA	FFL SBP	tassel
	Zm00001d045721	Zm00001d026175	Zm00001d006028	sbp23	sbp21	TRICHOME BIREFRINGENCE-LIKE 20	[source:homolog]	AC216886.3_FG002	TIDP3730		NA	FFL SBP	tassel
	Zm00001d046568	Zm00001d026175	Zm00001d031451	ub2	sbp21	knox2;knotted related homeobox2: sequence similar to knox6 and knox7; gene specific probe; cDNA and genomic clones	[source: characterized gene (MaizeGDB_09082017)]	GRMZM2G055243	knox2	knotted related homeobox2	NA	FFL SBP	tassel
	Zm00001d046568	Zm00001d026175	Zm00001d006028	sbp23	sbp21	knox2;knotted related homeobox2: sequence similar to knox6 and knox7; gene specific probe; cDNA and genomic clones	[source: characterized gene (MaizeGDB_09082017)]	GRMZM2G055243	knox2	knotted related homeobox2	NA	FFL SBP	tassel
	Zm00001d046696	Zm00001d026175	Zm00001d031451	ub2	sbp21	AT-hook motif nuclear-localized protein 29	[source:homolog]	NA	NA	NA	NA	FFL SBP	tassel
	Zm00001d046765	Zm00001d026175	Zm00001d006028	sbp23	sbp21	Putative glycosyl hydrolase of unknown function (DUF1680)	[source:homolog]	NA	NA	NA	NA	FFL SBP	tassel
	Zm00001d046766	Zm00001d026175	Zm00001d006028	sbp23	sbp21	Putative glycosyl hydrolase of unknown function (DUF1680)	[source:homolog]	NA	NA	NA	NA	FFL SBP	tassel
	Zm00001d046766	Zm00001d026175	Zm00001d031451	ub2	sbp21	Putative glycosyl hydrolase of unknown function (DUF1680)	[source:homolog]	NA	NA	NA	NA	FFL SBP	tassel
	Zm00001d046823	Zm00001d026175	Zm00001d031451	ub2	sbp21	Probable N-acetyltransferase HLS1	[source:homolog]	GRMZM2G050137	hagtf35	GNAT-transcription factor 35	NA	FFL SBP	tassel
	Zm00001d046855	Zm00001d026175	Zm00001d031451	ub2	sbp21	GDP-L-fucose synthase 1	[source: RefGen_v3]	GRMZM2G029856	rz682		NA	FFL SBP	tassel
	Zm00001d046935	Zm00001d026175	Zm00001d006028	sbp23	sbp21	cryptochrome 3	[source:homolog]	NA	NA	NA	NA	FFL SBP	tassel
	Zm00001d046935	Zm00001d026175	Zm00001d031451	ub2	sbp21	cryptochrome 3	[source:homolog]	NA	NA	NA	NA	FFL SBP	tassel
	Zm00001d047037	Zm00001d026175	Zm00001d031451	ub2	sbp21	Abscisic acid receptor PYR1	[source:homolog]	NA	NA	NA	NA	FFL SBP	tassel
	Zm00001d047356	Zm00001d026175	Zm00001d006028	sbp23	sbp21	MADS-box transcription factor 56	[source:homolog]	GRMZM2G070034	mads76	MADS-transcription factor 76	NA	FFL SBP	tassel
	Zm00001d047356	Zm00001d026175	Zm00001d031451	ub2	sbp21	MADS-box transcription factor 56	[source:homolog]	GRMZM2G070034	mads76	MADS-transcription factor 76	NA	FFL SBP	tassel
	Zm00001d047418	Zm00001d020941	Zm00001d052890	ub3	tsh4	Cytochrome P450 709B2	[source:homolog]	NA	NA	NA	NA	FFL SBP	tassel
	Zm00001d047457	Zm00001d026175	Zm00001d006028	sbp23	sbp21	Phosphatidylinositol 4-phosphate 5-kinase 6	[source:homolog]	NA	NA	NA	NA	FFL SBP	tassel
	Zm00001d047476	Zm00001d026175	Zm00001d006028	sbp23	sbp21	Probable E3 ubiquitin-protein ligase RHC1A	[source:homolog]	NA	NA	NA	NA	FFL SBP	tassel
	Zm00001d047868	Zm00001d026175	Zm00001d031451	ub2	sbp21	Late embryogenesis abundant (LEA) hydroxyproline-rich glycoprotein family	[source:homolog]	NA	NA	NA	NA	FFL SBP	tassel
	Zm00001d047893	Zm00001d026175	Zm00001d006028	sbp23	sbp21	pck2;phosphoenolpyruvate carboxykinase homolog2: syntenic with pck1; leaf cDNA csu145, low copy, similar to yeast phosphoenolpyruvate carboxykinase	[source: characterized gene (MaizeGDB_09082017)]	GRMZM5G870932	pck2	phosphoenolpyruvate carboxykinase homolog2	NA	FFL SBP	tassel
	Zm00001d047938	Zm00001d026175	Zm00001d006028	sbp23	sbp21	Pathogenesis-related thaumatin superfamily protein	[source:homolog]	NA	NA	NA	NA	FFL SBP	tassel
	Zm00001d047990	Zm00001d026175	Zm00001d031451	ub2	sbp21	Probable receptor-like serine/threonine-protein kinase	[source:homolog]	NA	NA	NA	NA	FFL SBP	tassel
	Zm00001d047990	Zm00001d020941	Zm00001d052890	ub3	tsh4	Probable receptor-like serine/threonine-protein kinase	[source:homolog]	NA	NA	NA	NA	FFL SBP	tassel
	Zm00001d047990	Zm00001d026175	Zm00001d006028	sbp23	sbp21	Probable receptor-like serine/threonine-protein kinase	[source:homolog]	NA	NA	NA	NA	FFL SBP	tassel
	Zm00001d048178	Zm00001d026175	Zm00001d006028	sbp23	sbp21	Polyol transporter protein 4	[source: RefGen_v3]	GRMZM2G138589	IDP2462		NA	FFL SBP	tassel
	Zm00001d048178	Zm00001d026175	Zm00001d031451	ub2	sbp21	Polyol transporter protein 4	[source: RefGen_v3]	GRMZM2G138589	IDP2462		NA	FFL SBP	tassel
	Zm00001d048201	Zm00001d026175	Zm00001d006028	sbp23	sbp21	Inositol-3-phosphate synthase isozyme 1	[source:homolog]	NA	NA	NA	NA	FFL SBP	tassel
	Zm00001d048201	Zm00001d026175	Zm00001d031451	ub2	sbp21	Inositol-3-phosphate synthase isozyme 1	[source:homolog]	NA	NA	NA	NA	FFL SBP	tassel
	Zm00001d048363	Zm00001d026175	Zm00001d006028	sbp23	sbp21	cki4;cyclin-dependent kinase inhibitor4:	[source: characterized gene (MaizeGDB_09082017)]	GRMZM2G358931	cki4	cyclin-dependent kinase inhibitor4	NA	FFL SBP	tassel
	Zm00001d048467	Zm00001d026175	Zm00001d006028	sbp23	sbp21	Probable serine/threonine-protein kinase	[source:homolog]	NA	NA	NA	NA	FFL SBP	tassel
	Zm00001d048877	Zm00001d026175	Zm00001d006028	sbp23	sbp21	Probable LRR receptor-like serine/threonine-protein kinase	[source:homolog]	NA	NA	NA	NA	FFL SBP	tassel
	Zm00001d048997	Zm00001d026175	Zm00001d006028	sbp23	sbp21	glycine-rich protein	[source:homolog]	NA	NA	NA	NA	FFL SBP	tassel
	Zm00001d048997	Zm00001d020941	Zm00001d052890	ub3	tsh4	glycine-rich protein	[source:homolog]	NA	NA	NA	NA	FFL SBP	tassel
	Zm00001d049233	Zm00001d026175	Zm00001d006028	sbp23	sbp21	Protein RALF-like 33	[source:homolog]	NA	NA	NA	NA	FFL SBP	tassel
	Zm00001d049665	Zm00001d026175	Zm00001d006028	sbp23	sbp21	Probable calcium-binding protein CML13	[source:homolog]	NA	NA	NA	NA	FFL SBP	tassel
	Zm00001d049853	Zm00001d026175	Zm00001d006028	sbp23	sbp21	HEAT repeat family protein	[source: RefGen_v3]	NA	NA	NA	NA	FFL SBP	tassel
	Zm00001d050043	Zm00001d026175	Zm00001d006028	sbp23	sbp21	Putative wound responsive protein%3B Putative wound responsive protein isoform 1%3B Putative wound responsive protein isoform 2%3B Wound responsive protein	[source: RefGen_v3]	NA	NA	NA	NA	FFL SBP	tassel
	Zm00001d050043	Zm00001d026175	Zm00001d031451	ub2	sbp21	Putative wound responsive protein%3B Putative wound responsive protein isoform 1%3B Putative wound responsive protein isoform 2%3B Wound responsive protein	[source: RefGen_v3]	NA	NA	NA	NA	FFL SBP	tassel
	Zm00001d050355	Zm00001d026175	Zm00001d006028	sbp23	sbp21	Probable inactive receptor kinase	[source:homolog]	NA	NA	NA	NA	FFL SBP	tassel
	Zm00001d050714	Zm00001d026175	Zm00001d031451	ub2	sbp21	Leucine-rich repeat (LRR) family protein	[source:homolog]	GRMZM2G056442	mmp86		NA	FFL SBP	tassel
	Zm00001d050714	Zm00001d026175	Zm00001d006028	sbp23	sbp21	Leucine-rich repeat (LRR) family protein	[source:homolog]	GRMZM2G056442	mmp86		NA	FFL SBP	tassel
	Zm00001d051047	Zm00001d026175	Zm00001d006028	sbp23	sbp21	Zinc finger protein CONSTANS-LIKE 5	[source:homolog]		bbx11	b-box11	NA	FFL SBP	tassel
	Zm00001d051416	Zm00001d026175	Zm00001d006028	sbp23	sbp21	Heterodimeric geranylgeranyl pyrophosphate synthase small subunit chloroplastic	[source:homolog]	NA	NA	NA	NA	FFL SBP	tassel
	Zm00001d051736	Zm00001d026175	Zm00001d031451	ub2	sbp21	RING/U-box superfamily protein	[source:homolog]	NA	NA	NA	NA	FFL SBP	tassel
	Zm00001d051754	Zm00001d026175	Zm00001d006028	sbp23	sbp21	aldh2;aldehyde dehydrogenase2: cDNA similar to rf2; transgene in E. coli shows aldehyde dehydrogenase activity, but unable to complement the ALDH deficient E. coli mutant; mitochondrial location inferred from presence of leader sequence	[source: characterized gene (MaizeGDB_09082017)]	GRMZM2G125268	aldh2	aldehyde dehydrogenase2	NA	FFL SBP	tassel
	Zm00001d052067	Zm00001d026175	Zm00001d006028	sbp23	sbp21	stk3;serine-threonine kinase3: pollen-specific expression	[source: characterized gene (MaizeGDB_09082017)]	GRMZM2G301647	stk3	serine-threonine kinase3	NA	FFL SBP	tassel
	Zm00001d052518	Zm00001d026175	Zm00001d031451	ub2	sbp21	Pollen Ole e 1 allergen and extensin family protein	[source:homolog]	NA	NA	NA	NA	FFL SBP	tassel
	Zm00001d052518	Zm00001d026175	Zm00001d006028	sbp23	sbp21	Pollen Ole e 1 allergen and extensin family protein	[source:homolog]	NA	NA	NA	NA	FFL SBP	tassel
	Zm00001d052640	Zm00001d026175	Zm00001d006028	sbp23	sbp21	Putative RING zinc finger domain superfamily protein	[source: RefGen_v3]	NA	NA	NA	NA	FFL SBP	tassel
	Zm00001d052792	Zm00001d026175	Zm00001d006028	sbp23	sbp21	Putative O-Glycosyl hydrolase superfamily protein	[source: RefGen_v3]	NA	NA	NA	NA	FFL SBP	tassel
	Zm00001d052854	Zm00001d026175	Zm00001d031451	ub2	sbp21	Pentatricopeptide repeat-containing protein mitochondrial	[source:homolog]	NA	NA	NA	NA	FFL SBP	tassel
	Zm00001d052864	Zm00001d026175	Zm00001d006028	sbp23	sbp21	Fasciclin-like arabinogalactan protein 7	[source:homolog]	NA	NA	NA	NA	FFL SBP	tassel
	Zm00001d052933	Zm00001d026175	Zm00001d031451	ub2	sbp21	Transferase isoform 1%3B Transferase isoform 2	[source: RefGen_v3]	GRMZM2G078198	jmj13	JUMONJI-transcription factor 13	NA	FFL SBP	tassel
	Zm00001d053395	Zm00001d026175	Zm00001d006028	sbp23	sbp21	Pectin lyase-like superfamily protein	[source:homolog]	NA	NA	NA	NA	FFL SBP	tassel
	Zm00001d053427	Zm00001d026175	Zm00001d031451	ub2	sbp21	Transcription factor GTE4	[source:homolog]	NA	NA	NA	NA	FFL SBP	tassel
	Zm00001d053667	Zm00001d026175	Zm00001d006028	sbp23	sbp21	Chaperone protein dnaJ 6	[source:homolog]	NA	NA	NA	NA	FFL SBP	tassel
	Zm00001d053667	Zm00001d026175	Zm00001d031451	ub2	sbp21	Chaperone protein dnaJ 6	[source:homolog]	NA	NA	NA	NA	FFL SBP	tassel
	Zm00001d053738	Zm00001d026175	Zm00001d031451	ub2	sbp21	Ubiquitin receptor RAD23b	[source:homolog]	NA	NA	NA	NA	FFL SBP	tassel
	Zm00001d054044	Zm00001d026175	Zm00001d031451	ub2	sbp21	Catalase isozyme 3	[source: RefGen_v3]	GRMZM2G079348	cat3	catalase3	classical_gene	FFL SBP	tassel
	Zm00001d054044	Zm00001d020941	Zm00001d052890	ub3	tsh4	Catalase isozyme 3	[source: RefGen_v3]	GRMZM2G079348	cat3	catalase3	classical_gene	FFL SBP	tassel
	Zm00001d054093	Zm00001d026175	Zm00001d031451	ub2	sbp21	Senescence-associated protein DIN1	[source: RefGen_v3]	NA	NA	NA	NA	FFL SBP	tassel
	Zm00001d000005	Zm00001d002718	Zm00001d030744	NA	gras31	myosin heavy chain-related	[source:homolog]	NA	NA	NA	NA	FFL GRAS	tassel
	Zm00001d000005	Zm00001d042907	Zm00001d033680	d8	NA	myosin heavy chain-related	[source:homolog]	NA	NA	NA	NA	FFL GRAS	tassel
	Zm00001d000005	Zm00001d048199	Zm00001d030744	NA	NA	myosin heavy chain-related	[source:homolog]	NA	NA	NA	NA	FFL GRAS	tassel
	Zm00001d000011	Zm00001d002718	Zm00001d030744	NA	gras31	glyoxalase I homolog	[source:homolog]	NA	NA	NA	NA	FFL GRAS	tassel
	Zm00001d000029	Zm00001d026050	Zm00001d026158	gras79	NA	Dual-specificity protein-like phosphatase 1%3B Protein-tyrosine phosphatase mitochondrial 1	[source: RefGen_v3]	NA	NA	NA	NA	FFL GRAS	tassel
	Zm00001d000029	Zm00001d042907	Zm00001d033680	d8	NA	Dual-specificity protein-like phosphatase 1%3B Protein-tyrosine phosphatase mitochondrial 1	[source: RefGen_v3]	NA	NA	NA	NA	FFL GRAS	tassel
	Zm00001d000029	Zm00001d002718	Zm00001d030744	NA	gras31	Dual-specificity protein-like phosphatase 1%3B Protein-tyrosine phosphatase mitochondrial 1	[source: RefGen_v3]	NA	NA	NA	NA	FFL GRAS	tassel
	Zm00001d000030	Zm00001d048199	Zm00001d028603	NA	NA	RNA-binding KH domain-containing protein PEPPER	[source:homolog]	NA	NA	NA	NA	FFL GRAS	tassel
	Zm00001d000030	Zm00001d048199	Zm00001d030744	NA	NA	RNA-binding KH domain-containing protein PEPPER	[source:homolog]	NA	NA	NA	NA	FFL GRAS	tassel
	Zm00001d000052	Zm00001d042907	Zm00001d033680	d8	NA	Casein kinase II subunit beta-1	[source:homolog]	NA	NA	NA	NA	FFL GRAS	tassel
	Zm00001d000052	Zm00001d048199	Zm00001d030744	NA	NA	Casein kinase II subunit beta-1	[source:homolog]	NA	NA	NA	NA	FFL GRAS	tassel
	Zm00001d000120	Zm00001d051461	Zm00001d033680	d8	gras76	mch2;maize CRY1 homolog2: Homolog to yeast 40S ribosomal protein S14 gene family (cDNA probe)	[source: characterized gene (MaizeGDB_09082017)]	GRMZM2G069762	mch2	maize CRY1 homolog2	NA	FFL GRAS	tassel
	Zm00001d000120	Zm00001d047813	Zm00001d051461	gras76	NA	mch2;maize CRY1 homolog2: Homolog to yeast 40S ribosomal protein S14 gene family (cDNA probe)	[source: characterized gene (MaizeGDB_09082017)]	GRMZM2G069762	mch2	maize CRY1 homolog2	NA	FFL GRAS	tassel
	Zm00001d000168	Zm00001d047813	Zm00001d028603	NA	NA	cdc201;cell division cycle201:	[source: characterized gene (MaizeGDB_09082017)]	GRMZM2G063192	cdc201	cell division cycle201	NA	FFL GRAS	tassel
	Zm00001d000168	Zm00001d048199	Zm00001d028603	NA	NA	cdc201;cell division cycle201:	[source: characterized gene (MaizeGDB_09082017)]	GRMZM2G063192	cdc201	cell division cycle201	NA	FFL GRAS	tassel
	Zm00001d000241	Zm00001d051461	Zm00001d033680	d8	gras76	Single-stranded DNA-binding protein mitochondrial	[source:homolog]	NA	NA	NA	NA	FFL GRAS	tassel
	Zm00001d000241	Zm00001d042907	Zm00001d033680	d8	NA	Single-stranded DNA-binding protein mitochondrial	[source:homolog]	NA	NA	NA	NA	FFL GRAS	tassel
	Zm00001d000260	Zm00001d002718	Zm00001d030744	NA	gras31	Photosystem II D2 protein	[source:homolog]	NA	NA	NA	NA	FFL GRAS	tassel
	Zm00001d000301	Zm00001d051461	Zm00001d033680	d8	gras76	exocyst subunit exo70 family protein G1	[source:homolog]	NA	NA	NA	NA	FFL GRAS	tassel
	Zm00001d000301	Zm00001d042907	Zm00001d033680	d8	NA	exocyst subunit exo70 family protein G1	[source:homolog]	NA	NA	NA	NA	FFL GRAS	tassel
	Zm00001d000301	Zm00001d026050	Zm00001d026158	gras79	NA	exocyst subunit exo70 family protein G1	[source:homolog]	NA	NA	NA	NA	FFL GRAS	tassel
	Zm00001d000301	Zm00001d047813	Zm00001d051461	gras76	NA	exocyst subunit exo70 family protein G1	[source:homolog]	NA	NA	NA	NA	FFL GRAS	tassel
	Zm00001d000311	Zm00001d042907	Zm00001d033680	d8	NA	Outer membrane OMP85 family protein	[source:homolog]	NA	NA	NA	NA	FFL GRAS	tassel
	Zm00001d000311	Zm00001d026050	Zm00001d026158	gras79	NA	Outer membrane OMP85 family protein	[source:homolog]	NA	NA	NA	NA	FFL GRAS	tassel
	Zm00001d000381	Zm00001d047813	Zm00001d051461	gras76	NA	Putative ARM repeat-containing protein containing family protein	[source: RefGen_v3]	NA	NA	NA	NA	FFL GRAS	tassel
	Zm00001d001767	Zm00001d051387	Zm00001d044065	gras12	gras80	mab10;math-btb10:	[source: characterized gene (MaizeGDB_09082017)]	GRMZM2G154437	mab10	math-btb10	NA	FFL GRAS	tassel
	Zm00001d001785	Zm00001d048199	Zm00001d028603	NA	NA	C2 calcium/lipid-binding plant phosphoribosyltransferase family protein	[source:homolog]	NA	NA	NA	NA	FFL GRAS	tassel
	Zm00001d001785	Zm00001d047813	Zm00001d028603	NA	NA	C2 calcium/lipid-binding plant phosphoribosyltransferase family protein	[source:homolog]	NA	NA	NA	NA	FFL GRAS	tassel
	Zm00001d001790	Zm00001d026050	Zm00001d026158	gras79	NA	Cysteine protease ATG4a	[source:homolog]	GRMZM2G064212	atg4a	autophagy4a	NA	FFL GRAS	tassel
	Zm00001d001790	Zm00001d002718	Zm00001d030744	NA	gras31	Cysteine protease ATG4a	[source:homolog]	GRMZM2G064212	atg4a	autophagy4a	NA	FFL GRAS	tassel
	Zm00001d001799	Zm00001d026050	Zm00001d026158	gras79	NA	partner of SLD five 1	[source:homolog]	NA	NA	NA	NA	FFL GRAS	tassel
	Zm00001d001809	Zm00001d002718	Zm00001d030744	NA	gras31	RNA polymerase II transcription factor B subunit 2	[source:homolog]	NA	NA	NA	NA	FFL GRAS	tassel
	Zm00001d001856	Zm00001d047813	Zm00001d051461	gras76	NA	Anamorsin homolog	[source:homolog]	NA	NA	NA	NA	FFL GRAS	tassel
	Zm00001d001856	Zm00001d047813	Zm00001d028603	NA	NA	Anamorsin homolog	[source:homolog]	NA	NA	NA	NA	FFL GRAS	tassel
	Zm00001d001856	Zm00001d028603	Zm00001d042907	NA	NA	Anamorsin homolog	[source:homolog]	NA	NA	NA	NA	FFL GRAS	tassel
	Zm00001d001870	Zm00001d026050	Zm00001d026158	gras79	NA	Peroxisome biogenesis protein 22	[source:homolog]	NA	NA	NA	NA	FFL GRAS	tassel
	Zm00001d001870	Zm00001d048199	Zm00001d030744	NA	NA	Peroxisome biogenesis protein 22	[source:homolog]	NA	NA	NA	NA	FFL GRAS	tassel
	Zm00001d001877	Zm00001d047813	Zm00001d051461	gras76	NA	Phytosulfokine receptor 1	[source:homolog]	NA	NA	NA	NA	FFL GRAS	tassel
	Zm00001d001901	Zm00001d048199	Zm00001d030744	NA	NA	Reticulon-like protein B11	[source:homolog]	NA	NA	NA	NA	FFL GRAS	tassel
	Zm00001d001901	Zm00001d002718	Zm00001d030744	NA	gras31	Reticulon-like protein B11	[source:homolog]	NA	NA	NA	NA	FFL GRAS	tassel
	Zm00001d001909	Zm00001d026050	Zm00001d026158	gras79	NA	Alternative oxidase	[source: RefGen_v3]	NA	NA	NA	NA	FFL GRAS	tassel
	Zm00001d001914	Zm00001d026050	Zm00001d026158	gras79	NA	Actin-related protein 8	[source:homolog]	NA	NA	NA	NA	FFL GRAS	tassel
	Zm00001d001929	Zm00001d047813	Zm00001d051461	gras76	NA	Transport protein particle (TRAPP) component	[source:homolog]	GRMZM2G070389	pco118092		NA	FFL GRAS	tassel
	Zm00001d001935	Zm00001d048199	Zm00001d028603	NA	NA	Leucine--tRNA ligase cytoplasmic	[source:homolog]	NA	NA	NA	NA	FFL GRAS	tassel
	Zm00001d001935	Zm00001d047813	Zm00001d028603	NA	NA	Leucine--tRNA ligase cytoplasmic	[source:homolog]	NA	NA	NA	NA	FFL GRAS	tassel
	Zm00001d001953	Zm00001d028603	Zm00001d042907	NA	NA	Protein IQ-DOMAIN 32	[source:homolog]	NA	NA	NA	NA	FFL GRAS	tassel
	Zm00001d001959	Zm00001d047813	Zm00001d028603	NA	NA	GTP cyclohydrolase I 1	[source: RefGen_v3]	NA	NA	NA	NA	FFL GRAS	tassel
	Zm00001d001959	Zm00001d048199	Zm00001d028603	NA	NA	GTP cyclohydrolase I 1	[source: RefGen_v3]	NA	NA	NA	NA	FFL GRAS	tassel
	Zm00001d001966	Zm00001d002718	Zm00001d030744	NA	gras31	26S proteasome non-ATPase regulatory subunit 7 homolog A	[source:homolog]	GRMZM2G061745	pco082032		NA	FFL GRAS	tassel
	Zm00001d001966	Zm00001d026050	Zm00001d026158	gras79	NA	26S proteasome non-ATPase regulatory subunit 7 homolog A	[source:homolog]	GRMZM2G061745	pco082032		NA	FFL GRAS	tassel
	Zm00001d001970	Zm00001d026050	Zm00001d026158	gras79	NA	Molybdopterin biosynthesis protein CNX1	[source:homolog]	NA	NA	NA	NA	FFL GRAS	tassel
	Zm00001d001970	Zm00001d002718	Zm00001d030744	NA	gras31	Molybdopterin biosynthesis protein CNX1	[source:homolog]	NA	NA	NA	NA	FFL GRAS	tassel
	Zm00001d001979	Zm00001d048199	Zm00001d028603	NA	NA	Probable UDP-arabinopyranose mutase 5	[source:homolog]	NA	NA	NA	NA	FFL GRAS	tassel
	Zm00001d001979	Zm00001d047813	Zm00001d028603	NA	NA	Probable UDP-arabinopyranose mutase 5	[source:homolog]	NA	NA	NA	NA	FFL GRAS	tassel
	Zm00001d001983	Zm00001d026050	Zm00001d026158	gras79	NA	Protein PELOTA 1	[source:homolog]	NA	NA	NA	NA	FFL GRAS	tassel
	Zm00001d001983	Zm00001d002718	Zm00001d030744	NA	gras31	Protein PELOTA 1	[source:homolog]	NA	NA	NA	NA	FFL GRAS	tassel
	Zm00001d002003	Zm00001d048199	Zm00001d030744	NA	NA	Probable phosphoribosylformylglycinamidine synthase chloroplastic/mitochondrial	[source:homolog]	NA	NA	NA	NA	FFL GRAS	tassel
	Zm00001d002022	Zm00001d002718	Zm00001d030744	NA	gras31	Vacuolar cation/proton exchanger 2	[source:homolog]	GRMZM2G040017	cax2	calcium exchanger2	NA	FFL GRAS	tassel
	Zm00001d002022	Zm00001d026050	Zm00001d026158	gras79	NA	Vacuolar cation/proton exchanger 2	[source:homolog]	GRMZM2G040017	cax2	calcium exchanger2	NA	FFL GRAS	tassel
	Zm00001d002022	Zm00001d042907	Zm00001d033680	d8	NA	Vacuolar cation/proton exchanger 2	[source:homolog]	GRMZM2G040017	cax2	calcium exchanger2	NA	FFL GRAS	tassel
	Zm00001d002027	Zm00001d026050	Zm00001d026158	gras79	NA	COP9 signalosome complex subunit 5b	[source:homolog]	GRMZM2G086801	pco066126		NA	FFL GRAS	tassel
	Zm00001d002029	Zm00001d026050	Zm00001d026158	gras79	NA	Protein TIFY 3B	[source:homolog]	GRMZM2G086920	zim32	ZIM-transcription factor 32	NA	FFL GRAS	tassel
	Zm00001d002034	Zm00001d042907	Zm00001d033680	d8	NA	6%2C7-dimethyl-8-ribityllumazine synthase	[source: RefGen_v3]	NA	NA	NA	NA	FFL GRAS	tassel
	Zm00001d002034	Zm00001d002718	Zm00001d030744	NA	gras31	6%2C7-dimethyl-8-ribityllumazine synthase	[source: RefGen_v3]	NA	NA	NA	NA	FFL GRAS	tassel
	Zm00001d002034	Zm00001d051461	Zm00001d033680	d8	gras76	6%2C7-dimethyl-8-ribityllumazine synthase	[source: RefGen_v3]	NA	NA	NA	NA	FFL GRAS	tassel
	Zm00001d002036	Zm00001d026050	Zm00001d026158	gras79	NA	Golgin candidate 2	[source:homolog]	NA	NA	NA	NA	FFL GRAS	tassel
	Zm00001d002051	Zm00001d051387	Zm00001d044065	gras12	gras80	D-3-phosphoglycerate dehydrogenase 3 chloroplastic	[source:homolog]	NA	NA	NA	NA	FFL GRAS	tassel
	Zm00001d002068	Zm00001d002718	Zm00001d030744	NA	gras31	Probable inactive receptor kinase	[source:homolog]	NA	NA	NA	NA	FFL GRAS	tassel
	Zm00001d002084	Zm00001d026050	Zm00001d026158	gras79	NA	zinc finger (ubiquitin-hydrolase) domain-containing protein	[source:homolog]	NA	NA	NA	NA	FFL GRAS	tassel
	Zm00001d002154	Zm00001d026050	Zm00001d026158	gras79	NA	mre11a;meiotic recombination protein 11 homolog A:	[source: characterized gene (MaizeGDB_09082017)]	GRMZM2G106056	mre11a	meiotic recombination protein 11 homolog A	NA	FFL GRAS	tassel
	Zm00001d002154	Zm00001d042907	Zm00001d033680	d8	NA	mre11a;meiotic recombination protein 11 homolog A:	[source: characterized gene (MaizeGDB_09082017)]	GRMZM2G106056	mre11a	meiotic recombination protein 11 homolog A	NA	FFL GRAS	tassel
	Zm00001d002166	Zm00001d048199	Zm00001d030744	NA	NA	Eukaryotic translation initiation factor 3 subunit C	[source:homolog]	NA	NA	NA	NA	FFL GRAS	tassel
	Zm00001d002166	Zm00001d048199	Zm00001d028603	NA	NA	Eukaryotic translation initiation factor 3 subunit C	[source:homolog]	NA	NA	NA	NA	FFL GRAS	tassel
	Zm00001d002166	Zm00001d047813	Zm00001d028603	NA	NA	Eukaryotic translation initiation factor 3 subunit C	[source:homolog]	NA	NA	NA	NA	FFL GRAS	tassel
	Zm00001d002169	Zm00001d048199	Zm00001d030744	NA	NA	Eukaryotic translation initiation factor 3 subunit C	[source:homolog]	NA	NA	NA	NA	FFL GRAS	tassel
	Zm00001d002169	Zm00001d048199	Zm00001d028603	NA	NA	Eukaryotic translation initiation factor 3 subunit C	[source:homolog]	NA	NA	NA	NA	FFL GRAS	tassel
	Zm00001d002169	Zm00001d047813	Zm00001d028603	NA	NA	Eukaryotic translation initiation factor 3 subunit C	[source:homolog]	NA	NA	NA	NA	FFL GRAS	tassel
	Zm00001d002175	Zm00001d002718	Zm00001d030744	NA	gras31	Receptor-like protein kinase FERONIA	[source:homolog]	NA	NA	NA	NA	FFL GRAS	tassel
	Zm00001d002175	Zm00001d026050	Zm00001d026158	gras79	NA	Receptor-like protein kinase FERONIA	[source:homolog]	NA	NA	NA	NA	FFL GRAS	tassel
	Zm00001d002185	Zm00001d002718	Zm00001d030744	NA	gras31	Histone-lysine N-methyltransferase ATXR2	[source:homolog]	GRMZM2G164400	sdg140		NA	FFL GRAS	tassel
	Zm00001d002252	Zm00001d042907	Zm00001d033680	d8	NA	myosin heavy chain-related	[source:homolog]	NA	NA	NA	NA	FFL GRAS	tassel
	Zm00001d002252	Zm00001d048199	Zm00001d030744	NA	NA	myosin heavy chain-related	[source:homolog]	NA	NA	NA	NA	FFL GRAS	tassel
	Zm00001d002252	Zm00001d051461	Zm00001d033680	d8	gras76	myosin heavy chain-related	[source:homolog]	NA	NA	NA	NA	FFL GRAS	tassel
	Zm00001d002253	Zm00001d051387	Zm00001d044065	gras12	gras80	60S ribosomal protein L27	[source: RefGen_v3]	NA	NA	NA	NA	FFL GRAS	tassel
	Zm00001d002339	Zm00001d047813	Zm00001d051461	gras76	NA	40S ribosomal protein S11	[source: RefGen_v3]	GRMZM2G044800	uaz251b(rpS11)		NA	FFL GRAS	tassel
	Zm00001d002339	Zm00001d042907	Zm00001d033680	d8	NA	40S ribosomal protein S11	[source: RefGen_v3]	GRMZM2G044800	uaz251b(rpS11)		NA	FFL GRAS	tassel
	Zm00001d002339	Zm00001d051461	Zm00001d033680	d8	gras76	40S ribosomal protein S11	[source: RefGen_v3]	GRMZM2G044800	uaz251b(rpS11)		NA	FFL GRAS	tassel
	Zm00001d002345	Zm00001d026050	Zm00001d026158	gras79	NA	Pentatricopeptide repeat-containing protein mitochondrial	[source:homolog]	GRMZM2G345667	phm5822		NA	FFL GRAS	tassel
	Zm00001d002349	Zm00001d002718	Zm00001d030744	NA	gras31	ks3;kaurene synthase3: functionality inferred from expression data and sequence similarity (Song et al 2011; Nelissen et al 2012)	[source: characterized gene (MaizeGDB_09082017)]	GRMZM2G093603	ks3	kaurene synthase3	NA	FFL GRAS	tassel
	Zm00001d002371	Zm00001d047813	Zm00001d051461	gras76	NA	Protein kinase superfamily protein	[source:homolog]	NA	NA	NA	NA	FFL GRAS	tassel
	Zm00001d002371	Zm00001d042907	Zm00001d033680	d8	NA	Protein kinase superfamily protein	[source:homolog]	NA	NA	NA	NA	FFL GRAS	tassel
	Zm00001d002371	Zm00001d002718	Zm00001d030744	NA	gras31	Protein kinase superfamily protein	[source:homolog]	NA	NA	NA	NA	FFL GRAS	tassel
	Zm00001d002371	Zm00001d026050	Zm00001d026158	gras79	NA	Protein kinase superfamily protein	[source:homolog]	NA	NA	NA	NA	FFL GRAS	tassel
	Zm00001d002371	Zm00001d051461	Zm00001d033680	d8	gras76	Protein kinase superfamily protein	[source:homolog]	NA	NA	NA	NA	FFL GRAS	tassel
	Zm00001d002373	Zm00001d047813	Zm00001d028603	NA	NA	26S proteasome non-ATPase regulatory subunit 1 homolog B	[source:homolog]	NA	NA	NA	NA	FFL GRAS	tassel
	Zm00001d002373	Zm00001d048199	Zm00001d030744	NA	NA	26S proteasome non-ATPase regulatory subunit 1 homolog B	[source:homolog]	NA	NA	NA	NA	FFL GRAS	tassel
	Zm00001d002373	Zm00001d048199	Zm00001d028603	NA	NA	26S proteasome non-ATPase regulatory subunit 1 homolog B	[source:homolog]	NA	NA	NA	NA	FFL GRAS	tassel
	Zm00001d002384	Zm00001d048199	Zm00001d030744	NA	NA	PAP fibrillin family protein	[source: RefGen_v3]	NA	NA	NA	NA	FFL GRAS	tassel
	Zm00001d002384	Zm00001d002718	Zm00001d030744	NA	gras31	PAP fibrillin family protein	[source: RefGen_v3]	NA	NA	NA	NA	FFL GRAS	tassel
	Zm00001d002390	Zm00001d047813	Zm00001d051461	gras76	NA	DNA ligase 4	[source:homolog]	NA	NA	NA	NA	FFL GRAS	tassel
	Zm00001d002396	Zm00001d002718	Zm00001d030744	NA	gras31	Calcium-transporting ATPase 9 plasma membrane-type	[source:homolog]	GRMZM2G140328	GRMZM2G140328		NA	FFL GRAS	tassel
	Zm00001d002455	Zm00001d002718	Zm00001d030744	NA	gras31	26S proteasome non-ATPase regulatory subunit 13 homolog A	[source:homolog]	NA	NA	NA	NA	FFL GRAS	tassel
	Zm00001d002462	Zm00001d002718	Zm00001d030744	NA	gras31	Peroxisome biogenesis protein 6	[source:homolog]	NA	NA	NA	NA	FFL GRAS	tassel
	Zm00001d002485	Zm00001d048199	Zm00001d030744	NA	NA	Putative WEB family protein chloroplastic	[source:homolog]	NA	NA	NA	NA	FFL GRAS	tassel
	Zm00001d002510	Zm00001d002718	Zm00001d030744	NA	gras31	Regulator of nonsense transcripts 1 homolog	[source:homolog]	NA	NA	NA	NA	FFL GRAS	tassel
	Zm00001d002510	Zm00001d042907	Zm00001d033680	d8	NA	Regulator of nonsense transcripts 1 homolog	[source:homolog]	NA	NA	NA	NA	FFL GRAS	tassel
	Zm00001d002510	Zm00001d047813	Zm00001d051461	gras76	NA	Regulator of nonsense transcripts 1 homolog	[source:homolog]	NA	NA	NA	NA	FFL GRAS	tassel
	Zm00001d002510	Zm00001d051461	Zm00001d033680	d8	gras76	Regulator of nonsense transcripts 1 homolog	[source:homolog]	NA	NA	NA	NA	FFL GRAS	tassel
	Zm00001d002539	Zm00001d048199	Zm00001d030744	NA	NA	Pentatricopeptide repeat-containing protein	[source:homolog]	NA	NA	NA	NA	FFL GRAS	tassel
	Zm00001d002542	Zm00001d002718	Zm00001d030744	NA	gras31	Probable protein phosphatase 2C 68	[source:homolog]	NA	NA	NA	NA	FFL GRAS	tassel
	Zm00001d002595	Zm00001d051461	Zm00001d033680	d8	gras76	TatD related DNase	[source:homolog]	NA	NA	NA	NA	FFL GRAS	tassel
	Zm00001d002595	Zm00001d042907	Zm00001d033680	d8	NA	TatD related DNase	[source:homolog]	NA	NA	NA	NA	FFL GRAS	tassel
	Zm00001d002595	Zm00001d047813	Zm00001d051461	gras76	NA	TatD related DNase	[source:homolog]	NA	NA	NA	NA	FFL GRAS	tassel
	Zm00001d002597	Zm00001d048199	Zm00001d028603	NA	NA	Rho GTPase-activating protein 3	[source:homolog]	NA	NA	NA	NA	FFL GRAS	tassel
	Zm00001d002598	Zm00001d002718	Zm00001d030744	NA	gras31	Ubiquitin fusion degradation protein 1	[source: RefGen_v3]	NA	NA	NA	NA	FFL GRAS	tassel
	Zm00001d002599	Zm00001d026050	Zm00001d026158	gras79	NA	Probable LRR receptor-like serine/threonine-protein kinase	[source:homolog]	GRMZM2G114276	IDP1954		NA	FFL GRAS	tassel
	Zm00001d002599	Zm00001d042907	Zm00001d033680	d8	NA	Probable LRR receptor-like serine/threonine-protein kinase	[source:homolog]	GRMZM2G114276	IDP1954		NA	FFL GRAS	tassel
	Zm00001d002599	Zm00001d002718	Zm00001d030744	NA	gras31	Probable LRR receptor-like serine/threonine-protein kinase	[source:homolog]	GRMZM2G114276	IDP1954		NA	FFL GRAS	tassel
	Zm00001d002600	Zm00001d002718	Zm00001d030744	NA	gras31	Polyprenol reductase 2	[source:homolog]	NA	NA	NA	NA	FFL GRAS	tassel
	Zm00001d002600	Zm00001d026050	Zm00001d026158	gras79	NA	Polyprenol reductase 2	[source:homolog]	NA	NA	NA	NA	FFL GRAS	tassel
	Zm00001d002614	Zm00001d026050	Zm00001d026158	gras79	NA	SPX domain-containing membrane protein	[source:homolog]	NA	NA	NA	NA	FFL GRAS	tassel
	Zm00001d002639	Zm00001d042907	Zm00001d033680	d8	NA	E3 ubiquitin-protein ligase	[source:homolog]	NA	NA	NA	NA	FFL GRAS	tassel
	Zm00001d002658	Zm00001d051387	Zm00001d044065	gras12	gras80	Transducin/WD40 repeat-like superfamily protein	[source:homolog]	NA	NA	NA	NA	FFL GRAS	tassel
	Zm00001d002659	Zm00001d026050	Zm00001d026158	gras79	NA	nfd102;nucleosome/chromatin assembly factor D: novel HMG, cDNA and peptide sequences	[source: characterized gene (MaizeGDB_09082017)]	GRMZM2G145968	nfd102	nucleosome/chromatin assembly factor D	NA	FFL GRAS	tassel
	Zm00001d002659	Zm00001d002718	Zm00001d030744	NA	gras31	nfd102;nucleosome/chromatin assembly factor D: novel HMG, cDNA and peptide sequences	[source: characterized gene (MaizeGDB_09082017)]	GRMZM2G145968	nfd102	nucleosome/chromatin assembly factor D	NA	FFL GRAS	tassel
	Zm00001d002678	Zm00001d002718	Zm00001d030744	NA	gras31	Prolyl oligopeptidase family protein	[source:homolog]	NA	NA	NA	NA	FFL GRAS	tassel
	Zm00001d002678	Zm00001d048199	Zm00001d030744	NA	NA	Prolyl oligopeptidase family protein	[source:homolog]	NA	NA	NA	NA	FFL GRAS	tassel
	Zm00001d002678	Zm00001d026050	Zm00001d026158	gras79	NA	Prolyl oligopeptidase family protein	[source:homolog]	NA	NA	NA	NA	FFL GRAS	tassel
	Zm00001d002682	Zm00001d047813	Zm00001d051461	gras76	NA	Alpha-L-fucosidase 1	[source:homolog]	NA	NA	NA	NA	FFL GRAS	tassel
	Zm00001d002684	Zm00001d042907	Zm00001d033680	d8	NA	Flowering locus D	[source: RefGen_v3]	NA	NA	NA	NA	FFL GRAS	tassel
	Zm00001d002688	Zm00001d047813	Zm00001d028603	NA	NA	Mitogen-activated protein kinase kinase kinase YODA	[source:homolog]	NA	NA	NA	NA	FFL GRAS	tassel
	Zm00001d002694	Zm00001d042907	Zm00001d033680	d8	NA	Branched-chain-amino-acid aminotransferase 3 chloroplastic	[source:homolog]	NA	NA	NA	NA	FFL GRAS	tassel
	Zm00001d002711	Zm00001d042907	Zm00001d033680	d8	NA	Serine racemase	[source:homolog]	NA	NA	NA	NA	FFL GRAS	tassel
	Zm00001d002726	Zm00001d048199	Zm00001d030744	NA	NA	Pectinesterase	[source: RefGen_v3]	NA	NA	NA	NA	FFL GRAS	tassel
	Zm00001d002791	Zm00001d026050	Zm00001d026158	gras79	NA	Dolichyl-P-Man Man	[source: RefGen_v3]	NA	NA	NA	NA	FFL GRAS	tassel
	Zm00001d002791	Zm00001d002718	Zm00001d030744	NA	gras31	Dolichyl-P-Man Man	[source: RefGen_v3]	NA	NA	NA	NA	FFL GRAS	tassel
	Zm00001d002791	Zm00001d048199	Zm00001d030744	NA	NA	Dolichyl-P-Man Man	[source: RefGen_v3]	NA	NA	NA	NA	FFL GRAS	tassel
	Zm00001d002814	Zm00001d051461	Zm00001d033680	d8	gras76	Polyprotein	[source:homolog]	NA	NA	NA	NA	FFL GRAS	tassel
	Zm00001d002814	Zm00001d047813	Zm00001d051461	gras76	NA	Polyprotein	[source:homolog]	NA	NA	NA	NA	FFL GRAS	tassel
	Zm00001d002814	Zm00001d026050	Zm00001d026158	gras79	NA	Polyprotein	[source:homolog]	NA	NA	NA	NA	FFL GRAS	tassel
	Zm00001d002822	Zm00001d048199	Zm00001d028603	NA	NA	Elongation factor G chloroplastic	[source:homolog]	NA	NA	NA	NA	FFL GRAS	tassel
	Zm00001d002836	Zm00001d042907	Zm00001d033680	d8	NA	downstream target of AGL15 2	[source:homolog]	NA	NA	NA	NA	FFL GRAS	tassel
	Zm00001d002857	Zm00001d002718	Zm00001d030744	NA	gras31	OSJNBa0074L08.19 protein; OSJNBa0081C01.7 protein; protein	[source:homolog]	NA	NA	NA	NA	FFL GRAS	tassel
	Zm00001d002859	Zm00001d002718	Zm00001d030744	NA	gras31	Sphingolipid delta(4)-desaturase DES1-like	[source:homolog]	NA	NA	NA	NA	FFL GRAS	tassel
	Zm00001d002864	Zm00001d047813	Zm00001d028603	NA	NA	Probable polyol transporter 4	[source:homolog]	NA	NA	NA	NA	FFL GRAS	tassel
	Zm00001d002864	Zm00001d047813	Zm00001d051461	gras76	NA	Probable polyol transporter 4	[source:homolog]	NA	NA	NA	NA	FFL GRAS	tassel
	Zm00001d002875	Zm00001d042907	Zm00001d033680	d8	NA	Encodes alpha-helical IF (intermediate filament)-like protein.	[source:homolog]		mneap3	Maize Nuclear Envelope-Associated Protein3	NA	FFL GRAS	tassel
	Zm00001d002875	Zm00001d026050	Zm00001d026158	gras79	NA	Encodes alpha-helical IF (intermediate filament)-like protein.	[source:homolog]		mneap3	Maize Nuclear Envelope-Associated Protein3	NA	FFL GRAS	tassel
	Zm00001d002938	Zm00001d048199	Zm00001d028603	NA	NA	sdg107;set domain gene107:	[source: characterized gene (MaizeGDB_09082017)]	GRMZM2G357972	sdg107	set domain gene107	NA	FFL GRAS	tassel
	Zm00001d002942	Zm00001d002718	Zm00001d030744	NA	gras31	Tubulin-folding cofactor B	[source:homolog]	NA	NA	NA	NA	FFL GRAS	tassel
	Zm00001d002942	Zm00001d048199	Zm00001d030744	NA	NA	Tubulin-folding cofactor B	[source:homolog]	NA	NA	NA	NA	FFL GRAS	tassel
	Zm00001d002944	Zm00001d047813	Zm00001d028603	NA	NA	Dolichyl-diphosphooligosaccharide--protein glycosyltransferase 67 kDasubunit	[source: RefGen_v3]	NA	NA	NA	NA	FFL GRAS	tassel
	Zm00001d002945	Zm00001d002718	Zm00001d030744	NA	gras31	ras18A1;ras-related protein18A1:	[source: characterized gene (MaizeGDB_09082017)]	GRMZM2G176677	ras18A1	ras-related protein18A1	NA	FFL GRAS	tassel
	Zm00001d002961	Zm00001d026050	Zm00001d026158	gras79	NA	mRNA cap guanine-N7 methyltransferase 2	[source:homolog]	NA	NA	NA	NA	FFL GRAS	tassel
	Zm00001d003007	Zm00001d042907	Zm00001d033680	d8	NA	Pentatricopeptide repeat (PPR) superfamily protein	[source:homolog]	NA	NA	NA	NA	FFL GRAS	tassel
	Zm00001d003007	Zm00001d002718	Zm00001d030744	NA	gras31	Pentatricopeptide repeat (PPR) superfamily protein	[source:homolog]	NA	NA	NA	NA	FFL GRAS	tassel
	Zm00001d003007	Zm00001d051461	Zm00001d033680	d8	gras76	Pentatricopeptide repeat (PPR) superfamily protein	[source:homolog]	NA	NA	NA	NA	FFL GRAS	tassel
	Zm00001d003016	Zm00001d042907	Zm00001d033680	d8	NA	pal2;phenylalanine ammonia lyase2:	[source: characterized gene (MaizeGDB_09082017)]	GRMZM2G441347	pal2	phenylalanine ammonia lyase2	NA	FFL GRAS	tassel
	Zm00001d003034	Zm00001d051387	Zm00001d044065	gras12	gras80	S-adenosyl-L-methionine-dependent methyltransferases superfamily protein	[source:homolog]	NA	NA	NA	NA	FFL GRAS	tassel
	Zm00001d003116	Zm00001d048199	Zm00001d028603	NA	NA	Major facilitator superfamily protein	[source:homolog]	NA	NA	NA	NA	FFL GRAS	tassel
	Zm00001d003127	Zm00001d026050	Zm00001d026158	gras79	NA	60S ribosomal protein L23a-1	[source:homolog]	NA	NA	NA	NA	FFL GRAS	tassel
	Zm00001d003127	Zm00001d042907	Zm00001d033680	d8	NA	60S ribosomal protein L23a-1	[source:homolog]	NA	NA	NA	NA	FFL GRAS	tassel
	Zm00001d003127	Zm00001d002718	Zm00001d030744	NA	gras31	60S ribosomal protein L23a-1	[source:homolog]	NA	NA	NA	NA	FFL GRAS	tassel
	Zm00001d003147	Zm00001d047813	Zm00001d028603	NA	NA	Eukaryotic translation initiation factor isoform 4G-2	[source:homolog]	NA	NA	NA	NA	FFL GRAS	tassel
	Zm00001d003153	Zm00001d048199	Zm00001d028603	NA	NA	Protein CHROMOSOME TRANSMISSION FIDELITY 7	[source:homolog]	NA	NA	NA	NA	FFL GRAS	tassel
	Zm00001d003157	Zm00001d047813	Zm00001d051461	gras76	NA	S-adenosylmethionine decarboxylase proenzyme S-adenosylmethionine decarboxylase alpha chain S-adenosylmethionine decarboxylase beta chain	[source: RefGen_v3]	GRMZM2G154397	sam2	S-adenosyl methionine decarboxylase2	classical_gene	FFL GRAS	tassel
	Zm00001d003157	Zm00001d047813	Zm00001d028603	NA	NA	S-adenosylmethionine decarboxylase proenzyme S-adenosylmethionine decarboxylase alpha chain S-adenosylmethionine decarboxylase beta chain	[source: RefGen_v3]	GRMZM2G154397	sam2	S-adenosyl methionine decarboxylase2	classical_gene	FFL GRAS	tassel
	Zm00001d003157	Zm00001d028603	Zm00001d042907	NA	NA	S-adenosylmethionine decarboxylase proenzyme S-adenosylmethionine decarboxylase alpha chain S-adenosylmethionine decarboxylase beta chain	[source: RefGen_v3]	GRMZM2G154397	sam2	S-adenosyl methionine decarboxylase2	classical_gene	FFL GRAS	tassel
	Zm00001d003159	Zm00001d002718	Zm00001d030744	NA	gras31	ATP synthase E chain	[source:homolog]	NA	NA	NA	NA	FFL GRAS	tassel
	Zm00001d003159	Zm00001d042907	Zm00001d033680	d8	NA	ATP synthase E chain	[source:homolog]	NA	NA	NA	NA	FFL GRAS	tassel
	Zm00001d003159	Zm00001d051461	Zm00001d033680	d8	gras76	ATP synthase E chain	[source:homolog]	NA	NA	NA	NA	FFL GRAS	tassel
	Zm00001d003167	Zm00001d047813	Zm00001d051461	gras76	NA	CBF1 interacting corepressor	[source: RefGen_v3]	NA	NA	NA	NA	FFL GRAS	tassel
	Zm00001d003214	Zm00001d002718	Zm00001d030744	NA	gras31	prpo2;protoporphyrinogen IX oxidase2:	[source: characterized gene (MaizeGDB_09082017)]	GRMZM2G364901	prpo2	protoporphyrinogen IX oxidase2	NA	FFL GRAS	tassel
	Zm00001d003214	Zm00001d026050	Zm00001d026158	gras79	NA	prpo2;protoporphyrinogen IX oxidase2:	[source: characterized gene (MaizeGDB_09082017)]	GRMZM2G364901	prpo2	protoporphyrinogen IX oxidase2	NA	FFL GRAS	tassel
	Zm00001d003220	Zm00001d047813	Zm00001d051461	gras76	NA	ATP/GTP binding protein	[source: RefGen_v3]	NA	NA	NA	NA	FFL GRAS	tassel
	Zm00001d003245	Zm00001d002718	Zm00001d030744	NA	gras31	Inactive LRR receptor-like serine/threonine-protein kinase BIR2	[source:homolog]	NA	NA	NA	NA	FFL GRAS	tassel
	Zm00001d003245	Zm00001d026050	Zm00001d026158	gras79	NA	Inactive LRR receptor-like serine/threonine-protein kinase BIR2	[source:homolog]	NA	NA	NA	NA	FFL GRAS	tassel
	Zm00001d003256	Zm00001d048199	Zm00001d028603	NA	NA	Serine/threonine protein phosphatase 2A 59 kDa regulatory subunit B' eta isoform	[source:homolog]	NA	NA	NA	NA	FFL GRAS	tassel
	Zm00001d003256	Zm00001d047813	Zm00001d028603	NA	NA	Serine/threonine protein phosphatase 2A 59 kDa regulatory subunit B' eta isoform	[source:homolog]	NA	NA	NA	NA	FFL GRAS	tassel
	Zm00001d003262	Zm00001d051387	Zm00001d044065	gras12	gras80	Steroid nuclear receptor ligand-binding	[source:homolog]	NA	NA	NA	NA	FFL GRAS	tassel
	Zm00001d003265	Zm00001d048199	Zm00001d028603	NA	NA	Topoisomerase-like protein	[source: RefGen_v3]	NA	NA	NA	NA	FFL GRAS	tassel
	Zm00001d003312	Zm00001d002718	Zm00001d030744	NA	gras31	3-ketoacyl-CoA thiolase 2 peroxisomal	[source:homolog]	NA	NA	NA	NA	FFL GRAS	tassel
	Zm00001d003312	Zm00001d026050	Zm00001d026158	gras79	NA	3-ketoacyl-CoA thiolase 2 peroxisomal	[source:homolog]	NA	NA	NA	NA	FFL GRAS	tassel
	Zm00001d003312	Zm00001d048199	Zm00001d030744	NA	NA	3-ketoacyl-CoA thiolase 2 peroxisomal	[source:homolog]	NA	NA	NA	NA	FFL GRAS	tassel
	Zm00001d003333	Zm00001d047813	Zm00001d028603	NA	NA	hapless 8	[source:homolog]	NA	NA	NA	NA	FFL GRAS	tassel
	Zm00001d003347	Zm00001d026050	Zm00001d026158	gras79	NA	ras1;ras related protein1: rab2-homologous cDNA	[source: characterized gene (MaizeGDB_09082017)]	GRMZM2G330430	ras1	ras related protein1	NA	FFL GRAS	tassel
	Zm00001d003347	Zm00001d002718	Zm00001d030744	NA	gras31	ras1;ras related protein1: rab2-homologous cDNA	[source: characterized gene (MaizeGDB_09082017)]	GRMZM2G330430	ras1	ras related protein1	NA	FFL GRAS	tassel
	Zm00001d003347	Zm00001d042907	Zm00001d033680	d8	NA	ras1;ras related protein1: rab2-homologous cDNA	[source: characterized gene (MaizeGDB_09082017)]	GRMZM2G330430	ras1	ras related protein1	NA	FFL GRAS	tassel
	Zm00001d003347	Zm00001d048199	Zm00001d030744	NA	NA	ras1;ras related protein1: rab2-homologous cDNA	[source: characterized gene (MaizeGDB_09082017)]	GRMZM2G330430	ras1	ras related protein1	NA	FFL GRAS	tassel
	Zm00001d003369	Zm00001d047813	Zm00001d028603	NA	NA	18S pre-ribosomal assembly protein gar2-related	[source:homolog]	GRMZM2G050435	mmp167		NA	FFL GRAS	tassel
	Zm00001d003381	Zm00001d042907	Zm00001d033680	d8	NA	Peroxidase 65	[source: RefGen_v3]	NA	NA	NA	NA	FFL GRAS	tassel
	Zm00001d003381	Zm00001d002718	Zm00001d030744	NA	gras31	Peroxidase 65	[source: RefGen_v3]	NA	NA	NA	NA	FFL GRAS	tassel
	Zm00001d003381	Zm00001d026050	Zm00001d026158	gras79	NA	Peroxidase 65	[source: RefGen_v3]	NA	NA	NA	NA	FFL GRAS	tassel
	Zm00001d003393	Zm00001d026050	Zm00001d026158	gras79	NA	Plant UBX domain-containing protein 4	[source:homolog]	NA	NA	NA	NA	FFL GRAS	tassel
	Zm00001d003395	Zm00001d002718	Zm00001d030744	NA	gras31	ans1;anthranilate synthase homolog1: leaf cDNA csu65 sequence similar to yeast TRP3 gene	[source: characterized gene (MaizeGDB_09082017)]	GRMZM2G325131	ans1	anthranilate synthase homolog1	NA	FFL GRAS	tassel
	Zm00001d003395	Zm00001d042907	Zm00001d033680	d8	NA	ans1;anthranilate synthase homolog1: leaf cDNA csu65 sequence similar to yeast TRP3 gene	[source: characterized gene (MaizeGDB_09082017)]	GRMZM2G325131	ans1	anthranilate synthase homolog1	NA	FFL GRAS	tassel
	Zm00001d003399	Zm00001d002718	Zm00001d030744	NA	gras31	Probable inactive receptor kinase	[source:homolog]	NA	NA	NA	NA	FFL GRAS	tassel
	Zm00001d003399	Zm00001d042907	Zm00001d033680	d8	NA	Probable inactive receptor kinase	[source:homolog]	NA	NA	NA	NA	FFL GRAS	tassel
	Zm00001d003470	Zm00001d026050	Zm00001d026158	gras79	NA	Probable plastid-lipid-associated protein 2 chloroplastic	[source:homolog]	GRMZM2G031028	gpm119		NA	FFL GRAS	tassel
	Zm00001d003476	Zm00001d042907	Zm00001d033680	d8	NA	Ubiquitin carboxyl-terminal hydrolase	[source: RefGen_v3]	NA	NA	NA	NA	FFL GRAS	tassel
	Zm00001d003476	Zm00001d002718	Zm00001d030744	NA	gras31	Ubiquitin carboxyl-terminal hydrolase	[source: RefGen_v3]	NA	NA	NA	NA	FFL GRAS	tassel
	Zm00001d003476	Zm00001d026050	Zm00001d026158	gras79	NA	Ubiquitin carboxyl-terminal hydrolase	[source: RefGen_v3]	NA	NA	NA	NA	FFL GRAS	tassel
	Zm00001d003500	Zm00001d002718	Zm00001d030744	NA	gras31	Pentatricopeptide repeat-containing protein mitochondrial	[source:homolog]	NA	NA	NA	NA	FFL GRAS	tassel
	Zm00001d003509	Zm00001d028603	Zm00001d042907	NA	NA	Probable protein phosphatase 2C 12	[source:homolog]	NA	NA	NA	NA	FFL GRAS	tassel
	Zm00001d003546	Zm00001d048199	Zm00001d030744	NA	NA	Sm-like protein LSM1B	[source:homolog]	NA	NA	NA	NA	FFL GRAS	tassel
	Zm00001d003546	Zm00001d002718	Zm00001d030744	NA	gras31	Sm-like protein LSM1B	[source:homolog]	NA	NA	NA	NA	FFL GRAS	tassel
	Zm00001d003621	Zm00001d048199	Zm00001d028603	NA	NA	U-box domain-containing protein 33	[source:homolog]	GRMZM2G018223	IDP267		NA	FFL GRAS	tassel
	Zm00001d003624	Zm00001d042907	Zm00001d033680	d8	NA	U-box domain-containing protein 26	[source:homolog]	NA	NA	NA	NA	FFL GRAS	tassel
	Zm00001d003624	Zm00001d051461	Zm00001d033680	d8	gras76	U-box domain-containing protein 26	[source:homolog]	NA	NA	NA	NA	FFL GRAS	tassel
	Zm00001d003632	Zm00001d042907	Zm00001d033680	d8	NA	rcc2;regulator of chromosome condensation2:	[source: characterized gene (MaizeGDB_09082017)]	GRMZM2G003565	rcc2	regulator of chromosome condensation2	NA	FFL GRAS	tassel
	Zm00001d003632	Zm00001d002718	Zm00001d030744	NA	gras31	rcc2;regulator of chromosome condensation2:	[source: characterized gene (MaizeGDB_09082017)]	GRMZM2G003565	rcc2	regulator of chromosome condensation2	NA	FFL GRAS	tassel
	Zm00001d003632	Zm00001d051461	Zm00001d033680	d8	gras76	rcc2;regulator of chromosome condensation2:	[source: characterized gene (MaizeGDB_09082017)]	GRMZM2G003565	rcc2	regulator of chromosome condensation2	NA	FFL GRAS	tassel
	Zm00001d003643	Zm00001d042907	Zm00001d033680	d8	NA	L-ascorbate peroxidase S chloroplastic/mitochondrial	[source:homolog]	NA	NA	NA	NA	FFL GRAS	tassel
	Zm00001d003645	Zm00001d002718	Zm00001d030744	NA	gras31	ZF-HD homeobox protein	[source: RefGen_v3]	GRMZM2G089619	zhd15	ZF-HD-transcription factor 15	NA	FFL GRAS	tassel
	Zm00001d003649	Zm00001d002718	Zm00001d030744	NA	gras31	OSJNBa0088K19.7 protein	[source:homolog]	NA	NA	NA	NA	FFL GRAS	tassel
	Zm00001d003649	Zm00001d026050	Zm00001d026158	gras79	NA	OSJNBa0088K19.7 protein	[source:homolog]	NA	NA	NA	NA	FFL GRAS	tassel
	Zm00001d003678	Zm00001d047813	Zm00001d028603	NA	NA	Ubiquitin carboxyl-terminal hydrolase	[source: RefGen_v3]	NA	NA	NA	NA	FFL GRAS	tassel
	Zm00001d003709	Zm00001d051461	Zm00001d033680	d8	gras76	Cell wall / vacuolar inhibitor of fructosidase 2	[source:homolog]	NA	NA	NA	NA	FFL GRAS	tassel
	Zm00001d003709	Zm00001d042907	Zm00001d033680	d8	NA	Cell wall / vacuolar inhibitor of fructosidase 2	[source:homolog]	NA	NA	NA	NA	FFL GRAS	tassel
	Zm00001d003725	Zm00001d026050	Zm00001d026158	gras79	NA	Histone H3.2	[source: RefGen_v3]	NA	NA	NA	NA	FFL GRAS	tassel
	Zm00001d003772	Zm00001d047813	Zm00001d051461	gras76	NA	Serine/arginine-rich splicing factor SR45a	[source:homolog]	NA	NA	NA	NA	FFL GRAS	tassel
	Zm00001d003812	Zm00001d042907	Zm00001d033680	d8	NA	Serine/threonine-protein kinase KIPK	[source:homolog]	NA	NA	NA	NA	FFL GRAS	tassel
	Zm00001d003812	Zm00001d051461	Zm00001d033680	d8	gras76	Serine/threonine-protein kinase KIPK	[source:homolog]	NA	NA	NA	NA	FFL GRAS	tassel
	Zm00001d003812	Zm00001d028603	Zm00001d042907	NA	NA	Serine/threonine-protein kinase KIPK	[source:homolog]	NA	NA	NA	NA	FFL GRAS	tassel
	Zm00001d003812	Zm00001d047813	Zm00001d051461	gras76	NA	Serine/threonine-protein kinase KIPK	[source:homolog]	NA	NA	NA	NA	FFL GRAS	tassel
	Zm00001d003812	Zm00001d047813	Zm00001d028603	NA	NA	Serine/threonine-protein kinase KIPK	[source:homolog]	NA	NA	NA	NA	FFL GRAS	tassel
	Zm00001d003878	Zm00001d051461	Zm00001d033680	d8	gras76	Probable beta-14-xylosyltransferase IRX10L	[source:homolog]	GRMZM2G023020	phm3457		NA	FFL GRAS	tassel
	Zm00001d003878	Zm00001d042907	Zm00001d033680	d8	NA	Probable beta-14-xylosyltransferase IRX10L	[source:homolog]	GRMZM2G023020	phm3457		NA	FFL GRAS	tassel
	Zm00001d003878	Zm00001d047813	Zm00001d051461	gras76	NA	Probable beta-14-xylosyltransferase IRX10L	[source:homolog]	GRMZM2G023020	phm3457		NA	FFL GRAS	tassel
	Zm00001d003879	Zm00001d051387	Zm00001d044065	gras12	gras80	Glycine--tRNA ligase mitochondrial 1	[source:homolog]	NA	NA	NA	NA	FFL GRAS	tassel
	Zm00001d003894	Zm00001d047813	Zm00001d028603	NA	NA	Double Clp-N motif-containing P-loop nucleoside triphosphate hydrolases superfamily protein	[source:homolog]	NA	NA	NA	NA	FFL GRAS	tassel
	Zm00001d003917	Zm00001d047813	Zm00001d051461	gras76	NA	RNA polymerase III RPC4	[source:homolog]	NA	NA	NA	NA	FFL GRAS	tassel
	Zm00001d003917	Zm00001d051461	Zm00001d033680	d8	gras76	RNA polymerase III RPC4	[source:homolog]	NA	NA	NA	NA	FFL GRAS	tassel
	Zm00001d003917	Zm00001d042907	Zm00001d033680	d8	NA	RNA polymerase III RPC4	[source:homolog]	NA	NA	NA	NA	FFL GRAS	tassel
	Zm00001d003917	Zm00001d026050	Zm00001d026158	gras79	NA	RNA polymerase III RPC4	[source:homolog]	NA	NA	NA	NA	FFL GRAS	tassel
	Zm00001d003917	Zm00001d002718	Zm00001d030744	NA	gras31	RNA polymerase III RPC4	[source:homolog]	NA	NA	NA	NA	FFL GRAS	tassel
	Zm00001d003958	Zm00001d048199	Zm00001d028603	NA	NA	Calmodulin-binding transcription activator 4	[source:homolog]	GRMZM2G143205	camta1	CAMTA-transcription factor 1	NA	FFL GRAS	tassel
	Zm00001d003958	Zm00001d047813	Zm00001d028603	NA	NA	Calmodulin-binding transcription activator 4	[source:homolog]	GRMZM2G143205	camta1	CAMTA-transcription factor 1	NA	FFL GRAS	tassel
	Zm00001d003983	Zm00001d002718	Zm00001d030744	NA	gras31	Aldehyde dehydrogenase family 7 member B4	[source:homolog]	NA	NA	NA	NA	FFL GRAS	tassel
	Zm00001d003983	Zm00001d042907	Zm00001d033680	d8	NA	Aldehyde dehydrogenase family 7 member B4	[source:homolog]	NA	NA	NA	NA	FFL GRAS	tassel
	Zm00001d003984	Zm00001d026050	Zm00001d026158	gras79	NA	splicing factor-related	[source:homolog]	NA	NA	NA	NA	FFL GRAS	tassel
	Zm00001d003984	Zm00001d002718	Zm00001d030744	NA	gras31	splicing factor-related	[source:homolog]	NA	NA	NA	NA	FFL GRAS	tassel
	Zm00001d004009	Zm00001d002718	Zm00001d030744	NA	gras31	60S ribosomal protein L37a-2	[source:homolog]	NA	NA	NA	NA	FFL GRAS	tassel
	Zm00001d004009	Zm00001d051461	Zm00001d033680	d8	gras76	60S ribosomal protein L37a-2	[source:homolog]	NA	NA	NA	NA	FFL GRAS	tassel
	Zm00001d004009	Zm00001d042907	Zm00001d033680	d8	NA	60S ribosomal protein L37a-2	[source:homolog]	NA	NA	NA	NA	FFL GRAS	tassel
	Zm00001d004033	Zm00001d048199	Zm00001d028603	NA	NA	DnaJ domain ;Myb-like DNA-binding domain	[source:homolog]	NA	NA	NA	NA	FFL GRAS	tassel
	Zm00001d004057	Zm00001d002718	Zm00001d030744	NA	gras31	cytochrome oxidase 2	[source:homolog]	NA	NA	NA	NA	FFL GRAS	tassel
	Zm00001d004091	Zm00001d002718	Zm00001d030744	NA	gras31	Metal tolerance protein C4	[source:homolog]	NA	NA	NA	NA	FFL GRAS	tassel
	Zm00001d004091	Zm00001d026050	Zm00001d026158	gras79	NA	Metal tolerance protein C4	[source:homolog]	NA	NA	NA	NA	FFL GRAS	tassel
	Zm00001d004091	Zm00001d042907	Zm00001d033680	d8	NA	Metal tolerance protein C4	[source:homolog]	NA	NA	NA	NA	FFL GRAS	tassel
	Zm00001d004118	Zm00001d002718	Zm00001d030744	NA	gras31	Protein MICRORCHIDIA 7	[source:homolog]	NA	NA	NA	NA	FFL GRAS	tassel
	Zm00001d004123	Zm00001d047813	Zm00001d051461	gras76	NA	Lactoylglutathione lyase	[source: RefGen_v3]	NA	NA	NA	NA	FFL GRAS	tassel
	Zm00001d004154	Zm00001d048199	Zm00001d028603	NA	NA	Cleavage and polyadenylation specificity factor subunit 1	[source:homolog]	NA	NA	NA	NA	FFL GRAS	tassel
	Zm00001d004154	Zm00001d047813	Zm00001d028603	NA	NA	Cleavage and polyadenylation specificity factor subunit 1	[source:homolog]	NA	NA	NA	NA	FFL GRAS	tassel
	Zm00001d004172	Zm00001d002718	Zm00001d030744	NA	gras31	Putative translation elongation/initiation factor family protein	[source: RefGen_v3]	NA	NA	NA	NA	FFL GRAS	tassel
	Zm00001d004200	Zm00001d047813	Zm00001d028603	NA	NA	hydroxyproline-rich glycoprotein family protein	[source:homolog]	NA	NA	NA	NA	FFL GRAS	tassel
	Zm00001d004386	Zm00001d026050	Zm00001d026158	gras79	NA	Phosphoglycerate mutase family protein	[source:homolog]	NA	NA	NA	NA	FFL GRAS	tassel
	Zm00001d004386	Zm00001d002718	Zm00001d030744	NA	gras31	Phosphoglycerate mutase family protein	[source:homolog]	NA	NA	NA	NA	FFL GRAS	tassel
	Zm00001d004386	Zm00001d042907	Zm00001d033680	d8	NA	Phosphoglycerate mutase family protein	[source:homolog]	NA	NA	NA	NA	FFL GRAS	tassel
	Zm00001d004400	Zm00001d002718	Zm00001d030744	NA	gras31	GDT1-like protein 2 chloroplastic	[source:homolog]	NA	NA	NA	NA	FFL GRAS	tassel
	Zm00001d004400	Zm00001d051461	Zm00001d033680	d8	gras76	GDT1-like protein 2 chloroplastic	[source:homolog]	NA	NA	NA	NA	FFL GRAS	tassel
	Zm00001d004400	Zm00001d047813	Zm00001d051461	gras76	NA	GDT1-like protein 2 chloroplastic	[source:homolog]	NA	NA	NA	NA	FFL GRAS	tassel
	Zm00001d004458	Zm00001d002718	Zm00001d030744	NA	gras31	Cytidine/deoxycytidylate deaminase family protein	[source:homolog]	NA	NA	NA	NA	FFL GRAS	tassel
	Zm00001d004458	Zm00001d026050	Zm00001d026158	gras79	NA	Cytidine/deoxycytidylate deaminase family protein	[source:homolog]	NA	NA	NA	NA	FFL GRAS	tassel
	Zm00001d004473	Zm00001d026050	Zm00001d026158	gras79	NA	Pyruvate dehydrogenase E1 component subunit alpha-3 chloroplastic	[source:homolog]	NA	NA	NA	NA	FFL GRAS	tassel
	Zm00001d004477	Zm00001d002718	Zm00001d030744	NA	gras31	Serine/arginine-rich splicing factor RS31A	[source:homolog]	GRMZM2G021223	asrp2	arginine/serine-rich splicing factor2	NA	FFL GRAS	tassel
	Zm00001d004498	Zm00001d048199	Zm00001d030744	NA	NA	D111/G-patch domain-containing protein	[source:homolog]	NA	NA	NA	NA	FFL GRAS	tassel
	Zm00001d004517	Zm00001d002718	Zm00001d030744	NA	gras31	zinc finger (Ran-binding) family protein	[source:homolog]	NA	NA	NA	NA	FFL GRAS	tassel
	Zm00001d004517	Zm00001d026050	Zm00001d026158	gras79	NA	zinc finger (Ran-binding) family protein	[source:homolog]	NA	NA	NA	NA	FFL GRAS	tassel
	Zm00001d004737	Zm00001d047813	Zm00001d028603	NA	NA	Armadillo/beta-catenin-like repeat ; C2 calcium/lipid-binding domain (CaLB) protein	[source:homolog]	NA	NA	NA	NA	FFL GRAS	tassel
	Zm00001d004785	Zm00001d048199	Zm00001d028603	NA	NA	Protein TPLATE	[source:homolog]	GRMZM2G472770	AW681281		NA	FFL GRAS	tassel
	Zm00001d004790	Zm00001d048199	Zm00001d028603	NA	NA	Transcription factor GTE12	[source:homolog]	NA	NA	NA	NA	FFL GRAS	tassel
	Zm00001d004810	Zm00001d047813	Zm00001d028603	NA	NA	FHA domain-containing protein PS1	[source:homolog]	GRMZM2G133716	fha6	FHA-transcription factor 6	NA	FFL GRAS	tassel
	Zm00001d004810	Zm00001d028603	Zm00001d042907	NA	NA	FHA domain-containing protein PS1	[source:homolog]	GRMZM2G133716	fha6	FHA-transcription factor 6	NA	FFL GRAS	tassel
	Zm00001d004851	Zm00001d048199	Zm00001d028603	NA	NA	BEST Arabidopsis thaliana protein match is: sequence-specific DNA binding transcription factors (TAIR:AT1G21200.1); Has 406 Blast hits to 351 proteins in 76 species: Archae - 0; Bacteria - 2; Metazoa - 137; Fungi - 14; Plants - 127; Viruses - 0; Oth /.../aryotes - 126 (source: NCBI BLink).	[source:homolog]	NA	NA	NA	NA	FFL GRAS	tassel
	Zm00001d004861	Zm00001d048199	Zm00001d030744	NA	NA	RING/FYVE/PHD zinc finger superfamily protein	[source:homolog]	NA	NA	NA	NA	FFL GRAS	tassel
	Zm00001d004861	Zm00001d048199	Zm00001d028603	NA	NA	RING/FYVE/PHD zinc finger superfamily protein	[source:homolog]	NA	NA	NA	NA	FFL GRAS	tassel
	Zm00001d004861	Zm00001d047813	Zm00001d028603	NA	NA	RING/FYVE/PHD zinc finger superfamily protein	[source:homolog]	NA	NA	NA	NA	FFL GRAS	tassel
	Zm00001d004913	Zm00001d047813	Zm00001d051461	gras76	NA	Dual specificity protein phosphatase Diacylglycerol kinase catalytic region	[source:homolog]	NA	NA	NA	NA	FFL GRAS	tassel
	Zm00001d004925	Zm00001d047813	Zm00001d028603	NA	NA	DDT domain-containing protein PTM	[source:homolog]	GRMZM2G403562	ddt1	DDT-transcription factor 1	NA	FFL GRAS	tassel
	Zm00001d004925	Zm00001d048199	Zm00001d028603	NA	NA	DDT domain-containing protein PTM	[source:homolog]	GRMZM2G403562	ddt1	DDT-transcription factor 1	NA	FFL GRAS	tassel
	Zm00001d004933	Zm00001d002718	Zm00001d030744	NA	gras31	Carbohydrate-binding X8 domain superfamily protein	[source:homolog]	GRMZM2G145651	mmc0401		NA	FFL GRAS	tassel
	Zm00001d004933	Zm00001d026050	Zm00001d026158	gras79	NA	Carbohydrate-binding X8 domain superfamily protein	[source:homolog]	GRMZM2G145651	mmc0401		NA	FFL GRAS	tassel
	Zm00001d004956	Zm00001d002718	Zm00001d030744	NA	gras31	gldh1;galactono lactone dehydrogenase1: ascorbate biosynthesis, based on orthology to the Arabidopsis gene vtc2.	[source: characterized gene (MaizeGDB_09082017)]	GRMZM2G469969	gldh1	galactono lactone dehydrogenase1	NA	FFL GRAS	tassel
	Zm00001d004978	Zm00001d047813	Zm00001d051461	gras76	NA	Saccharopine dehydrogenase	[source:homolog]	NA	NA	NA	NA	FFL GRAS	tassel
	Zm00001d005065	Zm00001d048199	Zm00001d028603	NA	NA	BcpLH protein	[source: RefGen_v3]	GRMZM2G444808	cl26752_1		NA	FFL GRAS	tassel
	Zm00001d005065	Zm00001d047813	Zm00001d028603	NA	NA	BcpLH protein	[source: RefGen_v3]	GRMZM2G444808	cl26752_1		NA	FFL GRAS	tassel
	Zm00001d005072	Zm00001d051461	Zm00001d033680	d8	gras76	F-box/LRR-repeat protein 3	[source:homolog]	GRMZM2G452717	umc255a		NA	FFL GRAS	tassel
	Zm00001d005085	Zm00001d026050	Zm00001d026158	gras79	NA	Ubiquitin-activating enzyme E1 2	[source:homolog]	NA	NA	NA	NA	FFL GRAS	tassel
	Zm00001d005085	Zm00001d002718	Zm00001d030744	NA	gras31	Ubiquitin-activating enzyme E1 2	[source:homolog]	NA	NA	NA	NA	FFL GRAS	tassel
	Zm00001d005102	Zm00001d002718	Zm00001d030744	NA	gras31	Protein TONNEAU 1b	[source:homolog]	NA	NA	NA	NA	FFL GRAS	tassel
	Zm00001d005102	Zm00001d026050	Zm00001d026158	gras79	NA	Protein TONNEAU 1b	[source:homolog]	NA	NA	NA	NA	FFL GRAS	tassel
	Zm00001d005102	Zm00001d042907	Zm00001d033680	d8	NA	Protein TONNEAU 1b	[source:homolog]	NA	NA	NA	NA	FFL GRAS	tassel
	Zm00001d005106	Zm00001d042907	Zm00001d033680	d8	NA	Protein EMSY-LIKE 4	[source:homolog]	NA	NA	NA	NA	FFL GRAS	tassel
	Zm00001d005106	Zm00001d026050	Zm00001d026158	gras79	NA	Protein EMSY-LIKE 4	[source:homolog]	NA	NA	NA	NA	FFL GRAS	tassel
	Zm00001d005106	Zm00001d002718	Zm00001d030744	NA	gras31	Protein EMSY-LIKE 4	[source:homolog]	NA	NA	NA	NA	FFL GRAS	tassel
	Zm00001d005107	Zm00001d047813	Zm00001d028603	NA	NA	FRIGIDA-like protein 3	[source:homolog]	NA	NA	NA	NA	FFL GRAS	tassel
	Zm00001d005107	Zm00001d048199	Zm00001d028603	NA	NA	FRIGIDA-like protein 3	[source:homolog]	NA	NA	NA	NA	FFL GRAS	tassel
	Zm00001d005135	Zm00001d048199	Zm00001d030744	NA	NA	ptk4;protein kinase homolog4: cDNA sequence similar to fungal and mammalian protein kinases that function in signal transduction	[source: characterized gene (MaizeGDB_09082017)]	AC217842.3_FG001	ptk4	protein kinase homolog4	NA	FFL GRAS	tassel
	Zm00001d005135	Zm00001d047813	Zm00001d028603	NA	NA	ptk4;protein kinase homolog4: cDNA sequence similar to fungal and mammalian protein kinases that function in signal transduction	[source: characterized gene (MaizeGDB_09082017)]	AC217842.3_FG001	ptk4	protein kinase homolog4	NA	FFL GRAS	tassel
	Zm00001d005135	Zm00001d048199	Zm00001d028603	NA	NA	ptk4;protein kinase homolog4: cDNA sequence similar to fungal and mammalian protein kinases that function in signal transduction	[source: characterized gene (MaizeGDB_09082017)]	AC217842.3_FG001	ptk4	protein kinase homolog4	NA	FFL GRAS	tassel
	Zm00001d005144	Zm00001d048199	Zm00001d028603	NA	NA	NAD-dependent dyhydrogenase%2C Gfo/Idh/MocA family	[source: RefGen_v3]	NA	NA	NA	NA	FFL GRAS	tassel
	Zm00001d005144	Zm00001d047813	Zm00001d028603	NA	NA	NAD-dependent dyhydrogenase%2C Gfo/Idh/MocA family	[source: RefGen_v3]	NA	NA	NA	NA	FFL GRAS	tassel
	Zm00001d005195	Zm00001d048199	Zm00001d030744	NA	NA	RING/U-box superfamily protein	[source:homolog]	NA	NA	NA	NA	FFL GRAS	tassel
	Zm00001d005250	Zm00001d002718	Zm00001d030744	NA	gras31	Cellulose synthase A catalytic subunit 3 [UDP-forming]	[source:homolog]	GRMZM2G018241	cesa9	cellulose synthase9	classical_gene	FFL GRAS	tassel
	Zm00001d005250	Zm00001d026050	Zm00001d026158	gras79	NA	Cellulose synthase A catalytic subunit 3 [UDP-forming]	[source:homolog]	GRMZM2G018241	cesa9	cellulose synthase9	classical_gene	FFL GRAS	tassel
	Zm00001d005250	Zm00001d048199	Zm00001d030744	NA	NA	Cellulose synthase A catalytic subunit 3 [UDP-forming]	[source:homolog]	GRMZM2G018241	cesa9	cellulose synthase9	classical_gene	FFL GRAS	tassel
	Zm00001d005252	Zm00001d042907	Zm00001d033680	d8	NA	Leucine-rich repeat receptor-like tyrosine-protein kinase PXC3	[source:homolog]	NA	NA	NA	NA	FFL GRAS	tassel
	Zm00001d005252	Zm00001d026050	Zm00001d026158	gras79	NA	Leucine-rich repeat receptor-like tyrosine-protein kinase PXC3	[source:homolog]	NA	NA	NA	NA	FFL GRAS	tassel
	Zm00001d005252	Zm00001d051461	Zm00001d033680	d8	gras76	Leucine-rich repeat receptor-like tyrosine-protein kinase PXC3	[source:homolog]	NA	NA	NA	NA	FFL GRAS	tassel
	Zm00001d005264	Zm00001d047813	Zm00001d028603	NA	NA	Tetratricopeptide repeat (TPR)-like superfamily protein	[source:homolog]	NA	NA	NA	NA	FFL GRAS	tassel
	Zm00001d005264	Zm00001d048199	Zm00001d028603	NA	NA	Tetratricopeptide repeat (TPR)-like superfamily protein	[source:homolog]	NA	NA	NA	NA	FFL GRAS	tassel
	Zm00001d005269	Zm00001d047813	Zm00001d028603	NA	NA	Protein NEDD1	[source:homolog]	NA	NA	NA	NA	FFL GRAS	tassel
	Zm00001d005276	Zm00001d047813	Zm00001d051461	gras76	NA	Polyadenylate-binding protein 2	[source:homolog]	NA	NA	NA	NA	FFL GRAS	tassel
	Zm00001d005295	Zm00001d047813	Zm00001d051461	gras76	NA	DNA-directed RNA polymerases II IV and V subunit 3	[source:homolog]	GRMZM5G874167	IDP825		NA	FFL GRAS	tassel
	Zm00001d005297	Zm00001d047813	Zm00001d051461	gras76	NA	Protein LONGIFOLIA 2	[source:homolog]	GRMZM2G083972	umc1658		NA	FFL GRAS	tassel
	Zm00001d005297	Zm00001d028603	Zm00001d042907	NA	NA	Protein LONGIFOLIA 2	[source:homolog]	GRMZM2G083972	umc1658		NA	FFL GRAS	tassel
	Zm00001d005297	Zm00001d047813	Zm00001d028603	NA	NA	Protein LONGIFOLIA 2	[source:homolog]	GRMZM2G083972	umc1658		NA	FFL GRAS	tassel
	Zm00001d005298	Zm00001d051461	Zm00001d033680	d8	gras76	receptor-like kinase	[source:homolog]	NA	NA	NA	NA	FFL GRAS	tassel
	Zm00001d005315	Zm00001d051387	Zm00001d044065	gras12	gras80	Calcium-dependent lipid-binding (CaLB domain) family protein	[source:homolog]	NA	NA	NA	NA	FFL GRAS	tassel
	Zm00001d005328	Zm00001d047813	Zm00001d028603	NA	NA	Calmodulin-binding heat-shock protein	[source: RefGen_v3]	GRMZM2G085939	GRMZM2G085939		NA	FFL GRAS	tassel
	Zm00001d005328	Zm00001d047813	Zm00001d051461	gras76	NA	Calmodulin-binding heat-shock protein	[source: RefGen_v3]	GRMZM2G085939	GRMZM2G085939		NA	FFL GRAS	tassel
	Zm00001d005328	Zm00001d028603	Zm00001d042907	NA	NA	Calmodulin-binding heat-shock protein	[source: RefGen_v3]	GRMZM2G085939	GRMZM2G085939		NA	FFL GRAS	tassel
	Zm00001d005349	Zm00001d026050	Zm00001d026158	gras79	NA	Pentatricopeptide repeat-containing protein	[source:homolog]	NA	NA	NA	NA	FFL GRAS	tassel
	Zm00001d005355	Zm00001d048199	Zm00001d028603	NA	NA	Nuclear pore complex protein GP210	[source:homolog]	NA	NA	NA	NA	FFL GRAS	tassel
	Zm00001d005355	Zm00001d047813	Zm00001d028603	NA	NA	Nuclear pore complex protein GP210	[source:homolog]	NA	NA	NA	NA	FFL GRAS	tassel
	Zm00001d005370	Zm00001d047813	Zm00001d051461	gras76	NA	GPI mannosyltransferase 1	[source:homolog]	NA	NA	NA	NA	FFL GRAS	tassel
	Zm00001d005373	Zm00001d047813	Zm00001d051461	gras76	NA	Chaperonin 60 subunit alpha 2 chloroplastic	[source:homolog]	NA	NA	NA	NA	FFL GRAS	tassel
	Zm00001d005424	Zm00001d047813	Zm00001d051461	gras76	NA	DNA-directed RNA polymerases I%2C II%2C and III 7.3 kDa polypeptide	[source: RefGen_v3]	NA	NA	NA	NA	FFL GRAS	tassel
	Zm00001d005432	Zm00001d047813	Zm00001d028603	NA	NA	40S ribosomal protein S4-3	[source:homolog]	NA	NA	NA	NA	FFL GRAS	tassel
	Zm00001d005432	Zm00001d047813	Zm00001d051461	gras76	NA	40S ribosomal protein S4-3	[source:homolog]	NA	NA	NA	NA	FFL GRAS	tassel
	Zm00001d005432	Zm00001d048199	Zm00001d028603	NA	NA	40S ribosomal protein S4-3	[source:homolog]	NA	NA	NA	NA	FFL GRAS	tassel
	Zm00001d005442	Zm00001d026050	Zm00001d026158	gras79	NA	Ankyrin repeat family protein	[source:homolog]	NA	NA	NA	NA	FFL GRAS	tassel
	Zm00001d005442	Zm00001d051461	Zm00001d033680	d8	gras76	Ankyrin repeat family protein	[source:homolog]	NA	NA	NA	NA	FFL GRAS	tassel
	Zm00001d005442	Zm00001d042907	Zm00001d033680	d8	NA	Ankyrin repeat family protein	[source:homolog]	NA	NA	NA	NA	FFL GRAS	tassel
	Zm00001d005442	Zm00001d047813	Zm00001d051461	gras76	NA	Ankyrin repeat family protein	[source:homolog]	NA	NA	NA	NA	FFL GRAS	tassel
	Zm00001d005495	Zm00001d026050	Zm00001d026158	gras79	NA	Ras-related protein RABA2a	[source:homolog]	GRMZM2G029486	ras11A1	ras related protein11A1	NA	FFL GRAS	tassel
	Zm00001d005507	Zm00001d028603	Zm00001d042907	NA	NA	Mediator of RNA polymerase II transcription subunit 14	[source:homolog]	NA	NA	NA	NA	FFL GRAS	tassel
	Zm00001d005507	Zm00001d047813	Zm00001d051461	gras76	NA	Mediator of RNA polymerase II transcription subunit 14	[source:homolog]	NA	NA	NA	NA	FFL GRAS	tassel
	Zm00001d005507	Zm00001d047813	Zm00001d028603	NA	NA	Mediator of RNA polymerase II transcription subunit 14	[source:homolog]	NA	NA	NA	NA	FFL GRAS	tassel
	Zm00001d005538	Zm00001d002718	Zm00001d030744	NA	gras31	Transducin family protein / WD-40 repeat family protein	[source:homolog]	NA	NA	NA	NA	FFL GRAS	tassel
	Zm00001d005538	Zm00001d026050	Zm00001d026158	gras79	NA	Transducin family protein / WD-40 repeat family protein	[source:homolog]	NA	NA	NA	NA	FFL GRAS	tassel
	Zm00001d005563	Zm00001d026050	Zm00001d026158	gras79	NA	Histone-lysine N-methyltransferase ASHH3	[source:homolog]	GRMZM2G033694	sdg110b		NA	FFL GRAS	tassel
	Zm00001d005563	Zm00001d002718	Zm00001d030744	NA	gras31	Histone-lysine N-methyltransferase ASHH3	[source:homolog]	GRMZM2G033694	sdg110b		NA	FFL GRAS	tassel
	Zm00001d005563	Zm00001d042907	Zm00001d033680	d8	NA	Histone-lysine N-methyltransferase ASHH3	[source:homolog]	GRMZM2G033694	sdg110b		NA	FFL GRAS	tassel
	Zm00001d005624	Zm00001d026050	Zm00001d026158	gras79	NA	Delta(8)-fatty-acid desaturase 2	[source:homolog]	NA	NA	NA	NA	FFL GRAS	tassel
	Zm00001d005624	Zm00001d002718	Zm00001d030744	NA	gras31	Delta(8)-fatty-acid desaturase 2	[source:homolog]	NA	NA	NA	NA	FFL GRAS	tassel
	Zm00001d005627	Zm00001d026050	Zm00001d026158	gras79	NA	Serine carboxypeptidase-like 19	[source:homolog]	NA	NA	NA	NA	FFL GRAS	tassel
	Zm00001d005627	Zm00001d002718	Zm00001d030744	NA	gras31	Serine carboxypeptidase-like 19	[source:homolog]	NA	NA	NA	NA	FFL GRAS	tassel
	Zm00001d005636	Zm00001d002718	Zm00001d030744	NA	gras31	Proton pump-interactor 1	[source:homolog]	GRMZM2G098076	umc1004		NA	FFL GRAS	tassel
	Zm00001d005636	Zm00001d026050	Zm00001d026158	gras79	NA	Proton pump-interactor 1	[source:homolog]	GRMZM2G098076	umc1004		NA	FFL GRAS	tassel
	Zm00001d005636	Zm00001d048199	Zm00001d030744	NA	NA	Proton pump-interactor 1	[source:homolog]	GRMZM2G098076	umc1004		NA	FFL GRAS	tassel
	Zm00001d005638	Zm00001d048199	Zm00001d028603	NA	NA	Retinol dehydrogenase 13	[source:homolog]	NA	NA	NA	NA	FFL GRAS	tassel
	Zm00001d005638	Zm00001d047813	Zm00001d028603	NA	NA	Retinol dehydrogenase 13	[source:homolog]	NA	NA	NA	NA	FFL GRAS	tassel
	Zm00001d005650	Zm00001d048199	Zm00001d028603	NA	NA	Histone-lysine N-methyltransferase H3 lysine-9 specific SUVH5	[source:homolog]	GRMZM2G300955	sdg119	set domain gene119	NA	FFL GRAS	tassel
	Zm00001d005671	Zm00001d042907	Zm00001d033680	d8	NA	ASC1-like protein 1	[source: RefGen_v3]	NA	NA	NA	NA	FFL GRAS	tassel
	Zm00001d005671	Zm00001d002718	Zm00001d030744	NA	gras31	ASC1-like protein 1	[source: RefGen_v3]	NA	NA	NA	NA	FFL GRAS	tassel
	Zm00001d005671	Zm00001d026050	Zm00001d026158	gras79	NA	ASC1-like protein 1	[source: RefGen_v3]	NA	NA	NA	NA	FFL GRAS	tassel
	Zm00001d005674	Zm00001d042907	Zm00001d033680	d8	NA	Enolase	[source: RefGen_v3]	NA	NA	NA	NA	FFL GRAS	tassel
	Zm00001d005674	Zm00001d051461	Zm00001d033680	d8	gras76	Enolase	[source: RefGen_v3]	NA	NA	NA	NA	FFL GRAS	tassel
	Zm00001d005675	Zm00001d042907	Zm00001d033680	d8	NA	Pentatricopeptide repeat-containing protein mitochondrial	[source:homolog]	GRMZM2G039155	emp2	empty pericarp 2	classical_gene	FFL GRAS	tassel
	Zm00001d005675	Zm00001d002718	Zm00001d030744	NA	gras31	Pentatricopeptide repeat-containing protein mitochondrial	[source:homolog]	GRMZM2G039155	emp2	empty pericarp 2	classical_gene	FFL GRAS	tassel
	Zm00001d005675	Zm00001d026050	Zm00001d026158	gras79	NA	Pentatricopeptide repeat-containing protein mitochondrial	[source:homolog]	GRMZM2G039155	emp2	empty pericarp 2	classical_gene	FFL GRAS	tassel
	Zm00001d005675	Zm00001d051461	Zm00001d033680	d8	gras76	Pentatricopeptide repeat-containing protein mitochondrial	[source:homolog]	GRMZM2G039155	emp2	empty pericarp 2	classical_gene	FFL GRAS	tassel
	Zm00001d005681	Zm00001d051387	Zm00001d044065	gras12	gras80	RNA ligase/cyclic nucleotide phosphodiesterase family protein	[source:homolog]	NA	NA	NA	NA	FFL GRAS	tassel
	Zm00001d005687	Zm00001d047813	Zm00001d028603	NA	NA	trps5;trehalose-6-phosphate synthase5:	[source: characterized gene (MaizeGDB_09082017)]	GRMZM2G527891	trps5	trehalose-6-phosphate synthase5	NA	FFL GRAS	tassel
	Zm00001d005828	Zm00001d047813	Zm00001d028603	NA	NA	Thiol protease aleurain	[source:homolog]	NA	NA	NA	NA	FFL GRAS	tassel
	Zm00001d005828	Zm00001d028603	Zm00001d042907	NA	NA	Thiol protease aleurain	[source:homolog]	NA	NA	NA	NA	FFL GRAS	tassel
	Zm00001d005856	Zm00001d042907	Zm00001d033680	d8	NA	Nuclear pore complex protein NUP58	[source:homolog]	NA	NA	NA	NA	FFL GRAS	tassel
	Zm00001d005866	Zm00001d026050	Zm00001d026158	gras79	NA	Protein disulfide-isomerase like 2-2	[source:homolog]	NA	NA	NA	NA	FFL GRAS	tassel
	Zm00001d005902	Zm00001d051387	Zm00001d044065	gras12	gras80	Sec23/Sec24 protein transport family protein	[source:homolog]	NA	NA	NA	NA	FFL GRAS	tassel
	Zm00001d005912	Zm00001d047813	Zm00001d051461	gras76	NA	Polyadenylate-binding protein RBP47B	[source:homolog]	NA	NA	NA	NA	FFL GRAS	tassel
	Zm00001d005958	Zm00001d048199	Zm00001d028603	NA	NA	mbd117;methyl binding domain117:	[source: characterized gene (MaizeGDB_09082017)]	GRMZM2G048411	mbd117	methyl binding domain117	NA	FFL GRAS	tassel
	Zm00001d005958	Zm00001d047813	Zm00001d028603	NA	NA	mbd117;methyl binding domain117:	[source: characterized gene (MaizeGDB_09082017)]	GRMZM2G048411	mbd117	methyl binding domain117	NA	FFL GRAS	tassel
	Zm00001d005966	Zm00001d047813	Zm00001d051461	gras76	NA	Phosphatidylinositol 4-kinase gamma 7	[source:homolog]	NA	NA	NA	NA	FFL GRAS	tassel
	Zm00001d005976	Zm00001d048199	Zm00001d028603	NA	NA	Serine/threonine-protein kinase D6PKL1	[source:homolog]	GRMZM2G026065	bcd926b		NA	FFL GRAS	tassel
	Zm00001d005976	Zm00001d028603	Zm00001d042907	NA	NA	Serine/threonine-protein kinase D6PKL1	[source:homolog]	GRMZM2G026065	bcd926b		NA	FFL GRAS	tassel
	Zm00001d005976	Zm00001d002718	Zm00001d030744	NA	gras31	Serine/threonine-protein kinase D6PKL1	[source:homolog]	GRMZM2G026065	bcd926b		NA	FFL GRAS	tassel
	Zm00001d005976	Zm00001d047813	Zm00001d028603	NA	NA	Serine/threonine-protein kinase D6PKL1	[source:homolog]	GRMZM2G026065	bcd926b		NA	FFL GRAS	tassel
	Zm00001d005976	Zm00001d042907	Zm00001d033680	d8	NA	Serine/threonine-protein kinase D6PKL1	[source:homolog]	GRMZM2G026065	bcd926b		NA	FFL GRAS	tassel
	Zm00001d005976	Zm00001d048199	Zm00001d030744	NA	NA	Serine/threonine-protein kinase D6PKL1	[source:homolog]	GRMZM2G026065	bcd926b		NA	FFL GRAS	tassel
	Zm00001d005981	Zm00001d048199	Zm00001d028603	NA	NA	Probable galacturonosyltransferase 4	[source:homolog]	NA	NA	NA	NA	FFL GRAS	tassel
	Zm00001d005997	Zm00001d002718	Zm00001d030744	NA	gras31	WPP domain-interacting protein 2	[source:homolog]	GRMZM2G003992	mlkp3	Maize LINC KASH AtWIP-like3	NA	FFL GRAS	tassel
	Zm00001d005997	Zm00001d026050	Zm00001d026158	gras79	NA	WPP domain-interacting protein 2	[source:homolog]	GRMZM2G003992	mlkp3	Maize LINC KASH AtWIP-like3	NA	FFL GRAS	tassel
	Zm00001d005997	Zm00001d042907	Zm00001d033680	d8	NA	WPP domain-interacting protein 2	[source:homolog]	GRMZM2G003992	mlkp3	Maize LINC KASH AtWIP-like3	NA	FFL GRAS	tassel
	Zm00001d006008	Zm00001d026050	Zm00001d026158	gras79	NA	Heat shock protein 90-2	[source:homolog]	GRMZM2G112165	pza03529		NA	FFL GRAS	tassel
	Zm00001d006008	Zm00001d002718	Zm00001d030744	NA	gras31	Heat shock protein 90-2	[source:homolog]	GRMZM2G112165	pza03529		NA	FFL GRAS	tassel
	Zm00001d006008	Zm00001d042907	Zm00001d033680	d8	NA	Heat shock protein 90-2	[source:homolog]	GRMZM2G112165	pza03529		NA	FFL GRAS	tassel
	Zm00001d006025	Zm00001d051461	Zm00001d033680	d8	gras76	IRK-interacting protein	[source:homolog]	NA	NA	NA	NA	FFL GRAS	tassel
	Zm00001d006040	Zm00001d051387	Zm00001d044065	gras12	gras80	3-hydroxy-3-methylglutaryl-coenzyme A reductase 2	[source:homolog]	NA	NA	NA	NA	FFL GRAS	tassel
	Zm00001d006041	Zm00001d048199	Zm00001d028603	NA	NA	Proton pump-interactor 1	[source:homolog]	NA	NA	NA	NA	FFL GRAS	tassel
	Zm00001d006041	Zm00001d048199	Zm00001d030744	NA	NA	Proton pump-interactor 1	[source:homolog]	NA	NA	NA	NA	FFL GRAS	tassel
	Zm00001d006041	Zm00001d047813	Zm00001d028603	NA	NA	Proton pump-interactor 1	[source:homolog]	NA	NA	NA	NA	FFL GRAS	tassel
	Zm00001d006049	Zm00001d026050	Zm00001d026158	gras79	NA	Protein pob	[source:homolog]	NA	NA	NA	NA	FFL GRAS	tassel
	Zm00001d006049	Zm00001d002718	Zm00001d030744	NA	gras31	Protein pob	[source:homolog]	NA	NA	NA	NA	FFL GRAS	tassel
	Zm00001d006061	Zm00001d042907	Zm00001d033680	d8	NA	Oxidoreductase	[source: RefGen_v3]	NA	NA	NA	NA	FFL GRAS	tassel
	Zm00001d006061	Zm00001d026050	Zm00001d026158	gras79	NA	Oxidoreductase	[source: RefGen_v3]	NA	NA	NA	NA	FFL GRAS	tassel
	Zm00001d006079	Zm00001d048199	Zm00001d028603	NA	NA	Ubiquitin carboxyl-terminal hydrolase 2	[source:homolog]	NA	NA	NA	NA	FFL GRAS	tassel
	Zm00001d006079	Zm00001d047813	Zm00001d028603	NA	NA	Ubiquitin carboxyl-terminal hydrolase 2	[source:homolog]	NA	NA	NA	NA	FFL GRAS	tassel
	Zm00001d006084	Zm00001d002718	Zm00001d030744	NA	gras31	Uridine kinase	[source: RefGen_v3]	NA	NA	NA	NA	FFL GRAS	tassel
	Zm00001d006090	Zm00001d042907	Zm00001d033680	d8	NA	TITAN-like protein	[source:homolog]	NA	NA	NA	NA	FFL GRAS	tassel
	Zm00001d006090	Zm00001d026050	Zm00001d026158	gras79	NA	TITAN-like protein	[source:homolog]	NA	NA	NA	NA	FFL GRAS	tassel
	Zm00001d006090	Zm00001d051461	Zm00001d033680	d8	gras76	TITAN-like protein	[source:homolog]	NA	NA	NA	NA	FFL GRAS	tassel
	Zm00001d006090	Zm00001d047813	Zm00001d051461	gras76	NA	TITAN-like protein	[source:homolog]	NA	NA	NA	NA	FFL GRAS	tassel
	Zm00001d006109	Zm00001d002718	Zm00001d030744	NA	gras31	Rhodopsin-like receptor	[source: RefGen_v3]	NA	NA	NA	NA	FFL GRAS	tassel
	Zm00001d006109	Zm00001d042907	Zm00001d033680	d8	NA	Rhodopsin-like receptor	[source: RefGen_v3]	NA	NA	NA	NA	FFL GRAS	tassel
	Zm00001d006113	Zm00001d051461	Zm00001d033680	d8	gras76	DEAD-box ATP-dependent RNA helicase 28	[source:homolog]	NA	NA	NA	NA	FFL GRAS	tassel
	Zm00001d006124	Zm00001d048199	Zm00001d028603	NA	NA	CONTAINS InterPro DOMAIN/s: Basic helix-loop-helix Nulp1-type (InterPro:IPR006994); Has 2929 Blast hits to 2464 proteins in 333 species: Archae - 2; Bacteria - 151; Metazoa - 913; Fungi - 372; Plants - 141; Viruses - 47; Other Eukaryotes - 1303 (so /.../NCBI BLink).	[source:homolog]	NA	NA	NA	NA	FFL GRAS	tassel
	Zm00001d006131	Zm00001d026050	Zm00001d026158	gras79	NA	BAG-associated GRAM protein 1	[source:homolog]	NA	NA	NA	NA	FFL GRAS	tassel
	Zm00001d006142	Zm00001d047813	Zm00001d028603	NA	NA	Ankyrin repeat family protein	[source:homolog]	NA	NA	NA	NA	FFL GRAS	tassel
	Zm00001d006176	Zm00001d002718	Zm00001d030744	NA	gras31	Plant UBX domain-containing protein 8	[source:homolog]	NA	NA	NA	NA	FFL GRAS	tassel
	Zm00001d006182	Zm00001d051387	Zm00001d044065	gras12	gras80	aldolase like	[source:homolog]	NA	NA	NA	NA	FFL GRAS	tassel
	Zm00001d006221	Zm00001d042907	Zm00001d033680	d8	NA	tpi2;triose phosphate isomerase2: electrophoretic mobility; plastidial; dimeric; intra/interlocus hybrids occur with Tpi1	[source: characterized gene (MaizeGDB_09082017)]	GRMZM2G002807	tpi2	triose phosphate isomerase2	NA	FFL GRAS	tassel
	Zm00001d006237	Zm00001d002718	Zm00001d030744	NA	gras31	Protein POLLENLESS 3-LIKE 2	[source:homolog]	NA	NA	NA	NA	FFL GRAS	tassel
	Zm00001d006237	Zm00001d026050	Zm00001d026158	gras79	NA	Protein POLLENLESS 3-LIKE 2	[source:homolog]	NA	NA	NA	NA	FFL GRAS	tassel
	Zm00001d006238	Zm00001d051387	Zm00001d044065	gras12	gras80	Calcium lipid binding protein-like	[source: RefGen_v3]	GRMZM2G050193	GRMZM2G050193		NA	FFL GRAS	tassel
	Zm00001d006249	Zm00001d042907	Zm00001d033680	d8	NA	SNARE-like superfamily protein	[source:homolog]	NA	NA	NA	NA	FFL GRAS	tassel
	Zm00001d006249	Zm00001d026050	Zm00001d026158	gras79	NA	SNARE-like superfamily protein	[source:homolog]	NA	NA	NA	NA	FFL GRAS	tassel
	Zm00001d006249	Zm00001d051461	Zm00001d033680	d8	gras76	SNARE-like superfamily protein	[source:homolog]	NA	NA	NA	NA	FFL GRAS	tassel
	Zm00001d006249	Zm00001d002718	Zm00001d030744	NA	gras31	SNARE-like superfamily protein	[source:homolog]	NA	NA	NA	NA	FFL GRAS	tassel
	Zm00001d006286	Zm00001d026050	Zm00001d026158	gras79	NA	BZIP transcription factor	[source:homolog]	NA	NA	NA	NA	FFL GRAS	tassel
	Zm00001d006286	Zm00001d042907	Zm00001d033680	d8	NA	BZIP transcription factor	[source:homolog]	NA	NA	NA	NA	FFL GRAS	tassel
	Zm00001d006308	Zm00001d026050	Zm00001d026158	gras79	NA	Protein kinase superfamily protein	[source:homolog]	NA	NA	NA	NA	FFL GRAS	tassel
	Zm00001d006317	Zm00001d047813	Zm00001d028603	NA	NA	Putative E3 ubiquitin-protein ligase RF4	[source:homolog]	NA	NA	NA	NA	FFL GRAS	tassel
	Zm00001d006317	Zm00001d047813	Zm00001d051461	gras76	NA	Putative E3 ubiquitin-protein ligase RF4	[source:homolog]	NA	NA	NA	NA	FFL GRAS	tassel
	Zm00001d006317	Zm00001d028603	Zm00001d042907	NA	NA	Putative E3 ubiquitin-protein ligase RF4	[source:homolog]	NA	NA	NA	NA	FFL GRAS	tassel
	Zm00001d006320	Zm00001d002718	Zm00001d030744	NA	gras31	Signal peptidase complex subunit 3B	[source:homolog]	NA	NA	NA	NA	FFL GRAS	tassel
	Zm00001d006320	Zm00001d026050	Zm00001d026158	gras79	NA	Signal peptidase complex subunit 3B	[source:homolog]	NA	NA	NA	NA	FFL GRAS	tassel
	Zm00001d006323	Zm00001d051387	Zm00001d044065	gras12	gras80	Histone-lysine N-methyltransferase ATX4	[source:homolog]	NA	NA	NA	NA	FFL GRAS	tassel
	Zm00001d006345	Zm00001d002718	Zm00001d030744	NA	gras31	Probable protein S-acyltransferase 12	[source:homolog]	NA	NA	NA	NA	FFL GRAS	tassel
	Zm00001d006345	Zm00001d026050	Zm00001d026158	gras79	NA	Probable protein S-acyltransferase 12	[source:homolog]	NA	NA	NA	NA	FFL GRAS	tassel
	Zm00001d006368	Zm00001d047813	Zm00001d028603	NA	NA	NEP1-interacting protein-like 1	[source:homolog]	NA	NA	NA	NA	FFL GRAS	tassel
	Zm00001d006371	Zm00001d047813	Zm00001d051461	gras76	NA	C2 calcium/lipid-binding plant phosphoribosyltransferase family protein	[source:homolog]	NA	NA	NA	NA	FFL GRAS	tassel
	Zm00001d006373	Zm00001d026050	Zm00001d026158	gras79	NA	E3 ubiquitin protein ligase RIN2	[source:homolog]	NA	NA	NA	NA	FFL GRAS	tassel
	Zm00001d006373	Zm00001d002718	Zm00001d030744	NA	gras31	E3 ubiquitin protein ligase RIN2	[source:homolog]	NA	NA	NA	NA	FFL GRAS	tassel
	Zm00001d006409	Zm00001d002718	Zm00001d030744	NA	gras31	RanBP2-type zinc finger protein	[source:homolog]	NA	NA	NA	NA	FFL GRAS	tassel
	Zm00001d006409	Zm00001d042907	Zm00001d033680	d8	NA	RanBP2-type zinc finger protein	[source:homolog]	NA	NA	NA	NA	FFL GRAS	tassel
	Zm00001d006420	Zm00001d042907	Zm00001d033680	d8	NA	LRR receptor-like serine/threonine-protein kinase GSO1	[source:homolog]	NA	NA	NA	NA	FFL GRAS	tassel
	Zm00001d006422	Zm00001d026050	Zm00001d026158	gras79	NA	Peptide-N(4)-(N-acetyl-beta-glucosaminyl)asparagine amidase	[source:homolog]	NA	NA	NA	NA	FFL GRAS	tassel
	Zm00001d006422	Zm00001d002718	Zm00001d030744	NA	gras31	Peptide-N(4)-(N-acetyl-beta-glucosaminyl)asparagine amidase	[source:homolog]	NA	NA	NA	NA	FFL GRAS	tassel
	Zm00001d006434	Zm00001d051387	Zm00001d044065	gras12	gras80	hAT transposon superfamily protein	[source:homolog]	NA	NA	NA	NA	FFL GRAS	tassel
	Zm00001d006439	Zm00001d051387	Zm00001d044065	gras12	gras80	atp3;ATP synthase3:	[source: characterized gene (MaizeGDB_09082017)]	GRMZM2G171628	atp3	ATP synthase3	NA	FFL GRAS	tassel
	Zm00001d006449	Zm00001d028603	Zm00001d042907	NA	NA	UDP-glycosyltransferase 71B1	[source:homolog]	NA	NA	NA	NA	FFL GRAS	tassel
	Zm00001d006449	Zm00001d047813	Zm00001d051461	gras76	NA	UDP-glycosyltransferase 71B1	[source:homolog]	NA	NA	NA	NA	FFL GRAS	tassel
	Zm00001d006449	Zm00001d047813	Zm00001d028603	NA	NA	UDP-glycosyltransferase 71B1	[source:homolog]	NA	NA	NA	NA	FFL GRAS	tassel
	Zm00001d006459	Zm00001d048199	Zm00001d030744	NA	NA	Pre-mRNA-splicing factor ATP-dependent RNA helicase DEAH7	[source:homolog]	NA	NA	NA	NA	FFL GRAS	tassel
	Zm00001d006472	Zm00001d048199	Zm00001d028603	NA	NA	DNA-binding bromodomain-containing protein	[source:homolog]	NA	NA	NA	NA	FFL GRAS	tassel
	Zm00001d006472	Zm00001d047813	Zm00001d028603	NA	NA	DNA-binding bromodomain-containing protein	[source:homolog]	NA	NA	NA	NA	FFL GRAS	tassel
	Zm00001d006472	Zm00001d028603	Zm00001d042907	NA	NA	DNA-binding bromodomain-containing protein	[source:homolog]	NA	NA	NA	NA	FFL GRAS	tassel
	Zm00001d006474	Zm00001d047813	Zm00001d051461	gras76	NA	Autophagy-related protein 8a	[source:homolog]	GRMZM2G336871	atg8a	autophagy8a	NA	FFL GRAS	tassel
	Zm00001d006481	Zm00001d047813	Zm00001d051461	gras76	NA	BNR/Asp-box repeat family protein	[source:homolog]	NA	NA	NA	NA	FFL GRAS	tassel
	Zm00001d006481	Zm00001d051461	Zm00001d033680	d8	gras76	BNR/Asp-box repeat family protein	[source:homolog]	NA	NA	NA	NA	FFL GRAS	tassel
	Zm00001d006481	Zm00001d026050	Zm00001d026158	gras79	NA	BNR/Asp-box repeat family protein	[source:homolog]	NA	NA	NA	NA	FFL GRAS	tassel
	Zm00001d006481	Zm00001d042907	Zm00001d033680	d8	NA	BNR/Asp-box repeat family protein	[source:homolog]	NA	NA	NA	NA	FFL GRAS	tassel
	Zm00001d006508	Zm00001d042907	Zm00001d033680	d8	NA	Glutamate receptor 3.4	[source:homolog]	NA	NA	NA	NA	FFL GRAS	tassel
	Zm00001d006508	Zm00001d002718	Zm00001d030744	NA	gras31	Glutamate receptor 3.4	[source:homolog]	NA	NA	NA	NA	FFL GRAS	tassel
	Zm00001d006508	Zm00001d051461	Zm00001d033680	d8	gras76	Glutamate receptor 3.4	[source:homolog]	NA	NA	NA	NA	FFL GRAS	tassel
	Zm00001d006512	Zm00001d051387	Zm00001d044065	gras12	gras80	pdi12;protein disulfide isomerase12:	[source: characterized gene (MaizeGDB_09082017)]	GRMZM2G067063	pdi12	protein disulfide isomerase12	NA	FFL GRAS	tassel
	Zm00001d006555	Zm00001d026050	Zm00001d026158	gras79	NA	60S ribosomal protein L38	[source: RefGen_v3]	NA	NA	NA	NA	FFL GRAS	tassel
	Zm00001d006562	Zm00001d048199	Zm00001d030744	NA	NA	Pentatricopeptide repeat-containing protein	[source:homolog]	NA	NA	NA	NA	FFL GRAS	tassel
	Zm00001d006562	Zm00001d002718	Zm00001d030744	NA	gras31	Pentatricopeptide repeat-containing protein	[source:homolog]	NA	NA	NA	NA	FFL GRAS	tassel
	Zm00001d006566	Zm00001d042907	Zm00001d033680	d8	NA	ELAV-like protein 4	[source: RefGen_v3]	GRMZM2G163297	mmp116		NA	FFL GRAS	tassel
	Zm00001d006566	Zm00001d002718	Zm00001d030744	NA	gras31	ELAV-like protein 4	[source: RefGen_v3]	GRMZM2G163297	mmp116		NA	FFL GRAS	tassel
	Zm00001d006573	Zm00001d047813	Zm00001d028603	NA	NA	Eukaryotic translation initiation factor 4G	[source:homolog]	NA	NA	NA	NA	FFL GRAS	tassel
	Zm00001d006573	Zm00001d048199	Zm00001d028603	NA	NA	Eukaryotic translation initiation factor 4G	[source:homolog]	NA	NA	NA	NA	FFL GRAS	tassel
	Zm00001d006611	Zm00001d042907	Zm00001d033680	d8	NA	alpha/beta-Hydrolases superfamily protein	[source:homolog]	GRMZM2G418415	GRMZM2G418415		NA	FFL GRAS	tassel
	Zm00001d006620	Zm00001d047813	Zm00001d051461	gras76	NA	Protein TIC 20-IV chloroplastic	[source:homolog]	NA	NA	NA	NA	FFL GRAS	tassel
	Zm00001d006621	Zm00001d028603	Zm00001d042907	NA	NA	Calcium-dependent protein kinase 7	[source:homolog]	NA	NA	NA	NA	FFL GRAS	tassel
	Zm00001d006621	Zm00001d047813	Zm00001d051461	gras76	NA	Calcium-dependent protein kinase 7	[source:homolog]	NA	NA	NA	NA	FFL GRAS	tassel
	Zm00001d006621	Zm00001d047813	Zm00001d028603	NA	NA	Calcium-dependent protein kinase 7	[source:homolog]	NA	NA	NA	NA	FFL GRAS	tassel
	Zm00001d006623	Zm00001d026050	Zm00001d026158	gras79	NA	Polygalacturonase inhibitor 1	[source: RefGen_v3]	NA	NA	NA	NA	FFL GRAS	tassel
	Zm00001d006623	Zm00001d047813	Zm00001d051461	gras76	NA	Polygalacturonase inhibitor 1	[source: RefGen_v3]	NA	NA	NA	NA	FFL GRAS	tassel
	Zm00001d006623	Zm00001d051461	Zm00001d033680	d8	gras76	Polygalacturonase inhibitor 1	[source: RefGen_v3]	NA	NA	NA	NA	FFL GRAS	tassel
	Zm00001d006623	Zm00001d042907	Zm00001d033680	d8	NA	Polygalacturonase inhibitor 1	[source: RefGen_v3]	NA	NA	NA	NA	FFL GRAS	tassel
	Zm00001d006623	Zm00001d002718	Zm00001d030744	NA	gras31	Polygalacturonase inhibitor 1	[source: RefGen_v3]	NA	NA	NA	NA	FFL GRAS	tassel
	Zm00001d006628	Zm00001d047813	Zm00001d051461	gras76	NA	Protein TIME FOR COFFEE	[source:homolog]	NA	NA	NA	NA	FFL GRAS	tassel
	Zm00001d006657	Zm00001d026050	Zm00001d026158	gras79	NA	Homogentisate solanesyltransferase chloroplastic	[source:homolog]	GRMZM2G113476	w3	white seedling3	NA	FFL GRAS	tassel
	Zm00001d006679	Zm00001d002718	Zm00001d030744	NA	gras31	UDP-galactose transporter 2	[source:homolog]	NA	NA	NA	NA	FFL GRAS	tassel
	Zm00001d006680	Zm00001d026050	Zm00001d026158	gras79	NA	P-loop containing nucleoside triphosphate hydrolases superfamily protein	[source:homolog]	NA	NA	NA	NA	FFL GRAS	tassel
	Zm00001d006680	Zm00001d002718	Zm00001d030744	NA	gras31	P-loop containing nucleoside triphosphate hydrolases superfamily protein	[source:homolog]	NA	NA	NA	NA	FFL GRAS	tassel
	Zm00001d006731	Zm00001d026050	Zm00001d026158	gras79	NA	interferon-related developmental regulator family protein / IFRD protein family	[source:homolog]	NA	NA	NA	NA	FFL GRAS	tassel
	Zm00001d006731	Zm00001d002718	Zm00001d030744	NA	gras31	interferon-related developmental regulator family protein / IFRD protein family	[source:homolog]	NA	NA	NA	NA	FFL GRAS	tassel
	Zm00001d006737	Zm00001d026050	Zm00001d026158	gras79	NA	nucleotide sugar transporter-KT 1	[source:homolog]	NA	NA	NA	NA	FFL GRAS	tassel
	Zm00001d006753	Zm00001d026050	Zm00001d026158	gras79	NA	Indole-3-acetic acid amido synthetase	[source: RefGen_v3]	NA	NA	NA	NA	FFL GRAS	tassel
	Zm00001d006753	Zm00001d002718	Zm00001d030744	NA	gras31	Indole-3-acetic acid amido synthetase	[source: RefGen_v3]	NA	NA	NA	NA	FFL GRAS	tassel
	Zm00001d006756	Zm00001d002718	Zm00001d030744	NA	gras31	WPP domain-containing protein 2	[source:homolog]	NA	NA	NA	NA	FFL GRAS	tassel
	Zm00001d006757	Zm00001d047813	Zm00001d028603	NA	NA	Metal ion binding protein	[source: RefGen_v3]	NA	NA	NA	NA	FFL GRAS	tassel
	Zm00001d006758	Zm00001d002718	Zm00001d030744	NA	gras31	Formin-like protein 20	[source:homolog]	NA	NA	NA	NA	FFL GRAS	tassel
	Zm00001d006797	Zm00001d042907	Zm00001d033680	d8	NA	GUP1	[source: RefGen_v3]	GRMZM2G042981	IDP363		NA	FFL GRAS	tassel
	Zm00001d006797	Zm00001d002718	Zm00001d030744	NA	gras31	GUP1	[source: RefGen_v3]	GRMZM2G042981	IDP363		NA	FFL GRAS	tassel
	Zm00001d006821	Zm00001d051387	Zm00001d044065	gras12	gras80	Mitochondrial import inner membrane translocase subunit TIM17-2	[source:homolog]	GRMZM2G321404	phi435417		NA	FFL GRAS	tassel
	Zm00001d006836	Zm00001d047813	Zm00001d051461	gras76	NA	alpha/beta-Hydrolases superfamily protein	[source:homolog]	NA	NA	NA	NA	FFL GRAS	tassel
	Zm00001d006837	Zm00001d048199	Zm00001d030744	NA	NA	Phosphoethanolamine N-methyltransferase 3	[source:homolog]	NA	NA	NA	NA	FFL GRAS	tassel
	Zm00001d006837	Zm00001d026050	Zm00001d026158	gras79	NA	Phosphoethanolamine N-methyltransferase 3	[source:homolog]	NA	NA	NA	NA	FFL GRAS	tassel
	Zm00001d006837	Zm00001d002718	Zm00001d030744	NA	gras31	Phosphoethanolamine N-methyltransferase 3	[source:homolog]	NA	NA	NA	NA	FFL GRAS	tassel
	Zm00001d006838	Zm00001d042907	Zm00001d033680	d8	NA	40S ribosomal protein S3-1	[source:homolog]	NA	NA	NA	NA	FFL GRAS	tassel
	Zm00001d006838	Zm00001d002718	Zm00001d030744	NA	gras31	40S ribosomal protein S3-1	[source:homolog]	NA	NA	NA	NA	FFL GRAS	tassel
	Zm00001d006871	Zm00001d051387	Zm00001d044065	gras12	gras80	40S ribosomal protein Sa-1	[source:homolog]	NA	NA	NA	NA	FFL GRAS	tassel
	Zm00001d006885	Zm00001d026050	Zm00001d026158	gras79	NA	CDPK-related kinase 5	[source:homolog]	GRMZM2G056612	bnl6.20		NA	FFL GRAS	tassel
	Zm00001d006885	Zm00001d002718	Zm00001d030744	NA	gras31	CDPK-related kinase 5	[source:homolog]	GRMZM2G056612	bnl6.20		NA	FFL GRAS	tassel
	Zm00001d006904	Zm00001d051387	Zm00001d044065	gras12	gras80	Multifunctional methyltransferase subunit TRM112-like protein	[source:homolog]	NA	NA	NA	NA	FFL GRAS	tassel
	Zm00001d006924	Zm00001d051387	Zm00001d044065	gras12	gras80	40S ribosomal protein S9%3B Ribosomal protein S9	[source: RefGen_v3]	NA	NA	NA	NA	FFL GRAS	tassel
	Zm00001d006930	Zm00001d047813	Zm00001d028603	NA	NA	zinc knuckle (CCHC-type) family protein	[source:homolog]	GRMZM2G075744	TIDP3543		NA	FFL GRAS	tassel
	Zm00001d007031	Zm00001d047813	Zm00001d028603	NA	NA	Chaperonin	[source: RefGen_v3]	NA	NA	NA	NA	FFL GRAS	tassel
	Zm00001d007038	Zm00001d002718	Zm00001d030744	NA	gras31	Proteasome subunit alpha type	[source: RefGen_v3]	GRMZM2G008623	AY109645		NA	FFL GRAS	tassel
	Zm00001d007039	Zm00001d026050	Zm00001d026158	gras79	NA	SWI/SNF complex component SNF12 homolog	[source:homolog]	NA	NA	NA	NA	FFL GRAS	tassel
	Zm00001d007039	Zm00001d002718	Zm00001d030744	NA	gras31	SWI/SNF complex component SNF12 homolog	[source:homolog]	NA	NA	NA	NA	FFL GRAS	tassel
	Zm00001d007048	Zm00001d026050	Zm00001d026158	gras79	NA	NADH dehydrogenase [ubiquinone] flavoprotein 1 mitochondrial	[source:homolog]	NA	NA	NA	NA	FFL GRAS	tassel
	Zm00001d007048	Zm00001d002718	Zm00001d030744	NA	gras31	NADH dehydrogenase [ubiquinone] flavoprotein 1 mitochondrial	[source:homolog]	NA	NA	NA	NA	FFL GRAS	tassel
	Zm00001d007058	Zm00001d002718	Zm00001d030744	NA	gras31	Protein Mo25	[source: RefGen_v3]	NA	NA	NA	NA	FFL GRAS	tassel
	Zm00001d007059	Zm00001d047813	Zm00001d051461	gras76	NA	COX VIIa-like protein	[source: RefGen_v3]	NA	NA	NA	NA	FFL GRAS	tassel
	Zm00001d007060	Zm00001d026050	Zm00001d026158	gras79	NA	E3 ubiquitin-protein ligase SP1	[source:homolog]	NA	NA	NA	NA	FFL GRAS	tassel
	Zm00001d007084	Zm00001d002718	Zm00001d030744	NA	gras31	Histone H2B	[source: RefGen_v3]	NA	NA	NA	NA	FFL GRAS	tassel
	Zm00001d007092	Zm00001d026050	Zm00001d026158	gras79	NA	elongation factor Ts family protein	[source:homolog]	NA	NA	NA	NA	FFL GRAS	tassel
	Zm00001d007151	Zm00001d002718	Zm00001d030744	NA	gras31	Ubiquitin-like-specific protease ESD4	[source:homolog]	NA	NA	NA	NA	FFL GRAS	tassel
	Zm00001d007151	Zm00001d026050	Zm00001d026158	gras79	NA	Ubiquitin-like-specific protease ESD4	[source:homolog]	NA	NA	NA	NA	FFL GRAS	tassel
	Zm00001d007151	Zm00001d042907	Zm00001d033680	d8	NA	Ubiquitin-like-specific protease ESD4	[source:homolog]	NA	NA	NA	NA	FFL GRAS	tassel
	Zm00001d007164	Zm00001d047813	Zm00001d051461	gras76	NA	WEB family protein	[source:homolog]	NA	NA	NA	NA	FFL GRAS	tassel
	Zm00001d007195	Zm00001d048199	Zm00001d030744	NA	NA	Alpha-L-arabinofuranosidase 1	[source:homolog]	NA	NA	NA	NA	FFL GRAS	tassel
	Zm00001d007241	Zm00001d047813	Zm00001d028603	NA	NA	Protein NETWORKED 2D	[source:homolog]	NA	NA	NA	NA	FFL GRAS	tassel
	Zm00001d007277	Zm00001d048199	Zm00001d028603	NA	NA	Brassinosteroid LRR receptor kinase	[source: RefGen_v3]	NA	NA	NA	NA	FFL GRAS	tassel
	Zm00001d007288	Zm00001d002718	Zm00001d030744	NA	gras31	Acetolactate synthase small subunit 1 chloroplastic	[source:homolog]	NA	NA	NA	NA	FFL GRAS	tassel
	Zm00001d007295	Zm00001d042907	Zm00001d033680	d8	NA	Transcriptional corepressor SEUSS	[source:homolog]	NA	NA	NA	NA	FFL GRAS	tassel
	Zm00001d007295	Zm00001d051461	Zm00001d033680	d8	gras76	Transcriptional corepressor SEUSS	[source:homolog]	NA	NA	NA	NA	FFL GRAS	tassel
	Zm00001d007295	Zm00001d002718	Zm00001d030744	NA	gras31	Transcriptional corepressor SEUSS	[source:homolog]	NA	NA	NA	NA	FFL GRAS	tassel
	Zm00001d007302	Zm00001d048199	Zm00001d028603	NA	NA	EMB2756	[source: RefGen_v3]	NA	NA	NA	NA	FFL GRAS	tassel
	Zm00001d007302	Zm00001d047813	Zm00001d028603	NA	NA	EMB2756	[source: RefGen_v3]	NA	NA	NA	NA	FFL GRAS	tassel
	Zm00001d007313	Zm00001d048199	Zm00001d030744	NA	NA	Receptor-like kinase TMK4	[source:homolog]	NA	NA	NA	NA	FFL GRAS	tassel
	Zm00001d007352	Zm00001d048199	Zm00001d030744	NA	NA	Ribosomal protein L31	[source:homolog]	NA	NA	NA	NA	FFL GRAS	tassel
	Zm00001d007352	Zm00001d002718	Zm00001d030744	NA	gras31	Ribosomal protein L31	[source:homolog]	NA	NA	NA	NA	FFL GRAS	tassel
	Zm00001d007352	Zm00001d042907	Zm00001d033680	d8	NA	Ribosomal protein L31	[source:homolog]	NA	NA	NA	NA	FFL GRAS	tassel
	Zm00001d007417	Zm00001d026050	Zm00001d026158	gras79	NA	ATP-dependent DNA helicase chloroplastic	[source:homolog]	NA	NA	NA	NA	FFL GRAS	tassel
	Zm00001d007417	Zm00001d042907	Zm00001d033680	d8	NA	ATP-dependent DNA helicase chloroplastic	[source:homolog]	NA	NA	NA	NA	FFL GRAS	tassel
	Zm00001d007417	Zm00001d002718	Zm00001d030744	NA	gras31	ATP-dependent DNA helicase chloroplastic	[source:homolog]	NA	NA	NA	NA	FFL GRAS	tassel
	Zm00001d007424	Zm00001d047813	Zm00001d051461	gras76	NA	Long chain base biosynthesis protein 1	[source:homolog]	NA	NA	NA	NA	FFL GRAS	tassel
	Zm00001d007454	Zm00001d026050	Zm00001d026158	gras79	NA	Maf-like protein CV_0124	[source: RefGen_v3]	NA	NA	NA	NA	FFL GRAS	tassel
	Zm00001d007454	Zm00001d002718	Zm00001d030744	NA	gras31	Maf-like protein CV_0124	[source: RefGen_v3]	NA	NA	NA	NA	FFL GRAS	tassel
	Zm00001d007479	Zm00001d047813	Zm00001d051461	gras76	NA	BSD domain-containing protein	[source:homolog]	GRMZM2G170161	bsdtf1	BSD-transcription factor 1	NA	FFL GRAS	tassel
	Zm00001d007479	Zm00001d026050	Zm00001d026158	gras79	NA	BSD domain-containing protein	[source:homolog]	GRMZM2G170161	bsdtf1	BSD-transcription factor 1	NA	FFL GRAS	tassel
	Zm00001d007485	Zm00001d051387	Zm00001d044065	gras12	gras80	LRR receptor-like serine/threonine-protein kinase GSO2	[source:homolog]	NA	NA	NA	NA	FFL GRAS	tassel
	Zm00001d007496	Zm00001d026050	Zm00001d026158	gras79	NA	Lymphoid organ expressed yellow head virus receptor protein	[source: RefGen_v3]	NA	NA	NA	NA	FFL GRAS	tassel
	Zm00001d007496	Zm00001d051461	Zm00001d033680	d8	gras76	Lymphoid organ expressed yellow head virus receptor protein	[source: RefGen_v3]	NA	NA	NA	NA	FFL GRAS	tassel
	Zm00001d007496	Zm00001d042907	Zm00001d033680	d8	NA	Lymphoid organ expressed yellow head virus receptor protein	[source: RefGen_v3]	NA	NA	NA	NA	FFL GRAS	tassel
	Zm00001d007496	Zm00001d002718	Zm00001d030744	NA	gras31	Lymphoid organ expressed yellow head virus receptor protein	[source: RefGen_v3]	NA	NA	NA	NA	FFL GRAS	tassel
	Zm00001d007572	Zm00001d026050	Zm00001d026158	gras79	NA	cfm3;CRM family member3:	[source: characterized gene (MaizeGDB_09082017)]	GRMZM2G436001	cfm3	CRM family member3	NA	FFL GRAS	tassel
	Zm00001d007594	Zm00001d042907	Zm00001d033680	d8	NA	Peptidyl-prolyl cis-trans isomerase CYP23	[source:homolog]	NA	NA	NA	NA	FFL GRAS	tassel
	Zm00001d007633	Zm00001d026050	Zm00001d026158	gras79	NA	Ribosome associated membrane protein RAMP4	[source:homolog]	NA	NA	NA	NA	FFL GRAS	tassel
	Zm00001d007633	Zm00001d002718	Zm00001d030744	NA	gras31	Ribosome associated membrane protein RAMP4	[source:homolog]	NA	NA	NA	NA	FFL GRAS	tassel
	Zm00001d007633	Zm00001d042907	Zm00001d033680	d8	NA	Ribosome associated membrane protein RAMP4	[source:homolog]	NA	NA	NA	NA	FFL GRAS	tassel
	Zm00001d007645	Zm00001d002718	Zm00001d030744	NA	gras31	CONTAINS InterPro DOMAIN/s: Folate-sensitive fragile site protein Fra10Ac1 (InterPro:IPR019129); Has 8455 Blast hits to 5700 proteins in 376 species: Archae - 6; Bacteria - 264; Metazoa - 3820; Fungi - 744; Plants - 645; Viruses - 76; Other Eukaryot /.../900 (source: NCBI BLink).	[source:homolog]	NA	NA	NA	NA	FFL GRAS	tassel
	Zm00001d007667	Zm00001d002718	Zm00001d030744	NA	gras31	Nodulin homeobox	[source:homolog]	GRMZM2G437004	gshs1	glutathione synthetase1	NA	FFL GRAS	tassel
	Zm00001d007667	Zm00001d042907	Zm00001d033680	d8	NA	Nodulin homeobox	[source:homolog]	GRMZM2G437004	gshs1	glutathione synthetase1	NA	FFL GRAS	tassel
	Zm00001d007675	Zm00001d042907	Zm00001d033680	d8	NA	Nodulin homeobox	[source:homolog]	NA	NA	NA	NA	FFL GRAS	tassel
	Zm00001d007675	Zm00001d002718	Zm00001d030744	NA	gras31	Nodulin homeobox	[source:homolog]	NA	NA	NA	NA	FFL GRAS	tassel
	Zm00001d007755	Zm00001d026050	Zm00001d026158	gras79	NA	DEAD-box ATP-dependent RNA helicase 52	[source:homolog]	NA	NA	NA	NA	FFL GRAS	tassel
	Zm00001d007782	Zm00001d048199	Zm00001d028603	NA	NA	zinc ion binding	[source:homolog]	NA	NA	NA	NA	FFL GRAS	tassel
	Zm00001d007806	Zm00001d002718	Zm00001d030744	NA	gras31	Actin-related protein 2/3 complex subunit 2A	[source:homolog]	NA	NA	NA	NA	FFL GRAS	tassel
	Zm00001d007806	Zm00001d042907	Zm00001d033680	d8	NA	Actin-related protein 2/3 complex subunit 2A	[source:homolog]	NA	NA	NA	NA	FFL GRAS	tassel
	Zm00001d007806	Zm00001d026050	Zm00001d026158	gras79	NA	Actin-related protein 2/3 complex subunit 2A	[source:homolog]	NA	NA	NA	NA	FFL GRAS	tassel
	Zm00001d007806	Zm00001d048199	Zm00001d030744	NA	NA	Actin-related protein 2/3 complex subunit 2A	[source:homolog]	NA	NA	NA	NA	FFL GRAS	tassel
	Zm00001d007807	Zm00001d002718	Zm00001d030744	NA	gras31	ATP-dependent DNA helicase 2 subunit KU70	[source:homolog]	NA	NA	NA	NA	FFL GRAS	tassel
	Zm00001d007823	Zm00001d002718	Zm00001d030744	NA	gras31	ABC transporter F family member 4	[source:homolog]	NA	NA	NA	NA	FFL GRAS	tassel
	Zm00001d007823	Zm00001d026050	Zm00001d026158	gras79	NA	ABC transporter F family member 4	[source:homolog]	NA	NA	NA	NA	FFL GRAS	tassel
	Zm00001d007838	Zm00001d026050	Zm00001d026158	gras79	NA	ppr103;pentatricopeptide repeat-containing protein103: required for the accumulation of plastid ribosomes	[source: characterized gene (MaizeGDB_09082017)]	GRMZM2G170896	ppr103	pentatricopeptide repeat-containing protein103	NA	FFL GRAS	tassel
	Zm00001d007838	Zm00001d051461	Zm00001d033680	d8	gras76	ppr103;pentatricopeptide repeat-containing protein103: required for the accumulation of plastid ribosomes	[source: characterized gene (MaizeGDB_09082017)]	GRMZM2G170896	ppr103	pentatricopeptide repeat-containing protein103	NA	FFL GRAS	tassel
	Zm00001d007838	Zm00001d042907	Zm00001d033680	d8	NA	ppr103;pentatricopeptide repeat-containing protein103: required for the accumulation of plastid ribosomes	[source: characterized gene (MaizeGDB_09082017)]	GRMZM2G170896	ppr103	pentatricopeptide repeat-containing protein103	NA	FFL GRAS	tassel
	Zm00001d007862	Zm00001d042907	Zm00001d033680	d8	NA	pan2;pangloss2: Defines polarization in divisions of subsidiary mother cells at guard cells	[source: characterized gene (MaizeGDB_09082017)]	GRMZM2G034572	pan2	pangloss2	NA	FFL GRAS	tassel
	Zm00001d007862	Zm00001d051461	Zm00001d033680	d8	gras76	pan2;pangloss2: Defines polarization in divisions of subsidiary mother cells at guard cells	[source: characterized gene (MaizeGDB_09082017)]	GRMZM2G034572	pan2	pangloss2	NA	FFL GRAS	tassel
	Zm00001d007862	Zm00001d026050	Zm00001d026158	gras79	NA	pan2;pangloss2: Defines polarization in divisions of subsidiary mother cells at guard cells	[source: characterized gene (MaizeGDB_09082017)]	GRMZM2G034572	pan2	pangloss2	NA	FFL GRAS	tassel
	Zm00001d007862	Zm00001d002718	Zm00001d030744	NA	gras31	pan2;pangloss2: Defines polarization in divisions of subsidiary mother cells at guard cells	[source: characterized gene (MaizeGDB_09082017)]	GRMZM2G034572	pan2	pangloss2	NA	FFL GRAS	tassel
	Zm00001d007862	Zm00001d047813	Zm00001d051461	gras76	NA	pan2;pangloss2: Defines polarization in divisions of subsidiary mother cells at guard cells	[source: characterized gene (MaizeGDB_09082017)]	GRMZM2G034572	pan2	pangloss2	NA	FFL GRAS	tassel
	Zm00001d007865	Zm00001d028603	Zm00001d042907	NA	NA	CSC1-like protein ERD4	[source:homolog]	NA	NA	NA	NA	FFL GRAS	tassel
	Zm00001d007865	Zm00001d051461	Zm00001d033680	d8	gras76	CSC1-like protein ERD4	[source:homolog]	NA	NA	NA	NA	FFL GRAS	tassel
	Zm00001d007865	Zm00001d047813	Zm00001d051461	gras76	NA	CSC1-like protein ERD4	[source:homolog]	NA	NA	NA	NA	FFL GRAS	tassel
	Zm00001d007865	Zm00001d042907	Zm00001d033680	d8	NA	CSC1-like protein ERD4	[source:homolog]	NA	NA	NA	NA	FFL GRAS	tassel
	Zm00001d007865	Zm00001d047813	Zm00001d028603	NA	NA	CSC1-like protein ERD4	[source:homolog]	NA	NA	NA	NA	FFL GRAS	tassel
	Zm00001d007881	Zm00001d051461	Zm00001d033680	d8	gras76	TatD related DNase	[source:homolog]	NA	NA	NA	NA	FFL GRAS	tassel
	Zm00001d007881	Zm00001d042907	Zm00001d033680	d8	NA	TatD related DNase	[source:homolog]	NA	NA	NA	NA	FFL GRAS	tassel
	Zm00001d007881	Zm00001d002718	Zm00001d030744	NA	gras31	TatD related DNase	[source:homolog]	NA	NA	NA	NA	FFL GRAS	tassel
	Zm00001d007881	Zm00001d026050	Zm00001d026158	gras79	NA	TatD related DNase	[source:homolog]	NA	NA	NA	NA	FFL GRAS	tassel
	Zm00001d007890	Zm00001d048199	Zm00001d030744	NA	NA	YT521-B-like family protein	[source: RefGen_v3]	GRMZM2G340130	IDP1944		NA	FFL GRAS	tassel
	Zm00001d007890	Zm00001d047813	Zm00001d028603	NA	NA	YT521-B-like family protein	[source: RefGen_v3]	GRMZM2G340130	IDP1944		NA	FFL GRAS	tassel
	Zm00001d007890	Zm00001d048199	Zm00001d028603	NA	NA	YT521-B-like family protein	[source: RefGen_v3]	GRMZM2G340130	IDP1944		NA	FFL GRAS	tassel
	Zm00001d007940	Zm00001d042907	Zm00001d033680	d8	NA	Eukaryotic translation initiation factor 5A-1	[source:homolog]	NA	NA	NA	NA	FFL GRAS	tassel
	Zm00001d007951	Zm00001d051387	Zm00001d044065	gras12	gras80	Casein kinase II subunit alpha	[source: RefGen_v3]	GRMZM2G143602	cka1	CK2 protein kinase alpha 1	classical_gene	FFL GRAS	tassel
	Zm00001d007975	Zm00001d026050	Zm00001d026158	gras79	NA	BTB/POZ domain-containing protein	[source:homolog]	NA	NA	NA	NA	FFL GRAS	tassel
	Zm00001d007978	Zm00001d026050	Zm00001d026158	gras79	NA	Chromatin complex subunit A101	[source: RefGen_v3]	GRMZM2G177165	chr101	chromatin complex subunit A 101	NA	FFL GRAS	tassel
	Zm00001d007978	Zm00001d002718	Zm00001d030744	NA	gras31	Chromatin complex subunit A101	[source: RefGen_v3]	GRMZM2G177165	chr101	chromatin complex subunit A 101	NA	FFL GRAS	tassel
	Zm00001d008203	Zm00001d048199	Zm00001d028603	NA	NA	prpo1;protoporphyrinogen IX oxidase1: Ortholog of Arabidopsis PPOX/ PPO1. protoporphyrinogen oxidase. (A. Barkan, 2015)complements E coli mutant; recombinant protein has protoporphyrinogen oxidase activity (DeMarco et al 2000)	[source: characterized gene (MaizeGDB_09082017)]	GRMZM2G039396	prpo1	protoporphyrinogen IX oxidase1	NA	FFL GRAS	tassel
	Zm00001d008216	Zm00001d002718	Zm00001d030744	NA	gras31	Tubulin beta-6 chain	[source:homolog]	NA	NA	NA	NA	FFL GRAS	tassel
	Zm00001d008216	Zm00001d026050	Zm00001d026158	gras79	NA	Tubulin beta-6 chain	[source:homolog]	NA	NA	NA	NA	FFL GRAS	tassel
	Zm00001d008218	Zm00001d047813	Zm00001d051461	gras76	NA	Coatomer subunit beta	[source: RefGen_v3]	NA	NA	NA	NA	FFL GRAS	tassel
	Zm00001d008245	Zm00001d002718	Zm00001d030744	NA	gras31	rpl30;ribosomal protein L30: endosperm cDNA 5C02F01 similar to yeast ribosomal protein gene	[source: characterized gene (MaizeGDB_09082017)]	GRMZM2G027728	rpl30	ribosomal protein L30	NA	FFL GRAS	tassel
	Zm00001d008245	Zm00001d051461	Zm00001d033680	d8	gras76	rpl30;ribosomal protein L30: endosperm cDNA 5C02F01 similar to yeast ribosomal protein gene	[source: characterized gene (MaizeGDB_09082017)]	GRMZM2G027728	rpl30	ribosomal protein L30	NA	FFL GRAS	tassel
	Zm00001d008245	Zm00001d026050	Zm00001d026158	gras79	NA	rpl30;ribosomal protein L30: endosperm cDNA 5C02F01 similar to yeast ribosomal protein gene	[source: characterized gene (MaizeGDB_09082017)]	GRMZM2G027728	rpl30	ribosomal protein L30	NA	FFL GRAS	tassel
	Zm00001d008245	Zm00001d042907	Zm00001d033680	d8	NA	rpl30;ribosomal protein L30: endosperm cDNA 5C02F01 similar to yeast ribosomal protein gene	[source: characterized gene (MaizeGDB_09082017)]	GRMZM2G027728	rpl30	ribosomal protein L30	NA	FFL GRAS	tassel
	Zm00001d008261	Zm00001d048199	Zm00001d028603	NA	NA	Ubiquitin-conjugating enzyme E2 20	[source:homolog]	NA	NA	NA	NA	FFL GRAS	tassel
	Zm00001d008289	Zm00001d026050	Zm00001d026158	gras79	NA	La-related protein 1A	[source:homolog]	NA	NA	NA	NA	FFL GRAS	tassel
	Zm00001d008293	Zm00001d002718	Zm00001d030744	NA	gras31	Probable splicing factor 3A subunit 1	[source:homolog]	NA	NA	NA	NA	FFL GRAS	tassel
	Zm00001d008293	Zm00001d026050	Zm00001d026158	gras79	NA	Probable splicing factor 3A subunit 1	[source:homolog]	NA	NA	NA	NA	FFL GRAS	tassel
	Zm00001d008293	Zm00001d042907	Zm00001d033680	d8	NA	Probable splicing factor 3A subunit 1	[source:homolog]	NA	NA	NA	NA	FFL GRAS	tassel
	Zm00001d008310	Zm00001d002718	Zm00001d030744	NA	gras31	Inositol-1-monophosphatase	[source: RefGen_v3]	NA	NA	NA	NA	FFL GRAS	tassel
	Zm00001d008321	Zm00001d047813	Zm00001d028603	NA	NA	Serine/threonine-protein kinase RUNKEL	[source:homolog]	NA	NA	NA	NA	FFL GRAS	tassel
	Zm00001d008345	Zm00001d002718	Zm00001d030744	NA	gras31	Importin alpha-1b subunit%2C mRNA	[source: RefGen_v3]	NA	NA	NA	NA	FFL GRAS	tassel
	Zm00001d008345	Zm00001d026050	Zm00001d026158	gras79	NA	Importin alpha-1b subunit%2C mRNA	[source: RefGen_v3]	NA	NA	NA	NA	FFL GRAS	tassel
	Zm00001d008374	Zm00001d026050	Zm00001d026158	gras79	NA	Sugar transporter ERD6-like 3	[source:homolog]	NA	NA	NA	NA	FFL GRAS	tassel
	Zm00001d008374	Zm00001d047813	Zm00001d051461	gras76	NA	Sugar transporter ERD6-like 3	[source:homolog]	NA	NA	NA	NA	FFL GRAS	tassel
	Zm00001d008377	Zm00001d002718	Zm00001d030744	NA	gras31	Putative alcohol dehydrogenase superfamily protein	[source: RefGen_v3]	NA	NA	NA	NA	FFL GRAS	tassel
	Zm00001d008393	Zm00001d002718	Zm00001d030744	NA	gras31	Putative aldehyde dehydrogenase family protein	[source: RefGen_v3]	NA	NA	NA	NA	FFL GRAS	tassel
	Zm00001d008409	Zm00001d047813	Zm00001d028603	NA	NA	Os12g0638500 protein	[source:homolog]	NA	NA	NA	NA	FFL GRAS	tassel
	Zm00001d008409	Zm00001d047813	Zm00001d051461	gras76	NA	Os12g0638500 protein	[source:homolog]	NA	NA	NA	NA	FFL GRAS	tassel
	Zm00001d008409	Zm00001d028603	Zm00001d042907	NA	NA	Os12g0638500 protein	[source:homolog]	NA	NA	NA	NA	FFL GRAS	tassel
	Zm00001d008412	Zm00001d048199	Zm00001d028603	NA	NA	DNAJ heat shock N-terminal domain-containing protein	[source:homolog]	NA	NA	NA	NA	FFL GRAS	tassel
	Zm00001d008412	Zm00001d047813	Zm00001d028603	NA	NA	DNAJ heat shock N-terminal domain-containing protein	[source:homolog]	NA	NA	NA	NA	FFL GRAS	tassel
	Zm00001d008413	Zm00001d048199	Zm00001d028603	NA	NA	DNAJ heat shock N-terminal domain-containing protein	[source:homolog]	NA	NA	NA	NA	FFL GRAS	tassel
	Zm00001d008413	Zm00001d047813	Zm00001d028603	NA	NA	DNAJ heat shock N-terminal domain-containing protein	[source:homolog]	NA	NA	NA	NA	FFL GRAS	tassel
	Zm00001d008413	Zm00001d048199	Zm00001d030744	NA	NA	DNAJ heat shock N-terminal domain-containing protein	[source:homolog]	NA	NA	NA	NA	FFL GRAS	tassel
	Zm00001d008413	Zm00001d028603	Zm00001d042907	NA	NA	DNAJ heat shock N-terminal domain-containing protein	[source:homolog]	NA	NA	NA	NA	FFL GRAS	tassel
	Zm00001d008443	Zm00001d047813	Zm00001d028603	NA	NA	BED zinc finger ;hAT family dimerisation domain	[source:homolog]	NA	NA	NA	NA	FFL GRAS	tassel
	Zm00001d008517	Zm00001d048199	Zm00001d030744	NA	NA	Actin-interacting protein 1-2	[source:homolog]	NA	NA	NA	NA	FFL GRAS	tassel
	Zm00001d008567	Zm00001d026050	Zm00001d026158	gras79	NA	glct1;glucose translocator1:	[source: characterized gene (MaizeGDB_09082017)]	GRMZM2G153704	glct1	glucose translocator1	NA	FFL GRAS	tassel
	Zm00001d008567	Zm00001d002718	Zm00001d030744	NA	gras31	glct1;glucose translocator1:	[source: characterized gene (MaizeGDB_09082017)]	GRMZM2G153704	glct1	glucose translocator1	NA	FFL GRAS	tassel
	Zm00001d008569	Zm00001d047813	Zm00001d051461	gras76	NA	Delta(7)-sterol-C5(6)-desaturase 1	[source:homolog]	NA	NA	NA	NA	FFL GRAS	tassel
	Zm00001d008604	Zm00001d047813	Zm00001d051461	gras76	NA	Protein NRT1/ PTR FAMILY 8.1	[source:homolog]	NA	NA	NA	NA	FFL GRAS	tassel
	Zm00001d008613	Zm00001d026050	Zm00001d026158	gras79	NA	CONTAINS InterPro DOMAIN/s: Vacuolar import/degradation protein Vid24 (InterPro:IPR018618); Has 318 Blast hits to 317 proteins in 131 species: Archae - 0; Bacteria - 0; Metazoa - 80; Fungi - 184; Plants - 51; Viruses - 0; Other Eukaryotes - 3 (sourc /.../I BLink).	[source:homolog]	NA	NA	NA	NA	FFL GRAS	tassel
	Zm00001d008622	Zm00001d047813	Zm00001d051461	gras76	NA	Synaptic glycoprotein SC2	[source: RefGen_v3]	GRMZM2G481843	gl26	glossy26	NA	FFL GRAS	tassel
	Zm00001d008623	Zm00001d051461	Zm00001d033680	d8	gras76	Very-long-chain (3R)-3-hydroxyacyl-CoA dehydratase PASTICCINO 2	[source:homolog]	NA	NA	NA	NA	FFL GRAS	tassel
	Zm00001d008623	Zm00001d042907	Zm00001d033680	d8	NA	Very-long-chain (3R)-3-hydroxyacyl-CoA dehydratase PASTICCINO 2	[source:homolog]	NA	NA	NA	NA	FFL GRAS	tassel
	Zm00001d008624	Zm00001d002718	Zm00001d030744	NA	gras31	HSP20-like chaperones superfamily protein	[source:homolog]	NA	NA	NA	NA	FFL GRAS	tassel
	Zm00001d008624	Zm00001d051461	Zm00001d033680	d8	gras76	HSP20-like chaperones superfamily protein	[source:homolog]	NA	NA	NA	NA	FFL GRAS	tassel
	Zm00001d008624	Zm00001d026050	Zm00001d026158	gras79	NA	HSP20-like chaperones superfamily protein	[source:homolog]	NA	NA	NA	NA	FFL GRAS	tassel
	Zm00001d008624	Zm00001d042907	Zm00001d033680	d8	NA	HSP20-like chaperones superfamily protein	[source:homolog]	NA	NA	NA	NA	FFL GRAS	tassel
	Zm00001d008656	Zm00001d047813	Zm00001d028603	NA	NA	Transcription initiation factor TFIID subunit 15b	[source:homolog]	NA	NA	NA	NA	FFL GRAS	tassel
	Zm00001d008690	Zm00001d051461	Zm00001d033680	d8	gras76	Putative RING zinc finger domain superfamily protein	[source: RefGen_v3]	NA	NA	NA	NA	FFL GRAS	tassel
	Zm00001d008690	Zm00001d042907	Zm00001d033680	d8	NA	Putative RING zinc finger domain superfamily protein	[source: RefGen_v3]	NA	NA	NA	NA	FFL GRAS	tassel
	Zm00001d008708	Zm00001d047813	Zm00001d051461	gras76	NA	Putative DUF1421 domain family protein	[source: RefGen_v3]	NA	NA	NA	NA	FFL GRAS	tassel
	Zm00001d008733	Zm00001d026050	Zm00001d026158	gras79	NA	ABC transporter C family member 3	[source:homolog]	NA	NA	NA	NA	FFL GRAS	tassel
	Zm00001d008733	Zm00001d042907	Zm00001d033680	d8	NA	ABC transporter C family member 3	[source:homolog]	NA	NA	NA	NA	FFL GRAS	tassel
	Zm00001d008733	Zm00001d002718	Zm00001d030744	NA	gras31	ABC transporter C family member 3	[source:homolog]	NA	NA	NA	NA	FFL GRAS	tassel
	Zm00001d008762	Zm00001d048199	Zm00001d030744	NA	NA	Ribosome biogenesis regulatory protein homolog	[source:homolog]	NA	NA	NA	NA	FFL GRAS	tassel
	Zm00001d008762	Zm00001d002718	Zm00001d030744	NA	gras31	Ribosome biogenesis regulatory protein homolog	[source:homolog]	NA	NA	NA	NA	FFL GRAS	tassel
	Zm00001d008763	Zm00001d048199	Zm00001d028603	NA	NA	Enhancer of polycomb-like transcription factor protein	[source:homolog]	NA	NA	NA	NA	FFL GRAS	tassel
	Zm00001d008763	Zm00001d047813	Zm00001d028603	NA	NA	Enhancer of polycomb-like transcription factor protein	[source:homolog]	NA	NA	NA	NA	FFL GRAS	tassel
	Zm00001d008859	Zm00001d048199	Zm00001d030744	NA	NA	Alkaline phytoceramidase (aPHC)	[source:homolog]	NA	NA	NA	NA	FFL GRAS	tassel
	Zm00001d008871	Zm00001d051387	Zm00001d044065	gras12	gras80	Nuclear pore complex protein NUP35	[source:homolog]	NA	NA	NA	NA	FFL GRAS	tassel
	Zm00001d008889	Zm00001d002718	Zm00001d030744	NA	gras31	O-fucosyltransferase family protein	[source:homolog]	NA	NA	NA	NA	FFL GRAS	tassel
	Zm00001d008903	Zm00001d026050	Zm00001d026158	gras79	NA	Peptide-N4-(N-acetyl-beta-glucosaminyl)asparagine amidase A protein	[source:homolog]	GRMZM5G861077	mmp120		NA	FFL GRAS	tassel
	Zm00001d008903	Zm00001d047813	Zm00001d051461	gras76	NA	Peptide-N4-(N-acetyl-beta-glucosaminyl)asparagine amidase A protein	[source:homolog]	GRMZM5G861077	mmp120		NA	FFL GRAS	tassel
	Zm00001d008905	Zm00001d026050	Zm00001d026158	gras79	NA	Peptide-N4-(N-acetyl-beta-glucosaminyl)asparagine amidase A protein	[source:homolog]	NA	NA	NA	NA	FFL GRAS	tassel
	Zm00001d008965	Zm00001d026050	Zm00001d026158	gras79	NA	Putative inactive receptor-like protein kinase	[source:homolog]	NA	NA	NA	NA	FFL GRAS	tassel
	Zm00001d008965	Zm00001d047813	Zm00001d051461	gras76	NA	Putative inactive receptor-like protein kinase	[source:homolog]	NA	NA	NA	NA	FFL GRAS	tassel
	Zm00001d008977	Zm00001d047813	Zm00001d051461	gras76	NA	Topoisomerase II-associated protein PAT1	[source:homolog]	NA	NA	NA	NA	FFL GRAS	tassel
	Zm00001d008980	Zm00001d026050	Zm00001d026158	gras79	NA	Probable membrane-associated kinase regulator 2	[source:homolog]	NA	NA	NA	NA	FFL GRAS	tassel
	Zm00001d008980	Zm00001d002718	Zm00001d030744	NA	gras31	Probable membrane-associated kinase regulator 2	[source:homolog]	NA	NA	NA	NA	FFL GRAS	tassel
	Zm00001d008997	Zm00001d047813	Zm00001d028603	NA	NA	Putative VHS/GAT domain containing family protein	[source: RefGen_v3]	NA	NA	NA	NA	FFL GRAS	tassel
	Zm00001d008997	Zm00001d028603	Zm00001d042907	NA	NA	Putative VHS/GAT domain containing family protein	[source: RefGen_v3]	NA	NA	NA	NA	FFL GRAS	tassel
	Zm00001d008997	Zm00001d047813	Zm00001d051461	gras76	NA	Putative VHS/GAT domain containing family protein	[source: RefGen_v3]	NA	NA	NA	NA	FFL GRAS	tassel
	Zm00001d009000	Zm00001d047813	Zm00001d051461	gras76	NA	40S ribosomal protein S15a-1	[source:homolog]	NA	NA	NA	NA	FFL GRAS	tassel
	Zm00001d009005	Zm00001d048199	Zm00001d028603	NA	NA	VHS domain-containing protein	[source:homolog]	NA	NA	NA	NA	FFL GRAS	tassel
	Zm00001d009005	Zm00001d047813	Zm00001d028603	NA	NA	VHS domain-containing protein	[source:homolog]	NA	NA	NA	NA	FFL GRAS	tassel
	Zm00001d009014	Zm00001d048199	Zm00001d028603	NA	NA	KH domain-containing protein HEN4	[source:homolog]	NA	NA	NA	NA	FFL GRAS	tassel
	Zm00001d009029	Zm00001d026050	Zm00001d026158	gras79	NA	Putative leucine-rich repeat receptor-like protein kinase family protein	[source: RefGen_v3]	NA	NA	NA	NA	FFL GRAS	tassel
	Zm00001d009029	Zm00001d002718	Zm00001d030744	NA	gras31	Putative leucine-rich repeat receptor-like protein kinase family protein	[source: RefGen_v3]	NA	NA	NA	NA	FFL GRAS	tassel
	Zm00001d009074	Zm00001d002718	Zm00001d030744	NA	gras31	pseudouridine synthase and archaeosine transglycosylase (PUA) domain-containing protein	[source:homolog]	NA	NA	NA	NA	FFL GRAS	tassel
	Zm00001d009097	Zm00001d042907	Zm00001d033680	d8	NA	Endoglucanase 1	[source:homolog]	NA	NA	NA	NA	FFL GRAS	tassel
	Zm00001d009097	Zm00001d002718	Zm00001d030744	NA	gras31	Endoglucanase 1	[source:homolog]	NA	NA	NA	NA	FFL GRAS	tassel
	Zm00001d009108	Zm00001d047813	Zm00001d051461	gras76	NA	RING/U-box superfamily protein	[source:homolog]	NA	NA	NA	NA	FFL GRAS	tassel
	Zm00001d009146	Zm00001d047813	Zm00001d051461	gras76	NA	S-adenosylmethionine synthase	[source: RefGen_v3]	NA	NA	NA	NA	FFL GRAS	tassel
	Zm00001d009163	Zm00001d048199	Zm00001d030744	NA	NA	Dihydrolipoyl dehydrogenase	[source: RefGen_v3]	GRMZM2G335657	umc2353		NA	FFL GRAS	tassel
	Zm00001d009182	Zm00001d047813	Zm00001d051461	gras76	NA	ech1;enoyl-CoA hydratase1: leaf cDNA 6C06C04 (uaz348) similar to animal fatty acid beta-oxidation enzyme	[source: characterized gene (MaizeGDB_09082017)]	GRMZM2G132903	ech1	enoyl-CoA hydratase1	NA	FFL GRAS	tassel
	Zm00001d009226	Zm00001d047813	Zm00001d051461	gras76	NA	Exocyst complex component SEC15B	[source:homolog]	NA	NA	NA	NA	FFL GRAS	tassel
	Zm00001d009231	Zm00001d042907	Zm00001d033680	d8	NA	parp1;poly(ADP-ribose) polymerase1:	[source: characterized gene (MaizeGDB_09082017)]	GRMZM2G124718	parp1	poly(ADP-ribose) polymerase1	NA	FFL GRAS	tassel
	Zm00001d009348	Zm00001d051461	Zm00001d033680	d8	gras76	forkhead-associated domain-containing protein / FHA domain-containing protein	[source:homolog]	NA	NA	NA	NA	FFL GRAS	tassel
	Zm00001d009359	Zm00001d048199	Zm00001d028603	NA	NA	Ubiquitin fusion degradation UFD1 family protein	[source:homolog]	NA	NA	NA	NA	FFL GRAS	tassel
	Zm00001d009409	Zm00001d047813	Zm00001d028603	NA	NA	Glycosyltransferase family protein 64 protein C5	[source:homolog]	NA	NA	NA	NA	FFL GRAS	tassel
	Zm00001d009409	Zm00001d048199	Zm00001d028603	NA	NA	Glycosyltransferase family protein 64 protein C5	[source:homolog]	NA	NA	NA	NA	FFL GRAS	tassel
	Zm00001d009424	Zm00001d002718	Zm00001d030744	NA	gras31	Cyclin/Brf1-like TBP-binding protein	[source:homolog]	NA	NA	NA	NA	FFL GRAS	tassel
	Zm00001d009450	Zm00001d047813	Zm00001d051461	gras76	NA	Acid phosphatase/vanadium-dependent haloperoxidase protein%3B Acid phosphatase/vanadium-dependent haloperoxidase related	[source: RefGen_v3]	NA	NA	NA	NA	FFL GRAS	tassel
	Zm00001d009472	Zm00001d047813	Zm00001d051461	gras76	NA	5'-3' exoribonuclease 3	[source:homolog]	NA	NA	NA	NA	FFL GRAS	tassel
	Zm00001d009476	Zm00001d048199	Zm00001d028603	NA	NA	Probable ribosomal protein S11 mitochondrial	[source:homolog]	NA	NA	NA	NA	FFL GRAS	tassel
	Zm00001d009480	Zm00001d051387	Zm00001d044065	gras12	gras80	Receptor for activated C kinase 1A	[source:homolog]	GRMZM2G040477	rack2	receptor for activated C kinase2	NA	FFL GRAS	tassel
	Zm00001d009496	Zm00001d002718	Zm00001d030744	NA	gras31	Rab5-interacting family protein	[source:homolog]	NA	NA	NA	NA	FFL GRAS	tassel
	Zm00001d009508	Zm00001d051387	Zm00001d044065	gras12	gras80	DUF1639 family protein	[source:homolog]	NA	NA	NA	NA	FFL GRAS	tassel
	Zm00001d009548	Zm00001d048199	Zm00001d028603	NA	NA	hydroxyproline-rich glycoprotein family protein	[source:homolog]	NA	NA	NA	NA	FFL GRAS	tassel
	Zm00001d009548	Zm00001d047813	Zm00001d028603	NA	NA	hydroxyproline-rich glycoprotein family protein	[source:homolog]	NA	NA	NA	NA	FFL GRAS	tassel
	Zm00001d009562	Zm00001d048199	Zm00001d028603	NA	NA	Putative homeodomain-like transcription factor superfamily protein	[source: RefGen_v3]	GRMZM2G125294	hb29	Homeobox-transcription factor 29	NA	FFL GRAS	tassel
	Zm00001d009564	Zm00001d048199	Zm00001d028603	NA	NA	Guanylate-binding family protein	[source:homolog]	NA	NA	NA	NA	FFL GRAS	tassel
	Zm00001d009597	Zm00001d042907	Zm00001d033680	d8	NA	FtsJ-like methyltransferase family protein	[source:homolog]	NA	NA	NA	NA	FFL GRAS	tassel
	Zm00001d009597	Zm00001d026050	Zm00001d026158	gras79	NA	FtsJ-like methyltransferase family protein	[source:homolog]	NA	NA	NA	NA	FFL GRAS	tassel
	Zm00001d009617	Zm00001d048199	Zm00001d028603	NA	NA	Protein SUPPRESSOR OF PHYA-105 1	[source:homolog]	NA	NA	NA	NA	FFL GRAS	tassel
	Zm00001d009640	Zm00001d051387	Zm00001d044065	gras12	gras80	Malate dehydrogenase 2 mitochondrial	[source:homolog]	NA	NA	NA	NA	FFL GRAS	tassel
	Zm00001d009674	Zm00001d051387	Zm00001d044065	gras12	gras80	Zinc-finger homeodomain protein 5	[source:homolog]	GRMZM2G328438	zhd11	ZF-HD-transcription factor 11	NA	FFL GRAS	tassel
	Zm00001d009683	Zm00001d026050	Zm00001d026158	gras79	NA	Putative DUF1296 domain containing family protein	[source: RefGen_v3]	NA	NA	NA	NA	FFL GRAS	tassel
	Zm00001d009716	Zm00001d048199	Zm00001d028603	NA	NA	Extra-large G-protein-like; protein	[source:homolog]	NA	NA	NA	NA	FFL GRAS	tassel
	Zm00001d009726	Zm00001d048199	Zm00001d030744	NA	NA	alpha/beta-Hydrolases superfamily protein	[source:homolog]	NA	NA	NA	NA	FFL GRAS	tassel
	Zm00001d009743	Zm00001d002718	Zm00001d030744	NA	gras31	Pentatricopeptide repeat-containing protein	[source:homolog]	NA	NA	NA	NA	FFL GRAS	tassel
	Zm00001d009751	Zm00001d047813	Zm00001d028603	NA	NA	Chromatin modification-related protein EAF1 B	[source:homolog]	NA	NA	NA	NA	FFL GRAS	tassel
	Zm00001d009753	Zm00001d026050	Zm00001d026158	gras79	NA	ATP-dependent zinc metalloprotease FTSH 4 mitochondrial	[source:homolog]	NA	NA	NA	NA	FFL GRAS	tassel
	Zm00001d009753	Zm00001d042907	Zm00001d033680	d8	NA	ATP-dependent zinc metalloprotease FTSH 4 mitochondrial	[source:homolog]	NA	NA	NA	NA	FFL GRAS	tassel
	Zm00001d009760	Zm00001d047813	Zm00001d051461	gras76	NA	Tudor/PWWP/MBT superfamily protein	[source:homolog]	NA	NA	NA	NA	FFL GRAS	tassel
	Zm00001d009760	Zm00001d051461	Zm00001d033680	d8	gras76	Tudor/PWWP/MBT superfamily protein	[source:homolog]	NA	NA	NA	NA	FFL GRAS	tassel
	Zm00001d009760	Zm00001d026050	Zm00001d026158	gras79	NA	Tudor/PWWP/MBT superfamily protein	[source:homolog]	NA	NA	NA	NA	FFL GRAS	tassel
	Zm00001d009783	Zm00001d042907	Zm00001d033680	d8	NA	DnaJ protein ERDJ3B	[source:homolog]	NA	NA	NA	NA	FFL GRAS	tassel
	Zm00001d009808	Zm00001d002718	Zm00001d030744	NA	gras31	Probable galacturonosyltransferase 7	[source:homolog]	NA	NA	NA	NA	FFL GRAS	tassel
	Zm00001d009858	Zm00001d051387	Zm00001d044065	gras12	gras80	Trans-cinnamate 4-monooxygenase	[source:homolog]	NA	NA	NA	NA	FFL GRAS	tassel
	Zm00001d009878	Zm00001d028603	Zm00001d042907	NA	NA	Transcription factor IIA alpha/beta subunit	[source:homolog]	NA	NA	NA	NA	FFL GRAS	tassel
	Zm00001d009888	Zm00001d051387	Zm00001d044065	gras12	gras80	DNA primase	[source: RefGen_v3]	NA	NA	NA	NA	FFL GRAS	tassel
	Zm00001d009918	Zm00001d002718	Zm00001d030744	NA	gras31	Phytochrome A-associated F-box protein	[source:homolog]	NA	NA	NA	NA	FFL GRAS	tassel
	Zm00001d009926	Zm00001d048199	Zm00001d028603	NA	NA	P-loop containing nucleoside triphosphate hydrolases superfamily protein	[source:homolog]	NA	NA	NA	NA	FFL GRAS	tassel
	Zm00001d009926	Zm00001d047813	Zm00001d028603	NA	NA	P-loop containing nucleoside triphosphate hydrolases superfamily protein	[source:homolog]	NA	NA	NA	NA	FFL GRAS	tassel
	Zm00001d009931	Zm00001d002718	Zm00001d030744	NA	gras31	Endoplasmin homolog	[source:homolog]	NA	NA	NA	NA	FFL GRAS	tassel
	Zm00001d009941	Zm00001d051461	Zm00001d033680	d8	gras76	Putative DUF1664 domain family protein	[source: RefGen_v3]	NA	NA	NA	NA	FFL GRAS	tassel
	Zm00001d009941	Zm00001d042907	Zm00001d033680	d8	NA	Putative DUF1664 domain family protein	[source: RefGen_v3]	NA	NA	NA	NA	FFL GRAS	tassel
	Zm00001d009941	Zm00001d047813	Zm00001d051461	gras76	NA	Putative DUF1664 domain family protein	[source: RefGen_v3]	NA	NA	NA	NA	FFL GRAS	tassel
	Zm00001d009948	Zm00001d047813	Zm00001d051461	gras76	NA	Heat shock 70 kDa protein 14	[source:homolog]	NA	NA	NA	NA	FFL GRAS	tassel
	Zm00001d009950	Zm00001d002718	Zm00001d030744	NA	gras31	Heat shock 70 kDa protein 14	[source:homolog]	GRMZM2G063676	umc1415		NA	FFL GRAS	tassel
	Zm00001d009950	Zm00001d026050	Zm00001d026158	gras79	NA	Heat shock 70 kDa protein 14	[source:homolog]	GRMZM2G063676	umc1415		NA	FFL GRAS	tassel
	Zm00001d009965	Zm00001d002718	Zm00001d030744	NA	gras31	Serine/threonine-protein kinase-like protein	[source:homolog]	NA	NA	NA	NA	FFL GRAS	tassel
	Zm00001d010009	Zm00001d048199	Zm00001d030744	NA	NA	rpl17a;ribosomal protein L17a: endosperm cDNA 5C05G01, similar to barley ribosomal protein	[source: characterized gene (MaizeGDB_09082017)]	GRMZM2G119169	rpl17a	ribosomal protein L17a	NA	FFL GRAS	tassel
	Zm00001d010009	Zm00001d002718	Zm00001d030744	NA	gras31	rpl17a;ribosomal protein L17a: endosperm cDNA 5C05G01, similar to barley ribosomal protein	[source: characterized gene (MaizeGDB_09082017)]	GRMZM2G119169	rpl17a	ribosomal protein L17a	NA	FFL GRAS	tassel
	Zm00001d010009	Zm00001d042907	Zm00001d033680	d8	NA	rpl17a;ribosomal protein L17a: endosperm cDNA 5C05G01, similar to barley ribosomal protein	[source: characterized gene (MaizeGDB_09082017)]	GRMZM2G119169	rpl17a	ribosomal protein L17a	NA	FFL GRAS	tassel
	Zm00001d010021	Zm00001d002718	Zm00001d030744	NA	gras31	Polynucleotidyl transferase ribonuclease H-like superfamily protein	[source:homolog]	NA	NA	NA	NA	FFL GRAS	tassel
	Zm00001d010030	Zm00001d028603	Zm00001d042907	NA	NA	60S ribosomal protein L29-1	[source:homolog]	NA	NA	NA	NA	FFL GRAS	tassel
	Zm00001d010049	Zm00001d002718	Zm00001d030744	NA	gras31	Patellin-5%3B Putative patellin family protein isoform 1%3B Putative patellin family protein isoform 2	[source: RefGen_v3]	NA	NA	NA	NA	FFL GRAS	tassel
	Zm00001d010055	Zm00001d048199	Zm00001d030744	NA	NA	PRA1 family protein A3	[source:homolog]	NA	NA	NA	NA	FFL GRAS	tassel
	Zm00001d010060	Zm00001d042907	Zm00001d033680	d8	NA	BEL1-like homeodomain protein 9	[source:homolog]	GRMZM2G074645	hb123	Homeobox-transcription factor 123	NA	FFL GRAS	tassel
	Zm00001d010060	Zm00001d002718	Zm00001d030744	NA	gras31	BEL1-like homeodomain protein 9	[source:homolog]	GRMZM2G074645	hb123	Homeobox-transcription factor 123	NA	FFL GRAS	tassel
	Zm00001d010060	Zm00001d051461	Zm00001d033680	d8	gras76	BEL1-like homeodomain protein 9	[source:homolog]	GRMZM2G074645	hb123	Homeobox-transcription factor 123	NA	FFL GRAS	tassel
	Zm00001d010082	Zm00001d028603	Zm00001d042907	NA	NA	Coronatine-insensitive protein 1	[source: RefGen_v3]	GRMZM2G151536	coi2	coronatine insensitive2	NA	FFL GRAS	tassel
	Zm00001d010082	Zm00001d047813	Zm00001d051461	gras76	NA	Coronatine-insensitive protein 1	[source: RefGen_v3]	GRMZM2G151536	coi2	coronatine insensitive2	NA	FFL GRAS	tassel
	Zm00001d010082	Zm00001d047813	Zm00001d028603	NA	NA	Coronatine-insensitive protein 1	[source: RefGen_v3]	GRMZM2G151536	coi2	coronatine insensitive2	NA	FFL GRAS	tassel
	Zm00001d010099	Zm00001d026050	Zm00001d026158	gras79	NA	Ubiquinone biosynthesis O-methyltransferase mitochondrial	[source:homolog]	NA	NA	NA	NA	FFL GRAS	tassel
	Zm00001d010099	Zm00001d042907	Zm00001d033680	d8	NA	Ubiquinone biosynthesis O-methyltransferase mitochondrial	[source:homolog]	NA	NA	NA	NA	FFL GRAS	tassel
	Zm00001d010099	Zm00001d002718	Zm00001d030744	NA	gras31	Ubiquinone biosynthesis O-methyltransferase mitochondrial	[source:homolog]	NA	NA	NA	NA	FFL GRAS	tassel
	Zm00001d010103	Zm00001d026050	Zm00001d026158	gras79	NA	Ubiquinone biosynthesis O-methyltransferase mitochondrial	[source:homolog]	NA	NA	NA	NA	FFL GRAS	tassel
	Zm00001d010178	Zm00001d051461	Zm00001d033680	d8	gras76	Protein kinase superfamily protein	[source:homolog]	NA	NA	NA	NA	FFL GRAS	tassel
	Zm00001d010189	Zm00001d047813	Zm00001d051461	gras76	NA	DUF1682 family protein	[source:homolog]	NA	NA	NA	NA	FFL GRAS	tassel
	Zm00001d010189	Zm00001d026050	Zm00001d026158	gras79	NA	DUF1682 family protein	[source:homolog]	NA	NA	NA	NA	FFL GRAS	tassel
	Zm00001d010200	Zm00001d048199	Zm00001d028603	NA	NA	ATP binding protein	[source: RefGen_v3]	NA	NA	NA	NA	FFL GRAS	tassel
	Zm00001d010227	Zm00001d051387	Zm00001d044065	gras12	gras80	Putative NAC domain transcription factor superfamily protein isoform 1%3B Putative NAC domain transcription factor superfamily protein isoform 2	[source: RefGen_v3]	GRMZM2G104400	nactf38	NAC-transcription factor 38	NA	FFL GRAS	tassel
	Zm00001d010236	Zm00001d047813	Zm00001d051461	gras76	NA	Cytochrome c	[source: RefGen_v3]	NA	NA	NA	NA	FFL GRAS	tassel
	Zm00001d010240	Zm00001d047813	Zm00001d028603	NA	NA	alpha/beta-Hydrolases superfamily protein	[source:homolog]	NA	NA	NA	NA	FFL GRAS	tassel
	Zm00001d010241	Zm00001d047813	Zm00001d028603	NA	NA	PHD finger protein ALFIN-LIKE 6	[source:homolog]	GRMZM2G158918	alf11	Alfin-like-transcription factor 11	NA	FFL GRAS	tassel
	Zm00001d010248	Zm00001d047813	Zm00001d051461	gras76	NA	Electron transporter	[source:homolog]	NA	NA	NA	NA	FFL GRAS	tassel
	Zm00001d010248	Zm00001d026050	Zm00001d026158	gras79	NA	Electron transporter	[source:homolog]	NA	NA	NA	NA	FFL GRAS	tassel
	Zm00001d010262	Zm00001d047813	Zm00001d051461	gras76	NA	WD repeat-containing protein 55	[source:homolog]	NA	NA	NA	NA	FFL GRAS	tassel
	Zm00001d010266	Zm00001d042907	Zm00001d033680	d8	NA	Putative disease resistance RPP13-like protein 1	[source:homolog]	NA	NA	NA	NA	FFL GRAS	tassel
	Zm00001d010282	Zm00001d047813	Zm00001d028603	NA	NA	Single-stranded nucleic acid binding R3H protein	[source:homolog]	NA	NA	NA	NA	FFL GRAS	tassel
	Zm00001d010294	Zm00001d028603	Zm00001d042907	NA	NA	Ubiquitin-associated/translation elongation factor EF1B protein	[source:homolog]	NA	NA	NA	NA	FFL GRAS	tassel
	Zm00001d010294	Zm00001d047813	Zm00001d028603	NA	NA	Ubiquitin-associated/translation elongation factor EF1B protein	[source:homolog]	NA	NA	NA	NA	FFL GRAS	tassel
	Zm00001d010353	Zm00001d048199	Zm00001d030744	NA	NA	alpha/beta-Hydrolases superfamily protein	[source:homolog]	NA	NA	NA	NA	FFL GRAS	tassel
	Zm00001d010353	Zm00001d002718	Zm00001d030744	NA	gras31	alpha/beta-Hydrolases superfamily protein	[source:homolog]	NA	NA	NA	NA	FFL GRAS	tassel
	Zm00001d010431	Zm00001d047813	Zm00001d028603	NA	NA	Elongation factor 1-beta	[source:homolog]	NA	NA	NA	NA	FFL GRAS	tassel
	Zm00001d010528	Zm00001d048199	Zm00001d030744	NA	NA	60S ribosomal protein L36	[source: RefGen_v3]	NA	NA	NA	NA	FFL GRAS	tassel
	Zm00001d010528	Zm00001d002718	Zm00001d030744	NA	gras31	60S ribosomal protein L36	[source: RefGen_v3]	NA	NA	NA	NA	FFL GRAS	tassel
	Zm00001d010537	Zm00001d002718	Zm00001d030744	NA	gras31	Coatomer subunit zeta-1	[source:homolog]	GRMZM5G883149	GRMZM5G883149		NA	FFL GRAS	tassel
	Zm00001d010537	Zm00001d026050	Zm00001d026158	gras79	NA	Coatomer subunit zeta-1	[source:homolog]	GRMZM5G883149	GRMZM5G883149		NA	FFL GRAS	tassel
	Zm00001d010537	Zm00001d042907	Zm00001d033680	d8	NA	Coatomer subunit zeta-1	[source:homolog]	GRMZM5G883149	GRMZM5G883149		NA	FFL GRAS	tassel
	Zm00001d010546	Zm00001d051387	Zm00001d044065	gras12	gras80	Putative SAC3/GANP family protein	[source: RefGen_v3]	NA	NA	NA	NA	FFL GRAS	tassel
	Zm00001d010556	Zm00001d048199	Zm00001d028603	NA	NA	Tudor/PWWP/MBT superfamily protein	[source:homolog]	NA	NA	NA	NA	FFL GRAS	tassel
	Zm00001d010556	Zm00001d047813	Zm00001d028603	NA	NA	Tudor/PWWP/MBT superfamily protein	[source:homolog]	NA	NA	NA	NA	FFL GRAS	tassel
	Zm00001d010566	Zm00001d028603	Zm00001d042907	NA	NA	40S ribosomal protein S23-2	[source:homolog]	NA	NA	NA	NA	FFL GRAS	tassel
	Zm00001d010566	Zm00001d047813	Zm00001d028603	NA	NA	40S ribosomal protein S23-2	[source:homolog]	NA	NA	NA	NA	FFL GRAS	tassel
	Zm00001d010566	Zm00001d047813	Zm00001d051461	gras76	NA	40S ribosomal protein S23-2	[source:homolog]	NA	NA	NA	NA	FFL GRAS	tassel
	Zm00001d010585	Zm00001d026050	Zm00001d026158	gras79	NA	UTP--glucose-1-phosphate uridylyltransferase 3 chloroplastic	[source:homolog]	NA	NA	NA	NA	FFL GRAS	tassel
	Zm00001d010585	Zm00001d002718	Zm00001d030744	NA	gras31	UTP--glucose-1-phosphate uridylyltransferase 3 chloroplastic	[source:homolog]	NA	NA	NA	NA	FFL GRAS	tassel
	Zm00001d010589	Zm00001d047813	Zm00001d051461	gras76	NA	Putative RING zinc finger domain superfamily protein	[source: RefGen_v3]	NA	NA	NA	NA	FFL GRAS	tassel
	Zm00001d010590	Zm00001d002718	Zm00001d030744	NA	gras31	Outer membrane OMP85 family protein	[source:homolog]	NA	NA	NA	NA	FFL GRAS	tassel
	Zm00001d010590	Zm00001d026050	Zm00001d026158	gras79	NA	Outer membrane OMP85 family protein	[source:homolog]	NA	NA	NA	NA	FFL GRAS	tassel
	Zm00001d010602	Zm00001d002718	Zm00001d030744	NA	gras31	Protein binding protein	[source: RefGen_v3]	NA	NA	NA	NA	FFL GRAS	tassel
	Zm00001d010602	Zm00001d026050	Zm00001d026158	gras79	NA	Protein binding protein	[source: RefGen_v3]	NA	NA	NA	NA	FFL GRAS	tassel
	Zm00001d010604	Zm00001d048199	Zm00001d028603	NA	NA	Sorting nexin 2B	[source:homolog]	NA	NA	NA	NA	FFL GRAS	tassel
	Zm00001d010607	Zm00001d028603	Zm00001d042907	NA	NA	PLAC8 family protein	[source:homolog]	NA	NA	NA	NA	FFL GRAS	tassel
	Zm00001d010607	Zm00001d048199	Zm00001d030744	NA	NA	PLAC8 family protein	[source:homolog]	NA	NA	NA	NA	FFL GRAS	tassel
	Zm00001d010607	Zm00001d042907	Zm00001d033680	d8	NA	PLAC8 family protein	[source:homolog]	NA	NA	NA	NA	FFL GRAS	tassel
	Zm00001d010607	Zm00001d048199	Zm00001d028603	NA	NA	PLAC8 family protein	[source:homolog]	NA	NA	NA	NA	FFL GRAS	tassel
	Zm00001d010640	Zm00001d047813	Zm00001d051461	gras76	NA	F-box protein	[source:homolog]	NA	NA	NA	NA	FFL GRAS	tassel
	Zm00001d010646	Zm00001d048199	Zm00001d028603	NA	NA	Putative histone-lysine N-methyltransferase family protein	[source: RefGen_v3]	GRMZM2G140577	sdg105	set domain gene105	NA	FFL GRAS	tassel
	Zm00001d010656	Zm00001d048199	Zm00001d028603	NA	NA	Cyclin1	[source: RefGen_v3]	GRMZM2G034647	cyc1	cyclin1	classical_gene	FFL GRAS	tassel
	Zm00001d010675	Zm00001d042907	Zm00001d033680	d8	NA	Metacaspase-6	[source:homolog]	NA	NA	NA	NA	FFL GRAS	tassel
	Zm00001d010675	Zm00001d002718	Zm00001d030744	NA	gras31	Metacaspase-6	[source:homolog]	NA	NA	NA	NA	FFL GRAS	tassel
	Zm00001d010675	Zm00001d026050	Zm00001d026158	gras79	NA	Metacaspase-6	[source:homolog]	NA	NA	NA	NA	FFL GRAS	tassel
	Zm00001d010719	Zm00001d026050	Zm00001d026158	gras79	NA	Protein RNA-directed DNA methylation 3	[source:homolog]	GRMZM2G375222	bnlg1176a		NA	FFL GRAS	tassel
	Zm00001d010727	Zm00001d051387	Zm00001d044065	gras12	gras80	BAG family molecular chaperone regulator 8 chloroplastic	[source:homolog]	NA	NA	NA	NA	FFL GRAS	tassel
	Zm00001d010733	Zm00001d002718	Zm00001d030744	NA	gras31	Ras-related protein RABG3f	[source:homolog]	GRMZM5G811797	ras7B2	ras-related protein7B2	NA	FFL GRAS	tassel
	Zm00001d010744	Zm00001d026050	Zm00001d026158	gras79	NA	Gamma-glutamyl hydrolase 1	[source:homolog]	NA	NA	NA	NA	FFL GRAS	tassel
	Zm00001d010744	Zm00001d002718	Zm00001d030744	NA	gras31	Gamma-glutamyl hydrolase 1	[source:homolog]	NA	NA	NA	NA	FFL GRAS	tassel
	Zm00001d010744	Zm00001d042907	Zm00001d033680	d8	NA	Gamma-glutamyl hydrolase 1	[source:homolog]	NA	NA	NA	NA	FFL GRAS	tassel
	Zm00001d010744	Zm00001d051461	Zm00001d033680	d8	gras76	Gamma-glutamyl hydrolase 1	[source:homolog]	NA	NA	NA	NA	FFL GRAS	tassel
	Zm00001d010793	Zm00001d048199	Zm00001d028603	NA	NA	Probable pectinesterase 53	[source:homolog]	NA	NA	NA	NA	FFL GRAS	tassel
	Zm00001d010816	Zm00001d042907	Zm00001d033680	d8	NA	Inner membrane protein oxaA	[source:homolog]	NA	NA	NA	NA	FFL GRAS	tassel
	Zm00001d010816	Zm00001d051461	Zm00001d033680	d8	gras76	Inner membrane protein oxaA	[source:homolog]	NA	NA	NA	NA	FFL GRAS	tassel
	Zm00001d010816	Zm00001d002718	Zm00001d030744	NA	gras31	Inner membrane protein oxaA	[source:homolog]	NA	NA	NA	NA	FFL GRAS	tassel
	Zm00001d010824	Zm00001d047813	Zm00001d051461	gras76	NA	Golgi apparatus membrane protein-like protein ECHIDNA	[source:homolog]	NA	NA	NA	NA	FFL GRAS	tassel
	Zm00001d010852	Zm00001d026050	Zm00001d026158	gras79	NA	Translocase of chloroplast 159 chloroplastic	[source:homolog]	NA	NA	NA	NA	FFL GRAS	tassel
	Zm00001d010852	Zm00001d047813	Zm00001d051461	gras76	NA	Translocase of chloroplast 159 chloroplastic	[source:homolog]	NA	NA	NA	NA	FFL GRAS	tassel
	Zm00001d010859	Zm00001d047813	Zm00001d028603	NA	NA	Proline synthase co-transcribed bacterial homolog protein	[source:homolog]	NA	NA	NA	NA	FFL GRAS	tassel
	Zm00001d010859	Zm00001d048199	Zm00001d028603	NA	NA	Proline synthase co-transcribed bacterial homolog protein	[source:homolog]	NA	NA	NA	NA	FFL GRAS	tassel
	Zm00001d010884	Zm00001d048199	Zm00001d028603	NA	NA	CRM-domain containing factor CFM3A chloroplastic/mitochondrial	[source:homolog]	NA	NA	NA	NA	FFL GRAS	tassel
	Zm00001d010910	Zm00001d026050	Zm00001d026158	gras79	NA	Chromatin structure-remodeling complex protein BSH	[source:homolog]	NA	NA	NA	NA	FFL GRAS	tassel
	Zm00001d010910	Zm00001d002718	Zm00001d030744	NA	gras31	Chromatin structure-remodeling complex protein BSH	[source:homolog]	NA	NA	NA	NA	FFL GRAS	tassel
	Zm00001d010914	Zm00001d026050	Zm00001d026158	gras79	NA	F-box protein SKIP19	[source:homolog]	NA	NA	NA	NA	FFL GRAS	tassel
	Zm00001d010914	Zm00001d002718	Zm00001d030744	NA	gras31	F-box protein SKIP19	[source:homolog]	NA	NA	NA	NA	FFL GRAS	tassel
	Zm00001d010920	Zm00001d047813	Zm00001d051461	gras76	NA	S-adenosylmethionine synthase	[source: RefGen_v3]	NA	NA	NA	NA	FFL GRAS	tassel
	Zm00001d010927	Zm00001d002718	Zm00001d030744	NA	gras31	Putative RNA polymerase II subunit B1 CTD phosphatase RPAP2 homolog	[source:homolog]	NA	NA	NA	NA	FFL GRAS	tassel
	Zm00001d010994	Zm00001d051387	Zm00001d044065	gras12	gras80	Structural constituent of ribosome	[source: RefGen_v3]	GRMZM2G024838	ufg74		NA	FFL GRAS	tassel
	Zm00001d010995	Zm00001d042907	Zm00001d033680	d8	NA	Thylakoid membrane protein TERC chloroplastic	[source:homolog]	NA	NA	NA	NA	FFL GRAS	tassel
	Zm00001d010997	Zm00001d047813	Zm00001d051461	gras76	NA	protein; Unknow protein	[source:homolog]	NA	NA	NA	NA	FFL GRAS	tassel
	Zm00001d011037	Zm00001d028603	Zm00001d042907	NA	NA	MAP kinase phosphatase isoform 1%3B MAP kinase phosphatase isoform 2	[source: RefGen_v3]	NA	NA	NA	NA	FFL GRAS	tassel
	Zm00001d011076	Zm00001d051387	Zm00001d044065	gras12	gras80	Putative RING zinc finger domain superfamily protein	[source: RefGen_v3]	NA	NA	NA	NA	FFL GRAS	tassel
	Zm00001d011078	Zm00001d047813	Zm00001d028603	NA	NA	Pumilio homolog 3	[source:homolog]	NA	NA	NA	NA	FFL GRAS	tassel
	Zm00001d011078	Zm00001d048199	Zm00001d028603	NA	NA	Pumilio homolog 3	[source:homolog]	NA	NA	NA	NA	FFL GRAS	tassel
	Zm00001d011086	Zm00001d028603	Zm00001d042907	NA	NA	Actin-7	[source:homolog]	NA	NA	NA	NA	FFL GRAS	tassel
	Zm00001d011086	Zm00001d047813	Zm00001d028603	NA	NA	Actin-7	[source:homolog]	NA	NA	NA	NA	FFL GRAS	tassel
	Zm00001d011087	Zm00001d048199	Zm00001d028603	NA	NA	Actin-7	[source:homolog]	NA	NA	NA	NA	FFL GRAS	tassel
	Zm00001d011087	Zm00001d048199	Zm00001d030744	NA	NA	Actin-7	[source:homolog]	NA	NA	NA	NA	FFL GRAS	tassel
	Zm00001d011087	Zm00001d047813	Zm00001d028603	NA	NA	Actin-7	[source:homolog]	NA	NA	NA	NA	FFL GRAS	tassel
	Zm00001d011096	Zm00001d048199	Zm00001d028603	NA	NA	ago1;argonaute1: Proposed to interact with small RNAs in dorsiventral leaf patterning	[source: characterized gene (MaizeGDB_09082017)]	GRMZM2G162525	ago1	argonaute1	NA	FFL GRAS	tassel
	Zm00001d011102	Zm00001d048199	Zm00001d028603	NA	NA	Ankyrin-1	[source: RefGen_v3]	NA	NA	NA	NA	FFL GRAS	tassel
	Zm00001d011158	Zm00001d048199	Zm00001d028603	NA	NA	RING/FYVE/PHD-type zinc finger family protein	[source:homolog]	GRMZM2G335720	phd10	PHD-transcription factor 10	NA	FFL GRAS	tassel
	Zm00001d011158	Zm00001d047813	Zm00001d028603	NA	NA	RING/FYVE/PHD-type zinc finger family protein	[source:homolog]	GRMZM2G335720	phd10	PHD-transcription factor 10	NA	FFL GRAS	tassel
	Zm00001d011159	Zm00001d051387	Zm00001d044065	gras12	gras80	Ubiquitin-conjugating enzyme family protein	[source:homolog]	NA	NA	NA	NA	FFL GRAS	tassel
	Zm00001d011166	Zm00001d002718	Zm00001d030744	NA	gras31	Ribonuclease P protein component 3	[source:homolog]	NA	NA	NA	NA	FFL GRAS	tassel
	Zm00001d011166	Zm00001d026050	Zm00001d026158	gras79	NA	Ribonuclease P protein component 3	[source:homolog]	NA	NA	NA	NA	FFL GRAS	tassel
	Zm00001d011167	Zm00001d002718	Zm00001d030744	NA	gras31	CONTAINS InterPro DOMAIN/s: Phosphorylated adapter RNA export protein RNA-binding domain (InterPro:IPR019385); Has 110 Blast hits to 110 proteins in 51 species: Archae - 0; Bacteria - 3; Metazoa - 56; Fungi - 0; Plants - 36; Viruses - 0; Other Euka /.../ - 15 (source: NCBI BLink).	[source:homolog]	NA	NA	NA	NA	FFL GRAS	tassel
	Zm00001d011167	Zm00001d048199	Zm00001d030744	NA	NA	CONTAINS InterPro DOMAIN/s: Phosphorylated adapter RNA export protein RNA-binding domain (InterPro:IPR019385); Has 110 Blast hits to 110 proteins in 51 species: Archae - 0; Bacteria - 3; Metazoa - 56; Fungi - 0; Plants - 36; Viruses - 0; Other Euka /.../ - 15 (source: NCBI BLink).	[source:homolog]	NA	NA	NA	NA	FFL GRAS	tassel
	Zm00001d011199	Zm00001d002718	Zm00001d030744	NA	gras31	zinc ion binding	[source:homolog]	NA	NA	NA	NA	FFL GRAS	tassel
	Zm00001d011199	Zm00001d042907	Zm00001d033680	d8	NA	zinc ion binding	[source:homolog]	NA	NA	NA	NA	FFL GRAS	tassel
	Zm00001d011211	Zm00001d026050	Zm00001d026158	gras79	NA	Putative leucine-rich repeat protein kinase family protein	[source: RefGen_v3]	NA	NA	NA	NA	FFL GRAS	tassel
	Zm00001d011211	Zm00001d002718	Zm00001d030744	NA	gras31	Putative leucine-rich repeat protein kinase family protein	[source: RefGen_v3]	NA	NA	NA	NA	FFL GRAS	tassel
	Zm00001d011220	Zm00001d002718	Zm00001d030744	NA	gras31	ATP-dependent zinc metalloprotease FTSH 4 mitochondrial	[source:homolog]	NA	NA	NA	NA	FFL GRAS	tassel
	Zm00001d011220	Zm00001d048199	Zm00001d030744	NA	NA	ATP-dependent zinc metalloprotease FTSH 4 mitochondrial	[source:homolog]	NA	NA	NA	NA	FFL GRAS	tassel
	Zm00001d011226	Zm00001d051387	Zm00001d044065	gras12	gras80	mcf2;mitochrondrial carrier family protein2: complements yeast mutant deficienct in mitochondrial Coenzyme A transport; mitochondrial (Zallot et al 2013)	[source: characterized gene (MaizeGDB_09082017)]	GRMZM2G420119	mcf2	mitochrondrial carrier family protein2	NA	FFL GRAS	tassel
	Zm00001d011258	Zm00001d042907	Zm00001d033680	d8	NA	Serine/threonine-protein kinase AFC3	[source:homolog]	NA	NA	NA	NA	FFL GRAS	tassel
	Zm00001d011258	Zm00001d026050	Zm00001d026158	gras79	NA	Serine/threonine-protein kinase AFC3	[source:homolog]	NA	NA	NA	NA	FFL GRAS	tassel
	Zm00001d011278	Zm00001d048199	Zm00001d030744	NA	NA	Mitochondrial ATP synthase subunit G protein	[source:homolog]	NA	NA	NA	NA	FFL GRAS	tassel
	Zm00001d011298	Zm00001d047813	Zm00001d028603	NA	NA	C3HC zinc finger-like	[source:homolog]	NA	NA	NA	NA	FFL GRAS	tassel
	Zm00001d011329	Zm00001d051461	Zm00001d033680	d8	gras76	met4;DNA methyl transferase4:	[source: characterized gene (MaizeGDB_09082017)]	GRMZM2G157589	met4	DNA methyl transferase4	NA	FFL GRAS	tassel
	Zm00001d011329	Zm00001d047813	Zm00001d051461	gras76	NA	met4;DNA methyl transferase4:	[source: characterized gene (MaizeGDB_09082017)]	GRMZM2G157589	met4	DNA methyl transferase4	NA	FFL GRAS	tassel
	Zm00001d011329	Zm00001d042907	Zm00001d033680	d8	NA	met4;DNA methyl transferase4:	[source: characterized gene (MaizeGDB_09082017)]	GRMZM2G157589	met4	DNA methyl transferase4	NA	FFL GRAS	tassel
	Zm00001d011349	Zm00001d002718	Zm00001d030744	NA	gras31	HXXXD-type acyl-transferase family protein	[source:homolog]	NA	NA	NA	NA	FFL GRAS	tassel
	Zm00001d011352	Zm00001d026050	Zm00001d026158	gras79	NA	Electron transporter	[source: RefGen_v3]	NA	NA	NA	NA	FFL GRAS	tassel
	Zm00001d011352	Zm00001d042907	Zm00001d033680	d8	NA	Electron transporter	[source: RefGen_v3]	NA	NA	NA	NA	FFL GRAS	tassel
	Zm00001d011352	Zm00001d002718	Zm00001d030744	NA	gras31	Electron transporter	[source: RefGen_v3]	NA	NA	NA	NA	FFL GRAS	tassel
	Zm00001d011355	Zm00001d042907	Zm00001d033680	d8	NA	Zinc finger CCCH domain-containing protein 37	[source:homolog]	GRMZM2G039889	c3h46	C3H-transcription factor 346	NA	FFL GRAS	tassel
	Zm00001d011355	Zm00001d048199	Zm00001d030744	NA	NA	Zinc finger CCCH domain-containing protein 37	[source:homolog]	GRMZM2G039889	c3h46	C3H-transcription factor 346	NA	FFL GRAS	tassel
	Zm00001d011355	Zm00001d002718	Zm00001d030744	NA	gras31	Zinc finger CCCH domain-containing protein 37	[source:homolog]	GRMZM2G039889	c3h46	C3H-transcription factor 346	NA	FFL GRAS	tassel
	Zm00001d011355	Zm00001d026050	Zm00001d026158	gras79	NA	Zinc finger CCCH domain-containing protein 37	[source:homolog]	GRMZM2G039889	c3h46	C3H-transcription factor 346	NA	FFL GRAS	tassel
	Zm00001d011370	Zm00001d002718	Zm00001d030744	NA	gras31	Hydrolase%2C hydrolyzing O-glycosyl compound	[source: RefGen_v3]	NA	NA	NA	NA	FFL GRAS	tassel
	Zm00001d011392	Zm00001d051461	Zm00001d033680	d8	gras76	Calcium-dependent protein kinase%2C isoform 2%3B Putative calcium-dependent protein kinase family protein isoform 1%3B Putative calcium-dependent protein kinase family protein isoform 2	[source: RefGen_v3]	GRMZM2G025387	cdpk17	calcium dependent protein kinase17	NA	FFL GRAS	tassel
	Zm00001d011392	Zm00001d026050	Zm00001d026158	gras79	NA	Calcium-dependent protein kinase%2C isoform 2%3B Putative calcium-dependent protein kinase family protein isoform 1%3B Putative calcium-dependent protein kinase family protein isoform 2	[source: RefGen_v3]	GRMZM2G025387	cdpk17	calcium dependent protein kinase17	NA	FFL GRAS	tassel
	Zm00001d011392	Zm00001d002718	Zm00001d030744	NA	gras31	Calcium-dependent protein kinase%2C isoform 2%3B Putative calcium-dependent protein kinase family protein isoform 1%3B Putative calcium-dependent protein kinase family protein isoform 2	[source: RefGen_v3]	GRMZM2G025387	cdpk17	calcium dependent protein kinase17	NA	FFL GRAS	tassel
	Zm00001d011392	Zm00001d042907	Zm00001d033680	d8	NA	Calcium-dependent protein kinase%2C isoform 2%3B Putative calcium-dependent protein kinase family protein isoform 1%3B Putative calcium-dependent protein kinase family protein isoform 2	[source: RefGen_v3]	GRMZM2G025387	cdpk17	calcium dependent protein kinase17	NA	FFL GRAS	tassel
	Zm00001d011401	Zm00001d002718	Zm00001d030744	NA	gras31	Protein SGT1 homolog A	[source:homolog]	NA	NA	NA	NA	FFL GRAS	tassel
	Zm00001d011433	Zm00001d002718	Zm00001d030744	NA	gras31	Protein kinase superfamily protein	[source:homolog]	NA	NA	NA	NA	FFL GRAS	tassel
	Zm00001d011448	Zm00001d042907	Zm00001d033680	d8	NA	Rubisco methyltransferase family protein	[source:homolog]	NA	NA	NA	NA	FFL GRAS	tassel
	Zm00001d011448	Zm00001d026050	Zm00001d026158	gras79	NA	Rubisco methyltransferase family protein	[source:homolog]	NA	NA	NA	NA	FFL GRAS	tassel
	Zm00001d011448	Zm00001d051461	Zm00001d033680	d8	gras76	Rubisco methyltransferase family protein	[source:homolog]	NA	NA	NA	NA	FFL GRAS	tassel
	Zm00001d011483	Zm00001d002718	Zm00001d030744	NA	gras31	Transducin/WD40 repeat-like superfamily protein	[source:homolog]	NA	NA	NA	NA	FFL GRAS	tassel
	Zm00001d011490	Zm00001d047813	Zm00001d051461	gras76	NA	atx5;arabidopsis trithorax homolog5:	[source: characterized gene (MaizeGDB_09082017)]	GRMZM6G025093	atx5	arabidopsis trithorax homolog5	NA	FFL GRAS	tassel
	Zm00001d011492	Zm00001d047813	Zm00001d028603	NA	NA	Eukaryotic translation initiation factor 3 subunit 10	[source:homolog]	NA	NA	NA	NA	FFL GRAS	tassel
	Zm00001d011492	Zm00001d048199	Zm00001d028603	NA	NA	Eukaryotic translation initiation factor 3 subunit 10	[source:homolog]	NA	NA	NA	NA	FFL GRAS	tassel
	Zm00001d011526	Zm00001d051387	Zm00001d044065	gras12	gras80	pfkB-like carbohydrate kinase family protein	[source:homolog]	NA	NA	NA	NA	FFL GRAS	tassel
	Zm00001d011534	Zm00001d051387	Zm00001d044065	gras12	gras80	60S ribosomal protein L18a	[source: RefGen_v3]	NA	NA	NA	NA	FFL GRAS	tassel
	Zm00001d011565	Zm00001d002718	Zm00001d030744	NA	gras31	Putative ubiquitin-conjugating enzyme family%3B Ubiquitin-conjugating enzyme E2 N	[source: RefGen_v3]	NA	NA	NA	NA	FFL GRAS	tassel
	Zm00001d011565	Zm00001d026050	Zm00001d026158	gras79	NA	Putative ubiquitin-conjugating enzyme family%3B Ubiquitin-conjugating enzyme E2 N	[source: RefGen_v3]	NA	NA	NA	NA	FFL GRAS	tassel
	Zm00001d011570	Zm00001d048199	Zm00001d028603	NA	NA	RING/U-box superfamily protein	[source:homolog]	NA	NA	NA	NA	FFL GRAS	tassel
	Zm00001d011597	Zm00001d002718	Zm00001d030744	NA	gras31	Transcription factor-like protein DPA	[source:homolog]	GRMZM2G462623	e2f9	E2F-DP-transcription factor 29	NA	FFL GRAS	tassel
	Zm00001d011597	Zm00001d042907	Zm00001d033680	d8	NA	Transcription factor-like protein DPA	[source:homolog]	GRMZM2G462623	e2f9	E2F-DP-transcription factor 29	NA	FFL GRAS	tassel
	Zm00001d011606	Zm00001d047813	Zm00001d028603	NA	NA	Ubiquitin-like superfamily protein	[source:homolog]	NA	NA	NA	NA	FFL GRAS	tassel
	Zm00001d011606	Zm00001d048199	Zm00001d030744	NA	NA	Ubiquitin-like superfamily protein	[source:homolog]	NA	NA	NA	NA	FFL GRAS	tassel
	Zm00001d011606	Zm00001d048199	Zm00001d028603	NA	NA	Ubiquitin-like superfamily protein	[source:homolog]	NA	NA	NA	NA	FFL GRAS	tassel
	Zm00001d011615	Zm00001d028603	Zm00001d042907	NA	NA	65-kDa microtubule-associated protein 3	[source:homolog]	NA	NA	NA	NA	FFL GRAS	tassel
	Zm00001d011615	Zm00001d047813	Zm00001d028603	NA	NA	65-kDa microtubule-associated protein 3	[source:homolog]	NA	NA	NA	NA	FFL GRAS	tassel
	Zm00001d011615	Zm00001d047813	Zm00001d051461	gras76	NA	65-kDa microtubule-associated protein 3	[source:homolog]	NA	NA	NA	NA	FFL GRAS	tassel
	Zm00001d011634	Zm00001d026050	Zm00001d026158	gras79	NA	Serine/threonine-protein phosphatase	[source: RefGen_v3]	NA	NA	NA	NA	FFL GRAS	tassel
	Zm00001d011648	Zm00001d026050	Zm00001d026158	gras79	NA	Nuclear pore complex protein NUP50A	[source:homolog]	NA	NA	NA	NA	FFL GRAS	tassel
	Zm00001d011648	Zm00001d002718	Zm00001d030744	NA	gras31	Nuclear pore complex protein NUP50A	[source:homolog]	NA	NA	NA	NA	FFL GRAS	tassel
	Zm00001d011685	Zm00001d026050	Zm00001d026158	gras79	NA	Anoctamin-like protein	[source:homolog]	NA	NA	NA	NA	FFL GRAS	tassel
	Zm00001d011697	Zm00001d047813	Zm00001d051461	gras76	NA	Mitochondrial substrate carrier family protein	[source:homolog]	NA	NA	NA	NA	FFL GRAS	tassel
	Zm00001d011716	Zm00001d047813	Zm00001d051461	gras76	NA	Protein PLASTID MOVEMENT IMPAIRED 1-RELATED 1	[source:homolog]	NA	NA	NA	NA	FFL GRAS	tassel
	Zm00001d011717	Zm00001d047813	Zm00001d051461	gras76	NA	Ras-related protein RABG3a	[source:homolog]	NA	NA	NA	NA	FFL GRAS	tassel
	Zm00001d011721	Zm00001d051461	Zm00001d033680	d8	gras76	bri1a;brassinosteroid insensitive1a: Encodes a brassinosteroid receptor	[source: characterized gene (MaizeGDB_09082017)]	GRMZM2G048294	bri1a	brassinosteroid insensitive1a	NA	FFL GRAS	tassel
	Zm00001d011721	Zm00001d042907	Zm00001d033680	d8	NA	bri1a;brassinosteroid insensitive1a: Encodes a brassinosteroid receptor	[source: characterized gene (MaizeGDB_09082017)]	GRMZM2G048294	bri1a	brassinosteroid insensitive1a	NA	FFL GRAS	tassel
	Zm00001d011721	Zm00001d047813	Zm00001d051461	gras76	NA	bri1a;brassinosteroid insensitive1a: Encodes a brassinosteroid receptor	[source: characterized gene (MaizeGDB_09082017)]	GRMZM2G048294	bri1a	brassinosteroid insensitive1a	NA	FFL GRAS	tassel
	Zm00001d011732	Zm00001d002718	Zm00001d030744	NA	gras31	nad2;NADH dehydrogenase2: vegetative meristem cDNA 7C02A11	[source: characterized gene (MaizeGDB_09082017)]	GRMZM5G878308	nad2	NADH dehydrogenase2	NA	FFL GRAS	tassel
	Zm00001d011741	Zm00001d042907	Zm00001d033680	d8	NA	40S ribosomal protein S24	[source: RefGen_v3]	NA	NA	NA	NA	FFL GRAS	tassel
	Zm00001d011741	Zm00001d048199	Zm00001d030744	NA	NA	40S ribosomal protein S24	[source: RefGen_v3]	NA	NA	NA	NA	FFL GRAS	tassel
	Zm00001d011741	Zm00001d002718	Zm00001d030744	NA	gras31	40S ribosomal protein S24	[source: RefGen_v3]	NA	NA	NA	NA	FFL GRAS	tassel
	Zm00001d011750	Zm00001d026050	Zm00001d026158	gras79	NA	NADH:ubiquinone oxidoreductase intermediate-associated protein 30	[source:homolog]	NA	NA	NA	NA	FFL GRAS	tassel
	Zm00001d011757	Zm00001d002718	Zm00001d030744	NA	gras31	Too many mouths protein	[source: RefGen_v3]	NA	NA	NA	NA	FFL GRAS	tassel
	Zm00001d011757	Zm00001d026050	Zm00001d026158	gras79	NA	Too many mouths protein	[source: RefGen_v3]	NA	NA	NA	NA	FFL GRAS	tassel
	Zm00001d011770	Zm00001d048199	Zm00001d028603	NA	NA	Putative PWWP domain family protein	[source: RefGen_v3]	NA	NA	NA	NA	FFL GRAS	tassel
	Zm00001d011770	Zm00001d048199	Zm00001d030744	NA	NA	Putative PWWP domain family protein	[source: RefGen_v3]	NA	NA	NA	NA	FFL GRAS	tassel
	Zm00001d011773	Zm00001d026050	Zm00001d026158	gras79	NA	2-methoxy-6-polyprenyl-14-benzoquinol methylase mitochondrial	[source:homolog]	NA	NA	NA	NA	FFL GRAS	tassel
	Zm00001d011773	Zm00001d051461	Zm00001d033680	d8	gras76	2-methoxy-6-polyprenyl-14-benzoquinol methylase mitochondrial	[source:homolog]	NA	NA	NA	NA	FFL GRAS	tassel
	Zm00001d011773	Zm00001d042907	Zm00001d033680	d8	NA	2-methoxy-6-polyprenyl-14-benzoquinol methylase mitochondrial	[source:homolog]	NA	NA	NA	NA	FFL GRAS	tassel
	Zm00001d011773	Zm00001d047813	Zm00001d051461	gras76	NA	2-methoxy-6-polyprenyl-14-benzoquinol methylase mitochondrial	[source:homolog]	NA	NA	NA	NA	FFL GRAS	tassel
	Zm00001d011781	Zm00001d026050	Zm00001d026158	gras79	NA	CONTAINS InterPro DOMAIN/s: Kinetochore-Ndc80 complex subunit Spc25 (InterPro:IPR013255); Has 194 Blast hits to 194 proteins in 72 species: Archae - 0; Bacteria - 4; Metazoa - 72; Fungi - 39; Plants - 62; Viruses - 0; Other Eukaryotes - 17 (source: /.../BLink).	[source:homolog]	NA	NA	NA	NA	FFL GRAS	tassel
	Zm00001d011788	Zm00001d047813	Zm00001d051461	gras76	NA	Pentatricopeptide repeat-containing protein chloroplastic	[source:homolog]	NA	NA	NA	NA	FFL GRAS	tassel
	Zm00001d011790	Zm00001d042907	Zm00001d033680	d8	NA	DEAD-box ATP-dependent RNA helicase 58 chloroplastic	[source:homolog]	GRMZM2G415538	vdl1	variegated and distorted leaf1	NA	FFL GRAS	tassel
	Zm00001d011790	Zm00001d002718	Zm00001d030744	NA	gras31	DEAD-box ATP-dependent RNA helicase 58 chloroplastic	[source:homolog]	GRMZM2G415538	vdl1	variegated and distorted leaf1	NA	FFL GRAS	tassel
	Zm00001d011805	Zm00001d048199	Zm00001d028603	NA	NA	Putative regulator of chromosome condensation (RCC1) family protein	[source: RefGen_v3]	NA	NA	NA	NA	FFL GRAS	tassel
	Zm00001d011829	Zm00001d047813	Zm00001d051461	gras76	NA	DNA mismatch repair protein MLH1	[source:homolog]	NA	NA	NA	NA	FFL GRAS	tassel
	Zm00001d011829	Zm00001d026050	Zm00001d026158	gras79	NA	DNA mismatch repair protein MLH1	[source:homolog]	NA	NA	NA	NA	FFL GRAS	tassel
	Zm00001d011843	Zm00001d026050	Zm00001d026158	gras79	NA	Protein SHI RELATED SEQUENCE 6	[source:homolog]	GRMZM2G077752	lrp1	lateral root primordia1	NA	FFL GRAS	tassel
	Zm00001d011843	Zm00001d042907	Zm00001d033680	d8	NA	Protein SHI RELATED SEQUENCE 6	[source:homolog]	GRMZM2G077752	lrp1	lateral root primordia1	NA	FFL GRAS	tassel
	Zm00001d011851	Zm00001d047813	Zm00001d028603	NA	NA	Putative regulator of chromosome condensation (RCC1) family protein	[source: RefGen_v3]	NA	NA	NA	NA	FFL GRAS	tassel
	Zm00001d011851	Zm00001d048199	Zm00001d028603	NA	NA	Putative regulator of chromosome condensation (RCC1) family protein	[source: RefGen_v3]	NA	NA	NA	NA	FFL GRAS	tassel
	Zm00001d011876	Zm00001d048199	Zm00001d030744	NA	NA	Phytochromobilin:ferredoxin oxidoreductase chloroplastic	[source:homolog]	GRMZM5G861678	elm1	elongated mesocotyl1	classical_gene	FFL GRAS	tassel
	Zm00001d011876	Zm00001d047813	Zm00001d028603	NA	NA	Phytochromobilin:ferredoxin oxidoreductase chloroplastic	[source:homolog]	GRMZM5G861678	elm1	elongated mesocotyl1	classical_gene	FFL GRAS	tassel
	Zm00001d011876	Zm00001d047813	Zm00001d051461	gras76	NA	Phytochromobilin:ferredoxin oxidoreductase chloroplastic	[source:homolog]	GRMZM5G861678	elm1	elongated mesocotyl1	classical_gene	FFL GRAS	tassel
	Zm00001d011876	Zm00001d048199	Zm00001d028603	NA	NA	Phytochromobilin:ferredoxin oxidoreductase chloroplastic	[source:homolog]	GRMZM5G861678	elm1	elongated mesocotyl1	classical_gene	FFL GRAS	tassel
	Zm00001d011876	Zm00001d028603	Zm00001d042907	NA	NA	Phytochromobilin:ferredoxin oxidoreductase chloroplastic	[source:homolog]	GRMZM5G861678	elm1	elongated mesocotyl1	classical_gene	FFL GRAS	tassel
	Zm00001d011877	Zm00001d051461	Zm00001d033680	d8	gras76	Protein OSB2 chloroplastic	[source:homolog]	NA	NA	NA	NA	FFL GRAS	tassel
	Zm00001d011877	Zm00001d026050	Zm00001d026158	gras79	NA	Protein OSB2 chloroplastic	[source:homolog]	NA	NA	NA	NA	FFL GRAS	tassel
	Zm00001d011880	Zm00001d026050	Zm00001d026158	gras79	NA	SEC14 cytosolic factor family protein / phosphoglyceride transfer family protein	[source:homolog]	NA	NA	NA	NA	FFL GRAS	tassel
	Zm00001d011891	Zm00001d051387	Zm00001d044065	gras12	gras80	S-formylglutathione hydrolase	[source:homolog]	NA	NA	NA	NA	FFL GRAS	tassel
	Zm00001d011920	Zm00001d002718	Zm00001d030744	NA	gras31	WD repeat-containing protein domain phosphoinositide-interacting protein 3	[source: RefGen_v3]	GRMZM2G122607	atg18a	autophagy18a	NA	FFL GRAS	tassel
	Zm00001d011941	Zm00001d026050	Zm00001d026158	gras79	NA	aminopeptidases	[source:homolog]	NA	NA	NA	NA	FFL GRAS	tassel
	Zm00001d011941	Zm00001d047813	Zm00001d051461	gras76	NA	aminopeptidases	[source:homolog]	NA	NA	NA	NA	FFL GRAS	tassel
	Zm00001d011941	Zm00001d051461	Zm00001d033680	d8	gras76	aminopeptidases	[source:homolog]	NA	NA	NA	NA	FFL GRAS	tassel
	Zm00001d011945	Zm00001d002718	Zm00001d030744	NA	gras31	Prefoldin chaperone subunit family protein	[source:homolog]	NA	NA	NA	NA	FFL GRAS	tassel
	Zm00001d011952	Zm00001d026050	Zm00001d026158	gras79	NA	eukaryotic initiation factor 3 gamma subunit family protein	[source:homolog]	NA	NA	NA	NA	FFL GRAS	tassel
	Zm00001d011953	Zm00001d047813	Zm00001d051461	gras76	NA	arftf25;ARF-transcription factor 25: Locus designated and assigned to a transcription factor family by the GRASSIUS project (Yilmaz et al 2009) , which also provided the mappings to the B73_Reference Genome sequence v2 gene models.	[source: characterized gene (MaizeGDB_09082017)]	GRMZM2G116557	arftf25	ARF-transcription factor 25	NA	FFL GRAS	tassel
	Zm00001d011970	Zm00001d048199	Zm00001d028603	NA	NA	Probable protein S-acyltransferase 7	[source:homolog]	NA	NA	NA	NA	FFL GRAS	tassel
	Zm00001d011983	Zm00001d048199	Zm00001d028603	NA	NA	GYF domain-containing protein	[source:homolog]	NA	NA	NA	NA	FFL GRAS	tassel
	Zm00001d011983	Zm00001d047813	Zm00001d028603	NA	NA	GYF domain-containing protein	[source:homolog]	NA	NA	NA	NA	FFL GRAS	tassel
	Zm00001d011997	Zm00001d047813	Zm00001d028603	NA	NA	DNAJ heat shock N-terminal domain-containing protein	[source:homolog]	NA	NA	NA	NA	FFL GRAS	tassel
	Zm00001d011997	Zm00001d048199	Zm00001d028603	NA	NA	DNAJ heat shock N-terminal domain-containing protein	[source:homolog]	NA	NA	NA	NA	FFL GRAS	tassel
	Zm00001d012016	Zm00001d002718	Zm00001d030744	NA	gras31	F-box protein	[source:homolog]	NA	NA	NA	NA	FFL GRAS	tassel
	Zm00001d012017	Zm00001d048199	Zm00001d030744	NA	NA	Mitochondrial import receptor subunit TOM20-4	[source:homolog]	NA	NA	NA	NA	FFL GRAS	tassel
	Zm00001d012017	Zm00001d042907	Zm00001d033680	d8	NA	Mitochondrial import receptor subunit TOM20-4	[source:homolog]	NA	NA	NA	NA	FFL GRAS	tassel
	Zm00001d012017	Zm00001d002718	Zm00001d030744	NA	gras31	Mitochondrial import receptor subunit TOM20-4	[source:homolog]	NA	NA	NA	NA	FFL GRAS	tassel
	Zm00001d012029	Zm00001d047813	Zm00001d051461	gras76	NA	S-adenosyl-L-methionine-dependent methyltransferases superfamily protein	[source:homolog]	NA	NA	NA	NA	FFL GRAS	tassel
	Zm00001d012084	Zm00001d051461	Zm00001d033680	d8	gras76	snRNA-activating protein complex subunit	[source:homolog]	NA	NA	NA	NA	FFL GRAS	tassel
	Zm00001d012084	Zm00001d042907	Zm00001d033680	d8	NA	snRNA-activating protein complex subunit	[source:homolog]	NA	NA	NA	NA	FFL GRAS	tassel
	Zm00001d012084	Zm00001d047813	Zm00001d051461	gras76	NA	snRNA-activating protein complex subunit	[source:homolog]	NA	NA	NA	NA	FFL GRAS	tassel
	Zm00001d012084	Zm00001d026050	Zm00001d026158	gras79	NA	snRNA-activating protein complex subunit	[source:homolog]	NA	NA	NA	NA	FFL GRAS	tassel
	Zm00001d012087	Zm00001d047813	Zm00001d051461	gras76	NA	Sas10/Utp3/C1D family	[source:homolog]	NA	NA	NA	NA	FFL GRAS	tassel
	Zm00001d012103	Zm00001d047813	Zm00001d051461	gras76	NA	ald2;aldolase2: second aldolase locus initially found by RFLP mapping using an ald1 probe	[source: characterized gene (MaizeGDB_09082017)]	GRMZM2G066024	ald2	aldolase2	NA	FFL GRAS	tassel
	Zm00001d012119	Zm00001d048199	Zm00001d030744	NA	NA	Lysine-specific demethylase REF6	[source:homolog]	GRMZM2G339379	jmj11	JUMONJI-transcription factor 11	NA	FFL GRAS	tassel
	Zm00001d012144	Zm00001d051387	Zm00001d044065	gras12	gras80	4-coumarate--CoA ligase-like 9	[source:homolog]	NA	NA	NA	NA	FFL GRAS	tassel
	Zm00001d012159	Zm00001d002718	Zm00001d030744	NA	gras31	Beta-glucosidase 42	[source:homolog]	AC155376.2_FG005	umc1905		NA	FFL GRAS	tassel
	Zm00001d012159	Zm00001d026050	Zm00001d026158	gras79	NA	Beta-glucosidase 42	[source:homolog]	AC155376.2_FG005	umc1905		NA	FFL GRAS	tassel
	Zm00001d012168	Zm00001d047813	Zm00001d028603	NA	NA	Membrane-associated protein VIPP1 chloroplastic	[source:homolog]	NA	NA	NA	NA	FFL GRAS	tassel
	Zm00001d012168	Zm00001d048199	Zm00001d028603	NA	NA	Membrane-associated protein VIPP1 chloroplastic	[source:homolog]	NA	NA	NA	NA	FFL GRAS	tassel
	Zm00001d012197	Zm00001d042907	Zm00001d033680	d8	NA	dmes2;diphosphocytidyl methyl erythritol synthase2:	[source: characterized gene (MaizeGDB_09082017)]	GRMZM2G172032	dmes2	diphosphocytidyl methyl erythritol synthase2	NA	FFL GRAS	tassel
	Zm00001d012197	Zm00001d051461	Zm00001d033680	d8	gras76	dmes2;diphosphocytidyl methyl erythritol synthase2:	[source: characterized gene (MaizeGDB_09082017)]	GRMZM2G172032	dmes2	diphosphocytidyl methyl erythritol synthase2	NA	FFL GRAS	tassel
	Zm00001d012211	Zm00001d028603	Zm00001d042907	NA	NA	Probable methyltransferase PMT25	[source:homolog]	NA	NA	NA	NA	FFL GRAS	tassel
	Zm00001d012211	Zm00001d047813	Zm00001d028603	NA	NA	Probable methyltransferase PMT25	[source:homolog]	NA	NA	NA	NA	FFL GRAS	tassel
	Zm00001d012213	Zm00001d002718	Zm00001d030744	NA	gras31	wound-responsive family protein	[source:homolog]	NA	NA	NA	NA	FFL GRAS	tassel
	Zm00001d012239	Zm00001d002718	Zm00001d030744	NA	gras31	RNA-binding (RRM/RBD/RNP motifs) family protein	[source:homolog]	NA	NA	NA	NA	FFL GRAS	tassel
	Zm00001d012254	Zm00001d042907	Zm00001d033680	d8	NA	Putative patellin family protein	[source: RefGen_v3]	NA	NA	NA	NA	FFL GRAS	tassel
	Zm00001d012254	Zm00001d051461	Zm00001d033680	d8	gras76	Putative patellin family protein	[source: RefGen_v3]	NA	NA	NA	NA	FFL GRAS	tassel
	Zm00001d012260	Zm00001d048199	Zm00001d028603	NA	NA	Protein SENSITIVE TO PROTON RHIZOTOXICITY 1	[source:homolog]	GRMZM2G075956	pco129491		NA	FFL GRAS	tassel
	Zm00001d012349	Zm00001d048199	Zm00001d028603	NA	NA	AT-rich interactive domain-containing protein 2	[source:homolog]	NA	NA	NA	NA	FFL GRAS	tassel
	Zm00001d012349	Zm00001d047813	Zm00001d028603	NA	NA	AT-rich interactive domain-containing protein 2	[source:homolog]	NA	NA	NA	NA	FFL GRAS	tassel
	Zm00001d012350	Zm00001d042907	Zm00001d033680	d8	NA	UPF0503 protein chloroplastic	[source:homolog]	NA	NA	NA	NA	FFL GRAS	tassel
	Zm00001d012350	Zm00001d051461	Zm00001d033680	d8	gras76	UPF0503 protein chloroplastic	[source:homolog]	NA	NA	NA	NA	FFL GRAS	tassel
	Zm00001d012398	Zm00001d048199	Zm00001d028603	NA	NA	Putative regulator of chromosome condensation (RCC1) family protein	[source: RefGen_v3]	NA	NA	NA	NA	FFL GRAS	tassel
	Zm00001d012433	Zm00001d026050	Zm00001d026158	gras79	NA	UDP-glucuronic acid decarboxylase 1	[source:homolog]	NA	NA	NA	NA	FFL GRAS	tassel
	Zm00001d012433	Zm00001d047813	Zm00001d051461	gras76	NA	UDP-glucuronic acid decarboxylase 1	[source:homolog]	NA	NA	NA	NA	FFL GRAS	tassel
	Zm00001d012447	Zm00001d026050	Zm00001d026158	gras79	NA	Interactor of constitutive active ROPs 3	[source:homolog]	NA	NA	NA	NA	FFL GRAS	tassel
	Zm00001d012458	Zm00001d026050	Zm00001d026158	gras79	NA	SelT-like protein	[source:homolog]	NA	NA	NA	NA	FFL GRAS	tassel
	Zm00001d012467	Zm00001d026050	Zm00001d026158	gras79	NA	Outer membrane OMP85 family protein	[source:homolog]	NA	NA	NA	NA	FFL GRAS	tassel
	Zm00001d012467	Zm00001d002718	Zm00001d030744	NA	gras31	Outer membrane OMP85 family protein	[source:homolog]	NA	NA	NA	NA	FFL GRAS	tassel
	Zm00001d012467	Zm00001d048199	Zm00001d030744	NA	NA	Outer membrane OMP85 family protein	[source:homolog]	NA	NA	NA	NA	FFL GRAS	tassel
	Zm00001d012503	Zm00001d051461	Zm00001d033680	d8	gras76	Nucleic acid-binding OB-fold-like protein	[source:homolog]	NA	NA	NA	NA	FFL GRAS	tassel
	Zm00001d012503	Zm00001d047813	Zm00001d051461	gras76	NA	Nucleic acid-binding OB-fold-like protein	[source:homolog]	NA	NA	NA	NA	FFL GRAS	tassel
	Zm00001d012544	Zm00001d026050	Zm00001d026158	gras79	NA	myb domain protein 81	[source:homolog]	GRMZM2G028054	myb74	MYB-transcription factor 74	NA	FFL GRAS	tassel
	Zm00001d012556	Zm00001d042907	Zm00001d033680	d8	NA	tubb6;beta tubulin6b: cDNA sequence, gene specific probe	[source: characterized gene (MaizeGDB_09082017)]	GRMZM2G172932	tub6	beta tubulin6	NA	FFL GRAS	tassel
	Zm00001d012593	Zm00001d047813	Zm00001d028603	NA	NA	myosin heavy chain-related	[source:homolog]	NA	NA	NA	NA	FFL GRAS	tassel
	Zm00001d012593	Zm00001d048199	Zm00001d030744	NA	NA	myosin heavy chain-related	[source:homolog]	NA	NA	NA	NA	FFL GRAS	tassel
	Zm00001d012593	Zm00001d048199	Zm00001d028603	NA	NA	myosin heavy chain-related	[source:homolog]	NA	NA	NA	NA	FFL GRAS	tassel
	Zm00001d012620	Zm00001d002718	Zm00001d030744	NA	gras31	Transducin/WD40 repeat-like superfamily protein	[source:homolog]	NA	NA	NA	NA	FFL GRAS	tassel
	Zm00001d012627	Zm00001d042907	Zm00001d033680	d8	NA	Insulin-degrading enzyme-like 1 peroxisomal	[source:homolog]	NA	NA	NA	NA	FFL GRAS	tassel
	Zm00001d012627	Zm00001d002718	Zm00001d030744	NA	gras31	Insulin-degrading enzyme-like 1 peroxisomal	[source:homolog]	NA	NA	NA	NA	FFL GRAS	tassel
	Zm00001d012634	Zm00001d048199	Zm00001d030744	NA	NA	Vps51/Vps67 family (components of vesicular transport) protein	[source:homolog]	NA	NA	NA	NA	FFL GRAS	tassel
	Zm00001d012643	Zm00001d026050	Zm00001d026158	gras79	NA	ER degradation-enhancing alpha-mannosidase-like 1	[source: RefGen_v3]	NA	NA	NA	NA	FFL GRAS	tassel
	Zm00001d012655	Zm00001d048199	Zm00001d030744	NA	NA	Putative subtilase family protein	[source: RefGen_v3]	NA	NA	NA	NA	FFL GRAS	tassel
	Zm00001d012655	Zm00001d002718	Zm00001d030744	NA	gras31	Putative subtilase family protein	[source: RefGen_v3]	NA	NA	NA	NA	FFL GRAS	tassel
	Zm00001d012655	Zm00001d051461	Zm00001d033680	d8	gras76	Putative subtilase family protein	[source: RefGen_v3]	NA	NA	NA	NA	FFL GRAS	tassel
	Zm00001d012656	Zm00001d047813	Zm00001d051461	gras76	NA	Lipoyl synthase 1%2C chloroplastic	[source: RefGen_v3]	NA	NA	NA	NA	FFL GRAS	tassel
	Zm00001d012660	Zm00001d002718	Zm00001d030744	NA	gras31	Regulatory protein NPR1	[source: RefGen_v3]	NA	NA	NA	NA	FFL GRAS	tassel
	Zm00001d012661	Zm00001d047813	Zm00001d028603	NA	NA	DExH-box ATP-dependent RNA helicase DExH6	[source:homolog]	NA	NA	NA	NA	FFL GRAS	tassel
	Zm00001d012664	Zm00001d051461	Zm00001d033680	d8	gras76	Putative RING zinc finger domain superfamily protein	[source: RefGen_v3]	NA	NA	NA	NA	FFL GRAS	tassel
	Zm00001d012667	Zm00001d042907	Zm00001d033680	d8	NA	Putative serine peptidase S28 family protein	[source: RefGen_v3]	NA	NA	NA	NA	FFL GRAS	tassel
	Zm00001d012702	Zm00001d042907	Zm00001d033680	d8	NA	Phosphoenolpyruvate carboxylase 3	[source:homolog]	NA	NA	NA	NA	FFL GRAS	tassel
	Zm00001d012702	Zm00001d026050	Zm00001d026158	gras79	NA	Phosphoenolpyruvate carboxylase 3	[source:homolog]	NA	NA	NA	NA	FFL GRAS	tassel
	Zm00001d012702	Zm00001d002718	Zm00001d030744	NA	gras31	Phosphoenolpyruvate carboxylase 3	[source:homolog]	NA	NA	NA	NA	FFL GRAS	tassel
	Zm00001d012735	Zm00001d002718	Zm00001d030744	NA	gras31	CONTAINS InterPro DOMAIN/s: Casein kinase substrate phosphoprotein PP28 (InterPro:IPR019380); Has 30201 Blast hits to 17322 proteins in 780 species: Archae - 12; Bacteria - 1396; Metazoa - 17338; Fungi - 3422; Plants - 5037; Viruses - 0; Other Euka /.../ - 2996 (source: NCBI BLink).	[source:homolog]	NA	NA	NA	NA	FFL GRAS	tassel
	Zm00001d012735	Zm00001d026050	Zm00001d026158	gras79	NA	CONTAINS InterPro DOMAIN/s: Casein kinase substrate phosphoprotein PP28 (InterPro:IPR019380); Has 30201 Blast hits to 17322 proteins in 780 species: Archae - 12; Bacteria - 1396; Metazoa - 17338; Fungi - 3422; Plants - 5037; Viruses - 0; Other Euka /.../ - 2996 (source: NCBI BLink).	[source:homolog]	NA	NA	NA	NA	FFL GRAS	tassel
	Zm00001d012735	Zm00001d042907	Zm00001d033680	d8	NA	CONTAINS InterPro DOMAIN/s: Casein kinase substrate phosphoprotein PP28 (InterPro:IPR019380); Has 30201 Blast hits to 17322 proteins in 780 species: Archae - 12; Bacteria - 1396; Metazoa - 17338; Fungi - 3422; Plants - 5037; Viruses - 0; Other Euka /.../ - 2996 (source: NCBI BLink).	[source:homolog]	NA	NA	NA	NA	FFL GRAS	tassel
	Zm00001d012743	Zm00001d048199	Zm00001d028603	NA	NA	Putative prolin-rich extensin-like receptor protein kinase family protein	[source: RefGen_v3]	NA	NA	NA	NA	FFL GRAS	tassel
	Zm00001d012743	Zm00001d028603	Zm00001d042907	NA	NA	Putative prolin-rich extensin-like receptor protein kinase family protein	[source: RefGen_v3]	NA	NA	NA	NA	FFL GRAS	tassel
	Zm00001d012743	Zm00001d047813	Zm00001d028603	NA	NA	Putative prolin-rich extensin-like receptor protein kinase family protein	[source: RefGen_v3]	NA	NA	NA	NA	FFL GRAS	tassel
	Zm00001d012744	Zm00001d047813	Zm00001d028603	NA	NA	Cellulose synthase A catalytic subunit 8 [UDP-forming]	[source:homolog]	NA	NA	NA	NA	FFL GRAS	tassel
	Zm00001d012745	Zm00001d026050	Zm00001d026158	gras79	NA	ubiquinol-cytochrome C chaperone family protein	[source:homolog]	NA	NA	NA	NA	FFL GRAS	tassel
	Zm00001d012745	Zm00001d042907	Zm00001d033680	d8	NA	ubiquinol-cytochrome C chaperone family protein	[source:homolog]	NA	NA	NA	NA	FFL GRAS	tassel
	Zm00001d012745	Zm00001d002718	Zm00001d030744	NA	gras31	ubiquinol-cytochrome C chaperone family protein	[source:homolog]	NA	NA	NA	NA	FFL GRAS	tassel
	Zm00001d012755	Zm00001d028603	Zm00001d042907	NA	NA	Zinc finger CCCH domain-containing protein 19	[source:homolog]	NA	NA	NA	NA	FFL GRAS	tassel
	Zm00001d012755	Zm00001d047813	Zm00001d051461	gras76	NA	Zinc finger CCCH domain-containing protein 19	[source:homolog]	NA	NA	NA	NA	FFL GRAS	tassel
	Zm00001d012755	Zm00001d047813	Zm00001d028603	NA	NA	Zinc finger CCCH domain-containing protein 19	[source:homolog]	NA	NA	NA	NA	FFL GRAS	tassel
	Zm00001d012770	Zm00001d002718	Zm00001d030744	NA	gras31	Putative translation elongation factor family protein	[source: RefGen_v3]	NA	NA	NA	NA	FFL GRAS	tassel
	Zm00001d012770	Zm00001d026050	Zm00001d026158	gras79	NA	Putative translation elongation factor family protein	[source: RefGen_v3]	NA	NA	NA	NA	FFL GRAS	tassel
	Zm00001d012770	Zm00001d048199	Zm00001d030744	NA	NA	Putative translation elongation factor family protein	[source: RefGen_v3]	NA	NA	NA	NA	FFL GRAS	tassel
	Zm00001d012794	Zm00001d026050	Zm00001d026158	gras79	NA	tRNA (guanine-N-7) methyltransferase	[source:homolog]	NA	NA	NA	NA	FFL GRAS	tassel
	Zm00001d012794	Zm00001d002718	Zm00001d030744	NA	gras31	tRNA (guanine-N-7) methyltransferase	[source:homolog]	NA	NA	NA	NA	FFL GRAS	tassel
	Zm00001d012817	Zm00001d002718	Zm00001d030744	NA	gras31	Sucrose nonfermenting 4-like protein	[source:homolog]	NA	NA	NA	NA	FFL GRAS	tassel
	Zm00001d012817	Zm00001d026050	Zm00001d026158	gras79	NA	Sucrose nonfermenting 4-like protein	[source:homolog]	NA	NA	NA	NA	FFL GRAS	tassel
	Zm00001d012820	Zm00001d002718	Zm00001d030744	NA	gras31	Outer envelope pore protein 24A chloroplastic	[source:homolog]	GRMZM2G019695	IDP1619		NA	FFL GRAS	tassel
	Zm00001d012822	Zm00001d047813	Zm00001d028603	NA	NA	TRF-like 10	[source:homolog]	GRMZM2G084164	umc1253		NA	FFL GRAS	tassel
	Zm00001d012823	Zm00001d002718	Zm00001d030744	NA	gras31	Heat stress transcription factor A-1a	[source:homolog]	GRMZM2G384339	hsftf22	HSF-transcription factor 22	NA	FFL GRAS	tassel
	Zm00001d012825	Zm00001d002718	Zm00001d030744	NA	gras31	RNA-binding (RRM/RBD/RNP motifs) family protein	[source:homolog]	NA	NA	NA	NA	FFL GRAS	tassel
	Zm00001d012825	Zm00001d026050	Zm00001d026158	gras79	NA	RNA-binding (RRM/RBD/RNP motifs) family protein	[source:homolog]	NA	NA	NA	NA	FFL GRAS	tassel
	Zm00001d012826	Zm00001d048199	Zm00001d028603	NA	NA	Exosome complex exonuclease RRP46 homolog	[source:homolog]	NA	NA	NA	NA	FFL GRAS	tassel
	Zm00001d012838	Zm00001d047813	Zm00001d051461	gras76	NA	DCD (Development and Cell Death) domain protein	[source:homolog]	NA	NA	NA	NA	FFL GRAS	tassel
	Zm00001d012846	Zm00001d002718	Zm00001d030744	NA	gras31	Elongation factor Tu mitochondrial	[source:homolog]	GRMZM2G313678	AY110625		NA	FFL GRAS	tassel
	Zm00001d012846	Zm00001d042907	Zm00001d033680	d8	NA	Elongation factor Tu mitochondrial	[source:homolog]	GRMZM2G313678	AY110625		NA	FFL GRAS	tassel
	Zm00001d012846	Zm00001d051461	Zm00001d033680	d8	gras76	Elongation factor Tu mitochondrial	[source:homolog]	GRMZM2G313678	AY110625		NA	FFL GRAS	tassel
	Zm00001d012854	Zm00001d026050	Zm00001d026158	gras79	NA	Actin-related protein 2/3 complex subunit 4	[source:homolog]	NA	NA	NA	NA	FFL GRAS	tassel
	Zm00001d012854	Zm00001d002718	Zm00001d030744	NA	gras31	Actin-related protein 2/3 complex subunit 4	[source:homolog]	NA	NA	NA	NA	FFL GRAS	tassel
	Zm00001d012856	Zm00001d048199	Zm00001d028603	NA	NA	DNA binding protein	[source:homolog]	NA	NA	NA	NA	FFL GRAS	tassel
	Zm00001d012865	Zm00001d026050	Zm00001d026158	gras79	NA	LUC7 related protein	[source:homolog]	NA	NA	NA	NA	FFL GRAS	tassel
	Zm00001d012866	Zm00001d002718	Zm00001d030744	NA	gras31	translocation protein-related	[source:homolog]	NA	NA	NA	NA	FFL GRAS	tassel
	Zm00001d012866	Zm00001d042907	Zm00001d033680	d8	NA	translocation protein-related	[source:homolog]	NA	NA	NA	NA	FFL GRAS	tassel
	Zm00001d012866	Zm00001d026050	Zm00001d026158	gras79	NA	translocation protein-related	[source:homolog]	NA	NA	NA	NA	FFL GRAS	tassel
	Zm00001d012869	Zm00001d002718	Zm00001d030744	NA	gras31	Shaggy-related protein kinase kappa	[source:homolog]	NA	NA	NA	NA	FFL GRAS	tassel
	Zm00001d012884	Zm00001d026050	Zm00001d026158	gras79	NA	FAD/NAD(P)-binding oxidoreductase family protein	[source:homolog]	NA	NA	NA	NA	FFL GRAS	tassel
	Zm00001d012890	Zm00001d048199	Zm00001d030744	NA	NA	Mitochondrial ribosomal protein L27	[source:homolog]	NA	NA	NA	NA	FFL GRAS	tassel
	Zm00001d012890	Zm00001d002718	Zm00001d030744	NA	gras31	Mitochondrial ribosomal protein L27	[source:homolog]	NA	NA	NA	NA	FFL GRAS	tassel
	Zm00001d012893	Zm00001d047813	Zm00001d028603	NA	NA	Translocase of chloroplast 159 chloroplastic	[source:homolog]	NA	NA	NA	NA	FFL GRAS	tassel
	Zm00001d012893	Zm00001d048199	Zm00001d028603	NA	NA	Translocase of chloroplast 159 chloroplastic	[source:homolog]	NA	NA	NA	NA	FFL GRAS	tassel
	Zm00001d012895	Zm00001d026050	Zm00001d026158	gras79	NA	DUF4378 domain protein	[source:homolog]	NA	NA	NA	NA	FFL GRAS	tassel
	Zm00001d012895	Zm00001d002718	Zm00001d030744	NA	gras31	DUF4378 domain protein	[source:homolog]	NA	NA	NA	NA	FFL GRAS	tassel
	Zm00001d012911	Zm00001d002718	Zm00001d030744	NA	gras31	Huntingtin interacting protein K	[source: RefGen_v3]	NA	NA	NA	NA	FFL GRAS	tassel
	Zm00001d012930	Zm00001d026050	Zm00001d026158	gras79	NA	Mitochondrial import inner membrane translocase subunit Tim10	[source: RefGen_v3]	NA	NA	NA	NA	FFL GRAS	tassel
	Zm00001d012930	Zm00001d002718	Zm00001d030744	NA	gras31	Mitochondrial import inner membrane translocase subunit Tim10	[source: RefGen_v3]	NA	NA	NA	NA	FFL GRAS	tassel
	Zm00001d012931	Zm00001d051387	Zm00001d044065	gras12	gras80	Protein kinase protein with tetratricopeptide repeat domain	[source:homolog]	GRMZM2G121826	umc2022		NA	FFL GRAS	tassel
	Zm00001d012932	Zm00001d026050	Zm00001d026158	gras79	NA	S-adenosyl-L-methionine-dependent methyltransferases superfamily protein	[source:homolog]	GRMZM2G121840	umc1445		NA	FFL GRAS	tassel
	Zm00001d012984	Zm00001d002718	Zm00001d030744	NA	gras31	Protein FLC EXPRESSOR	[source:homolog]	NA	NA	NA	NA	FFL GRAS	tassel
	Zm00001d012992	Zm00001d048199	Zm00001d028603	NA	NA	40S ribosomal protein S26-3	[source:homolog]	NA	NA	NA	NA	FFL GRAS	tassel
	Zm00001d012993	Zm00001d028603	Zm00001d042907	NA	NA	Transcription factor IIS protein	[source:homolog]	GRMZM2G108716	iws2	IWS1/SPN1-transcription factor 2	NA	FFL GRAS	tassel
	Zm00001d012996	Zm00001d028603	Zm00001d042907	NA	NA	KH domain-containing protein SPIN1	[source:homolog]	NA	NA	NA	NA	FFL GRAS	tassel
	Zm00001d013009	Zm00001d042907	Zm00001d033680	d8	NA	Splicing factor 3B subunit 6-like protein	[source:homolog]	NA	NA	NA	NA	FFL GRAS	tassel
	Zm00001d013010	Zm00001d051461	Zm00001d033680	d8	gras76	Peptidyl-prolyl cis-trans isomerase	[source: RefGen_v3]	NA	NA	NA	NA	FFL GRAS	tassel
	Zm00001d013010	Zm00001d042907	Zm00001d033680	d8	NA	Peptidyl-prolyl cis-trans isomerase	[source: RefGen_v3]	NA	NA	NA	NA	FFL GRAS	tassel
	Zm00001d013010	Zm00001d047813	Zm00001d051461	gras76	NA	Peptidyl-prolyl cis-trans isomerase	[source: RefGen_v3]	NA	NA	NA	NA	FFL GRAS	tassel
	Zm00001d013010	Zm00001d026050	Zm00001d026158	gras79	NA	Peptidyl-prolyl cis-trans isomerase	[source: RefGen_v3]	NA	NA	NA	NA	FFL GRAS	tassel
	Zm00001d013012	Zm00001d026050	Zm00001d026158	gras79	NA	HIT zinc finger ;PAPA-1-like conserved region	[source:homolog]	NA	NA	NA	NA	FFL GRAS	tassel
	Zm00001d013012	Zm00001d002718	Zm00001d030744	NA	gras31	HIT zinc finger ;PAPA-1-like conserved region	[source:homolog]	NA	NA	NA	NA	FFL GRAS	tassel
	Zm00001d013034	Zm00001d051387	Zm00001d044065	gras12	gras80	40S ribosomal protein S2-1	[source:homolog]	NA	NA	NA	NA	FFL GRAS	tassel
	Zm00001d013047	Zm00001d002718	Zm00001d030744	NA	gras31	Serine/threonine-protein phosphatase	[source: RefGen_v3]	NA	NA	NA	NA	FFL GRAS	tassel
	Zm00001d013047	Zm00001d026050	Zm00001d026158	gras79	NA	Serine/threonine-protein phosphatase	[source: RefGen_v3]	NA	NA	NA	NA	FFL GRAS	tassel
	Zm00001d013059	Zm00001d026050	Zm00001d026158	gras79	NA	Vacuolar protein sorting-associated protein 35B	[source:homolog]	NA	NA	NA	NA	FFL GRAS	tassel
	Zm00001d013069	Zm00001d026050	Zm00001d026158	gras79	NA	Prenylated Rab receptor 2	[source: RefGen_v3]	NA	NA	NA	NA	FFL GRAS	tassel
	Zm00001d013079	Zm00001d042907	Zm00001d033680	d8	NA	Thioredoxin-like protein 1	[source: RefGen_v3]	NA	NA	NA	NA	FFL GRAS	tassel
	Zm00001d013092	Zm00001d026050	Zm00001d026158	gras79	NA	Ubiquitin-conjugating enzyme E2 2	[source:homolog]	NA	NA	NA	NA	FFL GRAS	tassel
	Zm00001d013092	Zm00001d042907	Zm00001d033680	d8	NA	Ubiquitin-conjugating enzyme E2 2	[source:homolog]	NA	NA	NA	NA	FFL GRAS	tassel
	Zm00001d013092	Zm00001d002718	Zm00001d030744	NA	gras31	Ubiquitin-conjugating enzyme E2 2	[source:homolog]	NA	NA	NA	NA	FFL GRAS	tassel
	Zm00001d013092	Zm00001d048199	Zm00001d030744	NA	NA	Ubiquitin-conjugating enzyme E2 2	[source:homolog]	NA	NA	NA	NA	FFL GRAS	tassel
	Zm00001d013128	Zm00001d002718	Zm00001d030744	NA	gras31	AP-1 complex subunit sigma-2	[source:homolog]	NA	NA	NA	NA	FFL GRAS	tassel
	Zm00001d013128	Zm00001d042907	Zm00001d033680	d8	NA	AP-1 complex subunit sigma-2	[source:homolog]	NA	NA	NA	NA	FFL GRAS	tassel
	Zm00001d013128	Zm00001d026050	Zm00001d026158	gras79	NA	AP-1 complex subunit sigma-2	[source:homolog]	NA	NA	NA	NA	FFL GRAS	tassel
	Zm00001d013139	Zm00001d026050	Zm00001d026158	gras79	NA	Tubulin beta-4 chain	[source:homolog]	NA	NA	NA	NA	FFL GRAS	tassel
	Zm00001d013139	Zm00001d002718	Zm00001d030744	NA	gras31	Tubulin beta-4 chain	[source:homolog]	NA	NA	NA	NA	FFL GRAS	tassel
	Zm00001d013162	Zm00001d047813	Zm00001d051461	gras76	NA	Leucine-rich repeat receptor-like serine/threonine-protein kinase BAM3	[source:homolog]	NA	NA	NA	NA	FFL GRAS	tassel
	Zm00001d013168	Zm00001d026050	Zm00001d026158	gras79	NA	Probable xyloglucan glycosyltransferase 12	[source:homolog]	NA	NA	NA	NA	FFL GRAS	tassel
	Zm00001d013176	Zm00001d042907	Zm00001d033680	d8	NA	EMB2756	[source: RefGen_v3]	NA	NA	NA	NA	FFL GRAS	tassel
	Zm00001d013223	Zm00001d051461	Zm00001d033680	d8	gras76	Retrovirus-related Pol polyprotein LINE-1	[source:homolog]	NA	NA	NA	NA	FFL GRAS	tassel
	Zm00001d013223	Zm00001d042907	Zm00001d033680	d8	NA	Retrovirus-related Pol polyprotein LINE-1	[source:homolog]	NA	NA	NA	NA	FFL GRAS	tassel
	Zm00001d013238	Zm00001d002718	Zm00001d030744	NA	gras31	orc5;origin recognition complex5: member of a complex having a role in recognition and binding to origins of DNA replication; evidence from yeast two-hybrid assays and expression profile	[source: characterized gene (MaizeGDB_09082017)]	GRMZM2G089556	orc5	origin recognition complex5	NA	FFL GRAS	tassel
	Zm00001d013238	Zm00001d042907	Zm00001d033680	d8	NA	orc5;origin recognition complex5: member of a complex having a role in recognition and binding to origins of DNA replication; evidence from yeast two-hybrid assays and expression profile	[source: characterized gene (MaizeGDB_09082017)]	GRMZM2G089556	orc5	origin recognition complex5	NA	FFL GRAS	tassel
	Zm00001d013245	Zm00001d047813	Zm00001d051461	gras76	NA	UDP-glucose 6-dehydrogenase	[source: RefGen_v3]	NA	NA	NA	NA	FFL GRAS	tassel
	Zm00001d013247	Zm00001d047813	Zm00001d028603	NA	NA	BEST Arabidopsis thaliana protein match is: dentin sialophosphoprotein-related (TAIR:AT5G07980.1); Has 1906 Blast hits to 1127 proteins in 203 species: Archae - 2; Bacteria - 210; Metazoa - 401; Fungi - 205; Plants - 136; Viruses - 0; Other Eukaryot /.../52 (source: NCBI BLink).	[source:homolog]	NA	NA	NA	NA	FFL GRAS	tassel
	Zm00001d013251	Zm00001d048199	Zm00001d028603	NA	NA	LRR receptor-like serine/threonine-protein kinase RPK2	[source:homolog]	GRMZM2G072658	pza02462		NA	FFL GRAS	tassel
	Zm00001d013251	Zm00001d047813	Zm00001d028603	NA	NA	LRR receptor-like serine/threonine-protein kinase RPK2	[source:homolog]	GRMZM2G072658	pza02462		NA	FFL GRAS	tassel
	Zm00001d013274	Zm00001d042907	Zm00001d033680	d8	NA	Probable helicase MAGATAMA 3	[source:homolog]	NA	NA	NA	NA	FFL GRAS	tassel
	Zm00001d013274	Zm00001d002718	Zm00001d030744	NA	gras31	Probable helicase MAGATAMA 3	[source:homolog]	NA	NA	NA	NA	FFL GRAS	tassel
	Zm00001d013274	Zm00001d048199	Zm00001d030744	NA	NA	Probable helicase MAGATAMA 3	[source:homolog]	NA	NA	NA	NA	FFL GRAS	tassel
	Zm00001d013282	Zm00001d047813	Zm00001d028603	NA	NA	rps27c;ribosomal protein S27c:	[source: characterized gene (MaizeGDB_09082017)]	GRMZM2G132121	rps27c	ribosomal protein S27c	NA	FFL GRAS	tassel
	Zm00001d013317	Zm00001d047813	Zm00001d051461	gras76	NA	Haloacid dehalogenase-like hydrolase (HAD) superfamily protein	[source:homolog]	NA	NA	NA	NA	FFL GRAS	tassel
	Zm00001d013317	Zm00001d051461	Zm00001d033680	d8	gras76	Haloacid dehalogenase-like hydrolase (HAD) superfamily protein	[source:homolog]	NA	NA	NA	NA	FFL GRAS	tassel
	Zm00001d013317	Zm00001d042907	Zm00001d033680	d8	NA	Haloacid dehalogenase-like hydrolase (HAD) superfamily protein	[source:homolog]	NA	NA	NA	NA	FFL GRAS	tassel
	Zm00001d013323	Zm00001d002718	Zm00001d030744	NA	gras31	Syntaxin-related protein KNOLLE	[source:homolog]	NA	NA	NA	NA	FFL GRAS	tassel
	Zm00001d013323	Zm00001d026050	Zm00001d026158	gras79	NA	Syntaxin-related protein KNOLLE	[source:homolog]	NA	NA	NA	NA	FFL GRAS	tassel
	Zm00001d013334	Zm00001d026050	Zm00001d026158	gras79	NA	Folate transporter 1 chloroplastic	[source:homolog]	GRMZM5G840435	bnlg565		NA	FFL GRAS	tassel
	Zm00001d013334	Zm00001d002718	Zm00001d030744	NA	gras31	Folate transporter 1 chloroplastic	[source:homolog]	GRMZM5G840435	bnlg565		NA	FFL GRAS	tassel
	Zm00001d013336	Zm00001d047813	Zm00001d028603	NA	NA	Zinc finger BED domain-containing protein DAYSLEEPER	[source:homolog]	NA	NA	NA	NA	FFL GRAS	tassel
	Zm00001d013336	Zm00001d048199	Zm00001d028603	NA	NA	Zinc finger BED domain-containing protein DAYSLEEPER	[source:homolog]	NA	NA	NA	NA	FFL GRAS	tassel
	Zm00001d013361	Zm00001d042907	Zm00001d033680	d8	NA	zinc ion binding	[source:homolog]	NA	NA	NA	NA	FFL GRAS	tassel
	Zm00001d013361	Zm00001d002718	Zm00001d030744	NA	gras31	zinc ion binding	[source:homolog]	NA	NA	NA	NA	FFL GRAS	tassel
	Zm00001d013362	Zm00001d047813	Zm00001d051461	gras76	NA	asg73;¬†:	[source: characterized gene (MaizeGDB_09082017)]	GRMZM2G122863	asg73		NA	FFL GRAS	tassel
	Zm00001d013362	Zm00001d047813	Zm00001d028603	NA	NA	asg73;¬†:	[source: characterized gene (MaizeGDB_09082017)]	GRMZM2G122863	asg73		NA	FFL GRAS	tassel
	Zm00001d013362	Zm00001d028603	Zm00001d042907	NA	NA	asg73;¬†:	[source: characterized gene (MaizeGDB_09082017)]	GRMZM2G122863	asg73		NA	FFL GRAS	tassel
	Zm00001d013380	Zm00001d002718	Zm00001d030744	NA	gras31	FIP1[V]-like protein	[source:homolog]	NA	NA	NA	NA	FFL GRAS	tassel
	Zm00001d013380	Zm00001d042907	Zm00001d033680	d8	NA	FIP1[V]-like protein	[source:homolog]	NA	NA	NA	NA	FFL GRAS	tassel
	Zm00001d013402	Zm00001d047813	Zm00001d028603	NA	NA	phyA2;phytochromeA2: red/far red light signal receptor; minor phytochrome A trancript in dark grown seedling leaf blade, sheath, mesocotyl. See also phyA1, phyB1, phyB2, phyC1, phyC2	[source: characterized gene (MaizeGDB_09082017)]	GRMZM2G181028	phyA2	phytochromeA2	NA	FFL GRAS	tassel
	Zm00001d013415	Zm00001d047813	Zm00001d051461	gras76	NA	Receptor-like kinase TMK2	[source:homolog]	NA	NA	NA	NA	FFL GRAS	tassel
	Zm00001d013416	Zm00001d002718	Zm00001d030744	NA	gras31	PHD finger protein MALE MEIOCYTE DEATH 1	[source:homolog]	GRMZM2G408897	phd11	PHD-transcription factor 11	NA	FFL GRAS	tassel
	Zm00001d013416	Zm00001d026050	Zm00001d026158	gras79	NA	PHD finger protein MALE MEIOCYTE DEATH 1	[source:homolog]	GRMZM2G408897	phd11	PHD-transcription factor 11	NA	FFL GRAS	tassel
	Zm00001d013416	Zm00001d042907	Zm00001d033680	d8	NA	PHD finger protein MALE MEIOCYTE DEATH 1	[source:homolog]	GRMZM2G408897	phd11	PHD-transcription factor 11	NA	FFL GRAS	tassel
	Zm00001d013424	Zm00001d026050	Zm00001d026158	gras79	NA	NADH dehydrogenase [ubiquinone] iron-sulfur protein 1 mitochondrial	[source:homolog]	GRMZM2G145854	cdo122b(nad)		NA	FFL GRAS	tassel
	Zm00001d013424	Zm00001d002718	Zm00001d030744	NA	gras31	NADH dehydrogenase [ubiquinone] iron-sulfur protein 1 mitochondrial	[source:homolog]	GRMZM2G145854	cdo122b(nad)		NA	FFL GRAS	tassel
	Zm00001d013424	Zm00001d048199	Zm00001d030744	NA	NA	NADH dehydrogenase [ubiquinone] iron-sulfur protein 1 mitochondrial	[source:homolog]	GRMZM2G145854	cdo122b(nad)		NA	FFL GRAS	tassel
	Zm00001d013429	Zm00001d051461	Zm00001d033680	d8	gras76	14-3-3-like protein GF14 omega	[source:homolog]	NA	NA	NA	NA	FFL GRAS	tassel
	Zm00001d013429	Zm00001d042907	Zm00001d033680	d8	NA	14-3-3-like protein GF14 omega	[source:homolog]	NA	NA	NA	NA	FFL GRAS	tassel
	Zm00001d013429	Zm00001d002718	Zm00001d030744	NA	gras31	14-3-3-like protein GF14 omega	[source:homolog]	NA	NA	NA	NA	FFL GRAS	tassel
	Zm00001d013430	Zm00001d026050	Zm00001d026158	gras79	NA	Atypical receptor-like kinase MARK	[source: RefGen_v3]	NA	NA	NA	NA	FFL GRAS	tassel
	Zm00001d013441	Zm00001d026050	Zm00001d026158	gras79	NA	Coatomer subunit alpha-1	[source:homolog]	NA	NA	NA	NA	FFL GRAS	tassel
	Zm00001d013441	Zm00001d042907	Zm00001d033680	d8	NA	Coatomer subunit alpha-1	[source:homolog]	NA	NA	NA	NA	FFL GRAS	tassel
	Zm00001d013441	Zm00001d047813	Zm00001d028603	NA	NA	Coatomer subunit alpha-1	[source:homolog]	NA	NA	NA	NA	FFL GRAS	tassel
	Zm00001d013441	Zm00001d048199	Zm00001d028603	NA	NA	Coatomer subunit alpha-1	[source:homolog]	NA	NA	NA	NA	FFL GRAS	tassel
	Zm00001d013441	Zm00001d028603	Zm00001d042907	NA	NA	Coatomer subunit alpha-1	[source:homolog]	NA	NA	NA	NA	FFL GRAS	tassel
	Zm00001d013441	Zm00001d048199	Zm00001d030744	NA	NA	Coatomer subunit alpha-1	[source:homolog]	NA	NA	NA	NA	FFL GRAS	tassel
	Zm00001d013453	Zm00001d042907	Zm00001d033680	d8	NA	DEAD-box ATP-dependent RNA helicase 21	[source:homolog]	GRMZM2G123459	csu554b(rnh)		NA	FFL GRAS	tassel
	Zm00001d013463	Zm00001d026050	Zm00001d026158	gras79	NA	Outer envelope protein 64 chloroplastic	[source:homolog]	NA	NA	NA	NA	FFL GRAS	tassel
	Zm00001d013463	Zm00001d047813	Zm00001d051461	gras76	NA	Outer envelope protein 64 chloroplastic	[source:homolog]	NA	NA	NA	NA	FFL GRAS	tassel
	Zm00001d013471	Zm00001d026050	Zm00001d026158	gras79	NA	sdg130;set domain gene130:	[source: characterized gene (MaizeGDB_09082017)]	GRMZM2G457881	sdg130	set domain gene130	NA	FFL GRAS	tassel
	Zm00001d013471	Zm00001d047813	Zm00001d051461	gras76	NA	sdg130;set domain gene130:	[source: characterized gene (MaizeGDB_09082017)]	GRMZM2G457881	sdg130	set domain gene130	NA	FFL GRAS	tassel
	Zm00001d013485	Zm00001d048199	Zm00001d030744	NA	NA	protein-protein interaction regulator family protein	[source:homolog]	NA	NA	NA	NA	FFL GRAS	tassel
	Zm00001d013485	Zm00001d026050	Zm00001d026158	gras79	NA	protein-protein interaction regulator family protein	[source:homolog]	NA	NA	NA	NA	FFL GRAS	tassel
	Zm00001d013485	Zm00001d042907	Zm00001d033680	d8	NA	protein-protein interaction regulator family protein	[source:homolog]	NA	NA	NA	NA	FFL GRAS	tassel
	Zm00001d013509	Zm00001d047813	Zm00001d028603	NA	NA	Ribosomal protein S21 family protein	[source:homolog]	NA	NA	NA	NA	FFL GRAS	tassel
	Zm00001d013512	Zm00001d048199	Zm00001d028603	NA	NA	DUF1336 domain containing protein expressed	[source:homolog]	NA	NA	NA	NA	FFL GRAS	tassel
	Zm00001d013531	Zm00001d042907	Zm00001d033680	d8	NA	p8MTCP1	[source: RefGen_v3]	NA	NA	NA	NA	FFL GRAS	tassel
	Zm00001d013531	Zm00001d051461	Zm00001d033680	d8	gras76	p8MTCP1	[source: RefGen_v3]	NA	NA	NA	NA	FFL GRAS	tassel
	Zm00001d013531	Zm00001d047813	Zm00001d051461	gras76	NA	p8MTCP1	[source: RefGen_v3]	NA	NA	NA	NA	FFL GRAS	tassel
	Zm00001d013546	Zm00001d002718	Zm00001d030744	NA	gras31	Ubiquitin-conjugating enzyme 15	[source:homolog]	NA	NA	NA	NA	FFL GRAS	tassel
	Zm00001d013546	Zm00001d026050	Zm00001d026158	gras79	NA	Ubiquitin-conjugating enzyme 15	[source:homolog]	NA	NA	NA	NA	FFL GRAS	tassel
	Zm00001d013549	Zm00001d047813	Zm00001d051461	gras76	NA	RING/U-box superfamily protein	[source:homolog]	NA	NA	NA	NA	FFL GRAS	tassel
	Zm00001d013549	Zm00001d002718	Zm00001d030744	NA	gras31	RING/U-box superfamily protein	[source:homolog]	NA	NA	NA	NA	FFL GRAS	tassel
	Zm00001d013549	Zm00001d051461	Zm00001d033680	d8	gras76	RING/U-box superfamily protein	[source:homolog]	NA	NA	NA	NA	FFL GRAS	tassel
	Zm00001d013607	Zm00001d026050	Zm00001d026158	gras79	NA	Threonine--tRNA ligase mitochondrial 1	[source:homolog]	NA	NA	NA	NA	FFL GRAS	tassel
	Zm00001d013607	Zm00001d002718	Zm00001d030744	NA	gras31	Threonine--tRNA ligase mitochondrial 1	[source:homolog]	NA	NA	NA	NA	FFL GRAS	tassel
	Zm00001d013631	Zm00001d002718	Zm00001d030744	NA	gras31	TATA-box-binding protein 2	[source: RefGen_v3]	GRMZM2G161418	tbp2	TATA-binding protein2	classical_gene	FFL GRAS	tassel
	Zm00001d013651	Zm00001d026050	Zm00001d026158	gras79	NA	Chlorophyll(ide) b reductase NOL chloroplastic	[source:homolog]	NA	NA	NA	NA	FFL GRAS	tassel
	Zm00001d013651	Zm00001d002718	Zm00001d030744	NA	gras31	Chlorophyll(ide) b reductase NOL chloroplastic	[source:homolog]	NA	NA	NA	NA	FFL GRAS	tassel
	Zm00001d013651	Zm00001d042907	Zm00001d033680	d8	NA	Chlorophyll(ide) b reductase NOL chloroplastic	[source:homolog]	NA	NA	NA	NA	FFL GRAS	tassel
	Zm00001d013654	Zm00001d002718	Zm00001d030744	NA	gras31	C2 calcium/lipid-binding plant phosphoribosyltransferase family protein	[source:homolog]	NA	NA	NA	NA	FFL GRAS	tassel
	Zm00001d013654	Zm00001d026050	Zm00001d026158	gras79	NA	C2 calcium/lipid-binding plant phosphoribosyltransferase family protein	[source:homolog]	NA	NA	NA	NA	FFL GRAS	tassel
	Zm00001d013669	Zm00001d047813	Zm00001d051461	gras76	NA	rz474a(dnaj);¬†: NCBI: putative dnaJ chaperone family protein	[source: characterized gene (MaizeGDB_09082017)]	GRMZM2G134980	cdj3	chaperone DNA J3	NA	FFL GRAS	tassel
	Zm00001d013680	Zm00001d002718	Zm00001d030744	NA	gras31	Serine/threonine-protein phosphatase BSL3	[source:homolog]	NA	NA	NA	NA	FFL GRAS	tassel
	Zm00001d013737	Zm00001d051387	Zm00001d044065	gras12	gras80	Serpin-Z1	[source:homolog]	NA	NA	NA	NA	FFL GRAS	tassel
	Zm00001d013738	Zm00001d002718	Zm00001d030744	NA	gras31	Fcf2 pre-rRNA processing protein	[source:homolog]	NA	NA	NA	NA	FFL GRAS	tassel
	Zm00001d013755	Zm00001d042907	Zm00001d033680	d8	NA	Thioredoxin superfamily protein	[source:homolog]	NA	NA	NA	NA	FFL GRAS	tassel
	Zm00001d013755	Zm00001d051461	Zm00001d033680	d8	gras76	Thioredoxin superfamily protein	[source:homolog]	NA	NA	NA	NA	FFL GRAS	tassel
	Zm00001d013768	Zm00001d048199	Zm00001d028603	NA	NA	Expressed protein; protein	[source:homolog]	NA	NA	NA	NA	FFL GRAS	tassel
	Zm00001d013827	Zm00001d047813	Zm00001d051461	gras76	NA	TRF-like 5	[source:homolog]	GRMZM2G024054	mybr99	MYB-related-transcription factor 99	NA	FFL GRAS	tassel
	Zm00001d013831	Zm00001d048199	Zm00001d030744	NA	NA	Aspartokinase	[source: RefGen_v3]	NA	NA	NA	NA	FFL GRAS	tassel
	Zm00001d013831	Zm00001d042907	Zm00001d033680	d8	NA	Aspartokinase	[source: RefGen_v3]	NA	NA	NA	NA	FFL GRAS	tassel
	Zm00001d013863	Zm00001d047813	Zm00001d028603	NA	NA	Zinc finger CCCH domain-containing protein 19	[source:homolog]	NA	NA	NA	NA	FFL GRAS	tassel
	Zm00001d013863	Zm00001d048199	Zm00001d028603	NA	NA	Zinc finger CCCH domain-containing protein 19	[source:homolog]	NA	NA	NA	NA	FFL GRAS	tassel
	Zm00001d013885	Zm00001d047813	Zm00001d051461	gras76	NA	Probable plastid-lipid-associated protein 10 chloroplastic	[source:homolog]	NA	NA	NA	NA	FFL GRAS	tassel
	Zm00001d013890	Zm00001d026050	Zm00001d026158	gras79	NA	Expressed protein; protein	[source:homolog]	NA	NA	NA	NA	FFL GRAS	tassel
	Zm00001d013911	Zm00001d051461	Zm00001d033680	d8	gras76	Malic enzyme	[source: RefGen_v3]	NA	NA	NA	NA	FFL GRAS	tassel
	Zm00001d013915	Zm00001d002718	Zm00001d030744	NA	gras31	Glutamyl-tRNA reductase 1 chloroplastic	[source:homolog]	NA	NA	NA	NA	FFL GRAS	tassel
	Zm00001d013923	Zm00001d051387	Zm00001d044065	gras12	gras80	Pentatricopeptide repeat-containing protein mitochondrial	[source:homolog]	NA	NA	NA	NA	FFL GRAS	tassel
	Zm00001d013940	Zm00001d047813	Zm00001d051461	gras76	NA	Nucleolar complex protein 2 homolog	[source:homolog]	NA	NA	NA	NA	FFL GRAS	tassel
	Zm00001d013951	Zm00001d042907	Zm00001d033680	d8	NA	Tetratricopeptide repeat (TPR)-like superfamily protein	[source:homolog]	NA	NA	NA	NA	FFL GRAS	tassel
	Zm00001d013951	Zm00001d026050	Zm00001d026158	gras79	NA	Tetratricopeptide repeat (TPR)-like superfamily protein	[source:homolog]	NA	NA	NA	NA	FFL GRAS	tassel
	Zm00001d013951	Zm00001d002718	Zm00001d030744	NA	gras31	Tetratricopeptide repeat (TPR)-like superfamily protein	[source:homolog]	NA	NA	NA	NA	FFL GRAS	tassel
	Zm00001d013963	Zm00001d051387	Zm00001d044065	gras12	gras80	Flowering locus K homology domain	[source:homolog]	NA	NA	NA	NA	FFL GRAS	tassel
	Zm00001d014035	Zm00001d048199	Zm00001d028603	NA	NA	Pentatricopeptide repeat-containing protein mitochondrial	[source:homolog]	NA	NA	NA	NA	FFL GRAS	tassel
	Zm00001d014035	Zm00001d047813	Zm00001d028603	NA	NA	Pentatricopeptide repeat-containing protein mitochondrial	[source:homolog]	NA	NA	NA	NA	FFL GRAS	tassel
	Zm00001d014085	Zm00001d048199	Zm00001d028603	NA	NA	Nucleotide binding protein	[source: RefGen_v3]	NA	NA	NA	NA	FFL GRAS	tassel
	Zm00001d014122	Zm00001d002718	Zm00001d030744	NA	gras31	Translin family protein	[source:homolog]	NA	NA	NA	NA	FFL GRAS	tassel
	Zm00001d014122	Zm00001d048199	Zm00001d030744	NA	NA	Translin family protein	[source:homolog]	NA	NA	NA	NA	FFL GRAS	tassel
	Zm00001d014124	Zm00001d048199	Zm00001d030744	NA	NA	Cell division cycle protein 48	[source: RefGen_v3]	NA	NA	NA	NA	FFL GRAS	tassel
	Zm00001d014124	Zm00001d048199	Zm00001d028603	NA	NA	Cell division cycle protein 48	[source: RefGen_v3]	NA	NA	NA	NA	FFL GRAS	tassel
	Zm00001d014124	Zm00001d047813	Zm00001d028603	NA	NA	Cell division cycle protein 48	[source: RefGen_v3]	NA	NA	NA	NA	FFL GRAS	tassel
	Zm00001d014138	Zm00001d028603	Zm00001d042907	NA	NA	Splicing factor CC1-like	[source:homolog]	NA	NA	NA	NA	FFL GRAS	tassel
	Zm00001d014138	Zm00001d047813	Zm00001d028603	NA	NA	Splicing factor CC1-like	[source:homolog]	NA	NA	NA	NA	FFL GRAS	tassel
	Zm00001d014181	Zm00001d047813	Zm00001d051461	gras76	NA	LRR receptor-like serine/threonine-protein kinase FLS2	[source:homolog]	NA	NA	NA	NA	FFL GRAS	tassel
	Zm00001d014192	Zm00001d042907	Zm00001d033680	d8	NA	ACT domain-containing protein ACR11	[source:homolog]	NA	NA	NA	NA	FFL GRAS	tassel
	Zm00001d014192	Zm00001d026050	Zm00001d026158	gras79	NA	ACT domain-containing protein ACR11	[source:homolog]	NA	NA	NA	NA	FFL GRAS	tassel
	Zm00001d014192	Zm00001d002718	Zm00001d030744	NA	gras31	ACT domain-containing protein ACR11	[source:homolog]	NA	NA	NA	NA	FFL GRAS	tassel
	Zm00001d014192	Zm00001d051461	Zm00001d033680	d8	gras76	ACT domain-containing protein ACR11	[source:homolog]	NA	NA	NA	NA	FFL GRAS	tassel
	Zm00001d014199	Zm00001d042907	Zm00001d033680	d8	NA	RING/U-box superfamily protein	[source:homolog]	NA	NA	NA	NA	FFL GRAS	tassel
	Zm00001d014199	Zm00001d026050	Zm00001d026158	gras79	NA	RING/U-box superfamily protein	[source:homolog]	NA	NA	NA	NA	FFL GRAS	tassel
	Zm00001d014203	Zm00001d026050	Zm00001d026158	gras79	NA	F-box/kelch-repeat protein SKIP11	[source:homolog]	GRMZM2G017805	crup1	CruP paralog1	NA	FFL GRAS	tassel
	Zm00001d014280	Zm00001d051387	Zm00001d044065	gras12	gras80	RNA-binding (RRM/RBD/RNP motifs) family protein	[source:homolog]	NA	NA	NA	NA	FFL GRAS	tassel
	Zm00001d014291	Zm00001d047813	Zm00001d051461	gras76	NA	Probable protein phosphatase 2C 71	[source:homolog]	NA	NA	NA	NA	FFL GRAS	tassel
	Zm00001d014291	Zm00001d051461	Zm00001d033680	d8	gras76	Probable protein phosphatase 2C 71	[source:homolog]	NA	NA	NA	NA	FFL GRAS	tassel
	Zm00001d014291	Zm00001d042907	Zm00001d033680	d8	NA	Probable protein phosphatase 2C 71	[source:homolog]	NA	NA	NA	NA	FFL GRAS	tassel
	Zm00001d014294	Zm00001d047813	Zm00001d028603	NA	NA	Acetyl-CoA carboxylase 1	[source:homolog]	NA	NA	NA	NA	FFL GRAS	tassel
	Zm00001d014299	Zm00001d002718	Zm00001d030744	NA	gras31	CASP-like protein 15	[source: RefGen_v3]	NA	NA	NA	NA	FFL GRAS	tassel
	Zm00001d014299	Zm00001d026050	Zm00001d026158	gras79	NA	CASP-like protein 15	[source: RefGen_v3]	NA	NA	NA	NA	FFL GRAS	tassel
	Zm00001d014306	Zm00001d026050	Zm00001d026158	gras79	NA	Expressed protein; protein	[source:homolog]	NA	NA	NA	NA	FFL GRAS	tassel
	Zm00001d014306	Zm00001d002718	Zm00001d030744	NA	gras31	Expressed protein; protein	[source:homolog]	NA	NA	NA	NA	FFL GRAS	tassel
	Zm00001d014327	Zm00001d042907	Zm00001d033680	d8	NA	Chloride conductance regulatory protein ICln	[source:homolog]	NA	NA	NA	NA	FFL GRAS	tassel
	Zm00001d014327	Zm00001d051461	Zm00001d033680	d8	gras76	Chloride conductance regulatory protein ICln	[source:homolog]	NA	NA	NA	NA	FFL GRAS	tassel
	Zm00001d014330	Zm00001d048199	Zm00001d030744	NA	NA	Ras-related small GTP-binding family protein	[source:homolog]	NA	NA	NA	NA	FFL GRAS	tassel
	Zm00001d014347	Zm00001d048199	Zm00001d030744	NA	NA	H(+)-ATPase 5	[source:homolog]	NA	NA	NA	NA	FFL GRAS	tassel
	Zm00001d014418	Zm00001d048199	Zm00001d030744	NA	NA	Putative WEB family protein chloroplastic	[source:homolog]	NA	NA	NA	NA	FFL GRAS	tassel
	Zm00001d014418	Zm00001d047813	Zm00001d028603	NA	NA	Putative WEB family protein chloroplastic	[source:homolog]	NA	NA	NA	NA	FFL GRAS	tassel
	Zm00001d014418	Zm00001d048199	Zm00001d028603	NA	NA	Putative WEB family protein chloroplastic	[source:homolog]	NA	NA	NA	NA	FFL GRAS	tassel
	Zm00001d014419	Zm00001d047813	Zm00001d028603	NA	NA	BEST Arabidopsis thaliana protein match is: Chalcone-flavanone isomerase family protein (TAIR:AT5G66230.1); Has 39 Blast hits to 39 proteins in 11 species: Archae - 0; Bacteria - 0; Metazoa - 0; Fungi - 0; Plants - 39; Viruses - 0; Other Eukaryotes /.../ource: NCBI BLink).	[source:homolog]	NA	NA	NA	NA	FFL GRAS	tassel
	Zm00001d014423	Zm00001d002718	Zm00001d030744	NA	gras31	Probable inactive poly [ADP-ribose] polymerase SRO1	[source:homolog]	GRMZM2G145236	sro5	similar to RCD one5	NA	FFL GRAS	tassel
	Zm00001d014425	Zm00001d026050	Zm00001d026158	gras79	NA	Glycerol-3-phosphate acyltransferase	[source: RefGen_v3]	GRMZM2G159890	gpat15	glycerol-3-phosphate acyltransferase15	NA	FFL GRAS	tassel
	Zm00001d014445	Zm00001d002718	Zm00001d030744	NA	gras31	Protein kinase superfamily protein	[source:homolog]	NA	NA	NA	NA	FFL GRAS	tassel
	Zm00001d014459	Zm00001d002718	Zm00001d030744	NA	gras31	cytochrome P450 family 77 subfamily B polypeptide 1	[source:homolog]	NA	NA	NA	NA	FFL GRAS	tassel
	Zm00001d014462	Zm00001d026050	Zm00001d026158	gras79	NA	40S ribosomal protein S14	[source: RefGen_v3]	GRMZM5G882378	mch4	maize CRY1 homolog4	NA	FFL GRAS	tassel
	Zm00001d014462	Zm00001d042907	Zm00001d033680	d8	NA	40S ribosomal protein S14	[source: RefGen_v3]	GRMZM5G882378	mch4	maize CRY1 homolog4	NA	FFL GRAS	tassel
	Zm00001d014462	Zm00001d002718	Zm00001d030744	NA	gras31	40S ribosomal protein S14	[source: RefGen_v3]	GRMZM5G882378	mch4	maize CRY1 homolog4	NA	FFL GRAS	tassel
	Zm00001d014548	Zm00001d002718	Zm00001d030744	NA	gras31	Histone deacetylase HDT1	[source:homolog]	NA	NA	NA	NA	FFL GRAS	tassel
	Zm00001d014550	Zm00001d047813	Zm00001d051461	gras76	NA	O-fucosyltransferase family protein	[source:homolog]	NA	NA	NA	NA	FFL GRAS	tassel
	Zm00001d014550	Zm00001d051461	Zm00001d033680	d8	gras76	O-fucosyltransferase family protein	[source:homolog]	NA	NA	NA	NA	FFL GRAS	tassel
	Zm00001d014550	Zm00001d042907	Zm00001d033680	d8	NA	O-fucosyltransferase family protein	[source:homolog]	NA	NA	NA	NA	FFL GRAS	tassel
	Zm00001d014599	Zm00001d051387	Zm00001d044065	gras12	gras80	Pentatricopeptide repeat-containing protein	[source:homolog]	NA	NA	NA	NA	FFL GRAS	tassel
	Zm00001d014609	Zm00001d048199	Zm00001d028603	NA	NA	RING/U-box superfamily protein	[source:homolog]	NA	NA	NA	NA	FFL GRAS	tassel
	Zm00001d014612	Zm00001d051461	Zm00001d033680	d8	gras76	RING/U-box superfamily protein	[source:homolog]	NA	NA	NA	NA	FFL GRAS	tassel
	Zm00001d014612	Zm00001d042907	Zm00001d033680	d8	NA	RING/U-box superfamily protein	[source:homolog]	NA	NA	NA	NA	FFL GRAS	tassel
	Zm00001d014641	Zm00001d002718	Zm00001d030744	NA	gras31	Protein ENHANCED DISEASE RESISTANCE 2	[source:homolog]	NA	NA	NA	NA	FFL GRAS	tassel
	Zm00001d014642	Zm00001d042907	Zm00001d033680	d8	NA	exocyst subunit exo70 family protein G1	[source:homolog]	NA	NA	NA	NA	FFL GRAS	tassel
	Zm00001d014642	Zm00001d047813	Zm00001d051461	gras76	NA	exocyst subunit exo70 family protein G1	[source:homolog]	NA	NA	NA	NA	FFL GRAS	tassel
	Zm00001d014642	Zm00001d051461	Zm00001d033680	d8	gras76	exocyst subunit exo70 family protein G1	[source:homolog]	NA	NA	NA	NA	FFL GRAS	tassel
	Zm00001d014654	Zm00001d048199	Zm00001d030744	NA	NA	Disease resistance protein RPM1	[source:homolog]	NA	NA	NA	NA	FFL GRAS	tassel
	Zm00001d014654	Zm00001d048199	Zm00001d028603	NA	NA	Disease resistance protein RPM1	[source:homolog]	NA	NA	NA	NA	FFL GRAS	tassel
	Zm00001d014658	Zm00001d042907	Zm00001d033680	d8	NA	Mitogen-activated protein kinase 1	[source:homolog]	NA	NA	NA	NA	FFL GRAS	tassel
	Zm00001d014658	Zm00001d051461	Zm00001d033680	d8	gras76	Mitogen-activated protein kinase 1	[source:homolog]	NA	NA	NA	NA	FFL GRAS	tassel
	Zm00001d014658	Zm00001d002718	Zm00001d030744	NA	gras31	Mitogen-activated protein kinase 1	[source:homolog]	NA	NA	NA	NA	FFL GRAS	tassel
	Zm00001d014658	Zm00001d047813	Zm00001d051461	gras76	NA	Mitogen-activated protein kinase 1	[source:homolog]	NA	NA	NA	NA	FFL GRAS	tassel
	Zm00001d014669	Zm00001d047813	Zm00001d051461	gras76	NA	Cadmium/zinc-transporting ATPase HMA2	[source:homolog]	NA	NA	NA	NA	FFL GRAS	tassel
	Zm00001d014673	Zm00001d002718	Zm00001d030744	NA	gras31	eif4;eucaryotic initiation factor4: cDNA; one of two with map sites on chr 5 and chr 6	[source: characterized gene (MaizeGDB_09082017)]	GRMZM2G116034	eif4	eucaryotic initiation factor4	NA	FFL GRAS	tassel
	Zm00001d014674	Zm00001d026050	Zm00001d026158	gras79	NA	UDP-sugar pyrophosphorylase	[source:homolog]	NA	NA	NA	NA	FFL GRAS	tassel
	Zm00001d014696	Zm00001d002718	Zm00001d030744	NA	gras31	3-phosphoinositide-dependent protein kinase-1	[source:homolog]	NA	NA	NA	NA	FFL GRAS	tassel
	Zm00001d014696	Zm00001d048199	Zm00001d030744	NA	NA	3-phosphoinositide-dependent protein kinase-1	[source:homolog]	NA	NA	NA	NA	FFL GRAS	tassel
	Zm00001d014722	Zm00001d026050	Zm00001d026158	gras79	NA	Glycosyltransferase	[source: RefGen_v3]	GRMZM2G098793	umc1609		NA	FFL GRAS	tassel
	Zm00001d014727	Zm00001d002718	Zm00001d030744	NA	gras31	Carboxylesterase-like protein	[source: RefGen_v3]	NA	NA	NA	NA	FFL GRAS	tassel
	Zm00001d014727	Zm00001d026050	Zm00001d026158	gras79	NA	Carboxylesterase-like protein	[source: RefGen_v3]	NA	NA	NA	NA	FFL GRAS	tassel
	Zm00001d014735	Zm00001d047813	Zm00001d028603	NA	NA	zinc knuckle (CCHC-type) family protein	[source:homolog]	NA	NA	NA	NA	FFL GRAS	tassel
	Zm00001d014735	Zm00001d048199	Zm00001d028603	NA	NA	zinc knuckle (CCHC-type) family protein	[source:homolog]	NA	NA	NA	NA	FFL GRAS	tassel
	Zm00001d014749	Zm00001d002718	Zm00001d030744	NA	gras31	60S ribosomal protein L30-2	[source:homolog]	NA	NA	NA	NA	FFL GRAS	tassel
	Zm00001d014749	Zm00001d042907	Zm00001d033680	d8	NA	60S ribosomal protein L30-2	[source:homolog]	NA	NA	NA	NA	FFL GRAS	tassel
	Zm00001d014759	Zm00001d002718	Zm00001d030744	NA	gras31	KRR1 family protein	[source:homolog]	NA	NA	NA	NA	FFL GRAS	tassel
	Zm00001d014759	Zm00001d026050	Zm00001d026158	gras79	NA	KRR1 family protein	[source:homolog]	NA	NA	NA	NA	FFL GRAS	tassel
	Zm00001d014779	Zm00001d048199	Zm00001d030744	NA	NA	Putative membrane lipoprotein	[source:homolog]	NA	NA	NA	NA	FFL GRAS	tassel
	Zm00001d014779	Zm00001d042907	Zm00001d033680	d8	NA	Putative membrane lipoprotein	[source:homolog]	NA	NA	NA	NA	FFL GRAS	tassel
	Zm00001d014779	Zm00001d002718	Zm00001d030744	NA	gras31	Putative membrane lipoprotein	[source:homolog]	NA	NA	NA	NA	FFL GRAS	tassel
	Zm00001d014785	Zm00001d047813	Zm00001d051461	gras76	NA	tap1;translocon-associated protein homolog1: vegetative meristem cDNA 7C02D06, similar to endoplasmic reticulum protein	[source: characterized gene (MaizeGDB_09082017)]	GRMZM2G075844	tap1	translocon-associated protein homolog1	NA	FFL GRAS	tassel
	Zm00001d014788	Zm00001d026050	Zm00001d026158	gras79	NA	Probable magnesium transporter NIPA6	[source:homolog]	NA	NA	NA	NA	FFL GRAS	tassel
	Zm00001d014788	Zm00001d002718	Zm00001d030744	NA	gras31	Probable magnesium transporter NIPA6	[source:homolog]	NA	NA	NA	NA	FFL GRAS	tassel
	Zm00001d014848	Zm00001d047813	Zm00001d051461	gras76	NA	Catalase isozyme 1	[source: RefGen_v3]	GRMZM2G088212	cat1	catalase1	classical_gene	FFL GRAS	tassel
	Zm00001d014848	Zm00001d051461	Zm00001d033680	d8	gras76	Catalase isozyme 1	[source: RefGen_v3]	GRMZM2G088212	cat1	catalase1	classical_gene	FFL GRAS	tassel
	Zm00001d014848	Zm00001d042907	Zm00001d033680	d8	NA	Catalase isozyme 1	[source: RefGen_v3]	GRMZM2G088212	cat1	catalase1	classical_gene	FFL GRAS	tassel
	Zm00001d014853	Zm00001d026050	Zm00001d026158	gras79	NA	tRNA-splicing endonuclease subunit Sen2-2	[source:homolog]	NA	NA	NA	NA	FFL GRAS	tassel
	Zm00001d014853	Zm00001d002718	Zm00001d030744	NA	gras31	tRNA-splicing endonuclease subunit Sen2-2	[source:homolog]	NA	NA	NA	NA	FFL GRAS	tassel
	Zm00001d014864	Zm00001d047813	Zm00001d028603	NA	NA	TRF-like 10	[source:homolog]	NA	NA	NA	NA	FFL GRAS	tassel
	Zm00001d014876	Zm00001d047813	Zm00001d028603	NA	NA	Disease resistance RPP13-like protein 4	[source:homolog]	NA	NA	NA	NA	FFL GRAS	tassel
	Zm00001d014876	Zm00001d048199	Zm00001d028603	NA	NA	Disease resistance RPP13-like protein 4	[source:homolog]	NA	NA	NA	NA	FFL GRAS	tassel
	Zm00001d014882	Zm00001d042907	Zm00001d033680	d8	NA	3'-5'-exoribonuclease family protein	[source:homolog]	NA	NA	NA	NA	FFL GRAS	tassel
	Zm00001d014885	Zm00001d051387	Zm00001d044065	gras12	gras80	zinc knuckle (CCHC-type) family protein	[source:homolog]	NA	NA	NA	NA	FFL GRAS	tassel
	Zm00001d014890	Zm00001d047813	Zm00001d028603	NA	NA	Transcription elongation factor (TFIIS) family protein	[source:homolog]	NA	NA	NA	NA	FFL GRAS	tassel
	Zm00001d014895	Zm00001d002718	Zm00001d030744	NA	gras31	Putative integral membrane protein conserved region (DUF2404)	[source:homolog]	NA	NA	NA	NA	FFL GRAS	tassel
	Zm00001d014895	Zm00001d026050	Zm00001d026158	gras79	NA	Putative integral membrane protein conserved region (DUF2404)	[source:homolog]	NA	NA	NA	NA	FFL GRAS	tassel
	Zm00001d014948	Zm00001d051461	Zm00001d033680	d8	gras76	Protein prenylyltransferase superfamily protein	[source:homolog]	NA	NA	NA	NA	FFL GRAS	tassel
	Zm00001d014951	Zm00001d047813	Zm00001d051461	gras76	NA	TMPIT-like protein	[source:homolog]	NA	NA	NA	NA	FFL GRAS	tassel
	Zm00001d014951	Zm00001d042907	Zm00001d033680	d8	NA	TMPIT-like protein	[source:homolog]	NA	NA	NA	NA	FFL GRAS	tassel
	Zm00001d014951	Zm00001d002718	Zm00001d030744	NA	gras31	TMPIT-like protein	[source:homolog]	NA	NA	NA	NA	FFL GRAS	tassel
	Zm00001d014951	Zm00001d051461	Zm00001d033680	d8	gras76	TMPIT-like protein	[source:homolog]	NA	NA	NA	NA	FFL GRAS	tassel
	Zm00001d014966	Zm00001d002718	Zm00001d030744	NA	gras31	Pentatricopeptide repeat-containing protein	[source:homolog]	NA	NA	NA	NA	FFL GRAS	tassel
	Zm00001d014966	Zm00001d026050	Zm00001d026158	gras79	NA	Pentatricopeptide repeat-containing protein	[source:homolog]	NA	NA	NA	NA	FFL GRAS	tassel
	Zm00001d014968	Zm00001d051461	Zm00001d033680	d8	gras76	Alg9-like mannosyltransferase family	[source:homolog]	NA	NA	NA	NA	FFL GRAS	tassel
	Zm00001d014968	Zm00001d042907	Zm00001d033680	d8	NA	Alg9-like mannosyltransferase family	[source:homolog]	NA	NA	NA	NA	FFL GRAS	tassel
	Zm00001d014968	Zm00001d047813	Zm00001d051461	gras76	NA	Alg9-like mannosyltransferase family	[source:homolog]	NA	NA	NA	NA	FFL GRAS	tassel
	Zm00001d014972	Zm00001d042907	Zm00001d033680	d8	NA	CGI-like protein	[source:homolog]	NA	NA	NA	NA	FFL GRAS	tassel
	Zm00001d014977	Zm00001d047813	Zm00001d051461	gras76	NA	brm1;brahma1: The protein associated with this locus was identified by sequence similarity to the Arabidopsis protein, then copurified from maize with complexes that regulate cellular growth and division.transcription regulatory protein SNF2 putative	[source: characterized gene (MaizeGDB_09082017)]	GRMZM2G163849	brm1	brahma1	NA	FFL GRAS	tassel
	Zm00001d014998	Zm00001d048199	Zm00001d028603	NA	NA	FACT complex subunit SPT16	[source: RefGen_v3]	GRMZM5G806358	gtc102	global transcription factor C (Spt16)	NA	FFL GRAS	tassel
	Zm00001d014998	Zm00001d047813	Zm00001d028603	NA	NA	FACT complex subunit SPT16	[source: RefGen_v3]	GRMZM5G806358	gtc102	global transcription factor C (Spt16)	NA	FFL GRAS	tassel
	Zm00001d015004	Zm00001d047813	Zm00001d051461	gras76	NA	Protein LOW PSII ACCUMULATION 3 chloroplastic	[source:homolog]	NA	NA	NA	NA	FFL GRAS	tassel
	Zm00001d015004	Zm00001d047813	Zm00001d028603	NA	NA	Protein LOW PSII ACCUMULATION 3 chloroplastic	[source:homolog]	NA	NA	NA	NA	FFL GRAS	tassel
	Zm00001d015004	Zm00001d028603	Zm00001d042907	NA	NA	Protein LOW PSII ACCUMULATION 3 chloroplastic	[source:homolog]	NA	NA	NA	NA	FFL GRAS	tassel
	Zm00001d015007	Zm00001d048199	Zm00001d028603	NA	NA	Glutamate receptor 3.3	[source:homolog]	NA	NA	NA	NA	FFL GRAS	tassel
	Zm00001d015008	Zm00001d051461	Zm00001d033680	d8	gras76	UTP--glucose-1-phosphate uridylyltransferase 1	[source:homolog]	NA	NA	NA	NA	FFL GRAS	tassel
	Zm00001d015008	Zm00001d002718	Zm00001d030744	NA	gras31	UTP--glucose-1-phosphate uridylyltransferase 1	[source:homolog]	NA	NA	NA	NA	FFL GRAS	tassel
	Zm00001d015008	Zm00001d042907	Zm00001d033680	d8	NA	UTP--glucose-1-phosphate uridylyltransferase 1	[source:homolog]	NA	NA	NA	NA	FFL GRAS	tassel
	Zm00001d015008	Zm00001d026050	Zm00001d026158	gras79	NA	UTP--glucose-1-phosphate uridylyltransferase 1	[source:homolog]	NA	NA	NA	NA	FFL GRAS	tassel
	Zm00001d015014	Zm00001d051461	Zm00001d033680	d8	gras76	Sialyltransferase-like protein 2	[source:homolog]	NA	NA	NA	NA	FFL GRAS	tassel
	Zm00001d015014	Zm00001d026050	Zm00001d026158	gras79	NA	Sialyltransferase-like protein 2	[source:homolog]	NA	NA	NA	NA	FFL GRAS	tassel
	Zm00001d015014	Zm00001d002718	Zm00001d030744	NA	gras31	Sialyltransferase-like protein 2	[source:homolog]	NA	NA	NA	NA	FFL GRAS	tassel
	Zm00001d015014	Zm00001d042907	Zm00001d033680	d8	NA	Sialyltransferase-like protein 2	[source:homolog]	NA	NA	NA	NA	FFL GRAS	tassel
	Zm00001d015029	Zm00001d026050	Zm00001d026158	gras79	NA	Ethanolaminephosphotransferase	[source: RefGen_v3]	GRMZM2G466281	ufg60		NA	FFL GRAS	tassel
	Zm00001d015029	Zm00001d047813	Zm00001d051461	gras76	NA	Ethanolaminephosphotransferase	[source: RefGen_v3]	GRMZM2G466281	ufg60		NA	FFL GRAS	tassel
	Zm00001d015036	Zm00001d026050	Zm00001d026158	gras79	NA	rop9;Rho-related protein from plants 9: ROP9 protein interact with PAN1 to polarize asymmetric cell division	[source: characterized gene (MaizeGDB_09082017)]	GRMZM5G803949	rop9	Rho-related protein from plants 9	NA	FFL GRAS	tassel
	Zm00001d015064	Zm00001d002718	Zm00001d030744	NA	gras31	sdg129;set domain gene129:	[source: characterized gene (MaizeGDB_09082017)]	GRMZM2G305124	sdg129	set domain gene129	NA	FFL GRAS	tassel
	Zm00001d015064	Zm00001d051387	Zm00001d044065	gras12	gras80	sdg129;set domain gene129:	[source: characterized gene (MaizeGDB_09082017)]	GRMZM2G305124	sdg129	set domain gene129	NA	FFL GRAS	tassel
	Zm00001d015100	Zm00001d026050	Zm00001d026158	gras79	NA	Calcium-dependent protein kinase 28	[source:homolog]	GRMZM2G157068	cdpk22	calcium dependent protein kinase22	NA	FFL GRAS	tassel
	Zm00001d015102	Zm00001d048199	Zm00001d028603	NA	NA	Golgi SNAP receptor complex member 1-2	[source:homolog]	NA	NA	NA	NA	FFL GRAS	tassel
	Zm00001d015103	Zm00001d048199	Zm00001d028603	NA	NA	cytidinediphosphate diacylglycerol synthase 4	[source:homolog]	NA	NA	NA	NA	FFL GRAS	tassel
	Zm00001d015115	Zm00001d002718	Zm00001d030744	NA	gras31	Ribose-phosphate pyrophosphokinase	[source: RefGen_v3]	NA	NA	NA	NA	FFL GRAS	tassel
	Zm00001d015115	Zm00001d051461	Zm00001d033680	d8	gras76	Ribose-phosphate pyrophosphokinase	[source: RefGen_v3]	NA	NA	NA	NA	FFL GRAS	tassel
	Zm00001d015115	Zm00001d042907	Zm00001d033680	d8	NA	Ribose-phosphate pyrophosphokinase	[source: RefGen_v3]	NA	NA	NA	NA	FFL GRAS	tassel
	Zm00001d015121	Zm00001d042907	Zm00001d033680	d8	NA	ADP-ribosylation factor B1B	[source:homolog]	NA	NA	NA	NA	FFL GRAS	tassel
	Zm00001d015208	Zm00001d051461	Zm00001d033680	d8	gras76	Cleavage and polyadenylation specificity factor (CPSF) A subunit protein	[source:homolog]	GRMZM2G096972	uaz275		NA	FFL GRAS	tassel
	Zm00001d015208	Zm00001d047813	Zm00001d051461	gras76	NA	Cleavage and polyadenylation specificity factor (CPSF) A subunit protein	[source:homolog]	GRMZM2G096972	uaz275		NA	FFL GRAS	tassel
	Zm00001d015208	Zm00001d002718	Zm00001d030744	NA	gras31	Cleavage and polyadenylation specificity factor (CPSF) A subunit protein	[source:homolog]	GRMZM2G096972	uaz275		NA	FFL GRAS	tassel
	Zm00001d015208	Zm00001d042907	Zm00001d033680	d8	NA	Cleavage and polyadenylation specificity factor (CPSF) A subunit protein	[source:homolog]	GRMZM2G096972	uaz275		NA	FFL GRAS	tassel
	Zm00001d015231	Zm00001d002718	Zm00001d030744	NA	gras31	Glucan endo-1%2C3-beta-glucosidase 6	[source: RefGen_v3]	NA	NA	NA	NA	FFL GRAS	tassel
	Zm00001d015239	Zm00001d051461	Zm00001d033680	d8	gras76	Camelliol C synthase	[source:homolog]	NA	NA	NA	NA	FFL GRAS	tassel
	Zm00001d015239	Zm00001d002718	Zm00001d030744	NA	gras31	Camelliol C synthase	[source:homolog]	NA	NA	NA	NA	FFL GRAS	tassel
	Zm00001d015239	Zm00001d047813	Zm00001d051461	gras76	NA	Camelliol C synthase	[source:homolog]	NA	NA	NA	NA	FFL GRAS	tassel
	Zm00001d015239	Zm00001d042907	Zm00001d033680	d8	NA	Camelliol C synthase	[source:homolog]	NA	NA	NA	NA	FFL GRAS	tassel
	Zm00001d015247	Zm00001d002718	Zm00001d030744	NA	gras31	DNA/RNA-binding protein Kin17 conserved region	[source:homolog]	NA	NA	NA	NA	FFL GRAS	tassel
	Zm00001d015247	Zm00001d026050	Zm00001d026158	gras79	NA	DNA/RNA-binding protein Kin17 conserved region	[source:homolog]	NA	NA	NA	NA	FFL GRAS	tassel
	Zm00001d015248	Zm00001d048199	Zm00001d028603	NA	NA	Splicing factor 3B subunit 1	[source:homolog]	NA	NA	NA	NA	FFL GRAS	tassel
	Zm00001d015248	Zm00001d047813	Zm00001d028603	NA	NA	Splicing factor 3B subunit 1	[source:homolog]	NA	NA	NA	NA	FFL GRAS	tassel
	Zm00001d015251	Zm00001d051387	Zm00001d044065	gras12	gras80	Eukaryotic initiation factor 4A-2	[source:homolog]	NA	NA	NA	NA	FFL GRAS	tassel
	Zm00001d015277	Zm00001d042907	Zm00001d033680	d8	NA	exocyst subunit exo70 family protein G1	[source:homolog]	NA	NA	NA	NA	FFL GRAS	tassel
	Zm00001d015277	Zm00001d047813	Zm00001d051461	gras76	NA	exocyst subunit exo70 family protein G1	[source:homolog]	NA	NA	NA	NA	FFL GRAS	tassel
	Zm00001d015277	Zm00001d051461	Zm00001d033680	d8	gras76	exocyst subunit exo70 family protein G1	[source:homolog]	NA	NA	NA	NA	FFL GRAS	tassel
	Zm00001d015319	Zm00001d051387	Zm00001d044065	gras12	gras80	Protein SRG1	[source:homolog]	NA	NA	NA	NA	FFL GRAS	tassel
	Zm00001d015325	Zm00001d002718	Zm00001d030744	NA	gras31	CBL-interacting serine/threonine-protein kinase 10	[source:homolog]	NA	NA	NA	NA	FFL GRAS	tassel
	Zm00001d015325	Zm00001d042907	Zm00001d033680	d8	NA	CBL-interacting serine/threonine-protein kinase 10	[source:homolog]	NA	NA	NA	NA	FFL GRAS	tassel
	Zm00001d015325	Zm00001d026050	Zm00001d026158	gras79	NA	CBL-interacting serine/threonine-protein kinase 10	[source:homolog]	NA	NA	NA	NA	FFL GRAS	tassel
	Zm00001d015327	Zm00001d047813	Zm00001d051461	gras76	NA	ubi1;ubiquitin1: genomic sequence, 7 contiguous direct ubiquitin repeats; transcript specific probe; promoter active in monocots, not in tobacco	[source: characterized gene (MaizeGDB_09082017)]	GRMZM2G409726	ubi1	ubiquitin1	NA	FFL GRAS	tassel
	Zm00001d015395	Zm00001d028603	Zm00001d042907	NA	NA	Urease accessory protein D	[source:homolog]	NA	NA	NA	NA	FFL GRAS	tassel
	Zm00001d015395	Zm00001d048199	Zm00001d028603	NA	NA	Urease accessory protein D	[source:homolog]	NA	NA	NA	NA	FFL GRAS	tassel
	Zm00001d015395	Zm00001d047813	Zm00001d028603	NA	NA	Urease accessory protein D	[source:homolog]	NA	NA	NA	NA	FFL GRAS	tassel
	Zm00001d015395	Zm00001d048199	Zm00001d030744	NA	NA	Urease accessory protein D	[source:homolog]	NA	NA	NA	NA	FFL GRAS	tassel
	Zm00001d015400	Zm00001d002718	Zm00001d030744	NA	gras31	S-adenosyl-L-methionine-dependent methyltransferases superfamily protein	[source:homolog]	NA	NA	NA	NA	FFL GRAS	tassel
	Zm00001d015406	Zm00001d002718	Zm00001d030744	NA	gras31	Succinate-semialdehyde dehydrogenase mitochondrial	[source:homolog]	NA	NA	NA	NA	FFL GRAS	tassel
	Zm00001d015415	Zm00001d002718	Zm00001d030744	NA	gras31	Transcription initiation factor TFIID subunit 7	[source:homolog]	NA	NA	NA	NA	FFL GRAS	tassel
	Zm00001d015415	Zm00001d026050	Zm00001d026158	gras79	NA	Transcription initiation factor TFIID subunit 7	[source:homolog]	NA	NA	NA	NA	FFL GRAS	tassel
	Zm00001d015423	Zm00001d048199	Zm00001d028603	NA	NA	NudC domain-containing protein 2	[source: RefGen_v3]	NA	NA	NA	NA	FFL GRAS	tassel
	Zm00001d015445	Zm00001d026050	Zm00001d026158	gras79	NA	Gamma-aminobutyrate transaminase POP2 mitochondrial	[source:homolog]	NA	NA	NA	NA	FFL GRAS	tassel
	Zm00001d015445	Zm00001d002718	Zm00001d030744	NA	gras31	Gamma-aminobutyrate transaminase POP2 mitochondrial	[source:homolog]	NA	NA	NA	NA	FFL GRAS	tassel
	Zm00001d015449	Zm00001d026050	Zm00001d026158	gras79	NA	Dimethyladenosine transferase	[source: RefGen_v3]	NA	NA	NA	NA	FFL GRAS	tassel
	Zm00001d015460	Zm00001d026050	Zm00001d026158	gras79	NA	Probable small nuclear ribonucleoprotein F	[source:homolog]	GRMZM2G058252	pza03049		NA	FFL GRAS	tassel
	Zm00001d015460	Zm00001d002718	Zm00001d030744	NA	gras31	Probable small nuclear ribonucleoprotein F	[source:homolog]	GRMZM2G058252	pza03049		NA	FFL GRAS	tassel
	Zm00001d015493	Zm00001d047813	Zm00001d028603	NA	NA	Autophagy-related protein 11	[source:homolog]	GRMZM2G119571	atg11b	autophagy11b	NA	FFL GRAS	tassel
	Zm00001d015493	Zm00001d048199	Zm00001d028603	NA	NA	Autophagy-related protein 11	[source:homolog]	GRMZM2G119571	atg11b	autophagy11b	NA	FFL GRAS	tassel
	Zm00001d015497	Zm00001d002718	Zm00001d030744	NA	gras31	Aconitate hydratase 3 mitochondrial	[source:homolog]	NA	NA	NA	NA	FFL GRAS	tassel
	Zm00001d015497	Zm00001d048199	Zm00001d030744	NA	NA	Aconitate hydratase 3 mitochondrial	[source:homolog]	NA	NA	NA	NA	FFL GRAS	tassel
	Zm00001d015526	Zm00001d047813	Zm00001d051461	gras76	NA	Proteasome subunit beta type	[source: RefGen_v3]	NA	NA	NA	NA	FFL GRAS	tassel
	Zm00001d015704	Zm00001d051387	Zm00001d044065	gras12	gras80	Apoptosis inhibitory protein 5 (API5)	[source:homolog]	NA	NA	NA	NA	FFL GRAS	tassel
	Zm00001d015747	Zm00001d047813	Zm00001d028603	NA	NA	Protein disulfide-isomerase like 2-1	[source:homolog]	NA	NA	NA	NA	FFL GRAS	tassel
	Zm00001d015747	Zm00001d028603	Zm00001d042907	NA	NA	Protein disulfide-isomerase like 2-1	[source:homolog]	NA	NA	NA	NA	FFL GRAS	tassel
	Zm00001d015747	Zm00001d047813	Zm00001d051461	gras76	NA	Protein disulfide-isomerase like 2-1	[source:homolog]	NA	NA	NA	NA	FFL GRAS	tassel
	Zm00001d015778	Zm00001d047813	Zm00001d051461	gras76	NA	EIN3-binding F-box protein 1	[source:homolog]	NA	NA	NA	NA	FFL GRAS	tassel
	Zm00001d015778	Zm00001d026050	Zm00001d026158	gras79	NA	EIN3-binding F-box protein 1	[source:homolog]	NA	NA	NA	NA	FFL GRAS	tassel
	Zm00001d015818	Zm00001d047813	Zm00001d051461	gras76	NA	Phospholipase D gamma 1	[source:homolog]	NA	NA	NA	NA	FFL GRAS	tassel
	Zm00001d015818	Zm00001d026050	Zm00001d026158	gras79	NA	Phospholipase D gamma 1	[source:homolog]	NA	NA	NA	NA	FFL GRAS	tassel
	Zm00001d015829	Zm00001d048199	Zm00001d028603	NA	NA	Probable copper-transporting ATPase HMA5	[source:homolog]	NA	NA	NA	NA	FFL GRAS	tassel
	Zm00001d015857	Zm00001d047813	Zm00001d051461	gras76	NA	40S ribosomal protein S4-3	[source:homolog]	NA	NA	NA	NA	FFL GRAS	tassel
	Zm00001d015861	Zm00001d002718	Zm00001d030744	NA	gras31	Mediator of RNA polymerase II transcription subunit 18	[source:homolog]	NA	NA	NA	NA	FFL GRAS	tassel
	Zm00001d015861	Zm00001d026050	Zm00001d026158	gras79	NA	Mediator of RNA polymerase II transcription subunit 18	[source:homolog]	NA	NA	NA	NA	FFL GRAS	tassel
	Zm00001d015861	Zm00001d042907	Zm00001d033680	d8	NA	Mediator of RNA polymerase II transcription subunit 18	[source:homolog]	NA	NA	NA	NA	FFL GRAS	tassel
	Zm00001d015886	Zm00001d042907	Zm00001d033680	d8	NA	26S protease regulatory subunit 6B homolog	[source:homolog]	NA	NA	NA	NA	FFL GRAS	tassel
	Zm00001d015893	Zm00001d047813	Zm00001d028603	NA	NA	Probable pre-mRNA-splicing factor ATP-dependent RNA helicase DEAH5	[source:homolog]	NA	NA	NA	NA	FFL GRAS	tassel
	Zm00001d015948	Zm00001d026050	Zm00001d026158	gras79	NA	ATP-dependent Clp protease ATP-binding subunit clpX	[source: RefGen_v3]	NA	NA	NA	NA	FFL GRAS	tassel
	Zm00001d015948	Zm00001d002718	Zm00001d030744	NA	gras31	ATP-dependent Clp protease ATP-binding subunit clpX	[source: RefGen_v3]	NA	NA	NA	NA	FFL GRAS	tassel
	Zm00001d015955	Zm00001d048199	Zm00001d028603	NA	NA	Topoisomerase II-associated protein PAT1	[source:homolog]	NA	NA	NA	NA	FFL GRAS	tassel
	Zm00001d015955	Zm00001d047813	Zm00001d028603	NA	NA	Topoisomerase II-associated protein PAT1	[source:homolog]	NA	NA	NA	NA	FFL GRAS	tassel
	Zm00001d015965	Zm00001d026050	Zm00001d026158	gras79	NA	protein; Tyrosine specific protein phosphatase-like	[source:homolog]	NA	NA	NA	NA	FFL GRAS	tassel
	Zm00001d015968	Zm00001d002718	Zm00001d030744	NA	gras31	lysine ketoglutarate reductase trans-splicing protein	[source:homolog]	NA	NA	NA	NA	FFL GRAS	tassel
	Zm00001d015988	Zm00001d042907	Zm00001d033680	d8	NA	Cytochrome c-type biogenesis CcmH-like mitochondrial protein	[source:homolog]	NA	NA	NA	NA	FFL GRAS	tassel
	Zm00001d015988	Zm00001d026050	Zm00001d026158	gras79	NA	Cytochrome c-type biogenesis CcmH-like mitochondrial protein	[source:homolog]	NA	NA	NA	NA	FFL GRAS	tassel
	Zm00001d016000	Zm00001d002718	Zm00001d030744	NA	gras31	Myb-related protein 3R-1	[source:homolog]	GRMZM2G073836	myb157	MYB-transcription factor 157	NA	FFL GRAS	tassel
	Zm00001d016034	Zm00001d026050	Zm00001d026158	gras79	NA	cdc202;cell division cycle202:	[source: characterized gene (MaizeGDB_09082017)]	GRMZM2G130425	cdc202	cell division cycle202	NA	FFL GRAS	tassel
	Zm00001d016034	Zm00001d048199	Zm00001d030744	NA	NA	cdc202;cell division cycle202:	[source: characterized gene (MaizeGDB_09082017)]	GRMZM2G130425	cdc202	cell division cycle202	NA	FFL GRAS	tassel
	Zm00001d016077	Zm00001d026050	Zm00001d026158	gras79	NA	Sec20 family protein	[source:homolog]	NA	NA	NA	NA	FFL GRAS	tassel
	Zm00001d016077	Zm00001d002718	Zm00001d030744	NA	gras31	Sec20 family protein	[source:homolog]	NA	NA	NA	NA	FFL GRAS	tassel
	Zm00001d016081	Zm00001d048199	Zm00001d028603	NA	NA	Extra-large G-protein-like; protein	[source:homolog]	NA	NA	NA	NA	FFL GRAS	tassel
	Zm00001d016081	Zm00001d047813	Zm00001d028603	NA	NA	Extra-large G-protein-like; protein	[source:homolog]	NA	NA	NA	NA	FFL GRAS	tassel
	Zm00001d016082	Zm00001d002718	Zm00001d030744	NA	gras31	High mobility group B protein 6	[source:homolog]	GRMZM2G060253	hmg9	HMG-transcription factor 9	NA	FFL GRAS	tassel
	Zm00001d016131	Zm00001d042907	Zm00001d033680	d8	NA	Transcription factor GTE4	[source:homolog]	NA	NA	NA	NA	FFL GRAS	tassel
	Zm00001d016131	Zm00001d026050	Zm00001d026158	gras79	NA	Transcription factor GTE4	[source:homolog]	NA	NA	NA	NA	FFL GRAS	tassel
	Zm00001d016170	Zm00001d051387	Zm00001d044065	gras12	gras80	Peroxisome biogenesis protein 7	[source:homolog]	NA	NA	NA	NA	FFL GRAS	tassel
	Zm00001d016199	Zm00001d051387	Zm00001d044065	gras12	gras80	FAD-binding Berberine family protein	[source:homolog]	NA	NA	NA	NA	FFL GRAS	tassel
	Zm00001d016287	Zm00001d026050	Zm00001d026158	gras79	NA	oxidative stress 3	[source:homolog]	NA	NA	NA	NA	FFL GRAS	tassel
	Zm00001d016305	Zm00001d042907	Zm00001d033680	d8	NA	Peroxisomal membrane protein PMP22	[source: RefGen_v3]	NA	NA	NA	NA	FFL GRAS	tassel
	Zm00001d016305	Zm00001d002718	Zm00001d030744	NA	gras31	Peroxisomal membrane protein PMP22	[source: RefGen_v3]	NA	NA	NA	NA	FFL GRAS	tassel
	Zm00001d016373	Zm00001d002718	Zm00001d030744	NA	gras31	Aminopeptidase M1	[source:homolog]	NA	NA	NA	NA	FFL GRAS	tassel
	Zm00001d016373	Zm00001d026050	Zm00001d026158	gras79	NA	Aminopeptidase M1	[source:homolog]	NA	NA	NA	NA	FFL GRAS	tassel
	Zm00001d016373	Zm00001d048199	Zm00001d030744	NA	NA	Aminopeptidase M1	[source:homolog]	NA	NA	NA	NA	FFL GRAS	tassel
	Zm00001d016382	Zm00001d002718	Zm00001d030744	NA	gras31	P-loop containing nucleoside triphosphate hydrolases superfamily protein	[source:homolog]	NA	NA	NA	NA	FFL GRAS	tassel
	Zm00001d016453	Zm00001d047813	Zm00001d028603	NA	NA	Pentatricopeptide repeat-containing protein	[source:homolog]	NA	NA	NA	NA	FFL GRAS	tassel
	Zm00001d016453	Zm00001d028603	Zm00001d042907	NA	NA	Pentatricopeptide repeat-containing protein	[source:homolog]	NA	NA	NA	NA	FFL GRAS	tassel
	Zm00001d016474	Zm00001d047813	Zm00001d051461	gras76	NA	Probable protein phosphatase 2C 74	[source:homolog]	NA	NA	NA	NA	FFL GRAS	tassel
	Zm00001d016491	Zm00001d047813	Zm00001d028603	NA	NA	rps27b;ribosomal protein S27b:	[source: characterized gene (MaizeGDB_09082017)]	GRMZM2G377600	rps27b	ribosomal protein S27b	NA	FFL GRAS	tassel
	Zm00001d016501	Zm00001d026050	Zm00001d026158	gras79	NA	Spotted leaf protein 11	[source: RefGen_v3]	NA	NA	NA	NA	FFL GRAS	tassel
	Zm00001d016520	Zm00001d047813	Zm00001d051461	gras76	NA	Heat stress transcription factor A-5	[source:homolog]	GRMZM2G179802	hsftf29	HSF-transcription factor 29	NA	FFL GRAS	tassel
	Zm00001d016572	Zm00001d047813	Zm00001d051461	gras76	NA	als2;acetolactate synthase2: sensitive to imidazolinone herbicides; acetohydroxyacid synthase has altered herbicide inhibition kineticsSecond band mapped to this site. Acetolactate pyruvate-lyase from tobacco used as the dup(als2) probe	[source: characterized gene (MaizeGDB_09082017)]	GRMZM2G143008	als2	acetolactate synthase2	NA	FFL GRAS	tassel
	Zm00001d016572	Zm00001d026050	Zm00001d026158	gras79	NA	als2;acetolactate synthase2: sensitive to imidazolinone herbicides; acetohydroxyacid synthase has altered herbicide inhibition kineticsSecond band mapped to this site. Acetolactate pyruvate-lyase from tobacco used as the dup(als2) probe	[source: characterized gene (MaizeGDB_09082017)]	GRMZM2G143008	als2	acetolactate synthase2	NA	FFL GRAS	tassel
	Zm00001d016572	Zm00001d002718	Zm00001d030744	NA	gras31	als2;acetolactate synthase2: sensitive to imidazolinone herbicides; acetohydroxyacid synthase has altered herbicide inhibition kineticsSecond band mapped to this site. Acetolactate pyruvate-lyase from tobacco used as the dup(als2) probe	[source: characterized gene (MaizeGDB_09082017)]	GRMZM2G143008	als2	acetolactate synthase2	NA	FFL GRAS	tassel
	Zm00001d016572	Zm00001d051461	Zm00001d033680	d8	gras76	als2;acetolactate synthase2: sensitive to imidazolinone herbicides; acetohydroxyacid synthase has altered herbicide inhibition kineticsSecond band mapped to this site. Acetolactate pyruvate-lyase from tobacco used as the dup(als2) probe	[source: characterized gene (MaizeGDB_09082017)]	GRMZM2G143008	als2	acetolactate synthase2	NA	FFL GRAS	tassel
	Zm00001d016572	Zm00001d042907	Zm00001d033680	d8	NA	als2;acetolactate synthase2: sensitive to imidazolinone herbicides; acetohydroxyacid synthase has altered herbicide inhibition kineticsSecond band mapped to this site. Acetolactate pyruvate-lyase from tobacco used as the dup(als2) probe	[source: characterized gene (MaizeGDB_09082017)]	GRMZM2G143008	als2	acetolactate synthase2	NA	FFL GRAS	tassel
	Zm00001d016591	Zm00001d051387	Zm00001d044065	gras12	gras80	Serine/threonine-protein kinase PBS1	[source:homolog]	NA	NA	NA	NA	FFL GRAS	tassel
	Zm00001d016595	Zm00001d026050	Zm00001d026158	gras79	NA	RNA pseudouridine synthase 7	[source:homolog]	NA	NA	NA	NA	FFL GRAS	tassel
	Zm00001d016595	Zm00001d042907	Zm00001d033680	d8	NA	RNA pseudouridine synthase 7	[source:homolog]	NA	NA	NA	NA	FFL GRAS	tassel
	Zm00001d016595	Zm00001d051461	Zm00001d033680	d8	gras76	RNA pseudouridine synthase 7	[source:homolog]	NA	NA	NA	NA	FFL GRAS	tassel
	Zm00001d016595	Zm00001d002718	Zm00001d030744	NA	gras31	RNA pseudouridine synthase 7	[source:homolog]	NA	NA	NA	NA	FFL GRAS	tassel
	Zm00001d016653	Zm00001d026050	Zm00001d026158	gras79	NA	myb3;¬†: single copy; encodes WD-repeat protein	[source: characterized gene (MaizeGDB_09082017)]	GRMZM2G099334	myb3		NA	FFL GRAS	tassel
	Zm00001d016653	Zm00001d002718	Zm00001d030744	NA	gras31	myb3;¬†: single copy; encodes WD-repeat protein	[source: characterized gene (MaizeGDB_09082017)]	GRMZM2G099334	myb3		NA	FFL GRAS	tassel
	Zm00001d016661	Zm00001d051387	Zm00001d044065	gras12	gras80	Peptidyl-prolyl cis-trans isomerase CYP19-1	[source:homolog]	NA	NA	NA	NA	FFL GRAS	tassel
	Zm00001d016687	Zm00001d026050	Zm00001d026158	gras79	NA	Putative glycosyltransferase	[source: RefGen_v3]	NA	NA	NA	NA	FFL GRAS	tassel
	Zm00001d016695	Zm00001d042907	Zm00001d033680	d8	NA	Probable sodium/metabolite cotransporter BASS4 chloroplastic	[source:homolog]	NA	NA	NA	NA	FFL GRAS	tassel
	Zm00001d016707	Zm00001d026050	Zm00001d026158	gras79	NA	Heme-binding-like protein chloroplastic	[source:homolog]	NA	NA	NA	NA	FFL GRAS	tassel
	Zm00001d016722	Zm00001d047813	Zm00001d051461	gras76	NA	Cytochrome b-c1 complex subunit 6	[source: RefGen_v3]	NA	NA	NA	NA	FFL GRAS	tassel
	Zm00001d016737	Zm00001d026050	Zm00001d026158	gras79	NA	Transcription factor E2FB	[source:homolog]	AC233850.1_FG005	e2f4	E2F-DP-transcription factor 24	NA	FFL GRAS	tassel
	Zm00001d016768	Zm00001d047813	Zm00001d051461	gras76	NA	Alkaline/neutral invertase CINV2	[source:homolog]	GRMZM2G118737	invan2	invertase alkaline neutral2	NA	FFL GRAS	tassel
	Zm00001d016801	Zm00001d051387	Zm00001d044065	gras12	gras80	N-glycosylase/DNA lyase OGG1	[source:homolog]	GRMZM2G139031	ogg1	8-oxoguanine DNA glycolyase1	NA	FFL GRAS	tassel
	Zm00001d016815	Zm00001d026050	Zm00001d026158	gras79	NA	Pentatricopeptide repeat-containing protein	[source:homolog]	NA	NA	NA	NA	FFL GRAS	tassel
	Zm00001d016831	Zm00001d051387	Zm00001d044065	gras12	gras80	Tubulin-folding cofactor C	[source:homolog]	NA	NA	NA	NA	FFL GRAS	tassel
	Zm00001d016856	Zm00001d048199	Zm00001d028603	NA	NA	cbp1;calmodulin binding protein1: partial cDNA clone from a root tip expression library; fusion protein binds calmodulin; 1-2 copies estimated	[source: characterized gene (MaizeGDB_09082017)]	GRMZM2G113453	cbp1	calmodulin binding protein1	NA	FFL GRAS	tassel
	Zm00001d016858	Zm00001d051387	Zm00001d044065	gras12	gras80	Ankyrin repeat protein SKIP35	[source:homolog]	NA	NA	NA	NA	FFL GRAS	tassel
	Zm00001d016988	Zm00001d026050	Zm00001d026158	gras79	NA	tRNA pseudouridine synthase	[source: RefGen_v3]	NA	NA	NA	NA	FFL GRAS	tassel
	Zm00001d016988	Zm00001d042907	Zm00001d033680	d8	NA	tRNA pseudouridine synthase	[source: RefGen_v3]	NA	NA	NA	NA	FFL GRAS	tassel
	Zm00001d016988	Zm00001d002718	Zm00001d030744	NA	gras31	tRNA pseudouridine synthase	[source: RefGen_v3]	NA	NA	NA	NA	FFL GRAS	tassel
	Zm00001d017029	Zm00001d048199	Zm00001d028603	NA	NA	phosphoinositide binding	[source:homolog]	NA	NA	NA	NA	FFL GRAS	tassel
	Zm00001d017029	Zm00001d047813	Zm00001d028603	NA	NA	phosphoinositide binding	[source:homolog]	NA	NA	NA	NA	FFL GRAS	tassel
	Zm00001d017036	Zm00001d048199	Zm00001d028603	NA	NA	Glycerophosphodiester phosphodiesterase GDPDL3	[source:homolog]	NA	NA	NA	NA	FFL GRAS	tassel
	Zm00001d017043	Zm00001d047813	Zm00001d028603	NA	NA	OSJNBb0022F23.8 protein	[source:homolog]	GRMZM2G089517	pza01304		NA	FFL GRAS	tassel
	Zm00001d017072	Zm00001d048199	Zm00001d028603	NA	NA	Protein NBR1 homolog	[source:homolog]	GRMZM2G092447	nbr1a	next to brca1a	NA	FFL GRAS	tassel
	Zm00001d017072	Zm00001d047813	Zm00001d028603	NA	NA	Protein NBR1 homolog	[source:homolog]	GRMZM2G092447	nbr1a	next to brca1a	NA	FFL GRAS	tassel
	Zm00001d017092	Zm00001d002718	Zm00001d030744	NA	gras31	Elongation factor Tu	[source: RefGen_v3]	NA	NA	NA	NA	FFL GRAS	tassel
	Zm00001d017096	Zm00001d042907	Zm00001d033680	d8	NA	Serine/threonine-protein kinase AFC2	[source:homolog]	GRMZM2G179308	AY111089		NA	FFL GRAS	tassel
	Zm00001d017096	Zm00001d026050	Zm00001d026158	gras79	NA	Serine/threonine-protein kinase AFC2	[source:homolog]	GRMZM2G179308	AY111089		NA	FFL GRAS	tassel
	Zm00001d017096	Zm00001d002718	Zm00001d030744	NA	gras31	Serine/threonine-protein kinase AFC2	[source:homolog]	GRMZM2G179308	AY111089		NA	FFL GRAS	tassel
	Zm00001d017111	Zm00001d002718	Zm00001d030744	NA	gras31	Very-long-chain 3-oxoacyl-CoA reductase 1	[source:homolog]	AC205703.4_FG006	gl8	glossy8	classical_gene	FFL GRAS	tassel
	Zm00001d017124	Zm00001d026050	Zm00001d026158	gras79	NA	Pentatricopeptide repeat-containing protein mitochondrial	[source:homolog]	NA	NA	NA	NA	FFL GRAS	tassel
	Zm00001d017125	Zm00001d042907	Zm00001d033680	d8	NA	Ankyrin repeat family protein	[source:homolog]	GRMZM2G308203	mmp90		NA	FFL GRAS	tassel
	Zm00001d017125	Zm00001d051461	Zm00001d033680	d8	gras76	Ankyrin repeat family protein	[source:homolog]	GRMZM2G308203	mmp90		NA	FFL GRAS	tassel
	Zm00001d017125	Zm00001d047813	Zm00001d051461	gras76	NA	Ankyrin repeat family protein	[source:homolog]	GRMZM2G308203	mmp90		NA	FFL GRAS	tassel
	Zm00001d017126	Zm00001d048199	Zm00001d028603	NA	NA	Transcription factor GTE8	[source:homolog]	NA	NA	NA	NA	FFL GRAS	tassel
	Zm00001d017165	Zm00001d048199	Zm00001d028603	NA	NA	Protein FAR1-RELATED SEQUENCE 6	[source:homolog]	GRMZM2G106653	farl9	FAR1-like-transcription factor 9	NA	FFL GRAS	tassel
	Zm00001d017165	Zm00001d047813	Zm00001d028603	NA	NA	Protein FAR1-RELATED SEQUENCE 6	[source:homolog]	GRMZM2G106653	farl9	FAR1-like-transcription factor 9	NA	FFL GRAS	tassel
	Zm00001d017177	Zm00001d048199	Zm00001d028603	NA	NA	Serine/arginine-rich splicing factor RSZ22	[source:homolog]	NA	NA	NA	NA	FFL GRAS	tassel
	Zm00001d017185	Zm00001d026050	Zm00001d026158	gras79	NA	Protein NUCLEAR FUSION DEFECTIVE 5 mitochondrial	[source:homolog]	NA	NA	NA	NA	FFL GRAS	tassel
	Zm00001d017185	Zm00001d048199	Zm00001d030744	NA	NA	Protein NUCLEAR FUSION DEFECTIVE 5 mitochondrial	[source:homolog]	NA	NA	NA	NA	FFL GRAS	tassel
	Zm00001d017185	Zm00001d002718	Zm00001d030744	NA	gras31	Protein NUCLEAR FUSION DEFECTIVE 5 mitochondrial	[source:homolog]	NA	NA	NA	NA	FFL GRAS	tassel
	Zm00001d017216	Zm00001d051387	Zm00001d044065	gras12	gras80	Polyribonucleotide nucleotidyltransferase 2 mitochondrial	[source:homolog]	NA	NA	NA	NA	FFL GRAS	tassel
	Zm00001d017222	Zm00001d026050	Zm00001d026158	gras79	NA	DNA-directed RNA polymerases II IV and V subunit 11	[source:homolog]	NA	NA	NA	NA	FFL GRAS	tassel
	Zm00001d017222	Zm00001d048199	Zm00001d030744	NA	NA	DNA-directed RNA polymerases II IV and V subunit 11	[source:homolog]	NA	NA	NA	NA	FFL GRAS	tassel
	Zm00001d017222	Zm00001d002718	Zm00001d030744	NA	gras31	DNA-directed RNA polymerases II IV and V subunit 11	[source:homolog]	NA	NA	NA	NA	FFL GRAS	tassel
	Zm00001d017238	Zm00001d047813	Zm00001d051461	gras76	NA	DNA-directed RNA polymerases II IV and V subunit 11	[source:homolog]	NA	NA	NA	NA	FFL GRAS	tassel
	Zm00001d017238	Zm00001d042907	Zm00001d033680	d8	NA	DNA-directed RNA polymerases II IV and V subunit 11	[source:homolog]	NA	NA	NA	NA	FFL GRAS	tassel
	Zm00001d017238	Zm00001d051461	Zm00001d033680	d8	gras76	DNA-directed RNA polymerases II IV and V subunit 11	[source:homolog]	NA	NA	NA	NA	FFL GRAS	tassel
	Zm00001d017239	Zm00001d048199	Zm00001d028603	NA	NA	RAN GTPase-activating protein 2	[source:homolog]	NA	NA	NA	NA	FFL GRAS	tassel
	Zm00001d017242	Zm00001d002718	Zm00001d030744	NA	gras31	H/ACA ribonucleoprotein complex subunit 3-like protein	[source:homolog]	NA	NA	NA	NA	FFL GRAS	tassel
	Zm00001d017242	Zm00001d026050	Zm00001d026158	gras79	NA	H/ACA ribonucleoprotein complex subunit 3-like protein	[source:homolog]	NA	NA	NA	NA	FFL GRAS	tassel
	Zm00001d017254	Zm00001d002718	Zm00001d030744	NA	gras31	SMR domain-containing protein	[source:homolog]	NA	NA	NA	NA	FFL GRAS	tassel
	Zm00001d017254	Zm00001d026050	Zm00001d026158	gras79	NA	SMR domain-containing protein	[source:homolog]	NA	NA	NA	NA	FFL GRAS	tassel
	Zm00001d017258	Zm00001d042907	Zm00001d033680	d8	NA	Succinate--CoA ligase [ADP-forming] subunit beta mitochondrial	[source:homolog]	NA	NA	NA	NA	FFL GRAS	tassel
	Zm00001d017320	Zm00001d002718	Zm00001d030744	NA	gras31	Surfeit locus protein 6	[source:homolog]	NA	NA	NA	NA	FFL GRAS	tassel
	Zm00001d017336	Zm00001d002718	Zm00001d030744	NA	gras31	Proteasome subunit alpha type-2-B	[source:homolog]	NA	NA	NA	NA	FFL GRAS	tassel
	Zm00001d017340	Zm00001d002718	Zm00001d030744	NA	gras31	Proteasome subunit alpha type-2-B	[source:homolog]	NA	NA	NA	NA	FFL GRAS	tassel
	Zm00001d017352	Zm00001d047813	Zm00001d028603	NA	NA	nit1;nitrilase1:	[source: characterized gene (MaizeGDB_09082017)]	GRMZM2G178517	nit1	nitrilase1	NA	FFL GRAS	tassel
	Zm00001d017395	Zm00001d047813	Zm00001d028603	NA	NA	Thylakoid lumenal protein TL20.3 chloroplastic	[source:homolog]	NA	NA	NA	NA	FFL GRAS	tassel
	Zm00001d017398	Zm00001d002718	Zm00001d030744	NA	gras31	Protein OBERON 2	[source:homolog]	NA	NA	NA	NA	FFL GRAS	tassel
	Zm00001d017398	Zm00001d026050	Zm00001d026158	gras79	NA	Protein OBERON 2	[source:homolog]	NA	NA	NA	NA	FFL GRAS	tassel
	Zm00001d017467	Zm00001d051387	Zm00001d044065	gras12	gras80	3-isopropylmalate dehydratase small subunit 2	[source: RefGen_v3]	NA	NA	NA	NA	FFL GRAS	tassel
	Zm00001d017468	Zm00001d048199	Zm00001d028603	NA	NA	DeSI-like protein	[source:homolog]	NA	NA	NA	NA	FFL GRAS	tassel
	Zm00001d017475	Zm00001d048199	Zm00001d028603	NA	NA	Anaphase-promoting complex subunit 8	[source:homolog]	NA	NA	NA	NA	FFL GRAS	tassel
	Zm00001d017490	Zm00001d002718	Zm00001d030744	NA	gras31	NADH--cytochrome b5 reductase 1	[source:homolog]	NA	NA	NA	NA	FFL GRAS	tassel
	Zm00001d017490	Zm00001d026050	Zm00001d026158	gras79	NA	NADH--cytochrome b5 reductase 1	[source:homolog]	NA	NA	NA	NA	FFL GRAS	tassel
	Zm00001d017528	Zm00001d002718	Zm00001d030744	NA	gras31	Cytochrome P450 CYP86A35	[source: RefGen_v3]	NA	NA	NA	NA	FFL GRAS	tassel
	Zm00001d017529	Zm00001d047813	Zm00001d051461	gras76	NA	copper ion binding	[source:homolog]	NA	NA	NA	NA	FFL GRAS	tassel
	Zm00001d017544	Zm00001d026050	Zm00001d026158	gras79	NA	Pseudouridine synthase family protein	[source:homolog]	NA	NA	NA	NA	FFL GRAS	tassel
	Zm00001d017544	Zm00001d002718	Zm00001d030744	NA	gras31	Pseudouridine synthase family protein	[source:homolog]	NA	NA	NA	NA	FFL GRAS	tassel
	Zm00001d017544	Zm00001d042907	Zm00001d033680	d8	NA	Pseudouridine synthase family protein	[source:homolog]	NA	NA	NA	NA	FFL GRAS	tassel
	Zm00001d017560	Zm00001d051387	Zm00001d044065	gras12	gras80	iddp10;indeterminate domain p10:	[source: characterized gene (MaizeGDB_09082017)]	GRMZM2G090595	iddp10	indeterminate domain p10	NA	FFL GRAS	tassel
	Zm00001d017583	Zm00001d047813	Zm00001d028603	NA	NA	Generic methyltransferase	[source:homolog]	NA	NA	NA	NA	FFL GRAS	tassel
	Zm00001d017601	Zm00001d002718	Zm00001d030744	NA	gras31	Bifunctional dTDP-4-dehydrorhamnose 35-epimerase/dTDP-4-dehydrorhamnose reductase	[source:homolog]	GRMZM2G072911	pco065449		NA	FFL GRAS	tassel
	Zm00001d017601	Zm00001d042907	Zm00001d033680	d8	NA	Bifunctional dTDP-4-dehydrorhamnose 35-epimerase/dTDP-4-dehydrorhamnose reductase	[source:homolog]	GRMZM2G072911	pco065449		NA	FFL GRAS	tassel
	Zm00001d017613	Zm00001d042907	Zm00001d033680	d8	NA	Protein LYK2	[source:homolog]	NA	NA	NA	NA	FFL GRAS	tassel
	Zm00001d017613	Zm00001d051461	Zm00001d033680	d8	gras76	Protein LYK2	[source:homolog]	NA	NA	NA	NA	FFL GRAS	tassel
	Zm00001d017613	Zm00001d002718	Zm00001d030744	NA	gras31	Protein LYK2	[source:homolog]	NA	NA	NA	NA	FFL GRAS	tassel
	Zm00001d017644	Zm00001d051461	Zm00001d033680	d8	gras76	RNA polymerase I specific transcription initiation factor RRN3 protein	[source:homolog]	NA	NA	NA	NA	FFL GRAS	tassel
	Zm00001d017644	Zm00001d002718	Zm00001d030744	NA	gras31	RNA polymerase I specific transcription initiation factor RRN3 protein	[source:homolog]	NA	NA	NA	NA	FFL GRAS	tassel
	Zm00001d017644	Zm00001d042907	Zm00001d033680	d8	NA	RNA polymerase I specific transcription initiation factor RRN3 protein	[source:homolog]	NA	NA	NA	NA	FFL GRAS	tassel
	Zm00001d017644	Zm00001d047813	Zm00001d051461	gras76	NA	RNA polymerase I specific transcription initiation factor RRN3 protein	[source:homolog]	NA	NA	NA	NA	FFL GRAS	tassel
	Zm00001d017644	Zm00001d026050	Zm00001d026158	gras79	NA	RNA polymerase I specific transcription initiation factor RRN3 protein	[source:homolog]	NA	NA	NA	NA	FFL GRAS	tassel
	Zm00001d017678	Zm00001d026050	Zm00001d026158	gras79	NA	Putative RING-H2 finger protein ATL53	[source:homolog]	NA	NA	NA	NA	FFL GRAS	tassel
	Zm00001d017685	Zm00001d026050	Zm00001d026158	gras79	NA	Chaperone DnaJ-domain superfamily protein	[source:homolog]	NA	NA	NA	NA	FFL GRAS	tassel
	Zm00001d017685	Zm00001d002718	Zm00001d030744	NA	gras31	Chaperone DnaJ-domain superfamily protein	[source:homolog]	NA	NA	NA	NA	FFL GRAS	tassel
	Zm00001d017721	Zm00001d051387	Zm00001d044065	gras12	gras80	Tudor/PWWP/MBT superfamily protein	[source:homolog]	NA	NA	NA	NA	FFL GRAS	tassel
	Zm00001d017729	Zm00001d002718	Zm00001d030744	NA	gras31	Serine/threonine-protein kinase MHK	[source:homolog]	NA	NA	NA	NA	FFL GRAS	tassel
	Zm00001d017729	Zm00001d026050	Zm00001d026158	gras79	NA	Serine/threonine-protein kinase MHK	[source:homolog]	NA	NA	NA	NA	FFL GRAS	tassel
	Zm00001d017753	Zm00001d047813	Zm00001d051461	gras76	NA	Carboxylic ester hydrolase	[source: RefGen_v3]	NA	NA	NA	NA	FFL GRAS	tassel
	Zm00001d017756	Zm00001d026050	Zm00001d026158	gras79	NA	Syntaxin-22	[source:homolog]	NA	NA	NA	NA	FFL GRAS	tassel
	Zm00001d017765	Zm00001d028603	Zm00001d042907	NA	NA	WAT1-related protein	[source:homolog]	NA	NA	NA	NA	FFL GRAS	tassel
	Zm00001d017765	Zm00001d047813	Zm00001d028603	NA	NA	WAT1-related protein	[source:homolog]	NA	NA	NA	NA	FFL GRAS	tassel
	Zm00001d017771	Zm00001d047813	Zm00001d051461	gras76	NA	Isoflavone reductase	[source: RefGen_v3]	NA	NA	NA	NA	FFL GRAS	tassel
	Zm00001d017780	Zm00001d048199	Zm00001d028603	NA	NA	Ubiquitin-protein ligase	[source: RefGen_v3]	NA	NA	NA	NA	FFL GRAS	tassel
	Zm00001d017790	Zm00001d026050	Zm00001d026158	gras79	NA	Carbamoyl-phosphate synthase small chain chloroplastic	[source:homolog]	NA	NA	NA	NA	FFL GRAS	tassel
	Zm00001d017793	Zm00001d047813	Zm00001d028603	NA	NA	Kinesin light chain	[source: RefGen_v3]	GRMZM2G147377	rz567a(klc)		NA	FFL GRAS	tassel
	Zm00001d017793	Zm00001d047813	Zm00001d051461	gras76	NA	Kinesin light chain	[source: RefGen_v3]	GRMZM2G147377	rz567a(klc)		NA	FFL GRAS	tassel
	Zm00001d017793	Zm00001d028603	Zm00001d042907	NA	NA	Kinesin light chain	[source: RefGen_v3]	GRMZM2G147377	rz567a(klc)		NA	FFL GRAS	tassel
	Zm00001d017830	Zm00001d002718	Zm00001d030744	NA	gras31	Pyrophosphate--fructose 6-phosphate 1-phosphotransferase subunit alpha 2	[source:homolog]	NA	NA	NA	NA	FFL GRAS	tassel
	Zm00001d017836	Zm00001d047813	Zm00001d028603	NA	NA	NAD(P)-binding Rossmann-fold superfamily protein	[source:homolog]	NA	NA	NA	NA	FFL GRAS	tassel
	Zm00001d017836	Zm00001d047813	Zm00001d051461	gras76	NA	NAD(P)-binding Rossmann-fold superfamily protein	[source:homolog]	NA	NA	NA	NA	FFL GRAS	tassel
	Zm00001d017840	Zm00001d042907	Zm00001d033680	d8	NA	Delta(12)-fatty-acid desaturase	[source:homolog]	NA	NA	NA	NA	FFL GRAS	tassel
	Zm00001d017840	Zm00001d051461	Zm00001d033680	d8	gras76	Delta(12)-fatty-acid desaturase	[source:homolog]	NA	NA	NA	NA	FFL GRAS	tassel
	Zm00001d017840	Zm00001d002718	Zm00001d030744	NA	gras31	Delta(12)-fatty-acid desaturase	[source:homolog]	NA	NA	NA	NA	FFL GRAS	tassel
	Zm00001d017857	Zm00001d051387	Zm00001d044065	gras12	gras80	ant1;adenine nucleotide translocator1: leaf cDNA, open reading frame encodes 40,519 Da polypeptide; single site (5L, MNL 67) contradicted by two sites probed in Tropical Maize F2's by p-csuh26	[source: characterized gene (MaizeGDB_09082017)]	GRMZM5G837108	ant1	adenine nucleotide translocator1	NA	FFL GRAS	tassel
	Zm00001d017860	Zm00001d026050	Zm00001d026158	gras79	NA	Fimbrin-1	[source:homolog]	NA	NA	NA	NA	FFL GRAS	tassel
	Zm00001d017862	Zm00001d048199	Zm00001d028603	NA	NA	RING/FYVE/PHD zinc finger superfamily protein	[source:homolog]	GRMZM2G045544	phd22	PHD-transcription factor 22	NA	FFL GRAS	tassel
	Zm00001d017872	Zm00001d048199	Zm00001d030744	NA	NA	Transducin/WD40 repeat-like superfamily protein	[source:homolog]	NA	NA	NA	NA	FFL GRAS	tassel
	Zm00001d017877	Zm00001d048199	Zm00001d028603	NA	NA	Transmembrane 9 superfamily protein member 4	[source: RefGen_v3]	NA	NA	NA	NA	FFL GRAS	tassel
	Zm00001d017894	Zm00001d047813	Zm00001d028603	NA	NA	Pentatricopeptide repeat-containing protein mitochondrial	[source:homolog]	NA	NA	NA	NA	FFL GRAS	tassel
	Zm00001d017895	Zm00001d042907	Zm00001d033680	d8	NA	Cellulose synthase-like protein E1	[source:homolog]	NA	NA	NA	NA	FFL GRAS	tassel
	Zm00001d017895	Zm00001d026050	Zm00001d026158	gras79	NA	Cellulose synthase-like protein E1	[source:homolog]	NA	NA	NA	NA	FFL GRAS	tassel
	Zm00001d017935	Zm00001d042907	Zm00001d033680	d8	NA	zinc ion binding	[source:homolog]	NA	NA	NA	NA	FFL GRAS	tassel
	Zm00001d017935	Zm00001d002718	Zm00001d030744	NA	gras31	zinc ion binding	[source:homolog]	NA	NA	NA	NA	FFL GRAS	tassel
	Zm00001d017935	Zm00001d026050	Zm00001d026158	gras79	NA	zinc ion binding	[source:homolog]	NA	NA	NA	NA	FFL GRAS	tassel
	Zm00001d017937	Zm00001d047813	Zm00001d051461	gras76	NA	S-adenosylmethionine carrier 1 chloroplastic/mitochondrial	[source:homolog]	NA	NA	NA	NA	FFL GRAS	tassel
	Zm00001d017962	Zm00001d048199	Zm00001d028603	NA	NA	RNA-dependent RNA polymerase 1	[source:homolog]	NA	NA	NA	NA	FFL GRAS	tassel
	Zm00001d017962	Zm00001d047813	Zm00001d028603	NA	NA	RNA-dependent RNA polymerase 1	[source:homolog]	NA	NA	NA	NA	FFL GRAS	tassel
	Zm00001d017985	Zm00001d002718	Zm00001d030744	NA	gras31	Pyruvate dehydrogenase E1 component alpha subunit	[source: RefGen_v3]	NA	NA	NA	NA	FFL GRAS	tassel
	Zm00001d017986	Zm00001d051387	Zm00001d044065	gras12	gras80	E2F transcription factor-like E2FE	[source:homolog]	GRMZM2G378665	e2f7	E2F-DP-transcription factor 27	NA	FFL GRAS	tassel
	Zm00001d017987	Zm00001d051461	Zm00001d033680	d8	gras76	Microtubule-associated protein TORTIFOLIA1	[source: RefGen_v3]	NA	NA	NA	NA	FFL GRAS	tassel
	Zm00001d017987	Zm00001d047813	Zm00001d051461	gras76	NA	Microtubule-associated protein TORTIFOLIA1	[source: RefGen_v3]	NA	NA	NA	NA	FFL GRAS	tassel
	Zm00001d017987	Zm00001d042907	Zm00001d033680	d8	NA	Microtubule-associated protein TORTIFOLIA1	[source: RefGen_v3]	NA	NA	NA	NA	FFL GRAS	tassel
	Zm00001d017997	Zm00001d002718	Zm00001d030744	NA	gras31	Alpha-mannosidase I MNS5	[source:homolog]	NA	NA	NA	NA	FFL GRAS	tassel
	Zm00001d017997	Zm00001d026050	Zm00001d026158	gras79	NA	Alpha-mannosidase I MNS5	[source:homolog]	NA	NA	NA	NA	FFL GRAS	tassel
	Zm00001d018004	Zm00001d026050	Zm00001d026158	gras79	NA	rop1;Rho-related protein from plants 1: cDNA sequence; expression in mammalian cells associated with superoxide production	[source: characterized gene (MaizeGDB_09082017)]	GRMZM2G415327	rop1	Rho-related protein from plants 1	NA	FFL GRAS	tassel
	Zm00001d018004	Zm00001d002718	Zm00001d030744	NA	gras31	rop1;Rho-related protein from plants 1: cDNA sequence; expression in mammalian cells associated with superoxide production	[source: characterized gene (MaizeGDB_09082017)]	GRMZM2G415327	rop1	Rho-related protein from plants 1	NA	FFL GRAS	tassel
	Zm00001d018040	Zm00001d048199	Zm00001d030744	NA	NA	DCD (Development and Cell Death) domain protein	[source:homolog]	NA	NA	NA	NA	FFL GRAS	tassel
	Zm00001d018042	Zm00001d026050	Zm00001d026158	gras79	NA	Whole genome shotgun sequence of line PN40024 scaffold_26.assembly12x (Fragment)	[source:homolog]	NA	NA	NA	NA	FFL GRAS	tassel
	Zm00001d018043	Zm00001d048199	Zm00001d030744	NA	NA	Cullin-3B	[source:homolog]	NA	NA	NA	NA	FFL GRAS	tassel
	Zm00001d018046	Zm00001d042907	Zm00001d033680	d8	NA	Protein POLLEN DEFECTIVE IN GUIDANCE 1	[source:homolog]	NA	NA	NA	NA	FFL GRAS	tassel
	Zm00001d018046	Zm00001d026050	Zm00001d026158	gras79	NA	Protein POLLEN DEFECTIVE IN GUIDANCE 1	[source:homolog]	NA	NA	NA	NA	FFL GRAS	tassel
	Zm00001d018046	Zm00001d002718	Zm00001d030744	NA	gras31	Protein POLLEN DEFECTIVE IN GUIDANCE 1	[source:homolog]	NA	NA	NA	NA	FFL GRAS	tassel
	Zm00001d018050	Zm00001d026050	Zm00001d026158	gras79	NA	AP2-like ethylene-responsive transcription factor AIL1	[source:homolog]	GRMZM2G130459	ereb187	AP2-EREBP-transcription factor 187	NA	FFL GRAS	tassel
	Zm00001d018098	Zm00001d002718	Zm00001d030744	NA	gras31	Amidase	[source: RefGen_v3]	NA	NA	NA	NA	FFL GRAS	tassel
	Zm00001d018098	Zm00001d026050	Zm00001d026158	gras79	NA	Amidase	[source: RefGen_v3]	NA	NA	NA	NA	FFL GRAS	tassel
	Zm00001d018099	Zm00001d002718	Zm00001d030744	NA	gras31	aprl4;adenosine 5'-phosphosulfate reductase-like4:	[source: characterized gene (MaizeGDB_09082017)]	GRMZM2G159535	aprl4	adenosine 5'-phosphosulfate reductase-like4	NA	FFL GRAS	tassel
	Zm00001d018113	Zm00001d002718	Zm00001d030744	NA	gras31	LMBR1-like membrane protein	[source:homolog]	NA	NA	NA	NA	FFL GRAS	tassel
	Zm00001d018126	Zm00001d047813	Zm00001d051461	gras76	NA	F-box protein FBX14	[source:homolog]	NA	NA	NA	NA	FFL GRAS	tassel
	Zm00001d018146	Zm00001d042907	Zm00001d033680	d8	NA	Methionine aminopeptidase 1D chloroplastic/mitochondrial	[source:homolog]	NA	NA	NA	NA	FFL GRAS	tassel
	Zm00001d018146	Zm00001d002718	Zm00001d030744	NA	gras31	Methionine aminopeptidase 1D chloroplastic/mitochondrial	[source:homolog]	NA	NA	NA	NA	FFL GRAS	tassel
	Zm00001d018148	Zm00001d026050	Zm00001d026158	gras79	NA	Cytoplasmic tRNA 2-thiolation protein 1	[source:homolog]	NA	NA	NA	NA	FFL GRAS	tassel
	Zm00001d018148	Zm00001d042907	Zm00001d033680	d8	NA	Cytoplasmic tRNA 2-thiolation protein 1	[source:homolog]	NA	NA	NA	NA	FFL GRAS	tassel
	Zm00001d018180	Zm00001d042907	Zm00001d033680	d8	NA	THO complex subunit 5B	[source:homolog]	NA	NA	NA	NA	FFL GRAS	tassel
	Zm00001d018199	Zm00001d048199	Zm00001d028603	NA	NA	PHD finger family protein	[source:homolog]	NA	NA	NA	NA	FFL GRAS	tassel
	Zm00001d018199	Zm00001d047813	Zm00001d028603	NA	NA	PHD finger family protein	[source:homolog]	NA	NA	NA	NA	FFL GRAS	tassel
	Zm00001d018277	Zm00001d051461	Zm00001d033680	d8	gras76	UMP-CMP kinase 3	[source:homolog]	NA	NA	NA	NA	FFL GRAS	tassel
	Zm00001d018350	Zm00001d042907	Zm00001d033680	d8	NA	UDP-glucuronate 4-epimerase 1	[source:homolog]	NA	NA	NA	NA	FFL GRAS	tassel
	Zm00001d018350	Zm00001d051461	Zm00001d033680	d8	gras76	UDP-glucuronate 4-epimerase 1	[source:homolog]	NA	NA	NA	NA	FFL GRAS	tassel
	Zm00001d018380	Zm00001d047813	Zm00001d028603	NA	NA	arr8;ARR-B-transcription factor 8: Locus designated and assigned to a transcription factor family by the GRASSIUS project (Yilmaz et al 2009) , which also provided the mappings to the B73_Reference Genome sequence v2 gene models.	[source: characterized gene (MaizeGDB_09082017)]	GRMZM2G479110	arr8	ARR-B-transcription factor 8	NA	FFL GRAS	tassel
	Zm00001d018380	Zm00001d028603	Zm00001d042907	NA	NA	arr8;ARR-B-transcription factor 8: Locus designated and assigned to a transcription factor family by the GRASSIUS project (Yilmaz et al 2009) , which also provided the mappings to the B73_Reference Genome sequence v2 gene models.	[source: characterized gene (MaizeGDB_09082017)]	GRMZM2G479110	arr8	ARR-B-transcription factor 8	NA	FFL GRAS	tassel
	Zm00001d018380	Zm00001d048199	Zm00001d028603	NA	NA	arr8;ARR-B-transcription factor 8: Locus designated and assigned to a transcription factor family by the GRASSIUS project (Yilmaz et al 2009) , which also provided the mappings to the B73_Reference Genome sequence v2 gene models.	[source: characterized gene (MaizeGDB_09082017)]	GRMZM2G479110	arr8	ARR-B-transcription factor 8	NA	FFL GRAS	tassel
	Zm00001d018380	Zm00001d048199	Zm00001d030744	NA	NA	arr8;ARR-B-transcription factor 8: Locus designated and assigned to a transcription factor family by the GRASSIUS project (Yilmaz et al 2009) , which also provided the mappings to the B73_Reference Genome sequence v2 gene models.	[source: characterized gene (MaizeGDB_09082017)]	GRMZM2G479110	arr8	ARR-B-transcription factor 8	NA	FFL GRAS	tassel
	Zm00001d018383	Zm00001d048199	Zm00001d030744	NA	NA	rpl39;ribosomal protein L39:	[source: characterized gene (MaizeGDB_09082017)]	GRMZM2G100467	rpl39	ribosomal protein L39	NA	FFL GRAS	tassel
	Zm00001d018383	Zm00001d002718	Zm00001d030744	NA	gras31	rpl39;ribosomal protein L39:	[source: characterized gene (MaizeGDB_09082017)]	GRMZM2G100467	rpl39	ribosomal protein L39	NA	FFL GRAS	tassel
	Zm00001d018388	Zm00001d002718	Zm00001d030744	NA	gras31	Alginate regulatory protein AlgP	[source: RefGen_v3]	NA	NA	NA	NA	FFL GRAS	tassel
	Zm00001d018389	Zm00001d026050	Zm00001d026158	gras79	NA	Transmembrane 9 superfamily protein member 2	[source: RefGen_v3]	NA	NA	NA	NA	FFL GRAS	tassel
	Zm00001d018389	Zm00001d002718	Zm00001d030744	NA	gras31	Transmembrane 9 superfamily protein member 2	[source: RefGen_v3]	NA	NA	NA	NA	FFL GRAS	tassel
	Zm00001d018389	Zm00001d042907	Zm00001d033680	d8	NA	Transmembrane 9 superfamily protein member 2	[source: RefGen_v3]	NA	NA	NA	NA	FFL GRAS	tassel
	Zm00001d018392	Zm00001d026050	Zm00001d026158	gras79	NA	neurochondrin family protein	[source:homolog]	NA	NA	NA	NA	FFL GRAS	tassel
	Zm00001d018409	Zm00001d047813	Zm00001d028603	NA	NA	26S protease regulatory subunit 6A homolog A	[source:homolog]	GRMZM2G027282	AY105910		NA	FFL GRAS	tassel
	Zm00001d018409	Zm00001d048199	Zm00001d028603	NA	NA	26S protease regulatory subunit 6A homolog A	[source:homolog]	GRMZM2G027282	AY105910		NA	FFL GRAS	tassel
	Zm00001d018410	Zm00001d047813	Zm00001d028603	NA	NA	40S ribosomal protein S30	[source: RefGen_v3]	NA	NA	NA	NA	FFL GRAS	tassel
	Zm00001d018428	Zm00001d051387	Zm00001d044065	gras12	gras80	Zinc finger (C3HC4-type RING finger) family protein	[source:homolog]	GRMZM2G178038	umc104b		NA	FFL GRAS	tassel
	Zm00001d018432	Zm00001d048199	Zm00001d030744	NA	NA	SAP-like protein BP-73	[source: RefGen_v3]	NA	NA	NA	NA	FFL GRAS	tassel
	Zm00001d018432	Zm00001d026050	Zm00001d026158	gras79	NA	SAP-like protein BP-73	[source: RefGen_v3]	NA	NA	NA	NA	FFL GRAS	tassel
	Zm00001d018440	Zm00001d047813	Zm00001d051461	gras76	NA	casein kinase I	[source:homolog]	NA	NA	NA	NA	FFL GRAS	tassel
	Zm00001d018441	Zm00001d048199	Zm00001d028603	NA	NA	P-loop containing nucleoside triphosphate hydrolases superfamily protein	[source:homolog]	NA	NA	NA	NA	FFL GRAS	tassel
	Zm00001d018441	Zm00001d047813	Zm00001d028603	NA	NA	P-loop containing nucleoside triphosphate hydrolases superfamily protein	[source:homolog]	NA	NA	NA	NA	FFL GRAS	tassel
	Zm00001d018443	Zm00001d002718	Zm00001d030744	NA	gras31	Ankyrin repeat family protein	[source:homolog]	GRMZM2G058289	rz446b		NA	FFL GRAS	tassel
	Zm00001d018443	Zm00001d026050	Zm00001d026158	gras79	NA	Ankyrin repeat family protein	[source:homolog]	GRMZM2G058289	rz446b		NA	FFL GRAS	tassel
	Zm00001d018444	Zm00001d048199	Zm00001d028603	NA	NA	Transducin/WD40 repeat-like superfamily protein	[source:homolog]	NA	NA	NA	NA	FFL GRAS	tassel
	Zm00001d018469	Zm00001d051387	Zm00001d044065	gras12	gras80	Diphthamide biosynthesis protein 1	[source: RefGen_v3]	NA	NA	NA	NA	FFL GRAS	tassel
	Zm00001d018473	Zm00001d047813	Zm00001d051461	gras76	NA	C2 calcium/lipid-binding plant phosphoribosyltransferase family protein	[source:homolog]	NA	NA	NA	NA	FFL GRAS	tassel
	Zm00001d018477	Zm00001d048199	Zm00001d028603	NA	NA	Phosphatidylinositol N-acetyglucosaminlytransferase subunit P-related	[source:homolog]	NA	NA	NA	NA	FFL GRAS	tassel
	Zm00001d018477	Zm00001d047813	Zm00001d028603	NA	NA	Phosphatidylinositol N-acetyglucosaminlytransferase subunit P-related	[source:homolog]	NA	NA	NA	NA	FFL GRAS	tassel
	Zm00001d018482	Zm00001d026050	Zm00001d026158	gras79	NA	Homeodomain	[source:homolog]	NA	NA	NA	NA	FFL GRAS	tassel
	Zm00001d018482	Zm00001d002718	Zm00001d030744	NA	gras31	Homeodomain	[source:homolog]	NA	NA	NA	NA	FFL GRAS	tassel
	Zm00001d018482	Zm00001d051461	Zm00001d033680	d8	gras76	Homeodomain	[source:homolog]	NA	NA	NA	NA	FFL GRAS	tassel
	Zm00001d018482	Zm00001d048199	Zm00001d030744	NA	NA	Homeodomain	[source:homolog]	NA	NA	NA	NA	FFL GRAS	tassel
	Zm00001d018482	Zm00001d047813	Zm00001d051461	gras76	NA	Homeodomain	[source:homolog]	NA	NA	NA	NA	FFL GRAS	tassel
	Zm00001d018484	Zm00001d047813	Zm00001d051461	gras76	NA	Actin-related protein 2/3 complex subunit 1A	[source:homolog]	NA	NA	NA	NA	FFL GRAS	tassel
	Zm00001d018484	Zm00001d026050	Zm00001d026158	gras79	NA	Actin-related protein 2/3 complex subunit 1A	[source:homolog]	NA	NA	NA	NA	FFL GRAS	tassel
	Zm00001d018484	Zm00001d042907	Zm00001d033680	d8	NA	Actin-related protein 2/3 complex subunit 1A	[source:homolog]	NA	NA	NA	NA	FFL GRAS	tassel
	Zm00001d018484	Zm00001d051461	Zm00001d033680	d8	gras76	Actin-related protein 2/3 complex subunit 1A	[source:homolog]	NA	NA	NA	NA	FFL GRAS	tassel
	Zm00001d018489	Zm00001d042907	Zm00001d033680	d8	NA	Tumor-related protein	[source: RefGen_v3]	GRMZM2G013981	pza02480		NA	FFL GRAS	tassel
	Zm00001d018506	Zm00001d002718	Zm00001d030744	NA	gras31	Deoxyhypusine hydroxylase	[source:homolog]	NA	NA	NA	NA	FFL GRAS	tassel
	Zm00001d018506	Zm00001d026050	Zm00001d026158	gras79	NA	Deoxyhypusine hydroxylase	[source:homolog]	NA	NA	NA	NA	FFL GRAS	tassel
	Zm00001d018511	Zm00001d047813	Zm00001d051461	gras76	NA	Probable E3 ubiquitin-protein ligase RHB1A	[source:homolog]	NA	NA	NA	NA	FFL GRAS	tassel
	Zm00001d018511	Zm00001d042907	Zm00001d033680	d8	NA	Probable E3 ubiquitin-protein ligase RHB1A	[source:homolog]	NA	NA	NA	NA	FFL GRAS	tassel
	Zm00001d018511	Zm00001d051461	Zm00001d033680	d8	gras76	Probable E3 ubiquitin-protein ligase RHB1A	[source:homolog]	NA	NA	NA	NA	FFL GRAS	tassel
	Zm00001d018514	Zm00001d047813	Zm00001d051461	gras76	NA	Protein BTR1	[source:homolog]	NA	NA	NA	NA	FFL GRAS	tassel
	Zm00001d018514	Zm00001d026050	Zm00001d026158	gras79	NA	Protein BTR1	[source:homolog]	NA	NA	NA	NA	FFL GRAS	tassel
	Zm00001d018525	Zm00001d051387	Zm00001d044065	gras12	gras80	Plant intracellular Ras-group-related LRR protein 9	[source:homolog]	NA	NA	NA	NA	FFL GRAS	tassel
	Zm00001d018526	Zm00001d042907	Zm00001d033680	d8	NA	Prolyl 4-hydroxylase 8%3B Prolyl 4-hydroxylase 8-1%3B Prolyl 4-hydroxylase alpha-2 subunit	[source: RefGen_v3]	NA	NA	NA	NA	FFL GRAS	tassel
	Zm00001d018531	Zm00001d002718	Zm00001d030744	NA	gras31	Replication protein A 32 kDa subunit A	[source:homolog]	NA	NA	NA	NA	FFL GRAS	tassel
	Zm00001d018531	Zm00001d048199	Zm00001d030744	NA	NA	Replication protein A 32 kDa subunit A	[source:homolog]	NA	NA	NA	NA	FFL GRAS	tassel
	Zm00001d018531	Zm00001d026050	Zm00001d026158	gras79	NA	Replication protein A 32 kDa subunit A	[source:homolog]	NA	NA	NA	NA	FFL GRAS	tassel
[truncated: 7,609 more rows]

## Sheet: Fig. 5a
Fig. 5a
	10kb_LA
	0.515963
	0.542254
	0.422898
	0.633715
	0.382485
	0.279038
	0.459056
	0.550669
	0.509922
	0.459898
	0.560766
	0.451468
	0.574343
	0.485012
	0.455003
	0.65866
	0.484652
	0.499551
	0.442676
	0.75255
	0.56452
	0.508517
	0.776446
	0.53376
	0.509168
	0.588559
	0.563757
	0.505638
	0.389929
	0.442207
	0.585546
	0.459613
	0.434943
	0.476032
	0.387554
	0.449522
	0.50257
	0.342134
	0.537301
	0.458675
	0.468098
	0.6513
	0.434257
	0.684853
	0.518839
	0.474299
	0.598115
	0.547919
	0.473165
	0.44825
	0.66549
	0.513711
	0.502869
	0.680894
	0.575287
	0.582821
	0.472002
	0.505726
	0.506842
	0.463268
	0.571417
	0.420045
	0.497603
	0.687372
	0.483067
	0.5246
	0.536577
	0.394503
	0.372256
	0.557568
	0.580494
	0.409488
	0.598762
	0.472969
	0.527127
	0.514037
	0.432325
	0.668591
	0.610495
	0.453796
	0.632968
	0.510846
	0.461397
	0.645975
	0.577948
	0.495951
	0.39595
	0.47505
	0.413057
	0.545311
	0.546886
	0.486039
	0.612713
	0.57661
	0.446112
	0.494893
	0.610107
	0.653438
	0.473657
	0.554499
	0.462814
	0.42111
	0.577857
	0.39768
	0.405978
	0.569427
	0.65614
	0.513219
	0.64022
	0.461061
	0.556883
	0.451562
	0.536434
	0.460051
	0.415422
	0.494411
	0.514018
	0.568
	0.562006
	0.544166
	0.461687
	0.410613
	0.455065
	0.573718
	0.631912
	0.496874
	0.474253
	0.491152
	0.560075
	0.435184
	0.601968
	0.612881
	0.450401
	0.568885
	0.496661
	0.566426
	0.488492
	0.364338
	0.640961
	0.606222
	0.656975
	0.53963
	0.495825
	0.511151
	0.624332
	0.548397
	0.497884
	0.416538
	0.474706
	0.53568
	0.570809
	0.549779
	0.39592
	0.534904
	0.435124
	0.502382
	0.563196
	0.439736
	0.489274
	0.553087
	0.529671
	0.440055
	0.477883
	0.432534
	0.56605
	0.456479
	0.53737
	0.518178
	0.507552
	0.604662
	0.517649
	0.519932
	0.582472
	0.499862
	0.473426
	0.490132
	0.527782
	0.573875
	0.515608
	0.48585
	0.500036
	0.499367
	0.505404
	0.421088
	0.597867
	0.571527
	0.466563
	0.488039
	0.5419
	0.729557
	0.692927
	0.44323
	0.544719
	0.580376
	0.655099
	0.477278
	0.49157
	0.659147
	0.430992
	0.598003
	0.580396
	0.398568
	0.65194
	0.659337
	0.43703
	0.589889
	0.423032
	0.5604
	0.545591
	0.486843
	0.46672
	0.516311
	0.440449
	0.495211
	0.518718
	0.49672
	0.516977
	0.48002
	0.44823
	0.549109
	0.535732
	0.601818
	0.500852
	0.56805
	0.556759
	0.586658
	0.416451
	0.597464
	0.506142
	0.467077
	0.557041
	0.482719
	0.462188
	0.427839
	0.541036
	0.373093
	0.4332
	0.522665
	0.469621
	0.482996
	0.416548
	0.469975
	0.556405
	0.545594
	0.56022
	0.593739
	0.561542
	0.455651
	0.619117
	0.618354
	0.563817
	0.528903
	0.724883
	0.415322
	0.527035
	0.570708
	0.670508
	0.551007
	0.506551
	0.400753
	0.396427
	0.508985
	0.411904
	0.508771
	0.675913
	0.42618
	0.416889
	0.664475
	0.426279
	0.484917
	0.314451
	0.521958
	0.468254
	0.512742
	0.532804
	0.544657
	0.545525
	0.569461
	0.574376
	0.464427
	0.484821
	0.564104
	0.547068
	0.535505
	0.508675
	0.650292
	0.556513
	0.522539
	0.438286
	0.503873
	0.548567
	0.550167
	0.567092
	0.429618
	0.633562
	0.504649
	0.395462
	0.548642
	0.504883
	0.59765
	0.435596
	0.592443
	0.51855
	0.566299
	0.632185
	0.558028
	0.33881
	0.438953
	0.548932
	0.546651
	0.442766
	0.601221
	0.494558
	0.623428
	0.441183
	0.525219
	0.581393
	0.491356
	0.523244
	0.479996
	0.569537
	0.620136
	0.512598
	0.456614
	0.64475
	0.527927
	0.534739
	0.477353
	0.475509
	0.440754
	0.574805
	0.518084
	0.377436
	0.544643
	0.453722
	0.471954
	0.519599
	0.482751
	0.549618
	0.561703
	0.542946
	0.406298
	0.503424
	0.521876
	0.440743
	0.411051
	0.450782
	0.636846
	0.492085
	0.436527
	0.467758
	0.579467
	0.525161
	0.536321
	0.550357
	0.49927
	0.504524
	0.433043
	0.580573
	0.437734
	0.418605
	0.535188
	0.462997
	0.405036
	0.606955
	0.479092
	0.375351
	0.638173
	0.598774
	0.537066
	0.485187
	0.590088
	0.555104
	0.638311
	0.561106
	0.569513
	0.567369
	0.672122
	0.535682
	0.573977
	0.654879
	0.465451
	0.594975
	0.468487
	0.554548
	0.395001
	0.433313
	0.52532
	0.408353
	0.477348
	0.516594
	0.590342
	0.398809
	0.611271
	0.443086
	0.458202
	0.633019
	0.515613
	0.438852
	0.668326
	0.438408
	0.616689
	0.448963
	0.60452
	0.580774
	0.652515
	0.493532
	0.44908
	0.575158
	0.341676
	0.665983
	0.563982
	0.520405
	0.479774
	0.325658
	0.616589
	0.496873
	0.61509
	0.554722
	0.603845
	0.551246
	0.540957
	0.435362
	0.65671
	0.517681
	0.501389
	0.373651
	0.626424
	0.598291
	0.388094
	0.404814
	0.592715
	0.5142
	0.445125
	0.468002
	0.396976
	0.431087
	0.571454
	0.438848
	0.572272
	0.575037
	0.536177
	0.61854
	0.546002
	0.666271
	0.599296
	0.489989
	0.491824
	0.607658
	0.668318
	0.446957
	0.596892
	0.549867
	0.452623
	0.534933
	0.50212
	0.48245
	0.373348
	0.525736
	0.627813
	0.550856
	0.666707
	0.617971
	0.530732
	0.496619
	0.641682
	0.506932
	0.481668
	0.571184
	0.526743
	0.483231
	0.484771
	0.551025
	0.47023
	0.489491
	0.444768
	0.610553
	0.500706
	0.700631
	0.378366
	0.561356
	0.5251
	0.497856
	0.524843
	0.64406
	0.690071
	0.464419
	0.672592
	0.637692
	0.453019
	0.539531
	0.518178
	0.622834
	0.472441
	0.462168
	0.480237
	0.423901
	0.541156
	0.711906
	0.433826
	0.454772
	0.540052
	0.475662
	0.479028
	0.422433
	0.479719
	0.459279
	0.435994
	0.510473
	0.586348
	0.449612
	0.551847
	0.438865
	0.523554
	0.619731
	0.464179
	0.534029
	0.572876
	0.664138
	0.624531
	0.39714
	0.53595
	0.598968
	0.459389
	0.378199
	0.456466
	0.521077
	0.523955
	0.588782
	0.394558
	0.675219
	0.487429
	0.5406
	0.545862
	0.553713
	0.528809
	0.429111
	0.649389
	0.422961
	0.461048
	0.42158
	0.456747
	0.452395
	0.412101
	0.610653
	0.454389
	0.582698
	0.473068
	0.527546
	0.582012
	0.571672
	0.494319
	0.459931
	0.597708
	0.499284
	0.545685
	0.463803
	0.577478
	0.590357
	0.640227
	0.627276
	0.495646
	0.631161
	0.588026
	0.482135
	0.502797
	0.509544
	0.541777
	0.452178
	0.693873
	0.502594
	0.559796
	0.563695
	0.482376
	0.503837
	0.475607
	0.588605
	0.576725
	0.490218
	0.516903
	0.605823
	0.54956
	0.59165
	0.557283
	0.389782
	0.48714
	0.477051
	0.65526
	0.395965
	0.657014
	0.61125
	0.356667
	0.565626
	0.560277
	0.471929
	0.549947
	0.403228
	0.654772
	0.614262
	0.518757
	0.518615
	0.467864
	0.594373
	0.461455
	0.564088
	0.439727
	0.532892
	0.550415
	0.578792
	0.32365
	0.590598
	0.565244
	0.450419
	0.440193
	0.538708
	0.536981
	0.572192
	0.461992
	0.44014
	0.525887
	0.432937
	0.427533
	0.428304
	0.610381
	0.556415
	0.500458
	0.560377
	0.538275
	0.515898
	0.510295
	0.520475
	0.477921
	0.549782
	0.606634
	0.466531
	0.49707
	0.591747
	0.676771
	0.485171
	0.54769
	0.654084
	0.548189
	0.53481
	0.525454
	0.646624
	0.509053
	0.569222
	0.57273
	0.583429
	0.621473
	0.509689
	0.40668
	0.504116
	0.508662
	0.546305
	0.408798
	0.568681
	0.530403
	0.583565
	0.482693
	0.508922
	0.529887
	0.58921
	0.803332
	0.46224
	0.692899
	0.517318
	0.494262
	0.638378
	0.574975
	0.52028
	0.406145
	0.526325
	0.378747
	0.574051
	0.380435
	0.552505
	0.518488
	0.570827
	0.491945
	0.628079
	0.560488
	0.469746
	0.499664
	0.484004
	0.575525
	0.538982
	0.48494
	0.410751
	0.344952
	0.442849
	0.45621
	0.614537
	0.594909
	0.450182
	0.662081
	0.511826
	0.429855
	0.58995
	0.772655
	0.709466
	0.535739
	0.442345
	0.416706
	0.518893
	0.340044
	0.4757
	0.470823
	0.470449
	0.395776
	0.597183
	0.544849
	0.456073
	0.660346
	0.605619
	0.529032
	0.515522
	0.444474
	0.446489
	0.390186
	0.451084
	0.548129
	0.494523
	0.534141
	0.510029
	0.599785
	0.581583
	0.425112
	0.417316
	0.50618
	0.560745
	0.4281
	0.587344
	0.675094
	0.512968
	0.535302
	0.407164
	0.620017
	0.478754
	0.458733
	0.42208
	0.465421
	0.507044
	0.443987
	0.549644
	0.642618
	0.394213
	0.430751
	0.489472
	0.412682
	0.514715
	0.496157
	0.423884
	0.44198
	0.492466
	0.485886
	0.587411
	0.57456
	0.568616
	0.607041
	0.633357
	0.447236
	0.416402
	0.461894
	0.380737
	0.560222
	0.660793
	0.454274
	0.391734
	0.484758
	0.478068
	0.557909
	0.409382
	0.510104
	0.623081
	0.458141
	0.61584
	0.389857
	0.533673
	0.614148
	0.431161
	0.551905
	0.423881
	0.501482
	0.547138
	0.508411
	0.553497
	0.554527
	0.399781
	0.652359
	0.543563
	0.517189
	0.510579
	0.35883
	0.586972
	0.459268
	0.567073
	0.620368
	0.478434
	0.558203
	0.413403
	0.597837
	0.486481
	0.490859
	0.552377
	0.474021
	0.511066
	0.487847
	0.569529
	0.554647
	0.623755
	0.400697
	0.528801
	0.498636
	0.482522
	0.496373
	0.454414
	0.535458
	0.510087
	0.543785
	0.622701
	0.537733
	0.384996
	0.581081
	0.500081
	0.63969
	0.609552
	0.370969
	0.492807
	0.622354
	0.50892
	0.557427
	0.564209
	0.512306
	0.454915
	0.610724
	0.452356
	0.398279
	0.428392
	0.549462
	0.556202
	0.594828
	0.475843
	0.4781
	0.581146
	0.382748
	0.521722
	0.514855
	0.428389
	0.439105
	0.486673
	0.665787
	0.406598
	0.520127
	0.505999
	0.576581
	0.436923
	0.516941
	0.542897
	0.45776
	0.55214
	0.546744
	0.536989
	0.652242
	0.655168
	0.579152
	0.43538
	0.558181
	0.529692
	0.477127
	0.593936
	0.583619
	0.496138
	0.444021
	0.576989
	0.467899
	0.55617
	0.475109
	0.512051
	0.521
	0.564393
	0.473009
	0.374131
	0.545238
	0.527113
	0.463856
	0.542047
	0.553347
	0.482563
	0.712534
	0.480863
	0.441734
	0.483627
	0.395708
	0.427186
	0.52987
	0.568147
	0.520595
	0.363311
	0.435439
	0.50717
	0.598155
	0.425837
	0.486663
	0.373811
	0.52359
	0.499951
	0.555033
	0.444963
	0.416826
	0.467211
	0.505817
	0.502187
	0.504469
	0.520821
	0.370253
	0.6552
	0.426859
	0.497509
	0.450767
	0.509135
	0.514498
	0.610708
	0.336884
	0.379703
	0.552045
	0.567432
	0.459201
	0.425037
	0.586388
	0.496177
	0.508172
	0.480014
	0.460768
	0.684225
	0.587576
	0.523491
	0.527275
	0.480539
	0.405151
	0.412336
	0.496429
	0.593929
	0.488066
	0.511008
	0.590382
	0.445859
	0.620405
	0.406337
	0.52916
	0.449451
	0.451135
	0.426951
	0.557943
	0.464406
	0.47507
	0.498696
	0.481834
	0.406845
	0.447598
	0.481653
	0.527218
	0.570018
	0.522997
	0.463379
	0.360658
	0.60096
	0.40592
	0.41785
	0.426511
	0.403617
	0.513422
	0.616013
	0.521338
	0.486916
	0.584381
	0.525687
	0.499213
	0.538063
	0.677006
	0.471914
	0.479075
	0.579431
	0.469245
	0.577373
	0.418426
	0.44163
	0.557762
	0.507561
	0.385895
	0.574456
	0.578386
	0.478249
	0.467429
	0.450772
	0.58533
	0.542201
	0.552491
	0.529984
	0.561793

## Sheet: Fig. 5c
Fig. 5c
	edge	weight.x	num	regulatoryGene	targetGene	weight.y
	Zm00001d000236_Zm00001d018731	0.222579	2129348	Zm00001d000236	Zm00001d018731	0.00961462
	Zm00001d000458_Zm00001d018731	0.224609	3328679	Zm00001d000458	Zm00001d018731	0.00701473
	Zm00001d002429_Zm00001d018731	0.196033	9041441	Zm00001d002429	Zm00001d018731	0.00537859
	Zm00001d002449_Zm00001d018731	0.25464	9153638	Zm00001d002449	Zm00001d018731	0.0115286
	Zm00001d003645_Zm00001d018731	0.221113	17958104	Zm00001d003645	Zm00001d018731	0.0129136
	Zm00001d004744_Zm00001d018731	0.221914	23163848	Zm00001d004744	Zm00001d018731	0.0162254
	Zm00001d007840_Zm00001d018731	0.230001	42955958	Zm00001d007840	Zm00001d018731	0.0190768
	Zm00001d007842_Zm00001d018731	0.229101	42972749	Zm00001d007842	Zm00001d018731	0.0100026
	Zm00001d010948_Zm00001d018731	0.226871	59768033	Zm00001d010948	Zm00001d018731	0.0124985
	Zm00001d011748_Zm00001d018731	0.230335	64589669	Zm00001d011748	Zm00001d018731	0.00880211
	Zm00001d011843_Zm00001d018731	0.235963	65437879	Zm00001d011843	Zm00001d018731	0.0175227
	Zm00001d012746_Zm00001d018731	0.210966	71080418	Zm00001d012746	Zm00001d018731	0.00802945
	Zm00001d013409_Zm00001d018731	0.194424	76071866	Zm00001d013409	Zm00001d018731	0.00524963
	Zm00001d013895_Zm00001d018731	0.223624	79524719	Zm00001d013895	Zm00001d018731	0.00833455
	Zm00001d017702_Zm00001d018731	0.214172	98187134	Zm00001d017702	Zm00001d018731	0.00843013
	Zm00001d018731_Zm00001d053395	0.259432	104622184	Zm00001d018731	Zm00001d053395	0.0138487
	Zm00001d018731_Zm00001d025568	0.248423	104612101	Zm00001d018731	Zm00001d025568	0.0152181
	Zm00001d018731_Zm00001d052442	0.24274	104621844	Zm00001d018731	Zm00001d052442	0.0219604
	Zm00001d018731_Zm00001d034163	0.242659	104615215	Zm00001d018731	Zm00001d034163	0.017709
	Zm00001d018731_Zm00001d051343	0.241232	104621407	Zm00001d018731	Zm00001d051343	0.0196414
	Zm00001d018731_Zm00001d042445	0.239746	104618179	Zm00001d018731	Zm00001d042445	0.0157938
	Zm00001d018731_Zm00001d020790	0.239063	104610528	Zm00001d018731	Zm00001d020790	0.019528
	Zm00001d018731_Zm00001d035119	0.238748	104615630	Zm00001d018731	Zm00001d035119	0.0115933
	Zm00001d018731_Zm00001d048829	0.238339	104620645	Zm00001d018731	Zm00001d048829	0.0115161
	Zm00001d018731_Zm00001d033283	0.237894	104614844	Zm00001d018731	Zm00001d033283	0.0113416
	Zm00001d018731_Zm00001d042853	0.237531	104618359	Zm00001d018731	Zm00001d042853	0.0147405
	Zm00001d018731_Zm00001d022017	0.236698	104611057	Zm00001d018731	Zm00001d022017	0.0123498
	Zm00001d018731_Zm00001d018742	0.236469	104609887	Zm00001d018731	Zm00001d018742	0.00567862
	Zm00001d018731_Zm00001d050355	0.236019	104621148	Zm00001d018731	Zm00001d050355	0.010735
	Zm00001d018731_Zm00001d033859	0.235171	104615086	Zm00001d018731	Zm00001d033859	0.00799069
	Zm00001d018731_Zm00001d050368	0.235165	104621152	Zm00001d018731	Zm00001d050368	0.0095028
	Zm00001d018731_Zm00001d019696	0.234518	104610185	Zm00001d018731	Zm00001d019696	0.0234249
	Zm00001d018731_Zm00001d033020	0.234338	104614745	Zm00001d018731	Zm00001d033020	0.0213655
	Zm00001d018731_Zm00001d029996	0.233658	104613741	Zm00001d018731	Zm00001d029996	0.00925364
	Zm00001d018731_Zm00001d034212	0.233151	104615238	Zm00001d018731	Zm00001d034212	0.0150404
	Zm00001d018731_Zm00001d028398	0.232983	104613116	Zm00001d018731	Zm00001d028398	0.0155317
	Zm00001d018731_Zm00001d028401	0.232536	104613118	Zm00001d018731	Zm00001d028401	0.0172355
	Zm00001d018731_Zm00001d044081	0.232471	104618872	Zm00001d018731	Zm00001d044081	0.0171264
	Zm00001d018731_Zm00001d026046	0.232357	104612303	Zm00001d018731	Zm00001d026046	0.00807847
	Zm00001d018731_Zm00001d052628	0.231662	104621902	Zm00001d018731	Zm00001d052628	0.00780521
	Zm00001d018731_Zm00001d052495	0.231583	104621867	Zm00001d018731	Zm00001d052495	0.0165283
	Zm00001d018731_Zm00001d021705	0.231362	104610914	Zm00001d018731	Zm00001d021705	0.0084031
	Zm00001d018731_Zm00001d033325	0.231081	104614864	Zm00001d018731	Zm00001d033325	0.00980334
	Zm00001d018731_Zm00001d025863	0.231055	104612220	Zm00001d018731	Zm00001d025863	0.0133496
	Zm00001d018731_Zm00001d043581	0.230533	104618683	Zm00001d018731	Zm00001d043581	0.0190392
[truncated: 27 more rows]

[truncated: 8 more sheets: Fig. 6a, Fig. 6c, Fig. 7a, Fig. 7b, Fig. 7d, Supplementary Fig. 8, Supplementary Fig. 13, Supplementary Fig. 14]
